# Supplementary material for: Studies on the hysteresis of trunk muscles—Muscular specificities must be taken into account
Source: PLoS One. 2024 Dec 17;19(12):e0315813. doi: 10.1371/journal.pone.0315813 (PMC11651586; doi:10.1371/journal.pone.0315813)
Supplement: S1 Data — (XLSM) [file pone.0315813.s007.xlsm]

## Sheet: P01
ra l	oi l	oe l	ico l	mf l	es l	ra l	oi l	oe l	ico l	mf l	es l	Kippung	Rotation
1.65205	7.22552	8.53598	5.1528	42.3504	26.3017	1.24982	4.5929	4.9936	2.54822	19.0392	20.2264	14.6036	-1.02729
1.50259	7.41191	4.83014	5.41532	40.9555	24.0414	1.29929	5.33168	5.30812	2.12753	15.8765	16.3623	14.5892	-2.79078
1.48899	7.60711	5.34354	5.49721	40.4101	27.5871	1.29601	5.50911	5.17986	2.27213	12.5159	15.9739	14.5706	-5.06922
1.56655	7.81442	5.35017	4.99225	42.5719	26.2969	1.42247	5.91222	5.68735	2.57951	11.9156	18.3947	14.5754	-6.83159
1.57505	7.81617	4.86685	5.06859	36.2588	27.5606	1.40243	6.09534	5.08256	2.67081	10.8756	15.8512	14.5973	-8.55569
1.34916	8.39983	4.92835	5.08613	36.4828	24.4654	1.4133	5.11714	5.2747	2.59512	9.28793	17.9827	14.6029	-10.136
1.52459	10.6166	6.37493	5.0161	38.8862	22.895	1.66588	7.18841	6.16845	2.6315	7.12635	15.2469	14.5806	-11.8285
1.70456	11.2445	7.35686	5.172	39.7447	27.1162	1.90463	6.91742	7.15485	2.76287	6.65665	13.657	14.569	-14.0851
1.92217	10.7739	7.50145	5.98655	41.6336	26.027	1.92907	4.63936	6.18443	2.26557	6.35747	15.2556	14.5708	-16.2661
1.78885	12.7248	7.54461	6.1634	38.1517	23.3446	1.89207	4.2573	6.18593	2.35941	6.01104	15.1035	14.5801	-18.0835
1.72141	13.0915	7.21394	5.60084	37.2178	21.8666	1.63417	4.93531	5.13531	2.26837	6.06611	14.1349	14.5881	-19.937
1.6756	12.0783	5.73885	5.28003	36.3213	23.7549	1.84585	5.13797	5.21581	2.3635	6.06944	13.1585	14.5864	-21.6528
1.64457	10.8094	4.85461	6.30094	36.476	21.7609	1.80988	7.93158	6.28702	2.8565	5.5946	9.68039	14.5855	-23.5927
1.49342	11.5379	4.75537	6.01956	35.5984	23.6044	1.72335	7.6479	6.22508	2.98616	5.80435	10.4391	14.5838	-25.5095
1.67957	11.201	4.68245	4.9439	31.5235	22.7275	1.80871	7.68164	5.93659	2.54715	5.45421	9.63693	14.5819	-27.4012
1.74452	12.1335	7.68969	4.61894	30.5282	20.5468	1.71011	5.31258	6.25401	2.42065	4.46233	7.92151	14.5874	-29.0309
1.79846	11.7593	6.59467	5.31682	32.8379	23.9579	1.75143	4.52685	5.48774	2.22615	4.5934	8.51	14.5975	-30.7006
1.89488	12.4219	4.94995	6.09232	29.8836	21.7987	1.77033	4.09495	5.41878	2.30646	5.21189	10.1338	14.6019	-32.5899
1.83627	12.7331	5.72126	5.5619	29.0543	24.4324	1.63225	4.19229	6.17457	1.94893	5.04663	9.23965	14.6044	-34.5701
1.73673	12.2444	5.87591	5.92042	28.2366	23.0542	1.78173	4.12222	6.3701	1.76813	4.74509	9.085	14.5949	-36.2718
1.66019	12.6293	4.96745	5.79838	27.4307	22.6747	1.8024	4.20033	6.20099	1.85892	5.21797	7.78536	14.5878	-38.1348
1.81414	14.6035	4.75886	5.67902	32.5388	21.8053	1.79095	4.52998	6.67414	2.34533	5.11029	8.10629	14.5952	-39.9468
1.72572	14.8175	5.03752	4.96599	31.2735	21.0478	1.65897	4.04464	6.71504	2.3509	4.92584	8.75053	14.5998	-41.6462
1.57368	16.3541	6.30436	5.20551	25.2718	20.7899	1.59027	3.68351	7.06878	2.50765	4.14913	9.21838	14.589	-43.5751
1.91834	16.0714	6.69304	6.08842	26.0477	21.2084	1.72899	3.26383	5.32965	2.36207	4.70766	7.79212	14.588	-45.5464
1.99454	18.7852	5.92246	6.54427	23.3558	20.6036	1.6868	3.25805	4.73724	2.17099	4.39708	6.91162	14.5942	-47.1094
2.00569	17.4833	4.66683	5.64246	22.0313	18.4241	1.68752	3.63549	5.52643	2.27848	4.35195	5.62525	14.5893	-48.7284
1.82642	16.8521	4.90353	6.46641	20.1996	16.3668	1.55416	3.61587	5.55274	2.64427	3.09913	5.07974	14.5886	-50.6214
1.85982	15.163	5.36869	5.45299	23.0838	16.5977	1.72656	3.37615	5.20477	2.50473	3.43434	5.44201	14.588	-52.297
1.87434	16.6587	6.86281	5.43054	23.5871	19.165	1.74408	3.14092	5.06186	2.29908	3.662	5.68902	14.5754	-53.7521
1.80472	18.8691	6.66754	5.67644	24.6441	19.6928	1.80534	3.43343	6.31949	2.46257	3.75905	5.70147	14.5684	-56.0174
1.66311	18.0095	6.31917	5.68332	22.3078	17.9292	1.72962	3.63592	7.67018	2.89816	3.52314	5.89335	14.5622	-58.0683
1.66813	19.5227	5.48858	5.19114	21.427	16.4564	1.71249	3.45077	7.79635	2.98913	3.26528	5.84585	14.565	-59.92
1.89193	19.8613	6.74369	5.398	19.3112	20.4066	1.76553	3.55027	7.20327	3.08061	3.5103	5.91636	14.5651	-61.4155
2.06144	18.558	6.82512	5.36005	16.8965	20.0789	1.92488	3.50691	7.61591	3.2583	3.79732	7.06769	14.562	-63.4292
2.17493	19.6524	6.57042	5.70536	16.1082	16.4131	1.66785	3.54791	6.07892	3.10092	3.61505	6.81658	14.5682	-65.1678
2.05571	22.905	7.50018	5.90795	13.3533	12.2551	1.60179	3.38664	7.21941	2.80033	2.78863	6.57655	14.5907	-66.8578
2.23527	24.3949	7.2265	6.18961	13.6891	11.9696	1.73713	2.79848	7.96348	2.6588	3.11551	6.09048	14.6158	-68.72
2.14965	27.0211	7.28337	6.26819	15.385	11.9942	1.79696	2.67087	7.95546	2.6627	3.06457	4.9744	14.6349	-70.6286
2.32043	24.2578	7.51126	5.65963	15.5148	14.8088	1.75225	2.66495	6.75349	2.44165	2.66124	5.44029	14.6364	-72.4514
2.42704	24.6669	6.89008	5.38741	14.7056	14.313	1.81722	2.73798	5.93604	2.34473	2.73245	5.38304	14.6314	-74.2124
2.27044	21.6667	7.84643	4.96368	13.3005	13.4001	1.68268	2.83264	6.71567	2.72774	2.80601	4.86227	14.6352	-75.824
2.43431	23.9256	9.07391	5.21409	9.69644	11.4064	1.72841	3.59604	8.43296	3.06817	3.52036	5.51818	14.6421	-77.6933
2.43285	27.1711	9.39726	5.72066	9.40247	14.9458	2.0143	3.94405	9.24165	3.14505	3.4293	5.7362	14.6357	-79.5102
2.13497	29.0496	11.2535	6.07488	10.1155	15.4937	1.96704	3.61061	8.34934	2.27652	3.08104	6.29639	14.6216	-81.7528
2.13932	30.1008	11.4466	6.02138	8.44225	16.2825	1.87324	3.31543	6.96045	2.13913	2.57402	5.44464	14.6018	-83.5494
2.06753	25.8955	10.7305	5.76139	8.26451	11.7218	1.94162	3.43791	6.50195	2.1872	2.49563	3.87743	14.6028	-85.2874
3.08686	23.543	8.70729	5.35106	6.85125	11.5621	2.12369	3.44505	6.84528	2.46584	2.25273	3.87134	14.6182	-86.8136
2.23168	31.0994	9.47208	5.74663	5.76272	12.1885	2.09073	3.32618	6.91918	2.44494	2.25682	3.86655	14.6129	-88.6472
2.204	31.8399	9.68563	5.93785	5.33815	11.8946	1.88342	3.20481	7.86462	2.50702	2.28525	4.20716	14.6007	-90.6752
2.37507	30.5256	9.62935	5.65368	4.71609	11.7438	1.82844	3.61695	8.36335	2.71811	2.54004	4.36775	14.6049	-92.6776
2.57964	30.8094	10.1246	6.52006	4.52718	10.8562	2.17805	4.34805	8.48856	2.81685	2.95299	5.17189	14.6232	-94.4223
2.8507	32.2435	9.23087	5.88954	4.3029	10.7666	2.28122	4.6272	8.00582	2.79536	2.89721	5.49926	14.6387	-95.9471
2.55217	29.0221	11.137	5.96838	4.24642	9.97961	2.00117	3.90155	8.33266	2.46215	2.52072	5.13638	14.6412	-97.4125
2.65495	29.9092	11.5801	5.79264	4.19105	11.0138	1.97297	3.51829	8.79669	2.65452	2.53236	4.60643	14.6257	-99.2308
2.8647	24.7527	12.1677	4.75071	3.22074	9.19265	2.08247	3.94232	8.54118	2.44835	2.31836	4.34451	14.6061	-101.079
2.75947	29.4003	11.0798	4.78426	2.53	9.20672	2.0158	3.83592	6.85535	2.76201	1.90072	4.63508	14.5896	-102.936
3.82921	31.4024	13.5519	5.07194	2.54053	9.146	1.87898	3.8946	9.74716	2.6727	1.87073	3.90486	14.58	-104.641
3.89433	29.7736	13.8084	5.61639	2.58526	8.86713	1.99564	4.17161	8.06153	2.73269	1.82789	3.8452	14.5766	-106.6
3.56996	23.9413	11.9951	5.67877	2.8813	7.83546	2.16987	4.34968	9.95039	3.2043	2.35444	4.40174	14.5764	-108.314
4.17157	24.8269	12.6366	5.37233	3.83927	8.00568	2.4224	4.13094	8.7501	3.10028	2.83751	4.87346	14.5757	-110.095
4.05792	28.662	12.6214	5.57095	3.89364	8.89149	2.45952	4.77975	10.527	3.38228	2.98844	4.90937	14.5677	-112.306
3.71544	35.8643	13.3611	5.3338	3.08295	8.66836	2.19633	5.19386	10.4543	3.01057	2.38055	4.67831	14.5809	-114.08
4.38345	30.191	16.2281	6.23547	2.82113	7.01513	2.21774	5.75757	8.5695	2.43323	2.22858	4.55944	14.5841	-115.812
4.89864	30.1878	15.7075	5.40406	2.98079	7.60169	2.24822	8.10469	8.54672	2.38225	2.15163	4.3863	14.5739	-117.737
5.02526	35.8329	15.5757	5.37862	2.97985	7.08477	2.3857	7.97522	10.9831	2.13231	2.22	4.19575	14.5474	-119.398
4.46235	26.1748	17.5584	4.64386	2.47873	5.64555	2.39415	6.47201	9.15002	2.71142	2.05231	3.86071	14.5249	-121.186
3.92407	29.2904	17.0975	4.36653	2.40243	5.77376	2.17555	7.9335	9.42599	2.68504	2.0023	3.30293	14.5215	-122.927
5.17787	29.9894	16.9142	5.10511	3.91911	9.06175	2.30218	11.2152	12.311	2.56789	3.18474	4.40429	14.5412	-124.987
4.46148	35.2422	16.0065	5.10029	4.14045	9.35629	2.59421	8.26102	13.8328	2.22101	3.36212	4.36805	14.5604	-126.851
5.07086	31.24	16.7585	5.02598	3.58809	8.63934	2.81401	10.1842	12.7839	2.60601	2.74456	4.43825	14.5697	-128.698
5.26796	35.418	17.0217	5.04519	2.96203	5.5242	2.9083	10.7213	11.4836	2.72784	2.51567	3.44324	14.5671	-130.542
4.56351	29.5034	16.2492	4.96278	2.70719	5.51159	2.82731	10.2117	11.2834	3.18621	2.11333	3.31765	14.5683	-132.344
4.5922	35.4353	18.5724	5.10014	2.78174	5.38068	2.5494	9.90273	10.5213	3.18715	2.37394	3.38758	14.5715	-134.036
5.12861	29.1578	18.8176	4.86488	2.72043	4.01829	2.73976	8.0355	10.6735	2.64502	2.30923	3.07388	14.5821	-135.941
4.64154	28.9604	19.7372	5.08694	2.82765	4.40795	2.83899	9.24536	12.655	2.6294	2.35207	2.81561	14.5922	-137.65
4.66218	28.7471	19.9796	5.44719	3.09118	4.49556	3.37259	9.80493	15.164	2.78413	2.63083	2.96098	14.5865	-139.321
5.41745	32.1252	18.2446	5.03071	3.43869	5.11747	3.35442	7.99191	13.9729	2.95833	2.88957	3.68189	14.5809	-141.186
4.99893	27.593	17.5158	4.50177	3.71765	4.89148	3.35332	10.7019	13.6426	3.05737	3.3883	3.85252	14.565	-143.02
4.02754	22.9857	20.4266	4.51442	3.06311	4.4222	2.96006	10.9494	11.5552	3.00895	2.83859	3.5406	14.5617	-144.863
4.84327	23.7454	20.4425	4.46349	2.68038	3.5439	4.09126	12.687	12.8559	3.57859	2.36791	2.81152	14.5595	-146.482
5.0275	25.1029	17.0484	4.92985	2.72547	3.30271	4.90318	11.9467	12.9495	3.44105	2.01969	2.78264	14.5621	-148.408
5.29944	27.1223	18.98	4.43217	2.81568	3.62816	4.96578	12.4789	14.8665	4.05287	2.01791	3.07749	14.5676	-150.32
4.61798	24.1151	19.6247	3.82713	2.66924	3.57298	3.99656	12.5561	13.3527	4.45441	2.19856	3.36191	14.5732	-152.351
5.21201	26.8671	20.0234	4.08756	3.53184	3.90081	4.06557	14.3469	12.9609	4.39026	3.28002	3.65004	14.5679	-154.153
5.17718	23.685	18.5249	4.03467	4.55381	4.06824	3.94754	14.3618	13.0582	3.32691	3.85017	4.27062	14.5707	-155.992
4.72296	25.8053	15.3001	4.07966	4.40242	3.64934	3.72472	13.2539	11.8197	3.50206	3.79531	4.19786	14.5786	-157.868
5.34135	20.516	16.956	4.59982	3.00866	2.87462	4.7241	14.1499	13.5916	3.41837	2.88335	3.33154	14.5771	-159.683
4.48239	25.093	18.8415	4.14989	3.21281	2.93695	5.01142	14.6415	14.1036	3.91347	3.00216	3.30853	14.5669	-161.465
4.54124	19.6024	19.1795	4.22602	3.42357	3.17181	4.82515	14.1786	12.4522	3.80432	3.0338	3.14001	14.5598	-163.227
5.11346	25.6167	15.1108	4.80666	3.35168	3.10056	5.20163	11.6652	13.8265	3.87913	2.78591	3.45357	14.5524	-164.894
4.6589	27.5046	20.5471	4.46743	3.11125	3.0395	5.24367	14.4745	12.653	3.84627	2.50726	3.30234	14.5604	-166.466
4.63913	21.0892	20.6516	4.71769	3.87005	3.22686	4.6739	11.8968	14.0659	3.79815	2.8674	3.49139	14.5672	-168.018
5.37392	20.0906	18.4183	4.98494	4.64657	3.63729	4.57266	13.127	15.2292	4.74154	3.3031	4.07073	14.5637	-169.783
5.18994	20.5673	18.8137	4.28587	4.63841	3.60735	4.37082	13.5113	16.3468	4.71969	3.24595	4.20321	14.5544	-171.504
5.29844	19.9614	18.9212	4.23951	3.21665	2.77345	4.18053	15.5101	15.403	4.10773	2.76267	3.31552	14.5472	-173.302
5.21833	17.3199	19.2219	4.28065	2.8766	3.10376	4.70737	14.5169	13.944	5.07171	2.52002	3.30548	14.5484	-175.119
4.31248	15.6041	15.7195	3.85599	2.84575	3.32153	5.23025	17.2478	14.2758	5.27101	2.74717	3.78004	14.5665	-176.988
4.21235	20.9067	17.4236	3.79356	2.53881	3.23537	4.94513	14.5923	11.9199	4.65291	2.52808	3.80371	14.5737	-134.695
3.88931	20.4534	16.8004	4.34911	2.74142	3.2992	4.68269	17.4521	12.4796	4.87872	2.80925	3.79634	14.5819	8.40553
4.40628	14.8036	18.636	4.47353	3.25666	3.27022	4.08809	17.6247	13.5833	4.93891	2.94066	3.43209	14.5715	152.272
3.9228	13.3928	16.9537	3.75193	3.92398	3.52112	4.08237	16.2245	12.7021	5.42047	3.07497	3.81611	14.56	175.278
4.22739	13.938	14.7053	3.5934	3.48687	3.26446	5.26174	17.0594	12.9374	6.19244	2.92303	3.63688	14.5608	173.466
4.5876	16.3729	14.6149	3.62609	2.60915	2.73198	4.06497	18.2919	14.4868	5.86827	2.45835	3.67367	14.5619	171.817
4.15402	16.1068	18.1929	3.39779	3.0105	2.90027	4.05332	16.9305	16.2416	5.38885	3.06735	4.02809	14.556	170.331
3.43508	14.978	19.5211	3.41245	3.26266	3.31196	4.0397	18.5408	14.3641	5.45442	3.30812	4.10997	14.5531	168.533
3.3539	12.1663	17.7276	3.75008	2.78307	3.17614	4.02413	16.374	13.1927	5.8149	2.81601	3.2948	14.5477	166.376
3.38113	10.8784	15.9076	4.49843	2.83987	2.8227	5.19876	19.9893	12.6245	5.28033	2.85999	3.17299	14.5488	164.442
3.42201	10.9955	18.2478	4.57202	3.13213	3.11827	3.83926	20.8062	11.9932	5.93754	3.02762	3.6195	14.5555	162.642
3.6369	12.9814	19.3434	4.48059	4.08684	3.64779	3.45394	21.2741	11.3172	6.12601	3.69961	4.20593	14.5683	160.942
3.75215	14.0509	18.2763	3.62959	4.01498	3.76888	4.37521	20.745	12.5847	5.76225	3.81064	4.13789	14.5811	159.181
3.54106	15.5447	17.1299	4.21348	3.16998	2.90266	4.86877	18.5901	15.2501	6.00786	3.45462	3.50091	14.5717	157.432
3.32857	16.3993	18.0413	3.43849	3.06209	3.0034	4.98569	20.1639	15.1419	6.55712	2.90689	3.09934	14.5547	155.675
3.34312	16.1641	18.9829	3.39281	3.19502	3.01975	4.55076	19.8951	12.5529	6.07642	3.02823	2.6436	14.5395	154.213
3.21057	12.4962	17.9029	4.22733	3.01824	2.94862	4.23057	20.7753	14.8781	6.01287	2.83854	3.65688	14.5533	152.375
3.27176	12.8324	16.0089	3.07673	2.58824	2.81327	3.46144	17.7551	12.8021	6.55287	2.74464	4.54128	14.5484	150.656
3.46603	12.7503	14.0172	3.12535	3.5742	3.44518	3.02611	17.0191	15.0695	6.33247	3.10139	4.91317	14.5476	148.879
3.61366	11.3147	14.5294	2.96094	3.96746	3.68345	3.34674	17.3923	12.5777	6.32215	3.79083	4.60867	14.56	146.813
3.35772	12.315	15.6372	3.51976	4.15255	3.69598	4.36374	21.6227	15.0653	7.08854	3.96724	4.86571	14.5624	144.981
2.67828	12.6376	15.5899	3.54256	3.82924	3.15363	4.32124	21.7183	12.3308	6.84213	4.25362	4.12387	14.5841	143.284
2.97524	15.3294	13.9519	3.65904	3.21516	3.1424	4.15918	21.1545	12.1992	6.01323	3.29773	4.50577	14.5991	141.833
3.08975	14.8445	15.0551	3.1906	2.83374	2.78195	2.88462	17.342	13.7154	6.64157	4.15963	4.88304	14.618	140.076
3.05163	13.7277	14.7412	2.74711	2.6995	3.11785	2.33892	17.4149	10.8431	6.53969	4.02846	5.36779	14.6251	138.266
2.74766	10.8347	13.1638	2.82789	3.11998	3.16545	2.57362	22.4567	10.4064	6.35182	4.22851	5.70341	14.6179	136.33
3.22291	12.5492	13.008	3.10174	4.52161	3.6285	3.41117	19.2868	10.1125	6.38133	4.30205	6.21581	14.6054	134.521
3.19733	12.4966	12.8712	2.89204	4.24022	3.47589	3.5457	19.2606	11.4641	6.40828	4.52335	6.45591	14.5916	132.789
3.21587	11.6706	11.9944	2.40584	3.67572	3.67647	3.47406	19.2225	14.0644	6.75479	4.35437	10.7929	14.5888	130.879
2.58336	9.73653	12.4491	2.17382	2.628	3.65012	2.90521	19.1725	13.4572	6.3381	4.03497	11.102	14.5784	129.007
2.64505	9.80278	12.0741	2.34099	2.58603	3.5014	2.56136	19.1107	9.41796	6.16726	3.91708	11.4153	14.5651	127.294
2.72404	10.2931	10.7313	2.35416	2.37339	2.89333	2.50154	19.0371	10.4629	6.24378	4.2479	15.4867	14.5473	125.437
2.66503	10.8669	10.8346	2.5342	2.28346	2.86941	2.03735	15.923	9.94301	5.94683	4.23342	13.3037	14.5436	123.701
2.54894	8.47555	9.35311	2.26346	2.74727	2.99902	1.99247	16.8581	8.99754	6.17883	4.6903	13.0346	14.5457	122.135
2.51371	8.16754	10.0756	2.35527	3.82055	3.75553	2.36162	16.5105	8.46299	6.52188	6.86243	15.9289	14.5622	120.489
2.65989	8.03144	9.7181	1.84744	3.80253	3.80522	2.39507	16.3627	9.50677	6.05685	7.10985	15.8526	14.5627	118.535
2.57585	6.47963	9.73814	1.94058	2.51263	3.40408	1.94939	16.2096	10.1021	6.71321	6.0183	12.6937	14.5706	116.557
2.46036	5.51721	9.57322	2.01821	2.73459	3.12046	1.73033	15.6358	8.60936	6.44725	11.7013	13.8641	14.5786	114.523
2.53074	4.40165	8.26767	1.91539	2.83006	3.01047	1.98996	17.0097	9.07628	5.84364	7.00126	13.877	14.5763	112.914
2.63156	4.12744	8.0182	2.21568	2.86537	3.07275	1.95555	17.7136	7.74294	6.33318	12.9924	14.4279	14.5645	111.683
2.30656	4.45181	7.68862	2.84505	3.14494	3.22088	1.86388	17.8491	7.26741	6.42603	9.68884	14.9105	14.5494	109.902
2.26051	4.15179	8.22651	2.97167	3.63616	3.84122	1.81927	16.0743	7.25376	6.75898	10.2689	15.1459	14.5328	107.761
2.46331	3.75395	8.28452	2.59282	3.84136	4.3912	1.79661	17.4647	5.92697	5.82693	9.86415	16.831	14.5202	105.817
2.73698	3.60892	8.79134	2.80697	3.86527	4.56315	1.80527	13.8765	6.55357	5.66567	11.729	18.1461	14.5282	104.025
2.60819	5.45322	9.60041	2.44226	3.7286	4.39284	1.64502	18.0636	7.45112	5.84024	14.8273	19.8633	14.5294	102.192
2.52663	5.776	9.30801	2.45307	4.78681	3.90562	1.74541	18.8895	7.16091	5.63838	19.796	16.8445	14.5326	100.33
2.39982	6.20119	8.43656	2.72539	4.74672	3.9152	1.67596	14.5985	5.88976	5.61282	18.7658	18.0963	14.5359	98.5007
2.18701	5.13643	7.25242	2.62681	4.07838	3.75985	1.52276	16.324	7.6159	5.76096	15.3783	20.7886	14.5559	97.2023
2.27035	5.10223	7.99217	2.21714	4.39057	3.80134	1.51476	14.3898	4.92216	6.34334	16.3269	17.4979	14.553	95.6881
2.73693	4.83389	8.92648	2.1585	5.21836	3.81604	1.69733	15.0918	5.56963	7.05737	20.3312	17.8407	14.5331	94.0159
2.80779	5.43752	10.2652	1.98744	5.51012	3.89886	1.78645	14.3613	6.82696	6.5384	22.4145	18.1814	14.5284	92.0919
2.38038	5.45091	9.61959	2.23093	5.08356	4.43267	1.59452	13.7555	6.40411	5.79798	21.1524	21.0295	14.5378	90.3716
2.2445	5.17254	9.14578	2.47723	6.66085	5.12196	1.66317	12.9476	5.12458	6.057	27.4474	18.855	14.547	88.3504
2.24874	5.20507	9.10471	2.62701	7.94283	5.36797	1.73689	14.8336	5.23181	6.18785	23.4551	19.1868	14.5545	86.6503
2.05044	5.51057	8.19726	2.2601	7.45893	5.34148	1.83308	14.6939	5.97237	5.84664	24.2571	23.5622	14.5612	84.7289
1.84746	5.36267	5.7496	2.4492	7.31106	4.75493	1.628	14.4885	6.2624	6.33388	28.4553	21.5734	14.5463	83.2648
1.97421	5.2952	4.95174	2.27206	7.91169	6.44629	1.78391	13.0989	5.31543	6.84535	30.2306	22.3122	14.5413	81.7188
1.933	5.28698	4.8225	2.12149	8.26294	6.2747	1.70445	12.926	4.47797	6.22189	28.3745	22.9386	14.5306	79.7178
1.98292	4.80499	4.57119	1.88265	8.92911	5.42385	1.61406	12.7005	3.84489	5.22094	31.7797	21.9253	14.5241	77.6254
1.55596	4.19273	4.34085	1.81594	8.6615	4.89098	1.31981	12.0329	3.9455	5.54511	32.2228	23.7498	14.5246	75.7903
1.63376	3.85898	5.90493	2.13011	10.2772	8.41066	1.35636	12.9698	3.52747	5.35292	33.6638	21.6112	14.5459	74.1754
1.69124	4.21961	6.35731	2.17461	10.9511	8.73178	1.24304	12.0672	3.26405	5.64676	34.0074	19.3985	14.5581	72.1122
1.85027	4.03835	5.31941	2.07331	11.7775	5.49495	1.25499	11.6025	3.33009	4.67969	35.2195	20.8402	14.5756	70.3138
1.81505	4.20811	5.01846	2.57184	11.3731	6.37876	1.40267	11.0518	4.16874	4.78891	36.3115	22.6523	14.59	68.6245
2.07558	4.04422	5.40812	3.02041	10.6642	6.70046	1.5053	9.37901	4.4063	5.26392	33.9607	20.0638	14.5961	66.8293
1.93765	3.34139	5.48058	3.26933	10.0309	6.63952	1.51429	8.48359	4.28375	4.80489	30.1574	22.0132	14.5833	65.0158
1.66739	3.58163	4.72397	3.09017	10.1934	10.4721	1.30214	7.90356	3.7189	5.25623	31.592	21.4565	14.5724	63.1647
1.61956	3.93856	5.03288	2.94753	11.1441	8.47212	1.34972	8.66861	4.14783	5.89899	32.7317	21.5852	14.5691	61.3969
1.69081	3.98371	6.78441	2.55249	10.6262	8.78913	1.46619	9.41938	4.84673	6.01747	32.9935	18.7717	14.5805	59.6713
1.82406	4.06115	7.22194	2.60514	12.7094	12.3719	1.56599	9.00433	5.32108	4.7871	34.7553	21.6488	14.5903	57.959
1.72192	4.30187	7.09361	2.79449	13.2292	11.9827	1.60565	11.6904	4.97592	4.54319	38.6011	25.9746	14.5994	55.9308
2.01079	4.94283	6.30893	2.80876	12.3354	11.03	1.78821	11.0499	4.70161	4.42395	39.7916	26.2794	14.604	53.9902
2.11752	5.16549	6.01212	2.76362	13.5475	12.1984	1.65642	8.90346	4.57311	4.15471	37.4801	23.5864	14.6001	52.2502
2.04529	4.8483	5.90845	3.04902	16.2711	12.7522	1.36508	8.68036	4.23529	4.54865	39.1406	22.3505	14.5844	50.4339
1.6439	4.88136	7.06133	3.25298	17.9183	13.7291	1.3084	8.38076	3.65024	4.88148	42.6984	21.2503	14.5792	48.5807
1.47997	4.84997	7.56213	3.63109	18.6952	14.7728	1.39055	8.04322	4.30356	5.18056	38.4206	21.5174	14.585	46.6496
1.41061	4.68696	6.76017	3.11318	20.2458	16.9438	1.40006	7.55924	4.8267	5.0711	38.7778	22.4779	14.5836	44.7616
1.32767	4.07092	6.45276	3.38508	21.7728	15.1392	1.35491	8.20885	4.7957	4.75927	39.0851	23.0451	14.5981	43.1001
1.49887	4.40314	6.26284	3.44252	23.9046	19.2139	1.38294	7.98548	5.20026	4.16758	40.4071	22.6481	14.6141	41.1979
1.65143	5.36818	5.39606	3.72284	23.9941	16.1196	1.39496	6.65012	4.75454	5.40448	36.4011	22.9676	14.6058	39.2432
1.6496	6.57535	6.4402	3.87958	24.3485	19.8447	1.37924	7.25379	4.74675	5.04487	34.2473	24.6704	14.5957	37.4774
1.35788	6.45393	6.86783	3.32567	26.053	19.3698	1.30743	8.14911	4.42048	4.57273	37.5102	23.2016	14.6037	35.6822
1.49185	5.54683	6.97644	3.01428	24.2135	19.0316	1.44882	9.36597	3.93738	4.35855	39.8655	19.8032	14.6151	33.8994
1.57493	4.97584	5.76046	3.08325	25.1124	20.3565	1.42648	8.29384	4.87983	4.40214	39.4776	24.2529	14.6234	32.1001
1.72996	4.72993	5.47208	3.45715	26.0441	21.5058	1.48307	6.66761	4.49094	4.33401	36.8919	24.6076	14.6301	30.4259
1.82544	5.169	5.82522	4.25877	33.078	22.569	1.51456	6.45148	3.35002	4.37911	39.3393	24.8587	14.6335	28.858
2.0214	5.89686	6.80417	4.54888	32.6603	22.9539	1.62075	5.96053	4.13053	3.70405	39.0401	22.9856	14.6286	27.1583
2.1606	6.18715	6.82784	5.04698	29.0473	20.4779	1.59993	7.2495	4.37154	4.28061	34.2818	23.8195	14.6128	25.4486
1.97645	9.46547	7.50103	4.43553	30.1213	23.3399	1.76238	7.43691	4.57216	4.50327	38.1775	23.5885	14.5999	23.3838
1.87634	11.768	7.08105	4.3594	36.7431	20.3924	1.79159	8.54273	5.8738	4.66787	37.6054	19.1529	14.6131	21.6218
1.77078	11.9231	7.00845	5.08359	34.9171	22.7049	2.011	8.647	5.61686	4.64937	33.5924	23.001	14.6338	19.9402
1.66236	8.57048	6.80894	5.14882	31.8665	25.3688	1.91163	7.29931	5.51612	4.74645	31.5634	21.4216	14.6419	18.2158
1.72159	8.90758	6.39763	4.46231	33.0706	26.2333	1.85407	7.33553	6.27621	3.86379	36.2128	21.8344	14.6226	16.224
1.80997	8.85924	6.09013	4.55141	36.2016	26.6282	1.77707	6.7508	6.7571	3.94184	38.331	19.8628	14.6111	14.0721
1.85173	8.59861	6.67085	4.96675	35.0341	27.3831	1.71423	6.6676	6.41544	4.19617	36.114	20.5753	14.6084	12.323
1.84476	8.8994	6.92151	4.74966	36.5035	27.8844	1.73853	5.94266	5.0587	4.1756	29.0888	21.4652	14.6188	10.5255
1.62716	8.99438	6.87644	4.5598	37.0127	26.4292	1.65571	6.41835	6.00144	4.46018	27.6883	22.3682	14.6239	9.37866
1.87879	8.82581	6.91892	4.8854	39.1818	26.9194	1.72459	7.42518	7.12555	4.19397	28.3762	21.2296	14.6178	8.41644
1.85447	8.81238	8.22476	5.27864	37.1519	24.914	1.87072	7.10316	7.19207	3.65461	26.8252	20.0694	14.6189	7.00392
1.75469	9.7199	8.95803	6.09106	45.9042	28.4357	1.83597	6.14075	6.23625	3.39673	28.3139	20.25	14.6221	4.86073
2.03128	12.4833	10.3912	6.26771	48.1715	29.182	1.96002	7.6306	7.16404	3.27089	24.6596	21.2638	14.6318	2.94041
2.10397	13.2042	11.7194	5.64079	42.3214	29.9417	1.82416	8.13294	8.24883	3.28896	24.0331	17.1123	14.631	1.22388
1.94435	11.7884	11.4593	5.87547	49.7614	29.0511	1.86208	7.77667	8.58773	3.77275	19.3291	19.2471	14.6236	-0.690037

## Sheet: P03
ra l	oi l	oe l	ico l	mf l	es l	ra l	oi l	oe l	ico l	mf l	es l	Kippung	Rotation
3.47501	6.59067	2.81724	4.71127	25.619	19.1155	1.43849	2.43253	7.0646	5.11827	25.9983	29.104	14.5848	0.743233
1.57131	6.46807	2.95125	5.36255	25.2454	20.5405	1.61783	2.73714	6.98857	5.02899	21.0734	27.5924	14.5736	-0.840657
1.63877	6.09191	3.04229	5.64427	25.2715	21.1816	1.77939	2.86497	6.96834	4.63836	22.9027	27.2189	14.5621	-2.3031
1.5126	5.27811	3.10615	5.69457	27.1539	21.3089	1.70602	2.71035	7.59931	5.00468	21.2415	25.1254	14.5604	-4.16959
1.67182	5.98346	2.98248	6.30691	29.6107	23.2106	1.79248	2.44206	8.30974	5.18852	23.1586	24.8082	14.5597	-5.92776
1.64015	6.44513	2.59607	6.21285	25.0468	25.641	1.70985	2.57675	8.09206	4.57674	15.235	26.8214	14.5471	-7.83317
1.509	6.4517	2.62983	5.8597	27.1456	25.6002	1.62	2.70823	7.83711	3.90658	17.602	23.1129	14.5384	-10.0531
1.64111	7.38812	2.9831	5.70027	29.6388	27.5082	1.63764	2.5663	9.42754	4.03423	15.1873	26.3731	14.5514	-12.241
1.77616	8.64928	3.40264	5.48386	29.1107	26.5132	1.74543	2.77888	14.8024	4.12378	15.0787	25.2157	14.571	-13.9846
1.99982	9.05625	3.69623	6.16598	29.8338	27.5102	1.74557	2.76148	16.9021	4.31903	15.0667	24.6869	14.5764	-15.4508
1.81417	8.57087	3.51406	6.89189	30.4392	25.461	1.78316	2.40999	17.0558	4.00374	14.1779	27.0369	14.566	-16.9745
1.63056	7.5352	3.10893	6.73468	29.9765	25.7545	1.84869	2.41664	11.3923	4.25026	15.9598	24.2181	14.5569	-18.7994
1.34572	7.18319	2.62731	6.17389	30.5136	22.7445	1.71359	2.12362	10.6332	3.74552	14.4178	25.3883	14.5559	-20.9294
1.46916	7.78646	2.70584	6.16265	26.9443	26.1878	1.69467	2.02636	12.4747	3.17264	11.8395	25.1583	14.5567	-22.7961
1.87169	8.82809	3.10702	6.30542	28.3345	26.332	1.84477	2.22376	12.0711	2.96918	10.6274	23.4809	14.555	-24.639
1.93509	12.4503	3.64331	7.84605	27.515	26.431	1.85044	2.26648	9.10122	3.706	12.6977	19.2575	14.5432	-26.6376
1.80673	7.10138	3.35266	7.51397	29.6886	23.9336	1.74158	2.44627	7.11593	3.4866	11.4086	21.3931	14.5393	-28.7422
1.45658	11.1328	2.51816	6.19339	30.8683	26.5017	1.56931	2.47863	7.4641	3.2823	11.482	21.1922	14.5382	-30.5465
1.30048	11.1747	3.30096	7.85003	28.6016	25.9622	1.7057	2.18028	6.81697	2.38166	9.24652	22.1091	14.5461	-32.3482
1.25947	11.1255	3.60384	7.89659	23.7173	24.3483	1.79072	2.4031	7.1007	2.43899	8.37442	19.338	14.5569	-34.2897
1.5815	10.8577	3.94803	8.87951	26.8909	23.9723	2.25242	2.63999	7.35539	2.4754	7.698	19.972	14.5645	-35.9608
1.67475	9.67418	5.01519	9.00208	23.9489	26.8551	2.61533	2.82372	7.08975	2.32496	7.54001	18.9671	14.5611	-37.5971
1.73495	10.8704	5.67527	7.43117	23.4191	27.9173	2.66191	2.56884	7.24015	2.53978	8.12115	18.3348	14.5532	-39.3561
1.72271	10.4887	5.82175	8.45702	22.8796	28.2981	2.29522	2.36443	7.92565	2.58175	7.57133	17.7273	14.5454	-41.3655
1.92899	10.9956	6.05372	6.88648	22.3317	25.4621	1.72493	2.38062	7.70414	2.48393	6.87113	17.2678	14.5368	-43.462
1.92987	12.8849	6.80213	6.78253	21.7769	27.8258	1.7303	2.10785	6.98945	2.39954	6.53696	19.9574	14.5344	-45.2257
1.81534	12.7457	6.45194	6.83766	24.8693	25.8191	1.84325	2.01936	6.60042	2.26321	6.32298	16.5611	14.5417	-46.9193
1.7082	11.2686	5.94612	7.94372	23.7662	22.4989	1.81901	2.52047	6.99595	2.30628	6.18434	14.9547	14.5538	-48.5639
1.64157	10.5175	6.26622	8.30378	22.9651	24.505	1.81501	2.80121	6.27317	2.23487	5.61513	13.9372	14.5595	-50.1763
1.73891	10.4645	5.9047	9.22563	19.5114	25.1136	1.66879	2.77612	6.74406	2.34128	5.66237	13.6278	14.5459	-52.1577
1.86929	11.1824	5.68212	8.16068	23.6399	24.9464	1.79514	2.35483	8.17395	2.26954	5.43639	15.628	14.5257	-54.0829
1.96877	13.0332	6.37944	8.242	19.2739	23.4545	1.90256	2.442	9.76523	2.14953	4.97657	14.8584	14.5133	-56.0436
1.93431	12.4128	6.92505	8.29609	18.9252	23.0716	2.15952	2.46404	9.62124	2.10066	4.81759	14.2996	14.5157	-57.7827
2.14021	12.6258	6.89926	7.3558	17.095	25.5819	2.0383	2.61091	8.17392	2.26572	4.60782	12.119	14.5264	-59.3173
2.09714	10.8308	7.03651	7.41451	16.6269	22.7864	1.74796	2.57731	7.03458	2.38445	4.85997	12.5547	14.5334	-61.1914
2.01018	11.67	6.96444	6.68986	15.7538	21.3645	1.53452	2.48691	6.15402	2.31606	4.5454	11.8776	14.5365	-62.762
1.80503	11.7592	7.01425	7.96831	12.9283	21.235	1.77487	2.3404	5.55063	2.31645	3.63827	11.4691	14.5495	-64.6019
1.88465	11.1553	7.60739	8.53407	14.2235	20.9702	1.86048	2.39336	5.60344	2.18853	3.58178	10.4876	14.556	-66.8614
1.82402	11.9038	8.45156	8.80467	14.5904	20.5211	1.91572	2.60831	4.75882	2.04848	3.88136	10.1968	14.5473	-68.5813
2.1374	12.4702	9.69863	9.08624	11.0147	20.065	1.95075	2.50584	4.27914	2.01471	3.3274	10.0049	14.5327	-70.0254
2.16764	14.2627	10.7455	8.17196	8.65548	21.0056	1.81943	2.68678	4.74149	1.99765	3.29595	9.53589	14.5327	-72.0231
2.13264	15.023	10.6058	7.43675	8.10495	19.1361	1.79944	2.33148	6.07218	2.13776	3.2878	11.472	14.5375	-73.8713
1.84296	17.935	10.6409	8.24109	7.08946	21.8786	1.80391	1.82347	7.88356	2.16294	2.63591	10.2602	14.5414	-75.8785
1.8523	17.4651	10.2907	8.90948	7.20023	16.8985	1.56954	1.8695	9.33819	1.98258	2.41684	7.11667	14.5512	-77.7959
1.98386	13.0915	9.42215	8.06246	6.27926	17.4131	1.57142	1.93725	9.69542	1.75071	2.55119	6.77134	14.5739	-79.6628
1.97596	15.1038	10.3289	7.95473	10.814	14.379	1.70484	1.95155	11.5394	1.70849	2.27861	5.91792	14.5758	-81.2576
2.11864	15.8364	13.8052	8.33533	10.3348	17.3082	2.0406	2.2115	11.7986	1.92774	2.42305	6.53447	14.5555	-83.1811
2.03923	15.442	13.7254	9.58426	9.8664	18.4758	1.95687	2.15512	12.077	1.91102	2.23879	6.81217	14.5385	-84.7822
1.79433	16.3637	14.7104	9.69976	9.4093	15.8081	2.00077	1.93099	21.4236	1.86157	2.1207	8.38698	14.5338	-86.152
1.74756	16.3144	13.3377	9.48493	8.9638	15.3341	1.81822	2.1594	12.692	1.4416	2.21791	7.21131	14.547	-88.0314
1.82825	17.8711	11.6658	9.14002	3.25607	14.8626	1.69038	2.64488	13.0285	1.52992	2.3867	4.57585	14.561	-90.3325
1.88108	18.9588	12.762	9.64991	3.38399	12.427	1.87366	4.87097	13.3842	1.82425	2.63973	5.06895	14.5648	-92.0604
1.87566	18.0216	15.4745	9.59632	3.01129	13.216	2.13775	5.28964	20.1238	1.95394	2.70859	6.33775	14.579	-93.9849
3.87215	16.7653	19.3627	8.94619	3.04341	11.63	2.1835	5.04174	15.2652	1.92418	2.69125	6.0644	14.5936	-95.836
3.9988	21.3126	18.7955	9.30389	2.89222	10.1195	2.57869	6.77931	11.942	1.60692	2.24938	5.51456	14.5989	-97.4937
4.12396	18.852	19.2353	8.42058	2.79696	12.5663	2.24466	7.04082	9.90009	1.57571	2.14919	3.86001	14.5848	-99.3265
4.24742	20.1631	20.4976	8.65368	2.28957	12.1232	2.08899	7.97082	11.2596	1.62482	2.08085	3.77902	14.5983	-101.004
2.55964	20.4919	19.5806	8.67761	2.78942	11.6866	2.02233	6.74652	12.3248	1.67522	2.16681	4.66861	14.6112	-102.934
2.62526	21.0646	22.5415	8.3968	3.13889	11.257	2.26852	6.93658	14.6503	1.8637	2.42107	5.33518	14.5995	-104.659
2.82502	22.5991	21.9813	7.05262	3.91355	7.22462	3.31425	8.75744	15.5947	2.06873	3.52604	5.43522	14.5731	-106.438
3.79742	22.3607	18.8859	8.70744	3.99657	9.58886	4.42057	11.7708	17.9571	2.06582	3.78707	5.92773	14.57	-108.069
4.13623	21.7778	18.2015	7.01939	3.90024	10.3454	4.59213	12.0831	18.9271	1.7198	3.2238	5.73296	14.5739	-109.892
3.33496	23.0181	19.083	8.09241	2.86349	7.76013	4.58478	12.8547	21.3248	1.8327	2.4176	5.2807	14.5836	-111.969
3.3279	27.4336	23.3696	9.16509	3.33149	7.65875	5.14821	14.3272	20.9097	2.00002	2.78448	4.12505	14.5851	-113.908
5.49923	24.9258	27.7766	9.64368	3.98267	8.04229	5.93599	14.8715	22.9058	2.40636	3.26405	5.2411	14.5922	-115.675
6.381	27.7993	29.2192	9.85122	4.30817	8.51897	6.31735	18.5538	24.3073	2.6671	3.88122	6.93135	14.5837	-117.467
5.96053	25.6247	28.2502	9.12675	4.13585	8.51066	6.21567	16.9229	27.2657	2.70787	3.69673	7.36474	14.5683	-119.358
5.87171	26.1617	24.0857	8.29877	3.18064	6.90986	5.99044	16.5394	28.4637	2.76951	2.73932	5.9599	14.5566	-121.201
6.02162	25.3977	23.3096	7.558	2.9962	6.25196	7.1171	17.618	27.2092	2.84294	2.59632	5.33867	14.5548	-122.891
6.25106	25.7551	24.4102	8.46176	4.00847	6.1937	7.22689	18.8	22.588	3.38532	3.23474	5.21032	14.5614	-124.299
6.49965	25.3579	21.9657	8.35718	3.90683	6.79088	7.33074	21.9817	26.6854	4.00798	3.11631	4.40123	14.5631	-125.848
6.53629	26.5995	22.0767	8.10136	3.44211	7.20041	9.50231	18.5439	31.9184	4.10255	2.83284	4.74874	14.5654	-127.905
6.17862	24.3745	20.1122	7.74854	3.15985	6.84932	9.80827	18.9059	24.7198	4.68949	2.82209	5.05055	14.5782	-130.152
5.87074	24.4274	20.1202	8.24539	3.46295	7.00038	9.60092	19.7652	32.9657	4.29464	3.0916	4.80485	14.591	-131.529
5.60273	24.6709	20.3833	7.52409	3.41971	5.33163	9.94766	21.5804	27.0294	4.40852	2.72883	3.87517	14.5973	-133.152
5.65368	25.1409	22.2738	7.0747	2.96498	3.85704	9.6977	19.8484	20.6755	4.19261	2.46489	3.20876	14.5971	-135.287
4.86442	28.0852	24.3127	7.52453	2.84974	3.36409	8.00368	19.8602	23.2095	4.04139	2.49475	3.11924	14.5988	-137.627
5.1684	28.6709	26.0691	7.0003	3.015	2.70162	8.23668	22.0332	22.2057	4.10308	2.85782	3.07317	14.594	-139.215
6.30598	25.7789	24.2505	6.7388	3.28994	3.23509	9.21758	25.554	23.3207	4.70392	2.86249	3.22093	14.5796	-140.803
6.74168	25.8835	21.4046	6.24566	3.04974	3.04832	9.36379	28.5577	21.4922	5.67356	2.6098	3.33459	14.5499	-142.724
6.19849	26.2216	25.9697	7.42688	3.62669	3.03679	8.04688	25.5841	22.3325	6.16467	3.08176	3.53392	14.5255	-144.93
6.9927	25.8544	29.6983	7.53878	3.70355	3.16417	9.73665	24.0587	26.0658	6.6755	3.41021	3.66618	14.5236	-146.785
7.11526	25.8873	29.4925	6.92251	3.72788	3.49199	10.97	29.7686	26.6766	5.94637	3.53846	3.57616	14.5324	-148.509
6.59655	28.8645	28.0349	6.28237	3.44059	3.37236	10.1357	23.4845	27.4184	5.98437	3.26497	3.91629	14.5429	-150.283
6.92967	28.0254	26.2818	6.67145	3.76098	3.36774	11.3197	25.3278	30.5232	7.85124	3.9863	3.81094	14.5579	-151.769
7.17288	25.2466	26.1781	7.00046	4.29375	3.30043	11.7184	25.7267	29.8763	8.39481	4.52875	3.659	14.5658	-153.766
7.37779	25.5131	24.6115	6.16164	4.3779	3.14513	13.737	26.1127	26.1401	7.8288	4.62577	3.72411	14.5669	-155.882
7.61002	26.52	25.4516	5.95921	3.36394	2.52765	13.4243	30.3302	35.2548	7.7519	3.51905	3.56094	14.5686	-157.825
7.14052	24.5483	26.9288	6.5067	3.42267	2.4176	12.3738	29.5146	25.7406	8.18084	3.5141	3.66213	14.5741	-159.614
7.22925	24.6414	28.6185	7.65708	3.64905	2.5237	12.354	25.2162	26.3199	8.73103	3.30193	3.96349	14.5705	-161.429
6.93844	28.5236	28.384	7.252	4.00187	2.57691	14.8008	24.156	37.3111	6.98036	3.61463	4.03241	14.5662	-163.171
7.08803	30.4063	25.392	8.50765	4.43415	3.33762	17.8413	26.1074	29.65	9.72494	4.61359	4.34355	14.5592	-164.762
7.75667	27.8794	26.8914	6.71602	4.69791	3.35332	18.43	29.6337	33.442	8.60184	4.86093	4.10378	14.5622	-166.56
8.50357	25.3303	27.2375	8.10517	4.50392	3.1966	18.7851	29.1402	36.659	10.7108	4.90887	4.21508	14.5571	-168.295
6.53142	23.3868	26.6954	5.45306	3.25655	2.02923	17.3936	27.5856	35.4644	9.31833	3.56972	3.79917	14.5592	-169.911
6.51503	22.3843	22.8945	5.56591	3.64906	1.93799	17.2872	28.9434	34.121	8.43737	3.26112	4.07636	14.57	-171.23
6.49481	23.4811	22.609	5.62857	3.64656	2.19556	15.3612	24.3761	36.5856	8.85848	3.17775	4.05826	14.5874	-172.386
6.47081	28.4972	23.9598	5.44019	4.21844	2.49186	15.4749	30.0076	41.415	10.7557	3.68965	3.85664	14.5874	-174.34
6.60243	27.2912	23.4226	6.11259	4.19414	3.04811	15.5782	33.387	47.7191	13.1564	4.49841	3.9516	14.5754	-176.723
7.27671	24.3273	22.0431	6.0329	3.59946	2.91294	15.671	29.0147	45.448	13.4632	4.26059	4.44732	14.5585	-56.4835
7.31184	23.505	25.5313	5.82945	3.81445	2.44833	15.7531	31.4856	46.6447	14.3333	4.44107	3.88981	14.5475	87.6189
7.05972	27.1014	27.9407	6.79889	3.59637	2.53133	15.8244	31.7252	47.1566	14.705	4.25716	3.7201	14.5547	177.737
6.52443	25.6015	27.2503	5.71013	4.03842	2.38499	15.8846	33.411	44.6196	14.009	4.72605	3.96343	14.5749	175.973
6.09779	27.06	28.4203	5.60518	4.30339	2.09928	20.7998	26.6227	47.4842	12.503	4.81717	4.08426	14.5864	173.879
6.111	24.6856	28.9185	5.49978	4.45576	2.49783	18.9185	27.7876	49.4198	12.9302	4.41548	4.50521	14.5871	171.834
6.60034	27.2448	23.3352	5.39402	4.88487	2.58755	21.5088	31.4537	52.1638	12.4513	5.13418	5.26196	14.5916	169.649
6.09317	25.8054	27.856	5.28798	4.85329	2.6979	19.1437	33.5496	49.4246	12.3523	4.89172	5.35228	14.5756	168.095
5.54851	22.1467	27.1668	6.83991	4.6894	2.35693	17.6901	33.3552	52.3739	11.9431	4.76616	4.89844	14.556	166.404
5.79729	25.7996	25.8705	5.66096	4.27999	2.32106	16.1922	34.6891	50.6286	12.6302	4.37681	4.94229	14.5534	164.645
6.13634	21.1745	21.9322	5.61375	3.95603	2.1846	15.2663	28.7727	52.8888	14.9496	4.59712	4.96117	14.5683	162.834
6.62999	20.8058	21.5542	5.62434	3.9475	2.39646	17.8227	31.7675	50.9276	16.2011	4.68389	6.05794	14.5807	161.09
5.77885	20.4289	26.3658	5.36157	4.83878	2.85123	19.1663	34.1172	41.1172	16.3194	5.04544	7.17103	14.5872	159.582
7.62419	24.2899	23.2504	4.57217	4.73753	2.84216	19.9799	33.299	48.4448	16.8192	4.89905	7.46609	14.5891	157.671
7.55193	24.9546	20.3624	4.70305	4.3824	2.65284	20.9763	34.0354	44.2309	17.0108	4.68836	7.46424	14.5893	155.901
5.49421	24.4841	23.8184	4.43144	4.3205	2.56006	15.7124	34.6773	46.3663	16.4052	5.02116	6.95315	14.5845	154.415
5.70032	22.5151	21.0373	4.14588	4.54876	2.41309	15.6217	30.2273	58.8704	15.3424	5.44207	5.90557	14.5812	152.913
5.10195	20.4614	20.6349	3.92791	3.82712	2.09231	19.1733	33.7586	60.0512	17.8379	4.48815	6.52452	14.5732	154.028
5.69026	17.5829	23.1852	5.13662	3.41773	3.0208	16.2047	30.431	59.0517	18.0094	3.7587	7.58269	14.5706	151.85
5.34787	17.3271	21.5671	5.36904	3.66252	3.3906	15.5107	26.7835	46.8117	16.6333	4.1264	8.81869	14.593	146.983
5.33164	18.2663	21.7302	4.81331	3.35872	3.45715	16.2204	27.1958	49.6049	16.5823	4.0526	8.68061	14.5999	145.483
4.35563	21.5813	22.4999	4.76661	3.15282	2.78079	14.3125	29.3617	52.7161	15.5883	3.46634	7.77308	14.607	143.78
3.97646	20.7909	20.4356	4.24392	2.95591	2.97602	13.558	25.355	53.1652	17.6595	3.28119	8.28758	14.61	141.937
3.56215	17.3061	17.2978	3.18512	2.43735	2.89289	12.6744	27.2158	54.0537	17.8984	3.2343	8.31948	14.6304	139.833
3.8643	15.7913	15.108	3.11706	2.3742	2.74713	11.5349	26.7895	51.9817	18.3959	3.13245	8.86923	14.6418	137.955
4.9121	16.9006	16.9289	2.93601	2.76212	3.47834	11.4596	24.0488	45.2815	17.5616	3.08661	8.74763	14.6267	136.409
5.27639	15.125	16.2924	2.89372	2.95057	3.58127	13.6847	25.9396	50.4672	16.2803	3.79488	8.74107	14.6049	134.752
5.22447	13.3619	17.2235	2.26485	2.52045	2.72523	17.0806	33.6657	55.5941	16.3115	4.10119	7.8072	14.5947	132.885
4.23159	11.6307	14.5769	2.25579	2.29889	2.78881	16.8405	27.3702	53.5493	16.3308	4.03708	8.20683	14.6072	131.047
3.66898	13.024	12.4556	2.14216	1.87487	2.55544	16.7342	27.0152	48.0667	16.3379	3.55692	7.86419	14.605	129.056
3.2465	11.183	8.17685	1.74725	1.99063	2.55321	12.8948	25.6742	50.8708	16.9732	3.42537	9.01588	14.5965	127.361
2.85728	8.77773	6.78041	1.83073	2.22281	3.19937	11.7395	27.8006	55.1201	17.2893	3.61882	8.11718	14.5899	125.584
2.82807	9.67245	8.76864	1.72352	2.27868	2.86707	12.8383	24.0233	48.2359	16.6526	3.40309	10.6039	14.5951	123.834
2.80833	8.52835	8.96726	1.61165	2.35332	3.01357	12.1453	20.6889	53.3872	15.7934	3.67096	10.8842	14.6052	122.011
2.99524	6.87031	7.74486	1.30697	2.2395	2.2063	10.4827	22.7877	52.9858	16.0644	3.63686	7.84795	14.6212	120.051
2.64251	5.83179	5.8196	1.27822	2.19402	1.94449	8.79784	22.8993	50.6948	14.091	3.46283	8.35082	14.6361	118.218
1.92795	10.1799	4.61454	1.42571	1.88997	2.31799	7.25136	23.0744	49.7099	16.0445	2.82728	11.0159	14.6497	116.308
2.00287	4.05756	4.43892	1.50816	2.06201	2.24746	7.31923	22.2851	44.6172	15.9534	3.23989	10.0259	14.6548	114.626
2.17675	9.34098	4.0881	1.85464	2.47565	2.51958	6.66691	23.0808	44.0404	14.1678	4.01804	9.47264	14.6439	112.739
2.11916	3.46547	3.39624	1.79643	2.31722	2.23465	4.98525	22.6834	41.7574	14.311	3.95981	10.7152	14.6307	110.966
1.80331	8.52444	8.43588	1.51007	1.8449	2.07815	10.1984	23.0921	40.7096	13.8811	8.2361	12.1546	14.6502	109.223
1.83041	8.12593	7.99612	1.27428	1.9664	2.08322	4.06056	21.2906	41.1044	14.6093	8.63087	12.6939	14.676	107.436
1.7363	2.23543	1.59563	1.28626	2.10804	2.06076	4.48526	19.9561	44.2852	14.1636	9.03737	12.6352	14.6774	105.663
1.90323	2.08699	1.60337	1.46076	2.25372	2.17767	4.17739	15.8377	40.3514	13.2688	5.12157	12.9721	14.6732	103.935
2.61226	2.51445	1.8013	1.97609	2.41956	2.87848	3.30851	16.7285	44.1753	13.4488	5.91889	13.686	14.6691	102.302
2.59481	2.52826	1.75026	2.11037	2.6193	2.91378	3.51859	16.8295	44.2356	12.9294	6.59322	13.1501	14.6774	100.524
2.16329	2.54561	1.74514	1.81197	2.53733	2.76925	3.67446	18.5131	40.5073	13.2791	6.96656	13.1586	14.6826	98.6317
1.53202	2.67181	1.63989	1.53073	2.73345	2.33058	3.29807	18.0308	42.3848	15.955	8.4076	14.0288	14.6948	96.7019
1.53562	2.94083	1.70487	1.39472	2.63074	2.35021	2.90071	15.6346	39.6542	15.1851	8.98021	16.284	14.6997	94.8557
1.65755	2.89223	1.52193	1.46739	2.87563	2.66616	2.40228	15.1224	31.3041	14.0679	10.1654	15.3655	14.6985	93.2771
2.55484	2.90479	1.94096	1.63371	3.09857	3.28836	2.90029	14.1197	38.0236	11.1094	10.2792	16.7002	14.6824	91.6334
2.69008	2.99644	2.08098	1.93677	3.50148	3.63233	3.00974	13.7172	32.7369	11.1256	11.7179	17.7148	14.6682	90.3751
2.5947	2.5773	2.07822	1.82159	3.69711	3.78855	2.68399	11.1821	36.54	13.2193	12.4057	17.8842	14.6715	89.4646
1.60538	2.29236	1.48363	1.17672	3.97622	2.86233	2.42974	12.7097	34.537	11.6883	15.2893	18.4467	14.6752	87.583
1.48991	2.21829	1.4247	1.14974	3.69054	2.88706	2.66726	10.6591	32.3568	11.2228	15.2227	17.0744	14.6621	85.0793
1.3473	2.58555	1.56262	1.45335	3.56268	2.68562	2.72711	10.4417	32.9929	10.2241	16.7708	17.8175	14.6545	82.963
1.726	2.69165	1.9547	1.69625	3.81873	3.28204	2.95093	10.7697	37.4263	12.1286	16.0371	19.9896	14.6661	81.0917
2.02013	3.34659	2.73427	1.94562	4.24153	4.02698	3.27748	10.7464	36.7951	9.90501	18.4193	18.0347	14.6841	79.2756
2.03658	3.45906	2.73201	1.78023	4.13945	4.08994	3.00669	8.80026	36.2915	10.05	18.5828	19.66	14.6854	77.4845
1.57775	3.24315	1.68607	1.51691	4.20273	3.33171	2.39494	7.30081	37.1058	9.60345	17.2938	20.4244	14.6789	75.6598
1.56238	3.2575	1.65264	1.61052	5.23934	3.19994	2.51264	7.79477	34.3313	9.67997	17.821	21.2111	14.6664	73.8169
1.59044	4.08887	2.00328	1.68357	6.33611	3.64354	2.50959	8.3351	32.9693	9.95276	18.3472	21.3967	14.6646	71.916
1.74176	4.19103	2.13651	1.94797	6.19604	3.4499	1.81113	8.88873	32.5888	9.91908	18.8714	22.7947	14.6714	70.1388
1.98814	4.48184	2.37444	2.20177	5.43668	3.52142	1.81743	9.09493	29.027	9.22168	22.1361	22.3504	14.6861	68.5739
1.83442	4.71147	2.32195	2.16288	5.43298	3.29382	2.1263	8.11928	22.5636	10.3914	20.1937	20.8134	14.6959	66.7194
1.81993	4.90651	2.24855	2.11196	5.27916	3.09989	2.2917	7.79945	16.7519	9.72239	17.4324	23.25	14.6972	64.7376
1.70871	4.46884	2.20601	2.06681	6.16377	3.99973	2.206	7.60503	16.1466	9.39912	20.4477	20.5994	14.675	62.7987
1.73903	4.39132	2.21634	2.12407	6.68967	4.43748	2.10368	6.40212	14.2347	8.61635	22.1166	22.6036	14.6532	61.0971
1.78947	4.17714	2.06621	2.02676	6.93171	4.93699	2.14846	6.46069	15.2199	8.4135	23.0651	22.2124	14.6484	59.3022
2.23496	3.30351	2.56427	2.52545	7.00129	4.77759	2.03014	6.44231	15.338	8.96805	21.1124	23.0984	14.6513	57.64
2.27512	3.85411	2.72175	2.81294	8.03361	4.60509	2.05873	5.43129	15.0415	8.19401	23.8923	21.6404	14.6684	56.0192
2.23355	4.42314	2.75057	2.71019	8.53258	4.4298	1.97704	5.0626	15.6692	7.58297	23.8181	18.7965	14.6676	53.9349
1.77284	4.36725	1.8985	2.10683	8.0772	4.37461	2.04349	4.63894	15.6206	6.91527	22.6615	18.9489	14.6633	52.3681
1.8832	4.96003	1.84275	1.94127	7.84733	3.65947	1.88904	5.10366	16.2949	7.14224	23.0952	20.833	14.6497	50.6204
2.0465	4.27459	2.05689	2.02318	8.47043	3.7262	1.60255	5.26912	15.0373	7.19891	24.6439	22.1773	14.6476	48.7167
2.29158	3.58618	2.58401	2.61688	9.09836	3.88893	1.50796	4.8504	15.0705	6.76819	27.6276	22.6889	14.6596	46.7711
2.3864	4.07825	2.72229	3.43858	9.40011	4.28546	1.87811	4.54834	15.9563	6.74097	29.008	22.0346	14.6721	45.0892
2.23049	4.63629	2.41651	3.52188	8.97221	4.39617	2.02312	4.09179	14.8214	6.66043	26.0473	23.429	14.6754	43.1648
2.04725	4.8849	2.40033	2.5335	9.70381	4.4844	1.79047	3.41214	14.7117	7.03505	25.8924	22.8629	14.6766	41.3028
1.90592	4.63906	2.63595	2.56198	10.963	4.5866	1.60182	3.54898	16.4453	6.60525	26.5979	24.5719	14.6829	39.2847
1.94811	4.55334	2.6792	2.40404	11.5386	5.43188	1.6554	3.72546	16.3024	5.92195	25.9679	23.7316	14.6902	37.4408
1.86174	4.17031	2.7921	2.51389	12.0783	5.93736	1.82327	3.98314	14.6586	6.60052	24.934	24.259	14.679	35.6153
2.47841	4.23453	2.75559	2.95484	12.3246	6.23245	1.96049	3.77856	15.401	6.26829	25.2312	25.0941	14.6511	33.9457
2.5632	4.74887	2.53975	3.12145	13.2044	7.67924	1.99064	3.60846	17.1038	5.28364	29.3991	22.3867	14.6394	32.0802
2.11109	5.34892	2.48587	3.24681	16.5863	7.81016	1.78612	3.65403	15.6454	5.44042	26.9697	22.3511	14.6369	30.4571
1.85273	5.37667	2.57097	3.43102	16.9289	7.33517	1.79725	3.89808	15.6844	5.62017	31.1625	22.5389	14.6587	28.7885
2.23166	5.96269	3.2596	3.4738	17.0015	9.0189	1.88258	4.04511	17.485	5.77912	30.1649	21.643	14.6737	26.7041
2.4242	5.543	3.86189	3.97272	15.9027	9.74055	1.73693	4.1025	18.4665	5.45923	29.5604	23.2554	14.6853	25.0627
2.59046	6.78313	4.56631	3.87841	15.0391	9.87105	1.81084	4.10283	16.5618	5.37263	27.1742	27.3277	14.6896	23.2603
2.35274	9.00722	4.9262	4.46295	15.089	10.4257	1.78535	4.47109	16.2862	6.24914	26.6903	28.498	14.7015	21.6148
2.51226	10.0515	5.09745	4.67105	19.5871	9.72971	1.87035	5.343	17.7868	5.93888	26.514	25.1234	14.6873	19.8584
2.25945	9.29469	4.97777	5.14297	22.1326	9.59918	1.56178	5.35962	15.8126	5.57838	26.2475	23.5	14.6624	17.882
2.11349	8.08768	4.72021	4.70828	21.3423	10.3	1.77162	4.62564	19.068	5.8242	22.5028	22.5324	14.6396	15.9865
2.21272	8.45768	4.54975	5.16409	21.033	11.0628	1.9645	4.58295	24.8311	5.91056	25.4481	23.4754	14.6443	14.1339
2.32798	9.00033	4.40923	5.03545	21.2009	11.566	2.26132	4.6503	25.4469	5.7748	23.3566	24.8709	14.6551	12.2969
2.45354	9.61538	4.54353	4.63321	22.8927	11.5202	2.24409	4.88665	24.4039	5.98738	24.3119	28.2813	14.6636	10.4536
2.3722	9.23691	4.10396	4.62048	27.0338	12.1865	2.28732	4.43336	23.9279	5.70734	23.9406	27.8385	14.6628	9.09606
2.18921	10.274	3.88691	4.70154	28.0729	13.2803	2.23811	4.25176	24.6226	5.75909	24.7373	27.5012	14.6446	7.82105
2.0251	10.6796	4.05845	4.96466	27.55	14.5046	1.8907	4.42621	22.4318	5.11876	23.1997	26.7579	14.6452	6.15656
2.06199	11.0064	3.95685	5.13247	28.8621	14.0428	2.06876	4.29396	18.313	4.95915	21.5863	25.53	14.6531	4.50732
2.26178	12.4494	5.24341	5.25665	27.8342	13.5196	2.05941	4.39818	16.7282	5.09446	19.8669	26.9875	14.6537	2.37301
2.3419	12.1175	5.14323	5.89811	29.9676	14.6783	2.26026	4.11897	27.8129	7.91829	17.3734	26.2181	14.6393	0.137972

## Sheet: P04
ra l	oi l	oe l	ico l	mf l	es l	ra l	oi l	oe l	ico l	mf l	es l	Kippung	Rotation
3.40351	4.3195	4.33166	3.02745	30.2258	19.2539	3.78456	5.62563	3.09173	3.31342	13.267	12.6413	14.6299	0.203209
3.27585	4.38031	3.8065	3.0301	30.139	19.0655	3.66506	5.44304	3.57486	3.12757	11.4834	11.9284	14.6077	-1.63083
3.00946	4.54128	3.8128	3.59861	28.5479	19.445	3.49632	5.20134	3.61568	2.67194	10.2261	11.6503	14.589	-3.22891
3.05335	5.2566	4.51728	4.15893	32.345	18.9927	3.45374	5.028	3.47375	2.20117	8.40503	10.4151	14.6016	-5.0946
3.06469	5.1883	4.9272	4.25981	32.5886	19.2845	3.34638	5.1869	3.88375	2.16452	8.30082	10.4802	14.6091	-6.96687
3.05168	4.43531	4.33627	4.22321	31.3374	20.7401	3.11506	5.39209	3.96782	2.22417	7.44064	10.8432	14.6193	-8.90963
3.54146	4.39157	4.21871	4.95293	28.6836	22.3596	3.44362	5.60057	3.52819	2.7508	7.17144	9.87507	14.629	-10.7868
3.97053	4.14762	4.63964	4.79541	28.9673	22.6516	3.74876	5.60369	3.08863	2.77945	7.29158	6.76884	14.6468	-12.7363
3.94307	3.47719	4.4978	4.93672	28.3122	22.1686	4.12791	5.19484	2.76113	2.63339	7.3255	4.9465	14.6428	-14.3888
2.94033	3.56846	3.92213	5.13952	28.4125	20.3751	3.81479	5.30073	2.77979	1.88757	8.31202	5.35656	14.6337	-16.2733
2.9637	4.38257	3.94854	5.69894	29.9208	20.3842	3.76842	5.71238	3.54496	1.99924	7.91611	5.09086	14.6261	-18.1785
2.97458	4.22749	4.36826	6.28964	29.5484	18.8599	3.68765	5.498	3.53538	2.06846	8.10889	4.7837	14.6315	-20.0285
2.97617	3.7985	3.78969	5.05127	28.8865	20.5863	3.55935	5.07623	3.42288	2.08493	7.54436	5.07136	14.6186	-21.8487
3.54045	4.22393	3.59236	4.96556	28.28	19.5829	4.09641	4.31566	2.97778	2.31409	7.40636	4.54988	14.6081	-23.8378
3.50378	4.39355	3.85673	6.05396	26.4412	21.2904	3.88038	4.31893	2.98381	2.20899	8.46969	4.6757	14.6136	-25.6485
3.43481	4.41837	3.84832	5.66556	26.0911	21.9274	3.50355	4.73684	2.85077	1.85492	8.41622	4.76585	14.6262	-27.3442
3.23102	4.49059	4.12562	5.61714	26.7533	17.7323	3.38656	5.29974	3.05344	1.77481	8.21554	4.21418	14.617	-29.2431
3.2554	4.76739	4.2884	5.65218	25.3627	19.5807	3.62128	4.78788	2.8409	1.82216	7.48564	3.57106	14.5993	-31.235
3.53164	4.84936	4.46105	6.36724	27.7539	22.1542	3.74668	5.47659	3.51481	1.71412	6.73049	3.29238	14.604	-32.9138
3.86072	5.19899	4.24947	5.51837	23.9705	20.9522	3.78718	5.52527	3.7905	2.44567	6.00078	4.02633	14.6205	-34.7493
3.73161	5.12405	4.33666	5.39953	21.6999	20.8643	3.67021	5.47397	3.86563	2.40226	5.92494	3.90186	14.6228	-36.254
3.61157	5.13137	4.71046	5.64246	22.1804	18.6763	3.83741	4.36505	3.28698	2.27341	4.70005	3.06488	14.6046	-37.9953
3.30273	5.58934	4.86087	6.84359	20.613	16.7064	3.64878	4.16687	2.89303	1.53195	4.49039	2.85947	14.6023	-39.9097
3.16293	5.40703	4.77036	7.20385	20.5631	16.9477	3.55333	4.78227	2.98098	1.49044	4.8232	3.0027	14.5922	-42.1739
3.21394	5.28748	4.46746	5.71433	22.9094	19.4428	3.31941	5.26711	3.18211	1.56793	5.22563	2.94449	14.5749	-44.0615
3.76245	6.2952	4.97049	7.01339	23.9245	16.1505	3.41253	4.9866	3.70115	2.28577	5.2307	3.27431	14.5568	-45.848
4.17191	6.42763	5.53827	6.44564	21.9065	15.219	3.68661	4.7586	3.84208	2.32299	4.55206	3.39152	14.5501	-47.6235
4.15568	6.00617	5.31649	6.38827	17.6038	14.8305	3.52229	4.07305	3.41753	2.30185	4.3672	3.45241	14.5499	-49.4795
3.40869	6.0111	5.4618	7.22673	23.0723	15.3901	3.52413	3.64295	3.16744	1.85924	5.52135	3.21945	14.5723	-51.1197
3.50229	6.18602	5.47021	6.69225	19.6041	15.9312	3.54258	3.61742	3.32919	1.78438	5.9134	3.14674	14.597	-52.8672
3.14592	5.87839	5.8391	7.02006	21.6421	16.2734	3.64011	3.20757	3.14544	1.95378	5.21894	2.94886	14.5908	-54.6173
2.8383	6.47361	6.32335	7.406	19.3144	14.5271	3.90248	3.16391	2.87614	1.97908	4.73555	2.45379	14.5577	-56.5344
3.01782	6.14161	6.87627	8.31579	18.0474	12.8684	4.09024	3.46481	2.81409	2.14909	5.26877	2.93686	14.5315	-58.284
3.33486	6.23221	7.6198	8.12386	17.7918	13.9788	3.89809	3.9441	2.9887	1.85335	5.76453	2.90155	14.5275	-60.0311
3.37925	6.5501	6.93563	7.10594	18.0508	12.3921	3.78697	3.33276	2.63303	1.59324	4.7326	2.26706	14.5456	-62.0947
3.16812	6.87403	6.54777	7.38968	16.8367	11.5409	3.56596	2.7689	3.08807	1.51362	3.92609	2.08464	14.5734	-64.0686
3.45518	7.66562	6.8779	7.87065	13.9833	11.4208	3.5674	2.83378	3.26111	1.50886	3.97856	2.07665	14.5981	-65.616
4.87323	8.06047	6.87597	7.89496	13.662	11.1497	3.54463	3.10274	3.36126	1.67719	4.18432	2.03282	14.601	-67.2116
5.27179	8.213	6.54757	8.577	15.5081	12.805	4.03201	3.57984	2.9951	1.92092	4.32321	2.99911	14.5997	-69.0708
4.98066	8.65552	6.83418	7.62279	16.9906	12.848	3.85751	3.43908	3.10908	1.9206	4.614	3.05966	14.5909	-70.5941
3.65868	8.13069	7.1283	8.57164	14.9317	14.3754	3.67953	3.49258	3.09404	1.76611	4.5066	2.67388	14.5884	-72.2623
3.22352	8.81642	6.61926	7.63662	13.5428	12.738	3.32253	3.09141	2.8102	1.64843	4.03703	2.03329	14.588	-74.4952
3.31613	9.0795	7.55106	7.63751	12.5312	12.3371	3.29716	2.76688	3.30773	1.6809	3.80573	2.07438	14.5896	-76.373
3.43972	8.54066	8.54786	7.63452	15.5803	14.9713	3.15216	2.83748	4.35042	1.66952	4.00891	2.11474	14.5936	-78.2201
3.72443	9.19158	10.1424	8.5925	15.479	14.7045	3.28016	3.47604	4.42471	2.1443	4.01649	2.35704	14.595	-80.0999
4.15635	9.20967	9.7661	7.61728	11.9076	14.1102	3.65872	3.83009	4.47835	2.27251	4.10527	2.59054	14.5797	-81.9911
3.82503	10.8244	9.46167	7.08224	11.147	10.8143	3.70914	3.43773	4.20908	2.1211	3.71772	2.41885	14.5743	-83.9827
3.63244	11.9214	10.0656	6.85746	8.37873	10.2676	3.33469	3.11152	4.06309	1.60762	3.06826	2.02074	14.5761	-85.729
3.83783	12.1618	9.26644	7.74143	8.18464	11.1355	3.37826	2.70628	4.25966	1.81676	2.87835	1.87045	14.5851	-87.5255
3.66229	10.591	10.8944	8.05586	8.652	11.0112	3.58017	2.47207	4.12831	1.8333	2.73687	1.80605	14.5831	-89.3831
3.59545	9.76301	11.1556	6.68501	8.9252	10.8257	3.57136	2.45567	4.21435	1.82814	2.7379	1.92522	14.5871	-91.2786
4.92296	9.80632	9.59776	7.48234	7.83164	10.0128	5.04614	2.43931	3.60151	2.22333	2.81602	3.09898	14.6027	-93.0913
4.83403	11.7747	12.6697	8.12482	5.98323	10.0697	5.11311	2.60705	4.61168	2.30297	2.84857	3.03651	14.6063	-94.7739
3.69529	13.7481	11.9032	7.41213	4.72991	8.36137	3.72545	2.73818	5.27776	1.65958	2.6556	2.13037	14.6046	-96.5022
3.50421	14.9411	12.1392	7.3727	4.92327	4.92752	3.50235	2.79333	5.15694	1.5551	2.90463	1.8796	14.5993	-98.3072
3.77669	15.437	11.549	7.09317	6.47526	5.16688	3.4189	2.59761	4.68095	1.80947	3.18426	1.88674	14.6022	-99.7792
3.87128	14.5761	10.4535	6.53937	5.94888	4.52949	3.43148	3.03033	4.04717	1.91749	3.15281	2.09481	14.5986	-101.311
4.15329	14.7785	9.97368	6.64695	5.56563	4.68519	3.27663	3.05605	5.34821	2.16914	3.12217	2.68149	14.5939	-103.208
4.49339	12.8825	11.3143	6.41018	3.47858	6.00447	3.21417	2.41835	5.32095	2.11822	2.8731	2.51703	14.5978	-105.191
4.64899	14.1392	11.1398	6.04385	3.34576	6.01294	3.74285	2.28304	5.34899	2.00965	2.86102	2.31475	14.6092	-106.934
4.73337	13.5306	12.7422	6.59306	3.00629	4.30581	3.67185	2.14892	4.36929	1.63515	2.65853	1.88299	14.6191	-108.852
4.55129	15.8869	12.1634	6.54808	3.27854	4.52204	3.83709	2.05998	4.34472	1.84551	2.83432	1.99109	14.6026	-110.752
4.4608	14.6524	12.4718	6.67668	2.97261	3.77978	3.62606	2.1806	4.67366	2.04198	2.92923	1.99277	14.599	-112.366
4.72304	13.4058	11.5366	7.04956	3.47195	3.26416	3.63083	2.44548	5.00517	2.21573	3.24994	2.21949	14.6043	-114.189
5.00111	12.6049	12.1557	6.55204	3.49718	4.33425	3.71707	2.64027	5.5725	2.55526	3.33327	3.06625	14.6168	-116.266
5.60006	12.8942	13.4877	6.17111	2.99379	4.44255	3.5108	3.39308	6.08167	2.67456	2.98097	2.93918	14.6136	-118.226
5.37564	14.7236	14.7058	6.71005	2.74623	3.03362	3.43718	4.81028	7.93414	2.69149	2.59385	1.84568	14.6071	-120.065
5.14276	15.8819	13.8535	5.94227	3.49841	2.96335	3.66675	4.82902	9.07618	2.34142	2.64713	1.93548	14.5987	-121.591
4.62573	15.9434	13.7397	5.8619	3.70365	2.87891	3.97527	4.63984	7.89605	2.7328	3.12288	2.2524	14.6034	-123.009
4.98729	15.0399	13.3671	5.99287	3.97514	3.08249	3.91692	3.65302	7.46262	2.88371	3.52904	2.38446	14.62	-124.952
5.06215	12.3073	12.7468	6.35644	3.87867	3.74649	4.06211	3.7265	8.05552	2.7881	3.56993	3.23193	14.6347	-127.188
5.43009	12.07	14.4764	6.89364	3.8156	3.86572	4.0517	4.29346	8.18523	2.35718	3.601	3.25294	14.6492	-129.197
5.93532	12.6585	16.9377	6.65707	3.57312	3.36837	4.43362	4.33553	7.83949	2.58316	3.43827	3.01056	14.6525	-131.084
7.8434	15.1465	15.0052	5.37086	2.92228	3.18137	4.48819	4.68667	9.19559	3.09428	2.95792	2.71646	14.6342	-132.688
7.81481	14.5499	17.2049	5.75721	2.93647	3.16123	3.99806	5.31233	8.77399	3.09808	2.74271	2.54454	14.6115	-134.428
5.80415	15.46	13.9827	5.55045	2.75377	2.72031	4.05977	6.12561	9.81747	3.26092	2.76737	2.22782	14.6052	-136.321
6.43128	13.3979	15.1448	4.94397	2.80668	2.86699	4.85874	6.74179	9.50663	3.75438	3.00051	2.49026	14.6074	-138.247
7.30987	15.0507	15.093	5.8373	3.06559	2.96478	5.37113	5.93957	8.83686	3.57608	3.2311	2.44715	14.5961	-139.949
7.68132	14.6152	15.1896	6.58897	3.013	2.89657	5.55965	6.13824	9.3797	3.50033	3.11138	2.33018	14.6082	-141.782
8.25834	16.529	15.1977	6.32716	2.80351	2.61707	5.69163	7.42438	9.10959	3.07481	3.03617	2.18408	14.6218	-143.62
8.40296	14.2893	15.1964	5.95664	2.84564	2.77545	5.67407	8.04523	10.9025	3.02262	3.00412	2.54152	14.637	-145.29
8.31344	14.2131	15.1858	4.6613	2.69488	3.01096	5.62792	8.59096	11.0511	3.07093	2.82537	2.56769	14.6274	-147.124
7.49991	16.3383	16.6341	4.88829	2.72059	3.58747	6.03937	7.39081	10.1264	3.54126	2.44368	2.91764	14.6166	-148.937
6.86592	15.1022	13.7877	4.29691	2.73603	3.50971	6.05096	8.45366	10.0965	3.60557	2.7479	2.96088	14.6001	-150.637
7.51585	13.6131	14.0978	4.60648	2.54541	2.95615	6.19543	9.18348	8.96815	3.00353	2.72361	2.33123	14.596	-152.578
7.46201	14.0855	13.751	4.4313	2.25738	2.76372	5.43533	9.5978	7.73945	2.61221	2.50049	2.34624	14.597	-154.63
6.96068	15.9359	17.6052	4.54241	2.64606	2.56288	5.47749	9.88345	8.64213	2.91908	2.82059	2.14636	14.5945	-156.593
5.35068	14.8793	14.9349	5.6009	2.70592	2.95145	4.8917	8.8584	9.51178	2.60989	2.91096	2.54749	14.5858	-158.23
5.85671	16.0183	14.8633	5.39939	2.47137	2.63932	4.48545	8.54928	9.60286	4.11667	2.68975	2.47263	14.5717	-159.859
6.43932	14.6111	14.7837	5.85053	2.84477	3.22228	4.90341	8.22681	9.2565	2.90051	2.88191	2.76445	14.5735	-161.652
6.19692	10.8535	13.0301	4.98307	2.4817	3.07929	4.63075	7.80284	10.0735	3.39353	2.62914	2.54658	14.5874	-163.447
5.22878	11.5623	12.8142	5.19651	2.03064	2.66052	4.45526	7.6372	10.1604	3.57019	2.53812	2.26983	14.5942	-165.315
5.57775	11.2996	13.2941	4.92778	2.31454	2.22269	4.42349	6.66585	11.4652	3.71655	2.6665	2.07799	14.6048	-166.999
6.00026	11.3033	13.3644	4.9434	2.59403	2.21366	4.67171	8.95875	11.8836	3.5429	2.85549	2.23886	14.6099	-168.764
5.68497	10.0026	12.4633	4.7485	2.2642	2.87485	5.00445	10.6342	12.0794	4.06858	2.84057	2.71655	14.6325	-170.41
5.08537	9.92378	14.1491	4.44798	2.58811	4.9218	5.64383	10.3189	11.4974	4.68835	2.95881	4.18139	14.6481	-171.802
5.90764	9.55183	12.9875	4.46668	2.46428	4.79131	6.06826	8.45266	11.3925	4.28973	2.83687	4.10965	14.6461	-173.457
6.02837	10.3112	15.0086	4.34552	2.13827	4.25515	6.75341	9.83227	10.6383	4.34742	2.77877	3.53566	14.6488	-175.756
4.96453	11.7538	15.9304	4.08117	2.07803	1.85885	5.63287	11.8601	13.0689	4.55775	2.72675	2.51265	14.6493	-177.449
5.60527	11.5563	13.6282	4.39665	2.24017	2.27827	5.63272	11.9676	12.0426	4.38781	2.8455	2.58663	14.6468	-99.3999
5.43748	12.8056	13.2538	4.54306	2.26787	2.49677	7.15546	11.5361	13.1298	4.20298	2.63444	2.39059	14.6377	44.2972
5.54447	10.8834	14.5931	4.46302	2.5183	3.7	6.61551	12.258	13.656	4.32884	2.67758	3.5906	14.627	176.457
5.97017	9.04225	15.5058	4.38655	2.51079	3.75107	5.62085	16.6769	16.3441	5.27374	2.95113	3.59628	14.6181	175.037
5.94769	8.80331	14.6781	3.75268	2.60939	3.5285	5.61308	12.4723	13.0486	5.00186	3.17428	3.63306	14.6342	173.688
6.40575	10.8447	13.6285	3.76175	2.23274	2.48251	7.21449	12.6086	14.2091	5.12871	3.38961	2.42768	14.6312	171.834
6.37216	11.2974	13.4522	3.25203	2.15222	2.47514	5.59183	12.7385	11.4764	5.2109	3.28646	2.48517	14.629	169.85
5.57694	9.71955	13.7764	3.74376	1.93787	2.34493	5.57835	12.8618	13.6619	5.29398	2.99924	2.42218	14.6395	167.973
5.54007	9.71013	12.2559	3.59432	2.19304	2.83038	5.56299	12.9783	15.2868	5.97315	2.81688	3.01714	14.6433	166.198
6.3149	9.17369	13.2325	3.36401	2.67322	3.30507	5.54575	13.0878	16.137	5.29819	3.03842	3.459	14.6371	164.342
5.44695	9.60197	12.0098	2.83896	2.78396	3.41965	7.2304	13.19	14.8513	5.89141	3.58067	3.27846	14.6344	162.487
4.1093	9.91456	12.1407	3.46491	2.58011	2.70193	5.87352	13.2848	16.251	6.6173	3.38064	2.38253	14.6248	160.852
4.17627	9.16322	11.9367	3.21408	2.65471	2.02975	6.32507	13.372	14.6046	6.49995	3.51049	2.24095	14.596	159.066
5.21234	7.02305	11.9152	3.04895	2.66361	1.83111	6.27029	15.7151	16.5428	8.14383	3.65368	2.58616	14.5894	157.015
5.74149	6.55715	12.5675	3.2529	2.69794	1.94637	6.60416	13.5231	15.6241	8.38741	3.65502	2.66945	14.605	155.296
5.74211	7.26645	13.176	3.56525	3.15704	3.50657	7.25085	13.5866	15.9332	6.98974	3.9244	3.97471	14.6215	153.696
4.95143	7.86371	13.0992	3.07039	2.95599	3.65568	6.68672	13.6419	13.1996	8.49179	3.63064	3.88769	14.6186	151.956
4.22621	7.98248	11.675	2.38481	2.57584	2.29462	6.06068	13.6889	13.1585	7.16757	3.59125	2.83487	14.6294	149.917
3.66369	6.26207	11.3428	2.49771	2.41782	2.10401	5.73107	13.7275	13.1089	7.2522	3.52598	2.57922	14.6346	148.022
3.47818	5.06716	9.13452	2.11374	2.26734	1.89111	4.57729	12.1527	13.0508	7.33382	3.63141	4.82805	14.6356	146.208
3.70473	5.24763	8.75994	1.96452	2.55425	2.29759	4.90697	14.0075	12.9842	8.94382	3.87626	5.12149	14.6226	144.499
4.4784	5.0731	9.1974	2.07386	2.84055	3.39095	4.20719	13.7422	12.9089	8.39935	3.99035	3.76499	14.6272	142.994
5.05111	5.09683	9.07759	2.31096	2.60599	3.34026	4.35345	12.7273	15.0781	7.22188	3.71657	4.30047	14.6367	141.249
4.87542	6.31897	7.99974	2.2337	2.47745	3.16753	4.09328	13.9943	14.5017	7.36778	3.7016	4.1477	14.6598	139.429
3.48379	6.1304	6.60484	1.83605	2.00148	2.02178	3.85847	13.6299	14.1798	7.45583	3.35751	3.64552	14.675	137.631
3.65744	6.20073	6.79601	1.81686	2.27635	2.12756	3.95574	11.7913	10.7043	8.4443	3.56884	5.87699	14.6799	136.009
3.41232	5.66003	7.07153	1.75353	2.29361	2.01729	3.37037	12.0033	9.62154	8.45697	3.69573	7.54277	14.6551	133.974
4.52198	5.22814	7.76533	2.12259	2.52109	4.203	4.15183	12.5072	10.4128	9.26347	3.9887	7.88006	14.6282	132.044
4.50222	5.1191	7.25284	2.10135	2.51311	4.54161	4.51143	12.7721	9.85872	7.54696	3.78149	6.27438	14.6182	130.274
6.23083	5.69282	6.79382	1.78392	2.60952	4.47984	4.38569	11.1499	10.212	7.95979	3.71355	7.75333	14.6171	128.651
7.23698	5.64174	5.88781	1.65678	2.14112	2.08779	3.65954	11.9383	14.0309	7.48562	3.67305	7.90201	14.6249	126.932
7.18976	5.12955	6.56846	1.75216	2.04425	2.09929	3.88121	11.1461	14.1743	8.45916	3.76728	7.36518	14.6251	125.221
7.13897	4.94435	6.78065	1.63201	2.17278	2.23832	3.37895	10.9832	14.7587	8.19613	4.12066	7.50136	14.6306	123.268
4.71322	4.78615	6.18868	1.76031	2.1919	2.7761	3.43933	8.52865	10.452	6.86721	3.51585	7.78619	14.6217	121.426
5.25486	4.63384	6.35274	2.12984	2.65163	4.18314	3.46526	9.02986	11.7449	8.90678	3.89519	7.56318	14.6007	119.502
6.08766	2.51145	5.52771	1.88007	2.64733	4.17704	3.43072	9.03647	9.05608	9.10192	5.09772	9.70761	14.589	117.415
4.63746	2.43072	5.2588	1.69828	2.01257	2.27678	2.75429	9.00318	8.94111	8.34477	5.70089	9.63561	14.5873	115.874
4.36844	2.22564	5.06913	1.68813	2.04695	1.99839	2.60656	9.06143	9.21254	8.23867	6.08277	9.00167	14.6087	114.211
3.32414	2.20491	5.10481	1.46648	2.09817	2.41884	2.57596	8.40563	9.55871	7.6301	5.39168	9.8012	14.6332	112.467
3.13964	2.17143	5.32764	1.4555	2.0879	3.03118	2.6514	8.05859	8.30884	7.18929	6.2845	10.9891	14.6476	110.667
4.74651	2.11559	5.53112	2.04723	2.87325	4.33167	3.29918	8.20748	8.16613	9.03411	7.09414	11.706	14.6442	108.823
4.89323	2.01824	5.11861	2.20865	3.02912	3.91305	3.3342	8.31497	7.89668	8.81893	7.63922	11.4396	14.6208	106.944
4.1854	2.38449	5.05739	1.95966	2.49511	3.17762	2.91997	8.4159	6.71761	8.47316	7.21664	10.7889	14.5929	105.472
2.63529	2.48281	5.056	1.65122	1.9221	2.57002	2.39202	8.73777	6.17241	6.80604	8.03233	13.566	14.5779	103.84
2.98712	2.49502	5.19996	1.827	2.06333	3.08843	2.53075	8.78469	6.86035	7.85506	8.13164	11.8444	14.5846	102.013
3.14134	2.5894	5.19381	1.73928	2.29794	2.95547	2.84114	8.85971	6.77061	8.81853	10.8181	15.1661	14.5949	100.23
3.64988	3.03472	5.6906	1.7667	2.6659	3.2728	3.00303	8.69016	6.00396	8.16197	11.4406	15.2055	14.6002	98.4714
3.97923	3.15116	5.83776	1.89647	3.07045	4.14595	3.05899	8.00458	5.49036	7.67527	11.3652	15.8047	14.6091	96.9067
3.66739	3.24563	5.98025	1.72361	3.11369	4.02403	3.051	9.10294	5.88549	8.68031	13.6969	15.6833	14.612	95.0428
2.68452	3.23767	4.79622	1.41442	3.02896	2.6686	2.49041	9.03002	4.88569	7.93696	15.3504	13.3297	14.618	93.0109
2.45204	3.24046	4.17369	1.64073	3.18513	3.03416	2.63868	8.79106	4.28827	7.88752	15.7916	16.037	14.6136	91.0697
2.38737	3.25799	3.76693	1.6326	3.25256	3.32308	5.09501	8.3963	4.47419	9.00587	13.6615	14.2009	14.616	89.4025
2.6131	3.55107	4.45227	1.86287	2.82839	3.53873	5.17926	8.2193	4.60465	8.2244	12.1158	16.1977	14.6284	87.6159
4.42166	3.63899	4.68157	1.85841	3.69543	4.58512	5.45909	8.39356	3.72833	6.86849	15.3995	18.0849	14.6416	85.9664
4.56785	3.57265	4.82938	1.71642	4.08358	4.66548	3.3826	7.78508	3.93133	7.40927	17.222	15.2376	14.6259	84.3723
3.73212	3.74871	5.19353	1.55488	3.51516	3.63735	2.87436	8.07222	3.92875	7.46708	17.234	17.3466	14.6212	82.6954
2.98099	3.74491	5.42579	1.34933	3.48355	3.45614	2.58015	7.77579	3.54652	7.4672	17.7151	15.769	14.6104	80.7708
2.94913	4.59492	5.5304	1.54788	3.22609	3.5618	2.64099	7.47735	3.47171	7.19577	17.9166	16.4974	14.5984	78.8258
2.91417	5.00696	6.19691	1.73451	4.21263	3.6895	2.838	7.5231	3.66244	6.03557	20.657	17.0714	14.6039	77.0417
3.80823	5.61586	6.41116	2.24898	5.09151	5.08375	3.56039	8.1897	4.01273	5.69913	17.5478	17.5169	14.6187	75.2424
4.70778	5.28945	5.20758	2.36448	5.33037	5.30167	4.14954	8.19011	3.65489	7.15973	17.9531	17.1823	14.6206	73.2667
4.5634	5.1234	4.56607	2.08705	5.33743	5.39786	4.18032	7.24493	3.63695	5.90787	21.4589	18.6907	14.608	71.2043
2.57004	4.94983	5.02954	1.50358	5.05555	5.16882	2.64526	7.58292	3.95407	5.95719	20.946	17.9547	14.6078	69.4859
3.07382	4.54257	5.87178	1.88946	6.00133	5.60552	2.48904	8.05935	3.79753	7.29032	21.636	18.2789	14.6098	67.8493
3.33001	4.00443	5.76821	1.90902	5.79507	4.98747	2.64364	9.1495	3.63863	7.09717	17.4435	18.0141	14.632	66.1703
3.12816	4.03994	5.25649	1.93768	7.01843	5.16274	2.94204	9.50933	3.81057	6.66826	19.2931	18.9247	14.6347	64.4124
4.34259	3.88821	4.55685	1.69816	7.32296	5.99017	3.8687	8.00462	3.45978	6.35362	23.1042	19.1502	14.619	62.5068
4.56694	3.58651	5.12487	1.89495	6.92941	7.98271	3.73299	7.66565	3.46049	6.14428	20.4943	18.7723	14.6127	60.6379
4.1283	4.07638	5.21897	1.81379	6.72074	9.24889	3.09194	7.58861	2.97517	6.25321	20.7997	18.8444	14.6009	59.0248
3.26441	3.75771	4.40183	1.55897	6.77624	10.2196	2.68915	6.75933	2.77712	6.11893	21.8439	21.3511	14.5904	57.304
2.99051	3.46015	4.95971	1.48192	6.58374	11.1464	2.77817	5.94239	3.09446	5.77111	22.5107	20.3248	14.5965	55.8597
2.83533	3.22012	5.3085	1.88022	8.22415	16.2201	2.73445	7.96109	3.39226	5.71192	21.5984	19.6242	14.6151	53.9118
3.34521	3.1362	4.36593	1.93384	9.04243	12.6375	2.91002	8.11704	3.19479	4.73311	24.6739	19.4672	14.6279	51.8428
3.68578	3.15426	4.81956	2.0058	9.5856	15.6626	3.05293	7.1818	3.24579	4.42038	22.5689	19.8044	14.6243	49.5222
3.44681	3.14055	5.40721	2.06727	11.7167	17.029	3.34098	7.10453	3.27491	4.51094	23.4174	21.3007	14.6166	47.5431
2.4884	3.31211	5.91995	2.11063	11.3466	14.171	2.86894	6.64407	3.19531	5.24993	23.1652	21.5033	14.6065	45.8299
2.38031	3.38813	4.84284	2.01353	9.11897	14.4174	2.75183	5.93067	3.02974	5.44588	20.2111	21.6897	14.6041	44.0843
2.29539	3.44976	4.31742	2.63464	10.3833	14.6495	2.68188	6.27554	3.00457	4.49387	21.1149	21.8588	14.6055	42.1902
2.78627	3.4866	4.51667	2.5456	15.0884	15.0736	2.6538	6.90195	3.32156	4.92433	25.6393	21.1817	14.6136	40.5703
3.93552	3.49503	4.35693	2.42641	12.3876	17.5353	3.44966	6.74652	3.59372	5.3635	22.5791	21.0493	14.625	39.0163
3.88184	3.56227	3.76372	2.40348	14.1789	16.6739	3.46325	6.7343	3.51302	5.60434	22.285	22.9239	14.6316	37.092
2.94731	3.76919	4.00895	2.57667	14.9443	18.4546	3.19057	6.73606	2.98166	5.17463	22.4849	22.9329	14.6219	35.1912
2.8812	3.77946	4.85391	2.412	14.805	19.1507	2.92672	6.88894	2.7007	4.52868	22.376	21.6306	14.6083	33.4057
2.87957	3.96868	4.63245	3.1122	14.785	17.3051	2.96605	6.69358	2.83881	4.14492	22.2231	22.4472	14.5953	31.5482
3.11862	3.83813	3.6291	3.03352	15.4639	17.774	2.83605	6.26308	3.0577	3.88231	19.9901	20.6512	14.6001	29.9261
5.69478	3.65286	3.57883	2.82866	16.1773	18.2507	3.41582	6.14015	3.10086	4.02149	18.6095	25.1118	14.6122	28.5602
5.77595	3.42319	3.94914	2.56737	18.9777	22.7097	4.36255	6.0823	3.08875	4.54239	19.9452	22.4122	14.624	26.8526
3.75041	4.0624	4.26297	3.30983	21.3054	21.9069	4.55936	6.28168	3.04695	5.06778	22.0956	23.4262	14.636	24.9111
2.80379	4.15214	4.03543	3.40951	21.4018	19.3177	3.35984	6.96129	2.88951	5.21146	21.0318	20.0486	14.6461	22.6409
2.67402	3.73917	4.11317	3.54353	20.8454	17.9709	2.93755	6.41088	3.07166	4.89396	18.6568	22.1097	14.6456	21.0882
2.77205	3.38191	4.37222	3.31904	21.0406	23.8843	2.83066	6.07007	3.46197	4.63813	18.2925	21.9428	14.6566	19.4727
3.07199	3.3028	4.25055	3.16459	23.5792	21.2754	3.03614	5.02066	3.72103	4.38844	18.3889	20.5455	14.6669	17.7494
3.42854	3.15688	3.85511	3.27502	24.8078	21.8076	3.59602	5.2219	3.89134	4.64305	17.8831	24.6388	14.6756	15.7575
3.35507	3.17458	3.66088	3.17492	23.317	23.1677	3.59948	5.85299	3.41612	3.92446	15.2145	22.6825	14.681	13.7431
2.76372	2.91643	3.59292	2.81323	25.3894	21.2382	3.156	6.25862	3.16007	3.26983	13.671	20.1055	14.6778	11.8218
2.65195	3.0565	3.79766	3.05535	25.1465	19.5805	2.99459	6.1099	3.44362	3.92365	15.9843	22.8991	14.658	10.2152
2.56794	3.3141	4.13768	3.15589	26.7424	20.0596	3.08188	5.97974	3.44316	3.72256	14.9534	23.3837	14.641	8.92133
2.92859	3.38645	4.16046	3.54766	27.9931	20.3104	3.36644	5.94061	3.69723	3.316	13.0934	21.4404	14.6374	7.68415
3.30863	3.68095	3.52138	4.82982	27.7117	22.2318	3.48872	5.84936	3.48543	2.62333	12.2048	18.4207	14.6337	5.68208
3.17166	4.42186	3.5579	4.78331	30.743	21.4976	3.26675	6.38276	3.16166	2.93678	13.0745	17.0773	14.6284	4.59377
2.79139	4.7148	3.69715	4.44719	28.7973	22.1514	3.13133	6.68957	2.92018	3.19267	10.5336	19.8028	14.6262	3.2854
2.74043	4.83699	3.99627	4.13848	30.2634	22.4718	3.17467	7.30483	6.91983	2.76089	9.15641	17.3945	14.6285	0.825283

## Sheet: P05
ra l	oi l	oe l	ico l	mf l	es l	ra l	oi l	oe l	ico l	mf l	es l	Kippung	Rotation
4.56266	12.1838	11.105	10.3599	37.5605	31.6326	2.57452	7.19017	3.71529	2.72168	12.3361	12.8929	14.6724	0.791875
2.52049	11.4748	4.57766	10.0155	34.0499	31.0159	2.57554	6.83337	3.74699	2.44045	10.0688	14.0828	14.6583	-1.04992
2.4527	15.6013	4.61172	11.7904	32.4621	26.636	2.58484	6.87989	3.71783	2.33389	8.87132	13.8556	14.6748	-2.9869
2.36363	12.0663	5.36705	11.6728	37.7322	28.2485	2.67504	8.09397	3.43693	2.23395	9.42263	14.2149	14.6823	-4.66293
2.36158	14.1532	5.14748	13.8823	39.7835	24.5788	2.78519	8.26892	4.14307	1.89811	9.23604	10.2236	14.6826	-6.23994
2.76837	15.0501	6.33956	13.7597	36.1485	22.6284	3.05644	8.25757	5.0792	1.8169	8.64622	10.3269	14.6858	-7.80759
2.72198	14.8234	7.27776	10.2882	32.174	22.6569	2.77236	7.23979	4.77559	2.04677	8.02488	10.4185	14.6893	-9.7474
2.6647	14.7979	7.21885	10.0969	32.2561	24.9072	2.56912	7.09553	3.79526	2.06509	7.6271	11.4057	14.6844	-11.4942
2.64556	16.0887	7.07215	12.179	31.53	24.3881	2.73731	6.0848	3.8568	1.80864	6.97091	10.5616	14.6842	-13.5603
2.84553	20.2696	6.15582	14.4653	25.6377	23.1273	2.70689	6.66164	4.15352	2.22343	7.39809	8.56995	14.6709	-15.7846
2.79157	20.3467	5.38819	13.8112	30.107	25.4976	2.70329	7.37726	3.6541	2.71146	7.98919	8.32076	14.6518	-17.7891
2.37342	19.0871	8.59608	13.8706	24.9858	22.8026	2.65437	7.3625	3.89156	4.21399	7.83334	14.2716	14.6379	-19.5865
2.27897	19.8712	9.07642	11.5204	28.7239	20.6523	2.65834	7.7605	4.9218	3.98375	7.52288	14.3189	14.6381	-21.3525
2.19886	21.7003	4.46111	12.4749	28.0131	23.0293	3.1477	8.02271	5.33605	2.50462	6.15899	8.49357	14.6578	-23.1432
3.58512	22.5778	8.01188	11.4066	27.3815	26.9526	2.94477	7.36634	5.22555	2.33487	7.93451	8.99544	14.6617	-25.0225
3.48905	23.1513	7.91404	11.3512	26.7259	27.0311	3.20921	6.26456	5.32451	2.13728	7.89671	7.6669	14.6633	-26.8653
3.27499	23.3496	7.69434	11.777	28.1673	26.7969	3.01529	6.66248	5.1901	2.34352	7.12166	7.95439	14.6709	-28.7718
2.95006	23.4511	8.03575	11.6079	25.5682	25.4585	3.33422	8.70351	6.46419	2.67738	6.8531	8.14873	14.6878	-30.5301
3.25534	19.2468	10.3677	13.7258	29.2941	24.6296	3.47497	9.03895	6.49222	2.95242	7.7604	8.27897	14.6969	-32.3956
3.24899	24.9752	10.3714	12.1961	24.2089	24.6753	3.55134	7.92785	5.05692	2.71741	7.49431	7.44807	14.6949	-34.1741
2.947	23.5846	8.12453	12.1258	23.6064	22.8343	3.47851	5.31918	5.52538	2.42647	7.21165	6.25594	14.6906	-35.9585
2.75228	22.05	7.4195	12.0499	28.7169	27.0863	3.032	5.36273	5.64251	2.71116	5.25009	9.44266	14.6923	-37.7986
2.5838	20.3538	7.40492	12.0743	21.745	27.7519	3.10251	6.66574	5.42855	2.7495	4.55156	9.92594	14.6858	-39.7286
2.4478	21.2648	7.6614	12.2201	25.6092	21.828	2.86065	5.0339	4.36737	2.04527	5.07722	6.5114	14.6808	-41.7256
2.82744	22.0677	8.43815	11.2877	26.0295	24.7003	3.82158	4.18788	6.29564	1.76448	5.56224	6.80098	14.674	-43.6688
2.92046	21.8598	9.50927	12.7361	24.4512	26.5727	4.06424	4.47762	6.57872	2.22848	5.03686	7.09123	14.6814	-45.4473
2.72307	19.8587	8.90963	12.9584	20.8252	24.3206	3.38686	6.16663	5.04308	2.38992	4.64843	6.54751	14.6864	-47.3947
2.91647	17.9897	7.25513	11.6543	21.8271	19.7222	3.6056	5.65273	5.89632	1.7808	4.03207	5.67107	14.6747	-48.9384
2.81219	18.8617	6.71747	10.6458	19.1772	21.4502	3.22721	5.50339	5.26267	1.73356	5.41132	5.25027	14.6596	-50.6212
2.63894	18.6605	7.06215	10.1955	18.6726	20.9146	2.77282	3.67785	4.52354	1.7313	5.65632	5.76433	14.652	-52.1613
2.56736	27.9589	7.43142	10.2367	23.3391	26.2758	2.51373	3.56975	4.16586	1.98243	4.66658	6.4012	14.6581	-54.0348
2.78315	28.2638	8.05097	11.0481	17.8749	24.1131	2.54751	3.28401	4.27128	1.98967	3.25782	6.35154	14.6649	-55.8382
2.68794	24.2869	8.51544	10.9297	14.9181	19.8056	2.5259	2.73338	5.04483	1.63171	3.1981	6.27189	14.6733	-57.4559
2.46289	23.7131	11.4595	10.8089	12.7903	18.9008	2.37206	3.30542	5.36327	1.55366	2.6648	6.05989	14.6771	-59.0445
2.53398	25.0637	13.4613	9.06056	14.3144	23.2666	2.55506	3.29536	5.02638	1.49744	3.06202	5.8309	14.7037	-61.0392
2.61688	27.0712	13.1721	9.62652	15.2162	18.438	2.85138	2.90315	5.42906	1.89531	2.86006	5.4501	14.6952	-63.5133
2.75018	26.5279	10.0026	10.5966	15.3396	20.7369	3.31769	3.33306	5.31058	1.78342	2.51338	5.36598	14.6708	-65.3463
2.53491	23.4978	13.7835	10.8342	13.7411	15.7891	3.31199	3.20145	4.82524	1.33244	2.51324	5.22818	14.649	-67.1938
2.50893	23.0534	16.4333	12.2797	17.2625	17.1601	3.26417	3.27798	5.7471	1.79662	3.47047	6.27498	14.6514	-69.0683
2.48697	24.5546	20.7858	10.1766	15.7815	16.732	2.94066	3.39035	5.28654	1.86318	3.37376	6.73551	14.6571	-70.9786
2.37454	27.0815	21.6884	9.09579	9.06247	16.3036	2.63509	3.43612	5.0008	1.63929	2.48887	5.93231	14.6818	-72.7467
2.65304	28.2337	20.1798	9.12031	10.6273	15.9054	2.86953	3.46005	5.16337	2.03503	2.85104	6.17693	14.7009	-74.5571
2.84958	28.07	19.3472	7.59369	9.88054	19.8535	2.90937	3.09976	5.03412	2.25304	2.50247	6.39751	14.6912	-76.372
3.05207	29.1675	17.0239	8.43449	9.44672	20.9254	2.85327	3.27868	4.55135	1.76489	2.13918	5.61773	14.6604	-78.3185
2.88783	26.8662	16.5094	8.85362	8.5622	20.07	2.79687	3.01499	5.65136	2.12389	2.02536	4.90576	14.6413	-80.2385
2.7354	29.0206	15.866	8.74645	7.86104	14.9165	3.05126	2.93559	6.22058	2.38501	1.90674	4.70489	14.6407	-81.7191
2.98933	28.8513	17.0306	8.66364	7.66868	15.4084	2.87826	3.42001	6.41478	2.32031	2.06496	5.56256	14.6491	-83.3261
3.21145	28.5632	20.22	7.44791	7.45935	11.7844	2.93657	3.58685	7.27219	2.39878	2.01576	5.85236	14.6622	-85.1564
3.23859	29.1264	19.5174	6.53935	7.62365	9.61602	3.32292	4.40909	7.07339	2.26656	2.05705	6.05283	14.6674	-87.2857
3.02476	26.3999	21.8696	6.74807	8.51078	8.76215	3.03556	3.83282	5.29143	1.6493	2.17401	6.24483	14.6708	-88.8758
2.86396	31.1378	22.4021	6.96918	8.8307	8.34339	3.00814	2.69261	4.05651	1.32626	2.13319	6.14434	14.6745	-90.6207
2.95391	31.3682	22.9193	6.68378	8.02346	6.17749	3.5535	2.46779	4.80468	1.86424	2.04899	5.67831	14.6579	-92.3458
3.19593	28.797	20.7464	7.01952	6.91913	5.39013	4.1316	3.99975	5.33945	1.8635	2.42519	4.96348	14.6259	-94.3357
3.18483	30.6517	21.694	7.68507	6.13513	5.73833	4.10618	5.43958	7.05411	1.47683	2.43361	4.63244	14.6231	-95.959
4.83405	30.2193	19.1662	8.11535	6.26705	5.4793	3.58703	5.54709	7.26868	1.67742	1.9191	4.93692	14.6457	-97.7122
3.41908	31.8737	21.2096	8.80001	7.0177	5.17528	3.31995	5.59946	7.39178	1.9966	1.79867	5.58373	14.6709	-99.6232
3.57658	30.8586	19.9906	8.47987	7.75363	5.25528	3.04241	4.55896	5.59294	2.01682	1.84029	6.14196	14.6772	-101.408
3.63293	32.031	22.4265	7.92022	7.7358	5.91439	3.19315	4.20584	5.78474	2.01297	2.37671	6.43682	14.668	-102.994
5.19334	32.0611	24.813	8.66812	7.82378	5.53867	3.31127	10.6822	8.03695	1.8488	2.46397	6.35677	14.6493	-104.623
4.27438	32.9982	24.0211	8.0766	7.19694	4.35266	4.27153	7.19464	9.18038	1.85734	2.16857	5.58859	14.6456	-106.607
5.23677	34.3352	26.0447	7.11086	6.79329	5.03153	4.04118	9.15693	8.21452	1.59701	2.17078	4.99541	14.6507	-108.275
5.48252	34.0885	27.3677	5.55333	6.46938	4.47408	7.45493	9.71314	9.67684	1.51573	2.05449	4.65052	14.6606	-109.675
4.82092	33.6785	27.0741	6.47215	6.76222	4.79482	4.50645	8.81524	9.51012	1.54202	2.34064	5.03884	14.6708	-111.703
5.01668	31.5539	25.2294	6.33156	6.76694	4.95513	4.96547	8.67094	9.22169	1.90964	2.34102	5.1955	14.6752	-113.771
4.74066	33.0291	27.0425	5.69703	6.97627	4.35201	4.70793	8.86515	7.68617	1.8755	2.31305	5.36161	14.6816	-115.834
4.9929	32.3147	27.5073	6.96475	7.46344	4.56597	5.94151	10.4949	8.15102	1.5204	2.11102	5.68314	14.688	-117.758
5.65656	33.782	32.427	7.80317	7.29743	4.38524	6.74653	11.806	8.73253	1.73137	2.03748	5.68152	14.6795	-119.414
6.3058	35.5472	30.2448	7.45997	6.95019	4.34173	8.2907	17.4295	9.20921	1.78027	2.48112	5.55152	14.6761	-121.373
6.41067	33.771	28.2464	6.89029	6.68079	4.65813	8.41072	17.9695	8.27272	1.65595	2.69595	5.26672	14.6737	-123.12
6.34889	32.9924	30.1755	6.95433	6.11988	4.81124	7.71985	13.4976	8.57485	2.15514	2.4042	4.892	14.6649	-124.941
7.33226	33.8244	31.1836	7.44648	5.76112	5.01364	8.38073	15.251	10.041	2.21093	2.15235	4.72459	14.6598	-126.768
7.47075	32.301	28.343	6.76699	5.71427	5.54997	10.979	17.1732	11.1378	2.23525	2.33964	4.95521	14.6667	-128.62
7.78229	37.9183	25.0069	5.97906	6.8615	4.12093	12.2442	19.2937	11.4558	1.71138	2.62856	5.4574	14.6761	-130.537
7.46456	32.6863	27.5739	6.40956	7.52147	4.78933	11.1026	18.168	11.5365	1.72397	3.06707	5.99719	14.6772	-132.322
6.13311	32.5754	29.2257	5.90408	7.30767	4.18536	9.3017	22.3686	12.8951	2.02285	2.86213	6.13782	14.6754	-134.123
6.16119	37.3774	29.1086	5.59562	6.82062	4.25807	12.7375	21.6628	12.8061	2.17488	2.94151	5.84153	14.6703	-135.939
5.82046	32.3122	27.8921	6.2509	6.3086	3.44943	12.1648	17.5939	12.5715	1.97473	2.58991	5.11515	14.6552	-137.662
6.39132	32.1603	32.6945	7.07723	5.84625	2.7815	11.9423	12.4822	12.5507	1.83476	2.76817	4.522	14.6572	-139.555
7.79518	36.1767	33.3922	5.37486	5.2646	2.73111	6.99265	18.0514	12.6516	2.06086	2.56976	4.40836	14.6664	-141.506
7.51276	31.6652	32.0213	7.06927	5.03874	3.07954	6.56967	19.1298	13.974	2.33712	2.59498	4.64431	14.6674	-143.337
5.81105	30.4803	31.5028	5.53409	5.93154	3.15264	6.45708	16.8052	12.8828	2.52576	2.5468	5.04871	14.6605	-145.096
6.00805	34.0206	30.2484	4.55351	6.59737	3.17439	7.53836	18.1374	12.964	3.05616	2.59317	5.52994	14.6584	-147.017
5.76151	31.9294	29.9555	6.20406	6.80671	3.04103	7.91522	23.7489	14.7905	3.72138	2.75834	5.9422	14.663	-148.822
5.1365	32.8562	32.1892	6.37797	6.61677	2.69324	7.82138	26.4037	15.9162	4.02668	2.67672	5.94216	14.6714	-150.45
6.09554	29.0545	30.8195	5.21918	6.53054	3.16291	9.17689	20.2557	16.4	6.50064	2.55045	5.94665	14.6668	-152.303
7.21906	29.67	26.9981	4.55545	5.81702	3.14873	9.49195	20.5531	17.8749	6.40096	2.87192	5.41355	14.6532	-154.095
6.94266	26.3301	29.2523	4.41682	5.76798	4.7094	9.49742	23.9182	16.0839	5.77336	2.58715	5.21578	14.6544	-156.263
7.37215	27.2602	27.7834	5.94666	6.28091	4.74695	11.4982	22.5359	16.233	5.317	2.24662	5.65344	14.6571	-158.026
7.19546	28.7297	27.5258	6.96928	6.55374	4.94653	10.3414	21.9377	17.6463	4.74497	2.4746	5.74622	14.6474	-159.818
5.97109	27.7399	27.2504	6.04916	6.30365	3.7269	9.02451	22.974	18.1652	6.05164	2.86921	5.52921	14.6453	-161.539
6.9477	24.0726	26.9578	6.1482	6.20539	3.19185	9.46816	21.764	20.1649	5.864	2.59906	5.33818	14.6508	-163.471
7.08073	25.0378	26.6485	5.23384	6.82588	3.07422	11.8066	23.6031	20.3739	6.11704	2.70514	5.90383	14.6551	-165.052
6.0725	33.0128	29.0815	3.61762	7.00828	2.54756	9.39914	27.0711	16.8577	6.63012	2.71578	6.11111	14.66	-166.682
7.52528	33.394	29.2531	3.40161	7.07281	3.546	9.36164	22.6199	21.0322	7.05311	2.78239	5.65479	14.6499	-168.478
7.22799	27.55	23.586	3.03765	6.86031	3.77019	9.31835	28.8098	20.0333	6.68006	2.4256	5.78374	14.6417	-170.384
6.89091	25.0572	21.5723	3.01426	6.98037	3.32828	9.26938	26.4993	20.2273	7.73914	2.67123	5.93962	14.6455	-172.09
6.92999	28.6393	21.8894	3.51043	6.76925	3.22506	12.5903	24.9975	17.848	7.02019	2.65641	5.8054	14.6586	-173.677
6.58344	31.442	23.8696	3.7567	7.21649	2.61544	12.3515	26.1548	20.0258	9.06006	3.01282	5.37835	14.6614	-175.411
6.65402	29.1661	20.4989	3.40401	7.47616	2.16339	12.3434	28.9407	20.2539	8.71261	3.36759	5.65858	14.6585	-177.263
6.12578	30.8937	23.9017	4.05718	7.33356	2.33787	9.01907	23.7656	17.2716	8.08115	3.28305	5.99481	14.6618	-85.5413
5.99653	25.673	23.2094	4.5645	7.34507	2.48761	11.1062	23.9202	17.0196	6.8529	3.40757	5.4988	14.665	59.151
6.04321	30.4438	22.7661	4.52999	6.68582	2.69383	10.7222	27.9405	17.0965	6.87432	3.40005	5.08767	14.6761	176.748
5.45891	21.6701	23.3959	3.98931	6.63961	2.49609	8.74056	28.0156	18.4615	8.77171	4.05469	5.20312	14.676	174.923
6.4426	19.706	19.702	3.31407	6.41098	2.17027	9.68391	26.0949	21.4806	10.0719	3.65308	5.61362	14.6673	131.199
6.67428	20.8009	18.0468	3.03586	6.23175	2.0868	10.4595	24.8765	21.1849	9.86362	3.84029	5.24417	14.661	122.402
5.99429	21.346	16.3763	2.90668	5.73698	2.33851	9.30415	22.9039	20.1168	10.2355	3.04273	5.17005	14.6475	127.953
6.40566	24.4057	19.9473	2.72635	5.97285	2.71342	9.64271	22.3468	19.605	11.0392	3.22434	5.63897	14.6435	167.945
5.72068	25.2641	19.7724	2.77134	6.29615	2.6982	8.02158	28.0366	19.1003	11.858	4.0262	6.17061	14.6295	166.251
4.63242	25.2986	22.2019	2.58605	5.81433	2.12819	8.73967	27.7781	19.3952	9.58893	4.43507	5.52898	14.6316	164.695
5.17423	23.9522	20.2681	2.55453	5.68994	2.01181	7.47879	28.1299	19.5653	10.0359	3.87182	10.0988	14.6345	162.906
4.44359	22.0756	18.4484	2.78358	6.26403	2.1326	6.63804	28.4807	20.739	10.982	4.23358	5.87961	14.6396	161.385
4.67812	20.6963	18.9702	2.8091	6.32684	3.2625	7.0036	28.1316	20.9338	11.7502	4.15186	7.31682	14.6411	159.631
4.71228	19.8865	20.843	2.82262	6.14976	3.4536	7.9921	22.7317	21.1201	10.4343	3.46639	7.43765	14.6494	157.707
4.91037	19.9687	17.8952	2.94048	6.66674	3.2438	8.26304	28.7482	18.2323	11.3696	4.00141	7.94896	14.658	155.831
4.42848	22.6425	19.5424	2.71365	7.15256	2.5003	7.96695	26.4298	17.8136	12.0347	3.88528	7.46598	14.6718	154.118
3.95235	23.9524	18.3352	2.68872	7.21514	2.51934	7.81583	26.0834	19.9736	10.4609	3.52922	8.09787	14.6772	152.395
3.48531	20.0402	16.47	2.82519	6.97413	3.27211	6.5749	22.4151	19.8293	12.5118	2.9657	9.77389	14.6825	150.366
3.59019	15.5219	11.0328	2.73775	7.35406	3.86162	7.24811	22.4946	18.5157	10.4808	2.75397	13.1249	14.6862	148.558
3.58172	17.2379	11.7457	2.42369	7.89483	4.01201	6.76728	18.359	16.512	11.0991	3.14903	14.2296	14.6932	146.866
2.79728	18.0616	12.9268	2.46951	7.09773	3.35886	7.04983	21.602	14.5289	11.1645	3.69417	14.1378	14.6958	144.921
2.88228	17.3118	12.6813	2.62343	6.58745	3.18706	6.27362	21.9241	16.6192	8.76984	3.34928	12.2119	14.6927	143.077
3.42471	15.5897	11.976	2.50215	6.67712	3.43382	5.23193	24.6378	16.0205	11.0075	3.38263	12.5997	14.6772	141.251
4.1039	15.9433	10.6109	2.10618	6.99528	3.43738	4.73965	24.5526	14.2897	12.5709	3.63538	13.3166	14.6563	139.47
3.89984	15.6907	9.63267	2.12181	6.37463	3.61174	4.25413	24.457	14.694	13.2898	3.87687	14.4985	14.6516	137.767
2.7886	14.5915	10.0263	2.46969	5.90785	3.58488	4.37691	20.2369	15.762	12.7966	4.54731	18.649	14.6487	136.119
2.8158	14.67	9.98425	2.66186	6.23548	3.76707	4.57013	19.608	15.5695	11.1132	4.84647	15.1599	14.6523	134.409
2.70252	14.3982	8.47142	2.75356	6.07016	3.23963	4.32327	24.1098	17.667	11.1343	4.54637	16.2007	14.6388	132.385
2.99863	13.4981	7.37383	2.95713	5.47481	4.09731	4.0084	19.1143	18.4962	11.147	5.09877	18.4111	14.6253	130.693
2.93464	12.7483	6.43002	3.48299	5.60266	3.9981	4.18086	18.7154	19.2251	13.3743	4.90414	17.9468	14.6224	128.826
3.17041	13.1972	6.97527	3.00857	6.30981	3.15873	3.49178	20.6679	16.9685	12.0641	5.26361	14.587	14.6305	127.051
2.73382	11.8816	7.34345	2.8554	6.17947	3.30351	2.50604	18.283	13.0826	13.0595	5.67364	16.3775	14.6303	125.115
2.68108	9.92366	4.93073	2.12825	5.32171	3.68971	2.34659	23.3393	12.3598	13.2814	5.8569	16.7119	14.6232	123.3
2.71173	10.4797	4.0242	2.30416	5.58353	4.76835	2.45564	18.8035	10.1124	11.0766	5.82299	20.5987	14.6216	121.519
2.80073	11.2042	4.13031	2.20229	6.1856	5.01743	2.45179	21.5274	11.7394	11.9186	6.70994	22.2015	14.6188	119.624
2.87571	10.7096	3.99905	2.2992	6.14338	5.11625	2.46978	22.2497	10.3428	11.4895	7.34804	20.963	14.6116	117.816
2.38495	9.41205	3.62225	2.55483	5.79551	4.26514	2.39119	22.2833	9.49232	10.1074	9.9129	20.8095	14.6192	116.03
2.25073	9.73883	2.78187	2.54011	6.49804	3.66977	2.5076	22.2886	9.03885	10.796	11.0335	21.0526	14.6338	114.171
2.5801	11.0232	3.01339	2.94916	7.03869	3.59197	2.80692	25.0688	8.45514	10.7868	11.4698	19.7497	14.6515	112.378
2.80282	10.704	3.1578	2.87115	7.35644	4.041	3.03267	23.0136	11.6576	10.7098	12.9053	18.3659	14.6522	110.694
2.89621	9.85702	2.79599	2.46219	7.25337	4.24761	2.78917	21.3502	11.3527	10.6175	13.8253	23.7137	14.6493	108.931
2.22079	10.5288	2.67515	2.36786	7.27443	4.1264	2.41751	25.3113	11.0434	8.48835	14.1745	20.4129	14.6631	107.299
2.03458	11.682	2.61458	2.8791	7.84677	4.89057	2.39624	20.3659	5.97728	8.63476	14.6061	20.7542	14.675	105.674
2.297	11.0653	2.86028	3.01576	7.99384	5.61462	2.65759	16.896	10.4129	10.2902	15.769	21.0921	14.6824	104.026
2.77904	11.125	3.18	2.77765	7.87173	6.19825	2.87313	21.4828	5.33696	10.1646	15.3154	25.3617	14.6846	102.239
2.73686	11.8614	3.49678	2.61883	7.92492	6.22911	2.92098	23.8291	5.39432	7.79305	16.6088	26.2521	14.675	100.53
2.26792	11.9692	2.81117	2.51896	7.63419	5.95496	2.32892	23.4185	4.97886	7.57391	17.0897	25.6066	14.671	98.8983
2.15251	10.5263	2.80641	2.69006	7.18661	5.8984	2.20584	20.518	5.41981	8.0695	15.9881	26.538	14.6652	96.9436
2.00546	10.4297	2.75777	2.53163	6.99952	4.97238	2.1537	20.0796	6.79089	9.59584	16.5521	23.7933	14.671	95.0129
2.10201	11.1386	2.75979	2.60576	7.76523	8.16103	2.36395	20.2219	6.78321	9.15612	16.6403	25.8785	14.6657	93.1776
2.21098	12.0499	2.48715	2.70453	7.86726	8.54078	2.76453	19.0114	5.74926	9.43133	15.5857	25.2708	14.6669	91.3784
2.20186	10.902	3.54024	2.72288	7.55395	7.64073	2.70053	16.8236	5.41731	9.31741	18.4103	25.3428	14.6691	89.6322
1.84368	10.8461	3.53385	2.73767	7.7614	8.13948	2.34426	19.3517	4.30019	7.64948	20.0566	22.0314	14.6676	87.9411
2.00449	11.5854	3.19036	2.84114	8.20306	8.76675	2.3438	19.3018	4.93816	7.45577	21.933	21.4261	14.6569	86.1046
2.00279	11.825	2.93648	3.13682	8.00395	8.22391	2.39992	19.0865	4.97504	6.59251	20.3245	25.3684	14.6441	84.3479
2.10362	10.4775	2.87236	3.23154	7.518	7.34801	2.55089	16.9821	4.93416	6.89641	20.214	24.5392	14.6443	82.6919
2.10932	10.2728	3.11904	3.08654	8.04675	5.64713	2.61867	15.8143	4.9123	6.92515	20.6536	21.6465	14.6476	81.122
1.98464	11.0387	3.37155	3.4715	9.08175	6.75348	2.5456	13.168	4.52159	6.22477	23.5862	23.6112	14.6555	79.2836
2.10345	11.1072	3.55743	3.48522	9.00614	8.08054	2.35539	16.8904	3.94921	6.81719	21.5823	24.4971	14.662	77.4158
2.17309	10.3444	3.01509	3.28838	8.43349	9.23297	2.30087	16.5391	4.25522	6.55762	24.6776	28.0137	14.6722	75.4411
2.31157	10.2942	2.88505	3.04252	9.01236	9.1521	2.25481	14.3824	4.47268	5.44026	24.2803	27.9823	14.6695	73.4006
2.32983	10.9815	2.53299	3.42846	10.4078	10.5797	2.49626	14.935	3.91526	4.92641	25.7191	28.6163	14.658	71.6623
2.18361	10.6319	2.31102	3.1975	10.1321	10.6923	2.37518	16.1042	4.27077	5.08155	26.1152	26.5748	14.6445	69.653
2.23378	9.7391	1.94334	3.31071	10.3052	11.6452	2.20594	17.4585	5.0837	6.41163	22.415	28.3717	14.6334	68.0712
2.2425	9.86267	2.10412	3.13422	10.7299	10.8511	2.09579	17.0345	5.10796	6.1331	24.6614	24.1491	14.6362	66.3457
2.55954	11.0197	3.18295	3.29252	10.6076	9.24176	2.673	16.7448	5.22629	5.15092	24.4866	24.9409	14.6597	64.7838
2.54156	11.0434	3.74422	3.40899	10.7569	8.30442	2.81048	15.4811	5.04952	5.07059	24.7652	22.618	14.677	63.0105
2.54133	10.7949	3.60958	3.57972	12.0155	12.749	2.57385	17.339	4.71682	4.90687	25.1813	22.7041	14.6823	60.8847
2.25939	11.6438	2.41866	3.27502	12.395	14.0149	2.45382	16.6824	4.43103	4.92795	25.5231	25.2167	14.6779	59.0718
2.14575	12.3077	2.56941	3.38634	12.4888	16.3547	2.43664	16.5206	4.70838	4.97157	23.0252	25.6252	14.6646	57.3698
1.92421	11.5918	3.77672	3.03747	11.1698	15.6737	2.47196	14.1542	3.89306	5.24473	22.2374	26.8254	14.6511	55.4508
2.12668	9.81269	4.37164	3.02174	11.4983	16.1387	2.64419	13.663	3.95342	5.81833	24.198	27.1904	14.6431	53.6267
2.09782	11.3251	3.75159	3.0787	12.1957	15.2349	2.69024	13.3701	3.91314	6.0034	22.3415	26.6764	14.6389	51.7593
2.07319	12.3628	2.93741	3.77297	13.0866	20.8292	2.51872	11.362	3.12565	6.1803	22.2278	26.858	14.6499	49.9916
1.99266	11.5127	2.80495	4.47675	17.5312	16.6111	2.40309	10.5687	3.68692	4.95403	22.7992	26.4929	14.6586	48.1334
2.00133	10.3119	3.70664	4.57554	17.9403	22.1211	2.27674	11.6541	3.54029	5.12082	24.0619	25.7722	14.6641	46.2967
2.36756	11.3047	3.87958	5.25555	16.8136	17.4306	2.60574	12.3185	3.16231	4.51204	26.4339	26.847	14.6641	44.3976
2.53942	12.1929	4.05923	5.22254	17.2995	17.852	2.78027	11.4193	3.211	5.65134	29.2207	27.4043	14.6617	42.5745
2.33353	10.9102	4.19651	4.60971	17.8046	18.2815	2.6813	11.24	3.41887	5.01025	27.215	23.9946	14.6613	40.6374
2.39498	11.0079	3.66508	4.58732	21.3293	20.0701	2.82898	10.9341	3.66897	4.77224	26.49	22.1805	14.663	38.9579
2.65499	11.95	3.26642	4.9765	21.8487	22.4675	2.74121	10.3813	3.45322	3.76465	23.9688	26.1304	14.6609	37.0633
2.60115	11.7336	2.87443	6.514	24.2472	24.4711	2.97475	10.8105	3.68295	3.3354	22.2266	23.3136	14.6625	35.2824
2.30853	12.0434	2.90287	8.01082	23.2056	21.8775	3.09981	12.0755	3.69542	3.83778	20.5776	22.505	14.6517	33.8065
2.4449	11.2146	3.12878	7.37836	22.1991	19.5713	3.1428	12.4659	3.49124	4.18039	24.1042	23.821	14.6476	32.0626
2.43269	10.7418	3.64539	7.31238	21.2785	18.28	2.69953	12.1147	3.6319	4.18469	19.7364	25.1752	14.6403	30.2237
2.32752	9.95483	3.64242	5.13534	27.1176	17.0691	2.25538	10.889	4.4516	4.44139	22.3717	28.1113	14.6306	28.2934
2.49536	10.354	3.82683	5.68659	22.6227	18.4929	2.46383	10.1546	4.36964	4.20879	21.1949	28.5335	14.6256	26.6132
2.35065	11.28	4.02152	6.42524	23.2632	20.3512	2.68787	9.19796	4.25652	3.96279	18.3892	27.0442	14.6224	24.9213
2.74319	12.2758	3.94784	6.11569	20.9084	24.0792	2.9564	9.66571	4.43547	3.53312	22.0018	22.9224	14.6162	22.9194
2.76194	13.1723	4.28287	7.02027	20.9983	20.2511	3.14582	12.0254	5.24491	3.01133	20.8228	22.8119	14.62	21.0423
2.47733	12.7818	4.97958	7.12603	27.1472	22.2763	2.85045	12.4825	4.7615	3.72933	21.7684	17.6259	14.6384	19.137
2.27248	12.7244	4.57417	8.33906	31.8367	23.8572	2.44518	11.671	4.48346	3.45773	22.5685	20.1146	14.6295	17.4302
1.97156	11.8169	3.92622	9.58481	27.9533	24.0988	2.23539	10.8764	4.00622	3.39147	21.9325	21.2792	14.612	15.837
2.40632	11.1805	3.09223	9.09936	25.3388	31.7292	2.33557	10.7287	4.23024	3.11528	21.1788	22.4201	14.6025	14.0553
2.47597	11.5875	2.72441	10.418	26.6937	26.5536	2.5934	10.607	3.76584	3.07065	15.545	20.4386	14.6114	12.1912
2.29841	11.7851	3.89852	9.32848	27.9312	29.5215	2.67598	8.81702	3.10313	2.93442	15.037	20.133	14.6184	10.5194
2.19507	11.5983	4.08449	8.34403	29.8707	28.3652	2.67321	7.86238	3.18287	2.96675	16.1063	17.8742	14.6209	9.20274
2.39153	12.7814	3.9873	9.81441	30.372	28.0399	2.66262	8.4421	3.68177	2.80627	14.983	14.9834	14.61	8.06804
2.46215	14.7738	3.99321	11.0211	31.71	26.8387	2.6078	9.26963	3.64779	3.03964	13.7066	20.5243	14.611	6.1914
2.5999	15.7349	3.98947	11.1083	30.5824	25.2883	2.86579	10.0529	3.878	3.12364	10.9847	15.3728	14.6369	4.15798
2.67684	16.0048	4.39285	12.9982	34.1545	25.4333	2.93619	10.3307	5.26549	3.44523	10.8784	16.2095	14.6461	2.26122
2.80205	15.2673	4.147	11.1679	32.6093	29.4297	2.9516	10.459	5.39784	3.39013	11.8662	13.2364	14.6364	0.322998

## Sheet: P08
ra l	oi l	oe l	ico l	mf l	es l	ra l	oi l	oe l	ico l	mf l	es l	Kippung	Rotation
4.15743	17.8743	10.4857	6.71834	38.258	25.8053	3.22699	18.4611	7.51922	6.06613	28.7387	35.0641	14.6056	0.169289
3.88179	17.2268	10.6517	6.65907	41.3719	25.3668	3.27447	18.9876	7.27778	5.80413	26.4748	33.6482	14.5978	-1.71264
3.76267	16.4501	11.3317	6.67765	40.8425	31.0394	3.0675	17.9377	8.1928	5.90855	23.6119	33.468	14.609	-3.54689
4.03879	17.0407	10.9312	7.24135	41.4442	28.8918	3.21255	16.67	8.10674	6.15376	25.0169	32.1161	14.6169	-5.24416
4.26543	13.967	9.30998	7.10706	38.0729	25.6776	2.86216	13.0982	6.68695	5.93276	23.0707	32.9871	14.6205	-7.08292
3.99913	11.3465	8.00148	6.85844	41.0177	25.0889	2.93177	10.1659	6.30994	5.51153	24.4309	33.0762	14.6202	-8.82267
3.44608	10.8315	7.39268	6.51616	42.8156	26.6641	2.51121	10.0771	6.43226	5.48935	24.3692	32.6799	14.6055	-10.5826
2.48941	7.32084	5.61111	7.51628	42.6284	26.4744	2.16065	8.8964	5.68092	4.84294	22.1623	25.7661	14.5895	-12.0932
2.49428	6.96181	5.0514	7.32153	39.6098	30.4024	2.15901	8.31407	5.00102	4.79857	23.7906	26.8124	14.6053	-14.3258
2.85668	8.3231	5.32778	6.95414	40.0424	29.7437	2.18937	7.08778	5.24335	4.43246	21.831	26.7211	14.6041	-16.379
3.00706	8.40416	4.59144	7.38644	37.6555	32.1794	2.216	7.90911	5.62662	4.2237	21.7918	24.9209	14.5902	-18.2487
3.09372	8.22965	4.49553	7.31439	39.2597	29.0073	2.41191	7.12098	5.12454	4.25943	16.9494	19.6443	14.5912	-20.1796
3.06288	7.6181	4.73561	7.2858	38.9547	27.5964	2.3532	6.99733	4.4666	4.03663	18.1627	22.4606	14.5841	-22.0741
2.93696	7.75305	4.78177	6.70905	39.3691	24.7215	2.16603	6.65182	3.80872	3.67257	14.2007	17.3952	14.5794	-23.6795
2.90353	7.88658	4.20588	6.89114	41.1201	32.0074	2.07808	6.09998	3.6243	3.97165	10.8072	19.5565	14.5862	-25.5312
2.80959	7.44675	4.55465	7.22268	35.7353	30.388	2.05258	6.11326	3.53451	3.5639	9.68029	20.2632	14.5943	-27.3256
2.639	6.50204	4.70789	7.94504	38.348	31.0218	1.83885	5.71034	3.83539	4.7774	11.8368	19.7494	14.5998	-29.1608
2.71183	6.87774	5.0428	8.32391	35.6472	26.8899	2.12793	5.71787	4.32446	4.73284	11.3502	16.98	14.594	-30.8386
2.85471	7.55249	4.38414	7.60209	35.7907	26.8841	2.25625	5.4795	4.28555	4.68545	8.62403	12.6686	14.5945	-32.8793
2.81911	6.95339	3.79708	6.68755	35.0822	27.5591	2.15186	5.35323	3.94194	4.63551	8.21216	12.7532	14.6015	-34.6191
2.79109	6.88969	4.47213	6.32883	33.5411	29.1988	2.08368	5.27505	4.39216	4.58326	7.34376	9.36064	14.6215	-36.5409
2.85592	7.19908	4.28905	7.84342	34.674	29.8966	2.00678	5.11515	3.98198	3.46268	6.55796	7.53146	14.6342	-38.1612
2.79105	7.00076	4.76873	8.21115	38.2699	25.9295	2.22889	5.55366	3.78031	3.12317	5.63812	5.69924	14.6282	-39.9311
2.85629	6.61973	5.39139	7.82065	37.085	28.8801	2.3747	4.90155	3.90363	4.18809	4.83209	6.27786	14.6155	-41.8796
3.1269	6.04794	6.24182	7.9494	37.8922	30.8598	2.19469	4.25863	3.30703	4.55189	5.66928	6.4753	14.6148	-44.0164
3.10302	6.12191	5.67323	6.88178	31.9917	29.5312	2.40426	3.72042	3.40716	3.77353	5.89602	6.92328	14.6025	-45.9027
2.64202	5.75994	4.70275	6.43786	35.4418	27.6614	2.20472	3.38742	4.63197	4.23444	5.65069	6.99278	14.5918	-47.6807
2.88159	6.66289	5.49109	6.75851	29.7625	20.2562	2.23585	3.42022	5.0691	4.17246	4.79787	6.13846	14.5851	-49.3544
2.79541	6.84367	6.41866	6.91712	29.2978	23.8274	2.27489	3.379	4.44562	5.2461	4.48213	5.21393	14.6023	-51.1443
2.5872	5.74805	5.80981	6.93095	28.2615	26.2736	2.24288	3.50207	3.9755	4.56816	3.7857	5.5409	14.6196	-53.1139
2.54331	4.83217	5.71661	7.80239	30.181	26.863	2.03695	2.95123	2.98436	3.91831	4.18231	5.2395	14.6277	-54.8227
2.43642	4.33407	4.91326	7.74278	28.3375	25.0459	1.99446	2.70432	3.04505	3.94285	3.85129	5.98706	14.6268	-56.6392
2.4	4.63096	5.46076	7.81411	30.847	25.0737	2.08806	2.70984	2.98898	4.10449	3.54201	6.05827	14.6173	-58.5747
2.54297	5.33957	6.25044	7.37643	26.7708	24.3316	2.15964	3.0961	2.80147	4.20797	3.79989	5.55971	14.6057	-60.4724
2.64311	5.54718	6.42809	7.08027	29.5037	23.857	2.28383	3.87761	4.37646	3.39491	3.72845	6.23897	14.5947	-62.1062
2.61956	5.56888	7.14879	6.86706	27.9257	24.6703	2.50624	3.81696	4.93862	3.78348	3.7274	6.17905	14.6	-63.8937
2.67084	5.34884	7.24581	6.8978	24.9748	24.275	2.41477	3.26543	5.74185	4.90637	3.2824	5.30203	14.5907	-65.6734
2.51853	5.06342	6.02821	6.91816	20.9993	22.2643	2.71714	2.78311	5.67482	4.57072	3.2094	5.41018	14.5742	-67.6359
2.37345	4.96467	6.79685	6.36968	22.0991	19.9961	2.31093	2.54196	5.9014	4.0726	3.28221	5.53877	14.5566	-69.52
2.32656	5.06441	7.48913	6.02142	23.5221	20.4262	2.35738	2.34417	5.10493	3.70979	3.05182	5.537	14.5584	-71.3582
2.37035	5.55183	8.35337	6.12927	21.805	25.0074	2.25895	2.46626	6.07689	3.98396	2.82419	4.73236	14.5698	-73.092
2.65698	5.94948	9.53206	6.76417	16.5186	23.953	2.40388	3.1906	6.39974	4.41861	2.81843	5.61631	14.5772	-74.7919
2.83148	6.13194	10.4044	5.5913	17.1491	23.4733	2.3935	3.36255	6.41169	4.13027	3.02025	5.21201	14.5685	-76.7455
2.47045	6.40218	9.86208	7.60197	17.2993	24.1138	2.40772	3.34261	5.85148	3.42161	3.0362	4.42086	14.5755	-78.6288
2.67655	6.10905	8.77846	7.5458	19.7487	29.3515	2.48047	2.74644	4.36042	3.2385	2.96785	4.56637	14.6023	-80.5945
2.74707	6.28764	8.76505	6.71979	20.6973	26.7054	2.48736	2.66118	4.49308	3.36561	3.10421	4.52993	14.6249	-82.4089
2.56446	6.31286	9.07216	6.05199	20.9208	26.4008	2.42247	2.81163	4.49835	3.89695	2.89372	4.54564	14.6266	-84.2641
2.46816	6.57819	8.34518	5.78741	17.8889	24.599	2.09607	2.73447	5.45101	3.81348	2.76894	4.35737	14.6191	-86.0386
2.5908	6.5756	8.23099	5.45063	13.2919	22.6388	2.42175	3.47775	5.80369	3.89691	2.5203	5.29422	14.6106	-87.7725
2.71479	6.00536	8.31321	6.38607	14.9698	24.7877	2.4345	3.64202	6.38563	3.60264	3.06655	5.52884	14.6039	-89.5511
2.83385	5.30876	8.47523	6.19787	16.3899	28.9595	2.36259	3.20796	7.46209	3.51159	3.17422	5.86046	14.6077	-91.2747
2.78527	4.66961	8.08219	6.70777	18.6942	28.7661	2.19692	3.05453	8.21787	3.71323	2.69213	5.00705	14.6101	-92.9664
3.02829	6.47007	10.1155	6.27615	16.7927	22.6615	2.09139	3.30361	8.02573	3.64347	2.5627	4.73405	14.6199	-94.5769
3.28395	7.25704	10.7588	5.79751	11.0651	21.5271	2.45315	3.44407	7.00937	3.31446	1.97042	4.7289	14.626	-95.553
3.22794	6.16884	10.1113	6.32239	9.92387	23.7346	2.32897	3.28426	5.46319	3.17318	1.7834	4.68397	14.6254	-96.9573
2.88486	6.93527	11.1143	6.71781	12.134	26.5085	2.34264	3.42715	5.61265	3.14585	2.20581	5.05211	14.6319	-99.3708
3.03185	7.03517	12.4205	6.2262	11.4732	24.9862	2.11347	3.92501	5.78613	2.73768	2.74046	4.96987	14.6365	-101.68
3.20288	5.74406	10.56	6.3114	11.3466	17.5791	2.18264	3.28674	6.20286	2.74234	2.7419	4.88205	14.6397	-103.285
2.89102	5.56256	10.0097	6.24577	11.0965	17.4353	2.27888	2.78623	6.44533	2.5775	1.88186	4.41463	14.6292	-105.113
2.62678	5.04165	9.31572	6.15386	9.13074	17.4996	2.29437	2.90648	6.41682	2.97276	1.83788	4.53513	14.6271	-107.094
2.62587	6.48622	8.62133	5.40812	6.83807	19.1649	2.37643	3.04185	5.52858	3.19913	1.73086	4.56257	14.6167	-108.818
2.68769	6.79962	10.4293	5.63187	6.91733	24.3359	2.38085	3.30354	6.75897	2.71582	1.561	4.36344	14.61	-110.691
2.68633	6.82705	11.1355	5.50882	6.72267	22.657	2.4563	3.32425	7.75462	2.11659	1.60552	4.45176	14.6069	-112.4
2.87118	6.70555	11.9856	4.86921	5.76606	22.0966	2.77308	3.95633	8.94654	1.98552	2.85616	4.92477	14.6035	-114.635
2.52487	6.52373	10.8101	4.69397	5.82967	20.412	2.66102	4.07493	7.82991	2.32864	2.8447	4.85179	14.6084	-116.436
2.85591	6.37881	10.8985	5.09491	4.38408	22.8769	2.62022	4.15356	9.66035	2.53627	1.9505	4.66538	14.6189	-118.193
2.73631	7.19309	10.8663	5.31498	4.66074	23.1772	2.35232	3.57893	8.30274	2.39081	1.3845	3.92579	14.6265	-120.052
2.64877	6.82877	10.9663	4.63278	4.64567	21.334	2.31633	3.65729	8.23389	2.08139	1.3804	3.63938	14.6233	-121.996
2.72983	7.09046	9.82465	5.07656	5.42858	22.9913	2.60863	3.56074	6.85994	2.02115	1.62898	4.38527	14.6285	-123.829
3.00533	8.53868	10.3011	6.14961	6.53006	22.493	2.93295	3.42753	7.93569	2.24851	1.72486	5.35665	14.6311	-125.668
2.94537	8.48099	10.5672	5.05697	6.01608	16.7511	2.95969	3.97284	7.68998	2.19648	2.26399	6.96231	14.6314	-127.364
3.18449	7.87127	11.4913	4.9861	4.16082	14.3814	2.71152	3.92205	8.49188	2.41104	2.25898	6.24364	14.6362	-129.123
2.85982	7.50284	9.93233	5.57537	3.93296	16.0589	2.27813	3.71605	9.21943	2.40562	1.95538	4.93619	14.6401	-130.977
2.91118	8.34862	12.1052	4.83529	3.46047	16.9362	2.48766	4.27015	9.31716	2.14762	1.4328	3.68551	14.6325	-132.785
3.36615	8.95822	13.7785	4.08903	3.10229	10.4314	3.50496	5.98671	11.4147	2.04572	1.83883	3.82988	14.6185	-134.56
3.45841	9.01973	13.6408	4.90108	3.3781	10.6905	2.7956	6.83346	9.76346	2.16221	1.802	3.39231	14.6074	-136.57
3.2183	9.51721	14.5122	5.51433	3.45178	15.8024	3.10742	6.05489	11.4106	2.52668	1.69539	4.11747	14.624	-138.163
2.70657	7.1199	13.3882	5.56484	2.95524	15.4009	3.38356	5.43278	10.3456	2.87919	2.22314	5.91018	14.6352	-139.795
2.84591	7.07712	12.1912	4.37282	3.4705	16.9587	2.85368	4.54635	9.79499	2.7283	2.44278	5.38899	14.6304	-141.893
2.79354	7.67253	13.1689	3.56621	3.49396	16.4383	2.54844	5.21722	11.8688	2.68363	2.38451	5.09358	14.6207	-143.846
3.48596	9.70527	14.6859	3.65585	3.21711	14.4281	2.67865	5.24822	10.8603	2.68645	1.50944	3.45918	14.6273	-145.583
3.53471	9.24882	12.9938	4.00097	2.2885	9.96877	2.80953	5.51012	10.656	2.41785	1.4481	3.623	14.6266	-146.976
3.24995	7.24983	11.4557	3.98943	2.33857	9.29102	2.9594	5.82862	11.9387	1.92035	1.45901	3.51835	14.6374	-148.946
3.20766	7.43778	11.7289	3.74957	2.31962	10.6294	3.0553	5.14274	11.9945	2.11371	1.37776	4.31344	14.6431	-151.161
3.43167	6.98825	11.5357	3.08276	2.92826	15.0554	3.43731	5.26228	11.1804	2.27883	2.02216	5.02806	14.6456	-153.126
3.13388	6.26217	11.7839	3.37584	2.91126	14.9646	3.11716	5.38633	10.8363	2.42913	2.13267	4.76356	14.6402	-154.981
2.98289	7.5031	12.2059	3.5696	2.89504	10.0552	3.06739	6.02007	12.0055	2.59659	2.18043	4.72201	14.6353	-156.522
3.1885	8.04798	10.772	4.01754	2.65078	6.5512	2.5637	6.83416	11.4488	2.64988	1.77887	3.93211	14.6252	-158.134
3.04689	7.24071	10.3245	3.70907	2.49839	4.66392	3.22519	6.60827	10.967	2.54832	1.87784	3.78965	14.6185	-159.739
2.61825	7.77093	9.36313	4.17873	2.42073	4.49297	3.2636	6.14842	9.57436	2.25499	1.70784	3.73357	14.6149	-161.553
2.55733	6.21156	9.27027	4.27538	1.98524	6.85786	2.86325	5.79884	9.9812	2.38766	1.71869	4.54753	14.6089	-163.458
2.44336	5.74227	9.21769	3.56243	2.62147	7.25945	2.80949	6.13872	10.0638	2.70553	2.36803	5.85806	14.6073	-165.302
2.27009	6.07384	11.11	3.45749	2.67087	8.79411	2.91015	6.36225	10.2359	3.64172	2.54526	5.87462	14.6105	-167.067
2.12039	5.903	12.2888	3.25035	2.39333	7.18414	2.44408	6.62184	12.022	4.25073	2.5013	5.35729	14.6148	-168.811
2.15928	6.70344	14.2049	3.21859	2.14934	6.78382	3.22162	7.16182	10.419	3.9977	1.95005	4.33593	14.6127	-170.527
2.32878	7.34831	12.8645	2.8528	2.15183	3.88938	3.64923	7.34278	11.4309	3.60335	2.03605	4.36995	14.5986	-172.221
2.88509	8.50764	12.2445	2.6783	2.53029	3.76062	3.58724	7.14771	11.3529	3.22017	2.32604	4.47501	14.5877	-174.004
3.08852	8.31378	12.2812	2.45383	2.61624	4.07988	3.09472	7.24171	10.1842	3.3485	2.57159	5.21307	14.5837	-175.736
2.89128	6.15371	12.4072	2.40846	2.92288	5.75246	2.85233	6.44511	10.6938	3.41807	2.83801	5.7007	14.5711	-177.453
3.22453	5.3685	10.8292	3.60947	2.83936	6.94895	3.04619	7.46409	11.5851	3.2124	2.79406	7.21041	14.5638	-114.742
2.99422	6.35343	9.6728	2.96949	2.21545	6.94475	3.13855	7.35888	13.2109	3.59753	2.34938	7.1639	14.5693	29.0244
3.12346	6.86917	10.2946	2.90847	1.58221	11.8872	3.22951	8.70834	12.5719	4.01786	1.73958	7.59614	14.5954	172.742
3.73248	7.72293	11.4817	3.80955	1.60093	11.2812	2.9943	8.8468	14.9231	4.18002	1.7738	7.98414	14.6133	174.542
3.96379	8.70757	12.3289	3.42853	1.93111	9.94648	2.5506	8.47336	14.8628	4.55072	2.13423	8.08818	14.6068	172.689
3.55979	8.54995	13.3736	3.0021	2.30127	6.63843	2.63939	8.72681	13.0946	5.37014	2.34099	8.03103	14.5889	170.921
3.57041	8.87345	12.2271	3.03913	3.02601	8.05011	3.10585	9.29876	14.4967	5.54826	2.98976	10.9683	14.5781	169.162
3.15604	7.35541	10.4859	2.97921	2.72935	8.11517	3.23769	9.05145	14.9272	4.34485	3.00347	12.817	14.5695	167.472
3.02149	7.21057	10.6947	2.97005	2.23209	5.93533	3.04471	9.31504	13.2498	4.41307	2.66162	13.4437	14.5717	165.909
2.99414	5.92795	12.4538	1.86029	1.59968	4.40027	3.61246	9.74086	11.2364	5.63006	2.41775	14.7449	14.5943	164.128
2.75435	5.7518	13.0217	1.90863	1.74918	4.08249	3.81716	9.55097	12.2446	5.52477	2.28337	13.0492	14.6143	162.574
2.57775	6.20365	11.2019	2.12377	1.88487	5.77749	3.64519	9.70053	13.7234	4.67562	2.36658	10.4971	14.6114	160.519
2.51841	6.66065	10.1491	2.26429	1.87336	5.92589	3.06844	9.1842	12.6938	4.34735	2.48709	11.5928	14.594	158.632
2.76427	7.27505	12.2108	2.36699	2.44507	5.65522	3.04447	8.52412	12.7353	4.63049	2.69952	12.594	14.5841	156.805
3.08503	7.04556	11.568	2.27167	2.66846	5.23172	3.47767	8.81308	10.9987	5.10093	2.96895	13.2638	14.591	155.003
2.79725	5.6607	9.28633	2.02371	2.23271	4.30119	3.59088	9.4976	12.5324	4.94789	3.21301	12.3182	14.6026	153.629
2.49071	4.70782	8.16606	1.80938	1.49882	3.46921	3.56102	10.2232	13.5051	5.10818	2.82177	13.22	14.5944	151.865
2.6815	4.31422	9.28492	1.6298	1.54671	4.23863	3.23889	9.31871	12.8263	5.01736	4.01553	19.181	14.5858	149.972
2.94078	4.06173	9.47513	1.42428	1.59994	4.50499	2.62843	9.02136	12.0511	5.44071	4.1332	20.2736	14.5946	147.922
3.03526	4.31956	8.26649	1.17658	1.57527	4.26389	2.39945	6.91632	10.0387	5.4343	4.20916	20.0138	14.5965	146.077
2.9357	4.69119	7.35755	1.38886	2.41166	4.13554	2.76764	8.29404	9.81817	5.21424	4.573	19.0515	14.5945	144.231
3.05692	4.30929	7.24121	1.83254	2.54123	4.08445	3.08826	9.20039	9.66385	4.39039	4.41719	22.349	14.6056	142.502
2.69947	3.97311	7.98897	1.86164	2.55875	3.99333	2.95109	9.49587	10.195	5.05322	4.30918	21.5832	14.6208	140.878
3.21109	3.91989	7.97368	1.64291	1.73108	3.69837	2.74255	9.52545	13.2063	4.78785	3.13677	21.0899	14.6303	139.132
3.16964	3.63546	6.93723	1.57543	1.64446	3.68262	2.44984	8.70582	13.6656	5.25555	3.6571	18.9242	14.6476	137.382
3.4433	3.7827	5.71026	1.59886	1.54808	4.11263	2.53693	9.2286	12.0918	5.00684	3.71821	25.5241	14.6622	135.735
3.27362	3.16574	5.65404	1.63878	1.52399	4.19232	2.41922	8.65577	14.5161	4.79703	4.15543	33.551	14.6672	133.989
2.92758	2.92471	6.13256	1.59408	2.1498	4.44059	2.78773	7.74467	11.2076	5.24622	4.02289	30.3718	14.6613	132.228
3.21316	3.45077	7.67859	1.88206	2.56613	4.97699	3.62414	7.33903	10.7201	5.42572	5.02552	29.8814	14.6455	130.561
3.10005	3.51125	7.14878	1.84302	2.58154	5.40292	3.44235	8.05152	10.6011	5.49726	5.96529	31.1185	14.6343	128.416
2.98065	3.36998	5.97907	1.85754	1.66445	4.93847	2.7477	7.52258	10.8218	6.00578	5.37415	29.7628	14.6127	126.43
2.71798	3.44835	5.68619	1.94443	1.57389	5.0666	3.04453	7.62073	11.1676	6.12123	7.25532	28.3161	14.6	124.683
2.48556	3.61717	6.08393	1.97169	1.70945	4.47825	2.82393	8.01375	10.7208	6.21842	8.18793	26.9684	14.6127	122.966
2.61505	3.69189	6.88654	1.97058	1.8641	5.06194	2.51355	7.58338	11.0291	5.9599	8.62559	32.3657	14.6315	121.169
2.51322	3.80003	6.5473	1.943	2.53699	5.39686	2.56173	6.89638	10.906	6.00649	8.47366	32.2122	14.6438	119.2
2.6787	4.27837	5.55759	2.04855	2.80821	5.42562	2.68458	7.10941	11.2258	6.23976	10.3622	34.746	14.6313	117.49
3.01311	4.99692	6.53562	2.16438	2.7035	5.65833	3.03047	7.22253	11.1606	6.61672	11.8143	38.7261	14.6238	115.566
3.34253	4.72755	7.22602	2.033	1.89175	4.81024	3.1746	7.99758	12.0605	6.70452	11.3373	38.6035	14.6315	114.097
3.013	3.99119	7.17869	2.19734	1.79318	4.19729	3.00229	7.4217	10.2582	6.89066	11.5013	36.4773	14.6238	112.595
3.04656	3.73235	7.08377	1.95008	1.82954	3.9932	2.7897	7.28877	10.8542	6.17723	14.2935	40.0881	14.6008	110.833
3.324	4.47188	6.65551	1.59788	2.17766	3.79514	2.93711	8.28949	10.9015	5.99776	16.2289	39.1982	14.589	109.011
3.52228	6.79997	7.06785	1.61067	2.28723	4.24877	3.2546	10.5096	10.9347	5.38482	15.8567	36.3271	14.5986	107.312
3.94075	8.67576	7.88174	1.86051	2.93296	5.09445	3.06365	12.7962	10.9091	5.29068	15.1461	36.9762	14.6176	105.538
3.85421	11.4815	8.036	1.95636	2.95047	5.11003	2.7645	15.1927	10.7704	5.40214	16.9907	40.1717	14.6327	103.727
4.31063	7.11258	8.5057	1.89393	2.55198	4.762	3.30549	11.8317	9.63628	6.6535	16.2405	34.554	14.6336	102.121
3.3749	7.20479	6.69989	1.89114	2.65478	4.74925	2.95713	11.9238	9.47767	6.64373	16.1758	34.4241	14.62	100.387
3.38036	7.30186	6.647	2.1643	2.92052	4.32111	3.76882	12.0158	9.31803	5.58434	18.6475	41.7769	14.6184	98.3175
3.38595	7.40377	6.5988	2.24551	2.9093	4.71588	3.52025	12.1074	11.6366	5.69547	20.8296	44.046	14.612	96.3213
3.39169	7.51047	6.55537	2.27318	2.98445	5.46633	2.92351	12.1987	11.1448	6.06072	19.3675	36.4757	14.6021	94.6461
4.3134	7.62189	6.51677	2.43304	3.24562	6.27152	2.91268	12.2896	10.5547	7.16323	19.9617	41.6577	14.5925	92.71
3.9362	7.73797	6.74095	2.36341	3.52182	6.0089	3.38682	16.998	6.80468	7.1718	26.3316	43.7475	14.5886	91.0703
3.8825	10.7491	6.66671	2.20969	3.53892	6.5475	3.33779	14.445	6.93593	6.77678	25.4793	37.7134	14.591	89.2586
3.79644	9.51247	6.76675	2.05023	3.36019	7.56251	3.25214	12.5814	7.51468	5.96392	21.7572	38.1006	14.5999	87.5051
3.66817	9.01131	6.24958	2.06295	3.21941	7.11956	3.50856	13.3062	8.378	6.70037	27.2079	43.7913	14.6017	85.7377
4.25965	10.0257	5.6604	1.95541	3.12829	6.20964	3.6247	14.242	7.0796	7.00427	28.6984	46.4077	14.5928	84.1917
4.11369	9.52695	5.73879	1.61545	3.53433	6.70773	2.81486	13.2698	6.25104	7.05351	28.9259	39.1782	14.5903	82.2784
4.32529	8.81979	5.22662	1.64755	3.63234	7.21432	2.47343	12.222	5.27139	7.07516	27.5044	44.7718	14.586	80.3858
3.94745	8.36144	5.4446	1.55906	3.67231	6.54151	2.4574	11.4444	5.0002	7.15133	26.1971	33.6583	14.5929	78.5006
3.45571	6.90045	5.01012	1.60481	3.73671	12.7227	2.43875	10.4374	6.02402	6.86165	28.027	34.8911	14.6152	77.0134
3.26145	7.14987	5.4608	1.93417	3.74569	7.12199	2.24507	10.7942	6.58409	6.41765	26.0114	34.8093	14.6321	75.2463
3.18493	7.00686	5.66298	2.07418	4.6809	11.2978	2.4252	9.76325	7.28019	6.32613	28.5143	35.5721	14.6346	73.1328
3.1542	7.24882	6.1148	2.2015	5.80382	13.6207	2.21862	9.30501	6.83369	6.72362	27.0394	37.8519	14.6216	71.5217
3.18139	7.20819	6.09402	1.90839	8.10001	12.6877	2.0726	10.4226	4.53396	6.41195	27.5928	37.1921	14.5997	70.3988
4.15739	10.3019	6.72002	2.10254	9.34406	15.4116	3.01957	14.17	4.85247	6.34916	28.1347	33.2638	14.5808	68.6932
3.51977	14.3063	7.88997	2.0759	7.40785	12.8912	2.81063	16.4077	6.20536	6.52083	28.6639	41.5114	14.5874	66.1378
4.50603	9.9473	7.76052	2.03983	6.89723	16.6005	2.81048	16.4286	7.50516	6.50119	33.506	41.6734	14.6107	64.036
3.79851	13.9907	7.23262	1.89578	5.31924	12.4894	2.81153	14.7121	7.29904	6.22762	28.4564	33.839	14.6271	62.3267
3.79692	10.7911	7.25924	2.43713	8.73319	19.1826	3.32124	12.9605	6.56417	6.45964	30.0205	39.8231	14.6192	60.5702
3.60017	9.96931	6.71067	2.60153	11.2161	20.8002	2.72629	11.3413	5.33454	6.44983	31.8349	37.9085	14.6004	58.7483
3.58803	8.98452	8.09179	2.57771	12.7806	21.8327	2.48847	9.22257	4.75356	5.83733	29.9262	36.3474	14.5926	56.7866
3.56166	8.63914	7.86695	2.5817	12.7376	23.1002	2.43017	9.33711	4.73038	5.63706	27.5837	34.1729	14.5989	54.9938
3.40982	8.80873	7.04434	2.57047	11.7748	20.8753	2.65322	10.3028	4.89156	5.01879	27.6543	37.832	14.6183	53.2169
3.14523	9.30181	5.6522	2.2363	10.575	17.2098	2.85395	9.76913	5.74124	5.53949	26.8574	42.5705	14.6216	51.6717
3.0174	8.34285	4.91838	2.5914	12.9683	21.0431	2.41722	10.8079	4.6313	6.05934	32.0129	42.1509	14.6184	49.952
3.24127	8.35757	5.79714	2.78753	15.6094	23.3866	2.44282	10.0022	4.6044	6.41689	35.534	39.8911	14.6141	48.1138
3.55909	8.29583	7.42603	3.21405	17.8023	26.4979	2.38995	9.41782	5.70882	5.82776	33.0564	39.4515	14.6077	46.2011
3.45024	7.74035	7.30001	3.37777	20.54	22.4508	2.4144	9.1921	6.22621	5.92929	31.448	46.2212	14.5916	44.563
3.16055	8.89793	6.32944	3.46486	20.2059	28.8553	2.13929	11.7232	5.33612	6.05212	29.4253	49.6719	14.5954	42.7083
2.79716	9.15058	5.81891	4.12344	17.6791	28.9712	2.57154	11.2286	4.81112	5.43238	32.9112	46.2253	14.5849	40.7188
2.87136	10.1739	6.40585	3.54746	17.8281	27.6455	2.89787	11.9411	6.56504	5.55665	36.2404	48.4567	14.5798	38.7328
3.78288	10.6221	6.9018	3.55894	18.5433	24.1772	2.94482	12.4064	6.9179	5.93098	33.6875	48.1168	14.5684	36.8474
3.80645	10.0951	6.70698	4.69555	22.2228	30.17	2.71911	12.6753	6.55115	6.17296	30.0972	39.0431	14.5623	35.2329
2.98884	10.522	7.4724	3.92829	22.0789	24.8988	2.67309	12.7325	6.42398	5.87736	28.4603	33.896	14.549	33.5588
3.53952	13.9125	9.19061	4.02629	25.926	30.0869	3.16813	15.6667	9.23106	5.4841	34.0285	37.5729	14.5618	31.8435
4.13766	14.3825	10.2872	4.27015	23.4209	25.8448	3.61814	19.3671	7.07237	5.26668	29.05	36.7306	14.5495	30.0185
4.48321	13.3947	8.92191	4.29153	23.1613	29.4976	2.91814	18.9355	9.88993	5.39175	33.7625	36.593	14.5575	28.0341
4.33504	13.355	8.22415	4.20264	28.6449	27.8649	2.77665	18.885	7.6123	4.84451	33.544	33.2876	14.5623	25.9391
4.35898	14.2018	7.87017	4.542	25.2179	26.5516	4.08856	14.2669	9.82021	5.01336	33.2649	32.6588	14.571	24.3414
4.18495	14.4047	7.89932	4.55462	26.3123	21.9291	3.30062	14.2285	10.3017	5.60019	30.9449	31.2275	14.5641	22.8682
4.08755	14.1203	6.67901	4.01913	31.6687	26.8423	3.72491	19.6459	8.26841	5.68449	36.6076	30.0818	14.5656	21.0702
3.73639	13.0698	6.57046	4.52889	28.6418	26.0857	3.23421	14.2225	7.86673	4.81923	33.5773	30.4552	14.5664	18.933
3.28127	13.6393	7.16837	4.80023	29.8803	21.4106	3.26446	13.3736	8.60445	6.05588	28.565	35.2576	14.5641	16.8696
3.54065	13.3682	7.27555	4.47139	36.4167	20.3494	3.09108	13.1628	9.93318	6.43506	28.0821	37.0605	14.5611	15.1825
3.51233	12.8209	7.33323	4.15729	31.6216	22.1361	2.94006	12.1546	9.10106	5.2018	25.7552	39.9892	14.5603	13.7975
3.61516	11.5986	7.87368	5.02373	28.7209	20.0384	2.93996	9.96771	9.24566	5.32784	26.496	39.0593	14.5571	12.1314
4.26201	10.3359	7.53827	5.07868	32.7288	27.8351	3.73831	9.79012	8.76981	5.4521	27.9804	37.4428	14.566	10.3493
3.32492	11.6721	8.11889	4.57131	35.3529	26.5684	3.01924	10.9482	10.9464	4.54032	26.6096	32.259	14.572	9.12937
4.78237	15.6458	10.0496	5.64427	40.8473	26.7543	3.84696	11.7034	12.2006	4.79739	29.4818	34.0707	14.5674	7.70281
5.14064	17.7162	10.1545	6.08976	40.1031	24.4148	4.44287	13.1999	14.4696	5.16409	25.3376	32.8517	14.564	5.52956
4.44428	17.5603	9.82404	5.85623	41.8076	21.4115	4.67847	14.7627	13.5841	5.13974	27.2322	29.3456	14.5715	3.69099
4.49413	15.2004	9.74171	5.98916	43.5811	22.5516	4.17155	14.6956	14.7215	5.08137	24.8145	29.0305	14.5712	1.88467
4.5458	12.9961	10.7186	6.35005	45.4245	23.5045	4.82924	13.2948	14.404	5.07126	21.2854	32.6895	14.5667	-0.0547811

## Sheet: P10
ra l	oi l	oe l	ico l	mf l	es l	ra l	oi l	oe l	ico l	mf l	es l	Kippung	Rotation
5.75732	1.64287	1.98467	4.2391	38.1602	12.8755	1.51893	1.93802	2.16758	3.39014	34.1684	16.3851	14.5233	-0.651926
3.58713	1.20704	1.62804	3.7677	35.2294	13.1209	1.42176	1.26059	1.47574	3.31869	30.666	14.3887	14.5214	-2.49191
3.66848	2.51252	1.41643	3.68924	37.7493	14.696	1.38153	1.13383	1.89176	2.69967	24.2671	13.9015	14.5351	-4.04795
3.52403	2.86811	1.59888	3.24942	35.658	13.3844	1.46097	1.1178	2.02674	1.97172	22.5128	15.1545	14.5467	-5.74378
3.62415	3.51599	1.68169	4.54628	35.98	17.0318	1.49577	1.26145	1.93332	1.79497	20.0491	12.9989	14.5381	-7.20799
3.97807	4.62637	1.98145	4.78945	39.386	15.825	1.59086	1.62502	1.90891	1.84035	16.8399	13.38	14.5232	-9.48219
3.77811	4.47644	1.96857	4.60066	36.8678	16.6513	1.54721	1.54837	1.7453	2.21881	18.0283	12.7939	14.5325	-11.0641
3.56219	3.45127	1.78214	4.13217	34.6927	15.4749	1.50424	1.30311	1.82298	2.39615	20.994	11.5063	14.5451	-13.0584
3.37321	4.11834	1.83415	4.5656	36.8251	14.6076	1.35863	1.1878	1.7538	2.20561	15.307	10.6468	14.5545	-14.9633
3.32975	4.51858	1.97918	4.3936	37.5955	15.3752	1.34387	1.21497	1.82704	1.86448	13.4135	11.528	14.546	-16.9192
3.18547	5.02555	1.96401	4.26346	36.3743	18.4616	1.26742	1.27895	2.08182	1.73271	11.1266	9.89415	14.5373	-18.4159
2.95011	4.52781	2.00376	4.78996	39.1241	17.108	1.20503	1.4216	2.25624	1.63302	10.4436	10.6576	14.5324	-20.0777
2.79747	5.24239	1.89652	5.53496	34.8395	19.0168	1.2617	1.59471	2.30065	1.85824	7.68749	9.10777	14.5319	-22.1113
2.61229	5.91374	2.21258	4.98311	38.1569	15.3475	1.26024	1.67008	2.37774	1.82495	7.73552	8.20067	14.5403	-24.534
2.71013	6.17707	2.6295	5.08191	34.1407	17.3384	1.21786	1.30777	1.97015	1.58401	6.76825	6.61547	14.5485	-26.2473
2.78358	5.72134	2.7148	5.18287	37.1042	18.6315	1.18351	1.19399	1.74864	1.65024	5.98553	7.21459	14.5507	-27.996
2.81472	5.95075	2.26494	5.86254	36.4975	18.8403	1.10994	1.26467	1.55737	1.53258	5.80574	7.60234	14.5477	-29.7614
2.64277	5.98386	2.16928	4.83636	32.9695	17.3415	1.16165	1.30047	1.74545	1.45601	6.43372	7.62062	14.5433	-31.6345
2.5389	7.14978	2.18009	4.52873	31.9459	19.4206	1.33226	1.61589	2.29792	1.47494	6.76469	7.58389	14.5243	-33.5678
3.00886	7.2622	2.38349	4.97098	33.1796	16.5253	1.37639	1.54016	2.43349	1.54783	6.02365	6.00055	14.5177	-35.482
3.20663	7.32725	2.3689	4.5489	34.0805	17.1492	1.41122	1.39374	2.27852	1.52907	5.13216	4.49853	14.5209	-37.1995
3.05469	6.3018	2.19849	5.09689	34.6849	14.7968	1.33919	1.09201	2.07241	1.56259	5.09846	4.87066	14.5139	-38.8711
2.8094	5.89001	1.81825	5.71717	33.2282	17.7557	1.38079	1.00985	2.18791	1.53134	5.17164	5.07534	14.513	-40.3328
3.05626	6.51411	2.20161	6.51236	30.5585	18.8118	1.47432	0.962789	2.16325	1.6711	4.94566	5.14608	14.514	-42.3118
3.11924	7.3061	2.49	7.36784	31.0866	16.6399	1.5227	1.22154	2.54221	1.91934	4.51911	4.65727	14.5173	-44.1964
2.87467	7.45255	3.15107	7.05522	30.5036	18.7035	1.55267	1.50161	2.80295	2.0452	4.40448	4.7929	14.5152	-46.0665
2.95418	10.9892	3.3053	6.30697	27.0581	16.2818	1.38485	1.38521	2.70691	1.87048	4.19	4.06985	14.5229	-47.8641
2.98904	13.9667	3.22141	5.54886	29.1354	14.7295	1.28578	0.884355	2.39961	1.56419	4.13974	4.39134	14.526	-49.7526
2.95949	15.2461	4.41017	7.17995	25.7537	14.3689	1.27867	0.98593	2.33506	1.33953	3.95814	3.67451	14.5294	-51.6156
2.6239	13.3243	4.32085	7.66666	30.4698	17.4944	1.27297	1.25635	2.20017	1.59083	3.93408	4.10192	14.5414	-53.4056
2.43618	11.8806	4.25244	7.18809	24.2907	16.2878	1.2686	1.21101	2.69449	1.62131	4.27034	4.18239	14.5555	-55.1816
2.38829	9.86473	3.68721	5.57807	28.825	15.1873	1.34075	1.71	2.76599	1.8108	4.29125	4.05873	14.5639	-56.8355
2.25085	10.7631	4.3546	6.17786	22.8242	15.6001	1.36638	1.68148	2.57619	1.82215	4.46099	4.8665	14.5629	-58.7004
2.21459	12.7511	6.51382	6.00482	22.0928	15.4653	1.2963	1.3335	2.03429	1.98436	4.18457	4.9849	14.559	-60.6062
2.11449	14.9299	6.50561	7.09767	21.3642	15.4108	1.17425	1.25826	2.15461	1.9276	4.42907	4.76632	14.5362	-62.6044
2.1873	16.0949	6.77345	6.03147	22.1324	13.334	1.19993	1.25155	2.40946	1.47998	3.87121	3.34163	14.5234	-64.0037
2.13484	14.2796	4.16104	6.51542	25.6073	13.7951	1.25376	1.00065	2.37278	1.49052	4.22865	3.73025	14.538	-65.9277
2.23174	14.3486	5.08102	5.81008	18.3123	13.5965	1.1907	1.23979	2.20021	1.40225	3.38247	3.11287	14.5708	-67.598
2.44869	15.006	7.36802	7.34725	17.0384	12.4445	1.19713	1.41312	2.11789	1.56275	3.72608	2.96266	14.5803	-69.7006
2.72163	15.3156	8.73012	7.68763	13.6188	14.503	1.27805	1.45655	2.19907	1.47199	3.53472	3.49959	14.5821	-71.509
2.70331	14.8098	8.68734	7.09778	12.0716	14.3583	1.31235	1.15368	2.14196	1.38333	2.10942	3.81895	14.5724	-73.3709
2.79891	13.51	7.44874	7.49766	15.5142	14.4674	1.37872	1.2372	2.10229	1.32535	2.2623	3.83039	14.561	-75.2899
2.73474	12.6012	8.7672	7.92676	15.9361	13.6746	1.32953	1.195	2.01071	1.47708	1.96763	3.37669	14.5574	-77.2486
2.83036	12.09	9.03245	6.98745	15.0953	12.362	1.38252	1.11952	1.67106	1.47843	1.61861	3.11295	14.5716	-78.8681
2.91423	16.6174	7.75364	7.15085	8.96912	11.4885	1.44713	1.5014	1.76604	1.45503	2.8219	3.10281	14.5883	-80.8161
3.08797	17.3516	8.66492	7.60508	13.8097	9.54057	1.41944	1.42634	2.11529	1.30834	2.8528	2.915	14.5941	-82.7082
3.32253	19.0306	12.0986	7.11587	13.1857	11.0959	1.34698	1.73775	2.12403	1.28001	2.31712	2.65306	14.5779	-84.5017
3.35047	16.3652	12.7691	7.27896	12.575	9.53182	1.22169	1.71497	2.23936	1.44035	1.70963	2.18386	14.5748	-86.1634
3.05002	15.0818	12.7593	7.37475	11.9781	11.491	1.23208	1.37935	2.55836	1.36983	1.62946	2.54164	14.5962	-87.8904
2.83093	17.2816	10.4036	7.87867	11.3954	12.267	1.28728	1.24255	2.89773	1.26181	1.73217	2.86336	14.6115	-89.6579
2.80101	16.3199	11.1585	6.7919	10.8273	10.4295	1.64535	1.69851	2.92278	1.36643	2.69483	2.91889	14.6165	-91.4691
2.92273	19.2778	12.2146	8.00402	4.39584	8.24741	1.71898	1.65903	2.60392	1.51916	2.851	2.61035	14.6124	-93.2689
3.0999	19.5033	13.0974	7.77759	3.95061	7.39277	1.69792	1.57552	3.05767	1.60141	2.6874	2.71208	14.5962	-94.9356
3.16079	19.7149	13.1494	7.91656	3.62689	8.18055	1.39558	1.10236	3.67508	1.58625	1.53831	2.39149	14.5847	-96.6284
4.97731	19.9123	13.927	8.69962	3.67625	7.31523	1.46103	1.42784	4.44572	1.55107	1.4685	2.19493	14.5962	-98.5422
5.09276	20.7515	13.6486	9.25857	3.48344	6.90475	1.40857	2.35575	4.78872	1.63679	1.43763	2.12571	14.6226	-100.387
5.20554	20.7369	20.8403	8.03955	3.53266	7.09333	1.51361	2.34204	5.41835	1.45733	1.88315	2.34095	14.6169	-102.045
5.31545	17.6329	20.1256	8.03336	4.07889	7.81303	1.55525	2.13027	6.49782	1.27834	3.02283	2.99452	14.6004	-103.576
4.21933	21.2449	21.1635	8.02278	4.16353	7.43815	1.73031	1.8569	6.52315	1.35084	3.01282	3.16012	14.6018	-105.355
4.67545	23.2345	18.23	9.65012	3.72881	7.23911	1.60801	3.00488	6.77412	1.61779	1.85131	2.70282	14.6212	-107.559
5.16636	23.9505	24.2376	7.91432	3.42248	5.96758	1.66136	4.62174	8.51293	1.57672	1.46118	2.20455	14.6427	-109.245
4.83925	22.2764	21.4001	6.36262	3.32881	5.55178	2.06348	6.4886	11.1436	1.6293	1.3723	2.27562	14.6383	-110.908
5.15691	19.896	23.8859	8.58393	3.26968	5.00259	2.85278	9.04639	11.9942	1.77368	1.26183	2.38275	14.6241	-112.793
5.35288	18.0407	23.7706	7.83101	3.53853	4.72783	3.11998	9.69534	10.7738	2.27592	2.76707	2.4003	14.6196	-114.753
5.34869	19.273	22.7063	8.42237	3.5737	5.30568	2.99905	8.14126	10.2553	2.48731	2.97347	2.36864	14.6042	-116.513
5.43697	21.6114	21.3781	8.2984	3.74954	4.9353	2.48459	6.86384	11.0682	2.34926	2.71761	2.38983	14.5983	-118.305
5.67272	20.1506	23.7529	8.25952	3.67219	4.08538	2.04479	6.65466	13.5704	2.10151	1.45471	2.22299	14.6068	-120.205
5.854	19.4109	25.9528	7.07879	3.44854	4.87902	2.30583	8.40713	13.7622	2.53306	1.40122	2.35366	14.619	-122.079
5.73391	26.3328	25.5564	6.29415	3.39284	4.86378	2.39183	12.1716	14.6807	2.61983	1.41831	2.42199	14.6305	-123.607
5.86866	24.4863	22.1598	6.75479	3.3964	4.63366	2.76891	13.4231	13.6211	2.36161	1.67543	2.29345	14.6277	-124.958
5.92847	22.4479	21.9172	7.79359	3.71462	4.70195	3.35048	9.15685	16.3407	1.99946	2.84486	2.65109	14.6154	-126.555
6.16309	22.6025	23.717	7.50255	3.8675	4.39513	4.51182	10.6025	16.3035	2.16603	2.91426	2.82469	14.5999	-128.776
6.73576	20.6677	23.8813	7.4352	3.93427	4.80132	5.08789	11.5709	15.157	2.59789	2.19938	2.80683	14.5803	-131.072
7.6073	21.1045	26.7868	8.77909	3.38861	5.62587	4.69985	11.3965	14.4107	2.734	1.59495	2.65282	14.5702	-133.242
6.90289	19.6626	24.1495	8.09616	3.57497	4.74286	4.06395	10.9004	15.4545	2.30055	1.52733	2.34023	14.5825	-135.077
6.6521	21.4847	24.2534	7.21249	3.56867	4.75773	4.28026	12.1963	15.6696	2.50185	1.60351	2.40533	14.6051	-137.006
6.6856	20.1714	24.3372	8.67105	4.04064	3.43443	4.70305	14.2798	18.0359	3.05517	2.3684	2.4146	14.6007	-138.84
6.7146	17.4749	27.8948	7.18688	4.25829	3.80838	5.61637	15.2592	19.4339	3.50626	3.07042	2.8334	14.5938	-140.63
6.73912	16.336	26.6269	6.27223	4.09789	3.8475	5.54881	15.2618	18.0411	3.69139	3.09112	3.1686	14.5921	-142.335
6.75916	20.1448	22.8517	5.26605	3.51257	3.70183	5.59373	18.3474	19.4951	3.90204	1.94993	2.47591	14.6069	-143.935
6.77476	19.9768	23.0622	5.5371	3.61436	3.26987	5.33886	18.7276	18.4167	3.7283	1.55779	2.10308	14.6119	-145.721
6.78595	15.6512	22.5427	6.31399	3.67954	2.9333	5.32388	17.8063	19.615	3.63471	1.44556	1.92409	14.6158	-147.459
6.79278	20.0327	22.8141	7.46468	3.71342	2.6898	5.78219	18.4747	16.9305	4.16703	1.49226	2.03994	14.626	-149.212
8.48719	17.6401	21.261	7.11503	4.24043	3.53234	5.55049	20.401	16.6345	5.0232	2.47671	2.58001	14.6447	-151.206
6.79353	20.6999	19.3375	6.96427	4.30243	3.53419	5.57753	22.5955	16.915	4.72215	3.10998	2.70833	14.6523	-153.221
8.50198	18.2142	20.8239	6.01678	4.04462	3.393	4.86155	20.5946	19.3589	3.90099	2.98974	2.22748	14.6636	-155.175
7.64376	15.5226	21.6391	5.68629	3.60948	2.87352	5.37703	18.6145	16.567	3.41801	1.55135	1.97448	14.6552	-156.72
7.24259	16.59	27.3326	7.42574	4.17031	3.69656	5.88207	18.6867	15.7244	3.7059	1.56941	2.11307	14.6551	-158.214
8.45261	16.5821	23.8442	7.0284	4.02659	3.78512	6.00068	21.4783	16.0706	5.2041	1.71202	2.02807	14.6581	-160.027
6.7231	19.2354	23.6864	6.32151	3.50073	3.44306	6.40914	18.7198	18.3179	4.83944	1.58168	1.72169	14.6536	-161.655
8.21187	20.6475	27.2578	5.34826	3.88237	3.02687	7.27073	23.9758	18.715	4.95812	2.90548	2.59403	14.6406	-163.336
7.38039	19.1509	26.2482	4.47367	3.99276	3.11057	8.02546	22.1912	18.1674	5.07699	3.0628	2.80684	14.6408	-165.507
7.20859	13.6487	23.7174	4.4715	3.67432	3.0856	7.44019	18.1954	22.1645	5.19594	2.68406	2.65211	14.6451	-167.263
6.93535	16.7971	24.5066	4.30019	3.11439	2.28262	7.77293	18.1476	19.4737	5.94115	1.60111	2.26067	14.6338	-168.877
7.27705	18.1478	25.1192	4.4509	2.84959	2.30311	8.52258	20.2574	19.6388	6.22042	1.57331	2.13317	14.6168	-170.385
7.07623	20.435	25.8224	4.33545	2.9665	2.39805	9.02258	21.133	21.6284	6.44857	1.55148	2.25868	14.6081	-172.117
6.1979	18.4854	22.72	4.35621	2.90142	2.19422	7.25328	22.7006	19.1079	6.67449	1.5495	2.58934	14.6115	-173.995
6.58894	15.5914	26.4896	5.01491	3.34357	2.54747	7.76667	20.2883	17.6356	6.32445	2.51297	3.02862	14.5946	-175.84
6.48191	19.5825	25.3273	4.19789	3.65247	2.70509	8.18607	20.5203	16.6295	5.61904	3.0384	2.90947	14.5732	-177.585
5.85356	19.4623	23.9068	4.57439	3.65411	2.73766	7.95924	20.4075	20.5955	6.11921	3.01019	2.56819	14.5825	-100.161
6.01104	17.3438	18.8298	4.06966	2.92179	2.31259	7.0544	21.2509	23.0285	6.00366	1.83232	2.42849	14.5949	42.9943
6.1825	17.4359	17.3202	5.00938	2.8544	2.16974	8.13213	21.5749	22.2893	5.3433	1.81138	2.50809	14.5914	176.585
6.29185	13.5801	15.7601	3.89073	2.47909	2.10188	8.84046	20.9571	23.2749	6.36359	1.73355	2.22091	14.5824	174.661
5.63378	9.69965	16.2508	3.20816	2.35244	3.35068	8.48188	20.4871	20.66	5.40985	1.75679	2.85502	14.5961	172.801
6.5159	10.6885	16.1439	4.13136	2.94186	3.27961	6.41367	24.8455	22.8065	5.5759	2.53462	2.92738	14.6172	170.981
6.31503	10.5007	14.4949	4.5297	3.07795	3.37689	6.39664	20.7132	17.2714	5.42374	2.73347	3.06587	14.6138	169.153
5.76491	9.76506	18.8928	4.41664	3.10158	2.52877	6.37556	20.722	17.7705	5.79732	2.58404	3.57043	14.6075	167.391
5.75527	10.5397	15.4675	2.90183	2.96284	2.68402	6.35045	26.8755	23.0385	6.10389	1.90254	2.39807	14.5996	165.653
5.59355	10.9528	16.5812	3.18992	2.92205	2.73895	6.32134	26.4994	20.8473	6.49057	1.79662	4.03044	14.6127	163.932
4.59341	10.4614	17.8657	3.26374	2.74876	2.8305	6.28827	24.8023	20.8511	7.0231	1.77213	3.00234	14.6247	161.972
4.0836	9.19042	16.8817	3.12638	2.51982	2.62603	6.25126	21.1817	23.5053	6.28521	1.45012	2.74364	14.6343	160.079
4.12137	9.90749	12.9435	2.02719	3.17525	2.57821	7.40552	21.1401	21.7928	6.73705	2.45983	2.89164	14.6332	158.367
3.76998	11.6353	12.6953	2.30054	3.1692	2.55236	7.53202	21.5324	18.9781	6.91727	2.69089	2.89378	14.6314	156.891
3.74874	12.7943	12.6491	2.36079	3.13195	2.41949	6.79437	18.8713	16.9638	7.31117	2.45833	2.8735	14.6258	155.275
4.31573	11.3951	16.6823	2.57338	2.74532	1.73896	6.88275	20.9927	18.79	7.80979	1.81459	2.39119	14.627	153.265
4.31781	8.97874	15.5499	2.11038	2.91691	1.85609	6.55453	25.5514	19.9376	7.31918	1.80107	2.56689	14.6203	151.357
4.28798	7.34267	13.9886	1.78331	2.91981	2.22613	6.49878	20.0273	21.5197	6.6739	1.84984	2.64241	14.6148	149.51
4.36186	7.83756	13.5265	1.83377	2.91605	2.43078	6.1395	19.8802	22.563	6.78312	1.82672	2.5613	14.6154	147.808
4.11703	8.18219	13.7688	1.98707	3.14574	2.30587	5.942	19.2358	22.2678	8.43244	2.98325	2.76681	14.6125	146.107
3.8448	7.92782	10.1258	1.65069	2.98083	2.28333	4.49562	22.3491	19.532	8.00808	3.09613	2.74501	14.6148	144.408
3.82624	8.65471	12.5536	1.7541	2.80601	2.15901	4.73647	19.3564	18.4312	9.22064	2.61473	2.74526	14.6232	142.604
4.39861	10.1019	12.6025	1.85856	2.6868	2.12672	5.81424	19.1549	21.5552	8.6205	2.03569	2.74543	14.625	140.705
4.27634	10.1586	13.1828	1.80261	2.80138	2.21044	5.66806	18.9401	19.2964	7.53245	1.5008	2.53775	14.6254	138.89
3.88205	6.05042	12.1761	1.41051	2.96759	2.21681	4.85545	21.053	19.7308	7.8836	1.668	2.692	14.629	137.17
3.82439	6.37188	12.9961	1.37863	3.25882	2.19264	4.12653	20.0561	17.3837	8.12457	2.5064	2.9136	14.6203	135.454
3.91331	6.50535	11.6974	1.68702	3.69405	2.2755	4.16624	18.0448	18.0634	8.19553	3.67351	3.21048	14.6038	133.751
3.99101	5.26656	10.3718	1.67608	3.61089	2.23839	3.4672	14.6064	20.0799	9.08289	3.56521	3.2475	14.5855	132.015
3.79892	5.57729	9.83299	1.52914	3.10421	2.00258	3.1811	11.7044	21.1886	8.68764	2.20782	2.96404	14.587	130.046
3.70575	4.69717	9.52594	1.3058	3.07258	2.26622	2.5737	11.6551	22.0147	8.55524	2.46642	2.84435	14.5861	128.029
3.77589	3.30292	8.90397	1.17947	2.94314	2.46948	4.87988	12.1779	18.4701	8.59817	2.4776	2.43862	14.5826	126.368
3.74193	3.95302	11.2919	2.6961	3.14197	2.52008	3.71298	14.865	17.4977	8.63726	2.01325	2.41813	14.5818	124.501
4.04814	3.83231	10.8379	2.90679	3.58317	2.76149	3.85254	14.8637	15.913	9.47772	2.87694	2.78128	14.5907	122.858
4.34495	3.39887	10.1693	2.04006	3.67093	2.56609	3.61165	14.5846	17.6077	8.53491	3.31289	3.12053	14.5875	121.286
4.11213	2.12022	5.52591	1.93082	3.58343	2.29028	2.30127	11.2391	14.1252	8.60789	3.38308	3.4211	14.5717	119.536
3.66172	1.39342	5.67066	1.72076	3.1137	2.07464	2.21198	12.1502	13.5714	8.44349	8.04573	3.61842	14.5597	117.747
3.58547	1.04272	5.64194	1.45935	3.04562	2.15154	1.91541	11.4477	15.133	8.64596	8.65357	3.77956	14.5526	115.621
3.48195	1.07524	6.48897	1.22579	2.97617	2.20981	2.06634	11.3554	15.4483	9.60093	9.28349	3.42771	14.5548	113.848
3.40411	1.00426	5.33464	1.35542	2.93054	2.33419	2.01399	9.29217	13.0994	9.14679	9.93516	4.87485	14.5732	112.474
3.32736	1.40122	4.75966	1.55188	3.44192	2.6523	1.88152	8.37737	12.6238	9.53164	10.6082	4.15675	14.5984	110.888
3.65002	1.42445	4.96895	1.6818	3.29949	2.76242	1.89527	7.16374	15.5132	8.5744	6.81351	5.20433	14.5907	109.006
3.67183	1.09302	4.91122	1.58443	3.19731	3.03653	1.84622	6.68301	15.5907	8.59877	8.6029	6.11109	14.5753	107.158
3.58809	1.17074	5.114	1.23105	2.84394	2.6416	1.77022	8.53665	16.0461	7.51366	12.7502	5.08626	14.5776	105.314
3.18742	1.21928	5.58725	1.27655	2.88059	2.71051	1.70796	8.39889	13.686	8.05251	13.5033	4.50291	14.598	103.525
2.99024	1.07482	5.12076	1.40597	2.95621	2.83086	1.68411	7.82097	13.4044	8.67935	15.0679	5.58136	14.6086	101.803
2.77113	1.19135	5.28505	1.45319	3.01113	2.8349	1.70738	6.77434	13.5885	8.98083	16.8712	6.63272	14.6015	100.007
2.89705	1.6023	6.43029	1.67982	3.06304	3.17765	1.73195	6.12088	12.4623	8.62795	15.9538	7.05685	14.5934	98.3214
2.88623	1.61853	5.93184	1.72364	3.02457	3.18967	1.72762	6.27001	14.9094	8.48374	19.3694	7.91197	14.5918	96.2435
3.17961	1.17742	4.80982	1.56917	2.62982	2.88806	1.72643	6.03664	15.0218	9.48999	18.6025	6.55467	14.5999	94.5654
3.25873	1.12397	5.16026	1.40105	2.66135	2.76764	1.68655	5.63053	15.8426	8.76571	19.4574	6.74195	14.607	92.7983
3.10791	1.1022	4.35566	1.32433	2.99263	3.01218	1.75814	5.50313	14.2995	7.52901	17.6741	7.63074	14.6127	91.0177
2.93981	1.13535	4.24201	1.28859	3.26214	3.05449	1.74908	5.49017	13.8655	7.87721	18.5958	7.067	14.6151	73.2981
2.9424	1.25186	4.13333	1.34105	3.55742	2.878	1.75948	5.27525	12.8275	8.56206	20.1857	6.68696	14.6095	71.5074
2.72479	1.29244	3.75754	1.52888	3.70145	3.63237	1.73407	4.4945	9.76627	8.62818	24.6852	8.21806	14.5925	75.6388
2.62554	1.18475	2.15146	1.47907	3.5751	3.72928	1.90679	3.76845	9.8052	7.9835	26.0273	8.42269	14.5874	83.8517
2.59152	0.80708	2.24285	1.2078	3.37332	3.07424	1.70263	3.84411	9.34494	8.32229	23.71	7.57443	14.5934	82.0751
2.99701	0.849946	2.77774	1.23778	3.49436	2.80233	1.5357	4.35951	9.6811	8.69397	24.6233	7.5103	14.5948	80.2486
3.04145	0.928832	4.04144	1.21157	3.54497	2.99995	1.53722	4.95295	9.07877	8.77841	26.8053	7.92695	14.5895	78.5337
3.23082	0.891595	3.99337	1.21977	4.51306	3.5153	1.71595	5.03464	8.55405	8.59571	30.8908	8.52621	14.5944	76.8831
3.29197	1.33919	3.77844	1.80594	4.76517	4.10336	1.76867	4.40199	7.91343	7.77811	27.3743	8.73044	14.5975	75.2161
3.16008	1.30747	2.95311	1.89935	4.3681	3.6652	1.70934	4.86159	8.13106	8.60524	30.7728	8.9347	14.602	73.2173
3.05779	0.77357	2.87801	1.88164	3.66882	2.94208	1.63183	4.74753	9.62646	8.06673	25.8321	7.67652	14.6097	71.4561
2.71243	0.696924	2.05887	1.5359	3.85406	2.90178	1.57362	4.80682	8.24972	8.20578	30.5886	8.62876	14.5995	69.7871
2.74069	0.801964	2.22635	1.3755	4.44204	3.15404	1.49526	3.18407	7.13383	7.64411	33.2017	10.3112	14.5734	68.1618
2.77156	0.832339	2.05191	1.25972	4.77351	3.44764	1.39327	2.41238	6.36134	7.59747	36.2247	9.61873	14.5619	66.072
2.96953	1.32374	3.13391	1.87565	5.01819	4.16943	1.64855	4.19901	6.98673	8.02434	37.3074	9.80509	14.5637	64.2146
3.11666	1.31615	3.05213	1.94173	6.02985	4.38292	1.7856	4.2614	7.31663	7.45937	34.3238	10.3628	14.5784	62.2703
3.76502	4.1453	3.47252	2.58545	6.05446	4.96865	1.74788	5.80638	6.10013	7.15137	33.5091	10.0484	14.5857	60.6057
3.75398	4.13535	3.16216	2.31482	5.02343	4.6508	1.70626	6.06734	5.7134	6.62149	32.2824	8.9899	14.5815	59.1733
3.58203	4.13566	3.39179	2.26883	4.81263	4.85652	1.6075	6.22887	6.67886	6.18911	34.7131	10.2914	14.5814	57.1906
3.15067	0.927759	2.00455	1.35589	5.52366	4.78001	1.51293	3.04566	5.33756	6.0857	39.2645	10.3381	14.5981	55.2065
3.26469	1.40392	2.06417	1.5944	6.9015	5.49371	1.52934	3.26859	5.85957	5.73269	41.0759	10.6768	14.5866	53.4485
3.13981	1.60924	2.02231	1.97362	8.18601	7.15364	1.44115	3.03485	4.7468	5.88649	38.2743	11.9012	14.5853	51.4838
3.26772	1.42607	1.69232	1.81942	7.45292	7.21874	1.42094	2.8152	5.38829	6.24599	38.9461	12.9478	14.5999	49.5677
3.48035	1.44421	1.81845	1.59002	8.04043	5.94489	1.41542	2.52366	5.34881	6.19016	38.7513	12.8454	14.6167	47.8106
3.66725	1.39375	1.67829	1.62632	8.27563	7.54243	1.42889	2.94042	5.22729	6.74607	35.4266	11.3478	14.6227	45.9838
3.70769	1.63773	1.69721	1.72436	11.8164	8.30122	1.43066	2.73471	4.80004	6.52084	38.5591	13.4938	14.6197	44.2472
3.95924	1.52947	1.87543	2.18987	15.0846	8.19951	1.48583	2.5705	5.15407	6.02936	45.6783	13.3114	14.6196	42.4703
4.01892	1.72498	2.0595	2.28609	15.3423	7.00309	1.49328	2.23462	5.1642	5.55163	45.3816	11.897	14.6044	40.5523
3.90374	1.53462	2.14089	2.27638	14.9432	9.32535	1.55624	2.02884	5.89861	5.41294	41.9575	11.4201	14.6071	38.6372
3.41249	1.62402	2.08948	1.98458	14.0461	8.06777	1.47304	2.23874	4.92468	5.4157	39.1042	10.8368	14.6047	36.8132
3.35254	1.46609	1.81238	1.83978	14.0473	7.99158	1.38377	2.13823	6.07976	5.37837	43.2678	11.2149	14.6002	34.9931
3.55166	1.39817	1.48213	1.63129	12.9623	9.36947	1.39845	2.04086	5.72349	6.36382	47.2821	12.0087	14.5924	33.166
3.62472	1.20309	1.54674	1.9694	16.4849	10.0184	1.50703	1.95026	4.75544	5.97691	47.0432	12.7494	14.5938	31.4112
3.74004	1.41047	2.09954	2.35899	18.5106	9.89617	1.58453	2.80387	3.47742	6.07576	44.4743	12.7824	14.5954	29.5704
3.71133	1.39967	2.02025	2.2084	14.1195	7.69262	1.5803	3.03366	3.40249	5.15876	42.9946	11.3644	14.5869	27.8158
3.72269	1.24842	1.40367	2.44999	16.1992	10.8099	1.58831	2.66007	3.33269	5.88272	42.8789	11.7698	14.5886	26.1778
3.75966	1.42266	1.27929	2.38644	22.2035	11.9112	1.4518	2.22048	1.82855	5.78567	42.6732	12.2048	14.5851	24.5455
3.58326	1.38368	1.49048	2.24353	24.0946	9.38866	1.40185	1.92309	2.44206	4.53734	37.981	11.3679	14.5864	22.7792
3.62134	1.37034	1.37208	2.03163	26.3457	10.748	1.45912	1.83709	2.32867	4.60467	38.3755	11.7822	14.5741	20.8988
3.67973	1.7769	1.96948	2.8038	23.5605	11.761	1.55574	2.26891	2.39151	4.43471	37.0894	12.2467	14.5621	18.9808
3.69692	1.94082	1.96977	3.1235	24.6632	10.8079	1.66264	2.18662	1.59661	4.17454	40.3819	11.0173	14.5675	16.9074
3.60008	2.13039	1.85691	2.88314	27.4486	10.953	1.53398	1.5697	1.46997	3.99079	36.9404	11.8888	14.5852	15.0212
3.79194	2.61483	1.46944	2.56885	26.9259	11.703	1.29323	2.03158	1.61465	3.97429	36.5017	12.8565	14.5913	13.4111
3.78195	2.62607	1.35518	2.59446	25.4772	14.6463	1.32356	2.21363	2.0025	4.01528	36.5832	12.15	14.5998	11.7338
3.61885	3.18701	1.1124	2.81234	30.8954	13.5773	1.43085	2.09759	2.01069	3.93925	34.4183	11.984	14.6047	10.0977
3.50929	3.69292	1.95793	3.23619	34.2235	15.4973	1.47637	1.97883	2.14374	3.52309	35.1463	11.792	14.5935	8.78198
3.51283	4.22194	2.02462	3.51809	33.9514	14.1906	1.44705	2.05326	2.09021	3.34586	34.521	11.7437	14.5804	7.55682
3.53986	4.53618	1.72178	3.46456	31.0085	14.2139	1.4355	2.0054	2.02925	3.19588	34.2906	10.9767	14.58	5.95948
3.35578	4.56093	1.31001	3.2805	34.8834	14.0292	1.4964	1.76651	2.12874	2.88347	34.9792	11.0475	14.5926	4.01995
3.19337	4.80369	1.38496	3.46022	36.2807	15.4701	1.56289	1.92115	2.49698	3.01358	34.5305	10.2018	14.6092	1.96107
2.99551	4.7098	1.27012	3.89774	42.3948	17.6205	1.52009	1.96804	3.05471	2.88798	31.8879	11.3369	14.6094	0.00399431

## Sheet: P11
ra l	oi l	oe l	ico l	mf l	es l	ra l	oi l	oe l	ico l	mf l	es l	Kippung	Rotation
3.02903	4.01306	3.1645	9.49698	52.1578	12.2325	2.38934	4.09182	2.74108	5.29347	22.8779	9.35705	14.5541	-0.170916
2.88373	3.78207	3.44043	8.45749	51.4914	12.0041	2.68364	5.17159	2.94686	5.56093	25.9375	11.5673	14.5501	-2.01923
2.86495	3.6847	3.95767	8.57508	46.8848	12.3588	2.60225	5.22065	2.8877	5.2108	26.0999	9.47116	14.5424	-3.95071
3.04712	3.93347	3.27451	9.97165	49.7862	12.657	2.54477	4.96317	2.86717	5.22662	23.4644	9.07189	14.546	-5.74956
2.99831	3.98434	2.9965	10.6252	48.5156	11.7061	2.42591	4.46201	2.96183	5.09556	19.5027	8.3229	14.534	-7.47514
2.94927	4.40729	2.65328	9.77722	46.5337	12.9348	2.37806	4.70254	3.09799	4.68042	15.8724	6.9365	14.5235	-9.31099
2.86417	4.22523	2.98138	8.96879	47.4798	12.9124	2.53659	4.40892	2.86601	4.63079	15.8357	6.55381	14.5316	-11.0141
2.87679	3.80946	3.69212	8.86105	47.2645	12.4377	2.47377	4.33532	2.36575	4.47132	17.513	7.4419	14.5468	-12.7615
2.77483	4.43542	3.89929	9.26742	47.7776	12.2766	2.25992	4.53829	3.03818	4.30419	17.2826	7.68335	14.5428	-14.6347
2.96571	5.02983	3.73306	10.0089	47.7416	12.659	1.99525	4.1854	2.95905	4.48826	15.0894	6.29197	14.5324	-16.4651
2.87629	5.84402	3.28697	10.2795	46.5769	11.8236	2.02355	4.29582	2.96234	5.00738	13.7138	5.81725	14.5301	-18.3864
3.52249	6.0346	2.96233	10.0064	48.4244	11.3573	2.59433	4.1083	2.66928	5.24668	14.0906	6.37775	14.5378	-20.4651
3.65762	5.09966	3.6336	9.26151	43.8201	12.6583	2.88174	4.44612	2.45301	4.9948	12.4429	6.36697	14.5477	-22.5861
3.61249	4.83742	3.43834	9.0532	43.2274	12.2468	2.74669	4.39413	2.1356	4.78213	11.3413	5.05183	14.5533	-23.9969
3.47217	5.08767	3.27444	8.75246	42.6767	11.4314	2.60481	4.47464	2.09326	5.00007	10.3268	4.79781	14.5536	-25.7403
3.24982	5.41591	3.43632	9.23747	44.5969	11.5265	2.53645	4.54375	2.27163	4.46819	10.1036	5.05776	14.5536	-27.6478
3.1895	5.52144	4.22162	9.63135	46.0696	12.4245	2.68056	4.59171	2.44952	4.28825	9.79095	5.63015	14.5318	-29.5241
3.04168	5.99884	4.5682	10.4343	39.2322	12.9635	2.61492	4.91509	2.74226	4.4126	9.70657	5.68322	14.503	-31.4931
3.16385	6.14205	4.14146	9.37762	44.3566	11.4762	2.63254	5.18192	2.78889	4.43073	9.96514	5.04945	14.4979	-33.4671
2.95353	5.7741	3.66027	8.39903	38.0548	11.5578	2.27169	4.26459	2.53011	4.57137	9.14805	4.88788	14.5194	-35.3168
3.05941	5.81375	3.85119	9.25169	40.6009	11.1749	2.12983	3.53286	2.39618	4.37451	8.97584	4.55693	14.5238	-37.1301
3.006	6.01233	4.05414	10.1983	41.8848	12.2791	2.14859	3.78036	2.6795	4.50819	8.48919	4.71134	14.5256	-38.7993
3.40435	6.63096	4.03812	9.97252	35.2099	12.0515	2.43863	3.90783	2.8027	4.78065	7.69556	5.31063	14.5243	-40.6558
3.17379	5.95137	4.21964	9.49232	34.6823	10.9109	2.52088	4.14641	2.89736	4.55508	7.35072	5.32612	14.5219	-42.5617
2.98617	7.05743	4.51348	9.66118	33.349	10.9497	2.25253	3.94956	2.51763	3.88053	7.54893	4.51015	14.5335	-44.4253
3.33962	7.3236	4.83402	9.14356	30.7629	9.38199	2.45182	3.67308	2.58302	4.20187	6.67678	4.66512	14.5357	-46.2387
3.11169	6.98419	5.22673	8.57614	35.1273	10.3863	2.48667	3.36089	2.4836	4.2646	6.81775	5.22814	14.5317	-48.0599
2.66078	7.05482	5.55826	8.37528	33.6521	11.3254	2.15109	3.7745	2.39926	4.23809	6.69498	5.47741	14.5236	-49.6336
2.75526	6.79926	4.57928	8.24999	33.2542	10.4092	2.09573	4.08152	2.24387	4.19548	6.8157	4.87488	14.5146	-51.3845
3.70018	7.26583	6.17491	9.11221	30.3696	9.61197	2.45723	3.68567	2.6006	4.1478	7.28508	5.59556	14.5299	-52.9321
3.58228	8.61878	6.40823	10.3664	31.6258	9.4667	2.49266	3.43979	2.79157	3.83688	7.03235	5.07328	14.543	-54.7979
3.18956	9.00375	6.26616	10.4131	32.115	9.43494	2.20052	3.00755	2.48221	3.71766	6.11398	4.46983	14.5555	-56.469
3.14471	9.157	5.76854	9.16622	30.0137	9.62294	1.98171	2.62628	1.94733	3.55421	5.6599	3.50157	14.539	-58.5625
3.33837	8.92957	6.65731	8.95441	26.942	10.2557	1.93277	2.90179	2.17145	3.95962	5.54684	3.85828	14.5165	-60.2223
3.19732	9.05154	7.24434	9.34104	27.0195	9.10083	2.2508	3.11981	2.57916	3.92208	5.28914	3.72216	14.5032	-61.905
3.17284	10.782	7.44948	8.83264	25.0601	10.4725	2.16038	2.85339	2.88198	3.63558	5.05513	4.22813	14.5017	-63.814
3.47452	11.5749	7.9971	8.6178	22.3665	9.18977	2.01015	2.66454	3.00777	3.80706	5.53104	4.60559	14.5212	-65.9652
3.69919	11.1357	7.81704	7.9803	22.8393	9.32149	2.322	2.79254	2.97301	3.98615	5.72519	4.57665	14.5358	-67.8689
3.53359	10.4648	7.29079	9.30911	25.0792	8.68401	2.35437	2.63608	2.61557	4.00171	5.67793	4.09999	14.5415	-69.3955
3.55845	9.50317	6.61194	8.13103	26.1733	9.50073	2.46436	2.60033	2.55711	4.27734	5.96135	3.89371	14.5516	-71.1018
3.41414	10.3744	6.91527	8.60705	25.1261	8.46253	2.21182	2.59013	2.30987	4.38952	5.90277	3.92454	14.5637	-72.8086
3.52343	10.0591	6.9541	8.59883	17.9176	6.50081	1.97088	2.81086	2.15979	3.90405	4.99247	3.52534	14.581	-74.7286
3.50921	11.0059	7.14933	9.16183	17.7213	7.54018	2.33131	3.40002	3.03124	4.06824	5.04215	4.90924	14.5692	-76.686
3.71105	10.6163	6.97949	9.37965	17.4938	8.02419	2.66206	3.40292	3.5633	3.84204	5.02715	5.48303	14.5567	-78.7207
3.63683	10.4919	6.81687	9.31186	17.4904	7.86619	2.62977	3.54017	3.42713	3.91751	5.09271	5.57064	14.5482	-80.5689
3.55129	11.1277	7.05159	9.04112	16.3621	6.77178	2.38676	2.93558	2.61546	3.51512	4.75984	3.8568	14.5419	-82.5324
3.52044	11.6566	7.67748	8.77542	18.4227	5.86789	2.14723	2.90019	2.9418	3.05179	5.41983	3.5847	14.5533	-84.0878
3.67627	10.6945	7.54674	9.69816	18.2225	5.49345	2.17223	2.90182	3.116	3.30115	5.61788	3.36233	14.5695	-85.749
3.61986	10.6401	6.9634	8.82855	11.3055	5.45266	1.93443	2.71688	3.09037	3.49396	4.7055	3.04219	14.5645	-87.2963
3.92505	10.722	8.9515	8.97056	11.2083	6.55449	2.45423	2.91695	3.03459	3.43931	5.60133	4.94118	14.5536	-89.4126
4.05379	11.5685	9.41412	10.1802	10.269	6.44011	2.50731	2.66041	2.96881	3.25151	5.42533	4.90169	14.5525	-91.1409
4.0579	12.6725	9.46079	8.7274	14.4708	5.35372	2.29905	2.42103	2.46735	2.77621	4.50352	3.40707	14.5497	-92.7645
4.02279	13.651	9.47217	9.04101	13.9147	4.75351	2.5367	2.36429	2.23973	2.82764	4.02981	3.26154	14.5437	-94.6553
3.933	14.1181	9.91287	9.77595	7.14252	4.80703	2.5141	2.49433	2.90022	3.13378	4.41721	3.48818	14.5216	-96.3964
3.5929	13.5267	9.03811	9.85253	6.68925	5.09618	2.46279	2.59832	3.02147	3.25575	4.17713	3.14827	14.5207	-49.7598
3.50457	13.2124	11.5978	9.25942	6.40958	4.94108	2.59147	2.90966	2.86311	3.36793	3.83923	3.61768	14.5353	-51.5014
4.5907	13.7217	9.36946	9.579	6.02058	5.34667	2.51725	2.91484	2.39057	3.30682	4.09545	3.65639	14.5426	-82.1515
4.52029	14.5002	10.4504	9.41497	6.18968	4.67107	2.28071	2.56166	2.45665	3.06248	4.15137	3.87409	14.5558	-103.69
4.97924	15.3408	11.1378	8.51965	5.63251	5.1139	2.11478	3.08785	2.99515	3.21355	3.59342	3.33534	14.5625	-105.409
5.28421	14.0664	12.7745	8.72907	5.54671	5.76492	2.04244	3.32366	3.11015	3.56727	3.7635	2.91695	14.5475	-107.111
5.11635	15.6405	11.8508	8.76068	5.44482	5.69746	2.10255	2.96181	3.67692	3.39794	3.92507	3.06892	14.5335	-108.926
5.22796	14.843	12.9219	7.48321	5.68299	4.6031	2.41851	3.6964	4.62647	3.35252	4.23458	3.17242	14.5303	-110.749
5.709	15.5877	12.5025	8.70532	5.96967	5.03952	3.06106	4.34879	6.2788	3.22194	4.79415	3.94455	14.5356	-112.512
5.79276	15.2602	13.784	9.29836	6.00833	4.67263	3.28511	4.52208	6.23164	3.3243	4.70053	3.83779	14.5455	-114.101
5.73947	14.8284	13.1183	8.1981	5.17771	3.6988	2.84909	2.81902	5.72299	3.24453	3.76639	3.16962	14.5544	-115.97
5.94396	13.0037	12.8291	8.95843	4.35324	3.56363	2.33108	3.11817	5.63028	3.34205	3.16897	3.01218	14.5595	-118.005
5.51835	16.8163	12.5477	9.29995	4.30898	3.74394	2.36728	4.01546	8.65632	3.37342	3.3803	3.51165	14.5472	-119.892
5.45779	19.1114	12.5172	8.65532	4.73789	3.66082	2.73677	7.21141	10.3118	3.47262	4.0402	4.0837	14.5289	-121.771
6.30677	17.0383	11.8976	8.60731	5.30856	3.91734	2.81382	7.65828	11.5511	3.58568	4.34163	4.30492	14.5261	-123.533
6.20252	17.6811	13.3152	8.23908	5.90156	4.14858	2.78717	6.60792	10.6951	3.26029	4.52487	4.76495	14.5338	-125.383
7.10882	15.4128	15.005	8.60662	6.03772	4.35632	3.17601	7.53333	12.3487	2.99848	4.73136	4.43093	14.5334	-127.299
6.86051	17.294	16.0687	8.23592	5.34294	3.63404	3.81526	6.80172	11.6685	3.20897	3.99342	3.5171	14.5222	-129.351
6.45227	14.9135	14.8989	8.0271	4.77178	3.19128	4.29117	8.78351	11.0928	3.67134	3.59468	3.27378	14.5228	-130.994
6.86859	14.9105	15.8942	8.33197	5.36398	3.00309	4.16152	8.72686	13.5593	3.52382	4.0731	3.39806	14.5386	-132.712
7.68255	19.5714	15.5244	7.24933	6.11933	3.00322	4.57307	12.899	15.0026	3.28731	4.1855	3.36428	14.5518	-134.396
7.52203	19.876	14.5502	7.36512	6.93876	3.39668	5.04701	13.5456	12.9526	3.40896	4.97265	3.94697	14.5543	-135.928
8.36971	17.5135	15.3777	7.59632	7.08472	3.7816	5.1152	16.4272	14.7503	3.84317	4.86088	4.32116	14.539	-137.552
8.68635	19.8906	13.9037	6.96176	5.11609	3.70321	4.53964	12.6254	13.9006	4.15491	4.00923	4.40511	14.5312	-139.382
7.94878	18.2743	13.8923	6.71909	4.27375	2.69387	5.45194	13.8016	14.51	4.07069	3.24796	3.77998	14.5382	-141.59
8.75902	18.095	14.9233	7.06371	4.70874	2.57245	5.86265	14.5022	14.7179	3.38032	3.95492	3.45081	14.5479	-143.698
9.304	15.2748	13.5755	6.22058	4.81327	3.28603	5.39741	14.7898	12.1398	3.66898	4.1693	3.77091	14.5528	-145.407
10.5913	15.5538	14.9292	6.08811	5.13171	3.36712	5.56979	13.3395	14.0917	4.12564	4.32764	3.81826	14.5573	-147.176
10.4887	17.7691	15.633	6.96303	5.29323	4.09718	6.77393	13.7494	14.4216	4.43219	4.38915	3.61863	14.5584	-148.684
10.1679	18.642	16.5881	6.02738	5.09951	4.63504	7.33575	13.8646	12.8736	4.0934	4.34115	4.4403	14.5498	-150.707
8.21817	16.7054	16.532	5.54607	5.02518	4.63422	7.95701	17.3796	12.9429	3.98172	4.23029	4.48482	14.5458	-152.995
8.2304	16.234	15.351	6.74608	4.41463	3.01258	7.6737	17.8282	13.3169	3.99642	4.22641	3.17724	14.5461	-154.738
8.23816	15.7845	12.7696	5.26811	4.05919	2.71006	6.64505	18.0292	13.042	3.69803	4.15443	3.60674	14.5513	-156.199
8.24151	18.381	16.0159	5.47035	4.46394	3.14514	8.73464	17.7617	14.4626	4.39227	3.8552	3.5949	14.5508	-157.878
8.24048	19.4641	15.2526	5.8449	4.75717	3.76163	8.93809	17.7959	20.607	5.19932	3.72232	3.77096	14.5436	-159.698
10.1445	17.2306	15.2181	6.79302	5.65389	4.55336	7.31412	19.1853	16.2285	5.65499	3.97841	3.685	14.5493	-161.26
8.22553	19.5022	15.1755	6.38913	6.46483	3.10737	8.72327	18.5011	16.4429	4.88851	4.86925	4.07969	14.5461	-162.77
8.21173	20.0434	14.994	7.10967	6.53356	3.09194	8.30163	15.3553	17.6394	5.65742	4.9271	4.10384	14.5594	-164.927
8.1938	17.8795	15.5359	5.9816	5.69798	3.19275	7.07298	17.8276	15.7567	4.55245	4.50738	4.4899	14.5684	-166.773
8.17181	14.6639	15.0766	5.09369	5.67889	2.91644	9.27644	19.5527	16.5463	5.09342	4.56409	4.05421	14.569	-168.5
10.6134	16.6027	14.9269	5.81219	5.32499	3.10593	7.18988	25.0748	17.2215	5.26862	4.26607	4.11439	14.5497	-169.958
9.38746	16.1774	14.846	5.75643	5.17982	3.2887	8.70549	19.9826	17.3955	6.07738	4.19005	4.21101	14.5374	-171.935
10.4658	16.0258	14.7579	6.36056	5.05267	3.29075	7.29283	24.9412	19.7579	6.41565	4.60871	4.29768	14.5221	-173.667
9.83811	18.1879	17.5005	6.21785	4.6355	4.04173	8.8157	19.9802	14.7227	6.16949	4.37873	4.39274	14.507	-175.431
8.48136	19.312	17.1305	6.5343	4.72062	3.96079	6.90499	21.0108	17.5232	5.7749	4.14081	4.5934	14.5151	-177.322
8.85261	15.5329	14.4523	6.37858	4.10198	2.74292	7.50161	22.6999	17.9076	5.15036	3.43065	4.0965	14.5308	-63.3237
7.49051	17.7352	13.9043	5.35356	4.29192	2.55906	7.27774	21.4545	17.0422	5.63862	3.38891	4.25021	14.5298	80.2707
7.86	16.8543	15.5721	4.63613	4.44703	2.82868	7.48566	27.2818	16.0882	5.23255	3.68455	4.04612	14.5165	177.034
7.80546	14.25	16.5885	4.66545	4.36113	3.6299	7.5127	27.4662	17.9642	5.64717	3.86414	3.79923	14.5183	175.082
9.84958	13.5391	13.9555	6.27286	4.6705	4.23983	7.53577	22.6026	21.2458	7.14754	4.36385	4.61025	14.5289	173.209
5.88162	14.031	14.9851	6.67201	4.88193	4.61746	9.03005	23.2316	23.1876	6.17771	4.57828	4.99343	14.5499	171.554
5.29799	15.1028	13.4196	6.34576	4.59456	4.37242	8.48583	25.5984	21.4275	6.22731	4.35151	4.73558	14.5428	169.829
5.57987	12.9077	12.8838	5.3813	3.73981	3.29534	7.03011	28.9554	23.4022	6.37889	3.74121	4.04061	14.5271	168.128
6.02476	13.7185	13.0211	5.32947	3.83388	3.19534	8.44368	28.589	23.2969	6.87424	3.96892	4.32832	14.5184	165.922
5.90756	13.1599	14.9964	5.27935	3.74592	3.14821	8.12184	23.6843	18.8125	6.59649	3.66195	4.68198	14.5194	164.046
6.18873	11.4845	12.8936	3.83409	3.38424	3.17546	7.176	22.9186	20.2143	5.84795	3.3087	4.83769	14.5246	162.509
7.13885	10.6369	12.0485	5.44859	4.4441	4.30885	7.09191	25.3697	21.0514	6.81405	3.94708	5.40888	14.5112	160.705
8.50184	14.5291	15.3386	5.56113	5.1689	4.39208	7.60723	27.1938	21.1452	7.87513	4.73385	5.90737	14.5014	159.277
7.7986	12.8996	12.5306	6.4045	5.74835	3.8825	8.47346	24.7528	20.6873	6.96942	5.28267	5.76342	14.5205	157.801
7.46313	12.6753	13.6838	5.07543	5.07998	2.74635	7.87704	24.9289	21.8973	7.17086	4.86788	4.95418	14.5378	156.148
6.03747	12.4495	13.6718	4.59657	4.34338	2.96041	8.58543	25.0915	20.6078	7.24593	4.80259	4.80218	14.5297	153.946
5.41501	15.2163	11.382	4.98805	3.42336	2.91265	8.59891	25.2401	18.8718	7.37575	4.60396	5.40417	14.5162	152.005
5.06356	12.3015	11.1228	4.86515	3.37082	2.98908	8.26719	25.3746	23.2222	6.9815	4.48829	6.3513	14.5052	150.026
4.87551	11.8814	10.7982	5.39272	4.03026	4.02234	6.44905	26.0239	18.7925	6.80025	4.54586	6.78151	14.5029	148.28
5.01979	11.7571	10.5081	4.86166	4.01293	3.84783	6.58455	23.7772	17.7312	7.59714	4.37183	6.43427	14.5023	146.952
4.90562	12.0751	10.8285	4.53757	3.84711	3.29198	7.46432	23.4985	19.0097	7.80002	3.86132	6.85743	14.4923	145.088
5.03306	13.1139	10.0205	4.82358	3.98532	3.18223	7.94452	23.0243	20.0275	7.69599	4.00348	6.80991	14.4815	143.116
4.9513	10.6959	9.26483	4.7907	3.86684	3.50119	7.41579	21.7614	18.3014	7.78625	3.95984	6.80001	14.4782	141.151
4.46438	9.83959	10.0166	4.83635	3.93343	3.38367	6.05212	23.3385	17.6425	7.17372	4.28696	7.18678	14.4801	140.071
4.35064	9.28263	10.0817	4.21342	4.66081	3.33301	6.13746	24.6935	14.9794	7.92544	4.63716	7.77366	14.5013	138.775
4.29636	8.24421	8.17744	4.65103	4.8968	3.52141	6.52045	25.789	16.3528	8.48707	4.86725	8.13682	14.5282	136.663
4.45463	7.77339	7.32796	5.59482	4.55321	3.66485	6.13134	25.9175	15.4903	8.85925	4.3134	7.55563	14.5481	134.191
4.38109	6.00713	8.03286	5.38615	3.70225	2.90783	6.6346	21.4519	17.1782	7.69189	4.39723	7.45798	14.5408	132.483
4.65208	5.90908	7.62257	4.96751	4.24675	3.00519	7.00332	22.3943	20.4833	8.5979	5.16092	6.66063	14.5478	130.701
4.4491	9.29392	7.98656	4.87439	4.43358	3.4914	6.26823	25.8212	20.3844	8.61587	5.35649	6.74798	14.55	128.742
4.6004	9.08076	7.961	5.50221	4.45375	3.85495	7.20341	25.7578	19.7124	8.17731	11.0938	7.26955	14.5555	126.893
4.32611	5.64983	6.98213	5.40105	5.0701	4.35254	7.43638	19.6732	19.3175	8.63354	11.6452	8.40586	14.5457	125.133
4.47497	8.6641	7.18161	5.12924	5.15537	4.07499	5.53669	22.6049	17.8704	9.22388	12.2139	8.7245	14.5465	123.388
4.65746	5.04144	8.63664	4.79013	4.45155	3.79229	6.43268	25.8385	17.4732	8.79285	7.67553	8.81279	14.5327	121.488
4.29324	5.26061	7.67414	4.98886	3.99135	3.49791	4.72888	23.8312	14.2631	8.5342	13.4017	7.9982	14.5334	119.633
4.38561	4.78446	7.92947	4.68232	3.73377	3.58921	4.70612	25.2071	14.4105	8.6694	14.0201	7.66567	14.5321	117.895
4.15788	4.369	6.7176	4.16956	3.9097	3.68311	4.84269	25.0509	13.5159	8.86553	14.6543	7.96313	14.5303	116.233
4.45974	4.43791	6.03587	5.26876	4.81488	5.32175	4.61797	24.8796	12.5938	9.27255	10.7372	9.22171	14.52	114.577
5.08298	5.69284	6.50936	5.51554	5.31893	5.0717	5.46319	24.3117	15.8571	8.67483	14.1209	9.03876	14.5087	112.747
5.37373	6.29744	7.03523	5.33507	6.38887	3.86524	5.43139	26.864	12.9808	9.47717	19.3002	9.45837	14.5101	110.996
5.12346	6.25536	6.7159	4.9382	6.69473	3.5675	4.29222	26.8091	12.692	8.82598	17.3375	10.0547	14.5241	109.143
4.98764	5.91276	5.98002	4.52768	5.7318	4.40972	4.51833	24.081	13.0808	9.35036	20.8828	9.21088	14.5343	107.673
5.18901	5.33773	5.21706	4.97156	6.06048	4.67416	4.27775	22.025	10.994	9.40996	21.2432	8.45745	14.5352	106.166
4.54037	4.99738	5.54392	6.23221	6.67491	5.80666	4.39082	19.6526	14.6021	9.04362	22.6549	9.8541	14.5334	104.263
3.95909	6.32033	5.05025	5.92262	7.03846	5.41324	3.80105	19.4163	10.0971	9.18347	24.8477	10.9454	14.5324	102.173
4.0538	7.64423	4.6107	5.59981	7.29005	4.99748	3.40783	21.9991	10.7156	9.0157	20.9716	10.9517	14.5443	100.417
4.33715	7.62612	4.40432	5.26958	6.70883	4.17205	3.77895	22.0849	10.0259	9.93288	22.9867	10.9059	14.5621	98.6575
4.64048	6.67357	5.0629	5.24744	7.02856	4.64335	4.24203	22.9966	11.5416	10.7362	27.0831	10.5653	14.5523	96.8234
4.25574	7.16916	4.99542	5.14124	7.09577	4.42951	4.29756	24.921	12.5264	10.2491	23.2615	12.1237	14.5374	94.9855
3.82017	7.4793	5.60119	5.12902	7.90009	5.1295	4.31508	25.9928	11.8448	9.56624	24.0369	12.3739	14.5302	93.3674
4.12205	6.04558	4.33992	5.06584	7.796	4.87751	3.85693	22.14	10.3842	9.80963	28.3349	12.1601	14.5307	91.5912
3.88262	4.92454	4.48944	4.86461	7.26105	4.47851	3.29001	17.3827	9.95879	9.84201	28.7094	12.2794	14.5243	89.8029
3.37935	5.31256	4.84786	4.43045	7.54246	4.03889	3.28056	21.0645	9.59917	10.1837	30.2381	12.3908	14.5237	88.0072
3.25606	5.89101	4.92779	5.24285	7.98446	3.99255	2.96612	22.0419	9.52425	9.65907	31.378	12.6259	14.5393	86.383
3.37836	6.26932	5.04753	5.9412	8.40791	3.9453	3.21649	20.7411	9.64076	9.91907	29.7814	11.2253	14.5659	84.6091
3.9344	6.60126	5.10905	6.69843	9.21755	4.63641	3.43047	19.2857	11.523	9.25275	31.6836	12.7211	14.5785	82.8413
4.40929	7.16221	5.31583	6.80096	9.51969	5.00802	3.17855	20.5176	9.9786	10.342	29.6692	12.9674	14.5768	81.0081
4.26688	6.60302	5.66136	6.39137	10.6327	4.52164	2.7641	19.0918	10.5372	9.98155	35.5575	14.4098	14.5627	79.0143
3.82539	6.35078	5.87375	6.25816	10.359	4.36344	2.81324	19.2121	10.5015	10.9493	36.1355	15.5449	14.5394	77.2485
3.4998	6.12412	4.87652	6.44704	11.2716	4.98661	2.79607	17.0479	11.0391	10.0124	31.7912	12.9964	14.5342	75.742
3.65825	6.52794	5.00879	6.44	12.1778	6.35772	3.23203	15.667	9.50466	9.85614	32.5327	12.8287	14.5401	74.4228
4.22576	6.55565	5.44685	5.95977	11.0867	6.18873	3.16037	15.2303	8.07687	10.8419	30.8435	13.826	14.5373	72.5419
3.97537	6.39427	5.92482	5.47224	10.0672	5.36893	3.11235	15.8502	7.87203	10.5187	32.9699	14.0666	14.5166	70.6183
3.23969	6.28818	5.37655	5.11866	11.2326	5.14728	2.75009	15.3878	7.54186	10.1518	39.6262	14.1581	14.4952	68.5778
3.04834	5.95118	4.48062	6.22734	15.7515	5.65268	2.80834	15.1912	6.55634	9.60694	35.3468	14.1866	14.495	66.6521
3.57595	5.91604	4.38659	6.12858	15.9482	5.74681	2.67783	14.4239	6.43748	9.04357	36.0017	16.0249	14.5185	64.6365
3.80378	6.44233	5.18368	6.33198	14.857	6.40266	3.15739	13.8516	7.474	9.2688	39.2163	16.7728	14.5299	62.8969
3.57258	6.31546	4.99499	5.94354	13.9262	6.24861	3.10466	13.5925	8.38974	9.971	37.8166	16.1233	14.536	61.2022
3.64611	5.75611	5.84563	5.90367	14.8148	6.40652	2.82894	12.445	10.2667	9.94599	33.7297	16.4185	14.5215	59.8517
3.38162	5.36563	5.25267	5.97989	16.4632	6.01998	2.7348	12.2297	9.97239	9.93789	34.2685	15.9994	14.5164	58.0885
3.2217	5.29763	4.69447	6.0232	19.0661	7.35718	2.81318	13.1663	8.38949	9.93934	35.6735	16.1591	14.5074	56.3149
3.02315	5.53979	4.56672	5.75418	21.3906	7.78675	2.86623	14.311	8.14652	9.55227	36.2648	16.3091	14.504	54.3902
3.53123	5.2606	4.32176	6.57069	22.0606	8.14141	2.99389	14.0652	8.17803	9.82342	36.8507	15.6667	14.5104	52.5719
3.7141	5.04117	3.93114	7.71643	20.2226	7.52223	2.60583	11.8368	6.65894	9.84053	35.3561	16.5769	14.5329	50.5595
3.70232	4.85364	3.85421	7.86465	18.5062	6.31605	2.4076	12.171	6.84088	9.80527	38.2131	16.6933	14.5488	48.6408
3.21841	5.36238	3.78055	7.28133	23.2654	6.28642	2.21799	14.3537	7.0641	10.0421	39.0656	16.797	14.551	46.8066
3.23872	5.53091	4.09713	8.06141	28.2995	6.67847	2.30928	14.5808	6.71093	10.6098	39.0176	16.1433	14.5587	44.8388
3.5116	5.65575	4.18429	8.37657	26.2021	6.41247	2.66819	13.9354	6.69696	10.009	41.2624	17.7507	14.5671	43.0078
3.77158	5.09498	4.57266	8.38232	26.4944	7.18681	2.78995	14.4355	6.56823	10.651	40.1563	18.7416	14.5692	41.149
3.75109	5.49974	5.07159	8.69841	26.7793	8.47553	2.60059	13.816	6.50051	9.93527	39.7015	17.068	14.5685	39.2684
3.66774	5.71179	4.98092	8.57582	32.3781	8.82931	2.65392	13.4389	6.48047	9.56462	41.5344	18.4428	14.5543	37.4081
3.33899	5.19361	4.53144	8.91572	32.254	8.29594	2.75033	12.3711	7.27426	8.5828	40.9686	17.7034	14.5418	35.8542
2.98546	5.62381	4.60002	8.50237	28.2193	8.18017	2.58749	9.95167	6.92909	8.82677	39.468	16.0057	14.5474	33.8899
3.39746	5.93652	4.33112	7.95225	34.419	8.24269	3.14602	9.78576	5.47741	8.64682	41.0058	16.3082	14.5619	32.1944
3.68353	6.22657	5.03872	7.26312	30.0673	9.72038	3.25616	12.298	8.00264	9.45783	39.3492	16.27	14.5613	30.4562
3.69901	6.27908	4.84487	7.81516	31.0389	9.78814	2.98995	12.5063	8.59195	9.45991	37.6763	16.3811	14.5351	28.7247
3.63856	6.21119	5.24924	8.1717	32.0437	10.6208	2.69047	13.3586	9.35353	9.40096	34.6872	16.7188	14.5038	27.0146
3.41242	6.26072	4.86481	9.32858	35.8283	9.54136	2.78836	12.394	7.89667	9.35338	39.4372	17.7916	14.4923	25.1863
3.07795	5.70275	4.75182	9.74612	40.1425	11.4196	2.70551	12.3138	6.86798	8.44665	35.8778	17.8196	14.4905	23.3339
3.26762	5.58489	4.19022	9.194	40.9651	10.1484	2.90873	12.1165	6.13683	7.95858	38.6115	16.9878	14.4902	21.4823
3.23699	5.47141	4.03516	9.24673	36.4186	10.4329	2.93541	11.5475	8.43421	8.35461	41.0064	16.4596	14.4954	19.7254
3.12549	5.45617	3.98425	9.84548	37.6073	12.1198	2.68932	9.91111	8.5539	8.67214	37.4758	14.838	14.5023	17.9282
3.04863	5.5409	4.52442	9.5992	41.1149	11.8781	2.67323	8.8531	9.67866	9.41719	36.0039	13.9875	14.5154	15.5821
3.0773	5.7727	4.16117	9.38708	41.1084	12.5787	2.55216	7.52107	7.50927	8.80453	34.292	14.6102	14.5378	9.40667
3.4599	5.76133	3.88562	9.40418	38.7334	12.1351	3.08604	8.50611	6.65042	7.64465	32.2943	15.1043	14.5405	7.60473
3.44625	6.2311	2.99532	9.33678	38.0266	12.1475	3.24984	9.71032	5.83466	7.40991	28.6896	15.5731	14.5464	10.7529
2.96358	6.64112	3.39354	8.90538	44.1866	11.0999	3.08706	9.05642	5.62476	8.37857	26.6976	14.6781	14.5544	9.44939
2.62226	6.52201	4.54192	9.1793	39.4421	11.4162	2.54934	10.0771	5.08579	8.24404	26.2097	12.3093	14.5578	8.1114
2.73036	6.39945	5.15224	9.93087	40.227	12.078	2.3662	11.5229	6.53243	9.17487	29.9039	12.0188	14.544	6.478
2.90145	6.26631	5.47621	11.1658	43.8458	12.8496	2.28832	12.1019	6.24383	8.11593	27.5414	13.6401	14.5426	5.01636
3.41155	7.15613	5.14154	10.9447	46.3897	12.7788	2.49726	12.3369	5.3126	8.43617	26.8924	13.6751	14.5569	3.69493
3.77687	6.98069	4.29774	10.1587	51.9561	13.4324	2.84973	10.1082	9.83203	7.81658	22.5305	12.6484	14.5611	1.61185

## Sheet: P15
ra l	oi l	oe l	ico l	mf l	es l	ra l	oi l	oe l	ico l	mf l	es l	Kippung	Rotation
2.16793	7.03567	2.356	7.1214	30.0613	37.2404	2.90272	9.64883	2.16929	4.69899	8.60263	40.6055	14.5802	0.867339
2.02655	7.50133	2.2583	9.89611	27.1145	36.4875	2.5778	9.26463	2.06963	4.0851	8.40308	46.093	14.5886	-0.771825
1.91437	7.39064	2.36546	9.25002	28.616	41.6296	2.65734	9.91082	2.06878	3.57226	7.86144	39.4709	14.5786	-2.4999
2.04403	6.87539	2.48974	10.4505	27.3364	43.3171	2.70788	9.22656	2.37249	3.73735	8.1134	44.1835	14.5684	-4.33008
2.26262	7.07722	3.01629	11.3221	25.5889	38.9595	2.93229	7.39562	2.42641	3.77654	8.86556	40.8457	14.5702	-6.14973
2.31316	7.55332	3.08614	13.0612	24.2957	41.6099	2.91155	7.17197	2.66043	3.55533	8.01382	32.4072	14.5766	-7.96448
2.05942	7.34734	2.69165	13.8721	26.9777	44.329	2.65888	6.91542	2.43471	3.62645	6.95098	37.2448	14.578	-9.80465
1.8501	7.3645	2.54068	12.0854	23.4885	45.0799	2.64509	6.81072	2.17164	3.74129	6.01193	32.8553	14.5765	-11.424
1.97166	8.67901	2.9174	14.5559	25.5188	43.9594	2.96038	6.43243	2.30661	3.54661	6.85532	26.0746	14.5649	-12.6609
2.08711	8.35948	3.08687	15.1742	26.8349	42.9222	3.04281	6.49842	2.37139	3.80498	7.67281	23.5801	14.548	-14.6699
2.24152	8.25709	3.03032	15.7323	25.23	41.2271	3.24082	6.59457	2.57033	3.69616	7.3713	25.3075	14.5351	-17.1052
2.2476	7.91485	3.05094	16.2326	23.7449	40.7647	3.35954	6.742	3.2375	4.03113	6.77022	27.2471	14.5499	-19.4536
2.20147	8.81931	3.18546	16.6447	25.8791	41.4282	3.67599	6.32433	3.55732	3.51646	6.51979	24.019	14.5523	-21.3187
2.05965	8.36766	3.17797	18.7609	23.2142	42.0789	3.69744	6.85473	3.09945	3.22282	7.63409	23.1996	14.5579	-23.1354
2.07448	8.68988	3.43691	17.4119	22.6745	44.1074	3.48607	5.92334	2.78328	2.79723	7.32807	22.8155	14.5555	-25.0385
2.09261	9.65156	4.38736	16.8856	22.136	43.8248	3.54224	5.61688	2.83091	2.59963	7.10124	16.1503	14.5598	-26.8471
2.13131	9.87838	4.71031	16.3079	21.5993	48.4766	3.70346	5.20301	2.87107	2.70199	6.322	19.7369	14.5607	-28.4939
1.92556	10.8899	4.8859	17.5819	21.0649	46.2451	3.65468	5.60695	2.93413	2.79019	5.24421	21.212	14.5658	-30.2201
1.90941	12.1412	4.52213	17.2953	22.9523	49.4652	3.59348	6.16416	2.50551	2.55358	4.70788	19.1604	14.5695	-31.7806
1.8964	14.2318	4.18963	16.7768	21.2424	49.1277	3.52869	5.36762	2.58579	2.45691	4.78826	14.5203	14.5571	-33.8258
2.1168	13.2923	3.80814	16.4016	19.663	46.9345	3.54557	5.50908	2.73741	2.29096	5.82137	13.1487	14.5423	-36.0042
2.3298	14.5574	3.78702	16.6013	20.3102	43.586	3.85877	5.72471	2.96921	2.73623	6.12624	10.3444	14.5441	-38.041
2.23167	13.8493	3.6137	17.6355	18.4433	40.3353	3.73866	6.071	2.66868	3.3184	6.44705	10.7597	14.5584	-39.8684
2.14212	13.8591	4.41739	18.3065	20.7348	44.4966	3.62719	6.22236	2.51383	3.14826	5.5468	9.26104	14.5745	-41.7898
1.88071	14.7405	5.17928	20.637	19.6543	46.8681	3.44939	6.34123	2.74748	2.90735	5.97265	8.89115	14.5799	-43.5942
1.87805	14.5357	4.9666	20.7311	18.3476	46.5899	3.7207	5.7913	3.16521	2.9708	6.3028	9.01265	14.5872	-45.1372
1.8481	17.7216	4.85213	19.4987	18.3867	41.671	3.58437	6.18958	3.08188	3.17396	6.3008	9.37435	14.5798	-46.8272
1.87137	17.2755	5.02591	19.9779	19.6681	42.0695	3.31588	6.47353	2.64923	3.08016	5.94896	8.40304	14.5719	-48.7801
1.78321	18.9463	5.74897	19.2572	13.733	42.3739	3.29829	6.25549	2.84695	3.45415	5.83287	6.58641	14.5761	-50.4571
1.97176	18.1276	6.49871	18.2213	14.9876	38.9775	3.67719	5.05578	3.82764	3.5342	5.6054	7.74843	14.5784	-52.0041
1.98105	19.5084	6.6529	20.2676	14.3151	39.1805	3.51937	4.9975	4.39459	3.47981	5.2353	8.9237	14.5718	-53.8164
2.00613	21.1719	5.70884	19.0722	15.9931	43.8154	3.50158	6.17532	4.07618	3.68892	4.74081	9.39737	14.5747	-55.8572
1.63777	23.61	4.92563	18.2033	13.2952	39.7472	3.30435	5.0185	3.4314	3.50994	3.90942	8.38325	14.5845	-57.6851
1.78219	22.5623	5.29198	17.5065	11.6837	36.8235	3.37072	5.41881	3.61141	3.53496	5.57614	8.36679	14.5959	-59.4764
1.95966	21.4608	6.5045	19.1878	10.2708	36.9822	3.79223	4.76657	3.71792	3.49369	5.41771	7.36697	14.6113	-60.7296
1.94328	21.2296	6.65894	18.1667	9.95736	42.9443	3.90346	5.09777	3.88273	3.50748	4.40654	8.1656	14.6119	-62.3745
1.76283	23.6981	8.11205	18.0086	9.75156	42.6662	3.7679	5.69033	3.391	3.49765	3.01296	7.94664	14.6131	-64.6476
1.72491	24.0332	7.00015	15.9157	9.90876	47.5274	3.71226	5.60163	3.63448	3.43298	4.09583	8.17521	14.5887	-67.011
1.85472	23.1485	7.10599	17.4367	9.77682	40.3681	3.7876	5.83545	4.04216	3.36808	4.44118	9.43123	14.5736	-68.7672
2.05261	21.8901	6.41128	14.7377	8.723	48.2927	3.56858	4.95098	3.69877	3.52889	3.75759	9.29294	14.5673	-70.4916
2.01945	21.2573	6.72535	16.0696	9.18173	45.8653	3.78389	4.78693	3.86394	3.03616	3.78522	9.00542	14.5798	-72.3357
1.9022	24.9929	7.24355	15.5034	8.48886	40.0443	3.90631	4.8438	3.62864	3.40512	2.63255	7.07762	14.5843	-74.3727
1.87313	26.8252	6.4976	14.3122	7.72744	40.1355	3.91509	4.91099	3.42005	3.8965	2.68932	6.646	14.593	-76.262
1.85308	26.6818	5.88945	13.9736	6.9682	42.1247	4.04549	4.86986	2.96681	3.90123	2.8438	7.271	14.6035	-78.1226
1.80731	26.4003	8.21268	14.568	6.59887	36.2767	3.8566	4.89554	3.91757	4.323	4.05651	8.21827	14.6139	-79.9378
1.69621	25.3712	8.77894	15.1758	7.35516	35.5504	3.86831	4.77573	4.57402	3.96722	3.99686	8.16375	14.6006	-81.6843
1.84098	26.2955	7.23993	12.8235	7.16517	42.1537	3.9755	4.53207	4.16982	3.44458	4.19333	8.18314	14.5853	-83.2964
2.18898	25.1787	6.93178	12.9515	6.681	36.4404	4.10086	4.57602	4.47679	2.92604	3.30333	8.29236	14.5829	-85.082
2.1251	24.6235	7.58766	10.6115	5.8865	28.5508	3.99434	3.81744	4.64485	2.55365	3.95914	7.52468	14.5843	-87.1232
1.53442	24.7512	9.2528	9.8858	5.33199	29.7959	3.64975	5.00064	4.65559	2.93253	3.98892	4.88404	14.5902	-88.8592
1.79755	24.862	10.9514	9.21304	5.17804	39.0461	3.64173	4.70225	5.1307	3.72515	5.16853	5.17403	14.5932	-90.6578
1.99231	27.8876	11.4602	9.88962	4.96544	39.3144	3.85149	4.86346	5.57566	3.36305	5.27505	5.97357	14.5955	-92.61
1.90791	26.7839	9.55521	9.51401	5.02505	36.0506	4.18701	3.99595	5.48572	3.35856	4.04658	6.0471	14.5972	-94.7011
2.00571	24.9997	8.69461	10.5426	4.58543	38.3262	4.03207	4.55435	5.60612	3.17402	3.20184	6.21996	14.6025	-96.4896
1.78576	23.8989	8.65873	7.79458	3.5212	32.4197	3.72821	4.14163	7.7051	2.92389	3.79737	5.26954	14.6016	-98.0882
1.8649	23.9373	8.70451	9.84695	3.47824	32.5748	3.73392	4.14162	8.11008	2.75432	5.87171	5.78267	14.5929	-94.8459
1.62228	26.0132	12.0583	7.30056	3.82649	31.887	3.62943	4.07132	7.81784	2.54318	5.99806	6.01316	14.5853	-49.8245
1.76544	27.3587	12.8561	7.66334	3.43183	31.6399	3.65623	4.3914	8.03631	3.03363	5.30446	5.12405	14.569	-42.9725
1.87271	25.1951	11.2598	6.57025	2.59229	30.6321	3.66156	4.84137	9.01875	3.61366	3.8759	4.49277	14.5679	-74.5253
1.91365	25.1074	12.5131	7.57323	2.69013	29.0714	3.68233	4.2746	8.89359	3.36943	2.55461	3.98193	14.5836	-106.552
2.0007	22.6194	12.7249	7.01604	3.23278	29.2543	3.48678	4.74248	8.16081	3.26155	3.68116	4.15146	14.5957	-108.524
1.99436	23.6917	13.5842	6.56893	3.12119	24.9906	3.32901	4.33047	16.9893	3.93843	3.79241	4.15392	14.589	-110.284
2.06957	23.0766	15.509	7.66705	2.56228	18.9151	3.66019	5.50253	17.623	3.87188	4.31154	4.06607	14.5877	-111.922
1.79218	22.6614	14.2692	7.38182	2.80788	17.4869	3.71412	5.4088	11.9749	3.67346	4.51842	4.71015	14.5937	-113.644
2.02265	24.1709	15.0294	5.58055	3.54176	18.0416	4.20054	5.21857	13.9679	3.48252	4.76679	5.01054	14.6064	-115.781
2.22291	25.7856	16.4594	5.56724	3.59047	15.4799	3.83435	5.46838	17.0431	3.48704	3.49938	4.59768	14.604	-117.555
2.10671	25.2444	16.0971	5.0472	3.28268	13.2487	3.92935	4.77015	17.8641	3.37204	3.34392	3.55917	14.5816	-119.351
2.36633	21.9647	14.6683	5.4702	3.36063	14.3483	4.1178	5.80871	18.3841	4.52796	3.48886	3.53685	14.5628	-121.099
2.32622	23.2554	16.6139	5.57541	3.39269	13.5692	3.83645	5.82433	19.0453	4.78897	3.98526	3.50651	14.5632	-122.963
2.38217	23.1649	16.9413	5.3603	3.21828	10.8428	3.73574	5.67706	17.3255	3.81791	3.83788	3.46856	14.5679	-124.89
2.60338	23.8459	15.6571	4.77789	3.16464	8.06685	3.79195	5.65132	14.7195	4.21906	3.82095	3.79222	14.5752	-126.767
2.66278	26.2371	18.0024	5.1777	3.65939	8.39174	3.51308	6.00522	17.9533	4.25497	5.11204	4.34218	14.5829	-128.42
2.46405	24.1357	19.8683	5.22071	3.91326	7.75471	3.78445	5.70299	20.1729	4.17104	5.40339	5.31248	14.5755	-130.292
3.17645	25.292	19.7819	5.13817	3.73455	6.10131	3.85513	6.55958	24.7075	4.17434	5.42159	5.24257	14.5618	-132.392
3.61599	25.8533	17.7299	5.0541	2.82042	5.69786	4.02886	6.48396	25.0822	4.34195	4.24418	3.46562	14.5552	-134.15
3.34493	22.5286	18.4128	4.70144	2.98091	6.56243	4.25891	6.141	26.7935	4.96464	3.83008	3.43843	14.5813	-135.891
2.92857	22.4412	16.0515	4.53196	2.62808	6.9962	4.74554	6.32808	24.4197	5.83538	3.73923	4.02324	14.5894	-137.588
3.0661	22.6009	17.2817	3.68023	2.5323	6.20418	4.60395	6.97421	25.7854	5.42772	3.4838	4.01094	14.5987	-139.483
3.59073	21.0185	21.0875	3.35173	2.75427	5.12192	5.31308	7.53452	27.5824	5.36883	3.62035	3.49251	14.6006	-141.257
3.68122	20.3829	20.4212	3.86794	2.74809	4.88403	5.13259	7.66072	29.516	5.42602	4.99172	3.70095	14.5976	-143.243
3.86945	23.2382	18.2968	4.19747	3.43337	5.74653	5.04609	8.44443	27.5213	5.83519	4.99997	4.54678	14.5869	-145.152
3.80509	20.7701	18.4479	4.13025	3.49447	5.42511	4.66679	7.35341	29.3641	5.76023	3.90902	5.03332	14.5813	-147.004
3.76667	23.6591	18.5908	4.06088	3.25507	5.12874	4.35772	8.07947	28.5365	4.86382	4.16691	3.85503	14.5818	-148.839
2.98045	22.7962	18.7256	4.32956	2.94611	4.61685	5.07202	8.48367	28.9477	5.28066	4.05197	3.47723	14.5739	-150.796
2.98801	17.7974	18.852	4.02351	2.80717	4.63567	5.48277	7.53179	29.3423	7.26307	3.93317	3.06528	14.5759	-152.466
4.07472	18.683	18.9632	3.61933	2.6904	4.46069	5.61055	8.57591	38.0674	5.41093	4.31779	3.11488	14.5803	-154.225
3.00108	18.8622	16.1273	3.45083	2.58675	3.61814	6.41787	8.8826	30.0803	6.56591	3.99673	3.04789	14.592	-156.191
3.00661	18.2135	16.4707	3.34735	2.99641	3.89186	5.88923	9.20541	30.4228	6.33451	4.45371	3.11372	14.5994	-158.055
3.57794	16.7454	15.8049	3.10831	3.26221	4.68764	6.02001	8.1082	33.4745	6.70276	4.6083	4.35101	14.5882	-159.763
3.54752	15.9106	20.4129	3.38158	3.12647	5.63437	6.35991	8.96673	35.8469	7.13438	5.57387	4.0891	14.5743	-161.608
3.59313	14.5706	22.9386	3.59924	2.76639	5.63017	6.84016	9.18747	39.041	7.6363	5.61778	2.91857	14.568	-163.299
3.02232	15.2398	19.4966	3.50227	2.44581	4.80129	7.54364	9.19897	38.0013	9.39646	4.41757	2.5826	14.5641	-164.833
3.02471	14.5257	22.3546	3.78483	2.63961	5.91062	6.96263	9.60406	35.6345	10.9313	5.36089	2.88902	14.5664	-166.568
3.94797	15.374	20.2956	3.57697	2.9665	6.30179	6.57803	8.59645	36.918	10.9468	5.36098	3.01425	14.5649	-168.397
4.13821	15.1798	19.2399	3.45413	3.05818	5.84528	7.44812	9.43091	40.4542	9.6283	4.39314	2.94896	14.5676	-170.052
3.39597	15.6713	18.0839	3.564	3.11214	5.19663	7.52514	10.7933	40.4619	10.3672	3.39791	2.89625	14.5869	-171.952
2.9687	11.9274	19.6917	3.50691	3.10506	5.61818	6.90545	10.2068	38.3682	10.0119	3.32973	7.58139	14.6009	-173.619
2.77198	12.3466	17.5839	3.74381	2.92458	5.54087	7.53668	12.0088	29.1827	9.06925	3.52475	8.0694	14.5982	-175.393
3.42073	12.0734	18.1335	3.85614	2.94601	4.80041	5.99499	12.1736	33.4134	9.8259	4.6413	4.32642	14.592	-155.805
3.33465	11.9731	17.3392	3.88589	2.753	4.42627	6.00032	12.211	39.3328	10.2856	5.45978	4.03809	14.5828	-12.0402
3.27118	11.2682	21.5025	3.48241	2.90378	4.97222	8.01112	10.2184	38.4661	9.80393	5.73292	3.65829	14.594	131.816
3.4705	10.5031	20.5546	3.81794	2.75251	4.66507	6.00551	10.7567	37.0052	9.83934	3.79729	4.33369	14.5936	176.879
3.41938	10.0729	17.939	3.90043	2.71443	4.93746	6.00535	11.2371	38.6898	10.1422	3.82139	8.34803	14.5933	175.045
2.90914	9.12601	16.0185	3.46834	2.77358	6.00672	6.00337	10.7532	36.132	12.5211	3.93827	11.0242	14.5997	173.12
2.6088	10.0933	18.1835	3.5733	3.35197	7.33392	7.21771	10.7969	31.3961	13.092	4.66336	11.0232	14.6164	171.384
2.31459	11.3553	19.4154	3.0378	3.29225	7.41313	7.67533	10.9067	26.6941	12.6556	5.5822	7.6051	14.618	169.469
2.56576	12.302	18.3708	3.40109	3.18157	5.63103	7.79564	12.2053	28.2918	12.1375	6.46632	7.35403	14.6028	167.77
2.63765	12.7777	16.4515	3.45429	2.73307	4.85319	5.97716	11.6639	37.7823	11.413	5.4579	5.86794	14.5995	166.001
2.56023	10.8654	17.5221	3.58256	3.13078	5.44026	5.96607	10.9764	39.6431	12.9135	5.70815	6.56426	14.5991	164.292
2.60096	7.59593	17.785	3.41088	3.00052	5.35864	7.44311	11.1848	34.4042	14.5493	3.89279	6.67924	14.5994	162.519
2.42915	7.31756	16.9234	3.63722	3.10701	5.33465	7.43525	11.9874	32.081	15.1108	4.12416	12.5385	14.5862	160.764
3.03782	9.24391	18.1647	3.24399	2.44841	4.61088	6.72028	11.5044	27.9628	12.9357	3.8124	12.2867	14.5816	158.755
3.17161	8.93975	17.9204	3.41797	2.60911	4.92832	5.93113	10.5308	28.5367	13.0314	4.0651	11.5647	14.5785	156.881
2.97786	7.82853	18.1597	3.30384	2.41127	6.01567	5.43435	10.7329	33.3136	13.1602	3.89007	8.47829	14.587	155.436
2.52558	7.79459	16.7293	3.23386	2.18766	7.08064	6.80657	11.9295	36.5687	14.6601	4.57786	9.52766	14.5906	153.911
2.47268	7.3016	14.8771	2.86091	2.24996	6.93388	6.93263	12.9125	34.5371	13.188	4.62901	11.0636	14.5815	152.046
2.48033	6.75325	15.3799	3.10043	2.37594	6.60315	7.42506	13.0592	31.9366	14.9657	4.82296	13.5534	14.5651	150.02
2.31881	7.14009	14.8051	3.0741	2.5016	7.96271	5.9718	12.9639	31.236	15.2345	5.19738	14.7087	14.5626	147.954
2.36717	7.7165	16.003	3.01752	2.17399	8.11208	4.91239	13.6197	34.7863	15.1588	5.07299	14.9888	14.5756	146.234
2.36228	7.79262	17.8181	3.19149	1.84481	9.2334	4.19786	14.1365	35.4372	16.5845	3.55244	14.6183	14.5958	144.53
2.36006	6.64007	19.0415	3.97309	2.1737	7.92651	3.92344	12.5699	28.8683	15.9744	3.41246	14.0863	14.6025	142.741
2.29071	6.63295	19.4056	4.43335	2.2987	7.45799	4.0006	10.5533	26.9909	12.571	3.71893	16.0877	14.6106	141.123
2.42418	7.37324	17.3488	3.7594	2.16442	5.62725	5.08152	11.5572	28.1897	13.0599	3.81	16.242	14.6142	139.665
2.45744	6.62555	15.5248	3.27337	1.9713	4.90896	5.04446	11.433	31.0143	16.2024	4.24511	19.1239	14.6175	137.56
2.47846	5.61707	19.8022	2.51383	1.65132	5.4998	4.25784	12.2275	29.8991	15.1845	4.08399	19.1746	14.5993	135.742
2.2459	5.39141	16.5675	2.68821	1.66568	5.76098	3.60144	12.5607	25.4637	15.6304	4.0212	19.0657	14.5862	134.042
2.2979	4.77931	16.346	3.30764	1.73414	6.85279	3.88689	13.9065	26.3327	16.7681	4.15908	21.8868	14.5925	132.567
2.67694	5.76153	17.9875	3.63534	1.82853	6.23495	4.06337	13.6371	26.0278	15.3335	4.12163	21.4393	14.6143	130.599
2.84392	5.31518	18.1496	3.58048	1.77659	5.79132	4.61767	11.8124	26.4977	15.4027	3.855	17.5069	14.6134	128.805
2.94664	4.8235	15.6461	3.35293	2.04692	5.33364	5.33496	11.7787	27.8029	15.4634	3.50784	19.503	14.5966	126.991
2.65058	4.89408	18.7779	3.62036	2.0896	5.49005	4.76361	12.3278	27.6042	17.643	3.57861	20.1904	14.6025	125.382
2.49834	4.91911	15.8544	3.24179	1.85316	4.93482	4.96105	11.4432	26.523	16.9539	3.98781	28.2812	14.6082	123.481
2.41801	5.01123	16.5691	3.19298	1.7991	5.54835	4.07915	11.093	18.2852	13.9945	4.24373	32.0287	14.5915	121.343
2.70482	3.58432	16.7582	3.01914	1.80739	5.6447	4.01373	11.5278	16.6831	13.7692	4.14707	28.1297	14.5722	119.511
2.6449	3.77173	13.8529	3.56413	2.08722	7.20515	3.93246	10.8226	16.9047	15.5692	4.49068	26.3106	14.5614	117.707
2.94799	3.65819	11.0293	4.22498	2.14021	7.69818	4.19263	11.6538	17.7868	15.3814	5.08666	27.2806	14.5742	116.117
2.7637	3.2149	11.3515	3.81177	2.03749	7.88305	3.99124	11.8004	19.3839	16.5131	5.18226	28.7877	14.5895	114.342
3.00811	3.26568	12.7268	3.58332	2.21302	8.07957	4.1661	12.7128	18.8443	14.4761	6.41093	31.3522	14.5945	113.174
3.05346	3.59013	13.4588	3.40552	2.29363	9.07626	4.01745	12.0297	18.402	16.8628	6.71822	29.4275	14.5753	111.339
2.96884	3.29965	14.6665	3.44136	2.01682	8.53152	4.17425	12.7438	17.235	16.4686	7.37058	30.2393	14.5633	109.147
2.444	3.45858	12.8371	3.49942	1.86598	7.15146	3.92199	13.3756	16.6734	15.9424	7.03114	30.9552	14.5552	107.208
2.25996	3.56253	11.5533	3.40575	1.85491	6.72704	3.91416	12.5301	18.6262	15.6284	7.68266	31.6733	14.5446	105.385
2.32781	3.43186	9.40824	2.89455	1.7749	6.58238	3.36081	11.6667	18.8791	16.3233	7.03879	38.6603	14.5277	103.66
2.76085	2.71791	12.7048	3.21969	1.67976	7.44582	3.42672	12.0639	16.606	14.4353	12.4525	33.114	14.5317	101.903
3.01493	2.28492	13.5678	3.13989	2.04622	8.44772	3.8415	12.8766	12.3014	14.2824	8.42198	33.8351	14.5457	100.108
3.0995	2.89756	11.5266	3.38292	2.33106	10.2704	3.81283	11.9283	13.0671	14.288	9.62018	40.6182	14.5623	101.313
3.08462	3.05967	9.80984	3.55705	2.64125	9.82793	3.36105	12.5693	13.0023	12.9394	9.96046	39.3874	14.5672	99.474
3.0639	2.92105	10.7255	3.6849	2.37483	10.9097	3.65793	11.0458	13.1918	13.4553	14.8053	39.4515	14.5517	96.8162
2.89321	3.03749	9.40764	3.6053	2.20134	9.72529	3.78758	12.1406	12.5663	15.8093	15.4124	41.1502	14.5504	92.7833
2.94389	2.80323	9.79973	3.35579	2.25647	9.07905	3.52868	13.6671	11.1845	16.039	11.7294	43.9325	14.5706	91.0971
2.63092	2.69812	8.93783	3.53597	2.07508	9.78252	3.54761	13.3869	8.77973	14.0107	13.4375	38.1244	14.5859	89.1616
2.79228	2.75716	8.28982	3.77632	2.13085	9.93044	3.48078	12.5683	9.09258	12.5077	13.2428	44.1259	14.587	87.5552
2.63245	3.39174	6.99707	3.32951	2.56802	10.0317	3.36516	12.053	11.2004	13.1727	14.8755	45.2903	14.5853	86.0531
2.5896	3.3923	6.47768	3.21506	2.68206	8.95991	3.50455	11.4698	10.2663	13.2293	17.5774	45.2415	14.5862	84.6134
2.75514	3.56183	6.96725	3.97007	2.95696	9.29963	3.47198	11.8902	10.8922	12.9707	19.3348	44.5444	14.5749	82.7687
3.08277	4.12873	7.63642	3.98291	3.40812	10.5478	3.85209	11.4228	10.2169	11.9307	19.5878	43.0607	14.5683	80.7964
3.39864	3.94809	5.47597	4.50049	3.10507	10.1871	4.19825	10.5557	8.49725	12.9734	21.2377	40.1365	14.5771	78.8168
3.15419	3.02663	6.75165	4.14227	2.73783	11.0741	3.99244	10.952	9.01113	14.0777	20.7774	38.9225	14.5687	77.0873
3.16423	3.04224	7.5986	3.96988	2.52604	12.3639	4.22649	11.7008	7.98581	15.0654	21.4796	37.7097	14.5611	75.3965
3.07143	3.01579	8.3373	4.50222	3.1273	13.6845	4.10394	12.3212	6.40994	12.9937	26.422	39.7391	14.5717	73.5736
3.04658	2.48174	6.99157	4.82204	3.722	14.5755	3.97249	11.3292	6.87892	12.2361	26.9059	45.5274	14.5719	71.5219
2.90934	3.49314	5.72583	4.8151	4.19668	13.8307	3.21601	11.6893	7.99293	12.1469	23.3343	50.2101	14.5544	69.6599
2.83412	3.74233	5.53226	4.16111	4.20884	17.0075	3.36629	11.8076	8.28825	12.6269	23.8932	47.8976	14.5404	68.0517
2.85272	3.26958	5.43901	4.08199	4.87427	17.9416	3.50711	10.8854	7.8651	10.3948	26.865	43.9776	14.5463	66.0611
2.77892	3.926	3.99849	3.76036	4.94468	16.8323	3.57306	10.4296	6.93547	10.6117	25.1888	45.0653	14.5634	64.1971
2.8905	3.71539	3.96884	3.76814	5.19914	16.7797	3.5416	12.6568	4.62498	11.1963	25.9769	45.5034	14.5736	62.3168
2.94629	3.38683	4.11345	3.57736	4.63216	18.5311	3.96376	11.377	2.68581	10.3878	29.0751	49.0064	14.5682	60.4816
3.18771	3.43527	4.59622	4.30749	4.5657	15.7916	3.8549	11.2963	2.98961	10.573	26.168	50.0835	14.5735	58.8116
3.33611	3.24715	4.22591	4.89418	4.81094	17.7616	4.23118	11.2152	3.50348	10.3212	27.6526	47.4803	14.5748	56.9811
2.92091	3.52649	4.51366	5.05593	5.04369	19.7189	4.46713	9.79921	3.75014	10.383	29.2426	49.5463	14.5826	55.579
2.82756	3.6552	4.49685	4.63456	6.22141	25.2797	4.58598	9.06458	3.91612	11.594	31.1559	48.531	14.588	53.6351
3.15779	4.1173	5.00436	4.74093	6.51624	26.5855	4.6376	10.9719	3.64984	10.4302	27.9384	49.2276	14.5866	51.6559
3.23411	3.69131	5.05803	4.63476	5.63904	27.4117	4.34133	9.33807	3.55993	12.178	30.7663	47.9822	14.5845	49.6917
3.00407	3.11558	4.77755	4.80752	6.52366	26.451	4.11764	10.022	3.59658	11.232	32.7275	46.4624	14.5906	48.4092
2.67352	3.01947	3.95497	4.72485	6.91706	29.6203	3.82591	10.522	3.43261	10.9454	30.0662	45.3922	14.602	46.5373
2.54072	3.57484	4.11243	4.46558	8.47479	29.752	3.93989	10.1586	3.24417	10.1056	31.4079	45.016	14.6155	44.1795
2.89424	3.75639	4.6738	4.53452	12.3634	33.7008	3.90641	9.79472	3.19918	9.03125	29.6681	44.0339	14.6143	42.2688
2.76362	3.73874	4.7972	5.32871	13.9355	38.9254	4.17572	10.7524	3.48711	9.20377	33.0934	51.1851	14.6128	40.3821
2.57099	3.38721	4.10088	6.69844	10.64	32.7652	4.05645	11.8275	3.43013	8.94889	31.5117	48.8674	14.6101	38.4727
2.80476	3.37953	3.78437	7.25808	12.1476	39.3626	4.11378	10.3694	3.54095	9.08439	31.033	50.4496	14.5939	36.6433
3.15017	3.71928	4.18668	8.01899	12.7856	43.3412	4.35328	11.8609	3.6018	10.4957	31.2282	55.3055	14.5897	34.7834
3.24309	3.98446	4.56798	7.83013	14.4618	35.4891	4.30214	10.9826	3.33736	10.3242	30.2194	51.8853	14.5779	33.0986
3.32273	3.63367	3.94642	7.92373	13.0631	36.4278	4.1266	11.858	2.74415	9.77003	32.0777	50.3693	14.5784	31.2039
3.15454	3.71969	3.44517	8.18153	13.7514	37.3827	3.67118	11.2489	2.49506	8.26938	31.6885	44.5572	14.5684	29.402
2.84687	3.50497	3.2042	7.85308	18.2088	42.4967	3.81995	10.3967	2.88508	8.08801	24.2468	50.5571	14.5548	27.762
2.78165	3.63625	3.18267	8.33016	16.3555	47.4443	3.97846	9.43761	3.31695	9.96006	26.0558	43.8932	14.5668	26.0373
2.94363	3.70846	3.4338	8.25312	16.8771	43.2201	4.3655	9.86454	3.4879	10.1112	24.1391	44.694	14.5851	24.2159
2.73822	3.71389	3.47019	8.48676	19.2008	44.9655	4.23338	9.50484	3.63078	8.90671	22.808	46.5103	14.6154	22.2622
2.47951	3.72475	4.20236	10.3332	21.663	43.9919	4.18644	9.53138	3.38717	8.03183	22.2483	47.1921	14.6255	20.7544
2.63698	4.26991	4.10392	10.3884	21.1279	45.7053	4.45514	9.65725	3.27616	8.1503	20.1843	45.1179	14.6287	19.0287
2.78282	5.05253	3.44264	10.5365	21.47	44.8198	4.42383	9.57963	3.94226	8.13351	22.469	46.4774	14.6328	17.2332
2.93891	5.26652	3.3061	11.5155	21.4437	50.0812	4.19933	9.57053	4.33277	7.56043	22.9959	50.2482	14.6442	15.149
3.02956	5.06733	3.55585	12.4784	19.2648	55.7184	3.89711	9.48266	4.18705	7.61168	20.9752	46.476	14.6463	13.2414
2.99596	4.65723	3.31571	11.9588	21.4955	53.0495	3.78798	10.9129	3.82854	7.74447	19.8396	43.225	14.6369	11.4479
2.36074	5.01069	3.06688	15.0045	24.7349	41.2112	3.67665	10.7505	3.54226	8.14131	18.9557	48.2595	14.624	10.0856
2.21385	4.73767	3.11511	15.8748	25.0946	42.2662	3.70272	9.28216	3.51569	7.75833	17.9266	50.4936	14.6257	9.13488
2.55863	5.09181	3.02801	15.3505	29.4178	43.5933	3.87065	9.41726	3.61378	6.8986	14.4617	42.4943	14.6125	7.99749
2.54239	4.92013	3.04207	17.7762	29.1103	45.6243	3.7348	10.3854	3.75562	7.32389	12.385	43.291	14.5881	6.10775
2.49071	4.77119	3.13835	17.5583	29.1589	48.7249	3.80799	9.40201	3.24895	7.39656	10.21	39.4298	14.5899	4.13781
2.21927	4.78599	3.23695	18.3168	30.5959	52.3914	3.62631	9.13315	2.96412	7.22273	8.99203	42.1544	14.6094	1.96141
2.3431	5.81424	3.38861	19.4245	32.0939	51.3618	3.83482	9.83745	3.06267	6.49835	8.54351	38.1862	14.6237	0.0996589

## Sheet: P17
ra l	oi l	oe l	ico l	mf l	es l	ra l	oi l	oe l	ico l	mf l	es l	Kippung	Rotation
3.00004	2.76442	6.73707	6.15833	17.8351	15.1863	1.6042	5.85935	3.62665	4.35853	18.1153	16.3362	14.4491	-0.0955353
2.01589	2.78398	6.70932	6.0604	17.4403	14.9368	1.66991	5.85777	3.03365	3.09781	18.1946	15.2118	14.4559	-1.80974
2.06706	2.90396	5.18999	6.17742	16.6926	16.6002	1.73579	7.35858	3.2357	2.80722	15.9187	14.3266	14.4651	-3.44959
1.96361	2.78093	6.62991	6.35192	16.8748	17.8383	1.58979	8.64821	3.50214	4.02074	19.0797	15.7262	14.4664	-5.21554
2.03879	3.06753	6.96311	6.54432	16.8085	16.8619	2.01527	8.73528	4.01353	4.09417	18.3357	14.5072	14.4763	-7.01754
2.10342	3.3141	6.92088	6.97562	17.667	16.4509	2.10706	8.45185	4.03356	4.32788	19.1968	15.3347	14.4588	-8.94283
2.11196	3.92897	6.6698	7.02013	16.4432	18.5342	2.08132	9.19389	4.51394	3.26722	13.041	10.0304	14.4544	-11.0882
1.90698	4.12159	6.68109	6.90458	17.4649	19.5954	2.03753	8.83182	4.71828	3.41682	10.7528	8.61501	14.4467	-12.9952
1.9786	4.89576	7.4518	7.60634	17.8181	20.5138	1.78105	8.32514	4.51817	3.53985	10.2391	7.65411	14.4489	-14.8638
2.02991	4.69646	7.22161	8.86318	18.4812	20.3106	1.64312	8.42917	4.37764	3.56074	10.5091	7.69449	14.4499	-16.4463
1.96029	4.42546	7.45028	8.95403	19.0891	22.0832	1.86629	8.05031	4.55852	3.42253	10.1141	10.8662	14.4565	-18.1761
1.82904	4.41147	8.52984	9.11265	19.169	21.2145	2.32022	7.54186	4.62747	3.5347	10.4825	13.2179	14.4623	-20.1684
1.74842	5.11996	7.25533	7.87508	19.8277	21.362	2.21678	6.81786	4.68753	3.88031	11.9427	14.6618	14.4628	-22.0476
1.99383	5.42542	6.60464	9.43555	16.5156	21.4695	2.19783	6.6848	4.79168	4.14863	11.1466	9.05323	14.451	-24.0837
1.9411	4.62183	6.50424	10.2043	17.183	21.5392	1.96737	7.02442	4.3631	3.85064	9.32608	5.97342	14.4437	-25.841
1.85607	4.67663	6.82427	11.016	16.3605	24.4565	1.79724	6.99089	4.43006	4.31475	7.40973	5.25908	14.4432	-27.4846
1.72415	4.77621	6.66542	10.1515	16.5922	22.8624	2.06606	7.03191	4.09084	4.61185	7.74657	4.96466	14.4568	-29.0852
1.67518	4.53819	6.28778	10.4918	18.6007	22.8911	2.27551	6.96332	4.22578	3.98381	8.3631	5.43107	14.4696	-30.9394
1.58936	4.55585	6.71321	9.78957	14.9642	22.0917	2.1867	6.89672	4.02957	3.63555	8.22214	5.10447	14.4686	-32.8489
1.56742	4.19727	7.46656	9.83174	17.8696	21.7501	2.02034	9.06536	4.03007	4.82233	7.02648	4.407	14.454	-34.7905
1.59472	4.63439	7.52424	10.8303	16.4106	23.3967	1.86233	9.01554	4.13929	5.1267	18.877	4.30534	14.4451	-36.7362
1.75887	4.93646	7.18489	11.0528	14.0545	22.7008	2.0197	9.36202	4.10904	5.12444	10.1187	3.89277	14.4387	-38.6389
1.88437	4.90104	6.60809	10.7807	17.027	19.6435	2.11025	8.41042	4.15312	3.96212	9.8657	3.22617	14.4236	-40.4548
2.16477	4.60326	8.39587	10.9162	13.4542	19.6706	2.18557	8.82149	3.76818	3.7809	15.5459	3.62791	14.4294	-42.3256
2.14767	4.62787	8.04688	11.0274	13.7236	21.0855	2.14375	8.32984	3.80286	3.03479	5.66915	3.67624	14.4492	-44.1889
2.16779	4.83426	7.18491	10.9106	14.3614	20.1561	1.99297	7.45807	3.86943	2.71269	5.76746	3.17376	14.4708	-46.0175
2.23906	4.81747	8.22097	10.8097	12.736	21.5878	2.02606	7.18855	3.76476	2.49418	5.11479	2.47268	14.4824	-47.9495
2.26316	4.40827	9.71456	9.7851	12.5299	19.7608	2.46543	7.1666	5.25501	2.78385	4.47202	2.37556	14.4886	-49.4839
1.98677	5.62985	9.97355	10.6225	13.1844	19.527	2.54517	7.29861	5.89524	2.61305	4.51777	2.66925	14.4838	-57.6652
2.02354	6.85574	11.1889	10.3488	13.2142	17.9423	2.39811	8.26476	5.48535	2.88709	4.84757	2.94922	14.4782	-63.6226
2.0985	7.1311	11.5298	8.70174	12.5754	18.8479	2.67759	8.03643	4.51545	2.75715	4.71568	2.85681	14.4729	-64.0929
1.84902	5.44456	9.64978	8.06941	10.972	18.5167	2.59258	8.23464	4.55689	2.63146	4.26768	2.11365	14.4787	-56.7456
2.2091	5.3053	9.19638	7.96391	12.1197	18.174	2.28574	8.01936	4.39363	2.47511	4.81509	2.17216	14.4749	-58.4097
2.57045	5.63467	11.0503	9.4038	11.9536	16.4655	2.3746	7.24161	4.56713	2.64778	4.83147	2.8085	14.4776	-60.2191
2.81733	7.47993	11.3842	8.86083	11.6055	17.9128	2.45799	7.36621	5.21057	2.4897	4.78138	5.25755	14.4704	-62.134
2.75738	8.0891	12.6138	8.90451	11.1966	16.0059	2.82446	8.40458	6.2356	2.78251	4.71436	5.51094	14.4689	-63.9387
2.57477	7.52684	10.9101	7.84589	9.30034	14.5894	2.75241	8.76858	5.90208	2.58053	3.83286	3.49277	14.4699	-65.8129
2.8249	6.64641	10.8427	8.23878	10.3631	14.255	2.53085	8.00982	4.98365	2.42682	3.80332	2.15047	14.4734	-67.4349
2.64679	7.01644	9.32431	10.0981	10.1578	14.9062	3.16588	7.20739	6.47648	2.99437	3.78	2.0021	14.4788	-69.3523
2.55212	7.80686	10.1366	9.97767	9.06567	14.0409	3.15719	7.18095	6.48016	3.07766	3.59959	1.89301	14.4915	-71.0656
2.33514	7.52926	10.405	9.34173	7.79894	14.2786	2.87657	7.19348	5.93664	3.09879	3.54766	2.2366	14.5007	-72.6684
2.5457	8.01309	12.1245	8.60368	7.30457	14.1728	2.7408	6.85412	5.50455	2.90662	3.54608	2.72444	14.4916	-74.5716
2.46737	7.39619	12.1359	7.09871	6.74078	15.3708	2.59631	6.83862	5.18012	3.04238	3.16972	2.84566	14.4786	-76.4567
2.2746	9.46521	12.4614	7.01505	5.91779	14.0764	2.46609	6.76707	4.28274	2.58542	2.77232	2.27528	14.4664	-78.4753
2.30209	10.4441	12.512	7.0609	7.5969	12.783	2.3985	7.91529	4.31272	2.35358	3.38925	2.20113	14.4795	-80.2214
2.48945	11.1779	17.6781	7.77123	8.12449	13.4344	2.23165	7.63661	4.53124	2.48772	3.42659	2.09246	14.4874	-82.1012
2.39511	10.6698	20.2888	7.15217	6.56223	12.0641	2.55503	6.25071	4.98115	2.17708	3.11343	2.127	14.494	-84.084
2.37306	10.1145	19.0965	6.64051	5.51369	12.373	2.3427	5.52615	4.46274	2.02775	2.8107	2.11176	14.4965	-85.9158
3.36685	9.80983	16.9483	6.57221	6.15408	14.7663	2.45252	6.25303	4.64715	2.40761	3.44053	2.52563	14.486	-87.85
3.45147	9.3725	16.0957	6.58961	5.89201	11.5218	2.62994	7.21882	4.35709	2.61436	3.32729	2.47788	14.4812	-89.7149
2.4615	9.46309	17.8842	6.6968	4.57666	11.1274	2.74465	7.82195	4.5552	2.56619	3.01711	2.37626	14.4813	-91.4281
2.54714	9.47652	18.2268	6.66681	3.78189	12.8804	2.49201	7.00949	3.69893	1.98771	2.29526	2.23865	14.4973	-93.0482
2.91623	11.2522	18.2843	7.40753	3.52657	12.2544	2.60433	7.50873	4.04878	1.95073	2.23071	2.39859	14.519	-94.7738
2.74852	11.1556	17.3219	7.03139	3.92773	11.4531	2.51882	7.18488	4.47479	2.19648	2.48888	2.36954	14.5337	-96.5891
3.30212	11.7286	20.2673	7.04608	4.00712	11.1497	2.42521	6.41445	4.83394	2.20288	2.56658	2.56477	14.5421	-98.4025
3.44499	11.7085	22.0839	7.55922	3.85648	10.9268	2.35373	7.98518	4.90906	2.20327	2.56718	2.44303	14.5274	-100.094
3.09155	10.6846	23.0384	6.55552	4.03582	9.74709	2.53943	8.81259	4.64939	2.72911	3.11591	2.99674	14.5063	-101.837
4.07863	14.0285	22.0023	5.95322	3.35303	8.32236	2.69133	8.82164	4.22548	2.65141	2.90228	2.94085	14.4933	-103.661
4.14893	11.5193	21.6985	5.2379	2.91289	8.14545	2.75377	6.89378	4.25647	2.19858	2.62812	2.62246	14.4805	-105.262
4.21708	13.03	23.1239	5.5046	3.19194	4.92007	2.61574	7.81356	4.16137	2.05716	2.37719	2.43235	14.4894	-106.954
3.38638	14.2965	23.8291	5.14588	3.40799	4.92421	2.59647	9.79835	4.48408	2.39161	2.68922	2.65579	14.4873	-108.812
3.81478	14.4023	29.1743	5.38974	3.12151	4.70631	2.52163	10.7327	3.87597	3.29674	2.69116	2.65503	14.4997	-110.468
4.0133	15.574	27.3788	5.36762	3.36608	4.00035	2.83964	10.5372	4.45288	3.54639	3.05042	2.67763	14.5094	-112.357
4.30675	16.328	26.8768	5.90333	3.17052	4.73738	2.94257	10.0427	4.22888	2.42565	2.87548	2.74193	14.5196	-114.214
5.05986	17.3994	25.7399	5.57246	3.26174	4.47655	3.20378	10.8974	4.56706	2.77289	3.04546	2.92851	14.514	-116.038
5.56513	15.4896	30.142	5.9091	3.39583	4.46475	3.10849	13.253	5.73382	2.79946	2.91795	2.91785	14.5015	-113.378
4.80894	15.6249	33.154	4.92235	3.14636	4.36409	2.74214	12.1054	5.44499	2.76408	2.42854	2.42677	14.5011	-106.983
4.89728	17.3568	31.4666	5.00872	2.82809	3.67708	3.06041	11.7367	5.09868	2.72776	2.24075	2.11953	14.5145	-109.069
4.32566	16.5721	27.8942	4.22389	2.71908	2.98849	3.54619	10.772	4.92383	2.60656	2.28026	1.97839	14.5194	-122.843
5.0634	13.8323	26.9393	4.36699	3.2609	2.62901	3.60658	11.9478	5.08777	2.36124	2.72231	2.12618	14.5211	-125.566
4.87743	15.6731	31.4775	4.72821	3.4546	3.22588	3.46966	11.189	4.76777	2.13276	2.9159	2.53207	14.5241	-127.313
4.88805	17.9513	31.1253	4.99135	4.08432	3.75051	3.85827	11.0944	6.86498	2.21872	3.70777	2.91005	14.5126	-129.16
4.78645	16.2054	30.8233	5.42586	3.66816	3.61524	4.8391	11.025	7.54187	2.37414	3.46859	2.82442	14.5095	-131.023
5.7202	16.2635	32.9017	4.73562	3.56063	2.81224	5.10503	12.7162	10.2853	2.14103	2.90333	2.18355	14.4935	-132.664
4.93454	16.3105	29.8081	4.63524	3.5656	2.50722	4.75229	14.2889	9.46891	2.36481	2.83461	2.0483	14.4935	-134.44
4.96007	16.3466	29.9352	5.9365	3.91803	2.46598	5.02274	14.5675	6.66349	2.5492	3.11711	2.04882	14.4941	-136.279
5.66879	16.3718	30.0416	4.96978	3.88432	2.3421	5.1846	13.8893	7.61355	2.12918	3.20091	2.04125	14.5053	-138.218
5.28091	19.2701	30.0461	4.68229	3.90302	2.3512	5.36629	12.7557	8.30377	2.13823	3.40372	2.36975	14.5152	-139.979
5.61374	18.4043	29.2377	4.13751	4.39235	3.15465	5.57941	14.7781	8.71142	1.9604	4.28193	3.24431	14.5283	-141.578
5.99832	13.6007	26.5982	3.947	4.11941	3.33911	5.78304	14.2595	8.98142	2.55408	4.14067	3.51291	14.5408	-143.408
5.04417	13.39	30.2637	4.33725	3.98561	3.0857	5.95693	15.0197	9.20192	2.49148	4.17316	3.02854	14.5494	-145.616
5.05235	15.0471	24.956	4.19959	4.1533	2.86663	6.55325	13.8323	11.6772	2.59827	3.67135	2.68035	14.5355	-147.464
5.05768	15.9169	32.3667	4.61379	4.23259	2.72296	7.87891	13.2176	12.0642	2.07183	3.61197	2.22416	14.5368	-149.051
5.0602	14.5037	34.404	4.36052	3.98857	2.68029	11.576	13.9707	9.9951	2.83906	3.39051	2.58848	14.5539	-150.609
5.62674	18.6467	32.3741	4.22506	3.90409	2.37055	12.3861	13.1518	9.1258	2.70454	3.30782	2.82379	14.5645	-152.516
5.0943	18.3131	31.2444	3.96723	3.72922	2.41923	13.2953	12.2164	9.78348	2.64528	3.1029	3.12933	14.5526	-154.313
5.42198	14.6084	32.4036	4.18339	4.73189	2.84019	12.6412	14.7367	9.56291	2.56422	3.94659	3.43063	14.538	-156.361
5.52162	13.9917	31.8524	4.26176	4.62648	2.94363	14.3297	15.163	9.07347	2.68341	3.82541	3.22999	14.5373	-158.428
5.29058	15.6524	32.3664	4.38488	4.11707	2.4451	13.3005	15.0607	9.14599	2.90027	3.5917	2.73165	14.5444	-160.284
5.59613	17.8617	35.4209	4.68472	4.48315	2.09653	13.7345	18.3828	10.9877	3.3073	4.3094	2.43837	14.5432	-162.06
5.02798	15.8634	29.2479	4.07783	4.90744	1.98962	13.9244	17.9418	11.0629	2.98789	4.89612	2.56201	14.5349	-163.829
4.84917	17.0377	24.8712	3.61835	4.87918	2.11971	13.4093	18.6153	11.2122	2.87304	4.66196	2.30385	14.5405	-165.549
5.04083	17.4046	27.5339	3.74415	4.37145	2.1587	13.0569	16.831	11.9024	2.97969	4.3043	2.1515	14.5444	-167.22
4.92969	15.6153	28.6411	3.72371	4.49488	2.19456	10.225	13.7686	9.25854	2.68319	3.9882	2.64193	14.5429	-168.776
4.71463	13.3149	27.1373	3.36367	4.90258	2.64304	11.5072	13.4747	10.3381	2.71514	4.82727	3.02292	14.5198	-170.182
4.39203	14.9729	28.4047	3.0636	4.98898	2.63048	13.4127	13.0179	12.0032	2.84275	5.16061	2.94323	14.5032	-171.983
4.80513	13.5104	27.2539	2.86824	5.78975	2.11801	15.5013	15.3512	12.4948	3.03773	5.1569	2.54213	14.4717	-173.758
4.71014	13.0125	28.6375	2.9642	6.43016	1.78651	16.2069	15.6755	11.6309	2.8914	5.13679	2.01554	14.4712	-175.485
4.32655	12.0999	25.7361	2.98216	5.71978	1.7097	13.887	14.3682	11.7896	2.52088	3.82848	2.18196	14.4793	-177.111
3.88147	14.6443	22.4315	2.65819	6.31566	1.92753	13.0697	15.5874	13.5494	2.6856	5.16981	2.26059	14.5022	-129.509
4.2882	16.4346	31.9254	3.55974	6.48897	2.06856	11.8076	19.5923	15.5635	2.97721	5.3248	2.12391	14.5215	14.3329
4.84904	17.0718	26.6617	3.71448	6.04479	2.01068	11.8642	20.365	17.0968	3.37298	4.99365	2.33323	14.5223	157.95
4.52694	13.4867	28.0214	3.12516	6.04676	2.67342	11.9134	18.3345	17.8607	3.88542	5.09228	3.47698	14.5128	174.835
5.10294	12.4795	25.7931	2.7981	5.85271	2.72254	11.955	17.9247	17.518	4.7324	5.29534	3.23649	14.5074	173.05
5.15233	12.7404	25.4482	2.84119	6.97199	2.62113	11.9889	16.4003	16.5084	4.32301	5.04899	2.28972	14.5119	171.547
4.85729	13.3289	24.3353	2.80513	6.7174	2.03493	16.5154	17.3235	16.4026	4.37858	4.79227	2.36986	14.5195	169.637
4.45659	12.7911	21.6766	2.52715	6.89163	2.17354	16.5678	19.2371	14.2871	4.33273	5.24461	2.60576	14.5191	167.717
4.96778	12.2815	19.1903	2.42251	7.03104	1.903	12.0441	18.9565	13.6004	4.54421	5.73638	2.43678	14.5286	165.925
5.34074	13.3438	25.0111	2.61531	7.25267	1.77106	12.0467	18.3231	13.1576	4.35987	5.55784	2.29511	14.5221	164.24
4.35071	14.5539	24.9647	2.69976	5.77264	2.08228	16.4207	16.2765	15.415	4.64478	5.11876	2.85934	14.517	162.374
4.19033	13.0175	22.1781	2.39939	6.36346	2.78682	15.8089	19.1856	17.2439	4.7414	5.65968	3.65909	14.5139	160.547
4.48718	10.0368	21.7024	2.91551	6.65655	2.74421	14.6652	18.4339	16.5855	7.35499	5.60757	3.52882	14.5225	159.001
4.52378	9.52135	22.7655	2.80876	6.6151	2.5366	14.7395	18.532	19.8997	7.45113	5.26812	2.67882	14.5224	157.541
3.91039	9.14434	21.7062	2.91331	7.19158	2.19351	13.5067	20.1597	16.5693	5.34771	5.39725	2.01117	14.5159	155.798
3.16389	9.51306	18.5466	2.21638	7.16611	2.06458	12.6423	16.1818	16.7934	5.35398	5.78718	2.38675	14.5115	153.401
3.55708	10.6237	22.2188	2.49365	5.88226	1.91548	12.1087	19.7221	17.1943	6.24172	5.55796	2.68168	14.5176	151.381
3.71779	10.6553	23.5488	2.18844	4.92998	1.84868	12.5916	21.9821	17.3252	6.11049	4.55173	4.2432	14.5241	149.897
3.99347	12.7893	20.3463	2.11258	5.39919	2.25912	14.1852	20.1579	20.3836	5.06956	5.08313	4.59684	14.5223	148.12
3.92432	13.0327	24.9042	2.28702	5.67485	2.27262	14.4735	21.0066	19.5341	5.55518	5.62019	4.21886	14.521	146.274
3.67919	10.0121	22.0682	2.40221	6.11786	1.99346	12.9169	18.3232	13.6612	5.96175	5.58821	4.45398	14.5259	144.307
2.9967	11.042	17.907	2.11574	5.06878	1.72681	11.772	18.9603	15.7566	7.22662	4.34866	4.39869	14.53	142.827
3.28749	9.33307	19.3576	2.32761	4.59715	1.73324	12.1147	17.7116	19.672	7.85513	4.23314	3.43511	14.5143	141.102
3.73428	7.48942	23.3772	2.33506	4.59968	1.8163	13.6246	19.2945	19.1559	7.50485	4.69868	5.51076	14.514	139.464
3.87867	7.3537	22.2963	2.27283	4.47726	1.89885	14.4972	20.5619	15.5899	8.43849	5.14523	5.46832	14.5133	137.688
3.211	7.57013	20.1577	2.20963	3.80178	2.21547	13.2194	21.2004	18.5735	6.49324	4.61818	7.94018	14.5022	135.613
2.78952	7.76354	18.8463	1.89222	3.53186	2.33611	10.4005	20.8246	20.058	8.81396	4.4414	7.19703	14.4883	133.774
2.7891	7.79101	17.8472	1.68731	3.77677	2.41547	9.5301	19.0508	21.4249	9.00037	4.84284	9.74812	14.4974	132.048
2.4075	7.13925	15.2092	1.36098	4.34714	2.18742	8.38631	19.1141	19.8769	7.561	5.37013	8.6723	14.5033	130.441
2.25769	6.83698	13.6654	1.55498	4.67681	2.32931	7.08742	20.1578	21.3534	8.53926	5.65323	11.0192	14.5076	128.48
2.18925	6.3206	12.1229	1.58949	4.07833	2.25597	5.82209	20.5707	18.1308	9.48878	5.29431	9.39198	14.5228	126.864
2.3199	6.21337	10.1581	2.37355	3.00688	2.43698	5.92213	21.8669	18.118	10.302	4.30306	7.52114	14.5373	125.153
2.38859	6.58518	9.63039	3.15296	3.5074	3.12741	5.50077	21.315	18.094	10.5801	5.49325	11.4475	14.5353	123.251
2.53662	6.23063	10.757	2.96896	3.82068	3.33156	5.3219	18.7679	18.1316	9.45059	5.64334	14.8935	14.5181	121.416
3.32696	6.22879	11.1073	2.40044	3.45119	3.01734	5.89301	19.6927	21.2721	12.3749	5.33882	14.7542	14.5049	119.679
3.18407	5.72381	8.8449	1.58304	2.94908	2.22395	5.85503	20.9486	21.2739	10.4321	5.08316	11.4296	14.4998	117.887
2.4457	5.61801	9.42275	1.63709	2.45205	2.29678	5.62537	20.0317	18.5184	12.71	5.27062	14.9647	14.4954	116.02
2.24127	5.51274	9.7952	1.6283	2.78432	2.52629	8.96004	19.1052	15.9744	10.3805	6.41222	16.0683	14.4863	114.068
2.33091	5.54043	11.655	1.89427	3.13041	2.98926	4.55715	19.8407	16.3376	11.7993	6.96145	17.4822	14.4722	112.479
2.50077	5.76727	11.2611	2.30639	3.4604	3.02026	5.46404	17.2704	13.9081	11.7066	7.44627	19.4178	14.4485	110.744
2.53405	6.29352	8.97307	2.14934	3.36068	2.8015	5.72071	17.3446	15.8109	11.2402	6.69787	17.792	14.4373	108.995
2.58004	5.56734	9.9079	1.75629	3.58207	2.5739	4.63141	18.084	15.8779	13.2038	7.94062	18.849	14.444	107.26
2.42303	5.49719	9.41176	1.37536	3.40848	2.77852	4.24424	16.875	14.6379	13.1445	8.18249	20.1317	14.4509	105.326
2.26077	4.76999	8.88539	1.32437	3.33556	2.6188	3.51785	18.8502	13.6406	11.9724	9.17014	23.0505	14.4451	103.727
2.21742	5.4378	7.64848	1.76389	3.70231	2.79224	3.3877	16.477	13.4481	13.8388	10.1575	25.2347	14.4527	102.104
2.13237	6.03147	7.56442	2.38772	4.91021	2.72598	3.64824	18.3766	16.2333	11.948	12.3183	24.6282	14.4581	100.244
2.14454	5.8175	7.12386	2.26963	5.36097	2.60211	3.57842	15.7534	14.6039	12.0749	13.665	25.5075	14.4607	98.3601
2.34633	5.51474	6.81497	1.65975	5.66593	2.17919	3.19785	15.5504	13.7856	12.1965	15.7563	30.8323	14.4548	96.5973
2.6292	5.07847	7.98266	1.64585	5.67285	2.44973	3.0847	15.7311	16.1963	12.3124	16.3739	32.2767	14.463	94.8476
2.46042	5.7623	10.0202	1.9407	6.95584	2.92027	3.62275	15.6471	12.0687	14.3599	18.3626	29.2277	14.4824	92.7964
2.2797	6.46657	10.5903	2.00021	7.18929	3.3987	3.97622	16.1264	13.8592	14.2843	20.1614	32.5816	14.4914	90.8728
2.25323	5.87413	8.9937	2.6096	6.49926	3.74012	3.94898	16.1537	14.2364	13.6535	19.7127	34.2928	14.496	89.4202
2.02606	4.94956	6.67776	2.51081	6.86525	3.89447	3.33311	16.4471	15.448	14.5638	19.1752	29.2522	14.4973	88.1524
2.06646	4.75927	5.95092	1.81122	6.96284	3.75734	3.05172	15.926	12.6938	13.031	19.5236	29.9962	14.4967	86.1767
1.99552	4.9242	6.44198	1.80573	6.40526	3.66353	3.49472	14.7349	12.1025	13.6483	17.5649	36.0723	14.5075	84.5065
2.01732	5.19508	7.14305	1.74193	6.70038	3.70874	3.28852	17.5746	13.1705	14.9118	23.1573	35.1501	14.5173	82.4552
2.11811	4.91651	8.24316	1.74155	7.74672	4.49227	3.49489	15.3134	13.9468	13.7281	25.938	32.1793	14.5142	80.6765
2.08927	4.98983	8.2201	2.14467	7.8718	4.88743	3.0454	16.3881	12.2735	13.8692	23.4188	39.1982	14.5129	78.8019
2.12196	4.76899	8.80533	2.41288	7.61716	5.14024	3.32712	16.311	11.9145	14.3311	23.2058	33.5781	14.5218	77.0772
2.27083	4.71381	8.39951	2.35639	8.51207	4.63091	3.34417	17.0425	10.1465	14.3145	25.4048	38.0914	14.5087	75.3126
2.24197	4.72129	8.09779	2.31549	9.01026	4.64291	3.092	15.8953	9.17355	12.8161	26.9748	40.8408	14.502	73.5719
1.89097	4.96529	7.11647	2.30405	10.0308	4.45291	3.41585	19.4329	11.1286	12.5007	29.7926	38.6177	14.5002	71.771
1.96985	4.81366	7.85173	2.54868	10.9003	4.60528	3.5852	18.447	12.1428	13.9287	29.6951	36.4555	14.503	69.9702
2.16375	5.50537	8.20783	2.42984	12.2014	5.22835	3.65272	17.8052	12.1729	12.1365	29.2278	36.7737	14.4992	67.9891
2.21345	6.10156	9.04328	2.93555	12.6802	6.09072	3.22221	13.9807	12.472	11.5175	30.7739	42.7008	14.5004	66.018
2.14506	5.81688	9.45056	2.93693	12.3027	6.57623	3.34651	15.2714	10.6493	11.5145	35.2062	39.1591	14.4957	64.5233
2.01291	5.26204	8.8679	2.57983	13.6295	6.48514	3.0511	15.2994	12.6236	11.4441	30.1828	40.2113	14.4673	62.7048
2.26146	5.46966	8.5005	2.42555	13.3998	5.96305	3.09967	15.6689	11.7684	12.7974	39.2534	41.4051	14.4559	61.133
2.3443	5.17822	9.46366	2.61052	13.4068	5.82132	2.86776	15.0076	9.73471	13.9245	36.1314	40.0479	14.4531	59.2109
2.45468	5.2555	9.84946	2.96216	12.2062	6.37492	2.89464	14.6988	8.78858	13.0615	35.5935	40.005	14.4688	57.2836
2.33365	5.13463	9.06329	3.49	11.9971	6.41609	2.90864	14.5638	8.3719	12.1088	36.7464	42.5463	14.476	51.6156
2.02494	5.37009	7.33953	3.4305	12.8086	6.6149	3.10868	15.1633	8.486	11.9739	35.6621	38.2171	14.4803	49.6991
2.22794	5.21856	6.41817	3.19185	14.4387	6.50788	2.98611	15.0075	8.72301	11.9743	34.3835	40.156	14.4935	48.9128
2.23497	5.12276	7.86159	2.97635	14.7993	7.1114	3.0707	14.8533	8.81644	11.4183	37.3672	38.9257	14.4985	50.038
2.11291	5.05269	7.5992	2.90204	13.3477	7.57676	2.9944	16.9277	8.67608	11.1203	35.2678	40.4934	14.4942	48.325
2.31744	5.05344	7.55734	3.04224	13.9002	7.67123	2.72819	16.5761	8.65633	12.5721	32.6764	41.6388	14.4877	46.4226
2.26339	5.3585	7.72403	3.15732	14.9958	7.84805	2.71072	15.6855	9.19235	12.1044	36.4929	39.2144	14.4816	44.4369
2.36958	5.34481	6.91483	3.19685	14.576	8.04142	2.94795	14.134	8.34102	11.7912	36.9693	38.5998	14.4884	42.5342
2.20767	5.26852	7.38698	3.5749	14.0196	8.62786	3.39359	15.3664	8.58795	11.1879	33.125	41.3772	14.495	40.7341
2.27537	5.07925	7.71895	3.71381	16.2673	8.85203	4.18916	16.7493	9.55436	10.6029	33.204	41.2736	14.4975	39.0728
2.21663	6.24361	8.25752	3.55699	19.1919	9.73897	3.76355	17.0793	10.5442	11.7981	34.8296	41.1019	14.5096	37.4641
2.0867	6.09156	8.38764	3.64304	20.7621	9.88202	3.46393	16.0409	10.3801	12.7313	36.9031	38.1401	14.522	35.8079
2.027	5.19645	8.19684	3.95435	17.2984	10.0868	2.81521	14.0965	10.4809	11.1376	41.5358	37.7924	14.5099	33.9873
2.13637	5.64008	9.25822	4.29526	17.7959	10.9218	2.53209	11.7619	10.4025	10.8243	38.1451	35.842	14.496	32.2138
2.26232	6.2081	8.59483	4.23543	21.1741	13.324	2.90686	15.3637	10.5373	9.36178	41.5311	39.6644	14.4897	30.1653
2.43307	6.64811	8.85501	4.70407	20.7341	13.4528	3.11275	16.5088	10.5547	9.34069	39.5236	32.818	14.4909	28.3139
2.33113	6.32211	7.77115	5.11896	21.8291	11.1321	2.74708	11.9789	6.67479	8.13158	39.0349	33.2602	14.4942	26.5984
2.25712	6.09634	8.16615	4.51379	22.6614	12.582	2.63518	12.3034	10.544	7.94508	39.2405	31.2421	14.4895	24.8183
1.96034	5.50881	8.17217	3.72476	21.8672	13.9138	2.64677	12.3793	7.72022	7.69898	36.1633	30.3834	14.4782	22.8775
1.93551	5.45064	8.89978	4.30592	20.5512	14.1318	2.71338	12.1986	6.94979	7.59222	35.5615	31.3071	14.4714	21.0281
2.0517	6.0182	8.23365	4.56849	21.7614	11.9941	2.59911	12.5995	7.87308	8.1466	36.7567	31.2465	14.4681	19.2315
2.14644	6.83966	8.41154	5.59378	21.1669	14.0928	2.62301	12.4711	8.8133	7.77655	34.2971	27.2042	14.4639	17.5152
2.3254	7.20693	8.83849	5.35009	22.4252	15.1052	2.77812	12.5999	7.69088	8.16452	34.5932	27.28	14.4608	15.9044
2.20002	6.03492	9.47623	5.9154	25.2979	16.3027	2.75526	12.1126	6.96929	7.10589	33.0323	28.9285	14.4607	14.3503
2.55856	5.58326	10.5034	5.39046	23.6357	15.5343	2.72915	12.6695	5.26678	7.06259	33.3041	30.0647	14.461	12.5824
2.74282	5.31823	9.96318	5.74635	26.662	15.6011	2.72876	11.4766	5.90415	6.86805	34.7537	31.8426	14.4831	10.8299
2.67333	6.14206	9.08795	5.70814	27.1242	15.3764	2.5055	10.4631	6.18689	7.47273	34.2576	32.8538	14.5023	9.6103
2.78527	5.93533	10.2725	6.25135	26.1757	16.4228	2.5455	10.0012	6.16519	7.89899	33.7541	24.179	14.5014	8.13745
2.34743	5.85905	9.59775	7.08946	24.5262	16.765	2.3111	10.1357	5.39978	7.47146	30.4055	25.7511	14.4922	6.26334
2.17353	6.50634	9.20318	6.54822	25.8511	19.0828	2.22923	11.7613	5.40125	6.92678	26.2978	22.9032	14.4864	4.00537
2.58758	7.37715	8.13095	6.11907	25.4654	18.9714	2.42681	14.5061	5.45278	6.71383	26.4365	17.5743	14.4894	2.1143
2.55922	7.19429	7.80185	6.46988	30.2797	21.1383	2.55211	15.8144	6.01413	6.10241	29.0938	15.0663	14.5002	0.617935

## Sheet: P18
ra l	oi l	oe l	ico l	mf l	es l	ra l	oi l	oe l	ico l	mf l	es l	Kippung	Rotation
3.68592	5.46541	2.98855	8.22561	21.5714	14.723	3.90506	5.53318	3.1834	6.39392	11.2283	9.32799	14.6109	-1.22802
3.46813	5.68369	2.80959	9.16208	21.5594	16.435	3.63884	4.21159	3.10199	6.56688	11.021	10.5517	14.6121	-2.44739
3.61043	5.63352	2.31499	9.11297	21.5243	16.7116	3.80357	4.40534	2.85067	6.7635	11.5045	10.4509	14.599	-3.85779
3.65753	6.07803	2.04222	10.0964	19.3088	15.9195	3.79941	4.75491	2.48678	5.35128	10.5783	9.5422	14.5926	-5.99359
3.6467	6.52215	2.62225	11.666	23.5469	16.6769	3.86789	5.0207	2.55962	4.99561	9.33174	8.79043	14.5817	-8.30057
3.51977	6.2249	2.79982	10.2953	23.4312	16.0649	3.78916	5.58502	2.54411	5.68052	12.5898	9.07468	14.5732	-10.2997
3.38191	5.15298	2.28438	11.6934	22.7091	16.961	3.85361	5.57563	2.60583	6.02606	13.4018	9.63094	14.5774	-12.3414
3.38432	5.99471	2.61007	11.4009	21.0394	15.0532	3.8742	5.66811	2.77997	6.91608	9.63807	10.3245	14.5831	-14.2279
3.41783	6.5351	2.70811	11.4473	20.8874	16.1069	3.75018	5.04098	3.06874	6.48942	10.551	8.76182	14.5862	-16.2242
3.41515	6.99753	2.96501	11.3296	21.5491	15.0533	3.65089	5.37755	2.87618	6.34639	7.91974	7.3892	14.5872	-18.2086
3.39254	6.22609	2.98318	10.9872	20.637	17.6579	3.78574	5.50624	3.66123	5.93031	7.29752	7.42667	14.5986	-19.9356
3.54205	7.19122	2.88834	10.4849	20.4831	15.9258	4.03624	5.83153	3.7444	5.61634	7.36158	7.34482	14.6019	-21.5585
3.52745	7.09139	2.79094	10.2673	21.4193	17.7911	4.03093	5.0407	3.17668	5.38455	7.01185	7.38827	14.58	-23.3639
3.4313	6.47699	2.47808	10.5456	20.652	16.1727	4.05382	4.94097	2.87798	5.78165	6.81056	8.13812	14.5578	-25.1894
3.56118	5.932	2.18337	11.329	21.1372	15.0012	4.01002	4.7965	2.99765	5.78972	7.14184	9.47679	14.5522	-27.2207
3.65577	6.65074	2.39512	11.1711	20.4691	14.5615	4.00064	4.75629	2.85035	5.93477	7.04241	7.99335	14.5503	-29.0871
4.04757	7.17941	2.62217	10.0001	18.6696	14.836	4.18204	4.49414	2.84902	5.72404	6.7974	9.41823	14.5686	-30.9384
3.99665	6.48978	2.58559	9.43933	18.9203	14.6807	4.15365	4.57202	2.75961	5.63731	6.65777	9.38865	14.5811	-32.5437
3.93717	6.4653	2.51237	9.78572	17.8311	14.0243	4.27921	4.93665	2.25534	5.49306	6.1998	9.22493	14.5818	-34.4388
4.04476	6.14958	2.48573	10.9004	17.7989	14.2681	4.2198	5.14915	2.43717	5.52328	5.89788	7.28791	14.5724	-36.1813
4.14508	7.07287	2.76073	10.0083	20.6204	15.5298	4.25728	4.5332	2.82778	5.57413	6.27565	7.59116	14.5716	-38.0743
4.16624	7.00667	3.05031	10.7303	18.6757	14.8628	4.23445	4.80614	3.14012	5.29014	6.06381	6.37377	14.5717	-39.9546
4.0926	7.6291	2.77745	11.0131	18.2122	14.5661	4.24798	4.72805	3.22137	4.8943	5.78476	7.5406	14.5659	-42.0287
4.0403	7.57731	2.73685	10.1521	19.3129	15.7845	4.07203	4.73854	3.39724	4.86014	5.95261	8.49687	14.5506	-43.746
3.88278	7.35215	2.356	10.616	19.3554	14.3389	4.17381	5.03293	3.10196	4.92757	6.31456	8.25922	14.5393	-45.4993
3.8557	6.20584	2.46848	9.66809	16.6966	14.9315	4.16182	5.45509	2.82791	5.50113	6.03164	6.83791	14.5424	-47.3325
3.95243	7.15877	2.79111	9.82234	16.0432	11.9559	4.27074	5.85427	2.7074	5.18557	6.31438	7.37935	14.5557	-49.1363
4.00708	7.6615	2.86512	9.71667	16.0447	12.1155	4.10447	5.64044	3.18852	5.95278	5.8767	7.55505	14.5663	-50.8663
4.20224	8.19603	3.80791	9.61219	15.8842	13.7977	4.31732	5.01006	3.62877	5.42907	5.92222	7.56818	14.5758	-52.8164
4.01925	8.71654	3.8781	9.28737	15.9486	12.6158	4.29064	5.11347	3.23718	5.5428	5.91546	7.01392	14.5566	-54.6426
3.66022	8.45433	3.21843	9.34193	15.9235	12.0238	3.88842	4.80513	2.72295	5.4075	5.3709	6.73004	14.5478	-56.4557
3.32565	8.44278	2.99453	10.5521	16.1303	13.4277	3.82121	4.7994	2.81945	5.18507	5.66914	6.82133	14.5573	-58.0415
3.4255	7.57315	3.14625	11.0777	15.916	14.5788	3.96822	4.65529	3.14723	5.87993	6.03891	7.92974	14.5528	-59.6018
3.62112	7.49698	3.41681	10.0925	14.5642	14.3062	4.14935	4.42231	3.23965	5.82612	6.26627	7.73324	14.5443	-61.4156
3.60202	7.32993	3.0626	10.0028	14.0279	14.4293	4.13593	4.31718	3.21812	5.76392	6.01764	7.54662	14.5443	-63.5502
3.71625	7.69117	2.65984	9.91028	14.7083	14.7312	4.11732	4.0609	2.73954	4.95292	5.79454	6.6019	14.5483	-65.2525
3.7051	8.53249	2.67848	9.61547	12.6478	10.1773	4.1275	3.58463	2.67035	4.60901	4.56907	6.63866	14.5478	-66.8744
3.42746	8.01489	3.05619	10.8351	14.1442	10.9151	4.018	3.7908	2.7834	4.69771	5.6269	6.98103	14.5421	-68.9026
3.44784	8.18835	3.59547	9.61738	12.463	11.9693	4.03081	3.85793	2.40751	4.96442	4.9801	7.11565	14.5305	-71.0289
3.48316	8.84634	4.1395	10.3259	14.4594	11.797	3.95896	4.19866	2.72528	4.77303	5.35327	6.31236	14.52	-72.8922
3.49982	9.39868	4.25996	8.81611	12.2628	10.1947	3.72774	4.81892	2.98061	4.52025	4.77688	5.40912	14.5022	-74.4238
3.5354	9.77007	3.54093	8.41345	10.09	11.3011	3.64465	4.73604	3.30806	4.7764	4.36442	6.06109	14.4875	-75.9565
3.6006	8.97572	3.44537	9.21292	10.883	11.9954	3.65567	4.74242	3.01264	4.65435	3.94496	5.99364	14.4848	-78.1186
3.61701	8.30382	3.40443	9.08702	7.81715	10.7002	3.8334	4.13948	2.26092	4.62295	3.84276	6.37458	14.5134	-80.1508
3.6221	9.51625	4.21211	9.74049	8.29759	12.252	3.86529	4.56416	2.50825	5.81194	4.10314	6.2112	14.5403	-81.9662
3.8744	9.90934	4.49725	8.33748	7.88056	10.2188	3.85625	5.08805	3.14567	6.02714	4.25402	6.96605	14.5576	-83.5791
3.93496	9.12327	3.94975	7.39169	6.81515	9.29221	3.73285	5.89369	3.14576	5.07193	3.66418	7.24118	14.5615	-85.4723
3.84233	8.80009	3.26572	8.74698	8.66918	9.28875	3.78222	6.30925	2.80737	4.61429	3.69375	6.44791	14.5579	-87.3973
3.9871	8.96127	2.9786	9.41403	8.75221	10.2771	3.83762	6.09444	2.7533	4.75994	3.48519	6.96452	14.556	-88.9795
4.27786	9.39785	3.29484	9.76569	7.75314	10.8709	3.79521	5.1061	2.68963	5.12759	3.49473	6.3173	14.5509	-90.6664
4.17567	9.33437	3.85542	8.39674	6.36886	9.34107	4.0232	5.14122	2.7287	4.42159	3.19018	5.38983	14.562	-92.484
4.3897	10.6085	4.26515	9.20818	6.90207	9.46562	4.3445	5.16335	2.68365	3.95231	3.30912	5.32382	14.5698	-94.1999
3.88409	10.034	4.46439	8.44119	6.13411	9.32865	4.18442	4.90661	2.61422	4.17202	3.31902	5.86791	14.5595	-95.917
3.89049	9.88766	4.5553	8.19895	6.12555	8.81073	3.90264	4.74263	2.50245	4.84811	3.15528	4.98574	14.5462	-97.8606
4.27939	9.75916	3.82389	7.68776	5.61035	9.32326	3.77799	4.24805	2.69202	4.35809	3.23629	6.22647	14.5541	-99.6391
4.171	10.0734	3.88631	7.33862	5.26021	9.24728	3.73381	5.16232	4.20569	4.16643	3.58517	7.25924	14.5615	-101.406
3.98895	9.53253	6.17604	8.02258	4.51541	9.54738	3.84911	4.90632	4.58807	4.72656	3.73363	7.56671	14.5629	-103.186
4.02029	9.74697	4.43436	7.46238	4.16107	8.84855	3.86982	4.35809	3.65378	4.59061	3.44147	6.96529	14.562	-105.044
4.08504	9.74822	5.33929	6.57286	3.46082	8.90042	3.7375	5.07517	4.985	5.45555	3.74027	5.99988	14.5616	-106.741
3.97084	11.3997	6.07968	6.9209	3.58442	6.74343	3.65295	5.26772	5.2579	5.74486	4.22148	5.96055	14.5568	-108.246
3.78789	10.4843	6.26638	7.45471	3.61629	7.26623	3.83968	5.96381	5.7169	4.90152	4.12897	5.89564	14.5599	-110.159
3.99459	11.5269	5.83794	7.04556	3.54758	7.57633	4.00657	5.62427	4.45746	4.78706	3.84177	5.68614	14.569	-112.087
4.06021	11.2666	6.64159	7.3721	3.51765	7.35559	4.19878	5.31206	3.96402	4.11474	3.88759	5.49654	14.5841	-113.776
4.00283	10.9781	6.67244	7.07293	3.78388	7.93993	4.02916	4.5824	4.01718	4.54459	3.96896	5.50514	14.5768	-115.492
3.8548	12.302	7.56213	6.349	4.47796	7.50035	3.7619	5.13098	4.11677	4.66186	3.64837	5.72794	14.5675	-117.222
4.08538	11.5603	7.14904	5.70516	4.75303	7.7731	3.84303	5.72351	4.20122	4.82532	3.73402	5.40351	14.5509	-119.114
3.85697	11.5617	7.15069	6.19553	4.75689	7.8344	4.02114	6.23081	5.57878	4.92334	4.22677	5.44711	14.5388	-121.064
3.66987	11.556	7.49684	5.93371	4.68536	7.98749	4.09667	6.3575	6.29756	4.78773	4.29028	5.65077	14.5398	-122.834
3.45032	11.543	7.57692	6.01089	3.65984	8.05951	3.82626	6.14401	5.48123	4.82289	3.56119	6.04366	14.5557	-124.827
3.55639	11.523	6.80034	5.73439	3.60422	7.35615	3.62414	6.22101	6.28401	4.5135	3.60322	5.78559	14.5627	-126.497
3.54972	12.8164	5.58826	6.58011	3.73548	7.45946	3.44234	5.97053	6.21482	4.8846	3.65852	5.82415	14.5446	-127.87
3.73398	12.332	6.79723	6.13148	3.52765	7.40603	3.42192	5.55477	7.01701	4.36787	3.26405	6.22167	14.5265	-129.471
3.58992	12.4319	7.94868	5.25053	3.89618	7.20861	3.65193	5.57712	8.34223	5.43185	3.54599	6.71662	14.5275	-131.814
3.74798	11.5048	9.5567	6.05803	3.73467	7.56958	3.74603	5.19924	8.16909	5.43054	3.40383	6.50971	14.5383	-133.786
3.76816	9.68046	9.32987	6.35482	4.36322	7.48961	3.65637	5.0223	7.23086	4.19728	3.58617	6.06938	14.5497	-135.883
3.79922	11.0396	8.77761	5.69889	4.0801	7.27043	3.7409	5.43111	7.50649	4.16473	3.49205	5.66472	14.5577	-137.605
3.68428	12.426	8.48958	4.97486	3.35761	6.8686	3.9989	6.25085	8.4951	3.90313	3.02178	5.65583	14.5552	-139.226
3.73502	12.3683	8.0251	5.49167	3.52016	6.7629	3.68114	6.2292	8.6135	3.34019	2.78438	5.17918	14.5511	-141.056
3.90349	11.7687	8.06424	5.58018	4.36715	8.42935	3.43027	5.60876	9.70081	4.05436	3.37964	5.8547	14.5454	-142.985
4.15141	11.4742	8.09872	5.3562	4.42478	7.57326	3.34533	5.7354	8.99451	4.39305	3.67741	5.97867	14.5404	-145.085
4.08084	11.4846	10.0375	4.69173	3.92208	6.34791	3.91866	5.75537	10.2224	4.47693	3.61181	6.0995	14.5375	-146.735
3.94754	10.6723	7.03376	4.51435	3.58156	6.01908	3.92674	5.52115	10.8077	4.17064	3.57937	5.75204	14.5365	-148.457
4.34134	9.97388	6.80003	5.09093	3.3714	6.81122	3.93512	5.96978	10.2848	3.89726	3.45661	5.27649	14.5412	-150.102
4.36191	9.66777	6.97606	5.41345	3.76539	6.68492	3.40148	5.56955	9.86698	3.45823	3.53915	5.12826	14.5357	-151.847
4.29279	10.0575	8.05929	5.72531	3.64097	6.905	3.89362	6.96576	8.24507	3.95809	3.53258	4.59381	14.5334	-153.963
4.31522	11.1711	9.11252	5.41999	3.95511	6.69095	4.0938	6.88507	10.2081	4.07892	3.95656	4.38364	14.5433	-155.892
4.02918	11.5278	8.60854	5.06841	4.0933	6.36494	3.8274	6.78947	11.8857	3.92933	3.84228	5.00098	14.5456	-157.658
4.52957	10.2981	9.35863	4.69341	3.4714	6.16885	3.68244	5.48745	11.1663	4.59455	3.33364	5.55133	14.5506	-159.432
4.84596	9.63378	8.2035	5.27625	4.0078	7.37825	4.31737	6.62201	10.4517	4.40847	3.56066	5.44229	14.5452	-161.244
4.68994	8.86406	8.19315	5.3128	3.73178	8.06949	4.5161	6.48365	10.2656	4.74212	3.84297	5.23076	14.5616	-162.9
4.75794	9.50929	8.17862	5.64206	3.48892	8.04385	4.51231	5.86684	9.36373	4.28295	3.93046	5.45458	14.5928	-164.596
4.44704	9.76287	10.1004	4.63815	3.16515	7.99844	4.43702	6.37247	9.72174	3.86913	3.3848	5.19778	14.6103	-166.334
4.47402	9.76861	10.0698	4.70778	2.86543	7.84814	4.37743	7.22658	10.6302	3.63896	2.77875	4.89765	14.606	-168.023
4.15765	8.76487	7.47774	4.34422	2.755	8.01159	4.0512	6.41194	11.9801	4.16332	2.87151	5.06032	14.5897	-169.713
4.39714	8.47046	6.60567	4.06837	2.94325	7.84255	4.20819	6.89099	13.9826	4.21371	3.10198	5.22189	14.5761	-171.071
4.17919	8.77294	6.63088	4.33467	3.10649	7.63453	4.09091	7.23798	12.3079	4.22027	3.38492	5.09353	14.5791	-172.151
4.36822	9.36337	6.57964	4.4763	3.66114	7.00601	4.03219	8.80059	14.9724	3.58033	3.61988	4.95316	14.5972	-174.147
4.1303	10.025	7.54683	4.54317	4.14044	6.25733	4.28533	7.91859	12.6746	4.01754	3.96338	4.25396	14.6001	-176.643
4.06335	9.46288	7.85967	4.45019	3.82421	6.39039	4.22415	7.99524	12.852	4.09536	3.73126	4.34661	14.5958	-49.7236
4.26041	8.55291	8.92772	4.93068	3.64072	7.72522	4.66974	7.19529	13.025	3.98143	3.73329	4.15767	14.5845	94.2421
4.41513	7.78473	9.04071	4.81052	4.01127	7.79925	4.11361	9.048	13.1935	3.85806	3.72547	3.71925	14.5838	177.609
4.6374	6.83933	6.82231	4.9844	3.50902	8.67366	4.12362	9.46387	13.3573	4.30268	3.26278	3.95605	14.5665	175.848
4.35039	6.96218	6.48173	5.13533	3.3436	8.65679	4.38609	9.00339	15.6332	4.80833	3.35876	4.61337	14.5497	173.596
4.20335	7.43543	7.44144	5.08842	3.31472	8.25418	4.2465	7.57578	15.8675	4.28535	3.4054	4.69584	14.5614	171.854
4.04992	6.72892	7.4452	5.0638	3.55754	7.53507	4.05676	7.28678	15.3799	3.8608	3.70923	5.05594	14.5633	170.139
4.38921	5.53506	8.1371	5.21114	3.2377	7.09995	4.07533	7.61351	13.5629	4.02947	3.41727	5.39297	14.569	168.497
4.5498	6.31874	7.33559	5.30284	3.23383	7.6141	4.41818	8.15335	13.2006	4.98169	3.66725	5.75283	14.5619	166.848
4.74368	6.6547	8.1889	5.62035	3.29277	6.95624	3.94449	8.63979	14.0981	5.49158	3.48331	4.84502	14.572	164.941
4.62388	6.05693	7.32671	4.91638	3.26928	6.63873	3.62841	9.04755	14.6914	6.37474	3.8417	4.23598	14.5682	163.063
4.45986	6.11449	7.89861	4.77658	3.4472	6.71354	4.25369	8.74799	15.2443	5.10691	3.7772	3.79763	14.5629	161.229
4.46715	6.90779	8.11379	4.06993	3.91543	7.36574	4.20423	9.55242	14.2396	5.15731	4.19319	4.09721	14.5605	159.592
4.47405	7.29542	7.65791	4.09307	4.06336	7.37071	4.21171	8.84609	15.8421	5.83385	4.43028	4.64639	14.5734	157.761
4.81184	5.75545	7.38917	3.97218	3.22277	7.38879	4.19887	8.89712	14.9921	4.83641	3.74398	5.31084	14.5755	156.106
4.53558	4.94827	7.32651	4.4911	3.23386	7.47103	4.01209	9.85127	14.6295	4.96652	3.75659	4.94991	14.5855	154.314
4.31846	4.9782	6.25149	4.1606	3.10108	7.1251	4.55545	8.31647	12.9522	4.94642	3.34069	4.84621	14.5904	152.577
4.53017	4.49524	6.49308	3.60192	3.03819	5.40442	4.50196	9.23415	12.4064	5.37088	3.68115	4.91499	14.592	151.103
4.74403	4.30459	5.97942	3.53141	3.68731	7.12922	4.701	9.07571	14.5143	5.04948	4.35971	5.41361	14.5954	149.095
5.13553	4.40694	6.3893	4.42306	4.01914	7.85836	4.48751	9.11362	16.0897	5.22025	4.30941	4.9817	14.6028	147.269
5.06835	5.64485	6.98674	4.31853	3.82165	7.86183	4.42981	9.14871	16.2273	5.49726	4.08883	4.56168	14.6108	145.406
4.56678	5.69717	6.82662	4.34362	3.22267	6.99424	4.48225	10.1372	17.002	5.66148	3.87545	4.60195	14.6125	143.831
4.49777	4.58698	6.64649	4.05701	3.35153	7.74811	4.36691	8.2659	14.8918	5.83067	3.83176	4.91924	14.6005	142.063
4.52676	5.46458	7.83497	3.80199	3.66712	8.0278	4.65196	9.57056	13.9633	5.09156	4.00405	4.73478	14.5883	140.208
4.50847	5.82616	7.81463	4.28707	3.22939	7.60686	4.56905	8.81207	15.3794	6.05932	3.92084	5.17829	14.5959	138.311
4.22956	6.04946	6.66884	4.29075	3.12529	7.46955	4.73502	9.36277	13.2406	7.16172	3.92502	5.24298	14.5945	136.333
4.21036	4.91105	7.43125	4.46459	3.2735	7.72433	4.43899	8.37584	14.0092	6.74286	3.93427	5.10499	14.5934	134.57
4.38775	4.88648	6.86934	4.48686	3.39886	6.77365	4.10131	8.97063	13.1233	6.58355	4.11486	4.84752	14.5928	132.728
4.39777	4.38795	5.07389	4.0626	3.39069	6.9012	4.23874	9.61603	16.2163	6.39854	4.33565	5.31599	14.6109	131.023
4.05239	3.79971	4.45724	3.6623	3.02446	6.68287	4.22373	9.94291	15.3785	7.33567	4.35083	5.44014	14.6145	129.486
4.10502	3.57503	5.06694	4.69331	2.79501	6.54897	4.22495	9.84922	17.2068	7.53683	3.86997	6.27341	14.6068	127.866
4.21774	3.09736	4.82626	6.02647	3.02587	6.9879	4.3776	10.2442	15.3205	7.40199	3.6429	6.1014	14.6019	126.007
4.26618	3.59836	5.22805	6.24223	3.60554	8.48662	4.31549	9.56634	13.9241	6.72769	3.70886	5.60977	14.5848	123.852
4.50893	3.71841	5.04035	5.31079	3.53698	8.18154	3.96451	9.31443	15.2291	6.36869	4.00241	5.38499	14.5819	121.955
4.50466	3.10864	4.97328	5.27811	3.32534	7.14596	3.7664	8.91805	13.3487	6.55766	4.15426	4.94061	14.5805	120.557
3.93834	2.6988	4.92633	4.99303	3.175	7.06838	4.25053	10.7002	16.3602	5.81572	4.0992	5.57023	14.5722	118.869
4.08135	2.45795	5.05724	5.61886	3.48679	8.14504	3.8132	10.7722	13.7414	6.29847	4.36965	5.30771	14.5663	117.342
4.35536	2.65024	4.34653	5.65104	3.58962	8.8695	4.11857	10.3451	12.3698	7.19689	7.95663	6.49677	14.5684	115.076
4.74771	2.76636	4.13403	6.35111	3.77548	8.47006	4.23535	8.36136	14.8559	7.89862	8.28421	6.75872	14.573	112.819
4.56595	3.23431	3.29373	6.05782	4.00571	8.3718	3.65083	8.64267	13.0615	8.20005	6.34248	6.55	14.5699	111.035
4.50099	3.25336	2.99313	5.92777	4.31091	7.53024	3.93991	8.8499	15.4884	7.65549	8.26543	5.98247	14.5595	109.51
4.57864	3.11227	3.81912	5.6518	4.23314	8.04556	4.04299	9.14396	15.9162	6.14301	8.33434	5.54023	14.5627	108.061
4.57102	2.71504	3.99617	5.59202	4.19423	8.66526	4.48626	9.36681	16.0183	6.26935	8.50495	5.85607	14.5573	106.255
4.2843	2.86659	3.44729	6.05359	3.81392	8.60011	4.7012	9.32066	13.8551	7.92897	6.76235	5.95158	14.5377	104.458
4.12125	2.73791	2.81045	6.3942	4.68735	8.7067	4.09587	8.7106	13.8724	8.43761	12.1031	5.90818	14.5215	102.826
4.28289	2.57548	3.15145	6.25785	4.65373	8.79847	4.16979	8.82442	14.1179	8.37831	12.3504	7.21895	14.5199	101.142
4.48338	2.49642	3.20929	5.54793	5.17237	7.47134	3.60294	9.21105	14.2302	7.39917	13.589	6.2024	14.5227	99.2868
4.43103	2.50196	2.98599	6.03822	5.17734	8.80375	3.70675	8.4148	12.7765	7.36976	11.6438	7.3982	14.5331	97.4418
4.61279	2.77806	3.04612	6.23609	5.39024	9.74127	4.12659	8.27483	13.6294	8.11441	12.7018	7.80999	14.5387	95.7727
4.7335	2.94536	3.05677	6.71795	5.23252	8.45669	4.06422	8.07167	14.6821	8.23917	13.1368	7.74612	14.553	93.7708
4.38711	3.44989	2.71891	6.57412	5.13944	7.81759	4.16189	7.66101	12.1564	7.0812	13.5192	8.1345	14.5638	91.675
4.43919	3.36242	2.64046	5.78206	4.48824	8.62243	3.85715	7.56924	12.979	7.93749	11.0777	8.3188	14.5711	89.9391
4.49678	3.05635	2.35196	5.44341	5.25171	9.37879	4.03953	7.64461	12.2134	8.42779	13.012	7.90591	14.5759	88.3008
4.45924	2.95184	2.19261	5.18854	6.1839	9.3165	4.09793	8.3505	12.7966	8.94053	14.463	8.52243	14.5733	86.5711
4.22849	3.30798	2.14501	4.79723	5.90314	9.62096	3.76064	8.28333	10.9186	7.55784	13.7239	8.38149	14.551	84.8624
4.24683	3.07425	3.41183	5.61707	5.35301	9.25856	3.96438	7.77201	11.0355	7.40311	11.7218	9.05377	14.5447	83.0131
4.29116	2.56059	4.9637	6.33456	5.20539	9.14716	3.75065	7.53035	11.156	7.63779	13.7672	9.3708	14.5531	81.228
4.23439	2.54025	5.01816	6.99834	6.39099	9.04883	3.88362	7.42124	13.3027	7.7008	18.1249	10.0738	14.565	79.5697
3.93785	2.78382	4.33194	6.82589	7.19899	9.5382	3.86281	7.76066	13.492	8.62695	19.4188	9.84322	14.5654	78.2102
3.91795	2.94989	4.90846	7.29118	6.79358	11.1083	3.88224	8.28619	12.4748	9.04033	15.9093	10.5776	14.5479	76.3249
3.77268	3.25748	4.97068	6.56361	7.07335	11.3589	3.80449	8.44088	11.2948	8.79128	17.4137	10.5153	14.5395	100.385
3.68628	4.52362	4.26362	5.98578	7.96489	10.7644	3.63957	7.92123	9.90042	8.45504	19.3351	9.52921	14.5529	121.457
3.81432	4.84382	3.22523	6.14375	8.29998	10.2809	3.45169	6.77304	8.44617	7.5787	17.6619	10.0621	14.5717	113.543
3.9505	4.63574	3.74071	6.32682	7.77753	10.7772	3.7001	6.45754	8.18035	8.07218	20.9529	10.1083	14.5824	69.7692
3.92414	5.0867	3.81896	5.91139	8.48052	9.82924	3.86185	7.74369	7.99156	8.40356	18.4293	10.3462	14.5793	67.4469
3.80302	5.67621	4.10651	6.7857	9.0115	10.025	3.77841	6.81217	7.96865	8.25872	21.0262	9.91394	14.5669	65.3084
3.96094	5.5378	3.7322	6.60393	9.06082	8.61273	3.67801	7.52223	8.52477	8.88875	17.9905	10.2555	14.5648	63.4739
3.82022	4.2631	4.00992	7.0709	8.7387	8.94749	3.63631	7.48042	9.15325	7.85905	17.8013	11.4372	14.5682	61.882
3.6896	4.13415	3.86933	8.00152	8.10772	9.84793	3.71655	6.20523	9.47642	8.33184	20.3844	9.76781	14.5683	60.1369
3.63487	5.13604	3.88145	6.91804	9.86172	10.4056	3.78947	5.98107	9.52009	8.62244	22.4378	11.0996	14.561	58.1625
4.06591	5.2231	3.81277	7.58444	9.90532	9.30284	4.02644	5.86531	8.27145	9.0419	22.1582	11.0157	14.5637	56.292
4.309	4.06128	4.9147	8.45077	12.003	9.55491	4.02516	5.95402	8.01469	9.07684	20.7843	12.6024	14.5665	54.5768
4.4956	4.58277	3.60461	8.35568	12.0965	9.33119	4.2497	6.70497	8.96896	9.10323	21.0624	11.6557	14.5749	52.8298
3.86146	5.26853	4.84177	8.29951	10.8528	8.64896	3.71454	6.80891	9.87902	8.58527	21.8182	11.4296	14.5831	51.4
4.35156	5.2693	5.12806	8.13488	10.3189	8.6584	4.22104	6.53239	7.74172	8.95103	22.0582	12.5021	14.5785	49.6942
4.15197	5.58486	4.69473	8.36131	12.3946	10.0192	3.93746	6.9267	9.73757	9.62064	22.5419	12.5311	14.5726	47.6844
4.0805	6.07596	4.92162	8.16386	12.2184	11.6555	3.69489	7.4273	8.60185	9.16506	21.6536	12.3143	14.5724	45.2002
4.30913	6.11252	4.33874	8.88115	10.8471	11.6215	3.73723	6.86387	7.56922	9.1715	19.2587	12.6185	14.5931	43.3013
4.03781	5.66605	4.64287	8.38401	13.2774	13.097	3.52574	6.47657	8.01669	9.15258	21.6713	12.5061	14.6091	41.4671
4.13912	5.86444	4.51473	8.62478	13.3177	13.2567	3.81397	6.66236	8.95348	8.65569	22.7502	12.2139	14.6121	39.7718
4.02672	6.09148	4.12502	8.31596	12.4115	13.7567	3.79957	6.61067	7.26493	8.52944	22.4858	11.6962	14.5976	37.9172
4.11982	5.68071	3.47955	9.19586	11.6495	11.8841	4.0223	6.56342	6.87381	9.34099	22.547	13.1425	14.5789	36.1147
3.62724	6.41537	3.82559	10.149	13.3598	12.9771	3.60233	7.767	7.67337	8.72433	22.5692	11.323	14.5698	34.2174
4.05388	6.64575	3.60439	10.6835	12.4367	13.0808	4.17857	6.91691	7.80898	8.14405	20.0926	12.2072	14.567	32.4308
3.36367	7.44398	3.20507	9.94159	12.5487	13.3837	3.52149	6.92436	5.79437	8.70202	22.7737	12.2345	14.5528	30.7247
3.06525	7.77917	3.75818	10.4712	14.2165	13.0097	3.50216	7.66007	5.55243	9.5367	23.5298	10.952	14.5261	29.0945
3.07688	7.92871	3.7952	10.4496	13.5383	10.5583	3.47809	8.0795	6.00404	9.79617	22.6117	12.2519	14.5258	27.7169
3.23303	8.4198	3.85949	10.1338	15.4991	11.7746	3.57373	7.72579	6.05736	9.47866	22.8865	10.731	14.5489	25.8816
3.21002	8.49271	3.79029	10.3064	16.6112	13.6291	3.4356	7.38854	5.43197	9.14568	19.0385	12.3794	14.5705	23.8093
2.94065	8.71991	3.58692	9.84711	15.4881	15.2628	3.30062	7.20285	5.19051	9.40891	18.8496	12.5992	14.5873	21.6782
2.90824	8.16304	3.83685	10.4737	15.9093	13.6127	3.25659	7.02789	4.14321	8.95	19.0142	12.1174	14.5865	19.8429
2.89259	7.42788	4.47832	11.1793	17.4123	13.8605	3.30309	6.94635	4.058	9.62457	21.9072	12.8391	14.5753	18.0021
3.00023	8.41776	4.47724	11.6016	15.5288	15.6441	3.47088	7.01525	4.08769	8.47309	20.3503	11.7237	14.5602	16.3495
2.9689	8.45823	3.63487	11.3648	16.2454	16.5328	3.7617	6.56532	3.79726	8.03049	19.691	12.003	14.5546	14.6257
3.0509	8.76914	2.70949	11.4461	16.8017	14.245	3.46041	6.5643	3.92064	7.59446	19.5248	11.8133	14.5629	12.8571
3.25902	8.5481	2.69827	11.6551	17.3011	13.9651	3.48132	6.07948	4.86415	8.01772	18.9292	11.5697	14.5523	11.0181
3.63472	7.68012	3.38074	11.8699	15.8928	15.2827	4.04247	6.34451	4.47059	8.00724	17.064	12.2309	14.5461	9.6248
3.75122	7.75693	3.4726	12.1369	19.5713	15.6075	4.14001	6.90914	5.13363	6.63722	17.9704	11.2117	14.546	8.2978
3.43606	8.89824	3.42043	12.902	19.1142	15.9471	3.70462	6.99552	7.14213	7.68297	16.3572	10.9994	14.5538	7.1208
3.19885	8.22799	3.48201	13.827	19.495	14.9555	3.62179	6.05261	7.24869	6.64535	16.612	10.0291	14.5461	5.56753
3.19894	7.28187	3.73455	11.8391	20.4139	15.6871	3.69024	5.89486	4.7532	7.66564	14.9438	11.5342	14.5426	3.65377
3.41401	7.90543	4.46973	13.0846	19.1039	19.1585	3.57553	6.13726	4.80835	7.915	15.597	11.3237	14.5506	1.44631
3.32892	9.33299	4.35877	14.1263	19.3482	19.2068	3.56472	5.82413	4.6777	8.22103	14.2248	10.6051	14.5576	-0.647147

[truncated: 31 more sheets: P21, P26, P27, P30, P34, P35, P36, P38, P39, P40, P41, P02, P06, P07, P09, P12, P13, P14, P16, P19 …]
