# Supplementary material for: Studies on the hysteresis of trunk muscles—Muscular specificities must be taken into account
Source: PLoS One. 2024 Dec 17;19(12):e0315813. doi: 10.1371/journal.pone.0315813 (PMC11651586; doi:10.1371/journal.pone.0315813)
Supplement: S2 Data — (XLSM) [file pone.0315813.s008.xlsm]

## Sheet: P01
ra l	oi l	oe l	ico l	mf l	es l	ra l	oi l	oe l	ico l	mf l	es l	Kippung	Rotation
1.63733	5.49566	5.2056	3.61787	39.4152	28.5688	2.67647	5.9136	4.96419	3.36958	23.8264	19.5074	14.5783	0.175657
1.82759	5.82889	5.31818	4.00345	31.8803	27.4122	1.68583	6.86679	5.25209	4.03031	25.7902	20.3021	14.5791	1.72712
1.70974	5.91767	4.66167	3.61583	33.6395	22.6025	1.50817	6.45929	5.35987	4.02827	28.616	22.4107	14.5732	3.15902
1.58126	6.3152	4.40323	3.33541	28.875	23.0029	1.44393	6.63291	5.37395	4.5544	28.648	21.5455	14.5654	5.12238
1.54432	6.20094	6.26468	3.56502	32.1816	25.0375	1.55403	6.82078	6.08356	4.35481	28.5422	19.9961	14.5627	7.0039
1.67519	5.60328	6.90384	3.92209	31.4689	24.8483	1.76151	6.46844	6.22542	4.24872	35.1259	24.0988	14.5688	8.84276
1.80572	5.63294	6.83138	4.616	30.8207	25.9483	1.69145	6.66826	5.46645	3.84055	35.8632	23.8548	14.5791	10.7016
1.83833	5.37844	6.29885	4.55723	29.5059	23.8033	1.69176	7.03131	5.13419	3.84713	36.5214	24.5047	14.5764	12.4518
1.96165	5.48242	5.74122	4.50132	27.1348	23.7671	1.66576	7.63815	4.82391	4.3751	33.6886	20.3506	14.5734	14.1803
1.85287	5.27556	6.3601	4.42636	24.5393	22.1553	1.59081	8.52467	4.64574	4.47572	32.6411	23.7087	14.5619	16.2431
1.70683	4.80998	7.60549	4.52509	26.2536	20.5038	1.41882	9.33763	4.84429	4.39898	31.0511	25.4456	14.562	18.0856
1.55755	4.26105	6.83432	3.09466	21.8579	18.2774	1.36597	7.74882	5.0427	4.58743	35.1876	23.9295	14.5714	19.8288
1.49757	4.47488	5.89077	2.98318	20.7282	17.5737	1.53311	10.9111	5.85986	4.57419	32.8747	20.9942	14.5797	21.705
1.51465	4.61268	4.7486	3.02955	22.9103	16.9025	1.57737	10.4781	5.37368	4.43592	34.4697	20.9159	14.584	23.3089
1.53373	4.90451	4.32569	3.04912	16.526	16.9549	1.61636	7.96363	4.39486	4.27965	35.5075	23.4479	14.5839	24.6908
1.52049	4.221	3.96042	2.47096	14.2381	15.2541	1.5304	9.18392	3.14013	4.3556	37.4963	23.5577	14.5847	26.2448
1.61877	3.51562	5.33955	2.71085	16.5863	15.0715	1.43054	9.45751	3.95475	4.34222	34.9013	25.1716	14.5953	28.0814
1.70436	3.92078	5.62876	2.60434	17.1562	14.5179	1.40994	9.54226	4.84136	4.56616	37.4309	22.2739	14.6016	30.0774
1.73803	4.15324	5.90828	2.43597	15.4414	17.6143	1.41849	8.81018	4.50359	4.49011	33.1061	23.3721	14.5869	31.8536
1.55555	4.92536	4.56727	2.30986	15.0467	15.8954	1.30454	9.26522	4.39564	4.18505	36.1345	20.0306	14.5625	33.6398
1.54685	5.1228	4.97939	2.74486	15.6637	15.4319	1.22428	9.98038	4.15946	4.07251	33.5714	21.4389	14.5442	35.6256
1.59993	3.90512	4.7225	2.81134	15.5074	15.3045	1.28169	9.96181	4.4247	4.8563	32.5029	22.3745	14.548	37.4557
1.65148	3.28724	4.286	2.85544	12.519	14.2324	1.31647	8.99747	3.69383	5.10687	32.7127	21.2783	14.5493	39.1571
1.71134	3.32719	4.23338	2.53375	11.9518	11.3376	1.33737	8.70508	3.96287	4.83961	30.7656	22.7519	14.5726	41.0761
1.71342	3.30305	5.60375	2.88756	11.4216	13.4943	1.54088	8.91388	5.04964	4.57332	29.2889	23.3018	14.5863	42.7683
1.67093	3.88686	5.88215	2.71911	11.0833	12.2519	1.78516	9.56911	5.72367	4.66289	29.9144	24.9091	14.5917	44.3944
1.65622	4.15787	6.29489	2.45948	10.772	12.306	2.00839	10.6045	5.45873	4.97171	31.2118	22.6786	14.5717	46.1805
1.65532	3.7904	5.49841	1.85851	8.2042	7.2711	1.82767	11.1524	5.80772	4.9906	31.8827	24.0751	14.5495	48.1896
1.63583	4.11126	5.78544	1.78762	7.53085	6.53059	1.44942	11.4673	5.58717	5.37331	30.1292	22.2004	14.5473	49.9993
1.80002	4.12382	4.80548	1.64155	7.90959	6.52181	1.56769	12.5414	5.2236	4.75065	28.3043	22.9771	14.5581	51.8009
1.7383	3.79608	5.18596	1.83291	8.43972	6.3825	1.55945	14.5312	4.80829	4.44547	29.2281	22.6439	14.5728	53.5615
1.62687	3.80488	5.93267	1.93957	8.12218	5.53442	1.37862	13.5425	4.93881	5.32603	29.8836	21.6499	14.5825	55.2275
1.52432	3.4329	5.93433	2.20378	8.22032	5.32234	1.49688	14.2507	4.86651	4.47469	29.2738	20.2568	14.5789	57.0707
1.53914	3.45729	5.61937	2.26541	7.58773	6.30353	1.6335	14.3598	5.22362	5.10143	29.9281	20.2061	14.579	59.0934
1.56233	3.86455	7.41933	2.44474	5.71803	5.95908	1.76737	13.2617	5.18851	5.25795	25.0358	21.2042	14.584	60.8288
1.44581	4.20144	7.97407	2.06853	5.60535	5.35479	1.5499	13.1436	5.07493	5.69929	25.2079	21.2221	14.58	62.758
1.57748	3.95173	7.63469	2.01976	5.80003	5.68671	1.56124	13.5435	4.8375	5.54053	24.1902	19.9209	14.5808	64.8411
1.5125	3.51756	5.18431	1.54776	5.66162	5.47848	1.57708	12.3897	4.18409	5.81492	24.3455	20.2758	14.6086	66.728
1.55329	4.21214	5.20333	1.54881	5.59612	5.76823	1.59481	13.0197	4.32777	5.42205	23.827	21.5064	14.6216	68.559
1.74922	4.99593	5.93982	2.02655	5.71795	5.6292	1.5707	14.0377	4.26736	5.29728	21.6688	19.198	14.6008	69.9042
1.89583	4.45181	6.15039	2.0424	5.16554	5.02716	1.67154	17.6604	4.63923	5.28386	19.7514	18.2626	14.5617	71.4734
2.11512	4.19223	7.57778	2.1093	4.48514	5.318	1.71091	16.3658	5.43562	5.69389	19.1037	15.9135	14.5508	73.1267
1.99646	4.51199	7.7376	2.07586	4.99286	5.35202	1.80604	14.8707	5.23588	6.53652	18.2848	20.5181	14.5592	75.1103
1.80378	4.32428	6.81242	2.42155	6.25299	5.66134	1.81851	15.5235	5.85696	6.51769	20.9286	17.4824	14.5667	76.9806
1.57321	4.33538	6.30596	2.20093	6.15697	5.75515	1.71222	17.071	5.28884	6.44281	18.569	17.1516	14.5548	78.8068
1.64182	3.64682	7.13647	1.73477	3.7122	5.01924	1.7813	20.1282	5.49533	5.80736	14.549	16.0757	14.5503	80.7299
1.67662	4.1099	7.42101	1.70231	3.45799	5.41691	1.65111	18.1815	5.03266	5.82636	13.4481	17.7758	14.5526	82.5256
1.62967	4.31379	6.9862	1.77566	3.59877	5.1253	1.74333	19.0592	5.13311	6.65551	14.4651	16.3316	14.5537	84.1946
1.67356	4.3051	6.65749	1.83387	3.66459	5.17895	1.81408	17.4751	7.59129	5.54884	13.1004	19.0301	14.5621	86.1932
1.87754	3.94866	6.01432	2.03394	2.98526	4.14574	1.77993	16.7614	7.70797	5.38055	13.9102	15.6948	14.5851	87.8498
1.8291	4.07206	5.58395	2.11682	3.13141	4.05881	1.70859	15.531	5.5234	5.11698	8.54684	16.6321	14.6011	89.5841
1.88447	4.12869	7.50457	2.18989	2.92672	4.29577	1.72218	17.9177	6.98102	6.20516	8.20404	14.2486	14.6041	91.6025
1.81506	4.65558	8.26659	2.10465	2.67631	4.45794	1.84858	21.438	7.57375	6.45132	8.18591	16.1684	14.5946	93.5166
1.84628	4.57238	8.97903	2.0192	2.51704	4.51138	1.75549	20.0429	7.70279	6.38245	6.85729	15.0258	14.5779	95.3458
1.65775	4.28839	7.44202	1.95528	2.28746	4.16238	1.97659	17.6	6.69097	5.65798	10.8239	13.4173	14.5594	97.1332
1.86963	4.26794	8.37391	1.96738	2.02474	4.20614	2.18689	21.2237	7.73374	5.83523	6.29816	12.0804	14.5488	98.9256
2.23711	4.28854	9.46753	2.4219	2.1323	4.90996	2.34913	19.0978	8.27818	6.47818	6.66779	13.4592	14.5543	100.542
2.33507	5.28012	10.233	2.46536	2.65556	5.15728	2.30938	19.1924	9.63946	6.65489	4.21962	12.4817	14.5591	102.362
2.37195	5.60288	10.1382	2.15159	2.81649	4.78306	2.42177	19.2749	9.09839	6.48684	3.2543	11.5691	14.5676	104.011
2.24989	5.78487	9.77204	2.21282	2.84058	4.65856	2.2317	21.0946	8.35969	6.17995	3.07276	11.3127	14.5676	105.801
3.38867	5.92375	9.45753	2.42311	2.33079	4.91622	3.28783	19.105	7.39279	6.66291	2.80207	10.1493	14.5576	107.582
3.47088	6.4929	9.63178	2.75757	2.14477	5.03588	3.35062	20.2536	7.83513	6.55665	2.48577	8.99424	14.5486	109.363
2.27909	6.77367	11.213	2.48758	2.35078	4.28196	2.47306	19.7862	6.64116	6.60794	2.64617	10.2962	14.5452	110.978
3.6326	6.98683	11.2733	2.08649	2.51725	5.87228	2.60583	20.3027	6.9903	5.54628	2.74782	10.1612	14.5336	112.589
2.61157	7.44187	9.89703	2.01436	2.51335	5.784	2.79474	18.9193	7.00455	5.06708	2.80524	7.80642	14.5223	114.566
2.74106	7.41524	13.9407	2.31077	2.41481	4.80192	2.5349	18.6832	6.88306	5.74624	2.60176	7.72726	14.5128	116.452
3.09407	8.4509	11.4538	2.37915	2.60449	4.6896	2.84464	19.0723	8.29247	4.94375	3.07134	7.84562	14.515	118.378
3.22384	9.9797	13.5365	2.87046	2.75518	4.8138	3.18205	20.1714	10.4772	5.70553	3.41707	9.37239	14.5324	120.067
4.19748	11.5588	14.8225	2.8143	2.45741	5.65795	3.81801	19.437	10.1485	5.48294	3.07521	9.26913	14.5404	121.652
4.39606	13.085	15.1097	2.46286	2.49146	5.43639	4.41776	19.388	10.7518	6.05999	3.12528	8.14003	14.5271	123.564
4.30666	14.3044	15.3929	2.61165	2.38937	6.4582	4.73861	21.2871	10.9585	5.47722	3.05174	7.8003	14.5208	125.294
3.51006	15.5745	17.506	2.8392	2.24071	5.34814	4.37059	16.6986	10.3883	5.55388	2.91774	6.9327	14.5358	127.113
3.47374	15.2885	15.0914	2.77009	1.89645	4.60173	4.58558	16.8635	10.4066	5.51494	2.43436	6.78295	14.5473	128.802
4.19765	12.0801	15.1934	2.72292	1.97775	3.86728	4.60656	17.2107	11.5361	5.33003	2.0619	5.73464	14.5491	130.666
4.40768	14.3112	18.5114	2.60244	2.49964	4.40704	4.54723	16.6916	13.0723	6.02616	2.52034	6.98816	14.5586	132.571
4.54325	16.1537	17.1631	2.52599	2.70156	3.98014	4.40343	16.647	10.2821	5.38729	2.68425	6.60774	14.5757	134.563
5.34552	14.7916	15.8715	2.59299	2.43963	4.19709	4.60645	15.8286	12.9486	5.3413	2.60439	7.04074	14.5739	136.4
5.61568	17.9324	15.7377	3.37197	1.95834	4.26285	4.13122	18.598	10.2394	5.83031	3.00306	7.26571	14.5694	137.979
5.73504	17.8039	16.2112	3.65404	2.01606	3.92914	4.03207	20.3017	9.19302	5.31483	3.23807	6.14807	14.5662	139.78
5.25499	16.2361	18.6771	3.33449	2.28287	4.60472	3.8972	20.1859	8.61599	5.35909	3.1949	5.62855	14.5569	141.585
4.52955	17.8675	18.5474	3.01944	2.47216	4.59418	4.23738	18.4059	8.14903	4.92399	2.3604	5.33181	14.5422	143.483
5.31123	21.5151	19.0162	3.02817	2.4725	4.20784	4.36582	15.9906	8.15829	4.24611	2.29342	5.50534	14.559	145.432
5.04883	19.7393	19.9907	4.20933	3.03628	4.80365	4.49538	15.2008	10.241	4.13444	2.59013	6.08805	14.5856	147.398
4.90637	20.3548	22.4927	4.38356	2.93101	4.33752	5.18469	17.5861	11.0957	4.14834	2.59749	5.30064	14.6063	149.312
5.59737	19.883	19.2445	3.73394	2.73194	4.39039	4.22561	16.34	11.5899	4.53497	2.97113	5.53016	14.6052	151.159
5.39077	20.2053	19.2003	3.9049	2.25559	3.60798	5.10286	17.1539	11.9424	4.21039	2.50623	5.14675	14.6056	152.81
5.02475	21.534	18.0934	3.7409	2.05612	3.24296	4.24461	16.9313	10.5285	4.43282	1.83758	3.33578	14.6042	154.554
5.24548	22.4918	17.9235	3.94248	1.95925	3.60323	4.25068	16.7437	8.9768	4.11162	1.93337	4.43433	14.6019	155.967
5.09125	20.6796	22.0136	3.88457	1.98884	3.4077	4.25449	14.0615	8.77188	4.55208	2.31536	4.86322	14.5885	157.63
5.30523	21.9689	19.6562	3.94085	2.39356	3.90244	5.06925	14.621	9.62831	4.64499	2.49573	5.53107	14.5811	159.044
5.14757	21.3609	21.0095	4.22502	2.81454	4.12133	4.52002	13.5581	10.0005	4.71759	2.74044	5.03648	14.5837	160.526
5.35392	30.3284	21.5069	4.51189	3.04573	4.69731	4.25263	16.0706	10.9	4.69917	2.92088	6.60231	14.5932	162.5
5.37409	31.6006	22.1593	4.58192	2.70205	3.87844	4.24767	16.6403	10.8043	4.73447	2.75052	6.33801	14.588	164.791
5.21265	28.6666	22.2158	5.02143	2.34356	3.61182	5.04863	18.0718	12.3701	4.80751	2.55503	6.0263	14.5724	166.81
5.65593	22.7019	21.2739	4.93682	2.32317	3.68793	4.67154	12.5373	10.1461	4.1069	2.03922	5.09745	14.5689	168.61
6.04468	23.2671	21.4152	4.50622	2.55162	3.0152	4.37413	13.8599	10.9168	4.54801	1.9058	4.09805	14.5909	170.218
6.05719	24.155	21.6269	4.19588	2.51601	3.40499	4.12988	14.3385	10.1866	4.30673	2.07752	4.0565	14.5974	172.138
5.31048	26.8502	20.9028	4.38711	2.965	3.29123	4.16864	15.0069	11.7488	3.94614	2.5353	3.35638	14.5865	173.9
5.67079	27.4485	21.4395	5.75298	3.15295	3.89921	4.16287	14.1661	11.114	3.93684	2.74263	4.24324	14.5759	175.931
5.27195	30.8476	20.7643	6.37271	2.89396	3.72823	4.99053	14.1311	11.1389	4.21274	2.70169	4.338	14.5766	121.685
6.39045	32.629	18.2923	6.1877	2.80163	3.43901	4.7196	13.2999	10.783	3.80191	2.53273	3.88766	14.5727	-22.162
5.41756	27.4378	19.217	4.92233	2.45892	3.70582	4.35644	14.1149	11.292	3.70334	2.37919	4.41844	14.5685	-166.346
5.26752	31.3816	19.7166	4.89748	2.52372	3.6794	4.31896	14.5046	11.6115	3.4041	2.42198	4.07451	14.567	-176.719
5.09091	32.9909	22.7369	5.58091	2.87928	3.5074	4.53047	12.4945	11.9218	3.87704	2.94247	3.97097	14.5816	-174.817
5.24929	35.0286	23.5688	6.30137	3.05396	3.08724	4.03572	13.8859	10.3474	3.87715	2.97948	3.17417	14.5978	-172.937
5.23701	31.6893	23.1512	5.4296	3.21534	3.39911	4.58227	11.6558	11.5391	3.72043	2.64912	3.69338	14.5908	-171.169
5.2222	28.646	23.0507	6.30705	3.34172	4.06319	4.3137	10.5916	10.8283	3.41297	2.296	4.55259	14.5849	-169.414
5.2018	30.3898	22.0316	6.12334	3.19734	4.38688	3.70021	10.1331	11.9024	3.47105	2.28805	4.59234	14.5797	-167.835
5.27653	34.3125	24.6063	4.99731	3.00482	3.46962	3.3628	10.5097	12.1051	3.70865	2.27219	3.33004	14.5757	-166.122
5.15034	31.808	21.369	6.70784	3.82232	3.36393	3.15082	9.48934	11.738	3.18304	2.75794	3.40435	14.5747	-164.684
5.5329	32.6453	19.2756	6.85342	3.81405	3.28638	3.23202	9.62714	12.2082	3.1143	2.73346	3.26639	14.5874	-163.015
6.2577	32.097	21.7131	5.76111	3.53044	3.06687	3.53768	9.47168	11.4896	2.72778	2.70421	3.75277	14.5831	-161.137
5.80803	35.5012	22.7288	6.58821	3.30109	3.13952	3.39453	10.8079	12.3402	3.03459	2.47627	4.26371	14.5779	-159.146
5.67171	31.6943	23.0009	6.92118	3.99157	3.94999	3.97963	9.6076	10.3841	3.5629	3.11863	4.10816	14.5818	-157.444
5.91094	33.6367	23.6038	6.89006	3.76832	3.85455	4.06582	11.6674	10.7054	3.23212	2.88183	3.62695	14.598	-156.034
5.47204	36.3355	21.0183	7.01912	3.64268	3.52015	3.66292	10.2378	9.75883	3.07576	2.84839	3.59361	14.6003	-154.212
4.79794	37.2547	22.5805	5.83796	3.03645	2.80289	3.11497	9.19552	11.9042	2.71211	2.47681	3.34239	14.5815	-152.378
3.94379	40.6954	20.7991	5.66461	3.1745	3.07763	2.82008	7.86817	12.0015	3.06047	2.33692	2.86908	14.5764	-150.236
3.95836	41.6544	21.2826	6.14851	3.46557	3.51078	3.00824	7.79786	12.6593	2.83461	2.51092	3.14329	14.5936	-148.067
4.55307	37.2644	20.731	6.82894	3.48764	3.60743	3.35356	8.38491	12.84	2.87695	2.9364	3.20617	14.6025	-146.4
4.4349	37.4267	20.3377	6.03779	3.54734	4.10139	3.53463	8.8885	9.83282	2.72122	3.21525	3.0033	14.5991	-144.895
4.38507	37.5654	19.2316	7.462	4.22479	5.07062	3.62806	8.10028	9.74485	2.74455	3.27423	3.67157	14.6012	-143.174
3.79453	41.8357	21.3763	6.46049	4.13292	5.62212	3.14906	7.8761	12.0818	2.63432	3.11856	4.20092	14.6049	-141.324
3.52306	39.5693	19.241	5.55488	3.05462	5.31431	3.2851	7.50536	9.56316	2.37591	2.63285	3.62582	14.6006	-139.632
3.69101	41.7086	18.4178	5.11323	2.57519	5.26568	3.40664	7.63463	9.46969	2.36526	2.27524	3.22959	14.5893	-137.987
3.61382	36.1323	15.4386	5.97344	2.96944	5.398	2.76415	6.07852	10.0341	2.14429	2.37251	3.08605	14.5705	-136.159
3.28229	38.4689	15.7762	6.60581	3.01222	5.69109	2.8085	6.46697	9.43406	2.05368	2.42661	3.05126	14.5633	-134.323
3.28523	39.8861	17.3349	6.27048	3.163	5.45257	2.67968	6.3678	7.46484	1.91254	2.30094	3.02458	14.5679	-132.287
3.86651	38.1353	19.4055	5.77995	3.79873	6.65027	2.64312	6.53844	7.35089	2.00015	3.12297	3.93168	14.5657	-130.428
3.8478	39.1309	16.7625	5.77652	4.63182	7.68008	2.45029	5.64154	6.76022	2.30165	3.34821	3.91092	14.5578	-128.607
3.38314	37.6856	14.3495	5.80843	4.50949	8.13086	2.1466	5.35657	6.92456	2.12269	2.86522	3.51961	14.5533	-126.993
3.72664	37.7895	14.4081	6.45916	4.01553	8.96236	2.25055	5.71889	6.46419	1.94513	1.979	3.32314	14.5665	-125.181
3.86533	37.4532	14.3197	5.70168	3.58256	8.16689	2.05433	5.15436	6.76058	2.07225	2.01017	3.67184	14.5694	-123.206
4.30494	33.0163	16.0211	5.9622	3.64189	8.4535	2.06598	4.5305	7.15787	2.17899	2.20209	3.62254	14.5696	-121.467
3.97076	36.5544	15.7333	6.38991	3.42181	8.96949	2.23162	4.78519	7.67969	2.12863	2.10747	3.36658	14.5626	-119.564
3.54322	39.6463	13.2127	6.46613	4.39257	9.63942	2.40868	4.31673	6.9598	1.80214	2.73113	3.92558	14.5683	-117.796
3.12827	35.0337	13.7316	6.11565	4.62938	8.79108	2.42536	3.62838	6.30043	1.60455	2.8487	3.75002	14.575	-115.949
2.916	36.4013	12.4443	5.7582	4.14339	9.20021	2.15424	2.86906	5.48826	1.41545	2.56638	3.70682	14.5673	-114.219
3.27449	36.0891	15.6696	6.46001	3.84568	8.75028	2.21559	3.06256	5.28886	1.7774	2.00231	3.1065	14.5676	-112.433
3.22219	41.4373	15.3796	6.20018	4.40373	7.84683	2.25454	3.31879	7.94797	1.78635	1.95605	2.65672	14.5747	-110.519
2.98997	35.7378	11.5748	5.4392	6.28055	9.34259	1.98112	3.28405	5.50005	2.34529	2.01555	2.82608	14.5886	-108.541
3.25562	40.047	14.4674	5.71601	6.68465	9.78075	1.88807	3.08302	5.17383	2.36152	1.92911	3.40405	14.5924	-106.925
3.35225	39.5411	15.7527	5.52919	5.68312	9.20656	2.13504	3.43108	5.27621	2.2172	2.08776	3.13234	14.5902	-104.973
2.86851	31.2764	14.5787	5.77418	5.68879	10.0051	2.1201	3.29622	5.13065	2.29574	2.28015	2.80525	14.6019	-103.365
3.14224	30.1155	17.8967	6.32037	6.69267	10.175	2.12948	3.41646	5.30545	2.18205	2.18936	3.44393	14.6021	-101.563
3.01401	28.5546	13.5528	6.33088	7.15303	10.7577	2.03899	3.51675	4.49699	2.02674	2.05079	3.36921	14.5948	-99.7392
2.88474	31.5734	14.6604	7.07257	8.00689	9.2969	2.06461	3.18223	4.70313	2.05437	2.17828	3.04283	14.5806	-98.3024
2.71884	34.8983	11.5562	6.47639	9.2217	10.1783	2.00419	3.10051	5.5435	2.0722	2.27154	2.97091	14.5553	-96.7713
3.00954	37.294	15.9566	7.56945	11.2587	12.1033	2.17364	3.56811	7.73764	2.68704	2.14108	3.27158	14.5432	-94.9023
3.01347	33.822	16.0183	5.68027	12.7504	12.7471	2.9732	3.82003	9.85969	2.03658	2.89266	3.87995	14.5322	-93.0801
2.48804	28.3601	10.447	5.6239	10.3347	11.1304	3.04469	3.97215	9.01725	2.04688	2.88797	4.11098	14.53	-91.1952
2.23712	30.1939	9.52588	5.51453	12.9942	10.6082	2.60852	3.84632	6.19393	2.42912	3.42516	4.17974	14.5223	-89.1361
2.11445	24.5241	8.67643	5.35411	16.2358	11.9957	2.32505	4.36406	5.82223	2.53042	3.04912	3.97748	14.5042	-87.3975
2.00093	25.5576	8.67022	5.5571	17.2254	13.1447	2.13361	4.19125	6.15651	2.44014	3.17371	3.63461	14.506	-85.7948
1.99735	29.1442	8.53476	7.52185	21.4962	13.6633	2.10662	4.01821	5.8377	2.43778	3.57256	3.78279	14.5045	-84.2939
2.16397	25.3937	7.48336	7.52932	21.2343	13.866	2.19944	3.75106	5.45764	2.14412	3.72394	4.77684	14.5088	-82.4543
2.53972	25.9429	7.65152	6.42455	25.1636	14.3208	2.18037	3.54364	5.96256	2.29748	4.43601	5.24512	14.5178	-80.5455
2.11685	25.4305	7.8154	6.48061	23.5849	13.8675	2.03592	3.62894	6.14877	2.61164	4.3596	5.16689	14.5303	-78.6917
1.68607	25.3084	9.1974	6.50049	25.0186	12.7085	1.76647	3.85412	6.58629	2.37816	3.81168	4.40913	14.5464	-76.9215
1.68497	20.9177	7.91892	5.65628	23.8517	15.0561	1.68643	3.6767	5.47306	2.11197	4.1523	4.16818	14.5534	-74.7395
2.04827	19.0381	8.80529	6.17521	24.6305	15.8484	1.81473	3.36272	5.23946	1.84254	4.3157	3.83346	14.5495	-72.9434
1.98294	18.6181	8.80749	6.143	27.7576	15.8654	1.75614	3.37323	5.19418	1.8078	3.99287	3.80272	14.5348	-71.1251
2.0498	19.1272	9.04679	5.055	28.5702	15.9092	1.99752	4.16878	5.61412	1.90555	4.22237	4.18268	14.5327	-69.4951
2.1282	20.3846	6.10915	5.00638	30.8191	15.6167	1.94756	4.21436	5.35787	2.18327	5.22323	7.40869	14.5451	-67.7566
2.04167	19.5057	6.0702	5.15233	30.3706	16.0625	1.86226	4.52764	4.23647	2.33681	5.22055	7.51227	14.5627	-65.6365
1.82563	20.9295	5.91359	5.14549	30.0123	18.9333	1.55579	3.9871	4.7847	2.29381	4.63948	5.46817	14.5787	-64.1421
1.87012	20.0456	6.67124	6.18707	30.2499	20.8811	2.05192	5.21985	6.03546	2.70471	4.71056	6.17911	14.5824	-62.5803
1.84358	19.332	6.59042	6.87057	32.2	19.1581	2.08819	5.13309	6.94689	3.02399	5.66608	6.84643	14.5845	-60.548
1.76031	18.4326	6.21448	6.93858	30.7486	22.6031	2.00086	5.18149	6.9418	2.92632	6.3231	6.99239	14.5835	-58.3341
2.00717	16.1368	7.2182	6.17305	35.2737	22.2574	2.45926	6.18479	8.32319	2.69154	6.3486	7.53864	14.5859	-56.7484
2.19905	14.6565	7.77719	5.47338	33.3486	20.424	2.81276	6.32456	5.49566	3.44246	5.64035	7.12476	14.5711	-55.2752
2.14502	16.867	9.0508	4.62529	33.7938	20.749	2.75298	5.0264	5.46024	3.21915	6.19824	7.43606	14.5736	-53.7067
1.86417	16.223	8.16689	5.21329	36.3366	21.0643	2.19497	4.69464	6.6647	2.93558	6.62651	7.97789	14.5785	-51.9332
1.89333	15.0528	7.49842	5.62341	36.2537	23.3833	1.8594	5.32669	5.94988	2.66217	7.17755	9.71123	14.5707	-49.3744
1.81413	13.9378	6.82577	5.74945	35.407	22.4145	2.05602	6.0469	6.10787	2.54522	7.35123	9.93406	14.5638	-47.4989
1.83892	11.9559	6.32616	6.0235	32.8683	19.7068	2.32423	6.16937	5.97451	2.60427	7.52863	12.2415	14.5802	-45.8468
1.95912	10.011	6.48896	6.17704	33.6601	21.8462	2.31061	5.52475	4.86682	2.65874	8.46071	12.6283	14.5967	-44.219
2.0397	10.7431	6.47461	5.89165	35.4844	24.7394	2.4162	6.82474	5.99409	2.71006	12.9977	13.6244	14.6111	-42.3145
1.92074	12.6209	6.22859	6.42796	42.8018	26.2033	2.33302	6.94453	6.6335	2.80351	14.7118	12.0984	14.6169	-40.2548
1.86166	11.4	7.18679	5.47914	37.6601	25.5799	2.11243	6.5981	5.84882	2.95081	16.3652	14.6575	14.613	-38.4343
1.68414	11.4564	7.05175	6.75742	38.1211	22.8975	1.87889	6.34698	5.26721	2.95595	17.7344	13.8115	14.6131	-36.6603
1.64356	10.9991	6.35686	6.28136	38.5439	22.0226	1.70927	5.93687	4.94383	2.53464	18.196	13.5373	14.6062	-34.6729
1.86993	11.1626	5.78713	4.89832	35.2093	22.4686	1.82377	6.04068	5.03582	2.54211	16.4541	14.0569	14.5979	-32.7102
2.27296	11.7434	6.29188	5.30727	35.0871	21.7916	1.9708	7.06897	6.7514	3.39159	17.0128	15.8532	14.5834	-30.8099
2.27403	12.0867	6.09221	5.50716	39.4544	27.6754	2.14301	7.84437	7.0368	3.36396	20.3324	15.632	14.5652	-29.0527
2.23807	12.6657	5.88654	5.86465	37.355	27.3172	1.99593	7.13412	5.88146	3.21825	17.2306	15.7461	14.5685	-27.2484
2.13069	13.6564	5.96313	5.88294	39.2262	21.8499	1.82065	5.75606	5.04058	3.05081	18.3099	16.3553	14.5844	-25.4588
2.05033	9.01527	6.55686	5.23369	37.7343	22.2007	1.8322	6.66967	5.52244	3.29216	19.4594	16.989	14.6	-23.5365
1.81636	8.89959	6.54774	6.45564	37.539	22.7757	1.76174	7.19178	5.51042	3.00873	25.2337	20.0659	14.6139	-21.6259
1.93771	11.1303	6.56854	5.88882	37.3337	23.2863	1.95407	7.4699	5.02195	3.16821	22.9101	20.2788	14.6106	-19.9756
2.07338	11.3027	6.57823	4.97772	38.5835	24.3935	2.10531	6.6537	5.74339	3.71287	22.59	21.0836	14.6035	-18.2873
2.00303	11.6635	7.3131	4.82005	36.96	24.1601	2.02447	5.78175	5.79208	3.34159	28.5758	20.198	14.6029	-16.2677
1.88444	10.3332	6.80529	5.11184	34.7185	21.6211	1.89573	6.70878	5.82895	3.53517	30.5248	18.6816	14.612	-14.1197
1.92263	9.02375	6.54537	4.97325	37.0637	21.5981	2.06462	6.9306	5.10889	3.91765	29.239	18.3144	14.6153	-12.0598
1.78406	8.48646	7.0993	5.32289	39.5459	22.2299	1.90915	6.24529	5.55979	4.20696	29.3418	19.2643	14.6157	-10.2833
2.00192	8.53664	7.36622	5.6103	41.9204	22.254	2.10507	5.89186	4.5387	3.64256	31.6281	19.8255	14.6174	-8.5292
2.15806	8.8856	7.38608	5.5424	39.3262	21.7852	2.04301	6.93497	4.20653	3.56855	30.4305	23.946	14.6016	-6.97776
1.98472	8.3457	7.08999	4.13327	37.2	21.7069	1.90034	7.3186	4.06625	3.73708	30.2588	22.344	14.5933	-5.32367
1.70445	8.77257	6.91972	4.25277	34.0992	22.8063	1.96801	7.2068	5.00589	3.73569	33.1323	25.9873	14.582	-3.27831
1.63082	9.5668	6.77615	4.08133	36.1701	20.9858	1.89825	7.75378	5.95592	4.2154	39.9896	28.0731	14.5696	-1.2289
1.8395	9.92006	6.92538	5.15536	35.8949	21.4602	1.96189	8.07912	7.16885	3.77677	42.3769	26.1885	14.5643	0.301069

## Sheet: P03
ra l	oi l	oe l	ico l	mf l	es l	ra l	oi l	oe l	ico l	mf l	es l	Kippung	Rotation
1.85848	9.59574	2.95109	4.52716	19.3292	15.4069	1.65446	3.41578	3.54597	6.18385	25.2993	27.0319	14.5516	0.0878653
2.09912	9.76618	3.16064	4.93222	17.8018	13.6549	1.68607	3.53071	4.08725	6.4716	27.0019	26.3661	14.5572	1.76239
1.76216	9.43814	3.22896	4.78957	16.7176	12.0052	1.84594	3.57542	4.96811	6.44557	24.6836	30.9511	14.5771	3.32179
1.52624	9.41156	2.96999	4.25201	16.1766	14.3007	1.74041	3.35599	5.242	6.328	23.5081	29.624	14.5801	5.1344
1.55614	8.94464	2.45273	3.54728	13.6282	15.5688	2.03134	3.43012	5.24101	6.68585	23.4616	29.288	14.5795	7.18139
1.66466	8.01711	2.63407	3.79235	12.4684	15.484	2.0019	3.15882	4.60325	7.04914	24.4159	29.8229	14.5798	8.78316
1.71545	10.0758	2.88644	4.07086	12.6297	14.7951	1.82907	3.02009	4.64436	7.79591	24.6225	31.1569	14.5526	9.77533
1.71761	10.4839	3.27785	4.06203	13.5739	17.3237	1.62483	3.26781	4.77856	7.74555	27.7086	32.0239	14.5215	11.674
2.03395	10.2532	3.4027	4.3946	13.4912	16.2013	2.05291	3.7107	5.42224	7.79434	27.1396	28.1815	14.5206	13.8605
2.09633	8.81026	3.39656	4.34511	11.6895	13.4317	2.07709	3.851	5.8248	6.89345	27.6619	31.6524	14.5283	16.3078
2.04515	8.81113	2.98745	4.34924	11.6507	13.3179	2.02827	3.65578	5.19648	7.18284	29.6879	28.7264	14.5312	18.029
1.61023	8.41785	2.85861	3.85128	10.1041	12.7483	1.81043	3.40971	4.67875	7.30103	26.8318	28.5299	14.5504	19.6779
1.4798	6.40784	2.74051	3.24155	8.92056	10.1328	1.84989	3.72228	5.53513	6.8099	27.0318	32.1624	14.5739	21.2597
1.70434	6.81842	2.97472	2.84808	9.35926	10.3497	1.86506	3.5319	5.70277	5.61679	27.2532	27.1156	14.5904	23.0085
1.75343	7.53816	2.96604	2.87056	10.0377	9.05287	1.8156	3.13383	5.34804	6.01413	31.1695	23.8327	14.5893	24.8894
1.75943	7.44067	2.67807	3.4082	10.2019	10.6663	1.77699	3.68736	5.18579	7.51997	31.2774	23.3311	14.5839	26.6311
1.91145	6.26722	2.27958	3.56873	9.12018	8.19664	1.83209	4.09358	5.28385	7.35425	28.9886	24.6804	14.571	28.4938
1.98334	6.11747	2.74761	3.25672	8.37644	6.79197	1.90357	3.83176	4.56865	6.78668	28.4431	27.2075	14.5715	30.2259
1.568	5.84445	2.52914	2.77682	9.93873	5.26111	1.62428	3.6971	4.09347	7.02816	25.0638	25.1976	14.5604	31.859
1.54941	6.00017	2.54406	2.65636	9.23735	5.40406	1.838	3.9407	4.89447	7.35011	24.6808	24.5539	14.5356	33.5329
1.62237	6.46381	2.0792	2.46852	8.39682	4.78596	1.82739	4.12801	4.70996	7.12532	28.2293	22.47	14.5169	35.3729
1.66718	5.64893	2.61049	2.3696	7.45693	4.68502	1.77908	3.66687	4.46088	7.01669	23.9208	25.2752	14.5095	37.4753
1.76272	5.63541	2.8237	2.81339	6.99863	4.53621	1.59082	3.87191	4.55383	6.61902	23.485	27.3201	14.5148	39.2137
1.85121	6.18662	3.37052	3.13415	7.5347	4.85437	1.76632	4.34876	4.7447	7.44836	23.2903	28.4959	14.5216	41.1435
1.77489	6.10259	2.93884	3.02661	7.32857	5.40868	1.83273	4.51687	5.25802	8.09518	23.5377	28.4464	14.5301	43.0057
1.35408	5.41116	2.53569	2.38887	6.9527	5.43188	1.72743	4.70538	5.8866	7.83055	22.98	27.3688	14.5352	44.8644
1.38764	4.68962	2.98998	2.77718	6.80947	5.60631	1.80716	4.52528	6.30373	8.02214	22.4217	27.3945	14.5407	46.547
1.46634	4.64763	2.63093	2.72794	6.38276	5.86341	1.84098	4.64434	6.04062	7.7368	21.1233	25.7653	14.5515	48.0169
1.51771	4.74724	2.30862	2.70081	6.36989	6.02183	1.75708	4.52275	5.58115	7.60779	20.6361	25.2018	14.5703	49.7282
1.62516	4.49297	2.59265	3.25745	5.94711	5.8336	1.82523	5.00831	8.49933	7.83565	22.6295	27.4276	14.5726	51.6707
1.74904	4.7142	3.48976	3.16739	5.95624	5.44751	2.03082	4.77107	9.91146	8.54789	21.6852	27.4569	14.5696	53.7149
1.66862	5.2848	4.08719	2.87914	5.21835	4.90363	2.00788	4.44742	9.58336	9.18187	20.9914	26.8971	14.5673	55.5181
1.45809	4.9501	3.4666	2.51227	4.52254	4.1552	1.8875	4.69779	9.41252	9.20895	20.2298	26.9258	14.5517	57.3116
1.34251	4.8962	2.74334	2.64423	3.83038	3.63992	2.08038	5.43407	10.6564	8.46017	19.1105	24.0049	14.5458	58.9767
1.45887	4.93154	2.54702	2.47594	3.72235	4.74975	2.25516	6.0605	9.24774	7.8778	15.7566	23.7268	14.5616	60.9718
1.64088	4.75861	2.42598	2.37558	4.39931	5.29486	2.20397	6.64602	9.59753	7.27954	16.3259	27.0091	14.5701	62.724
1.89724	4.77347	3.14569	3.02148	5.10553	4.6442	2.47882	7.37577	10.3573	8.043	20.591	24.7535	14.5708	64.5796
1.85867	5.27971	3.45669	2.99283	4.94467	4.93195	2.58515	6.5616	11.7956	8.46955	20.9599	22.5245	14.5719	66.3055
1.67114	5.05166	3.18138	2.38786	4.64339	4.11437	2.44834	6.01735	12.0799	9.58179	19.4819	22.0095	14.5687	68.4964
1.48775	4.49498	3.21174	2.238	3.72429	4.56345	2.42858	6.17647	11.9418	10.2916	14.5751	21.0264	14.5591	70.1771
1.51013	5.28474	3.40016	2.41784	3.11685	4.72388	2.27448	6.69181	12.1269	10.1027	12.2884	23.0601	14.5636	72.0077
1.68725	5.19541	3.20736	2.39304	3.0755	5.37534	2.60325	7.47467	13.8222	8.49573	12.1867	26.6183	14.5517	73.7347
1.67833	5.69838	3.16426	2.83358	3.10789	5.25455	2.82195	8.45009	11.9601	10.9579	9.94114	27.1887	14.5349	75.6869
1.60325	4.91364	2.42928	2.83915	3.23652	4.64361	2.7882	8.05718	11.4223	11.1834	9.94693	23.4332	14.5436	77.238
1.57123	3.54477	2.26029	2.8963	2.75748	3.59794	2.49196	7.80692	10.9467	10.9006	10.0804	22.459	14.5625	79.0518
1.40943	3.22268	2.48662	2.34697	2.48453	3.59824	2.59449	9.15694	14.5151	8.86058	10.5657	20.1229	14.566	81.0463
1.51881	3.40187	2.83129	2.14536	2.30711	3.69972	2.48711	8.84662	17.4587	9.10227	10.2628	19.508	14.5459	82.8965
1.63229	3.96536	2.74137	2.12414	2.21961	3.69239	2.40639	8.36834	17.5123	8.93885	7.21657	19.8603	14.5378	84.6983
1.8199	3.99037	2.60322	2.44781	2.3833	3.15928	2.41066	8.15768	18.0336	9.12626	5.94256	17.1044	14.5375	86.5153
1.92633	3.696	2.70875	4.94007	2.78174	4.16921	2.6	9.58439	18.549	9.11378	6.16993	17.8913	14.5397	88.3087
2.06738	3.56812	3.00337	2.53188	2.61388	4.07664	2.74349	10.5873	20.1906	8.93088	6.24314	17.7528	14.5502	89.8437
1.87052	3.83293	3.21991	2.55068	2.02451	2.81243	2.78626	8.58602	16.9955	9.22231	4.93769	16.8758	14.5538	91.5817
1.77678	3.7451	3.2474	2.57398	1.97431	3.24567	2.74173	8.83746	19.1515	9.99634	9.21907	14.9191	14.5565	93.0924
1.78009	4.13421	2.91964	2.6018	1.92618	3.52243	2.5316	10.022	18.649	9.44466	8.82443	17.0544	14.5478	94.8449
1.82157	3.84625	2.94198	2.63416	1.95243	4.1366	2.57241	10.1046	15.7532	9.70347	8.44001	18.9026	14.5424	96.6438
2.2378	4.99902	3.68002	2.67105	2.29956	4.3804	2.72551	10.6462	17.1699	9.70208	3.45621	19.1863	14.5398	98.7238
2.02346	4.85688	4.19714	3.24216	2.35718	4.16858	2.87571	10.9024	20.4052	9.91331	3.59086	18.6916	14.5446	100.427
1.87967	4.9734	3.98426	2.58733	2.1183	3.99645	3.96476	10.2393	24.539	11.4569	3.34032	19.625	14.5372	102.144
1.85367	4.99782	4.47832	2.5384	2.12955	3.35752	3.98946	12.1226	23.9442	10.3872	3.45412	17.0591	14.5338	103.746
1.72576	5.46132	5.73103	2.92711	2.25788	3.271	3.19032	13.3587	20.2105	9.43898	3.38984	14.9407	14.54	105.398
1.81858	5.38885	7.15532	3.35684	2.19238	2.99529	3.62686	14.2746	24.4229	10.4355	3.0668	13.7143	14.5533	107.281
2.04425	6.56583	8.23209	3.8311	2.45505	3.53944	3.96665	15.5795	22.6173	10.544	3.4881	14.1958	14.566	109.444
2.15082	7.02642	8.24659	2.95934	2.62542	3.59331	4.07963	14.5212	22.1536	9.81617	3.57185	14.9898	14.5756	111.165
1.87726	6.38218	6.20105	2.76423	2.17691	3.75349	3.61488	12.8773	20.5925	8.91612	3.07171	14.2433	14.5705	112.957
3.88517	7.17367	6.75606	1.39967	1.86585	3.37513	3.78241	15.1744	28.4671	9.91492	2.83059	13.6276	14.5728	114.861
3.97535	8.61549	6.44887	1.4835	1.8592	3.59483	4.1401	16.1757	21.6555	11.0809	2.8026	13.5794	14.5618	116.784
1.99331	8.80917	6.72262	1.71167	1.94734	3.49081	4.74564	15.7241	25.134	11.2052	2.80293	12.6028	14.5662	118.494
2.60299	9.03495	8.05631	2.02684	2.36078	3.67674	4.81732	17.6322	26.3367	9.8548	3.01505	11.7374	14.5797	119.979
3.24173	10.6113	8.75078	2.09613	2.38129	4.99864	5.24681	18.6053	29.4796	8.41915	2.93565	13.6913	14.5784	121.427
3.19069	12.1625	9.48924	2.05342	2.28668	5.05122	5.74532	15.5101	26.9853	9.08583	2.9068	13.885	14.58	123.385
2.77991	12.8676	10.1048	1.84302	2.15464	4.56188	6.06877	15.8823	26.9404	10.3013	3.38299	15.1104	14.5712	125.254
3.15777	14.6564	11.3472	1.93146	2.6275	4.39408	6.09101	21.2314	27.8013	10.1236	3.83795	17.4096	14.5749	127.062
3.24511	16.0322	13.018	2.14798	2.47961	4.72633	8.01328	21.8049	25.3992	9.34748	3.47481	17.3621	14.572	129.242
3.62658	14.1447	14.6042	2.04801	2.29018	5.42253	5.94153	22.4824	32.4065	10.0892	3.04519	15.9793	14.5583	131.129
4.11736	13.061	14.8281	2.67241	3.12318	5.27568	6.37467	22.5188	29.6589	11.0653	3.95566	13.676	14.5596	132.902
3.97087	13.936	13.6393	2.60797	3.30863	5.47684	8.07479	26.2066	30.3642	11.4407	4.29351	15.7724	14.5656	134.71
4.70517	14.9062	15.3984	2.82298	2.81218	4.71509	6.37355	21.284	37.2724	12.638	4.3041	15.2423	14.5542	136.44
5.62107	13.1591	16.0041	2.93468	2.58034	3.84407	6.41774	25.8917	35.7905	11.7577	3.85687	12.4085	14.5497	137.977
5.97283	16.3192	14.8766	3.08262	2.84704	4.63672	6.45778	25.4011	39.7021	12.0549	4.10126	13.9738	14.5569	139.898
6.25455	17.0459	15.0042	3.71054	2.75203	4.48403	8.0812	19.0403	38.0496	11.4332	3.66819	15.0195	14.5675	141.771
6.00204	16.4848	14.7043	4.0254	2.6545	4.22716	7.06127	17.8875	37.4163	10.8349	3.23606	13.6765	14.5692	143.485
6.48897	16.3154	16.2587	3.90558	3.06694	4.09663	6.26766	17.9006	39.6274	10.8881	3.7206	14.6295	14.5538	145.342
6.81199	16.7103	16.6835	4.08022	3.9206	4.15683	6.61413	21.6804	32.7662	10.1786	4.82332	13.5392	14.5342	147.257
5.22151	18.432	17.2224	3.76451	4.24023	3.96064	6.59574	23.4663	39.3919	10.6898	5.06967	14.0774	14.5429	149.003
6.56573	20.0097	16.462	4.61355	4.80941	3.71475	6.61097	27.0616	42.0469	11.6207	5.50415	10.8853	14.5681	150.736
6.14879	21.8829	19.2334	4.40565	5.26098	4.29226	6.62213	26.4286	43.0232	12.9019	6.58023	8.00101	14.5903	152.508
6.65906	21.5652	22.0502	3.79752	4.16732	4.55304	7.90809	24.2373	40.3223	12.5604	5.58671	9.03156	14.5938	154.258
6.03489	19.877	20.3296	4.64757	3.8979	4.28703	8.49672	24.8313	38.6546	11.2141	4.55125	8.94585	14.5937	155.954
4.69691	19.3385	16.6852	4.64065	3.5741	3.61333	8.50253	22.5648	35.6302	10.1882	3.99594	7.83722	14.5985	157.82
6.14558	23.9173	27.8554	5.05301	4.00525	3.31033	7.15358	24.7102	31.9033	10.1318	4.31544	6.40648	14.5979	159.786
6.34775	27.4426	30.8192	5.34671	4.99085	3.16634	6.98658	26.0428	33.8877	9.55466	5.89931	5.78813	14.5825	161.507
6.47445	21.2558	25.2141	5.41746	4.8159	3.23277	6.33357	24.702	30.9104	9.28074	5.76498	6.01951	14.58	163.234
6.24149	18.7081	20.2144	5.58986	3.14087	3.06194	5.94256	21.5697	30.6861	8.87145	4.34242	5.96291	14.5814	165.023
5.95336	22.5831	21.7499	5.6461	3.43921	3.55899	6.2639	20.6172	29.2189	10.0041	4.57593	6.51376	14.57	166.724
7.52221	30.0486	25.2855	6.98465	4.17391	4.21267	6.45033	21.8495	30.8199	10.6258	5.07985	6.28535	14.5678	168.403
7.20667	24.1538	32.9504	7.3795	4.41556	4.41706	6.09139	22.1943	36.5399	10.392	5.10612	6.75441	14.5765	169.815
7.01252	24.5052	34.9688	7.37997	4.27075	4.44524	6.21471	26.6485	34.5844	11.0428	4.95059	7.94095	14.5824	171.582
7.22674	24.8469	35.2485	7.08158	4.17841	3.88236	5.59433	25.0596	42.4431	8.84058	4.73805	6.64415	14.5849	173.643
7.24237	29.5824	33.3459	7.54019	3.6348	3.92155	5.17686	21.5959	36.9924	8.12474	4.0282	6.41686	14.5794	175.514
7.33044	29.3964	38.4778	7.61636	3.85638	3.42627	5.99587	24.7387	35.8191	9.81444	4.30505	7.00187	14.5734	145.106
6.70342	32.2307	32.6146	8.53298	3.58709	3.77883	6.00137	23.9684	39.2095	10.1495	4.20631	7.1933	14.5569	1.93878
6.08483	28.9649	33.1065	8.95516	3.37285	4.18315	5.8087	22.2609	36.9958	10.8064	4.041	6.85531	14.5559	-140.588
6.55156	23.1953	39.4368	9.98971	3.43335	4.1574	6.09502	20.1156	36.2558	10.1546	4.18171	6.04784	14.5432	-176.789
7.14836	23.354	39.3187	10.2932	3.11714	3.58156	5.46339	22.3497	35.2731	8.0528	3.87167	5.1045	14.5316	-173.317
7.46884	27.1828	41.1429	9.56338	3.27407	3.42742	6.50423	21.1213	32.752	8.28845	4.04851	4.84314	14.5373	-169.196
5.47077	28.3983	39.3465	7.32784	3.48016	3.65052	6.09987	20.9248	32.4421	8.14922	3.9733	5.47391	14.5414	-167.434
7.10588	32.7944	35.2642	10.4748	3.78314	4.00151	6.2457	25.0532	32.1156	8.00914	3.70926	5.99906	14.5514	-168.819
5.53825	33.4899	35.63	8.71607	4.20162	4.53514	6.16492	24.2806	31.7731	10.477	4.27669	6.08809	14.5598	-168.152
5.65713	31.9419	43.7332	11.3869	4.25222	5.16502	6.99626	21.8367	38.7333	9.37886	4.52271	4.42279	14.5611	-166.288
5.75966	30.3669	41.4356	9.63864	3.99874	5.31453	7.208	20.294	37.6421	8.3695	4.23417	4.36118	14.5609	-164.495
5.8927	30.7003	36.5835	10.2403	3.97795	4.86233	5.97053	19.1399	33.2834	8.55961	3.40609	4.29242	14.5798	-162.784
6.64767	34.7502	36.8511	10.9714	3.83109	4.44746	6.49343	22.7594	30.3952	7.30294	3.41887	5.67748	14.5991	-161.13
7.01572	34.641	37.0925	11.1052	4.39163	4.08489	6.15046	19.2578	33.2281	7.16195	3.62468	6.00294	14.6014	-159.136
5.20479	30.5039	45.3734	10.2621	4.26646	5.08927	7.27515	18.9818	36.0324	9.24837	3.85214	6.11634	14.5974	-157.426
6.79271	29.9298	42.8506	11.4041	3.8056	6.65785	7.01744	23.7902	34.5869	8.98379	3.54135	8.57513	14.5926	-155.843
6.83555	25.9352	35.974	11.2702	3.68153	7.35867	6.52736	22.2516	33.9028	8.24721	3.83211	8.16931	14.5983	-154.052
6.03972	25.4056	36.555	10.9716	3.72543	6.62669	6.38671	18.105	26.2338	7.60055	3.79839	6.188	14.6019	-152.164
5.17565	25.8495	33.6871	10.166	4.45861	7.27427	6.20423	21.1812	22.2753	7.04276	4.1989	5.01653	14.5943	-150.413
4.26105	35.5303	37.9619	11.3072	4.84994	7.32868	5.16355	16.099	20.4427	5.43844	4.07619	4.63652	14.5737	-148.499
4.71079	29.2051	38.006	10.5946	4.48833	6.88224	4.60929	14.3169	18.3104	4.60459	3.75977	4.25489	14.5575	-146.687
4.69909	34.3836	44.8825	9.30738	3.97004	5.00026	4.36132	14.2933	18.2117	4.57481	3.38262	4.12612	14.565	-144.885
4.52	29.2509	43.6853	9.62272	3.52152	5.54995	4.20694	15.1874	22.6242	4.31655	3.18926	4.87323	14.5839	-143.116
3.41091	35.6497	40.3702	10.0386	3.65417	6.71234	3.89321	15.0959	27.8243	4.31375	3.15119	4.80009	14.5849	-141.196
3.31122	30.9222	35.9146	10.3453	3.63101	7.0001	3.64905	15.1832	25.0473	4.14784	2.98882	3.87983	14.5854	-139.719
3.20474	31.5222	38.6266	10.8483	3.77895	10.081	3.84104	15.652	23.806	3.76252	2.71819	3.91551	14.5838	-137.968
3.52855	28.0337	37.9146	11.493	3.76927	12.6385	3.76403	13.9918	24.3903	3.46214	2.74751	4.36764	14.5714	-135.717
2.99539	27.475	40.7531	12.2337	4.05945	14.6709	3.5631	16.2587	25.0813	3.80443	2.88841	6.84127	14.5712	-134.019
3.16895	25.8953	36.5257	11.7748	3.93529	15.8338	4.08744	14.115	21.0675	3.57785	2.95243	6.66199	14.57	-132.295
2.84142	23.6974	33.591	11.6993	3.71614	15.5171	3.55682	10.3441	17.1574	2.92836	2.70409	6.20672	14.5769	-130.588
2.88559	26.7635	30.9731	11.1895	3.52215	15.3537	3.28961	10.4133	18.5224	2.48471	2.77387	5.40881	14.5798	-129.03
2.75593	24.9086	30.4037	9.46378	3.89824	12.3858	2.7604	9.69821	17.2761	2.00593	2.78458	5.49734	14.5716	-127.677
2.69637	26.5794	30.4838	9.96609	4.09914	11.9864	2.9633	9.966	13.7903	1.87224	2.72547	5.16914	14.5533	-125.803
2.42987	23.3409	27.8588	9.73469	3.69966	19.0581	2.69297	9.26788	12.5783	4.7149	2.23963	5.0977	14.5597	-123.755
2.32317	24.5437	35.4055	10.0579	3.32372	19.1432	2.71087	7.26175	13.236	1.77403	2.4957	5.04434	14.567	-121.598
2.61528	27.3237	30.9603	10.7524	4.19901	15.4347	3.29973	8.18964	15.129	2.2087	2.92517	6.27074	14.5714	-119.72
2.55968	28.3269	32.8773	12.2822	5.46334	21.4523	3.32971	8.45099	14.9884	2.31968	2.89847	6.17287	14.5708	-117.799
1.92375	27.1243	31.6678	11.4195	5.30659	17.6684	2.64987	8.37305	13.435	2.06407	2.31506	5.75831	14.5654	-115.947
1.85903	21.5773	29.1018	11.3069	5.33317	16.8925	2.28988	7.23987	12.5152	2.0218	2.42334	5.74745	14.5604	-114.128
1.97722	27.1048	27.1121	10.6504	4.51396	16.0319	2.00273	5.63746	11.4579	2.07551	2.51096	5.4443	14.5558	-112.299
2.14449	26.8448	23.7093	10.014	9.87621	14.6689	2.23252	5.45786	10.1234	2.02676	2.64201	4.88946	14.5566	-110.542
2.6414	26.5715	23.6059	9.08901	10.3997	16.1682	3.08265	5.92345	11.3265	2.39226	2.59934	5.93087	14.5661	-108.906
2.95551	22.48	26.5504	8.7421	10.9367	19.8444	3.3399	6.45836	11.5765	2.61278	2.83613	6.44554	14.5792	-107.185
2.55339	23.078	26.6182	9.35733	11.4866	22.6994	3.06302	6.45335	10.0197	2.8097	2.83748	8.93268	14.5719	-105.26
2.35817	22.8843	25.6611	10.081	12.049	18.6281	2.37555	5.67079	11.3301	4.19119	2.69166	9.46652	14.5681	-103.59
2.44971	21.2246	22.7246	11.1485	8.6952	18.9766	2.42766	5.83442	11.3541	3.94365	3.08621	9.74231	14.5673	-101.801
2.19258	18.8241	22.17	11.2028	9.07756	19.3223	2.28684	6.02285	10.5951	3.91228	3.02584	8.96807	14.5712	-100.413
2.61094	20.9264	29.0971	10.3828	13.8042	24.0215	2.58091	5.70253	7.2658	6.36133	2.61778	8.57377	14.5751	-99.0685
3.08937	22.206	32.222	11.1021	9.56759	23.9488	2.74613	5.39627	6.86552	6.15378	3.29444	8.44278	14.5829	-97.3698
2.9734	26.9217	31.6524	11.4577	11.872	20.337	2.77073	5.22749	5.8065	5.81047	3.83449	10.625	14.5869	-94.8279
2.16611	24.6336	30.9102	11.7269	13.5678	26.059	2.27512	4.27152	5.82569	5.91847	3.52382	10.4296	14.5834	-93.0275
1.85631	23.733	23.4176	11.4228	14.3398	20.9895	2.20152	5.01124	6.54794	5.7598	3.64169	10.4395	14.5851	-91.4437
1.81874	18.0952	21.0663	10.0516	15.3334	23.9634	2.42046	5.80768	10.2793	4.52154	3.62502	9.88285	14.5719	-89.6606
1.75561	16.0769	19.9101	9.08911	16.4706	22.5215	2.3692	4.74908	9.29146	4.57801	4.40387	7.88011	14.5638	-87.8272
2.10346	18.4786	17.7559	8.96142	17.4106	22.4437	2.7518	4.10306	4.4794	5.32586	4.93151	9.20654	14.567	-86.3883
2.08123	19.7999	16.055	10.3175	18.3216	22.7482	2.72446	4.11819	4.83137	5.24881	5.12717	10.6477	14.5723	-84.9799
2.09506	21.0735	14.5539	9.84389	20.8529	20.0417	2.54002	4.07604	4.32187	4.58288	4.94642	9.80534	14.5791	-83.0431
1.73765	21.1599	14.6531	8.11111	24.4013	18.2197	2.3845	3.49813	3.29761	3.58783	5.3632	7.81638	14.5856	-80.7058
1.49308	19.0884	10.7797	7.56633	23.908	17.6184	2.38467	3.53258	3.55538	3.55821	5.5843	8.27936	14.5859	-78.6632
1.62641	17.5523	10.587	7.17098	26.0345	20.078	2.74779	3.75456	4.54811	3.63738	5.99719	8.4114	14.574	-77.0575
2.21783	17.0902	8.41197	7.18423	22.9692	19.3324	3.52348	3.91366	5.77261	3.65683	5.82905	8.26511	14.5668	-75.5841
2.29954	16.8794	8.86444	6.97161	24.3117	20.4845	3.28069	4.45238	7.71218	4.75211	5.82384	9.05636	14.5584	-73.401
2.41134	17.4276	9.41145	7.38078	26.187	22.4722	2.91757	4.34029	6.99849	5.02322	6.21292	10.8065	14.5588	-71.4956
1.82782	17.9419	9.40814	8.89371	27.9125	22.2505	2.21066	4.06391	6.97783	4.76089	7.23015	12.008	14.5839	-69.8279
1.72442	16.3989	9.22119	9.01883	26.2018	24.0119	1.72871	3.68223	5.63926	3.22987	7.29923	13.0728	14.6036	-68.198
1.71852	15.9481	9.50236	8.45609	25.3224	25.2834	2.1887	3.80954	7.30946	3.27009	7.03058	13.6289	14.6002	-66.1103
1.96002	16.5735	13.5564	8.53738	27.8935	26.8713	2.65496	3.79647	7.67943	3.96973	7.46239	12.8147	14.5893	-64.1903
2.29525	19.3888	14.7679	8.42276	28.6656	25.601	2.75933	4.03455	6.29988	3.86124	7.46548	13.0241	14.5547	-62.273
2.28914	20.4721	15.7315	7.39531	27.2792	19.6928	2.52231	4.03766	5.54674	3.72444	7.30089	12.4325	14.5408	-60.7034
1.80487	18.0622	10.6362	7.02691	30.9802	23.7706	1.90797	3.77832	6.38978	3.44581	8.34247	16.7268	14.5382	-58.7849
1.83092	17.1028	9.90789	7.29532	28.0221	24.0004	2.19196	3.77214	7.314	3.55033	10.4706	16.8099	14.5445	-57.0408
2.18312	18.084	8.79029	7.43831	28.522	21.8614	2.23926	3.72096	7.27888	3.63663	10.95	17.6724	14.5442	-55.2146
2.31521	17.8876	8.34678	7.92757	29.5867	22.3234	2.51263	4.0015	6.79375	3.25084	10.0434	18.9439	14.5471	-53.5182
2.47565	16.7395	9.37334	8.57078	30.1078	24.7174	2.66633	3.98733	6.08338	3.74388	10.438	19.7427	14.5504	-51.6823
2.38391	14.2405	8.78767	7.9159	29.815	22.9009	2.57578	3.71582	6.44792	3.83907	10.1967	21.4469	14.5467	-49.827
2.30808	14.5078	8.29509	7.55719	29.8899	25.7857	2.28871	3.87604	6.21653	4.04956	10.1773	23.3374	14.5424	-47.8516
2.37373	14.4212	7.12076	7.95572	31.0326	28.2357	2.12346	3.91446	6.08611	4.29967	10.262	20.1577	14.5472	-46.0766
2.4735	14.8991	6.60003	8.33063	27.5965	28.7524	2.256	3.93916	5.72529	4.61491	12.3573	25.218	14.5621	-44.2908
2.46218	13.8989	6.5327	8.64069	29.5036	25.9635	2.47397	3.96714	6.83738	5.00036	12.7458	23.6918	14.5693	-42.5848
2.38259	15.2909	7.04316	8.0436	28.1922	23.4669	2.62499	3.90766	7.0668	5.54118	14.3372	24.8954	14.5519	-40.5176
2.61494	15.549	7.45686	6.59068	28.3474	20.7691	2.57609	3.86393	7.28906	6.47027	12.3907	25.417	14.5401	-38.7953
2.81097	16.904	6.50857	6.93146	29.6945	21.2704	2.35603	4.03143	7.39278	7.95237	12.8697	22.2449	14.5461	-36.9601
2.61702	16.1245	6.38035	7.62709	34.1268	24.2793	2.16142	3.89976	8.12253	6.11918	14.227	22.6411	14.5576	-35.2386
2.57238	15.9105	5.46898	7.62685	34.475	28.3069	2.26805	3.72867	7.2575	6.24047	14.5156	23.028	14.545	-33.2403
2.59037	15.6717	5.25707	8.11834	32.0769	26.6972	2.31609	3.69058	6.63939	6.3616	14.3011	23.4047	14.53	-31.4735
2.48361	14.7452	5.48488	7.32208	29.2138	23.7885	2.40776	3.65813	5.14027	7.86515	15.5085	23.7346	14.5209	-29.5725
2.43719	13.5205	4.99617	6.83195	30.4845	22.0576	2.31271	3.68112	4.63726	7.99149	17.5038	24.1165	14.5334	-27.8499
2.3867	12.3237	4.13927	6.34707	30.4887	18.4446	2.22212	3.58279	3.90511	8.62424	16.6524	23.9809	14.5393	-25.9956
2.08036	13.1873	3.06564	6.35577	31.0635	19.0721	1.83556	3.30055	3.82266	8.19382	20.2316	24.3822	14.5399	-24.0638
1.90323	13.2296	3.38127	5.84314	33.1128	16.4536	1.65553	3.45391	4.34695	7.32541	20.363	23.2751	14.543	-22.0491
1.98149	14.8935	3.96911	6.30471	32.7692	17.4272	1.87165	3.39125	4.8352	7.8887	20.7582	24.0292	14.5585	-20.1999
2.17067	15.0637	4.04009	6.46235	32.8582	19.4364	2.02466	3.3708	5.95543	7.42942	24.4516	25.1425	14.5679	-18.2374
2.42503	13.5479	3.68185	6.11489	30.851	20.4423	2.21232	3.39255	5.71749	7.49517	24.4769	22.4473	14.5698	-16.3325
2.42526	11.5662	3.68014	5.69013	31.7597	19.3037	2.40306	3.45095	5.76729	6.82765	22.2448	22.3885	14.5695	-14.4626
2.32423	11.6217	3.25944	5.40958	31.4712	19.3717	2.30519	3.49728	4.77324	6.38648	20.8142	26.3873	14.5617	-12.7936
1.95239	14.0693	3.72425	4.71124	26.3175	17.059	2.15002	3.6795	5.02653	6.45389	22.8698	25.3384	14.5574	-10.958
1.91039	13.6398	4.06764	4.85377	22.2342	16.212	2.37485	3.86429	5.58403	6.48013	26.6632	24.5947	14.5529	-8.93965
1.90413	12.7395	3.87112	4.60016	22.7028	14.4229	2.38626	3.40264	5.44102	6.66461	28.719	26.6037	14.5491	-6.9363
2.12319	10.9106	3.80372	4.88614	22.3945	15.4015	2.26913	3.08269	5.30382	7.03566	23.7839	26.7448	14.5538	-5.17865
2.62967	12.3109	4.8706	4.85879	18.728	17.4975	2.34328	3.65708	5.39967	6.68516	25.0821	26.9204	14.5624	-3.46214
2.49562	12.1815	4.58772	4.90434	16.7159	17.8518	2.21041	3.70645	5.26504	7.11966	30.9772	24.7738	14.5645	-1.77264
2.41515	10.8887	4.16383	4.24248	19.3963	12.1951	2.13082	3.53469	4.70981	7.42894	27.7887	30.7367	14.5736	-7.8853

## Sheet: P04
ra l	oi l	oe l	ico l	mf l	es l	ra l	oi l	oe l	ico l	mf l	es l	Kippung	Rotation
3.00183	8.26888	9.0008	3.00796	26.3877	34.8698	4.37764	7.44131	8.48489	5.49056	19.3805	21.2723	14.6848	-0.0865392
3.37121	5.99161	7.28758	2.69718	23.4087	28.1696	3.36937	4.72085	7.73558	4.20285	21.9616	18.2045	14.6817	1.76379
3.87982	7.54039	10.2959	3.80715	18.9625	31.5202	4.06272	5.82414	5.57801	5.51352	21.0324	20.2375	14.6688	3.9101
4.54714	9.632	7.74953	3.59874	20.5134	27.163	4.41591	6.69903	6.60856	5.55639	20.5645	23.1231	14.647	5.59938
5.00886	8.6967	7.36781	3.50264	16.7812	25.3145	4.50879	6.05597	6.14736	5.59349	19.8277	24.7119	14.6399	7.51893
4.67121	8.39878	9.02493	3.40706	18.5115	27.0181	4.10484	6.02893	6.26747	5.63733	22.7689	25.7066	14.6438	9.40778
3.99608	7.05582	5.43791	3.07526	18.3089	25.6477	3.65552	5.96006	5.7305	5.20988	22.7688	23.747	14.656	11.3432
3.17442	8.10264	5.08673	3.4416	18.4102	24.3389	3.6651	6.36832	5.70707	5.88885	20.5556	23.6915	14.654	12.9632
2.9634	6.93848	4.3702	3.20096	16.5838	22.857	3.65499	5.79709	4.6776	6.48679	24.9583	22.5292	14.6595	14.8246
3.22476	6.47477	3.97342	3.01351	14.3888	23.8417	3.51393	6.41842	4.49943	6.1408	25.0349	24.473	14.6551	16.4319
3.22095	4.82099	3.68301	2.22152	12.8352	21.5884	3.20979	6.92085	3.61617	5.60766	25.1314	22.5103	14.6608	18.3994
3.29397	4.06825	3.75617	2.05097	11.1937	21.7775	3.26125	6.38808	3.70076	4.99171	23.8889	22.4591	14.6711	20.3119
4.01226	3.86101	3.53295	2.13861	12.4135	23.2024	3.42316	5.58586	3.31022	5.40044	22.1315	20.3081	14.6733	22.1576
4.02579	4.00648	3.65326	2.24171	10.9246	22.2757	3.54732	5.8126	4.03531	6.17249	21.9341	20.1859	14.6665	23.7802
3.28597	4.85959	3.36371	1.79071	9.04282	19.1131	3.40283	5.5221	3.66193	5.96969	21.7145	19.0679	14.6548	25.3468
3.37707	4.35292	3.37567	1.4879	6.9676	16.0566	3.23198	5.44642	3.67204	5.69962	19.5202	20.0345	14.6453	27.1206
3.44809	3.97512	4.03198	1.5346	6.35588	19.7804	3.16321	5.11773	4.07944	5.93149	21.9048	24.463	14.6455	28.9377
3.50128	4.50308	4.01677	1.74286	7.01526	14.197	3.16603	5.97255	3.82154	6.67927	20.9373	21.6526	14.6577	30.5619
3.53053	4.74761	3.68576	2.24534	7.13251	13.4369	3.16428	5.82754	3.67832	6.61956	20.6431	21.4468	14.6553	32.0606
4.54667	4.49061	3.79051	2.34667	5.62568	15.0231	3.52296	6.50583	3.86388	6.4303	21.4547	21.5853	14.6497	34.2185
4.60921	4.12746	3.90618	2.32222	5.24136	13.3474	3.37924	6.03869	3.7784	6.10376	19.9247	21.2741	14.6459	36.0181
3.47841	3.62174	3.63377	1.53561	5.2215	11.944	3.10379	5.847	3.84278	6.83832	19.6727	22.3303	14.6526	37.9011
4.29311	3.38628	3.31214	1.46207	5.00475	8.65578	3.00718	5.50527	3.91486	7.10433	22.3034	22.5649	14.6624	39.741
4.12994	3.25729	3.68896	1.36453	4.47041	5.50832	3.16962	5.72034	4.25244	6.33571	20.8016	21.8173	14.6809	41.3981
3.16986	3.64989	3.8951	1.2738	4.46817	5.1596	3.05702	6.14212	3.95787	5.68973	16.9902	19.2461	14.6932	43.0792
3.57111	3.80247	4.31776	1.93228	4.79784	5.16407	3.60378	5.91722	4.19108	5.95716	17.7803	16.9556	14.6868	44.9523
3.4321	3.55005	4.1682	2.22601	5.14884	5.20897	3.6502	5.7387	4.02914	6.29591	20.8146	19.4944	14.689	46.9703
3.14902	3.1884	3.78678	1.90901	4.80127	5.18533	3.52152	6.53962	4.13823	6.623	19.0848	18.0919	14.6989	48.7609
2.53884	2.78134	3.43715	1.46318	4.9749	4.44519	3.04327	7.01746	3.77264	6.94712	18.9953	19.1735	14.6907	50.6927
2.78032	3.3097	3.94211	1.25971	4.68274	3.90763	2.97027	7.2966	3.80724	7.81669	17.0178	18.8399	14.6865	52.4704
2.76762	4.10025	4.13604	1.41241	3.77781	3.42941	3.02365	9.37342	4.72836	8.26268	16.002	18.2836	14.6888	54.3471
3.05031	4.25891	3.78193	1.50307	4.08269	4.26572	3.34387	9.08701	5.49951	8.19512	15.9364	18.5172	14.6933	56.0865
3.50358	3.5617	3.65754	1.52158	4.40866	5.25433	3.67039	8.75755	6.2284	8.55356	13.6409	16.4363	14.6899	57.9236
3.42161	3.62788	3.60983	1.58863	4.2281	4.91678	3.70789	8.43214	6.30106	7.77402	12.5057	14.6256	14.674	59.6099
3.11703	3.65287	3.22339	1.48	3.86579	3.33539	3.43165	8.25084	5.65838	7.97607	16.2141	13.3993	14.6642	61.3473
3.5864	3.47029	3.71334	1.46709	3.55346	3.99601	3.64857	7.70764	4.98653	8.27084	16.2368	14.2799	14.6653	63.1816
5.69771	3.4605	4.06101	1.5965	3.52341	4.20134	3.633	7.73651	5.9688	8.37886	15.5389	19.5697	14.6654	65.0093
4.30155	3.47405	3.5694	1.48345	3.63991	3.986	3.61242	7.57655	5.80761	8.2217	13.1095	15.3831	14.6691	66.6521
4.32999	3.02489	3.17129	1.54476	3.65016	4.11431	3.64572	7.84486	5.94892	8.02757	10.6479	17.8225	14.6831	68.6111
4.3591	3.09002	3.6294	1.46452	3.21645	3.94867	3.55709	7.77052	5.34397	7.58436	12.5174	13.9479	14.6887	70.3819
3.29537	2.92371	4.05294	1.49245	3.55456	3.19736	3.58178	7.62963	5.88464	8.6267	10.6774	12.085	14.693	71.802
3.06075	3.08657	4.0342	1.36672	3.16572	3.03222	3.79436	7.78354	6.51966	9.1949	10.3365	13.1575	14.6998	73.6439
2.77604	2.75184	3.7537	1.2446	3.10529	3.02786	3.3989	8.02879	7.15515	8.58713	10.0867	11.9702	14.7137	76.0025
5.31222	3.15034	3.66125	1.23691	2.07616	3.11063	3.20827	9.65984	6.81046	8.63722	8.38099	10.7563	14.7256	77.6555
5.5861	3.53439	4.14752	1.3462	2.46441	3.13095	3.19598	9.83557	8.17782	9.84124	8.62785	12.8732	14.7183	79.2769
5.65961	3.63043	4.03862	1.42975	3.06312	3.42466	3.59191	9.48795	8.63415	8.55215	8.5493	14.166	14.7037	81.1825
3.36221	3.04426	4.82545	1.57418	3.27563	3.07993	3.81779	10.0551	9.43287	10.1837	9.51686	11.7945	14.676	83.2463
2.63529	3.35887	5.15704	1.55198	2.49054	2.52271	3.10585	9.21288	9.3959	8.79939	8.45774	10.9924	14.6586	84.795
2.8572	3.70705	5.03996	1.34641	2.36682	2.53902	3.34721	9.23728	10.033	8.83003	7.48056	12.367	14.6625	86.487
2.73702	3.86173	5.22873	1.26587	2.02349	2.74968	3.57186	9.20111	9.7957	8.76201	6.19363	12.2853	14.6757	88.2537
2.84762	3.64413	4.78443	1.50931	1.99603	2.75137	3.77402	8.46384	9.282	8.85889	5.55824	12.5686	14.6794	89.9618
3.56598	2.88994	4.55748	1.69325	2.53871	3.47892	3.62141	8.87046	9.15601	9.30575	5.56217	14.1143	14.6628	91.4536
3.56648	2.649	4.18486	1.52201	2.51353	3.35597	4.00895	10.1479	10.468	8.906	5.43632	13.1513	14.6634	93.3003
2.9019	2.72967	4.54062	1.26821	2.3281	2.20065	4.00327	10.7568	9.50276	8.41767	5.16659	9.98035	14.6621	94.548
2.42584	2.6903	4.62965	1.48267	1.92462	2.26828	3.53254	10.2106	11.4462	9.00442	5.16125	9.15656	14.6729	95.881
2.66172	2.65185	4.63924	1.40487	1.91886	2.35694	4.1217	10.4193	11.7164	9.16261	5.49836	8.87984	14.678	98.1693
2.85299	2.54642	5.40771	1.22678	1.80805	2.18271	4.16014	10.2646	11.9796	8.42383	5.00778	8.72866	14.6884	100.874
4.14243	2.82185	4.98236	2.18224	2.46974	4.03518	3.88989	9.42044	12.2353	7.47027	4.35746	8.08359	14.7002	102.629
4.20606	2.77379	5.64541	2.44433	2.56903	4.10661	4.32179	9.76705	9.90622	8.90718	3.78763	6.49245	14.7045	104.485
4.22657	2.92333	6.75404	2.40551	2.47672	3.53897	4.54594	10.6509	11.1079	8.02075	3.95908	5.44277	14.6895	106.2
3.07588	3.01636	7.16063	1.68215	2.25403	1.62045	3.79271	11.8525	10.8752	8.33866	4.19646	4.08152	14.6694	107.727
3.02719	3.05878	6.13183	1.82221	2.33271	1.90004	4.38971	11.9561	11.8579	9.52425	4.25824	4.88386	14.6616	107.929
2.97092	2.94756	5.71584	1.70017	2.16705	2.10218	4.44015	9.39557	12.6593	9.34496	3.87973	4.85363	14.6776	108.264
4.43281	3.13891	6.22247	2.18009	2.71725	3.62363	4.35159	11.8295	12.791	9.21341	4.1691	5.02711	14.6878	110.166
4.83042	3.53817	6.94031	2.47431	2.8934	3.80167	4.25276	11.9052	12.4868	7.9369	3.95132	4.20618	14.6964	114.849
4.76958	3.64611	7.32126	2.44982	2.75794	3.6239	4.53265	10.4129	12.2925	7.61805	3.32335	4.1831	14.6931	116.617
3.10995	4.05152	7.26391	2.14321	2.24103	1.8732	4.5566	10.9548	13.1483	8.66652	3.32588	3.14092	14.6926	118.438
2.99479	4.02092	6.40741	1.96692	1.90144	1.63196	4.73549	11.6213	12.4618	7.38703	3.10086	3.01401	14.6877	121.995
3.13978	3.64102	7.45942	1.87754	1.72695	1.8033	4.10189	11.6692	14.275	8.02056	3.06573	3.31912	14.693	123.848
3.53433	3.36712	7.64991	1.63694	1.75694	1.85056	4.10907	12.2757	14.663	7.84964	2.81293	3.68169	14.6928	125.04
4.74344	3.90165	6.35321	1.64738	2.24727	2.18243	5.09144	10.9987	14.4617	8.01524	2.88416	4.13273	14.6921	125.537
4.88311	4.009	6.75208	1.6464	2.38357	2.28604	4.7793	11.381	16.4935	8.67926	3.1648	4.20906	14.7018	127.536
3.74761	4.30062	7.87858	1.88992	1.93594	1.82223	4.2909	11.4762	16.9136	8.54378	2.99697	3.32994	14.712	129.256
3.54772	4.13705	10.3748	2.04577	2.09442	1.79005	3.94158	11.4531	15.0818	8.66071	3.25387	2.80534	14.7026	131.087
3.48573	4.28572	9.66587	1.90305	2.18494	1.88375	4.49424	11.5062	16.957	9.3901	3.64501	2.70544	14.685	132.979
3.44876	4.65025	8.59081	1.71058	2.30564	2.13011	4.60186	13.7217	16.6976	8.09804	3.64357	2.82686	14.6798	134.62
3.66309	4.96587	8.68839	2.13862	2.84813	3.29973	5.0021	14.3435	17.5522	8.01745	3.94514	3.35649	14.6802	136.623
3.64773	5.19612	9.00397	2.22233	3.00319	3.6964	5.02945	12.2668	16.8618	7.9337	3.8912	3.74446	14.6768	138.264
3.64312	5.03387	8.69546	2.33833	2.71523	3.43352	4.64562	12.1704	15.967	7.17844	3.52524	3.52967	14.6608	140.016
3.47278	6.34187	7.85918	2.35441	2.20826	2.28749	3.9936	11.06	15.8834	7.50224	3.36699	2.61311	14.6372	141.814
3.27422	6.35595	10.4627	2.34909	2.05037	2.02459	4.50572	10.1976	17.6096	7.90076	3.2653	2.40639	14.6445	143.673
3.26632	6.56768	10.643	2.33404	2.31964	1.97583	4.71396	10.5642	17.7308	7.32036	3.36168	2.41345	14.6545	145.487
3.23815	6.05573	10.8198	2.27428	2.59049	2.72114	4.36306	10.9502	14.0489	6.76477	3.42004	2.73774	14.6814	150.712
4.55066	7.24839	10.0627	2.77896	3.17469	4.20988	5.38933	12.9476	17.369	6.5526	3.74244	4.08284	14.6904	152.644
5.44319	8.09055	10.9283	2.89203	3.10024	4.11642	5.44699	11.9922	15.4881	7.83592	3.70193	3.95436	14.6736	154.518
5.89848	8.16831	12.6923	3.2491	2.47913	2.14167	5.31018	11.9282	15.4619	8.2616	3.32397	2.35727	14.6624	152.88
5.83038	7.82134	11.4587	3.17445	2.52204	1.65188	4.90092	13.6084	15.4257	8.20434	3.35202	2.16079	14.6783	154.466
5.84873	8.45829	10.8139	3.02246	2.26625	1.87592	4.33091	10.4704	15.8928	8.2811	3.05148	1.98856	14.6972	156.227
5.86594	7.7244	11.5105	3.16065	2.14121	2.06717	4.28793	10.9782	16.3756	7.87551	2.76482	2.03435	14.7127	157.895
5.8198	8.56101	12.5269	3.80238	2.47523	4.5279	5.21186	11.0806	17.2354	7.92509	3.13378	4.60839	14.7152	159.514
6.51225	8.31698	11.8249	3.5844	2.70115	4.67118	5.47026	11.3065	17.4599	6.53476	3.29507	4.7984	14.7201	160.911
6.4471	8.93317	14.299	4.02709	2.58725	4.29623	5.40942	12.3877	14.9553	6.26212	3.1097	4.42384	14.716	162.799
4.14574	9.4541	15.2836	4.02759	2.16838	2.10475	4.75767	12.6183	16.4443	5.36069	2.43485	2.00307	14.6988	165.189
4.32851	9.78838	15.2927	3.79856	2.29389	1.9763	4.61181	11.5484	15.5936	4.96329	2.50351	2.32593	14.7008	166.946
4.23178	9.63403	13.3657	3.97672	2.72991	1.95418	4.24004	10.4466	14.1396	5.72467	2.96645	2.36488	14.7068	170.101
4.76284	8.16663	13.5319	4.33833	2.57799	1.77492	4.60664	12.8399	14.6744	5.85446	3.13031	2.31502	14.7167	171.828
5.69637	9.14213	13.9853	4.44568	3.09054	3.24726	5.30228	10.8726	16.0938	5.83278	3.49811	3.69869	14.7178	172.922
5.75914	11.1853	13.0102	4.04739	3.22776	3.24293	4.74235	10.749	14.784	5.92442	3.45596	3.82243	14.7026	173.939
5.70341	12.1702	13.8948	4.02638	2.64004	2.01037	4.72998	10.6216	15.5165	6.01301	3.32723	2.86124	14.6945	175.666
5.46368	9.82187	13.0052	4.40325	2.35284	1.83652	4.78686	11.0884	14.4982	4.90055	3.0839	2.10842	14.6985	177.57
5.16918	9.94231	14.9424	4.85899	2.46121	2.08254	3.81397	10.6401	13.2096	4.70976	2.99955	2.20725	14.7024	36.4989
4.98889	12.066	13.7198	4.82844	2.42635	2.39279	4.26333	11.2906	13.9862	4.73467	2.64532	2.16696	14.6938	-105.861
7.04645	11.4564	13.3265	5.26889	2.73358	2.2328	4.19144	9.93138	13.6698	4.1584	2.92765	1.9637	14.6857	-176.333
7.6336	12.7429	14.337	4.84407	3.35777	3.04733	5.02376	9.75897	12.3335	4.1076	3.28886	2.44288	14.6866	-174.587
5.55231	10.3826	14.4159	4.80928	3.31895	2.96261	5.01702	8.67187	11.3756	4.1335	3.15937	2.52492	14.698	-172.736
5.26167	10.4815	13.8092	4.29616	2.74737	2.56495	4.93113	12.2108	12.3102	4.99624	2.91988	2.43796	14.7066	-170.977
5.66468	10.5757	16.0819	4.90556	2.72913	2.16599	4.59567	9.48992	11.8774	4.90785	2.94847	2.22126	14.703	-169.546
7.11224	10.665	15.1158	4.8236	2.61434	1.94871	4.57499	9.33757	11.876	5.03007	2.74328	2.02552	14.7071	-167.985
6.53075	10.7493	16.5051	5.7094	2.90457	1.94469	4.92416	9.52732	10.8748	4.04406	3.05335	1.90488	14.7076	-166.861
5.98397	9.84482	13.5509	5.49012	2.62398	2.00463	4.88998	9.30461	11.7287	3.89901	3.00557	1.87662	14.6974	-164.827
5.87625	10.4114	12.2791	5.57602	2.70825	2.66982	4.6529	9.2074	10.71	3.12191	3.16619	2.52053	14.6912	-162.678
5.3841	10.4705	13.9413	6.66429	2.71762	2.73325	4.83266	8.96066	10.5747	3.65125	2.90501	2.8247	14.6893	-160.85
6.05771	10.6111	15.3893	5.96438	2.48712	2.28268	5.33027	8.52879	11.8311	3.67927	2.81118	2.53317	14.6805	-159.269
6.1296	12.2955	14.7736	5.84537	2.63715	1.89161	5.11801	8.85951	11.2946	3.40355	2.83637	2.05801	14.6724	-157.739
7.05834	11.1437	15.3907	5.74188	2.74344	2.22533	4.91825	10.1508	11.0897	3.4112	2.92144	2.07792	14.6844	-156.216
6.8522	13.8977	14.0707	4.97304	2.79624	2.30737	4.26109	10.6751	10.2407	3.37291	2.79087	2.07689	14.6968	-154.339
6.76134	9.81912	12.5576	6.01208	2.61951	2.34158	4.24773	10.2597	9.31427	3.20879	2.55242	1.95597	14.6912	-151.875
6.83004	11.2648	11.4982	6.07653	3.08136	3.15321	4.77951	8.56723	8.73069	3.35871	2.69548	2.72537	14.6903	-149.986
6.72442	12.2787	13.6244	6.20611	3.10172	3.46827	4.89974	7.55537	9.87594	3.19345	2.66437	3.26205	14.682	-148.088
6.3734	13.838	14.8161	6.53189	2.95812	3.37473	4.57687	7.96059	9.3188	2.92558	2.57334	3.19894	14.6931	-146.515
5.51963	12.019	14.2011	7.02296	2.67884	2.10424	3.79015	6.88404	10.945	2.75107	2.5167	2.08253	14.6988	-144.81
5.522	12.5009	15.697	6.45441	2.80431	2.41364	3.63771	5.89361	11.6293	2.7458	2.80202	1.64261	14.7009	-142.986
5.43188	13.9021	13.1271	5.55485	2.59998	2.51714	3.59964	5.57363	10.0928	2.69176	2.7317	1.7263	14.6903	-141.044
5.8462	13.0626	15.9543	5.68862	2.80653	2.52473	3.81231	6.03898	9.10715	3.07531	2.51991	1.90207	14.6674	-139.192
5.35186	13.3368	12.94	6.35764	3.32868	2.98793	4.32168	5.66096	10.9553	2.97803	2.45386	2.21258	14.6571	-137.304
6.43215	11.2243	14.8834	6.96091	4.20822	4.67387	4.95662	5.31987	9.03464	3.10507	3.18482	3.8162	14.6535	-135.535
5.76882	9.92947	13.2526	6.68267	4.19962	4.83432	4.53777	4.49494	8.76783	2.67118	3.18267	3.86082	14.6577	-133.974
4.17117	9.62064	11.9398	6.30007	3.50863	2.92971	3.54931	4.38811	8.3841	1.94024	2.49685	2.00126	14.6482	-132.249
4.15632	9.2759	10.3708	6.83777	6.50952	2.86959	3.15157	5.03393	6.93885	1.88773	2.52496	1.71467	14.6505	-128.956
4.21054	9.33421	12.3455	6.20851	6.91265	2.80474	3.69228	5.15667	6.80533	1.6334	2.80819	1.55884	14.6558	-126.567
5.63266	11.1566	11.7412	7.14754	7.33169	3.12249	3.67387	4.29786	6.925	1.60559	2.81432	1.61742	14.6783	-124.907
5.30063	8.78948	11.5904	7.79766	6.80313	4.25394	3.7998	3.71963	6.28417	1.53255	2.92895	2.02288	14.6743	-125.219
4.3942	11.0475	10.8224	7.5518	9.09373	5.81025	3.81631	3.56137	5.52241	1.83384	3.04956	2.59453	14.6692	-123.334
4.57443	9.93392	13.983	8.22492	8.60445	7.00895	3.78491	3.66725	6.87119	2.19075	3.18077	2.377	14.6744	-121.468
4.12437	10.5509	14.4118	7.09544	6.03075	6.30562	3.54607	3.44827	6.17103	1.95599	2.69387	1.90913	14.6888	-119.608
3.52587	10.3682	14.1929	7.12863	9.65941	5.8153	3.21457	3.12694	5.11034	1.54322	2.44667	1.65656	14.6914	-117.778
3.41555	9.48887	11.2315	7.1589	9.50029	7.2376	2.98467	2.96907	4.73043	1.48405	2.53973	1.60567	14.6721	-115.879
3.65382	10.6707	11.5377	6.45105	11.5748	10.2109	3.79363	3.00801	5.10601	1.54773	3.11916	1.73732	14.6578	-114.148
3.66589	9.16719	9.0632	6.62633	11.3907	9.55245	3.29039	2.81922	5.04141	1.73524	3.17186	1.72608	14.653	-112.283
4.83937	10.3023	8.09636	7.2317	11.3517	9.85731	4.2203	3.26107	4.59024	2.1703	3.29726	2.49164	14.6627	-110.381
4.71335	9.52321	10.4671	6.25073	11.9287	8.56265	3.97577	3.8563	4.16626	2.29489	3.19643	2.4978	14.6561	-108.58
3.96791	9.66737	7.30165	7.547	11.8484	9.29042	3.69431	5.06422	4.67806	1.80817	3.5962	1.76117	14.6532	-106.849
3.38225	8.75893	10.0557	7.79397	12.0354	8.19228	3.38281	4.9633	4.83497	1.64174	3.53183	1.61803	14.6513	-105.054
3.06828	8.7408	7.62416	7.73462	15.6709	8.34982	3.29952	4.83703	3.95045	1.9376	4.00516	1.55189	14.6643	-103.302
3.22691	9.49892	9.06628	7.75963	15.4766	10.4155	3.07192	4.45238	3.70729	1.98047	3.84956	1.64848	14.6719	-101.605
3.60809	9.00683	9.0773	7.80211	15.4977	12.2999	3.14956	2.70927	4.43816	1.84509	4.01197	1.88758	14.6718	-100.171
4.6463	9.10536	9.23521	7.56347	14.157	12.5499	3.79539	2.43845	4.32763	2.14436	4.15606	2.79396	14.6673	-98.7759
4.50809	10.11	7.64483	6.60426	15.6473	14.3956	3.92917	2.6234	3.60449	2.16307	4.07198	3.07074	14.666	-96.8789
3.5167	9.78308	6.77969	7.27172	16.7591	14.0955	3.01307	2.55308	3.77376	1.75589	3.78896	2.61787	14.6641	-94.7836
3.19323	8.83167	7.37757	7.74817	19.9934	15.259	3.5364	2.98354	3.57708	1.5625	4.86079	2.31108	14.6581	-93.3269
3.35029	7.62027	6.35585	8.042	20.1517	14.4715	2.80884	2.85287	2.59349	1.53327	4.70868	1.94958	14.6653	-91.6293
3.52706	6.89005	5.30781	7.41137	19.7733	13.8073	2.81457	2.73412	3.25929	1.50769	4.83451	2.00694	14.6731	-89.8166
4.30279	6.86299	4.90954	7.64715	22.9814	14.7885	3.40764	2.85156	3.72172	1.84027	5.0386	2.53088	14.6907	-87.8051
5.38418	7.27996	5.09076	7.40186	21.8553	17.1029	4.06098	3.75235	3.41685	2.1767	5.5005	2.97585	14.6798	-86.124
5.24114	7.65963	6.47309	8.04067	20.7093	15.2677	3.94396	4.52659	3.11332	2.03922	5.47249	2.85826	14.6537	-84.3165
3.27806	7.5316	6.20306	6.82538	21.5495	13.5464	2.84689	4.92199	3.3676	1.43511	5.46512	2.14207	14.6228	-82.733
3.33767	6.75403	5.8572	6.78477	23.2095	15.4999	2.78245	4.71654	3.52475	1.64819	6.25707	2.13168	14.6221	-80.758
3.59114	6.86239	5.29063	6.29558	24.1704	16.8489	2.78148	4.28485	3.82408	1.62204	5.97294	2.51523	14.6096	-78.5199
3.85839	7.21084	5.06285	6.46863	24.2028	17.681	2.98222	4.73564	3.07964	1.57295	5.96276	2.75535	14.6176	-76.7664
4.77577	6.59287	5.72173	7.15057	27.1839	16.9241	3.83997	4.4563	2.98891	1.84806	5.57684	3.61632	14.634	-75.0019
4.76875	6.78771	6.35899	7.66111	25.987	16.2464	4.04877	4.00405	3.05731	1.83395	5.73468	3.70354	14.646	-73.3674
4.07401	7.38413	6.24129	7.0642	25.4757	16.716	3.76503	4.20315	3.2709	1.65385	6.31284	3.05319	14.6474	-71.6093
3.27708	7.12453	4.23232	6.81182	26.182	14.88	3.22644	4.91355	3.13989	1.44878	6.93568	2.43748	14.6629	-69.7823
3.2445	7.39985	3.89986	5.50755	27.3692	14.8313	3.27478	5.3321	2.58936	1.61905	6.59838	2.40459	14.6745	-67.9218
3.33092	7.27408	4.55298	5.90012	27.4029	17.5368	3.20533	5.24396	3.17299	1.77145	6.25559	2.86978	14.6797	-66.1306
3.96523	6.60143	5.12186	6.16522	29.9483	17.8777	3.66564	4.23863	3.81902	1.87217	7.23947	3.31323	14.6799	-64.6525
4.1579	6.62184	4.89661	6.51445	29.4446	20.1197	3.99753	4.76477	3.67264	1.98791	6.91352	3.3018	14.6751	-63.4576
4.27312	6.36077	4.43508	5.94751	29.1833	19.2886	3.85102	4.4916	3.6042	2.11174	6.71044	3.21331	14.6653	-61.68
3.38403	7.68545	4.198	6.78697	30.3806	20.4101	3.01999	4.85964	3.51176	1.86394	7.60307	3.34099	14.6512	-59.4341
3.12715	7.65704	4.0873	6.99524	31.8482	20.8547	3.06062	5.42007	3.64378	2.00452	8.54778	4.24655	14.6428	-57.2002
3.07093	6.9203	4.09252	5.84091	31.9165	25.671	3.02865	5.90979	4.06532	1.84482	8.5845	5.82825	14.6392	-55.2089
3.69801	6.38189	4.17826	5.88921	31.471	25.4062	3.48275	5.16555	3.76093	2.33286	8.11495	5.51732	14.6528	-53.3582
4.5648	6.38048	4.37988	5.0981	31.4825	21.7127	4.10665	4.32268	3.29628	2.49037	7.96314	6.87175	14.6749	-51.5306
4.54444	5.99894	4.2642	5.02472	33.9937	19.8082	4.00938	4.7095	3.48092	2.40243	7.41352	5.79156	14.6894	-49.7258
3.84919	6.11627	4.17073	5.55836	34.431	21.0613	3.55138	4.5195	2.97433	1.93365	7.92727	6.76634	14.6874	-47.9496
3.58084	5.75018	3.65815	5.48975	35.0286	22.2007	3.2235	4.71418	2.7068	1.98603	8.1217	6.58082	14.6794	-46.1909
3.62851	5.7175	3.85767	5.49596	32.6825	23.1548	3.12781	4.67498	3.03787	2.09736	8.22062	8.54702	14.662	-44.3916
3.78521	6.05077	3.83898	5.58572	34.5794	22.8105	3.16028	4.61052	3.21866	2.13161	8.51417	10.2011	14.6509	-42.5327
4.54877	6.06719	3.62677	5.92265	34.0808	24.4288	3.61643	4.82569	3.84125	2.73455	8.95435	9.08849	14.6519	-40.6926
4.50004	6.42728	3.69604	6.10079	31.7504	21.3245	3.37782	4.8968	4.09453	2.59991	8.46227	12.1606	14.6459	-38.7958
4.15619	6.40099	4.03055	5.67956	31.0468	22.553	3.38264	4.89795	4.20782	2.32471	9.87381	11.4586	14.6356	-36.9615
4.02513	5.79517	3.80897	4.9353	31.0866	21.3703	4.11069	4.7775	4.08578	2.45928	9.37479	12.2841	14.6322	-34.9879
3.88863	5.54223	3.6162	4.50558	33.0462	21.6351	3.23246	4.71251	3.83073	2.35126	9.29181	14.407	14.6342	-33.1996
3.65099	5.01298	3.95568	4.95279	30.8022	24.2739	3.12708	4.56631	4.10929	2.49259	10.7307	14.2942	14.6376	-31.4228
3.38257	5.33615	3.96455	4.83673	30.1464	25.4294	3.30237	4.81326	3.9955	2.63106	11.2196	13.7657	14.6271	-29.5979
4.00291	6.30566	5.47327	4.71886	31.1386	22.2235	3.64869	4.96995	3.41811	2.93274	9.95539	15.9284	14.6191	-27.6628
3.80338	6.24488	5.20491	4.09483	31.977	24.9473	3.60442	4.82659	3.33853	2.94731	10.6476	13.4278	14.6156	-25.9009
3.44388	6.40187	5.30369	4.03898	31.4928	27.2753	3.38608	4.97048	3.42107	2.80943	11.3549	17.71	14.6047	-24.098
2.96517	5.82963	4.07611	4.35	31.0776	26.1844	3.03805	4.6064	3.57967	2.62331	12.2304	15.363	14.5964	-22.1331
2.95306	4.90099	3.8594	3.95169	30.469	30.0511	3.26559	4.85527	3.20075	3.27279	14.6246	17.5352	14.5869	-20.2966
2.96461	5.26143	3.51574	3.7988	29.77	27.8559	3.41059	5.16808	3.18178	3.68617	16.0698	18.7257	14.611	-18.6289
3.9395	5.36999	3.49796	3.97479	28.5533	27.9815	3.49814	5.94779	4.03348	3.84102	16.5007	18.3011	14.6326	-16.6111
3.79129	5.16855	3.74011	3.95758	28.0844	29.2741	3.51695	5.74936	3.7652	3.64815	16.0391	20.2856	14.622	-14.5342
4.03011	4.57237	3.6782	3.64065	27.0893	27.9161	3.29062	5.39056	3.57613	3.2871	16.2071	21.1607	14.6175	-12.6274
4.29547	4.89875	3.7796	3.58425	28.2554	31.3897	3.11831	4.6041	2.9611	3.25923	16.6848	20.2462	14.6185	-10.8822
4.41511	5.4802	4.11466	3.90082	23.9651	29.7812	3.32538	4.76194	3.25049	3.82617	20.5976	22.9291	14.6252	-9.01541
3.50552	5.48638	4.18905	3.41083	21.9316	31.0563	3.1592	4.69165	3.35392	4.14728	20.5619	21.9531	14.6235	-7.1415
3.34682	4.86133	3.85845	2.90188	19.9235	23.281	3.19719	4.71393	2.86566	4.10777	19.6377	23.1429	14.6131	-5.4126
4.11285	4.48804	3.62486	2.91097	19.0541	24.2725	3.35821	4.85396	2.95044	4.03583	21.0604	24.2127	14.6139	-3.58586
3.98123	5.15504	3.72554	2.89117	20.2086	28.0965	3.44381	5.40812	3.56846	4.13566	19.5055	25.4109	14.6265	-1.82954
2.84884	5.60573	3.33397	2.68894	16.8621	27.8631	3.02957	5.48308	3.33723	4.38587	23.3532	26.6632	14.6334	-0.117987

## Sheet: P05
ra l	oi l	oe l	ico l	mf l	es l	ra l	oi l	oe l	ico l	mf l	es l	Kippung	Rotation
2.44827	13.1577	3.95752	8.86031	36.218	29.2464	2.47996	13.3735	9.66722	4.80945	19.2671	15.3478	14.7176	0.0342036
2.44861	14.0933	3.80826	6.79593	32.2478	29.8023	2.77641	13.7416	5.80791	5.36364	21.415	16.5897	14.7237	1.46169
2.55129	14.797	3.69712	6.9295	27.0077	34.8788	2.80086	15.096	6.3068	5.28056	20.3539	17.7956	14.7224	2.30483
2.42934	14.0668	4.29952	7.87599	30.0543	31.1151	2.85908	16.0606	6.06099	5.59476	20.6558	20.0187	14.7062	3.5907
2.38138	12.5555	4.10461	7.36014	29.9011	29.4541	2.85589	14.1013	4.92447	5.32382	19.6943	18.7263	14.7006	5.47726
2.24702	12.1224	3.65963	7.31604	25.1955	21.1436	2.63686	13.8629	4.89691	4.23815	20.2505	19.6635	14.7055	7.55769
2.61428	12.7801	3.99889	5.55466	21.2806	20.2219	2.80775	11.895	4.31248	4.00652	20.4073	19.6717	14.7113	9.60651
2.86874	12.3782	3.82853	6.21097	21.4852	20.2358	2.99994	11.6486	3.91002	4.03802	18.4753	21.3503	14.7033	11.3033
2.57011	11.5845	4.08852	6.19987	20.3088	24.0203	2.60373	13.7287	4.84088	4.93881	18.8768	20.034	14.6912	12.9076
2.44161	12.3824	3.93265	5.21771	19.525	21.0441	2.66873	12.8722	5.18499	5.23767	20.5822	20.3159	14.6819	14.5406
2.20063	13.3765	3.98388	4.63536	20.3513	18.3776	2.71516	14.3848	5.83316	5.43243	21.7807	21.183	14.6697	16.271
2.72305	12.3096	4.76705	4.27104	16.3419	16.0207	2.97012	13.8424	5.52238	4.79183	21.4517	18.7247	14.6651	18.2498
2.55753	11.9867	4.97859	3.63492	13.4331	20.3052	2.89973	15.6522	5.61389	5.83119	20.8164	19.9292	14.6615	20.2523
2.36453	12.3886	3.72609	3.74826	13.9796	21.7971	2.97741	15.746	4.83726	5.56798	18.8676	20.9942	14.6668	21.9509
2.37084	12.2328	3.6421	3.95873	13.6823	16.6096	2.80062	16.5173	5.57037	5.16221	20.2782	19.1426	14.683	23.9426
2.3125	10.5126	3.60485	3.83153	12.6586	17.9789	2.33042	17.6251	5.45697	4.5491	22.0727	18.7264	14.6968	25.5576
2.73998	10.9852	3.48793	3.49386	10.6878	20.7095	2.89345	17.0891	6.10738	5.10286	22.7962	19.2142	14.7155	27.1818
2.54939	11.9679	3.37562	3.44161	12.9521	21.7034	2.91593	15.7129	5.86485	6.01613	23.968	20.3283	14.7145	28.8701
2.5238	11.5138	3.22641	3.17299	12.8255	15.4497	2.85551	16.2417	5.17925	5.40453	23.4889	18.4012	14.7119	30.655
2.2173	10.0488	3.22649	3.23524	10.7929	17.6731	2.1567	16.2228	4.68611	4.57103	22.1724	21.4489	14.707	32.5993
1.9858	10.4688	3.37444	3.17294	10.3706	17.042	2.44191	15.9727	5.34335	4.68945	21.026	20.5133	14.7052	34.4043
1.99719	11.4535	3.35517	3.08761	9.13396	12.1987	2.61173	15.5733	5.42714	5.63303	21.1835	22.0254	14.7064	36.2715
2.24938	10.5639	3.69839	2.87375	9.21048	10.83	2.74149	14.5206	5.27251	6.39813	21.9643	24.0987	14.7037	38.1058
2.33762	9.86663	4.13693	2.63509	8.02021	14.3408	2.8215	16.6365	5.84477	6.26207	20.3056	20.9808	14.6981	40.1067
2.1559	10.7856	4.45125	3.09977	8.75278	14.5881	2.76627	18.9592	6.66262	5.12832	20.4884	19.5154	14.6921	41.8259
2.14136	11.6583	4.32089	3.40099	9.01395	15.8212	2.54784	19.1653	6.29727	4.84476	19.6028	18.2078	14.7019	43.1968
2.00043	11.1722	3.9297	2.80764	7.80505	10.8297	2.46458	17.9831	5.93175	5.70658	21.1932	18.8987	14.7309	44.9275
1.84064	11.0934	3.25239	2.55901	6.76684	7.87584	2.71918	19.1871	6.1352	5.59161	21.2247	18.3771	14.7543	47.0925
2.12703	12.083	2.67352	2.66998	7.93454	7.05205	2.96099	19.1073	6.15931	5.41655	17.9319	19.7602	14.7508	49.3126
2.14238	11.5382	2.5023	2.94986	8.81524	13.2092	2.66109	20.8991	6.18868	5.9149	17.5728	21.8573	14.7373	50.9915
2.20237	10.494	2.86884	2.65709	7.80596	12.782	2.65346	18.963	5.63354	7.03891	19.2563	20.4371	14.717	52.4311
2.12786	10.0901	3.56732	2.19698	8.28129	9.75436	3.06307	20.0698	6.08435	7.40058	19.4702	19.9694	14.7146	54.4568
2.16362	10.8059	3.53291	2.14507	7.66052	5.51119	2.87138	19.0535	7.19086	6.23839	19.4946	19.7573	14.7264	56.2699
2.18777	9.51871	4.07901	2.35541	7.51328	5.22785	2.84161	18.8525	7.88433	5.2198	19.6191	17.365	14.7241	58.0461
2.31687	9.26507	3.90007	2.53512	7.34415	5.39045	2.4928	17.4771	7.2773	7.76023	18.0594	16.8752	14.7101	59.7577
2.28933	10.1336	3.98079	2.39691	7.65421	4.71464	2.46514	16.7608	7.67237	8.25367	15.2861	16.3138	14.7137	61.4509
2.07977	10.8013	3.25477	1.92978	7.59094	3.7758	2.4436	15.8791	6.86935	8.6618	17.6777	15.737	14.7152	63.1882
2.2066	10.2463	3.20168	2.03912	6.88827	3.41005	2.5453	15.7575	5.60952	8.86954	18.1487	18.0068	14.7283	65.1978
2.05053	10.0231	4.33986	2.1884	7.26254	4.62736	2.56215	17.0804	7.63005	7.83249	14.9244	18.3085	14.7294	67.0622
2.59032	11.3604	4.33562	2.71406	7.37779	4.35808	3.06057	20.7527	8.60856	7.87409	10.5309	21.1058	14.7298	68.9642
2.64757	11.4851	4.35229	2.64546	7.79847	4.24202	3.13486	20.3917	7.56092	8.01462	11.8631	17.8853	14.7223	70.8095
2.58461	10.6831	3.63307	2.47239	6.77971	4.17275	3.07618	19.4299	6.82808	8.4791	11.4484	17.7125	14.7089	72.5341
2.10962	10.3821	3.53679	2.14375	6.66514	4.486	2.79769	18.4691	9.07876	8.39955	11.1959	17.9393	14.6999	74.2186
1.97736	11.0577	3.72467	1.94043	6.67101	3.83559	3.06301	19.8384	10.329	8.55542	9.72013	16.7078	14.7023	76.2986
1.90644	9.98692	3.8054	1.81699	6.17302	3.56823	3.28478	20.6931	11.3415	9.90893	8.36407	15.7288	14.7059	78.2095
2.15574	9.54575	3.75967	2.05597	6.03809	3.88479	3.30866	21.0674	10.4757	10.0206	9.00368	18.9405	14.6997	80.1416
2.19387	10.1336	3.24295	1.88041	6.12236	3.94429	2.75926	19.2184	9.39505	9.2931	10.946	16.0945	14.6937	81.9087
1.91205	11.1299	3.22785	1.61251	6.37962	4.05021	2.83714	18.4664	12.5061	7.79111	7.90116	18.1097	14.687	83.6002
1.91003	10.1914	3.6454	1.62561	5.60695	4.16148	2.95468	21.5018	10.1513	7.63236	6.98515	15.5213	14.6905	85.4004
1.99738	9.72575	3.83628	1.71864	5.24428	3.97897	3.1024	20.4959	10.1403	8.65068	9.8178	15.2345	14.7042	87.6348
2.03854	11.035	3.87478	1.67435	5.83141	3.97956	3.83802	19.5939	11.7621	9.69771	9.45194	17.7891	14.7099	90.5008
2.13039	11.5544	3.93812	1.72381	6.24696	4.26559	3.90911	18.8282	10.6019	10.0788	9.09183	15.8748	14.7032	92.0641
2.27603	10.2187	3.96207	1.82215	5.64411	5.26134	3.32554	18.324	11.1259	10.6793	5.16949	14.3778	14.7034	92.6405
2.31081	11.001	3.7164	1.78473	5.8576	5.23338	3.66055	19.225	12.1886	10.2496	8.39033	14.0948	14.7049	93.9063
2.26307	11.9517	4.64933	2.02627	6.31471	4.4063	3.2341	18.8785	13.2061	11.4253	8.04959	13.8137	14.717	95.714
2.43487	11.7852	5.59931	1.80198	6.07142	2.81672	4.86342	18.8543	13.4538	9.91842	7.71592	12.7852	14.7132	97.65
3.56463	14.8274	8.09554	1.80939	5.87097	2.54113	7.26811	23.0364	15.722	9.86743	7.38959	10.4454	14.7102	99.2996
3.73455	16.2039	8.13742	1.93089	6.55174	3.25132	6.74306	27.6411	13.3312	11.8075	3.98833	9.91874	14.7128	101.234
3.60259	16.4055	8.30216	2.04869	7.247	3.08038	7.31196	28.4547	16.6312	10.6275	4.88326	9.68949	14.7104	103.078
2.59588	14.466	9.02283	2.50288	6.79196	2.5496	7.31575	25.1405	17.9835	10.6583	5.24321	10.8121	14.6926	104.62
2.54578	14.4031	8.88099	2.46427	6.48829	2.93035	7.37138	22.9486	17.1476	11.943	4.44982	12.2205	14.6747	106.38
2.76055	15.121	8.89789	2.63214	6.76225	2.89522	8.31759	26.3408	17.4947	12.1324	3.52499	10.3678	14.6598	108.141
2.75237	13.545	8.2407	2.38031	7.05006	2.75206	6.50583	26.5554	19.7213	11.9208	3.13657	9.34875	14.6495	109.909
3.03455	13.3677	10.5367	2.97791	6.89675	3.06488	5.53118	25.9589	19.0449	11.6123	3.39995	8.58027	14.6594	111.974
2.97006	14.466	10.9151	2.72972	6.75929	3.07942	4.60462	23.4393	16.7318	11.5957	3.87253	9.01606	14.6866	113.89
2.6878	14.6586	8.40685	2.37986	6.70313	2.51519	10.8056	22.0058	17.1197	11.3284	4.03788	8.36791	14.7075	115.556
3.0997	16.6308	10.0698	1.93838	6.47895	2.67559	10.0448	26.7817	19.5135	10.068	4.35522	7.99713	14.7057	117.16
3.33088	15.0761	11.3274	2.21838	5.92955	2.5866	10.2036	28.0794	18.4753	11.3745	4.04326	8.03944	14.7051	118.894
3.5945	15.3228	11.9019	2.25287	5.78274	2.35666	10.3907	32.7711	18.6599	11.5002	3.66685	11.591	14.7147	120.617
3.71242	15.5065	11.4582	2.45457	6.41172	2.80019	8.35584	32.34	17.7257	11.6137	3.79117	11.0661	14.7202	122.581
3.17989	15.5597	11.1285	2.3615	6.22724	3.95219	8.79229	25.0212	20.1521	10.835	3.95962	9.79503	14.7122	124.451
3.79711	15.4361	10.5631	2.00584	5.30787	3.54252	10.1212	26.2598	16.4838	9.2658	3.45464	9.58388	14.7119	126.159
4.10697	16.6704	11.0839	2.13653	5.57185	2.06792	12.1948	29.7188	16.6134	9.59034	3.20182	6.94902	14.7193	128.116
3.28563	26.3109	10.9495	2.16619	6.29583	7.03427	12.4424	32.6182	16.8167	10.0453	3.40058	8.73401	14.7234	130.15
5.31943	27.5603	13.2618	2.35035	5.84581	7.20107	13.0679	41.3066	19.2485	9.46518	3.15424	7.78924	14.7114	131.984
5.81499	27.5213	14.4169	2.26291	5.56707	3.31627	12.7601	36.661	22.6404	10.0627	4.05249	7.73646	14.698	133.792
6.30591	23.8645	18.1559	2.72395	6.03024	3.27718	11.8487	25.7968	19.5335	9.96206	4.22444	8.34718	14.6973	135.533
5.57855	32.1975	18.9524	3.0142	6.51896	2.89231	11.035	33.265	19.5785	9.85482	4.45951	9.0957	14.7005	137.38
5.89519	32.7488	21.086	2.90163	6.0459	2.73794	8.43641	31.747	19.6094	11.9276	3.42788	7.37382	14.6914	139.36
5.53023	29.3595	22.4562	2.87387	6.05359	2.66714	10.1344	31.2761	19.6261	10.7307	3.1493	8.6837	14.6955	141.11
6.05603	28.9109	21.7158	2.86784	7.21191	2.97027	11.0289	34.8697	21.2384	9.63389	3.96687	8.83073	14.7151	142.868
5.57052	28.6742	19.2145	3.08965	7.56292	6.51351	11.2845	35.1418	20.4261	9.3771	4.05781	8.9307	14.7256	144.479
5.48681	24.8301	15.787	2.89321	7.41854	6.41918	9.49709	28.3242	18.2998	9.45846	3.97842	7.54471	14.7065	146.27
5.41181	35.7256	18.3019	2.98817	7.07816	5.9813	10.6427	35.3985	18.7585	8.80962	3.7255	7.15806	14.7133	147.403
6.9491	29.3667	26.8207	3.55975	7.22195	2.08303	13.2752	39.1546	21.3432	9.39719	3.95766	6.76119	14.7154	148.995
8.97491	29.7356	22.3982	3.80117	6.58509	2.07479	19.9408	33.0201	20.9944	9.33936	4.39226	5.7999	14.7084	151.219
9.67686	30.0941	22.803	4.34354	6.95523	2.35401	14.2587	32.9291	21.9644	10.397	4.52733	5.63075	14.714	153.306
9.48564	30.4418	23.1987	4.62416	7.07917	2.74398	14.3166	32.8191	21.1673	9.31	4.18185	6.2466	14.7256	154.961
7.74671	30.7784	29.7282	5.1137	7.37137	2.63461	16.0064	39.3767	21.4344	9.09238	3.92361	6.24283	14.7348	156.784
8.78249	30.044	25.2475	4.23578	6.28043	2.48293	16.5355	29.2121	19.3185	9.3512	2.64339	5.74075	14.7181	158.855
9.67399	28.0028	24.183	4.47536	5.75011	2.21452	18.7569	27.7353	17.6306	7.66917	2.43663	5.25164	14.7017	160.674
7.53857	29.3058	27.3896	5.58569	6.21403	2.32212	17.7047	30.6853	19.4376	6.7237	2.36227	5.96085	14.7029	162.347
10.8661	31.0777	27.2363	5.86782	6.34029	2.56086	14.4538	35.0635	20.0875	7.3273	3.04276	6.70273	14.7079	164.066
10.175	30.9162	26.7594	6.4801	6.0143	2.92488	14.451	31.5744	20.1598	7.53208	2.90892	6.22682	14.6907	166.109
10.9228	32.3866	25.6893	6.25655	5.86105	2.52319	18.888	27.5138	18.8783	5.8796	2.1497	5.68317	14.6807	167.809
11.1008	26.8487	26.4514	5.87273	6.07023	2.48675	14.9801	27.2641	20.4712	5.46623	2.25625	6.05014	14.6718	169.369
11.0989	27.3125	25.3455	5.79917	5.6936	3.05151	14.6658	29.3045	18.7791	5.3199	2.2397	5.5872	14.6484	171.236
8.50592	26.6975	22.8729	6.35192	6.07073	3.5759	16.3615	28.8991	16.6156	4.93578	3.29016	5.51033	14.645	172.988
8.5465	29.9679	27.7703	7.07721	6.68069	3.05697	17.0492	32.9722	16.8816	6.48741	3.35757	5.94799	14.6601	175.064
8.5821	32.2276	28.5516	6.40229	6.66699	3.07704	20.0172	31.7384	15.6467	6.29612	2.62822	6.25388	14.6691	176.918
11.5522	37.6922	29.1779	5.96068	6.02655	2.93559	19.5886	28.1326	16.1821	3.86256	2.70077	5.55645	14.6675	97.4965
11.4499	39.4974	28.9836	5.97076	5.94321	2.98506	18.339	30.7639	17.1016	4.00781	2.63472	5.49571	14.6817	-46.3255
8.65848	36.6887	30.4827	6.1427	6.49632	3.06746	15.1868	30.3206	16.1007	3.47126	2.72144	6.03544	14.6885	-177.102
8.67364	38.0515	31.471	6.62616	6.82913	3.9291	17.4873	32.8653	17.266	3.31075	2.82392	6.37198	14.6847	-175.518
8.6836	42.5497	28.1161	6.5298	6.6912	4.48818	13.7856	28.2659	17.9461	3.09454	2.85221	5.79768	14.6797	-173.862
8.68831	34.4183	28.277	7.91667	6.74638	3.44708	13.6708	36.026	14.9664	3.49191	2.25826	5.90673	14.6719	-171.933
8.68777	33.3186	28.4215	7.57941	7.24292	2.5452	19.4126	28.2743	14.0193	3.50745	2.32797	6.51477	14.6609	-170.225
8.68194	33.6609	29.566	5.97654	6.68735	2.54698	15.4661	25.9687	15.1965	3.13043	2.34399	6.02482	14.6619	-168.533
8.67081	32.918	32.839	7.32919	6.39487	2.80125	18.378	35.1631	15.6887	3.11515	2.63962	5.70134	14.6643	-167.093
11.2566	32.1873	29.9653	7.74765	6.45876	2.72423	18.9801	26.0979	13.663	3.32064	2.3857	5.93659	14.6663	-165.433
9.3436	31.7968	26.8126	6.89808	6.46536	2.76324	14.9542	32.5002	13.7804	2.93666	1.91791	6.01265	14.6753	-163.746
10.017	35.0216	28.1346	7.03	5.83679	2.52568	13.7116	27.4274	17.3396	3.40225	1.89966	5.26905	14.6874	-135.267
9.50966	33.1906	31.9092	8.35927	5.80836	2.3865	13.8572	24.2797	13.7432	3.10304	1.95468	5.17014	14.6933	-133.36
10.0311	30.8527	32.7482	8.11387	6.32129	2.98338	14.3628	24.9532	14.9485	2.24767	2.30536	5.62613	14.6922	-157.956
9.87071	34.7548	32.7265	8.19686	6.5137	3.30591	14.6156	26.4951	13.9758	2.49834	2.58219	5.51507	14.6924	-156.426
9.30789	34.6412	28.9522	7.96152	5.96845	3.14149	11.901	28.8322	11.5574	2.59373	2.56965	4.96604	14.6947	-154.711
6.94949	44.0794	28.9224	8.05937	5.43535	3.67986	8.86512	22.635	10.0409	2.54065	2.00005	4.72183	14.6889	-152.773
6.43414	40.2643	33.1635	8.54002	6.01756	3.41715	9.47057	22.3652	13.7698	2.44407	1.90805	5.33435	14.6806	-151.237
6.95261	35.8609	32.1612	8.62498	6.37084	2.54365	10.6865	23.8734	14.8946	2.23421	1.7909	5.64092	14.6571	-149.221
8.33649	37.7575	32.3192	8.79314	6.83119	3.3241	11.1077	22.605	13.5942	2.73065	2.69492	5.88324	14.6446	-130.489
8.71746	33.5629	26.7087	7.33822	6.53354	4.11747	10.6259	20.4584	11.7554	2.46424	2.77146	5.85345	14.661	-110.334
9.42143	31.2204	28.2534	8.09227	6.11045	4.96409	10.0958	20.3688	8.75209	1.86176	2.05743	5.34318	14.6811	-108.54
8.189	33.5552	30.5917	9.29381	6.12366	4.44549	9.27152	22.2512	10.5953	1.72294	2.26686	4.75898	14.6892	-141.984
6.95681	36.0313	32.1942	10.362	6.14461	4.3584	11.0673	20.9458	6.80121	1.90905	2.21803	4.64201	14.6965	-140.537
6.51075	35.7337	26.9662	8.8606	6.27061	4.30173	9.65598	16.954	8.18163	2.18093	2.4738	5.26235	14.7026	-138.423
6.5608	32.8277	26.6713	8.96636	6.90004	5.32981	9.27955	15.3681	9.80885	2.23718	2.4646	5.81934	14.6899	-136.249
6.55531	30.9233	26.6906	9.07059	7.11726	5.68382	6.37621	12.1898	7.69008	1.80657	2.47031	5.78635	14.6729	-134.374
7.26354	31.0397	23.7442	9.17322	6.57066	5.19944	5.08294	11.9784	7.12917	2.11127	2.11613	5.8174	14.6593	-132.647
7.18171	29.5012	20.9366	9.27419	6.37975	5.23847	5.69724	11.9	7.57735	2.36111	1.883	5.70468	14.6633	-131.136
5.60549	28.3476	26.8796	9.37343	6.00838	5.38266	5.14497	14.4204	8.27984	2.29724	1.76475	5.24659	14.6619	-129.329
4.1187	28.7322	22.0267	9.47087	5.47196	7.13962	3.61701	12.3251	7.65759	2.151	2.01593	5.66311	14.6619	-127.662
4.19647	28.5636	22.4804	9.56645	5.29729	6.52497	3.71028	10.2594	7.3821	1.94364	1.92671	5.50289	14.6641	-125.557
4.57195	26.3921	22.0114	8.92068	5.79012	5.95601	3.7394	9.86707	6.44757	1.69908	2.03555	5.03788	14.6616	-123.712
4.3596	23.712	20.4821	9.75172	6.14231	5.18945	3.87403	10.4352	6.87093	1.76454	1.9112	5.22167	14.6567	-121.851
4.43476	30.6186	24.3995	8.4517	6.87891	5.15843	3.5898	9.30739	6.86301	1.60351	1.97096	5.82539	14.6566	-119.988
4.10716	29.4217	23.119	8.61	7.58634	5.45275	3.60722	7.58265	5.96821	1.92452	2.56777	6.5447	14.6573	-117.992
3.68352	27.1298	22.285	8.35841	7.77876	6.92614	3.13231	4.95251	4.76181	2.04548	2.67547	6.91156	14.6566	-116.338
3.09613	26.2216	21.9741	10.3439	8.28544	9.67159	3.11157	4.5443	4.65139	1.79365	2.86533	7.14801	14.6494	-114.658
6.05215	26.0401	21.2314	10.8621	8.5733	9.92973	3.0922	3.95875	4.60605	1.83234	2.0684	6.12081	14.6524	-112.866
2.78269	25.2773	19.7876	11.5135	9.09777	10.1917	3.2703	4.01961	4.76198	1.67925	2.16578	5.6135	14.653	-110.951
3.02323	26.061	21.3487	10.2272	10.2651	10.4575	3.4574	4.84036	4.24496	1.86272	2.28655	5.1635	14.6672	-109.085
3.78042	25.6448	21.1463	10.213	11.088	11.8263	3.57753	4.33246	3.82096	1.82609	2.99056	5.82896	14.6814	-107.174
3.68122	26.4996	16.7001	10.109	12.1128	12.0691	3.68374	4.38318	4.68063	2.00099	3.04937	6.12577	14.6834	-105.541
3.38066	25.2049	15.8422	10.596	10.9689	11.9929	2.64778	2.8638	4.76824	1.96067	2.33018	6.16561	14.6633	-104.032
3.0354	24.6421	15.5318	11.7527	10.8034	11.3061	2.59088	2.90459	4.88543	1.86894	2.16271	6.40453	14.6598	-102.637
3.24861	22.0099	14.1288	11.6769	11.915	12.6876	2.55391	2.80791	4.80137	1.81917	2.336	6.60375	14.6686	-100.893
3.3982	20.9875	20.3227	11.806	12.557	11.3199	2.63026	3.05865	5.19249	1.99188	2.85432	6.96045	14.669	-99.0253
3.70593	22.5381	23.1784	11.9495	10.814	10.5799	3.11641	3.31715	4.95388	2.00983	2.87452	6.70665	14.6605	-97.2262
3.7138	21.102	19.7167	12.5475	14.229	12.7041	3.11195	3.03222	3.91913	1.80639	3.54815	6.83991	14.6674	-95.426
3.23995	21.9812	15.3712	12.3072	15.4589	12.9979	2.66749	2.49976	3.19913	1.89935	3.80157	6.11321	14.6809	-93.3355
3.3644	23.614	13.7342	9.84859	12.4492	13.1767	2.58635	2.48441	3.35545	1.82921	3.17251	5.60897	14.6977	-91.2693
3.71073	27.024	13.0159	10.8835	13.1653	15.0202	2.89931	3.03403	3.60185	1.81882	3.17715	6.27484	14.693	-89.4993
3.80241	24.4371	12.8621	9.94131	13.2551	13.4798	3.25409	3.21491	3.39314	3.49498	3.78416	6.79516	14.6719	-87.7442
4.06078	22.6185	15.0931	10.912	13.4189	15.5291	3.16102	3.30428	2.91306	3.69481	4.18806	7.13591	14.6594	-86.3506
3.79072	22.08	15.1251	10.9287	15.8258	15.7422	2.83056	2.6059	2.53545	3.48272	4.33756	6.57995	14.6542	-84.5251
2.87281	18.1295	13.3401	11.124	17.6414	13.7869	2.35782	2.1369	1.7812	2.94713	4.00177	5.81556	14.6509	-82.6203
2.39775	20.6028	13.8732	11.4618	16.4468	12.4847	2.15476	1.80193	1.75309	2.84186	3.91197	5.29444	14.6459	-80.9551
2.27882	20.3344	13.3473	12.046	18.935	12.5277	2.14102	1.73219	1.60221	2.49061	4.39859	5.34521	14.6372	-79.2901
2.83986	21.8427	11.96	11.4608	18.9959	13.1998	2.26791	1.98012	1.8885	2.02192	4.27401	5.85565	14.623	-77.5764
3.09422	17.469	11.9743	10.8389	20.441	15.3459	2.31024	2.17094	2.42615	2.22441	4.938	6.27258	14.6251	-75.3368
2.82237	19.5848	9.62935	11.2214	22.2052	14.2842	2.18666	2.30951	2.22677	2.12748	5.46832	6.54299	14.6382	-73.4416
2.48619	18.9291	8.4421	11.5948	21.0337	21.2476	2.1543	2.0819	2.02351	2.7678	5.96127	7.23292	14.6481	-71.5767
2.27486	19.0901	9.01317	12.7548	21.5967	20.0456	2.12715	2.0245	1.74656	2.96722	5.54647	7.19006	14.6355	-69.6603
2.06416	18.4616	9.5317	10.7772	24.075	16.3983	2.33173	1.88499	1.5792	2.37727	4.41507	5.8804	14.6041	-67.823
2.86464	14.188	8.03277	10.8735	23.3245	16.4007	2.97699	2.19846	4.45684	2.39859	5.28267	6.08082	14.607	-66.3035
3.00944	14.4688	7.78307	10.1735	23.9552	22.0576	2.96267	2.58145	4.79808	2.43468	5.89911	6.3962	14.6358	-64.4296
2.39907	13.9188	7.36091	10.7415	21.9527	18.1664	2.52776	2.68854	3.58711	2.19201	5.85671	6.53754	14.6438	-62.3581
2.29175	15.5357	9.25315	12.354	24.9963	21.4935	2.51282	2.37698	3.15617	2.40682	6.43309	6.28748	14.6224	-60.4165
1.93692	16.7899	10.1952	12.6913	26.5343	20.1362	2.30826	2.82618	3.41181	2.45552	7.14788	6.81568	14.6036	-58.614
2.21237	20.0134	10.0036	11.8025	25.4304	20.4641	2.2876	2.82662	3.872	2.84651	7.82168	7.56038	14.6222	-56.7579
2.65555	18.7115	8.71924	11.5141	29.6275	21.2144	2.31648	3.11394	4.39868	2.93432	8.24841	7.60744	14.6412	-55.201
2.58313	18.1733	6.95157	11.1679	25.9763	18.5695	2.38849	3.47229	4.34013	3.06996	7.79299	7.64136	14.6384	-53.3839
2.35823	14.8506	7.38135	10.9728	29.5358	16.3217	2.28259	3.80363	4.01952	2.88661	8.40382	7.20534	14.6322	-51.5429
2.11965	13.3808	9.28118	11.9388	29.4802	18.3893	2.3705	3.95187	4.08645	2.36072	8.44875	6.38027	14.6262	-49.7534
2.08838	11.5825	9.49181	10.9626	27.6175	18.1588	2.25374	4.68148	3.34646	2.77719	8.907	6.22012	14.6292	-48.0573
1.91339	12.7629	8.72232	10.5995	28.8315	16.7126	2.31082	4.7936	2.97816	2.7103	8.83164	6.61474	14.645	-46.2299
2.04674	13.6682	7.63361	9.59727	28.1076	16.2299	2.8463	5.62597	3.20513	3.42495	8.55657	7.14613	14.6653	-44.3224
2.37287	15.6934	8.6572	9.27576	26.3867	16.7062	2.97562	5.28367	3.21631	3.61355	8.17143	7.20291	14.6644	-42.3192
2.44341	16.0183	9.27861	9.32619	25.8171	20.1303	2.55296	5.05568	3.84552	3.23297	8.312	9.35999	14.6614	-40.3218
2.30426	14.7169	8.94262	10.3553	29.7947	21.929	2.39822	5.89564	4.67962	3.32912	8.13935	9.81028	14.6644	-38.6054
2.243	12.8442	7.25645	11.6937	26.6525	21.2523	2.50582	6.10531	4.47351	3.36315	8.44156	9.85215	14.6531	-36.7962
2.23004	11.9202	5.72576	10.9688	27.8641	20.7874	2.46374	5.31133	3.67579	3.01855	9.53453	8.24218	14.6476	-34.9553
2.63755	10.5772	4.30825	11.0357	27.5962	24.6053	2.76307	5.5382	4.76464	3.06463	9.06971	8.64168	14.6604	-33.1126
2.93453	11.8734	4.32392	10.3538	30.8045	24.9616	3.08542	5.39412	4.71167	3.17227	10.6848	11.2731	14.6797	-31.2668
2.5701	14.1673	4.30669	10.1753	30.9631	23.6667	3.05366	6.70109	4.82186	3.15683	11.0574	11.002	14.6774	-29.373
2.36498	15.845	5.65612	10.524	31.0791	21.2942	2.8065	7.85797	4.18628	3.87104	10.0952	11.1419	14.6683	-27.5227
2.35871	18.5088	6.37681	9.40516	27.8983	18.9737	3.02546	8.2137	4.4989	3.94875	9.57571	12.1504	14.6607	-25.7846
2.35368	18.3707	6.08662	9.5179	29.4638	18.0296	2.8991	8.8412	4.38611	3.53752	11.1625	12.2403	14.6606	-24.0484
2.54404	16.6798	3.48214	10.1941	28.8435	19.6798	2.87021	8.67171	4.75222	3.70234	10.3687	9.81312	14.6465	-22.2924
2.29395	14.9855	3.60711	8.35609	28.93	22.9725	2.93068	11.2481	5.79788	3.72122	10.0782	11.2103	14.6211	-20.4938
2.14062	11.546	3.44329	8.56349	28.8839	28.3347	2.697	12.0224	6.22667	4.38401	10.3394	12.923	14.6195	-18.4293
2.30579	11.4079	3.7957	9.90552	28.5575	28.6017	2.61583	10.4272	5.54166	4.11398	11.8967	12.1344	14.6218	-16.4333
2.34816	12.6425	3.45463	9.23246	28.7639	23.7485	2.68377	10.2867	4.68464	3.46214	14.7725	13.6207	14.6352	-14.5043
2.17162	13.3338	3.57505	9.36847	27.1003	21.6792	2.44246	11.2779	5.14179	4.21128	15.6687	14.4755	14.6423	-12.6961
2.74936	13.4749	3.68327	8.26654	29.7402	20.9166	2.81545	11.859	4.86465	4.09798	16.3486	14.9054	14.6552	-10.6796
2.79239	13.51	3.74828	8.18287	30.6887	18.7406	2.67827	11.2429	4.67963	3.81398	13.2651	14.9555	14.6527	-8.77685
2.43758	14.0114	3.67492	7.99164	26.3888	22.0008	2.48015	12.1528	4.98203	4.07562	15.2686	16.8583	14.6441	-6.9001
2.34235	14.203	3.22809	8.64941	26.6712	23.3544	2.29195	12.5746	4.67312	3.94487	15.8446	15.3888	14.6491	-5.13774
2.25383	14.046	3.61218	8.61534	27.1971	23.9469	2.2015	12.8174	4.5668	3.76755	17.6087	14.9978	14.6485	-3.46984
2.19256	12.8026	3.54065	8.08326	28.4377	28.635	2.23492	14.0782	4.35117	4.04424	16.5178	16.9598	14.6522	-1.60148
2.1747	11.7338	3.90379	7.63283	26.3931	27.0252	2.51087	12.9735	4.35225	4.28647	18.9066	18.8767	14.6542	0.953206

## Sheet: P08
ra l	oi l	oe l	ico l	mf l	es l	ra l	oi l	oe l	ico l	mf l	es l	Kippung	Rotation
2.95766	5.57255	3.03588	5.90016	36.5661	29.4775	2.65032	8.53947	2.45391	3.75325	27.9322	29.785	14.5732	0.245862
2.94406	5.11925	2.78425	5.86499	30.2548	24.0704	2.59219	8.02806	2.46317	3.89705	29.2815	31.7802	14.5724	1.84496
3.01615	4.94902	3.48112	4.75793	28.8499	26.1803	2.46113	5.30349	2.68264	4.1224	28.9751	32.9622	14.5578	3.44379
3.01067	5.0354	3.52605	5.24059	28.2916	25.4054	2.27154	7.0596	2.78338	4.25296	27.5292	32.2092	14.5538	5.12492
2.84849	5.06487	3.411	5.04955	28.1831	24.6613	2.27341	7.28072	2.8687	4.65879	30.0205	32.6413	14.5686	7.23667
2.99079	5.38699	3.55882	4.97663	25.8767	23.9293	2.33145	7.29053	2.57288	4.42603	29.0913	27.8097	14.5718	9.31335
3.33126	5.55855	3.90333	4.48542	24.1388	25.6504	2.43737	6.90276	2.60712	4.46233	31.3816	29.1637	14.5872	11.1172
3.4493	4.96986	3.95337	4.39411	20.9581	26.4055	2.39893	6.69429	2.50297	4.89866	30.1932	32.2112	14.5932	12.6521
3.3373	4.68315	3.59335	3.80121	23.5904	23.7423	2.48693	5.70888	2.67624	5.22224	28.0854	37.6598	14.6094	14.2602
3.46702	4.57708	4.43263	4.07985	22.4144	25.9852	2.44545	6.43342	2.90438	4.38402	27.6609	35.7674	14.6132	15.6029
3.37656	4.27174	4.31487	3.97866	21.2139	23.01	2.52454	5.84288	2.66864	4.52888	29.4782	33.0299	14.6119	17.4634
3.15903	4.02305	3.72266	3.82358	20.0771	23.9768	2.60568	5.58278	2.20366	4.5239	32.5665	34.3925	14.6084	19.8997
2.91958	3.23789	2.35609	3.67496	19.0013	24.7117	2.73389	4.98214	2.00959	4.44218	29.5644	35.6747	14.5976	21.5137
2.89716	2.59472	2.7443	4.0041	22.7341	20.5471	2.66567	5.03385	1.85126	4.63467	30.6035	34.5035	14.5866	22.889
2.93646	3.0844	2.70915	3.48482	17.6615	20.7324	2.53117	4.83291	1.96324	4.91828	32.2845	35.6185	14.5739	24.8772
2.99132	3.34508	2.47625	3.16652	18.7751	21.4366	2.52937	4.63753	1.96192	4.78264	31.378	33.432	14.5739	26.9262
2.89845	3.82828	2.51005	2.6659	17.2495	21.0242	2.46264	4.88899	1.8912	4.49147	34.7019	36.1582	14.5845	28.904
2.84296	3.64665	2.75696	2.52056	14.7276	17.8005	2.51371	5.21078	2.04225	4.89661	33.0231	29.9123	14.6015	30.7045
2.99154	3.16537	2.61743	2.68706	18.6138	19.353	2.64916	5.03609	1.97072	4.57419	31.1324	31.1066	14.5941	32.163
2.94921	3.06873	2.49928	2.23994	15.3094	14.0306	2.9244	5.52125	2.34933	4.63694	31.3897	33.0574	14.5847	33.9305
2.96933	3.07457	2.55449	2.25329	14.9993	16.8047	3.02115	5.48106	2.45608	4.53175	34.1415	31.8178	14.5809	35.5686
3.08617	3.23142	3.28234	2.44689	16.4928	17.3814	2.9667	5.45375	2.45309	4.36786	33.3998	32.4994	14.5864	37.0884
3.12995	3.30291	2.95309	2.65505	11.055	19.828	2.77115	5.03246	2.13046	4.47615	30.4358	32.1803	14.5747	38.7803
3.00427	3.37825	2.86722	2.37975	12.7707	14.9456	2.65114	4.35618	2.20951	4.80172	27.4113	30.4326	14.5643	40.5419
2.98697	3.53516	2.78089	1.80912	10.5166	13.9101	2.65044	4.52865	2.11172	5.12301	25.6687	35.6773	14.5807	42.4645
3.07431	3.28787	2.52442	1.92638	10.0726	16.8764	2.72055	5.05095	2.01183	5.26863	29.058	35.3275	14.6101	44.5791
3.24478	3.36805	3.25429	2.28805	6.75919	16.2119	2.73228	4.98977	2.50517	5.17244	28.6324	33.3732	14.625	46.3783
3.38679	3.61534	4.06846	2.19902	5.68431	14.0671	2.62495	4.56743	2.68555	5.24267	29.1325	32.0199	14.6307	48.2238
3.42177	3.75371	4.18861	1.76512	5.54227	11.3422	2.35715	4.08598	2.36757	5.05774	26.2029	32.5227	14.6486	50.0492
3.43136	3.83483	4.68724	1.62939	4.95138	12.863	2.53836	4.69008	2.23493	4.98981	25.6377	31.235	14.6394	51.9169
3.20181	3.87021	3.96654	1.62611	4.69097	16.6253	2.59478	4.67837	2.66375	4.75548	25.0583	32.8561	14.6198	53.8747
3.07095	4.19807	3.623	1.45504	4.32152	15.0561	2.42151	5.30482	2.70448	5.01036	28.8341	38.2799	14.606	55.9044
3.19356	4.04159	4.01038	1.9192	4.27673	7.92719	2.56979	5.17727	2.1678	4.57546	23.5457	36.2127	14.6042	57.6721
3.24626	3.60646	3.91673	2.09146	4.01377	5.513	2.66994	4.49032	2.66931	4.68553	19.0306	36.9882	14.5821	59.197
3.18039	3.45168	3.20414	1.9332	3.72208	5.46218	2.847	4.44258	2.55981	5.24242	20.2003	37.0418	14.5748	60.5842
2.98232	3.2361	3.59258	1.50225	3.13227	7.13263	2.62562	3.85774	2.1633	5.13294	24.0411	37.3847	14.5792	62.4147
2.94725	2.96805	3.8622	1.5753	3.23732	7.97822	2.4618	4.3854	2.34512	4.7	24.5454	30.8614	14.5955	64.5724
2.85741	3.15662	3.84001	1.47529	2.80559	7.22855	2.57197	4.41676	2.57333	4.6675	20.844	31.2453	14.5857	66.6399
2.79155	3.23209	2.85126	1.24471	2.60128	4.4277	2.54336	4.83481	2.26177	4.77752	17.7756	27.2331	14.5931	68.4963
2.79943	2.97793	2.69756	2.03783	3.15732	4.18969	2.63693	4.68685	2.15137	4.79425	17.7043	29.1114	14.6068	70.2171
2.84349	2.33322	2.26182	2.07003	3.32915	3.80388	2.51451	4.64832	2.21333	4.64993	17.7577	28.7125	14.6109	71.9943
2.88326	2.40786	1.87173	1.81278	3.01112	3.3623	2.37218	4.6722	2.39136	4.89806	20.6525	29.052	14.6047	73.7281
2.97186	2.27164	2.19622	1.24599	2.47383	2.90994	2.31338	4.01582	3.02617	4.54378	20.8822	30.5286	14.6048	75.1819
2.97543	1.97373	2.22263	1.09216	2.72694	2.78146	2.41088	3.53711	4.29758	4.60937	20.4627	31.492	14.6038	77.0018
3.122	1.93284	2.59331	1.02801	2.61385	2.51799	2.43279	6.28565	4.64118	4.47181	16.0783	31.3705	14.5856	79.1817
3.11273	2.17785	2.62807	1.11847	2.36119	2.80135	2.27929	3.76195	4.04589	3.96369	14.433	29.0775	14.5693	81.0876
3.33215	2.45181	2.76652	1.9347	2.93603	3.06657	2.28767	4.79454	4.89503	3.93717	11.2652	22.67	14.5609	82.5446
3.26465	2.14698	3.09149	2.0349	2.8144	2.83382	2.30383	6.64634	5.55739	4.34791	14.4333	22.5813	14.5728	83.9766
3.37324	2.43452	5.06984	1.50038	2.14776	2.43713	2.70937	6.82056	6.68447	4.23376	13.8301	23.3745	14.5821	85.8285
3.30484	2.74734	5.79726	1.47005	1.74138	2.52993	2.78487	6.61653	6.42021	4.1895	13.2353	25.4335	14.5884	87.799
3.16812	3.59131	5.584	1.31075	1.90597	3.03786	2.51775	5.72441	5.57874	3.93153	12.6496	22.7525	14.5949	89.6416
3.02152	4.50295	4.39744	1.28133	1.86568	3.36169	2.29275	5.5291	5.12366	4.20461	9.8337	22.1397	14.6069	91.3997
2.92031	4.72184	4.63389	1.60588	2.43031	3.0865	2.74172	6.89994	6.79381	4.356	10.1564	21.5275	14.6004	93.2945
2.83128	4.88393	4.73242	2.05145	2.72785	3.51464	2.70622	6.97769	7.91035	4.01345	9.21898	20.9166	14.6071	95.1979
2.83187	4.16299	4.85743	2.11657	2.77012	3.33413	2.50197	6.45389	8.4617	3.97744	9.96919	20.3079	14.6055	97.0786
3.01894	3.73504	4.30893	1.43928	1.73714	2.19629	2.60053	6.32256	8.22089	3.74896	9.74002	18.5939	14.6052	98.9727
3.03381	3.58102	3.90108	1.01619	1.5398	1.93134	3.12915	6.76227	10.3226	3.53805	7.01033	14.5407	14.597	100.879
2.86601	3.5698	3.91916	1.03276	1.51297	2.18452	3.07504	6.9405	9.15367	3.96408	5.02581	19.0543	14.5915	102.586
2.84538	3.41523	4.37691	1.03655	1.64301	2.39129	2.94952	8.07059	9.42469	4.17762	5.22694	20.6723	14.5804	104.288
2.71089	3.79016	3.86568	1.49125	2.24832	2.92358	2.88084	7.32503	8.27934	3.80162	5.30574	20.6576	14.5699	105.997
2.8636	4.17937	3.51833	1.81302	2.64435	3.04658	2.93367	7.8791	8.6389	3.31758	5.02907	20.8975	14.5581	107.72
2.87456	3.84234	4.13709	1.79322	2.63385	3.03194	2.90345	7.4308	9.50724	3.21658	5.15263	20.1404	14.5603	109.252
2.73302	3.64464	3.88718	1.2266	1.64439	2.06302	2.55827	8.88902	10.0328	2.94033	3.6048	15.747	14.5727	110.95
2.87314	3.42318	3.77506	1.06492	1.43612	1.81841	2.54867	9.57182	10.2097	2.859	2.54693	12.8425	14.5862	112.184
2.81056	3.35932	3.75665	1.11698	1.28726	1.69374	2.72085	10.3302	11.9777	3.09236	2.37741	12.5114	14.5873	113.778
2.8671	3.26768	3.79385	1.14883	1.33674	1.93885	3.29898	10.837	12.059	3.45399	2.51647	13.4836	14.5882	115.729
3.25893	3.97075	4.72965	1.64816	2.33265	2.52652	3.13822	9.3397	12.03	2.98673	2.58512	11.8221	14.582	118.051
3.13581	4.88369	4.77668	1.77575	2.603	2.6909	3.0625	8.60553	12.4304	3.17117	2.17829	8.2878	14.5908	119.886
3.26564	5.24025	4.45622	1.74037	2.49018	2.5009	3.17062	9.71016	11.7681	3.06007	2.42361	6.59341	14.5997	122.089
2.9874	4.84844	7.50605	1.11874	1.66878	1.89588	3.05678	10.4597	11.8241	3.0074	2.50133	6.18139	14.587	123.85
3.14973	4.26595	7.70598	0.990367	1.59002	1.77459	2.78135	9.16952	10.4376	2.77563	2.32199	6.16714	14.5733	125.505
2.94989	4.16386	4.96174	0.968725	1.83798	1.88121	3.12668	11.163	16.108	3.17827	2.58144	4.15242	14.5753	127.233
2.96058	3.53225	5.591	0.998488	1.88641	2.10087	3.1745	11.2947	17.1692	3.08436	2.69797	4.22476	14.5765	128.968
2.50303	3.78727	6.22075	1.49888	2.4528	3.06162	2.91474	10.7076	16.7523	2.85448	3.05135	4.73142	14.5812	130.911
3.21178	3.86587	7.35269	1.77119	2.72838	3.11362	2.93548	8.93652	12.7404	3.06189	2.78098	4.45609	14.5943	132.905
2.79823	4.19939	7.9933	1.85467	2.51348	2.96784	3.02876	9.1386	11.8815	3.02073	2.82652	3.39273	14.596	134.779
2.68841	5.0832	7.73619	1.97467	1.63102	1.90306	2.99692	10.519	13.5108	2.9071	2.4906	2.32999	14.5858	136.394
2.77027	4.89188	7.77711	1.8301	1.61456	1.89881	3.18579	9.84687	13.155	2.82765	2.51437	2.28871	14.577	137.999
2.59639	6.23842	10.4719	2.22734	1.57322	1.76122	3.23521	8.91145	13.5587	2.58305	2.40365	2.27984	14.5756	139.941
2.91299	6.88007	10.9958	2.43077	1.69827	1.88622	2.86883	8.212	14.2368	2.58895	2.30252	2.93844	14.5696	141.7
3.10762	7.38108	9.71463	2.95855	2.46321	2.50315	3.33156	9.40121	15.9519	2.63344	2.75107	3.42723	14.5693	143.549
2.69631	6.55595	12.7807	2.72561	2.77528	2.70194	3.44152	9.02987	16.6757	2.96216	2.95677	4.04852	14.5807	145.242
2.90132	6.95102	10.1061	2.91601	2.74718	2.5635	3.5614	10.7843	18.1739	3.23376	3.18306	3.89844	14.5753	146.621
3.07459	7.38267	12.7066	2.42959	1.85506	2.14582	3.48719	11.4427	18.5593	2.67581	2.51108	3.50472	14.5748	148.404
3.31251	7.49819	12.936	2.44093	1.88067	1.9742	3.68306	12.1097	14.5433	2.86007	2.34302	2.37316	14.5839	150.291
3.6018	9.41418	10.678	2.476	1.90231	1.75052	3.82162	11.4999	14.5708	2.73133	2.18437	2.54366	14.5935	152.326
3.30011	9.47266	10.8636	2.60233	1.91075	1.94049	3.93052	11.7895	17.7301	2.96856	2.38035	2.23479	14.5926	154.191
3.4993	11.1387	13.2585	2.56548	2.88557	2.78277	3.56542	10.3321	14.5971	2.57512	2.59314	3.81921	14.5853	156.115
3.74505	7.90133	13.15	2.94214	3.10742	2.70363	3.55042	11.0371	14.5961	2.54236	2.60497	3.71807	14.5826	157.92
4.27106	8.00908	13.9258	2.81896	2.74402	2.45295	4.06039	11.1124	17.6085	3.05005	2.45322	2.96902	14.5874	159.682
4.04349	9.51494	13.8896	2.50052	1.82259	2.11562	4.02594	11.3144	18.2585	3.10399	1.93954	2.15415	14.5888	161.418
4.01956	10.872	13.4934	2.17891	1.66332	2.32891	3.71848	10.7996	17.437	2.44837	1.82243	2.6476	14.59	163.24
3.36136	11.0329	13.2131	2.44668	1.77003	2.22198	4.10557	11.9824	17.6646	2.75685	2.03186	2.76581	14.5798	165.216
3.28405	10.5971	13.1536	2.47025	1.95648	2.19038	3.97696	10.6275	14.8505	2.40315	2.28218	2.94421	14.5625	167.103
3.75432	9.20683	14.1665	2.44117	2.79127	2.41157	3.47745	10.7445	16.8522	2.93506	2.64364	3.29343	14.5638	168.931
3.79802	8.61213	13.8668	2.93473	2.86802	2.40397	3.48776	9.23815	17.2175	2.73919	2.6105	2.90604	14.5819	170.623
3.82552	9.57035	15.1441	2.71945	2.09449	2.00406	3.88584	8.80995	16.7626	2.5239	2.01111	2.18716	14.5793	172.152
3.85258	10.756	15.9714	2.90489	2.07955	1.8775	3.64579	10.4876	16.2747	2.24907	1.829	2.31805	14.5608	174.097
4.50631	11.1076	15.5103	2.59455	2.17137	2.23161	3.13318	10.2526	13.9049	2.0357	1.804	2.38854	14.5592	175.724
4.25887	9.78555	12.9337	2.75558	2.00639	2.33656	2.88239	8.79605	10.858	1.74883	1.71386	2.22515	14.5643	177.248
4.0899	9.22876	14.3919	3.54937	3.11408	3.06495	3.55933	7.38794	11.297	1.73809	2.14236	3.15103	14.5633	57.2403
4.27226	9.30185	14.7202	3.60729	3.48676	3.00317	3.82726	7.59047	12.0463	1.66313	2.23338	3.17494	14.5619	-85.7949
3.96446	8.85488	13.3902	3.26949	2.97858	2.74825	3.84465	7.91125	11.7498	1.58975	1.94977	2.74665	14.5607	-176.494
3.74943	9.49614	12.8727	2.80878	1.7916	2.15686	3.32107	7.44664	10.9507	1.70198	1.45446	2.01439	14.5682	-174.808
3.33583	9.65255	12.9648	3.05757	1.90989	2.87418	2.93825	7.76429	12.4572	2.1082	1.68735	2.02553	14.58	-173.159
4.06585	9.67204	13.1424	2.99894	1.78145	3.63284	3.07063	7.91592	13.1657	2.21416	1.4338	2.35037	14.5814	-171.498
4.47961	9.92665	13.3114	2.97793	1.80125	4.27946	3.11729	8.30348	11.7966	2.3798	1.56565	2.70146	14.571	-169.504
4.34698	9.89014	12.9577	2.85151	2.4745	4.20699	3.92556	7.81255	13.0363	1.96631	1.94904	3.33119	14.5523	-167.861
4.14333	10.6256	12.6687	2.82987	2.5161	4.47825	3.57906	8.59476	12.0707	2.01143	1.8806	3.25362	14.545	-166.293
4.57435	10.7831	12.2416	2.88988	1.90875	3.89145	4.19441	7.35379	12.7495	2.03311	1.31202	2.71654	14.5486	-164.581
4.59231	9.89177	13.1477	3.13063	1.83811	4.26255	3.68782	6.62981	13.4325	1.81133	1.18011	2.53833	14.5515	-162.911
4.10164	9.46773	13.1952	3.23245	1.73149	4.47768	3.20957	6.44432	11.9716	1.6682	1.17897	2.29662	14.5504	-161.356
3.83196	9.88254	10.7091	3.42279	1.98263	5.1894	3.53311	6.18639	12.4428	1.68628	1.26942	2.24005	14.5602	-159.649
4.42192	9.57174	11.1679	3.62703	3.47721	5.15285	4.09509	6.22996	11.7375	1.97127	2.01858	2.8301	14.579	-158.068
4.50719	9.46314	11.0716	3.84873	3.53341	4.65883	3.78011	6.17254	10.4354	2.12767	2.05016	2.89721	14.5915	-156.16
4.56828	10.367	12.5199	3.66123	3.18241	3.4619	3.93203	7.10112	12.5639	2.23602	2.07617	3.01824	14.599	-154.294
4.21699	11.8964	14.7805	4.2255	2.46046	2.22864	4.32475	8.34567	14.0747	2.59049	1.91721	2.3209	14.6034	-152.416
4.22519	12.0285	17.0889	4.02321	2.90327	3.16792	4.15784	8.247	14.4343	2.37051	1.9684	2.42064	14.5987	-150.376
4.7111	9.99738	16.4769	3.83663	2.90745	4.69142	2.97506	7.36055	11.3463	2.18208	1.96249	2.12705	14.5883	-148.559
4.42124	9.47371	15.4758	4.13723	3.0337	7.68839	3.07858	5.96261	9.55384	1.8697	2.1658	2.49547	14.5824	-146.719
4.56611	9.34025	12.2761	4.49017	3.7216	8.31224	3.3314	5.32987	7.18584	1.72735	2.43092	3.14529	14.5731	-144.933
4.83387	9.767	13.8471	4.34335	3.82827	8.3224	3.74984	4.95969	6.59835	1.77696	2.40572	3.0801	14.5573	-143.13
4.01911	9.20758	13.4223	5.15257	2.6251	9.01116	3.25044	4.78676	7.81385	1.69448	1.23673	2.28775	14.5683	-141.311
3.7464	8.14425	14.7043	5.10916	3.49662	9.03485	3.07676	5.60112	8.44935	1.94446	1.18917	2.0178	14.5718	-139.536
3.65181	8.32716	15.2491	4.55943	4.02119	9.7897	3.06381	5.51395	8.61725	2.07308	1.37385	1.99156	14.5764	-137.836
3.83151	9.30244	16.1155	4.78034	3.89108	10.6885	3.30097	5.11647	8.16121	2.12724	1.44032	2.08482	14.5915	-136.31
4.35548	10.4002	14.0111	4.94859	4.41746	10.8288	3.85665	4.7146	7.00465	2.03194	2.2153	3.16931	14.6131	-135.179
4.28295	9.94734	13.0288	4.91747	4.29017	10.245	3.59269	4.36262	7.00182	1.92831	2.1955	3.21729	14.6172	-133.3
3.98682	8.16356	12.2367	4.75761	4.28075	9.60331	3.04208	4.28754	7.12212	1.72372	1.486	2.69123	14.5956	-130.867
3.71908	7.89324	12.3957	4.6712	4.69121	11.193	3.5395	4.37804	7.53403	1.57941	1.17374	2.25168	14.579	-128.5
3.646	7.78381	11.0475	5.03772	5.3485	11.4772	3.53175	4.11557	6.56272	1.61256	1.22184	2.23348	14.584	-126.911
4.18766	6.90593	13.4429	5.47227	6.09222	9.84427	3.52349	3.81477	5.38566	1.48056	1.32386	2.26521	14.6085	-125.472
3.58277	7.38654	9.99745	5.37217	8.18067	10.8685	3.18223	3.75236	6.15865	1.59848	2.09093	2.67684	14.6129	-123.615
3.75908	7.56804	11.1731	5.18767	9.72513	9.79067	3.29734	3.756	6.07795	1.67728	2.31596	3.11884	14.6106	-121.849
3.60102	7.91804	12.0282	5.38717	8.85141	14.3511	3.49575	3.94001	6.68164	1.66244	2.22139	2.92996	14.6013	-120.023
3.39412	7.64428	11.9608	5.76106	9.9136	11.2666	3.48553	3.87491	6.09442	1.53331	1.5897	2.28096	14.6134	-118.074
3.53515	7.49697	12.0469	5.92794	9.36226	11.7566	2.89094	3.84238	6.28223	1.42503	1.53826	2.26824	14.6184	-116.3
4.0804	7.3311	10.7377	6.07329	10.6107	15.1417	2.87848	3.35504	5.88703	1.54202	1.54696	2.12117	14.6271	-114.608
3.74657	7.03572	12.5017	6.31773	11.6511	18.0194	2.93842	3.70147	5.26161	1.74324	1.69104	2.16713	14.6117	-112.74
4.18178	7.13414	9.81436	6.55627	12.7875	17.8196	3.75967	4.31354	7.41278	1.94207	2.72139	3.44706	14.6102	-111.138
3.83722	7.4486	10.9313	5.81534	14.2396	19.6244	3.80979	4.36547	7.73432	1.86615	2.81832	3.47357	14.6019	-109.307
3.63509	8.20215	11.2012	5.94578	16.9015	22.5086	3.3773	4.40582	8.00011	1.55938	2.31576	3.05175	14.5882	-107.368
3.95118	8.32686	10.8527	5.64399	16.651	20.5849	3.5953	4.08596	7.53238	1.49327	1.85331	2.43041	14.575	-105.438
3.07955	8.8508	12.6151	6.10211	16.2591	17.5328	3.38536	4.00395	7.65106	1.75578	1.71956	2.45975	14.5717	-103.605
3.39507	8.48377	11.6956	6.51447	15.8814	20.8939	3.11212	3.71192	6.35004	1.96514	2.15104	2.58655	14.5858	-102.104
3.84935	8.02988	11.6934	6.50337	18.022	24.1533	2.9045	4.19792	5.39078	2.16463	2.75052	3.31656	14.6064	-100.233
4.3623	8.80737	11.4174	7.1504	21.2072	24.6951	3.44742	5.81469	6.06508	2.18926	3.47841	3.91669	14.6198	-98.4524
3.79017	10.1227	13.2588	7.38014	20.2462	21.8438	3.32913	6.4754	7.72924	2.23789	3.25272	3.73592	14.6084	-96.6463
4.38264	10.0042	12.8261	6.61588	18.7508	23.288	3.31364	5.96499	7.773	1.74934	2.37454	2.72853	14.5961	-94.8702
3.65752	8.72566	9.97561	6.69079	22.258	25.4063	3.93862	5.27669	7.65322	1.52913	2.55355	2.67022	14.5851	-93.1331
3.63354	6.57229	9.38776	7.20345	24.4302	21.4436	3.56413	5.52767	8.42301	1.70806	2.83349	2.88522	14.5863	-91.6622
3.95918	7.00562	9.73165	6.5266	25.5985	21.8645	3.44959	4.99063	8.01571	1.96417	3.25897	3.03156	14.5905	-90.0539
3.84238	9.02517	10.5346	6.59266	25.4393	22.3827	3.09218	5.5547	7.52296	2.00643	3.23562	3.67448	14.5917	-88.1239
3.95517	10.072	10.5343	6.70397	25.2786	21.8396	3.04091	6.06361	7.03824	1.81614	3.88371	3.83034	14.5894	-86.1066
3.92951	7.94642	11.4797	7.73406	23.3674	23.373	3.40752	6.69633	8.3528	1.60976	3.67368	3.29747	14.5967	-84.1599
4.08734	7.85763	9.01246	7.95822	23.1362	22.942	3.87959	4.29922	8.98017	1.69874	3.63703	2.39541	14.6204	-82.4308
4.14025	7.76912	8.7756	7.03926	24.7619	19.0377	3.70553	4.30706	8.2655	1.74909	3.38238	2.50663	14.6331	-80.6013
3.40211	10.3353	8.53769	7.68732	25.2306	19.2951	3.16235	4.31961	7.15013	1.57173	3.24487	2.92442	14.636	-78.9387
3.36085	8.35163	11.3305	7.23802	30.4152	21.145	3.14457	5.94447	6.49344	1.79655	3.73583	3.57012	14.6235	-77.1788
3.31954	7.6109	8.95332	6.76551	28.5903	24.0484	3.12666	4.8496	6.63989	1.93632	3.90395	3.78945	14.5988	-75.3058
3.13962	7.16847	7.31307	6.48291	29.3214	25.1919	2.72445	4.72677	6.9835	1.77146	3.78608	3.73225	14.5981	-73.5487
2.64628	7.1635	6.67623	7.20753	33.705	24.6076	2.94309	5.00024	7.22455	1.67153	3.84253	3.0521	14.6269	-71.7301
2.79848	7.54539	5.17561	7.53004	32.1148	26.3334	3.16334	5.67572	6.45226	1.67629	3.86097	3.55534	14.6408	-69.6408
2.64386	6.60373	5.30808	6.89159	33.8127	24.4434	3.05437	5.03784	5.70989	1.69311	3.81226	4.1139	14.6356	-67.9187
3.01687	6.44875	6.26218	7.20477	31.0398	28.1916	2.93612	4.39347	5.23083	1.69565	3.91032	4.36139	14.6388	-66.228
3.17152	7.21599	6.73856	7.9533	31.3322	26.9822	3.05145	4.6691	5.24461	1.62712	3.88242	4.48499	14.6339	-64.4144
3.03297	6.99998	6.13243	8.00089	37.2844	22.2148	3.02112	5.00467	6.52859	1.84027	4.05065	4.50242	14.621	-13.5591
2.71983	6.06078	5.0937	8.28025	34.1412	29.6724	2.95936	5.19484	6.03438	2.04901	4.71424	4.5596	14.6144	0.306515
2.61204	5.01719	4.69998	7.83203	34.7666	27.6073	3.03738	4.88623	5.14439	2.12797	5.21063	5.60745	14.603	-21.9397
2.91488	5.68901	4.27684	8.21881	38.5326	23.8531	2.70617	5.0647	3.91467	1.99252	6.13343	6.59593	14.5952	-57.3004
3.10054	5.93973	3.9442	8.01216	34.7007	27.6345	2.90812	4.76012	4.03323	2.00175	7.11013	8.77981	14.5974	-55.6422
2.86814	6.94971	4.80476	8.45889	39.4515	31.1942	2.94697	4.99259	4.68687	2.04336	7.2679	11.1972	14.6199	-53.4849
2.70611	6.81729	5.02996	8.81833	39.4508	28.264	2.78556	4.64624	4.51811	2.08595	5.76828	10.5028	14.6367	-51.8115
2.24437	7.30339	5.09447	8.04429	41.6033	32.0371	2.39815	4.61095	3.84196	1.83132	4.91432	8.32698	14.6479	-49.9526
2.02521	5.46463	4.27116	7.08764	39.1829	30.4074	2.51548	4.01547	4.10534	1.75258	5.37721	8.266	14.6529	-48.2852
2.16336	4.58011	4.05363	7.95851	34.3339	29.0518	2.49788	3.88963	3.08149	1.76709	5.62733	10.3572	14.6579	-46.7133
2.52023	4.69147	3.22831	7.96425	36.7875	29.335	2.49175	3.93171	2.5841	1.8462	8.00888	12.582	14.661	-45.1003
2.60013	5.2398	3.2061	7.9653	37.1684	26.4725	2.66114	3.96195	2.66745	1.89619	8.28566	17.0286	14.6491	-42.7337
2.51975	5.19677	3.65917	7.27414	39.407	28.6326	2.86609	4.04549	2.83036	1.94721	8.1692	17.0275	14.6309	-40.8484
2.24854	4.96131	4.02373	7.95563	38.3282	25.6633	2.82809	3.79066	3.76308	2.28895	7.87753	19.0007	14.618	-38.9676
2.29369	5.55054	3.77274	8.11851	37.2767	29.761	2.57434	4.09744	3.8213	2.59855	11.9759	19.287	14.6194	-36.985
2.61529	5.13121	3.81167	7.52458	40.1549	26.3985	2.71316	4.41311	2.86562	2.46698	13.1983	20.4692	14.593	-35.265
2.74284	4.43029	3.54787	7.8933	36.2035	30.396	2.82099	4.25303	2.73466	2.43019	13.9929	19.7205	14.5797	-33.5044
2.89676	4.47867	3.14952	8.48694	39.0888	32.6205	2.88022	3.87068	2.51701	2.97208	16.1116	17.2397	14.5746	-31.4972
2.82529	5.05008	3.59614	7.82463	37.8353	33.2021	2.73029	3.82097	3.25607	3.12414	12.9952	24.5385	14.586	-29.7945
2.87065	5.46911	4.18419	7.78088	39.6152	29.4125	2.54553	3.99641	3.28526	2.74927	17.8717	24.5837	14.604	-27.9433
2.83662	6.28506	4.52752	7.76416	38.9647	27.7078	2.51894	4.18083	3.27706	2.67278	18.3933	19.0779	14.603	-26.3082
2.87322	7.06098	4.82906	7.55446	35.6046	27.087	2.5971	5.42724	3.67468	2.51883	18.3569	21.0486	14.5889	-24.4552
2.88537	8.69163	6.62464	7.35037	41.7968	27.9438	2.5976	7.21143	5.64892	2.68807	20.9816	23.2666	14.5757	-22.787
3.07792	9.98222	7.06927	7.82913	40.8996	24.7035	2.96494	8.17357	6.69623	3.10835	17.6065	22.8309	14.5794	-21.0306
3.38921	7.28317	7.12367	7.40995	38.1916	22.3802	3.02951	8.75199	7.73215	2.78163	23.1149	23.6485	14.592	-18.9494
3.72634	7.43107	7.39663	6.73708	36.6931	25.5862	2.54014	6.62639	7.94478	3.43316	24.0647	25.6002	14.618	-16.8864
3.8479	7.5944	7.7973	7.51905	39.2068	21.2608	2.61408	6.69553	7.39848	3.30998	22.2482	29.8982	14.6462	-14.8757
3.52197	7.77379	6.97472	7.9221	37.7696	22.0961	2.6843	6.75991	5.83507	3.04147	22.6776	28.4339	14.6386	-12.8732
3.46886	10.5338	4.79827	7.83922	34.1781	23.7305	2.73302	6.81896	5.37093	3.00035	21.8164	29.4467	14.6318	-11.1097
3.31732	9.31076	3.83499	7.82661	34.865	20.4625	2.70005	8.45194	5.48733	2.62536	26.259	27.8811	14.6409	-9.20992
3.20876	8.20757	4.39619	7.24441	35.5157	23.2917	2.71907	6.69468	5.26773	2.75985	26.554	26.332	14.6522	-7.42164
2.86651	6.31215	4.43828	6.62274	36.5421	23.6992	2.47184	5.6218	4.04439	3.50399	28.5394	25.9831	14.658	-5.54169
3.27713	8.93382	4.56929	5.56715	32.935	23.1215	2.65448	4.91942	3.9611	3.5727	30.2782	29.1642	14.6404	-3.68604
3.15824	9.22308	4.46951	5.56786	30.3937	20.6801	2.66009	4.7178	3.5748	3.02863	28.5213	29.9912	14.6181	-1.76541
3.14706	9.53302	4.62067	6.15223	31.8116	23.0969	2.60545	5.1296	3.46575	3.50346	29.6491	28.763	14.6198	0.0066568

## Sheet: P10
ra l	oi l	oe l	ico l	mf l	es l	ra l	oi l	oe l	ico l	mf l	es l	Kippung	Rotation
3.82673	1.60199	1.73343	2.15053	26.1094	13.6844	2.87221	1.64112	2.94582	4.57952	36.6368	13.1193	14.6309	-0.402415
3.74729	1.4487	1.82639	2.2819	25.9386	12.3329	1.20294	1.52523	2.47604	4.58512	33.1967	11.9305	14.6345	1.33785
3.73753	1.16545	1.56363	2.03877	23.2845	12.9366	1.32628	1.54533	2.3576	3.87037	33.8991	13.5107	14.6499	3.14859
3.65469	1.212	1.49977	2.01688	22.4495	12.1902	1.22366	1.51132	2.2011	4.35518	35.3799	11.6157	14.6498	5.0574
3.66747	1.08336	1.49479	1.74055	20.1942	10.7278	1.16396	1.71378	2.01649	5.45744	34.2843	13.5516	14.6471	7.01081
3.76569	1.11062	1.61732	1.61513	16.034	11.9085	1.15314	1.62019	1.9389	5.56717	34.1235	13.464	14.6493	8.46636
3.84633	1.3281	1.8971	1.95034	14.329	10.1665	1.12799	1.83583	2.23539	5.48143	34.4402	12.3488	14.6529	10.2213
3.816	1.2479	1.81077	2.02704	13.029	11.0232	1.14739	1.78896	2.00307	5.75928	34.4409	13.402	14.649	11.8356
3.75705	1.21382	1.33093	1.70121	14.9662	10.8634	1.20815	1.64519	1.93282	5.68576	32.4265	13.1132	14.649	13.7769
3.692	1.03088	1.38351	1.33885	13.3073	9.78338	1.19874	2.03328	1.95024	5.07957	31.2013	12.6348	14.6507	15.7164
3.67012	1.17764	1.58189	1.31882	11.3372	8.91438	1.091	2.09766	1.65529	5.009	33.1972	13.9667	14.6564	17.7505
3.76897	0.968122	1.45794	1.45821	5.73431	7.18448	1.01114	1.89687	1.43319	5.17366	37.2962	15.1119	14.6498	24.081
3.9232	1.30145	1.41119	1.63624	8.08626	8.26446	0.967959	2.14902	1.43994	5.14493	36.2139	13.6422	14.6401	28.2391
4.05407	1.29806	1.55594	2.22945	9.35268	9.06382	1.20287	2.38369	1.61072	5.54878	37.7102	14.2613	14.6343	28.0719
3.83754	1.31248	1.50594	2.21069	8.00001	7.47989	1.26891	3.40964	1.65883	6.59399	34.0182	13.8595	14.6251	24.9506
3.80652	1.25868	1.56042	1.64467	6.73558	7.64989	1.12777	4.06632	1.53974	6.79529	33.772	14.812	14.6266	26.5265
3.9416	1.15702	1.68572	1.56449	4.9112	6.02007	1.28245	4.60956	1.84013	6.76567	31.3631	13.6243	14.6318	28.2554
3.95024	1.06628	1.59056	1.53498	4.79518	5.96826	1.29797	3.70125	2.65702	6.96365	30.8197	13.6358	14.6371	30.1394
3.80891	1.01229	1.20992	1.3813	5.06891	5.37096	1.27225	3.38234	3.27677	7.41549	35.3281	13.992	14.6467	31.9311
3.87719	1.21938	1.26674	1.46817	5.5997	5.52126	1.2461	3.58026	4.83569	7.36957	32.3525	12.5294	14.6528	33.5074
3.73504	1.45248	1.59341	1.95735	5.72579	6.794	1.28426	4.21684	5.24987	6.44112	32.8595	14.4362	14.6386	35.4014
3.42735	1.38328	1.72483	1.84585	5.28692	6.40307	1.23172	4.86316	5.85237	7.70399	29.3939	12.3103	14.6256	37.003
3.48259	1.18134	1.88746	1.39661	4.1193	5.13617	1.19213	4.73717	5.09865	7.25545	29.1056	12.1571	14.6233	38.622
3.5143	1.22253	2.0743	1.38278	3.72434	4.68908	1.23912	4.35253	5.07542	5.93458	27.2788	11.9985	14.6349	40.1836
3.58616	1.21573	1.94359	1.27166	3.2866	4.62423	1.20307	5.90238	5.99374	7.79478	31.2983	13.1088	14.6515	42.1964
3.64264	1.07072	1.63069	1.39948	3.68409	5.23621	1.16817	6.3	6.53442	7.85436	29.4361	13.1044	14.66	44.0182
3.50528	1.33984	1.76659	1.41596	4.39238	4.74119	1.23499	6.42896	6.52317	7.06913	27.0687	10.7489	14.6739	45.7858
3.50266	1.45285	1.79005	1.59105	4.4483	3.77859	1.327	4.84867	6.63044	7.88896	27.0696	10.499	14.6773	47.7987
3.4064	1.2368	1.84146	1.42776	4.03145	3.28824	1.286	5.80922	7.70384	8.07034	26.7367	9.36679	14.6661	49.7309
3.30964	1.06686	1.67634	1.20088	3.45443	3.78419	1.30191	5.74739	7.22023	7.94122	25.5188	11.9214	14.6649	51.6097
3.4176	1.08506	1.52305	1.03548	3.65245	4.32996	1.27728	5.27813	6.23007	8.44486	24.1588	12.4802	14.6708	53.5498
3.45388	1.12519	1.73191	1.07275	3.37246	4.07223	1.27032	4.50532	5.83855	7.42479	25.4007	11.9164	14.6777	55.2907
3.33299	0.972127	1.78023	1.15314	3.04362	3.49552	1.14774	5.13447	6.90409	6.79197	23.3738	9.68105	14.673	56.955
3.40612	1.4477	1.72446	1.64496	3.36788	2.901	1.30299	5.59587	7.27592	7.05855	17.7575	8.71809	14.6606	58.43
3.54601	1.4374	1.66962	1.66455	3.71622	3.2218	1.39045	5.43348	7.12197	8.05102	20.1352	9.61049	14.642	59.9219
3.82501	1.4616	1.88239	1.5759	3.8173	3.34657	1.44272	5.335	8.38164	8.09434	22.7283	10.1572	14.6292	61.8891
3.80812	1.25441	2.11827	1.00968	3.54603	2.6145	1.40187	6.03968	10.3244	7.70646	19.8395	8.65208	14.6267	64.2103
3.80145	1.28081	2.21664	0.976164	3.40634	2.80172	1.4124	7.06744	10.1304	7.58877	18.5937	7.41984	14.6167	66.1515
3.69282	1.34009	2.33601	1.16849	2.95421	2.95069	1.38258	11.5131	8.41246	7.43685	15.388	7.61185	14.6186	68.0937
3.73112	1.00558	2.62206	1.49046	3.31538	3.03687	1.40868	11.1949	7.84201	7.02348	13.9193	7.93817	14.6314	69.9747
3.88018	1.09365	2.60626	2.22222	3.48446	2.84162	1.34497	6.34504	8.28182	6.86098	12.4018	7.53714	14.6277	71.7391
3.77917	1.01639	2.31522	2.18133	3.67824	2.91112	1.26363	6.02826	7.62036	7.23281	14.7432	7.70589	14.6284	73.4491
3.44963	0.807243	1.77782	1.5445	3.14784	2.87085	1.27033	8.51909	8.94875	7.44059	15.0947	8.21411	14.6301	75.2393
3.53501	0.883696	1.71414	1.3332	2.9514	2.83062	1.50461	9.19293	9.55978	7.79227	14.026	8.37896	14.6262	77.0506
3.76265	0.865815	1.69339	1.27366	3.0354	2.52692	1.63539	8.54904	9.55995	7.72943	12.0927	8.10022	14.6159	78.8465
3.71189	0.782431	1.54267	1.36253	3.07909	2.49354	1.68307	7.23161	9.93116	7.90626	11.092	7.12575	14.6119	80.5837
3.59287	1.04077	1.54276	1.86524	3.45387	3.27827	1.75125	8.71925	10.3579	7.92718	11.5212	9.80207	14.6145	82.2237
3.5384	1.03879	1.81364	1.9795	3.16469	3.22784	1.7289	8.73597	10.8855	7.75075	9.01617	9.28486	14.6224	83.9602
3.42428	0.904782	1.85383	1.60408	2.89438	2.58489	1.7247	8.56331	10.5977	6.89811	6.19373	7.12043	14.6188	86.0093
3.57536	0.702293	2.03455	1.24709	2.7952	2.16709	1.76067	8.22532	14.94	7.67376	5.52107	6.34686	14.6101	87.8377
3.58689	0.71842	1.90027	1.18244	2.74944	1.87683	1.8183	8.81016	12.3167	8.35274	5.47791	4.63265	14.608	89.3192
3.60227	0.74289	1.87552	1.07084	2.82841	2.31352	1.9097	8.79412	13.6168	8.23512	10.134	4.75693	14.6112	91.1456
3.60227	0.856608	2.24687	1.49313	3.23975	2.67497	2.04382	8.06473	12.9609	8.0357	9.62547	4.97368	14.6196	92.9923
3.64355	1.04061	2.33414	1.6588	3.27724	2.78455	2.1528	12.7979	12.5101	8.3838	4.00859	5.64377	14.611	94.8997
3.53665	1.89976	1.81735	1.48791	3.02818	2.94348	2.18758	13.1389	13.6111	7.55004	6.98446	6.09917	14.6189	96.977
3.19821	1.7783	1.69171	1.10375	2.49653	2.90736	3.56016	13.4717	15.3389	8.08756	6.46869	4.96575	14.6289	98.676
2.92217	0.699626	6.54571	1.13413	2.40977	3.13493	3.65919	13.7959	14.5081	8.07324	2.65336	4.19249	14.6337	100.323
2.88785	0.832432	6.86063	1.09788	2.34407	2.39764	3.75551	14.1111	16.7807	8.05556	2.23769	4.77125	14.6342	101.922
2.81072	0.988101	7.17786	1.14938	2.79125	2.30907	3.84897	14.4167	17.9643	6.76009	2.59373	5.40555	14.6207	103.803
2.83855	1.43543	7.49704	1.73615	3.20831	2.63004	2.73311	14.7125	18.0074	6.9886	3.40494	5.43906	14.6146	105.617
3.15525	5.95542	11.5665	2.13397	3.25775	2.45912	3.68998	16.9563	20.3551	7.1189	3.15069	3.73578	14.6066	107.336
3.04119	6.29537	11.6262	1.7859	2.59844	2.28434	3.66972	16.4206	18.796	7.95172	2.16988	3.48707	14.6102	109.03
3.23633	6.11608	11.1834	1.57483	2.51809	2.19291	3.42768	15.0575	19.0384	7.75097	2.48372	3.50982	14.6074	110.865
3.16734	1.50162	10.4017	1.22236	2.73485	2.03527	2.9487	14.3995	21.8317	8.37816	2.85084	4.30655	14.5986	112.331
3.06013	7.80124	11.2583	1.23398	2.49448	1.96238	3.01473	14.0091	20.6531	8.23452	2.45985	4.13912	14.6098	113.892
2.78642	2.09639	11.6669	1.59468	2.88954	2.35923	3.03532	12.5853	20.9292	8.45374	3.32203	3.65588	14.6232	115.798
4.52727	2.44908	9.02144	1.64347	2.86	2.34149	3.1222	13.7765	21.1473	8.30348	3.01	3.49743	14.6067	117.782
4.56699	2.92412	9.81158	1.60302	2.60954	2.06134	4.02762	15.2457	24.4333	7.29408	2.48016	3.17679	14.5871	119.632
3.07285	4.52	9.2516	1.36286	2.49665	1.90929	4.44656	13.3488	24.9324	7.32872	1.91656	2.73235	14.5885	121.759
3.39756	6.93328	9.64289	1.65167	2.55873	1.82667	4.53391	16.4166	24.219	7.08312	1.72858	2.74551	14.6	123.81
3.48553	7.86751	9.84237	1.65908	2.53827	2.27543	4.73588	17.6346	19.081	7.29751	1.73594	2.61286	14.6229	125.629
3.72276	7.87813	9.49358	1.89555	2.88768	2.86022	5.28367	18.0181	20.4454	7.69025	2.48493	3.06308	14.6351	127.379
3.87639	9.9159	10.6499	1.85989	2.96062	2.70027	5.75785	17.3019	23.3833	7.11019	2.59396	3.31689	14.6457	128.913
3.7168	13.5312	11.4164	1.89741	2.55216	2.68681	5.9463	18.3802	22.5851	7.34519	2.63338	3.3282	14.6388	130.705
3.54215	12.6506	12.7087	1.9022	2.35329	2.08745	5.91429	19.4421	22.7211	7.27669	1.99876	3.384	14.624	132.677
3.19308	9.24429	14.9457	1.64351	2.18948	2.10287	5.22868	18.0127	25.522	7.20573	2.16342	3.56824	14.6128	134.58
3.83449	14.637	15.2543	1.91841	2.45528	1.8806	4.9335	20.6586	23.5127	7.45613	2.31263	3.28903	14.622	136.451
4.48775	15.259	13.7812	2.42324	2.99237	2.41234	4.9571	21.0033	19.6686	7.73575	2.57282	3.20051	14.6249	138.351
4.8036	13.4814	14.2486	2.82055	3.45037	2.86257	4.97675	22.9861	25.946	7.27572	3.21718	3.18195	14.6147	139.981
4.79676	12.3413	14.3713	2.60113	3.50958	2.91601	4.99244	21.8365	26.1607	6.9955	3.12412	3.06769	14.6154	141.376
4.54961	11.4134	13.7634	2.75085	2.70462	2.44969	6.41537	19.7464	25.2194	6.27821	2.00391	2.70562	14.6107	142.859
4.78656	16.5704	12.9162	2.86735	2.43479	2.32841	5.4818	15.2598	22.5152	6.94321	1.5352	3.18078	14.6106	144.89
5.02387	12.3885	17.0498	3.29297	2.71988	2.48974	5.01613	17.5208	22.5945	7.07399	2.03364	3.72591	14.6131	146.886
5.08065	12.6046	16.695	3.51867	2.95169	2.5912	5.01634	16.7761	23.6543	7.01146	2.16737	3.37497	14.6157	148.82
5.08137	16.3038	13.9915	2.63738	3.55622	2.84967	5.01279	18.9142	24.4438	6.80817	2.94536	3.3764	14.6071	150.653
6.42221	17.081	14.932	2.46743	3.42138	2.6664	5.00552	20.0864	23.174	6.6198	2.91572	2.99495	14.5976	152.436
5.08114	13.2225	16.2512	3.23234	2.99328	2.50335	4.83187	17.0387	25.685	7.02452	2.22789	3.01428	14.5901	154.07
6.58858	13.418	15.6082	3.36574	2.9678	2.42603	4.73971	14.8545	25.142	6.39293	1.96728	3.60014	14.5771	155.783
6.53984	13.6082	15.376	3.29116	2.90229	2.55622	4.43931	19.0851	23.3611	5.59134	1.92401	3.85294	14.5617	157.445
6.20001	13.793	13.981	2.75966	2.91902	2.35478	4.55367	20.5186	24.4479	5.95178	1.8951	5.17709	14.58	159.578
6.56879	13.9722	16.8128	4.43142	3.16963	2.51132	5.66447	21.8303	22.7249	6.44969	2.54147	4.65731	14.6023	161.316
5.12574	14.1459	17.6323	4.763	3.22593	2.5757	5.96607	20.9653	19.7257	6.80087	2.63465	4.5345	14.6014	163.069
5.12975	14.314	16.9469	4.41173	3.26166	2.63088	6.08109	17.6234	23.1493	5.70289	2.77438	4.55245	14.5925	164.674
5.13213	14.4765	17.1423	4.52925	3.04554	2.58537	4.82118	17.4977	24.1833	5.60211	1.93666	4.55801	14.5973	166.58
5.13287	17.9336	17.509	5.24437	3.00097	2.57388	5.36645	22.3888	20.435	6.43079	1.43638	3.84359	14.6058	168.632
5.13198	17.7323	17.6558	5.43906	2.9063	2.53061	5.00643	20.0979	18.0097	5.92177	1.37718	3.37055	14.5948	170.359
5.12947	17.1068	20.517	5.48068	3.23469	2.52908	4.97543	17.0538	17.9655	5.29552	1.64698	3.24677	14.5806	172.124
5.12535	18.2023	20.5472	5.30883	3.41617	2.40734	4.68514	21.3603	21.6434	5.95399	2.36724	2.9702	14.5899	173.37
6.83314	14.4696	17.6915	5.21994	3.17663	2.42439	3.98589	14.2775	17.1698	5.11439	2.23843	3.20162	14.6134	175.213
6.55742	13.1745	17.8504	4.98124	2.7363	2.40643	4.91596	19.7469	25.0671	4.17186	1.36251	3.05862	14.6092	177.04
5.10341	12.4509	16.6803	5.42485	2.59526	3.54553	5.18326	19.109	24.0662	4.29688	1.34431	4.01238	14.598	41.9935
6.73358	14.5151	15.7153	5.79656	2.83076	3.51699	5.59456	18.216	21.3736	4.54807	1.29999	3.87056	14.5949	-101.185
5.08096	13.8927	19.4041	4.83633	3.35014	3.58934	4.91304	16.7038	18.6853	4.36236	1.37804	4.2122	14.6022	-176.931
6.40182	11.0113	18.6077	4.47423	3.70718	2.84191	4.56641	14.9487	20.2979	4.18438	2.40137	3.51047	14.6045	-175.032
5.88651	12.3143	19.2837	4.71181	3.49842	2.99704	4.45034	15.7532	19.2915	4.92296	2.42463	3.19612	14.5818	-173.25
5.26458	15.7743	20.2473	5.16203	3.1449	3.09075	4.793	14.8408	17.8489	4.54622	2.31692	3.52095	14.5617	-171.464
5.13639	17.6208	21.8975	5.88848	2.68282	2.9037	4.4742	15.3108	16.3954	3.83895	1.37173	2.87223	14.564	-169.683
5.48582	15.7491	21.1638	5.97789	2.63297	2.91153	4.15162	17.409	19.7001	4.23057	1.29838	2.14645	14.5532	-168.118
5.36056	12.7229	21.8048	5.73489	2.50783	2.51682	4.47749	17.2409	20.117	3.45354	1.19674	2.15615	14.5287	-166.489
5.13673	13.5894	20.8964	6.34903	3.18986	3.43792	3.56733	15.9351	20.6551	2.96432	1.70814	2.57463	14.5134	-164.621
5.00701	14.3971	17.6256	6.29712	3.6863	3.59542	3.13396	14.3073	17.5991	2.82494	2.47377	2.95968	14.5167	-162.972
4.8164	13.479	18.4092	6.86098	3.88589	3.76819	3.0709	18.1568	18.7932	3.17277	2.47751	3.69762	14.5304	-161.168
5.31351	13.9285	21.9299	6.79125	3.24405	3.61593	3.1761	16.8212	21.3258	3.34943	1.33274	3.83847	14.5276	-159.505
4.92997	17.6177	21.2292	5.86674	2.79889	3.45491	3.11315	15.5714	20.1365	3.1132	1.04684	2.6344	14.5171	-157.621
4.02972	17.3526	17.7104	6.03524	2.59385	3.36964	2.76248	13.7672	20.3422	2.47919	1.01557	2.86954	14.5343	-155.744
4.11433	16.3316	18.3869	6.29987	2.6007	3.18021	2.99138	16.5719	20.3431	3.54297	1.30541	2.33301	14.5549	-153.779
3.6298	16.2204	20.1749	7.39786	3.19457	4.62659	2.91381	15.8464	14.7828	3.79746	2.28847	3.14046	14.5438	-151.98
3.76712	14.9864	20.4859	7.78072	3.42223	4.73821	2.79778	14.3194	16.0328	3.71516	2.31949	3.3218	14.5348	-150.316
4.41768	12.9576	23.289	8.14531	2.79949	3.85946	2.66625	13.5393	15.5467	2.81089	1.64945	2.84913	14.5457	-148.441
5.18965	13.5117	18.9263	7.27622	2.5035	4.22443	3.07901	12.9234	15.0238	2.09286	1.11697	2.24888	14.5407	-146.389
5.07667	12.6885	17.8392	7.35399	2.81512	4.35897	2.74772	12.1934	14.6596	1.98618	1.10321	2.23529	14.5289	-144.65
4.63221	12.1751	17.8985	7.42861	3.28633	4.08092	2.37689	9.99769	14.809	2.11722	1.30513	2.37336	14.5282	-142.91
4.44739	11.7879	18.9132	7.78731	3.76424	4.94132	2.44564	9.89212	11.1809	1.97208	2.53734	2.66033	14.5449	-141.256
4.34044	13.6041	17.4034	7.4988	3.58536	4.98942	2.34186	9.19815	12.5777	2.45508	2.73514	2.65546	14.5683	-139.733
4.29652	14.9315	21.0934	8.16791	3.22092	5.71455	1.9976	8.83185	13.9876	2.65865	2.4962	2.41843	14.5856	-138.021
3.9839	16.0174	21.1446	8.03156	2.9449	5.93902	1.86774	7.11014	13.3761	2.49679	1.08382	2.50683	14.5733	-135.993
3.91652	16.0178	21.8118	7.2551	2.91425	6.01523	1.78536	6.05874	14.6446	2.13935	1.07078	2.70501	14.5591	-133.821
3.32025	16.3083	22.4242	8.13464	2.99193	5.24505	1.68051	4.36197	12.0691	1.8624	1.13178	2.46229	14.5498	-131.997
3.00494	16.3303	20.219	8.43889	3.50504	6.2614	1.66263	4.91154	8.57877	1.66199	1.5336	2.42357	14.5433	-130.236
2.97422	15.917	14.9309	9.08792	4.39335	6.69808	1.68107	5.36604	9.0727	1.72581	2.51124	3.0694	14.5562	-128.517
3.10665	14.7775	15.8727	7.94297	4.27342	7.16555	1.56136	3.96971	7.50086	1.81212	2.46217	2.80063	14.5736	-126.971
3.2561	14.3286	18.4953	9.34254	8.53917	6.19178	1.57372	3.83284	8.1283	1.57967	1.23082	2.4186	14.5813	-125.393
2.91879	13.0883	18.2465	7.94078	4.38306	6.84651	1.4964	6.85098	7.74955	1.48183	1.17964	2.5261	14.5782	-124.327
3.0112	15.9905	18.8649	8.82832	9.60558	7.28632	1.37059	1.31358	8.58528	1.40754	1.14969	2.30636	14.559	-122.837
3.00119	17.6425	18.6146	8.88089	5.6167	7.26493	1.23447	1.06422	7.45524	1.59642	1.37144	2.55276	14.5525	-120.378
2.67049	16.0723	12.4041	8.27551	10.7461	6.50488	1.5328	1.33238	7.10173	2.08447	2.39371	2.87445	14.5549	-117.683
3.00653	15.9506	16.3991	8.10835	8.20545	6.92028	1.59359	1.3942	6.69083	2.13266	2.36303	2.99419	14.5677	-115.783
2.98582	17.7224	11.9519	7.5849	13.3251	8.4194	1.44654	1.22873	6.80255	1.72532	1.53205	2.62262	14.5582	-114.11
3.24475	17.5024	13.1766	7.4746	14.234	8.54802	1.39933	1.13997	6.4404	1.60491	1.43779	2.66509	14.5566	-112.219
3.36193	16.0044	12.7643	8.13628	10.1835	7.86816	1.45829	1.12793	6.20458	1.59872	1.48745	2.98284	14.5651	-110.477
3.3137	18.664	13.5181	7.62942	10.2759	7.54804	1.39895	1.11871	4.7677	1.57099	1.50667	2.96989	14.5679	-108.606
3.3514	21.2987	14.515	9.17884	12.2022	8.7941	1.73235	1.42189	5.26553	1.90772	2.58655	3.50951	14.5593	-107.033
3.24574	18.1474	14.9265	9.35504	12.8765	8.85361	1.66642	1.5142	5.89247	1.93751	2.6598	3.1974	14.5563	-105.215
3.04659	17.0046	13.724	8.28796	14.7835	8.71226	1.50623	1.3179	5.4743	1.68083	2.32813	3.13279	14.558	-103.38
2.9619	14.4264	13.405	7.24304	16.0973	8.82279	1.47688	1.21288	5.19189	1.38279	1.98619	2.98196	14.5455	-101.571
3.05942	13.7982	11.8809	8.0703	20.0726	10.6034	1.49589	1.16447	3.93273	1.57438	2.42066	3.52532	14.5394	-100.033
3.13407	14.3543	11.0971	7.19747	20.7204	9.42995	1.37893	1.15086	4.86462	1.68675	2.84416	3.51063	14.5587	-98.2531
3.17664	15.3081	10.8328	7.51469	21.5503	9.63439	1.32995	1.30852	5.99082	1.80168	3.7327	3.50314	14.58	-96.3888
3.26869	15.0677	10.6178	7.41437	19.9079	9.85933	1.32574	1.39863	5.97025	1.6086	3.54335	3.60724	14.58	-94.5816
3.34439	14.5514	10.5321	7.23672	20.1988	10.9382	1.3743	1.22884	5.20212	1.65137	3.6092	3.44739	14.5722	-93.0332
2.97858	13.9696	11.6611	7.41767	21.7783	10.5887	1.12915	1.10181	4.30124	1.52858	3.66008	3.26822	14.5837	-91.1432
3.07639	15.1544	10.8975	7.21312	26.3458	10.884	1.01868	1.11032	4.23311	1.68887	4.52606	3.29928	14.5846	-89.3779
2.9521	15.3938	10.6257	7.20655	26.8904	10.1133	1.19945	1.12308	3.66937	1.60412	4.49851	3.29684	14.5793	-87.874
2.87902	14.4134	9.42026	6.85944	23.5768	10.2837	1.2642	1.02842	2.97681	1.54918	4.48739	3.50071	14.5811	-86.3763
2.92292	11.5686	8.10312	6.62812	28.6329	9.96325	1.13149	1.03782	2.78922	1.67783	5.15924	3.76753	14.5908	-85.4543
2.8529	12.6384	7.01056	6.84079	27.8259	11.518	1.20526	1.08251	3.25041	1.70697	5.05503	3.67545	14.5876	-83.4727
3.17481	14.7407	7.29788	7.34582	28.5569	11.4714	1.34996	1.0218	3.14872	1.57499	4.1984	3.16362	14.5766	-80.9802
3.31129	15.3176	8.11476	7.38466	29.1578	11.6697	1.62852	1.03958	3.38335	1.59493	3.81603	2.82211	14.5531	-78.5571
3.36757	15.8553	7.42537	6.95858	29.9372	12.5601	1.70472	1.04158	2.50215	1.74151	4.44226	3.52419	14.525	-76.5753
3.31011	14.6953	7.06923	6.15836	32.5631	11.4006	1.61103	1.15746	3.61676	1.83475	5.21765	4.17445	14.5163	-74.8904
3.27286	14.0403	7.09537	6.21761	31.9198	12.5506	1.58645	1.16333	4.69209	1.93336	6.01588	4.81014	14.5194	-73.2684
3.38842	14.7829	6.42276	7.35141	31.1693	13.5965	1.50189	1.23087	4.6715	1.93722	6.06089	4.68734	14.5415	-71.4908
3.35652	14.8381	6.63873	8.22289	29.4507	12.6793	1.42129	1.10146	2.5148	1.65248	5.61974	4.79514	14.5579	-69.5034
3.36898	16.0076	5.67803	7.48971	29.6504	12.7944	1.44658	1.13288	2.71877	1.63627	5.27065	4.69973	14.5507	-67.6644
3.48085	13.6801	6.81305	6.4419	34.497	13.2486	1.48434	1.09651	3.13903	1.68243	5.93234	4.48572	14.5446	-65.7965
3.61992	14.0434	6.9584	6.39879	32.582	12.5369	1.3954	1.21944	3.11937	1.70788	7.17916	5.09283	14.5561	-64.0615
3.59512	14.8124	6.26004	5.88766	33.2362	13.2238	1.51769	1.41991	3.01073	2.14111	8.05392	5.36713	14.5619	-62.1846
3.39997	14.7406	6.91841	5.93188	33.8649	13.2383	1.49857	1.40331	3.2861	2.09131	9.69996	7.13221	14.5614	-60.2821
3.22062	13.2236	7.6504	6.54178	38.2566	12.4317	1.36915	1.10205	3.153	1.71374	10.535	7.18842	14.5646	-58.5137
3.3008	11.5538	6.46594	6.96766	37.2235	12.6113	1.32082	1.00357	3.37406	1.65155	9.91056	6.47833	14.5551	-56.641
3.55259	12.168	6.17799	6.5326	34.5815	12.9528	1.28071	1.00914	3.46721	1.88567	11.6667	6.93451	14.5304	-54.6339
3.62037	13.5398	9.41198	5.50713	32.1545	13.6127	1.24603	1.01557	3.42185	2.15587	12.8335	6.89166	14.5215	-52.7253
3.62054	14.0908	6.75151	5.97611	33.5435	13.4455	1.29766	1.22266	2.80853	1.93253	13.8134	6.24131	14.5229	-50.9643
3.65122	13.0589	6.88877	5.78323	37.6924	14.6202	1.37335	1.2418	2.41999	2.11134	18.0355	9.5087	14.5155	-49.3662
3.50215	9.15506	7.19709	5.33826	36.2123	14.6743	1.25578	1.20057	1.92649	2.48885	13.4968	7.41212	14.504	-47.7648
3.55237	10.2926	7.85998	5.66412	36.4572	14.6817	1.32235	1.0891	2.07344	2.72942	14.0425	7.61384	14.4947	-45.91
3.67768	14.4626	7.95708	5.75793	38.5225	14.5123	1.40715	1.11431	2.28497	2.24415	20.0225	9.86244	14.506	-44.103
3.65307	12.982	7.45162	6.09119	39.0365	15.6305	1.4246	1.01702	2.1888	2.3778	19.5706	10.011	14.5109	-42.2146
3.69335	8.98769	6.23493	5.59802	35.7149	14.5172	1.43586	1.22127	1.70205	2.95436	20.7573	8.27165	14.52	-40.2883
3.75404	10.3492	6.29476	5.46958	34.7741	14.858	1.44345	1.46918	1.78042	3.16022	22.2711	8.50977	14.5113	-38.4448
3.82193	11.4174	3.8502	5.38164	34.0403	13.7494	1.48189	1.38312	1.63199	2.75566	20.1039	10.0537	14.495	-36.8804
3.73773	12.0816	3.69059	5.40657	38.3489	14.5946	1.38033	1.10299	1.71143	2.46082	15.9169	8.77757	14.5128	-34.9407
3.85012	10.6351	6.7866	4.90097	38.2274	15.3552	1.28271	1.20425	1.60585	2.61012	22.6429	11.0058	14.5386	-33.0955
3.83761	11.8727	3.67159	4.79449	38.027	15.8312	1.14211	1.25704	1.16501	2.4414	21.8109	10.8717	14.5609	-31.4213
3.88512	11.7826	4.1276	6.05101	36.3667	14.0378	1.20566	1.09862	1.12421	2.40522	23.862	9.70509	14.5539	-29.6514
3.76425	15.0794	3.8014	5.87258	36.4941	13.7323	1.28013	2.33145	1.8481	2.83607	24.7503	11.1302	14.5383	-27.6981
3.60313	10.7966	3.66544	4.26421	38.8761	15.3646	1.32587	2.32956	2.08273	2.70288	24.2587	10.8797	14.5282	-25.8398
3.72913	11.0846	2.34687	4.83832	35.7343	15.5354	1.23912	1.30341	1.65122	2.58517	28.1333	11.7059	14.5176	-24.1376
3.89991	12.0408	2.8973	5.37919	34.2725	13.7395	1.23527	1.75006	1.4773	2.65004	28.8424	11.5077	14.5117	-22.3554
3.88278	11.7155	2.84916	4.47569	34.9225	13.6031	1.16827	2.06943	1.69733	3.3717	27.4595	10.0794	14.5122	-20.4679
3.74718	11.9638	2.94906	3.61657	33.575	13.8317	1.13355	2.41557	1.80992	3.13789	25.1799	10.33	14.5261	-18.4547
3.84913	11.3091	3.40713	3.68718	32.6945	13.6363	1.13676	2.62446	2.20648	3.24021	24.6196	11.4502	14.5432	-16.3575
4.08294	10.7621	3.7627	4.18411	30.3837	12.3104	1.14784	2.47275	2.30898	3.28819	27.8979	14.0252	14.5533	-14.3661
4.21883	11.0277	3.45427	4.24695	27.9288	12.7998	1.21442	2.4735	1.96869	3.13994	32.983	12.2661	14.5427	-12.4515
4.11959	10.7485	2.90411	3.48441	28.4216	12.0874	1.19582	2.47287	1.60537	3.16529	32.6866	12.7943	14.5328	-10.6882
3.81315	9.73304	2.70923	4.37592	29.5843	12.5961	1.24709	2.08581	1.57549	3.66353	29.9101	14.9662	14.5324	-8.66075
3.81918	10.7384	2.34972	4.24353	26.9831	11.4888	1.18254	2.13389	1.51997	3.5755	29.2788	15.1333	14.537	-6.80698
3.95961	9.87953	2.39921	3.95423	27.28	12.2919	1.30599	2.25742	1.60186	3.32299	35.661	13.2841	14.5405	-4.93411
3.92826	8.49432	2.30923	2.85986	24.8103	12.6792	1.19248	2.26321	1.99482	4.00323	36.0759	13.1893	14.5291	-3.132
3.66551	8.30984	2.13506	2.30149	21.918	12.3439	1.15642	2.43445	2.28553	4.51789	36.403	15.3715	14.5266	-1.47919
3.65975	8.58293	2.33297	2.41168	18.0177	10.6349	1.1176	2.35981	2.09948	4.37033	40.6263	14.8356	14.5338	-0.00538758

## Sheet: P11
ra l	oi l	oe l	ico l	mf l	es l	ra l	oi l	oe l	ico l	mf l	es l	Kippung	Rotation
2.3781	4.32382	2.16412	5.90862	43.0633	13.544	1.9086	2.13214	1.99412	6.73732	30.2466	14.5143	14.5535	-0.606393
2.53699	4.38574	2.11588	6.37572	37.251	11.7163	1.62975	2.0273	1.80226	5.78853	26.6426	14.9955	14.564	0.684132
2.75066	4.50119	2.20446	5.94808	40.0046	10.7515	1.5164	1.92976	1.66957	5.54045	28.0592	14.7045	14.5714	1.80181
3.14093	5.04477	2.85987	6.85909	39.1794	12.8312	1.84173	2.17196	2.58726	5.78091	32.2985	14.59	14.589	3.47913
3.29967	5.26944	2.86717	6.56301	39.3356	12.2342	1.82122	2.23399	2.61462	6.00713	33.9605	15.3128	14.5919	5.3372
3.32091	5.01402	2.84476	6.32435	36.5308	10.2891	1.81541	2.23809	2.70944	6.49578	31.6583	14.4542	14.6048	7.42779
2.65437	4.4293	2.09124	4.84396	29.7664	10.22	1.81586	1.96352	2.20954	6.73886	33.3398	15.2089	14.6112	9.13776
2.55737	4.06342	1.9793	4.93476	26.0683	8.21527	2.00644	2.34176	2.53361	7.36427	31.5066	16.0527	14.6049	10.816
2.37569	4.19815	2.02903	5.49948	29.5605	9.14851	1.9213	2.35548	2.56479	7.3755	31.3109	17.3724	14.5866	12.6242
2.33672	3.61111	1.87778	5.32074	24.5449	9.87345	1.9377	2.23594	2.62015	7.19042	34.3766	16.2953	14.5896	14.2699
2.5557	3.57194	2.12281	4.91126	24.2884	9.59905	2.05512	2.39248	2.31621	7.21805	31.5113	16.9617	14.5921	16.1562
2.77143	4.08798	2.43055	4.26901	22.3467	8.26593	2.04424	2.81347	2.73189	7.52325	35.5648	17.1526	14.5926	18.1551
2.80165	4.37796	2.46371	4.0921	20.0102	9.08404	2.1183	2.83288	2.79745	7.6061	34.916	18.0239	14.5848	19.8546
2.587	4.13734	2.31324	3.86255	17.3233	9.44627	1.90227	2.95905	2.56724	6.84604	32.2434	16.1206	14.593	21.4954
2.47475	4.2642	2.21577	3.73464	14.6595	8.81791	1.91914	2.99226	2.73716	7.30907	35.7892	16.6132	14.5917	23.0316
2.26805	6.02117	2.12153	3.94841	15.3562	8.39072	2.16314	2.93284	2.90815	7.77252	33.6214	17.7845	14.5827	24.7288
2.20516	6.18999	2.0912	3.78628	13.9007	7.92488	2.15683	2.53913	2.92105	7.40135	39.4863	18.7689	14.5562	26.0913
2.15923	4.44371	2.65665	3.17035	9.48824	6.07739	2.02203	3.30211	2.75596	7.24657	34.2551	16.7339	14.5467	27.5447
2.34248	3.74235	2.69351	3.37015	9.4646	6.51748	1.74474	3.34479	2.63582	6.58862	34.145	15.12	14.5506	29.5884
2.63503	3.3679	2.69358	3.99044	10.2832	6.9504	1.81956	3.13447	2.99112	6.68859	32.5358	15.0794	14.5513	31.8659
2.60719	3.5206	2.4807	3.6026	10.6536	6.41005	2.0902	3.42268	2.81382	6.47667	31.3887	16.573	14.5446	33.6694
2.59397	3.3001	2.49891	3.65788	10.8223	5.0539	2.21807	3.58382	2.6705	7.82831	33.1766	16.2054	14.5482	35.49
2.61553	3.31917	2.68801	3.36313	10.9069	5.05846	2.19655	3.83251	2.58594	7.19548	34.516	17.9976	14.5633	37.3168
2.54454	4.11625	2.8935	3.28011	11.7261	5.25008	2.17353	4.16726	3.40181	8.99876	30.6335	17.3424	14.5712	39.038
2.46349	4.26468	3.04161	3.90828	12.6863	5.60125	2.02864	4.56146	3.4685	8.61439	30.1396	16.089	14.5636	41.0949
2.43479	3.46769	2.69786	4.32591	11.4594	4.79835	1.94405	6.25662	4.42615	8.03204	29.6252	13.7811	14.5597	42.7897
2.79992	3.5768	2.7582	3.96352	10.5975	4.86362	2.01269	6.33251	4.56545	8.02119	34.1546	13.844	14.5522	44.6871
2.85911	3.87938	2.97334	3.76759	8.9202	4.24592	2.09874	6.66043	5.58775	7.98768	31.0703	13.283	14.5528	46.6539
3.04309	3.7822	3.09696	3.67413	8.24549	4.30011	2.39634	6.34087	5.31948	8.12152	29.0173	13.0447	14.5528	48.559
2.99894	3.74445	2.65933	3.55712	7.857	4.81475	2.53033	6.99436	6.12121	7.58613	24.0929	15.0177	14.5498	50.4776
2.66399	3.79117	2.83891	3.44176	7.8926	4.79705	2.29222	6.26794	6.11505	6.87942	24.7043	15.5613	14.5571	52.2709
2.85927	4.2753	3.09279	4.00621	8.38183	4.69378	2.11843	6.37829	6.52178	7.00441	24.9136	14.3489	14.5683	53.9695
2.89718	4.26289	2.98164	4.00167	8.55375	4.71238	2.054	6.58506	6.52853	7.24139	25.3528	14.1731	14.5736	55.9149
3.22163	3.91793	2.5385	3.71864	7.70926	4.54137	2.1508	6.85374	6.002	7.73493	25.3065	14.8314	14.5796	57.6796
3.11012	4.20305	2.31108	3.12493	6.79604	3.63735	2.48252	7.07349	8.87581	7.34501	25.5761	13.7381	14.5821	59.3317
3.1022	4.04372	2.24119	3.05658	7.46927	3.58502	2.40757	6.80378	9.05025	7.22655	27.1645	13.4344	14.5698	61.0435
3.1779	3.78688	2.41628	3.27232	7.39975	3.68216	2.29526	7.03645	8.22377	7.54443	24.6971	12.255	14.5587	62.3601
3.09447	3.60059	2.56951	3.5058	7.01221	3.82069	2.12746	8.7847	9.00289	7.80285	24.4896	11.8903	14.5577	63.5316
3.15551	4.058	2.79518	3.5137	6.94001	4.23315	2.24625	9.38749	9.26048	8.0624	25.5676	12.1816	14.5656	65.5817
3.13623	4.32517	3.06782	3.34213	6.21691	3.98198	2.42179	10.5815	10.6267	7.99567	22.7369	11.5691	14.5761	68.4108
3.11748	4.06001	2.95425	3.64666	5.35398	4.10888	2.58396	9.70025	9.73297	8.10888	19.3529	11.2297	14.5777	70.2371
2.95602	4.24022	2.26863	3.7257	5.5361	4.26283	2.44304	9.0173	8.96433	7.92162	19.7706	10.9668	14.568	71.7961
3.07078	4.06179	2.65633	3.58083	6.01922	3.76716	2.27306	10.9235	10.186	8.04572	21.4515	10.9353	14.564	73.4602
3.18685	4.30623	2.82515	3.21097	6.0265	3.12609	2.48431	11.0813	10.1103	7.87794	21.4003	10.3401	14.5721	75.6706
3.46229	4.6153	3.8934	4.05612	7.0888	4.23119	2.74474	10.9541	9.28788	8.15708	20.1017	12.184	14.5807	77.5017
3.27879	5.26479	4.1889	3.87235	7.30837	4.18466	2.98584	11.5156	8.20966	8.27755	19.5336	11.9217	14.5791	79.3043
3.42385	4.92682	3.83982	3.81235	5.76818	3.60866	3.04439	12.9454	9.79363	8.3883	14.0016	11.4022	14.5821	81.245
3.37384	5.15947	3.44806	3.37219	4.80589	2.9548	2.86977	16.9587	12.6576	8.00722	10.2118	8.77036	14.5729	83.122
3.0917	4.99389	3.9822	3.67608	5.29821	3.05631	3.65877	16.9526	13.1447	8.12548	11.2362	9.67114	14.5687	84.8921
3.01003	4.64964	4.13337	3.26659	5.25557	3.13918	3.76029	16.6109	12.9278	8.64815	10.2106	9.11862	14.558	86.5149
3.21637	5.24155	4.82641	4.05703	5.60132	3.90919	3.14823	15.9553	16.561	8.08541	9.34218	9.15688	14.5484	87.8927
3.46594	5.86689	5.07315	4.49503	5.24663	4.08568	3.19613	18.0129	17.4001	7.45686	10.8933	9.53755	14.5455	89.7134
3.87653	5.8735	4.70578	4.73788	5.42357	3.71324	3.31039	20.3457	14.2829	8.72063	10.9912	9.42634	14.5633	91.7569
3.62408	6.10696	4.21397	4.25981	5.04467	3.69645	3.77248	22.7348	14.6028	8.32689	6.93057	7.56804	14.5732	93.5752
3.0615	6.3146	5.01541	3.99351	4.19146	4.01339	3.71778	22.6921	14.9177	7.23813	12.1633	6.86284	14.5644	95.3278
3.05046	6.06299	6.74787	3.59648	4.22438	4.02158	4.03202	19.0676	15.2271	7.60821	5.94332	7.48326	14.5522	96.9774
3.27118	6.59679	6.97739	3.49981	5.14135	3.80261	4.12701	19.4572	15.5309	7.85674	6.34895	7.67484	14.55	98.5887
3.31799	7.03762	6.90958	3.75913	5.39498	3.68756	3.74162	22.4531	16.7977	7.30914	5.49618	7.73793	14.5519	100.478
3.11419	6.65471	5.18303	3.55924	5.0856	3.50139	5.18873	22.4378	15.3881	7.22852	5.22347	7.17452	14.5481	102.339
3.22313	6.61405	5.64781	3.24604	4.26323	3.70793	5.28681	21.3908	16.1941	7.38003	4.49786	5.93052	14.5356	103.986
3.67815	6.76845	5.89661	3.44249	4.42985	3.79333	5.33258	20.8517	17.8248	7.421	4.44306	5.40551	14.5237	105.901
3.88308	7.64565	6.68833	3.08227	4.52681	3.63337	4.91235	19.353	19.3366	7.59972	5.05138	6.17379	14.5412	107.705
3.63979	7.26777	6.4253	3.11685	4.72031	3.81394	4.78507	18.5595	18.8585	6.92563	5.08575	6.40951	14.5642	109.425
3.18802	6.21695	6.11432	3.2043	4.62527	4.09572	4.63523	21.7379	20.3329	6.86279	4.59965	6.36581	14.5776	111.085
6.04263	6.31148	10.1433	3.12925	4.16246	3.75503	4.44765	22.6111	18.1348	6.92524	4.03795	6.3921	14.5633	112.917
3.35434	6.91004	10.4911	2.79186	3.60861	3.05886	5.09335	24.7316	17.9596	7.74379	3.95372	6.2064	14.5443	114.737
3.88217	7.21545	6.754	2.8447	3.75979	3.05192	4.81233	19.5438	17.6694	7.34114	3.77851	5.51397	14.5329	116.675
4.73899	7.91543	8.98007	2.8605	4.05119	2.95799	5.01666	23.6793	18.6568	7.69439	3.89104	4.8305	14.5321	118.51
5.0024	8.69967	11.3316	3.5572	4.82579	3.21845	5.24012	23.5355	16.68	6.93665	4.70557	5.04899	14.5433	120.448
4.80297	9.05833	11.1045	4.02739	4.86988	3.2845	6.05569	21.4793	17.6633	6.80513	4.88179	5.80016	14.5609	122.236
4.32021	10.0571	9.5841	4.09306	4.82348	3.40276	5.9692	23.1523	18.5273	7.41715	4.74476	6.15072	14.5615	123.984
5.08277	12.6865	12.052	3.78387	3.77995	3.19587	5.26071	23.9725	20.4505	7.75482	4.14775	6.11969	14.562	125.756
5.73587	13.4005	11.6096	3.43003	3.47378	2.96523	5.3697	24.7039	19.4084	7.41156	3.91273	5.36683	14.5801	127.472
5.8419	14.4167	11.3364	3.37743	3.65241	3.11287	6.0441	25.4399	16.7819	6.32208	4.87548	5.5369	14.59	129.293
5.79188	11.7279	9.69823	3.05451	4.51899	3.45303	6.4888	22.1589	15.5935	5.8968	4.8987	5.25878	14.5859	131.382
5.47355	11.6739	12.4212	3.44098	4.32248	3.40508	5.74397	20.462	17.3216	6.19669	4.27146	4.81559	14.5841	133.056
6.83176	14.2001	14.7616	3.55147	3.97913	3.24805	5.28301	20.8058	17.6448	6.37752	3.84263	4.49019	14.5757	134.82
8.48056	16.5205	15.2345	3.15044	4.07543	3.18731	6.27579	22.6443	20.1455	6.56295	4.57574	4.09052	14.5732	136.665
9.88298	19.1984	14.5129	3.85502	4.30334	3.49349	6.84287	20.3991	18.7843	6.45193	4.49905	3.99228	14.5741	138.442
10.7247	21.8675	16.79	3.99782	3.91403	3.37018	6.63367	24.3339	19.6221	6.28539	3.94416	4.45584	14.5894	139.783
10.2609	22.9654	16.765	4.50123	4.78634	4.03144	6.78806	24.3572	18.9054	6.14216	4.58607	5.07676	14.6008	141.128
8.42569	17.9691	17.7313	4.2619	4.90721	3.56755	5.96137	24.365	17.8398	6.3131	4.9006	4.82543	14.5963	143.133
9.85027	21.1682	18.6257	3.99255	4.61755	3.16007	6.2172	20.9841	20.6988	7.09887	4.52994	4.61701	14.5862	145.729
10.2691	18.4734	18.2631	3.87399	3.93354	2.80172	6.73079	27.3709	17.677	6.67186	4.26121	4.21323	14.5848	147.407
11.377	23.7065	15.7657	3.80943	4.09889	2.80282	7.00551	24.298	22.9797	6.79716	4.03716	3.93104	14.5784	149.08
10.8025	22.5999	14.3084	4.70654	4.00774	3.09825	6.83835	26.2751	24.351	6.65841	4.02701	4.13591	14.5604	150.946
11.7784	18.7444	15.532	6.10845	4.87034	5.08522	6.32715	21.4626	20.7231	6.89568	4.64146	5.97131	14.5616	152.87
10.8794	21.2695	16.1764	5.3832	5.07621	5.22402	6.75555	21.91	18.4441	6.79249	4.53069	6.0658	14.5798	154.496
11.2936	21.7351	19.686	4.76064	4.60374	4.1027	5.90576	22.6818	18.9202	6.61446	3.93808	4.88157	14.5891	156.056
9.6296	24.6135	21.1244	4.49867	4.32744	3.56126	6.57018	23.8969	22.6155	7.21416	4.19579	4.23948	14.5735	157.849
10.6842	23.7056	20.5117	4.7973	4.10326	3.59526	6.67784	23.7757	24.2372	7.46943	4.48692	4.17615	14.5495	159.645
11.5538	20.6033	18.5112	5.64452	4.57097	4.44311	6.33131	23.6413	23.5723	6.85808	4.33742	3.95071	14.5464	161.744
13.3704	20.8301	22.2214	6.22266	5.45981	5.10452	7.38399	27.5645	22.9864	6.2476	4.5781	4.49057	14.5589	163.508
10.6243	21.0474	19.013	6.80788	5.66673	5.16759	7.45556	23.335	22.3224	6.60136	4.44632	5.12692	14.5445	165.235
10.7342	23.4035	19.2232	6.10892	4.40148	3.99299	7.10625	19.0677	20.9383	6.18438	4.15429	4.52216	14.5302	167.056
13.5503	21.7344	21.983	5.97216	4.02053	4.0196	6.68685	22.9805	20.8941	6.11622	3.94265	4.44277	14.5434	168.916
13.7458	24.686	23.6555	6.48332	4.29077	3.9073	6.63198	19.711	16.8308	6.19857	4.0216	4.53963	14.5714	170.594
12.6198	26.2865	19.4866	5.80868	4.79521	4.76127	5.69303	25.7373	18.8223	6.84171	4.46622	5.40101	14.5717	172.177
13.5786	27.4456	20.5348	6.21955	5.79017	4.89861	7.03091	22.365	20.9643	6.47527	5.0705	7.52535	14.5748	173.798
11.204	22.137	24.0023	6.59663	5.87172	4.96784	6.34829	22.139	21.5208	6.95005	5.11736	7.55276	14.576	175.849
13.0666	27.5145	20.2747	6.38488	5.49109	5.87259	7.03497	23.471	18.8471	6.73898	4.68222	4.88902	14.5723	155.354
13.3967	20.6688	22.6864	5.75061	5.026	4.57815	6.2796	18.7876	18.3811	6.78966	4.36033	4.564	14.5655	12.3408
14.1852	17.1864	20.5398	5.5569	4.5152	4.05934	6.28938	17.4168	20.3194	6.5346	4.20972	4.94144	14.58	-131.662
11.4755	20.3021	18.7468	6.94303	5.167	5.31206	6.70937	20.5205	17.5845	6.19533	4.66526	6.63173	14.6013	-176.308
11.5278	21.1427	21.5994	10.1782	6.01372	6.12759	6.78881	17.9943	19.2338	6.44629	5.1212	6.70267	14.5992	-174.563
13.8242	21.4394	24.1659	10.7094	6.44292	5.7821	6.06517	20.683	19.3133	5.9893	5.21684	6.73014	14.5956	-172.74
11.4268	22.5552	23.9499	9.10699	5.24409	4.34544	5.86374	22.6733	19.6255	7.052	4.79274	5.65168	14.5987	-171.124
10.039	23.6706	22.0024	9.02631	6.17562	4.52226	5.9745	22.7211	21.9825	6.15907	5.23181	5.89874	14.6003	-169.282
11.211	27.5196	23.175	9.99127	6.52371	4.24906	6.2932	20.5114	19.0941	6.15012	5.39455	5.14945	14.5985	-167.652
12.2044	23.0606	21.1016	11.816	6.73184	5.49638	6.7567	20.4801	18.9544	6.79823	5.18047	5.56263	14.5919	-166.145
11.2105	25.71	21.1334	11.7191	5.90252	6.75151	5.35036	20.3914	18.455	7.05493	4.63063	5.84805	14.5882	-164.267
11.0344	23.706	21.1528	11.1093	5.69719	7.04325	5.95319	17.4114	20.2498	7.54712	4.39859	5.60162	14.5972	-162.538
10.247	23.2501	25.2349	9.99864	4.71769	6.50156	5.90479	16.1813	18.9499	7.28374	4.24773	5.85332	14.6026	-160.761
11.9951	25.8268	25.2581	11.4978	5.25885	6.03915	5.66192	19.5637	21.5715	7.50537	4.3807	5.76632	14.5965	-158.992
10.8152	21.4791	20.7114	11.6352	5.06057	4.71425	5.93492	17.3711	20.162	6.58512	4.25319	6.63126	14.6009	-157.194
11.721	21.7418	20.3281	12.9474	6.06632	5.38949	5.58176	18.9421	18.0919	6.30718	4.50259	7.45791	14.6045	-155.519
11.906	22.0128	20.5803	13.9365	5.96889	5.52944	5.89698	19.0584	18.4503	8.20437	4.18356	7.7311	14.5999	-153.757
11.2241	22.3808	19.6772	15.0802	5.6737	7.61025	5.18854	15.626	15.9839	7.13026	3.81421	8.09753	14.5934	-151.792
12.4782	23.7746	19.8555	13.7694	5.13505	7.13678	6.42089	12.8521	19.3211	7.13499	3.84518	8.11592	14.5799	-149.953
11.0135	23.7671	22.272	14.0367	4.72425	6.7567	6.26688	14.6968	18.6176	7.73582	4.01814	6.73732	14.5668	-148.039
8.64468	20.7537	19.6342	13.4658	4.8835	5.91618	5.21633	16.6101	15.7692	7.69717	4.1088	7.09622	14.5703	-146.187
9.54878	19.371	19.7382	12.7157	5.16081	6.71703	4.78404	15.2559	16.7099	6.76175	4.04116	8.10485	14.5786	-144.312
10.3211	19.6995	18.9987	12.8484	5.27474	7.62026	5.1359	14.6496	15.765	7.68206	3.9013	8.19788	14.5857	-142.912
10.135	20.1722	21.0184	13.0519	5.18036	8.05242	5.56157	12.3162	17.714	8.23743	3.85684	6.94949	14.5927	-141.362
10.0578	22.5698	22.3097	15.3179	5.69088	7.06124	5.45561	14.5578	20.2229	8.30429	4.50311	6.76702	14.5974	-139.834
10.1737	23.1168	21.0556	16.5927	5.85667	6.98481	4.63916	15.707	16.9779	8.1957	4.54987	6.7899	14.5898	-137.691
10.0694	24.2246	19.8859	17.2977	5.86727	7.50517	5.03912	12.9577	16.1558	8.12146	4.89353	8.98932	14.5878	-135.802
10.2152	24.5678	20.8622	18.3481	5.4009	7.10897	4.25989	12.0084	16.9796	7.43684	4.71011	9.22121	14.5888	-133.796
9.95489	22.2352	20.5725	18.7293	5.53006	7.50269	5.03726	11.133	14.8107	7.36483	4.45821	9.60463	14.5792	-131.985
10.4354	21.1257	19.8884	18.4575	6.44394	7.70145	4.96106	9.79779	14.5229	7.65801	4.55204	8.69015	14.5669	-130.484
9.94814	17.9965	15.9762	19.4094	6.49376	8.56426	4.74532	12.4374	14.2317	7.66523	4.77702	8.71468	14.5505	-128.581
9.44777	17.0034	19.001	17.4596	6.29936	8.42409	5.58419	10.9531	18.042	7.43621	4.46885	7.56289	14.5505	-126.826
9.98702	20.6606	19.2756	18.5638	5.75983	8.47331	5.00168	11.1848	15.7771	7.20992	4.15962	8.85129	14.5652	-125
10.292	16.6084	16.9103	18.834	6.16359	8.37341	4.12452	10.0936	12.6872	7.31418	4.35385	8.56753	14.5843	-123.151
9.06392	19.2726	14.7069	16.9825	6.17714	7.85431	4.15207	9.2928	13.8265	7.78231	4.89286	9.49274	14.5948	-121.059
8.07736	17.4238	13.5045	21.4033	6.95687	8.36198	3.6319	8.16387	12.8498	6.73475	4.44729	10.0916	14.5902	-119.277
8.53334	18.3301	17.589	21.466	7.51439	8.36615	3.70216	9.19021	13.5963	7.00739	4.45356	11.6335	14.5707	-117.774
10.5168	16.8428	13.7107	19.8541	8.72782	9.34578	4.28974	10.7619	15.2031	7.82838	5.36174	12.1838	14.5515	-116.115
10.535	16.3451	16.4645	20.0925	11.3807	8.7639	4.12685	12.6528	14.8151	7.08977	6.00881	12.0729	14.5596	-113.959
8.70444	16.6284	15.2913	24.1094	11.3635	8.89181	4.0367	13.0235	13.2534	7.51526	5.70325	13.1317	14.5673	-111.979
9.08105	18.0652	16.2241	22.8801	13.012	9.08903	3.1671	13.4482	12.5642	7.57531	6.08728	10.9746	14.5671	-110.407
7.92561	17.8298	13.8536	22.4567	13.5689	8.73909	4.33241	11.5847	10.5158	7.38491	5.35433	11.7712	14.5599	-109
8.56017	17.6953	12.4893	22.8207	15.4447	8.72594	3.82511	10.2885	9.76577	7.6519	5.57752	11.8769	14.561	-107.138
10.1182	18.4254	14.1258	22.0553	18.2675	8.82463	4.37541	9.58734	9.33516	7.01625	5.7984	12.7515	14.5601	-105.331
9.81644	19.7236	15.3951	24.425	17.406	9.20646	3.79877	7.64435	8.54617	6.82515	5.46892	11.388	14.5486	-103.4
8.67918	17.4838	12.0855	21.5393	17.8642	8.59686	2.95698	7.88649	9.81592	7.07792	5.27913	13.3276	14.5571	-101.612
8.50856	16.9687	10.9254	21.7106	18.9265	8.50474	3.09193	8.64139	10.4443	7.08452	5.82356	12.7491	14.5663	-99.9259
7.71719	15.0186	12.6409	25.1778	23.2612	8.12142	2.84357	6.8568	9.73124	6.65834	5.80372	11.971	14.5754	-98.12
7.2378	13.9964	12.4631	24.9116	21.7282	7.92876	3.1869	8.60002	6.61605	6.98883	4.85352	13.3905	14.5889	-96.7459
4.34557	13.0272	9.61156	22.1649	22.1391	8.26167	2.99061	10.3725	6.23897	7.38259	5.38028	11.8308	14.5983	-95.2405
4.93161	12.2254	8.96243	22.2954	21.7749	8.77875	2.43499	10.4975	5.28142	6.79221	5.5807	11.91	14.6007	-93.2285
4.53793	11.7456	8.07467	22.4149	21.2964	7.86474	2.11378	7.73461	4.61607	6.62629	5.53277	13.4798	14.6066	-91.0748
4.16937	11.0421	8.45133	23.5437	19.839	9.70567	2.18091	7.1335	4.60156	6.03168	5.41668	13.0352	14.614	-89.1935
3.53508	10.2381	9.34747	20.3111	22.6552	8.97533	2.53963	5.83521	5.16171	6.90409	6.30846	12.4738	14.6072	-87.275
3.65513	10.5336	10.3314	22.5348	23.2273	8.75491	2.60135	5.76058	5.09336	6.89116	6.46041	11.146	14.5922	-85.5826
3.57144	11.1183	10.2236	24.0858	28.0268	8.99918	2.37197	5.43858	4.5473	5.90566	6.71134	11.7503	14.5755	-83.8119
3.22168	9.9975	8.74705	25.3246	28.5132	9.76958	2.05012	5.63999	3.64948	6.51154	7.06339	11.8134	14.561	-82.0464
3.25762	10.6063	10.1372	26.0091	33.2696	10.3442	2.2632	5.10772	4.20051	6.35629	7.44757	12.5029	14.5657	-80.3082
3.21779	10.2222	10.0037	24.367	31.3497	10.7618	2.42054	4.75593	4.45971	6.11414	8.06501	12.4516	14.5831	-78.4505
3.54016	9.68432	7.72202	20.8791	26.8178	10.2012	2.58182	5.46094	4.75344	5.87436	8.23726	12.5261	14.6017	-76.3554
3.85363	10.8023	8.46472	20.9048	28.0829	11.2785	2.21697	6.83667	3.76573	5.80412	7.82393	12.9417	14.5938	-74.6194
3.83806	11.5727	8.46003	22.5334	34.2413	11.0735	2.10559	6.99264	2.95593	5.73911	7.35924	12.678	14.5986	-72.9591
3.26679	11.1266	7.47101	21.4886	32.8236	10.855	2.28174	6.72354	3.20009	6.51183	8.07207	11.0403	14.5893	-71.0442
3.74023	11.7209	8.07508	21.7989	34.0181	10.574	2.86032	6.4207	3.62626	6.99773	8.82113	11.3863	14.5936	-69.1474
3.82344	10.9144	7.43367	23.0948	34.6139	11.2076	2.98944	6.91455	3.36854	6.60903	8.59765	12.8288	14.5768	-67.272
3.70177	10.1912	7.51684	22.0331	35.0237	9.78139	2.42642	6.48384	2.97933	6.5024	7.72834	13.5403	14.5607	-65.4023
3.08879	9.79349	6.37145	21.112	39.0316	9.85516	2.43315	6.35369	2.59238	6.45453	8.96048	12.7491	14.5507	-63.6038
3.28542	10.6046	6.39375	22.6187	39.8804	11.0338	2.30888	6.59489	3.29004	6.52562	9.27833	11.292	14.5378	-61.8446
3.31227	10.872	6.64101	21.4491	40.8671	9.96272	2.57133	7.14577	3.76725	6.9564	9.86267	12.0413	14.5317	-59.9798
3.07041	10.9078	6.33343	19.3293	41.7357	10.3359	2.46168	7.08616	3.53258	6.96175	10.2624	12.8984	14.5515	-58.1858
3.1206	9.29113	5.32244	22.2512	42.576	12.341	2.49543	6.78103	4.06052	7.29608	10.5914	12.3005	14.5843	-56.5124
3.24582	9.09262	5.55065	22.0972	48.8204	13.0248	2.45729	5.75235	4.22657	7.23779	11.2265	11.3512	14.5934	-55.2358
3.22896	10.4563	5.84376	20.9842	44.1595	12.8168	2.53847	6.59121	4.39634	7.74769	15.0167	13.6455	14.5935	-53.3503
3.15298	10.1727	7.05076	22.746	44.8959	13.1266	2.69774	6.85566	3.91398	6.70124	14.8407	13.8718	14.585	-51.3535
2.90356	9.31827	7.40962	20.695	45.5909	11.5142	2.63324	6.58254	3.86279	6.34399	13.8342	11.5231	14.5809	-49.2232
2.86608	8.04278	6.54559	17.7726	51.2615	12.7672	2.43874	6.78506	3.63951	6.67208	12.4779	13.5257	14.5727	-47.3776
2.93248	7.95482	5.89138	18.3717	42.6886	12.9113	2.32698	6.2069	4.0164	6.73087	15.9697	15.0261	14.5776	-45.6293
2.95582	8.39366	6.19665	19.5199	42.6741	12.1933	2.20376	6.85609	3.82561	6.6081	16.2989	15.1469	14.5868	-43.8022
3.01074	8.73725	6.19835	18.1851	48.0297	10.7743	2.56088	7.32608	3.98892	6.90447	18.1637	13.8144	14.5907	-42.0716
2.84027	8.68314	5.72408	17.8799	52.1739	11.9387	2.80227	8.54649	3.64069	7.00559	18.9039	13.9282	14.5788	-40.3148
3.03372	9.82218	4.68749	18.1574	51.3429	11.8071	3.02178	8.29149	4.19947	6.84756	20.2216	12.9435	14.5596	-38.5493
3.05466	9.95043	5.22525	19.837	52.6206	10.8286	2.576	6.74898	3.62937	7.09989	16.8631	11.8163	14.5638	-36.4678
3.21195	9.32544	5.09916	20.3021	49.1991	12.192	2.67857	7.36919	3.47855	8.16291	17.4864	12.6803	14.5746	-34.5879
3.18478	9.53505	4.74476	18.8199	49.7623	11.4987	2.6209	8.34086	3.73488	8.19923	18.1472	14.4805	14.5799	-32.7997
2.99509	8.58348	5.45501	17.7938	47.6171	12.3352	2.62203	7.94823	4.92866	7.39022	22.2479	14.3799	14.5792	-30.8777
3.32801	8.123	5.65204	17.9302	46.2447	11.1599	2.63293	7.59288	4.73296	8.30634	18.7661	14.5376	14.565	-29.1512
3.47517	8.86031	5.24162	20.2515	47.5167	10.206	2.22423	8.82503	3.81778	8.27309	21.8832	12.7955	14.5521	-27.936
3.38496	9.79562	5.44064	18.84	48.1384	11.6237	2.31337	9.35322	3.60888	8.43059	23.9765	15.2287	14.5569	-26.3629
3.03292	9.43893	5.15538	14.8428	47.7805	12.5916	2.27887	9.5588	3.9913	8.3113	25.7153	15.4532	14.5659	-24.1072
3.21509	9.09398	5.019	14.8964	43.9519	12.8025	2.99282	9.03158	4.3679	8.44306	27.8016	14.62	14.5553	-21.4781
3.62628	8.66937	6.88797	18.793	44.1827	11.6156	3.57053	9.06644	5.15982	8.44665	26.0482	18.0121	14.5589	-19.8267
3.8548	9.50236	6.82756	18.112	50.9923	11.0738	3.40609	9.58	5.37831	7.7981	27.6405	17.8202	14.5706	-18.3662
3.68652	8.9508	6.10331	16.435	50.8919	11.4551	2.55285	8.85086	4.75196	7.57557	29.9103	16.2763	14.5727	-16.2721
3.19961	7.9401	5.11839	13.8818	47.7178	11.9686	2.37113	9.17744	4.85303	7.47372	32.4822	17.5344	14.5577	-14.2933
3.4408	7.54254	5.08226	14.2566	43.1086	13.1089	2.47883	9.51845	4.12196	7.70842	30.6452	17.9449	14.5563	-12.4318
3.31694	7.81909	4.78321	12.2634	40.5928	12.8578	2.65847	9.80454	4.17231	8.05304	28.6034	17.6914	14.578	-10.5523
3.29909	7.26997	5.11467	11.9156	38.8441	11.7439	2.82694	9.19852	4.25206	8.76671	26.1127	17.9536	14.5935	-8.42382
3.18807	6.98933	4.4281	11.4855	35.8057	12.2412	2.56114	9.26943	4.81817	8.67598	26.9952	18.3717	14.5941	-6.71921
3.15662	8.07107	4.22628	12.0954	35.5216	10.7424	2.63503	9.02064	4.88196	9.26132	33.9924	20.0878	14.5961	14.6062
3.00556	7.82726	4.40609	12.749	35.9774	10.2891	2.64107	8.90014	4.8773	9.82822	35.553	17.9372	14.5976	34.3317
6.01571	7.79747	9.12136	12.893	36.9	10.3809	2.5932	10.6903	4.10124	9.9156	37.1918	18.2704	14.6057	43.7834

## Sheet: P15
ra l	oi l	oe l	ico l	mf l	es l	ra l	oi l	oe l	ico l	mf l	es l	Kippung	Rotation
1.77466	5.96533	1.94648	7.46591	20.1235	24.9767	3.69369	10.1796	2.00626	6.02972	24.5024	39.621	14.5907	-0.185966
1.77128	6.96238	1.76573	5.27191	16.9268	19.6275	3.45741	10.3981	2.03367	6.02589	24.5259	47.7475	14.6041	1.55129
1.79647	6.62764	1.73487	4.0311	16.8166	22.6597	3.32078	10.3939	2.12023	6.35574	21.1733	43.9309	14.5992	3.51244
1.80747	5.41873	1.80807	4.28592	14.7005	24.8957	3.34193	10.9137	2.17576	6.462	24.8173	49.8654	14.5796	5.34578
1.85474	4.95966	2.37448	4.93569	17.1965	25.8267	3.26409	11.5816	2.45411	5.49854	24.0053	41.0094	14.5676	7.2082
1.80561	5.22829	2.47404	4.79869	13.6147	22.3592	3.23444	11.5024	2.63207	6.06659	22.4301	39.7351	14.5758	8.74421
1.77172	5.33784	2.39104	4.93399	12.6693	19.0327	3.25676	12.0776	2.45301	6.54582	20.5029	43.5983	14.5982	10.5073
1.68129	5.22581	2.37888	4.0922	14.4962	22.3326	3.26962	11.9579	2.62909	6.92255	25.9982	47.7613	14.6191	12.2477
1.83739	4.8938	2.51394	4.10845	10.6813	21.8079	2.97186	10.3568	3.08624	7.54249	27.3235	46.891	14.6178	14.3759
2.02705	5.01101	2.32608	3.27625	8.61385	18.2561	3.1476	10.1816	3.01998	7.30835	25.4349	41.6134	14.6052	16.1508
2.03952	5.03767	2.35421	3.39146	6.82415	21.3092	3.26628	10.22	2.56607	7.26629	21.3197	47.4908	14.5853	17.8392
1.93054	5.3084	2.36856	3.21192	8.84212	23.5624	3.30666	10.6489	2.73042	7.7267	22.5112	50.0912	14.5755	19.5467
1.88995	5.03285	2.2178	3.0971	7.87509	23.2233	3.1039	10.0512	2.66499	7.99585	24.7718	41.701	14.588	21.4465
1.94894	5.66433	2.62613	3.91067	5.79769	20.6946	2.84894	10.41	2.68165	7.42535	25.8902	45.5315	14.5969	23.3331
1.9214	5.47884	2.83454	4.12815	6.04006	17.1411	2.81009	9.97085	2.66979	7.34052	22.2576	46.0565	14.5954	25.1951
1.86241	4.75448	2.80785	4.28147	4.97631	12.5689	3.0173	9.6342	2.71634	8.26307	21.9367	44.1219	14.5947	26.8487
1.88378	4.33993	2.14001	3.11963	6.02597	12.0529	3.54996	11.2069	2.58245	8.40567	21.6016	41.7907	14.5986	28.5289
1.96448	4.45695	2.03703	2.74526	5.41515	8.5711	3.82844	12.8649	2.61953	8.26936	25.0073	41.5264	14.6062	30.2935
2.06803	4.33177	2.23532	3.1687	3.72851	10.1489	3.73481	14.4817	2.67587	8.16894	21.0023	40.4807	14.6243	31.73
2.14125	4.46314	2.07821	3.2711	3.46976	11.702	3.62831	13.9869	2.51327	7.57719	20.3665	44.4761	14.6127	33.2011
2.1569	4.41102	2.09627	2.95049	4.34957	11.7957	3.54353	12.0896	2.30658	8.61854	20.5789	50.8053	14.5946	34.9553
2.27415	4.00089	2.18274	2.61691	4.35189	11.7989	3.60006	12.2272	2.23518	9.09878	19.7515	52.3493	14.5916	36.9913
2.32596	4.04588	2.63528	2.72416	4.40227	10.4466	3.90976	15.0577	3.02531	9.36246	19.354	48.7027	14.6031	38.9443
2.38106	4.08571	2.8624	2.98483	3.29286	8.7171	3.95265	16.4974	3.41452	9.01638	20.3278	45.332	14.6101	40.7124
2.33171	3.86546	2.86143	3.17	3.20597	7.84721	3.70988	15.9879	3.40688	9.72841	19.7314	44.5514	14.6124	42.7768
2.02889	3.83588	2.54463	2.23714	3.01533	8.27313	3.44258	16.0161	2.87969	9.97983	17.4756	49.6674	14.6107	44.7257
2.00165	3.95853	2.50082	2.12001	2.90364	9.14646	3.58372	15.4366	3.15039	9.35179	16.9042	45.9327	14.5958	46.486
1.96725	4.01289	2.73078	1.96912	3.01132	8.3281	3.4298	15.0966	3.66681	10.1398	17.1013	38.331	14.5885	48.2745
1.9992	4.03958	2.48173	2.04029	3.10413	7.21183	3.42866	15.2804	3.65561	10.8336	18.1504	36.7798	14.5914	49.9504
2.25745	4.52085	2.2759	2.19184	2.77001	7.27297	3.44131	14.0152	3.39074	9.76021	16.2549	38.3107	14.5923	51.7998
2.06905	4.08582	2.36324	1.93953	2.4357	7.42786	3.1488	14.0772	3.66982	9.55534	16.7569	44.6121	14.5911	53.6322
1.99314	3.93741	2.72891	2.10093	2.81189	7.39436	3.14961	14.9389	4.18387	10.6103	15.9914	44.7893	14.5936	55.4901
1.88808	3.95462	3.27099	2.79293	3.29121	7.56879	3.03245	15.2602	3.97743	10.8072	17.0188	41.7588	14.5903	57.258
2.12782	3.59287	3.83177	2.84216	3.13094	7.06184	3.18351	16.9814	4.28562	11.9549	13.9035	44.7325	14.5839	59.1911
2.01872	3.41353	3.51463	1.83734	2.1373	6.53142	3.03735	18.2014	3.98355	13.5437	12.9079	39.8212	14.5716	60.8805
2.71051	3.76837	3.43919	2.07347	1.98796	7.68003	2.96909	15.4594	3.83126	12.6808	12.3485	42.2749	14.5647	62.3546
1.92266	4.01548	3.56536	2.06827	2.2315	9.63104	2.7402	15.2681	2.98945	11.1888	13.8354	41.757	14.5653	64.2246
1.81294	4.01608	3.4348	1.92625	2.2393	8.41267	2.96092	15.295	4.48252	12.1126	14.7095	43.4465	14.5623	66.4806
2.00148	3.23178	3.56455	1.82033	2.13745	6.92532	3.12961	19.1744	6.27653	12.0034	13.7674	41.2084	14.5559	68.2503
2.09037	3.2814	3.87783	1.87444	1.83237	7.04622	3.2579	21.4213	6.62407	11.1972	12.2254	38.7238	14.5577	69.8136
2.06454	3.22531	4.01459	2.6708	2.35632	7.84073	3.088	21.697	5.30763	12.2155	11.8238	35.755	14.5769	71.5533
2.31822	3.03554	4.22684	2.98106	2.85244	8.47168	3.05529	19.0416	5.02218	13.9499	8.31757	42.0404	14.5942	73.3748
2.22369	3.05138	4.84276	2.95742	2.92174	7.59179	2.9158	19.1096	5.3675	14.1302	7.81695	38.8064	14.5996	75.2051
1.97123	2.77753	4.27243	1.90496	1.99047	6.95031	2.93449	21.0394	5.35068	13.3921	6.86184	41.4541	14.5803	76.8707
1.96976	3.2822	3.89656	2.01197	1.79443	7.54665	3.11653	20.6199	4.4724	12.1507	6.53968	39.0467	14.565	78.7345
2.08893	3.38592	4.30871	2.03838	1.94311	10.0193	3.27894	20.0448	5.11187	13.4539	6.13317	37.7765	14.5674	80.8808
1.98196	3.46093	4.30339	1.9999	2.01864	10.0989	3.14474	21.4327	5.25604	13.8533	6.30683	34.106	14.5868	82.6094
1.80947	3.28255	4.19735	1.8147	1.85117	9.15586	3.12695	23.2494	4.9665	12.9433	6.27884	30.7258	14.5918	84.328
1.97284	3.92345	5.45621	1.80597	1.78769	8.07453	3.15425	21.4047	5.75603	13.4773	5.38337	32.0659	14.5859	86.1478
1.89015	3.64328	7.88289	2.03078	1.92779	8.41666	3.07598	22.4933	6.94058	14.756	4.82123	30.2351	14.579	87.9802
2.27483	3.27289	8.65005	2.48379	2.34808	8.59699	3.31904	25.1366	7.86244	13.3064	5.25104	29.1511	14.5901	89.4997
2.34018	3.25049	8.56921	2.64381	2.32531	10.48	3.35283	24.8827	7.62416	13.2197	5.24979	29.3745	14.593	91.2904
2.19448	3.26044	8.53591	2.50264	1.94593	11.9571	3.33702	21.6215	9.56339	13.3491	5.58	29.2807	14.6013	92.954
2.0791	3.11287	9.10166	2.5032	1.88859	15.9782	3.23899	25.3837	9.81298	14.7077	5.98278	33.8263	14.6102	94.7821
2.04315	3.33489	9.76486	2.1539	2.01056	13.0309	3.26637	25.6333	11.1274	15.4714	6.96784	34.4854	14.6074	96.8985
2.03335	3.49159	12.2214	1.57581	2.08793	12.6516	3.43318	24.3344	11.9698	14.9952	5.85135	29.6962	14.5902	98.7242
1.95544	4.01655	13.407	1.97227	2.24218	9.19499	3.22998	21.6933	11.3965	13.7507	5.04003	26.2999	14.5766	100.401
2.23581	3.80805	12.8076	2.38449	2.05592	9.49187	3.26741	19.9383	10.8738	13.7233	5.44938	27.4854	14.5697	102.191
2.15089	3.00117	12.3478	2.89093	2.47814	9.44133	3.13631	22.5527	10.8704	13.4994	5.7836	28.1544	14.5737	103.969
2.40343	3.57074	11.9517	3.20927	2.79763	8.89926	3.05649	20.8079	12.3579	13.41	5.63742	25.9218	14.5887	105.578
2.20895	3.99465	13.2006	3.13716	2.60836	9.54094	3.07426	22.5048	18.9347	15.7679	4.76651	26.0892	14.5991	107.289
2.13486	4.07652	14.1994	2.25638	1.74041	9.14377	3.06977	21.8046	20.6115	14.2638	3.99854	21.4317	14.6071	109.01
1.9076	4.34418	14.4729	2.5351	1.8888	8.35844	3.13609	20.1209	21.151	14.2392	3.97437	20.5457	14.6062	110.751
1.89451	3.79506	15.0571	2.61565	2.35279	8.61674	3.52376	21.4271	18.6039	14.2069	4.33394	16.6241	14.6059	112.528
1.90276	3.08519	14.3015	2.70942	2.49931	8.85267	3.33411	25.1242	18.685	16.1668	4.57553	21.258	14.6057	114.218
1.87358	3.37131	14.7109	2.38163	2.23376	7.70118	2.92442	24.481	19.4661	16.0846	4.04322	22.349	14.6086	123.964
1.75691	3.59832	15.2466	2.21088	2.19413	7.59235	3.18067	22.0814	15.2525	14.0648	3.94462	23.935	14.6089	126.117
2.44896	3.83579	15.7145	2.51801	2.10159	13.9402	2.76295	23.0075	14.5335	14.7453	3.41727	16.4216	14.6177	119.929
1.98962	4.17012	16.4651	2.99196	2.22619	13.5731	3.30101	25.7983	19.9684	14.8111	3.56058	13.0905	14.6147	121.625
2.17757	4.58396	16.1849	3.9109	2.44982	9.1177	3.32448	25.1828	22.6341	13.4206	3.70921	11.9917	14.6056	123.322
2.29231	4.98712	18.1165	3.63821	2.47038	9.66355	3.38304	21.5993	21.6149	12.9143	3.55708	10.1106	14.6043	125.21
2.49338	5.40028	19.3907	2.94898	2.47474	9.74085	3.18476	22.5218	22.2517	13.1648	3.23427	10.9257	14.6072	127.317
2.43506	5.31877	21.0436	3.10452	2.45032	9.48376	3.19368	22.1447	21.7019	14.6022	3.34964	11.5427	14.5992	129.164
2.20874	4.95862	21.7034	3.14396	2.45798	9.03171	2.93349	20.0302	23.8024	13.4863	3.84832	12.1352	14.593	130.707
2.15118	4.61849	20.9956	3.21335	2.61534	8.73196	3.1589	20.1972	25.8116	15.5806	4.14447	11.8715	14.5805	132.427
2.05979	5.61603	24.1113	3.09375	2.50847	6.91944	2.79362	23.1145	26.6978	13.0831	4.05099	11.6076	14.5784	134.68
2.62682	5.69352	22.1317	3.86945	2.85243	7.90633	3.153	21.42	19.7795	14.0138	3.73158	11.0543	14.5885	136.307
3.06016	6.1458	22.742	4.38877	3.72795	7.86956	3.18184	24.521	20.3327	12.4099	4.21907	10.2779	14.6097	137.763
3.17804	5.01654	22.7156	4.56336	3.88978	7.62111	3.18362	22.034	22.3155	12.9478	4.36702	9.68999	14.6051	139.273
2.57891	7.07225	28.1915	3.39908	2.76044	8.27414	3.18569	20.2575	23.7241	13.3856	3.8912	5.55311	14.5963	141.34
2.52457	7.65863	23.7935	2.66933	2.69204	10.0847	3.56235	22.3542	24.8188	11.7221	3.98312	6.05569	14.5948	143.443
2.27997	7.11809	24.1512	3.83375	2.94938	9.42184	3.2418	21.6095	24.2946	12.0137	4.26255	7.293	14.5929	145.191
2.12589	6.25971	24.161	4.06359	2.78543	7.79196	3.19769	18.7392	25.465	12.3127	3.98162	7.97046	14.5862	146.853
2.30174	6.24046	23.7247	3.40477	2.80416	7.08414	3.14728	18.997	25.4165	13.5387	4.04788	6.55499	14.5723	148.462
2.64486	7.28289	23.1131	3.61214	2.66543	6.37965	3.40453	18.5764	25.8675	11.9662	3.55999	6.00115	14.561	150.379
3.19892	8.18733	23.5534	5.13447	3.20794	8.21293	3.20478	18.528	24.2447	9.79965	3.89397	6.82073	14.5546	152.421
3.08594	9.24447	22.4726	5.78613	3.68452	8.10725	3.2091	21.2388	23.092	10.2154	4.12794	6.69828	14.5624	154.148
3.08463	8.76373	26.0352	5.41439	4.04108	7.81013	3.54075	19.0099	24.0047	10.4301	4.7029	6.78073	14.5665	155.724
2.1847	8.02486	26.3025	4.30219	3.55971	7.01517	3.56267	18.7435	30.2117	11.1961	4.39591	5.22346	14.5746	156.258
2.82335	7.90658	24.695	3.59364	3.2878	7.30259	3.40185	20.4707	30.664	10.4108	4.05359	4.14077	14.5791	135.322
3.361	7.43915	29.7212	3.6447	3.56536	7.60015	3.48329	17.3417	28.4307	10.3089	4.25542	3.58579	14.5787	137.021
2.69558	7.0694	27.0189	3.69767	3.22019	8.40088	3.71322	15.6163	23.8399	11.6332	4.26088	2.97933	14.5656	152.037
3.12462	7.49729	29.1514	3.92837	3.08595	8.96224	3.84051	16.9453	29.9912	11.2147	3.99342	4.12508	14.5631	164.771
3.27247	8.08335	24.4115	4.81945	3.68468	9.34292	3.61826	19.8296	24.642	12.4833	4.56952	4.03777	14.5624	166.523
3.40213	9.2266	29.9019	5.19791	4.24899	9.08962	3.11396	18.2051	26.6645	11.0857	5.28827	4.81959	14.5606	168.314
3.40192	10.0765	27.7654	5.76605	4.45542	10.2098	3.10447	13.9629	27.6347	8.71741	5.30705	4.97903	14.5738	170.093
3.27462	10.3657	27.9134	6.17731	3.99077	11.0468	3.30615	14.6813	27.1793	9.4981	5.12659	4.29952	14.5905	172.006
2.72706	10.8581	31.1718	6.45598	3.4113	11.5681	3.0948	13.4482	30.1199	9.78275	4.02563	4.15767	14.5855	173.796
3.38475	10.5371	33.5863	5.78862	3.05554	10.9782	2.92505	13.2678	30.0885	9.55886	3.92503	3.95258	14.5762	175.631
3.37095	9.37403	28.2619	5.64907	2.86288	7.97364	3.32134	13.8656	31.5019	9.51231	3.85679	3.55197	14.5798	94.6649
3.29658	9.74428	31.6083	5.71976	3.13497	6.60181	3.41906	14.1696	32.6142	8.56241	3.52917	3.93174	14.5908	-49.2028
2.86838	10.3773	27.8069	5.4161	3.44689	7.96081	3.43196	14.9518	33.2027	8.21263	3.41793	4.08084	14.5859	-178.568
3.21319	10.388	29.8153	4.72401	3.49145	8.40538	3.32712	14.3347	31.9397	7.06566	3.23995	4.42757	14.5771	-176.939
3.39209	10.8132	28.3222	5.46127	3.62473	9.27626	3.24739	11.6094	33.6547	6.44896	4.0396	5.43939	14.5708	-175.303
3.00347	13.1399	29.3657	6.05282	3.71504	9.57494	2.82278	10.9569	32.1165	8.38352	3.8928	5.40657	14.571	-174.167
2.58347	12.6606	28.0128	6.338	3.06345	9.08718	3.35709	11.0147	32.1769	8.20033	3.32203	4.63273	14.5584	-172.764
3.04501	11.0823	27.5876	5.04515	3.08344	6.87679	2.75031	11.7684	32.2184	5.89389	3.45235	3.98529	14.5537	-170.982
3.09205	10.7044	29.8521	5.9524	3.33235	16.3595	3.10377	12.156	32.2408	5.71269	3.36528	4.2601	14.5766	-168.728
2.85595	11.9649	27.9899	6.1345	3.32648	7.81405	3.22727	11.1085	32.244	7.66181	3.65705	4.7967	14.5849	-167.033
2.5811	13.3579	30.0524	5.88618	3.18744	8.66395	3.40422	12.0201	33.199	7.48679	3.65966	5.16536	14.5812	-165.014
2.29845	12.5669	28.2773	6.14524	3.42556	11.8421	3.41683	10.6242	37.4095	5.05776	3.72489	5.19958	14.5673	-163.049
2.2757	12.9126	32.2599	6.90836	3.63353	12.0814	3.42977	10.9358	32.1378	7.14496	3.71621	5.93114	14.5763	-161.212
3.05736	13.2779	23.5056	7.27201	4.03906	11.1931	3.17925	8.54235	32.0635	6.97861	4.07582	5.21545	14.577	-159.73
3.24457	13.2732	25.9619	7.18728	3.96656	9.27731	3.21375	11.4079	37.1747	4.63373	4.11702	4.95714	14.5695	-158.502
3.26312	13.2218	29.9931	6.80215	4.10681	19.883	3.37464	10.2496	34.8018	5.17898	4.03613	3.54189	14.5525	-157.194
3.1995	15.4762	26.4661	6.89808	3.58689	10.4033	3.39929	9.13615	30.868	5.08952	3.30075	3.2743	14.5403	-155.188
2.72644	14.578	27.4272	7.86435	3.53047	18.0774	3.52393	7.95925	31.2454	4.87528	3.09724	3.8526	14.536	-152.709
2.50293	14.4452	27.5307	7.84233	3.41483	24.1241	3.3834	7.06817	35.6027	5.98771	3.49548	5.20155	14.5323	-150.521
2.14449	14.0479	30.4839	8.26517	3.42641	25.2985	3.24792	7.51654	37.8993	6.72077	3.52012	5.43697	14.5252	-148.672
2.25246	15.1364	29.0184	7.9844	3.18904	20.332	3.06449	7.41997	30.9984	6.56612	3.31327	4.92742	14.527	-147.611
2.27104	13.2649	25.6599	9.96136	3.66986	18.8006	3.29732	8.34038	32.6738	6.51392	3.69052	4.73636	14.524	-146.033
2.23853	14.828	23.7482	7.1235	3.75784	18.4821	3.32061	8.16663	32.4341	5.77536	3.35066	4.35609	14.5297	-144.026
2.20515	13.7855	24.0107	7.78941	3.82812	23.9719	3.12148	7.80552	29.7926	5.55175	3.08279	4.10227	14.5558	-141.517
2.29193	13.8274	27.1746	9.24439	3.92524	29.3832	3.58653	7.41719	31.1159	5.59241	3.08844	4.73232	14.5711	-139.737
2.30011	15.0668	25.5388	9.33345	3.88005	30.1819	3.60047	6.9125	31.9091	6.23831	3.47046	4.6427	14.5575	-137.884
2.37182	15.1701	25.6429	10.385	3.35591	23.7523	3.4165	6.36972	28.8632	7.49352	3.40772	4.32163	14.5474	-136.261
2.46858	15.8746	26.0188	10.3993	3.37451	22.2592	3.1257	6.71366	30.8092	5.09492	3.37055	3.94771	14.5525	-134.424
2.61471	16.7375	26.3143	12.9413	3.88139	22.9241	3.46541	5.95101	30.5948	4.99953	3.58719	4.36172	14.5603	-132.633
2.37438	14.6548	25.8364	13.2049	4.24732	29.3891	3.63746	7.09246	32.8149	6.30228	3.30782	4.76288	14.56	-130.788
2.37193	17.2338	22.2495	14.7093	6.39519	33.7622	3.7679	6.40697	27.4084	5.50576	3.60155	5.8714	14.5641	-128.863
2.4946	16.68	26.4843	14.6975	7.05243	29.1074	3.60705	6.05823	28.0394	5.19447	3.78625	5.65236	14.5496	-127.143
2.45305	16.8269	22.9436	13.9939	6.98951	24.4351	3.65576	6.80248	20.7812	4.30404	3.84575	4.61271	14.5358	-125.366
2.42644	18.0587	25.9649	11.1668	5.20377	25.3519	3.84494	7.03428	20.6377	3.68066	3.96967	4.15969	14.5373	-123.652
2.34986	17.8631	26.7834	13.5952	4.68319	25.5789	4.07358	7.35421	19.8436	4.53619	3.54952	4.61999	14.5516	-121.863
2.25324	18.7931	23.9139	14.0301	6.53313	33.6089	3.76675	6.52225	22.7761	4.99602	3.5728	4.73776	14.5591	-119.863
2.18155	18.912	19.9377	16.8443	8.31962	37.2041	3.7234	6.49435	20.6487	5.70398	3.42054	5.40886	14.5679	-118.158
2.16116	17.2351	17.2445	17.3068	9.13989	32.2234	4.35711	7.09722	19.3126	5.2606	3.63151	5.6621	14.572	-116.389
2.32078	18.5877	15.9073	15.3083	8.13881	32.7784	3.85501	6.89518	18.4249	5.3319	3.82638	6.66576	14.559	-114.567
2.34879	16.2098	19.8612	12.7446	6.77939	43.1997	4.28854	5.72014	18.1504	4.65308	3.72578	6.08665	14.5572	-112.7
2.2688	17.7913	19.9589	12.9015	7.35054	39.4609	4.11582	5.62114	18.4599	5.07767	3.64624	5.50824	14.5624	-110.974
2.25395	17.8836	14.5925	16.6847	8.67114	38.2846	4.32289	5.53254	16.7743	4.73721	3.31876	5.41732	14.5564	-109.001
2.50288	17.7115	15.899	15.5006	11.1132	38.7839	4.46765	6.53909	17.4654	4.18765	3.36924	5.24023	14.5568	-107.282
2.26483	17.9509	13.6044	16.8407	11.0508	41.0888	4.14475	6.89594	21.3687	4.45239	3.64995	4.79448	14.5519	-105.588
2.12912	18.6176	11.9926	17.3192	11.7096	44.6496	3.82286	7.44013	20.9651	5.09064	3.729	5.0228	14.5447	-103.731
2.35133	18.9851	16.8946	17.1142	11.5731	44.3831	4.26109	7.34403	16.2833	5.80606	3.43681	5.3851	14.5467	-101.984
2.48061	17.0227	15.5144	17.8925	10.533	44.7351	4.58212	8.39793	14.8386	5.73992	3.38224	6.02574	14.5533	-100.253
2.43021	17.7931	14.6068	17.3689	8.99601	43.4164	4.36528	8.30769	16.0022	4.85724	3.1046	6.68651	14.5535	-98.5441
2.61115	18.2379	10.3944	18.1079	14.5856	43.2515	4.59752	6.62304	15.814	5.45941	3.59231	6.65002	14.5624	-96.7037
2.60826	17.4121	14.8058	19.1982	15.9263	40.7979	4.63232	6.55268	13.2476	5.63988	3.6014	7.46905	14.5704	-94.8848
2.38766	17.5379	14.2764	17.053	11.9772	41.7728	4.5422	6.86642	12.2448	5.05573	3.23012	8.16449	14.5675	-93.2075
2.19473	17.4391	9.42986	16.1471	14.6168	43.6149	4.60641	6.98373	11.3028	5.10217	3.32932	8.87636	14.5478	-91.3944
2.07068	18.5726	11.2041	20.1805	17.0947	43.408	4.37165	6.7254	11.6479	5.41449	3.60528	8.03971	14.5299	-89.5312
2.32187	20.3395	11.4861	22.0406	18.6787	43.5636	4.14239	6.48313	13.0674	4.88289	4.05204	7.83015	14.5395	-87.724
2.28486	18.4504	10.1439	19.0656	18.9172	40.7167	4.13211	5.84237	13.8421	6.69924	4.74664	8.88904	14.5391	-85.9753
2.42819	18.4435	8.42371	22.7225	19.4673	37.0484	4.18804	5.7478	12.3024	6.77891	5.87667	9.88676	14.5356	-84.289
2.30848	18.0786	8.16748	21.9078	19.0239	41.6228	4.15939	6.70337	11.45	6.06005	5.2745	10.0826	14.5409	-82.5525
2.16811	19.282	8.40138	20.2419	18.2967	49.355	3.81563	7.07298	12.2003	4.7446	4.59858	10.2208	14.5521	-80.6466
1.94553	19.0695	9.11126	22.0496	17.3173	41.9583	3.79436	5.15185	12.1304	4.47611	3.78097	9.73284	14.5599	-78.9193
2.02825	18.3424	8.76063	19.8066	17.7603	52.5131	3.9481	6.27264	10.8385	5.09751	4.17625	11.2985	14.562	-77.0324
2.21186	18.2989	8.60675	21.2044	21.1712	50.9602	3.95854	6.36349	9.60554	5.44367	4.56505	12.6511	14.5605	-75.2163
2.58541	19.2177	7.13601	20.4057	18.884	43.2315	4.11116	6.30731	10.4386	5.88343	4.51402	13.8735	14.5594	-73.5072
2.52951	17.9519	6.10791	20.5508	21.3467	46.879	4.18319	5.73657	8.4218	6.14234	5.48256	14.113	14.5468	-71.6987
2.41961	16.6878	5.88677	20.6822	21.2866	43.2694	4.47342	5.35226	6.95509	5.70709	5.65231	15.586	14.5347	-69.7716
2.47564	16.5936	6.39854	20.3362	18.6771	52.5734	4.61417	6.32396	7.19461	6.18119	4.58286	15.8725	14.5278	-67.8979
2.33605	16.4058	6.19967	20.9009	21.1511	41.8615	4.67293	7.16323	7.24784	5.95512	5.67441	18.9803	14.519	-66.0944
2.46993	17.4494	6.4219	20.9865	18.0648	41.9072	4.5348	6.12527	6.93047	5.92969	5.15264	18.2704	14.5166	-64.4216
2.59968	18.3527	7.24616	21.0553	18.1034	42.7393	4.38254	6.63706	6.17466	5.87675	4.31669	17.1958	14.5184	-62.9675
2.50569	18.4018	7.69924	19.5028	20.9021	39.6216	4.23439	5.98044	7.01706	5.79456	4.91916	21.4037	14.5249	-61.2646
2.28743	17.0812	6.26896	18.1625	23.5337	37.6383	4.16617	5.68532	7.60152	6.3165	5.81549	18.813	14.5208	-58.9868
2.49679	18.119	5.73461	18.8301	22.8398	42.6057	4.52551	5.69969	7.3759	5.90287	5.91547	22.3106	14.5259	-56.9954
2.69588	19.3105	6.23597	19.4541	20.6922	43.9555	4.49531	6.09069	5.82031	5.82098	5.4029	26.156	14.5266	-55.1869
2.25145	17.239	5.26524	21.1159	22.9091	39.1512	4.32788	6.10771	5.51934	5.16377	6.16496	27.7901	14.537	-53.3264
2.25009	17.1092	4.47502	18.4001	26.2171	36.9185	4.31505	6.04245	5.04761	6.09437	6.81064	26.7257	14.5584	-51.5053
2.24963	17.3971	4.57858	20.0841	24.4483	38.9385	4.31466	6.14247	4.87447	6.53285	5.70057	25.5617	14.5749	-49.8668
2.27472	16.67	5.22562	18.0563	23.9398	37.5405	4.19273	6.49723	5.25289	6.59973	5.28306	23.4972	14.5648	-48.1377
2.13208	17.1149	4.9652	18.7545	25.3205	36.6794	4.25347	6.32377	5.88618	6.37961	6.08504	24.9836	14.5467	-46.4005
1.98434	17.4467	4.73781	20.6203	24.3173	33.8199	4.41088	5.88131	5.62233	6.43885	7.01755	27.2692	14.5231	-44.6079
1.94121	16.3794	4.3556	20.4436	25.1453	34.0267	4.24206	6.20087	5.00031	6.99193	7.19784	30.1025	14.5107	-42.5997
2.04261	14.7859	4.8595	20.4957	21.1944	33.3979	4.01694	6.82383	4.30521	6.37944	6.98242	30.9218	14.5269	-40.7062
2.3731	16.0539	4.72056	19.1848	21.6627	33.4484	4.23206	6.79357	4.39942	6.27304	6.34791	34.1699	14.5381	-38.9227
2.19107	15.885	4.31541	18.3342	25.4417	37.4825	4.17313	6.38179	4.73363	6.56834	8.56242	30.2251	14.5426	-37.1009
2.0441	15.7123	3.69906	18.1205	26.1713	35.9367	4.24461	6.24172	4.88331	7.0883	8.84219	30.9083	14.5379	-35.3238
1.95028	15.5362	4.04762	17.2732	21.7129	34.0802	4.00149	7.41414	4.39932	6.98132	7.77071	31.5898	14.5266	-33.5861
1.93772	14.516	3.87539	18.7502	25.1129	40.5768	3.84306	7.47776	4.97641	6.52248	7.00075	32.2691	14.5125	-31.6377
2.25662	16.5284	3.8527	15.3717	22.6498	33.9448	4.26215	9.82158	5.43764	7.44694	7.3501	32.9456	14.5063	-29.7853
2.34728	15.5278	3.55851	15.7599	25.5273	38.6469	4.37658	10.2924	4.48761	7.20161	9.43245	38.4078	14.5127	-27.8266
2.41893	13.6613	3.71766	16.8195	23.9017	45.9761	4.05276	11.0485	4.21899	7.70537	9.73531	39.2245	14.5165	-25.9659
2.37051	13.2435	3.74525	15.4794	21.9967	42.6327	3.93342	9.85956	4.52538	7.54901	9.06615	40.5572	14.529	-24.0772
2.46788	13.9691	4.19954	14.5232	23.5103	35.3201	4.09073	10.2224	4.47628	7.78317	10.5831	39.9207	14.5279	-22.1504
2.45139	13.5116	4.25024	14.1208	21.737	29.5813	4.20728	8.45573	4.15157	7.36087	10.0483	36.4724	14.5321	-20.5428
2.37875	13.2699	3.9634	17.0831	24.5426	30.3978	4.3389	7.51781	4.41405	8.45567	9.67252	32.8846	14.5278	-18.9051
2.62093	14.0995	4.23711	16.5692	22.0311	32.9783	4.43235	6.70499	4.52622	7.61564	8.79829	30.6814	14.5207	-17.3176
2.3819	13.6565	3.92445	16.7943	23.2342	31.5029	4.58836	7.18489	4.63648	7.76056	10.5423	33.1684	14.5219	-16.1342
2.55775	13.4691	3.43121	12.3186	20.875	32.2452	4.46535	7.96993	3.84744	7.51768	12.6172	40.2148	14.541	-14.4126
2.71679	14.5404	3.69697	11.5572	21.8112	34.081	4.14751	8.36867	3.63871	7.69486	12.952	41.7601	14.5463	-11.9432
2.5536	14.2331	3.72799	11.4309	25.068	37.0382	4.17666	8.66793	4.02938	7.58774	11.1528	41.065	14.5365	-9.49878
2.55997	13.1644	3.39517	10.8151	22.2478	30.3044	4.27295	8.78629	4.12816	7.10381	10.2666	35.8562	14.5168	-8.00682
2.5308	12.0386	3.4795	9.56607	19.5558	32.8498	4.34298	9.5625	4.09927	7.27964	12.3997	41.2542	14.5174	-6.06333
2.47034	12.0113	3.77547	10.6899	22.7557	34.8902	4.04889	9.60066	3.71839	8.88287	13.7138	38.4477	14.5074	-4.1235
2.63544	13.0076	3.57526	10.615	18.5087	33.2064	4.34068	8.82554	3.85888	8.07973	15.9563	40.773	14.5085	-2.10108
2.57786	13.45	3.2627	7.52243	19.3982	28.8341	4.23779	9.37955	4.08804	7.39261	19.7981	39.3062	14.5112	-0.00152547

## Sheet: P17
ra l	oi l	oe l	ico l	mf l	es l	ra l	oi l	oe l	ico l	mf l	es l	Kippung	Rotation
1.84427	5.33249	5.5616	5.48737	16.2981	15.6541	6.78769	9.92037	5.44845	5.42369	30.1145	14.6434	14.4479	0.37054
1.83437	5.47893	6.51362	4.30515	12.6017	11.8768	2.11029	10.2841	4.69667	6.17187	25.039	15.9724	14.4206	2.77625
1.93338	5.92476	6.96853	5.00979	12.093	12.5309	2.17427	10.3823	4.21617	6.28473	24.981	16.3082	14.4283	4.40119
2.08869	5.44244	6.13188	4.76351	11.2918	11.8911	2.17226	10.149	4.24006	7.00136	26.8692	15.6871	14.4516	6.00612
2.07169	5.4023	6.62611	3.92436	12.6976	12.0846	2.26478	10.0261	4.79243	7.22047	25.9846	17.1047	14.4691	7.86533
1.85865	4.90236	7.43686	3.62141	13.418	10.6947	2.24383	10.6476	5.49498	7.42837	27.7459	18.8292	14.4613	9.72392
1.8419	5.11589	7.39634	3.37269	13.3801	10.0805	2.14236	10.9442	6.15343	7.79856	27.8751	18.6911	14.4468	11.4682
1.95588	5.25885	6.14606	3.14368	13.156	9.13752	2.04246	9.62822	5.25011	7.77613	28.1011	17.1064	14.4431	13.3236
2.06401	5.79454	5.80269	3.42117	13.6624	8.08412	2.21992	8.94481	4.70548	8.22818	30.5635	17.3105	14.4552	15.1445
1.85438	6.11091	5.56234	3.38312	12.2925	7.78471	2.16892	9.89944	4.55809	7.27309	29.4232	16.2491	14.4583	16.8491
1.89876	5.44464	5.77296	3.3178	12.3225	7.52825	2.01048	10.4658	4.30829	7.34887	31.0533	17.0227	14.4555	18.3574
1.71309	4.9854	5.41614	2.78476	10.7099	6.44651	1.96806	10.3733	4.4227	8.12653	28.2362	16.0297	14.4566	19.9345
1.60898	4.54767	5.16022	2.52811	8.05387	5.26469	1.92842	10.0002	4.45557	6.70512	21.2518	16.0683	14.458	22.0438
1.47376	4.51375	7.10414	2.16695	8.32486	4.50207	1.67067	9.5126	4.75826	7.55161	20.8631	16.0403	14.4635	24.3551
1.59953	6.23743	7.69119	2.07926	9.15415	4.17235	1.73712	9.88903	5.39847	7.04389	24.141	19.9322	14.4806	26.1183
1.63344	7.57315	8.55333	2.03029	9.08895	4.31438	1.80287	9.33721	6.0362	7.8671	24.2385	21.6762	14.4969	27.7088
1.69871	7.79692	8.92537	2.12109	8.24892	4.58746	2.10022	9.2907	5.9905	7.35769	21.556	20.3227	14.497	29.3791
1.82588	6.47569	9.17048	2.17091	7.88521	4.43889	2.2844	9.14909	5.80631	7.26642	22.1	20.0481	14.4889	30.83
1.92796	6.00385	9.8938	2.2781	7.57624	4.21093	2.28051	9.99961	5.73995	7.81164	21.6579	18.4801	14.4649	32.3562
2.25649	6.47763	11.8654	2.10172	7.55788	4.08279	2.17373	10.0576	5.51487	6.73136	23.3914	22.1517	14.4376	34.207
2.05845	6.4335	11.1725	2.02547	8.23352	3.96534	2.18643	9.70074	4.92671	7.40975	24.8114	20.4116	14.4222	36.0813
2.11464	5.98433	11.3232	1.99218	8.21946	3.89028	2.15175	10.7522	4.77463	7.921	25.577	19.3418	14.4167	37.8637
2.11758	5.18817	10.5997	2.19603	8.38263	4.26519	2.03713	11.0381	4.81599	8.45207	20.0425	20.3617	14.4269	39.572
2.3194	4.59681	10.1761	2.5132	8.16213	4.3188	2.13845	11.5461	4.63903	7.98164	19.6095	20.0634	14.4322	41.427
2.37902	4.51323	8.84474	2.51073	7.78573	3.69843	2.27176	10.7395	5.8093	8.58334	24.022	21.0885	14.4442	43.2976
2.02612	4.48211	7.62869	2.04651	6.86629	3.40923	2.18275	10.3945	6.11132	7.53296	19.8231	23.9167	14.4503	45.2504
1.99147	4.56894	8.35979	1.79551	7.07285	3.57425	2.29582	9.02145	6.02979	7.40954	21.895	22.9444	14.454	47.1705
1.69595	4.82981	8.35413	1.81281	6.61981	3.35075	2.25899	9.95939	6.58854	7.17185	22.6225	20.0781	14.4468	48.9282
1.8557	5.2655	7.90213	1.90491	6.44053	3.36678	2.45366	10.2304	6.66139	7.54449	20.6695	21.9919	14.4319	50.9519
1.91511	5.16075	6.95925	2.29632	6.14493	3.11317	2.40417	10.154	6.92124	7.37578	17.761	20.556	14.4252	52.8484
2.06132	5.24944	7.44914	2.34397	6.00799	3.08684	2.68489	9.43096	7.29546	8.09664	17.4604	23.3231	14.4252	54.673
1.95435	4.37223	6.99843	1.92845	5.27219	2.80039	2.88826	10.2924	7.93671	7.67716	16.5358	24.2495	14.4201	56.4911
1.83317	4.0714	6.49974	1.95743	4.77191	2.83414	2.88891	9.80583	8.26313	6.98233	14.9927	25.2323	14.4065	58.3524
1.84051	4.65275	6.12322	1.87665	4.83513	3.04145	2.45461	10.2538	7.77339	8.0837	14.5835	22.5883	14.4053	60.1897
1.93537	5.07468	7.2123	2.14969	4.97806	3.06483	2.4319	10.4624	7.02556	7.14301	13.5707	21.8717	14.4174	61.8115
1.90349	5.46668	7.84062	2.40812	5.7559	3.55015	2.51305	13.3466	9.10961	8.35279	14.9682	22.7537	14.4225	63.3438
1.78239	5.13419	7.38427	2.20122	5.28937	3.5232	2.74231	13.628	10.3331	8.53653	13.0613	22.7283	14.4192	64.8577
1.89587	4.43646	6.05898	1.80114	5.54715	3.06588	3.10728	13.6526	11.5628	8.34365	13.5665	23.0642	14.4352	66.7089
2.03037	4.23365	6.83003	1.62145	4.11819	2.73373	3.17475	13.4611	10.1925	8.83834	11.2263	23.6122	14.4548	70.825
1.97444	4.58228	7.53219	1.80925	3.56504	3.04982	3.08419	13.7522	10.5456	8.99378	10.6979	22.0138	14.4667	72.7653
2.03692	4.58941	7.57848	1.71099	3.84607	3.1238	2.90762	15.3887	9.0959	8.23113	11.4651	22.1575	14.4693	73.6277
2.17339	5.23468	6.73321	2.08064	4.11901	2.99777	3.01524	17.0841	11.6615	7.35105	10.7236	21.6133	14.4762	74.1694
2.12906	4.89492	6.12502	2.54538	4.24266	3.55152	3.63544	18.3211	14.377	7.61807	9.85873	20.0161	14.4761	76.2153
2.17554	4.77361	5.67629	2.69404	3.65609	5.61736	4.31153	16.6047	15.0946	7.45677	9.23485	19.7005	14.4748	77.9534
1.9331	4.77957	5.88003	2.50325	3.73806	5.27646	4.51275	15.6876	12.6277	7.89044	8.50077	20.3602	14.4959	79.7769
1.89368	5.23531	6.20882	1.97233	3.6568	5.19921	3.34658	13.4192	15.1557	7.85954	8.40767	19.5939	14.5237	81.6276
1.83045	5.22993	5.74384	1.84302	3.6503	3.11803	3.33877	15.6262	14.2325	7.82666	8.64429	19.2488	14.5224	83.5419
1.66836	4.78578	5.187	1.99213	3.13698	3.06785	3.72892	17.7992	12.6931	8.08952	7.865	18.8966	14.5181	85.2285
1.89598	5.07959	5.09439	2.05881	3.10794	2.82863	3.62349	17.297	14.0066	8.68253	7.35191	18.5382	14.5022	86.9368
1.85246	5.48767	6.25639	1.97172	3.35038	2.73572	3.76668	17.6639	13.3339	8.71367	8.04172	24.9613	14.476	88.6561
1.73538	4.86493	6.06	2.05555	3.72549	2.56853	3.51952	15.9068	13.7232	8.30398	8.99663	17.8051	14.4584	90.6299
2.05548	5.42299	6.3151	2.99736	4.17887	3.43538	3.77802	15.723	13.9422	7.57462	8.39328	21.3425	14.4593	92.3787
2.09913	5.09821	5.63097	2.95894	5.07225	3.55593	3.8434	14.9935	16.7336	8.64366	10.602	20.1995	14.466	94.0944
2.02478	5.2187	6.26248	2.78179	4.98905	3.29712	8.21311	15.143	17.5762	8.13792	9.90787	20.3778	14.4694	95.777
1.92962	4.77077	5.59703	1.78032	3.59435	2.42217	8.52297	13.6353	18.8685	7.91593	7.13496	21.4618	14.46	97.5694
1.47182	4.89318	5.68193	1.72778	3.2189	2.35832	8.82742	15.1954	17.1948	7.81196	6.85221	20.6714	14.4671	99.0816
1.60609	5.06051	5.46469	1.94917	3.205	2.19315	9.12599	14.5669	16.2865	8.03548	6.21252	13.7632	14.4774	100.673
1.89325	4.88955	5.7057	1.82782	3.29251	1.90929	5.24772	14.9137	13.7131	8.0953	4.89041	10.6864	14.4914	102.809
2.02236	5.18964	6.5403	1.82884	3.4946	2.2377	5.83078	14.3072	14.3928	8.07217	6.05934	18.0495	14.491	104.746
2.23083	5.36857	7.13205	1.5303	3.34937	2.40894	9.31094	16.1152	16.093	7.89568	6.31986	19.6772	14.493	106.308
2.64287	5.73434	7.02038	2.2482	3.73748	3.19799	9.89078	17.7486	16.2529	7.37789	6.85777	19.8672	14.4956	107.585
2.49612	5.56678	6.01356	2.42462	3.72249	3.14651	9.1093	18.7664	15.462	6.35863	5.56448	18.3555	14.4955	109.338
2.25473	4.57702	5.24448	2.39207	3.28495	2.91334	8.99518	18.1008	14.4917	6.48388	5.12482	12.7075	14.4928	111.091
2.4675	4.65423	4.75244	1.65179	3.17411	1.94554	8.79748	16.2091	14.4059	6.39921	4.28162	10.6357	14.4836	113.128
2.7624	4.70326	5.62937	1.60317	3.33521	1.98155	9.69659	16.2639	15.2428	6.38144	4.05518	9.13575	14.49	115.182
3.19718	4.85138	6.93449	1.8126	3.31694	2.09342	10.0729	16.7588	17.0628	6.8732	4.18327	8.57205	14.5035	117.088
2.92454	5.75836	9.16429	1.76096	3.68773	2.18603	9.8825	15.3452	18.2217	6.82384	5.62352	8.57229	14.5157	118.907
2.39697	6.45197	9.56003	1.77093	3.74831	1.8862	10.376	17.1035	19.155	6.34886	5.39918	10.1128	14.52	120.797
2.35276	6.13785	8.98384	1.68634	3.89821	1.7103	10.9907	17.6765	18.7528	5.97988	5.1666	8.54887	14.5157	122.402
2.25118	5.21933	7.56752	2.29142	3.43538	2.34256	11.2268	19.9079	18.0849	5.94777	4.69389	6.23368	14.4933	124.034
2.35004	4.84806	7.532	2.28513	3.76014	2.55287	10.2235	20.0616	17.7996	6.28233	5.11418	7.23083	14.4733	126.151
2.66361	4.83265	8.50985	2.17771	3.51051	2.2875	10.6495	21.3365	16.7345	6.04409	4.72427	7.03502	14.4643	128.052
3.20688	5.17304	11.3332	1.91261	4.45281	1.64659	12.7629	18.7766	18.6383	5.89576	5.97293	5.97315	14.461	129.898
3.19773	5.74643	12.4132	1.81378	4.87853	1.79272	13.3253	16.3267	19.0132	5.46033	6.26685	2.8208	14.4583	131.433
3.02288	5.43961	12.4567	1.52926	4.9344	1.94939	14.4248	15.6902	19.8098	5.71212	6.23609	3.08353	14.4651	133.303
3.01934	7.06721	13.8023	1.57599	4.318	1.86379	16.0056	17.0483	23.7392	6.73491	5.37359	3.12122	14.4685	135.047
3.63358	7.98027	14.5928	1.86117	4.00261	2.16977	16.7399	17.6365	23.0775	5.99145	4.78747	3.12372	14.4811	136.724
3.41246	7.49887	15.3618	2.58933	3.55672	2.18255	16.9242	17.5355	18.1248	5.13011	4.10243	3.00629	14.4895	138.335
3.45514	8.73061	15.4904	2.73926	3.59824	1.97514	16.1219	16.6028	20.3081	5.12862	4.6183	4.402	14.501	140.344
3.21438	9.11762	14.6666	2.53378	3.72145	2.02256	14.8758	19.5306	20.7032	5.85611	4.79502	4.38774	14.4986	142.204
4.22147	8.77164	17.2603	1.94818	3.49159	1.90325	16.2712	20.421	21.5471	6.22789	4.79255	4.00348	14.4776	143.992
4.38523	9.84938	18.8319	2.01604	4.11708	1.91502	17.5371	20.5311	21.6417	6.02295	5.45473	1.87663	14.4451	145.525
3.45076	9.85189	20.2685	2.13015	4.1374	1.62334	17.0842	21.6172	22.2732	5.24353	5.36987	2.62593	14.4344	147.25
3.66043	11.7806	17.4398	1.92133	3.89802	1.51006	15.3254	24.1117	23.529	5.74169	5.17974	3.08825	14.4496	149.074
5.29406	13.0059	17.1139	2.18364	3.92767	1.65298	15.9705	21.8015	23.0536	5.55673	4.63213	3.08372	14.4766	150.988
6.02077	15.577	17.1334	2.69139	4.03755	2.29669	17.0046	25.1202	23.2585	5.69478	4.89426	2.35977	14.4902	152.889
6.34851	17.5615	20.7978	2.77757	3.83769	2.32441	16.725	21.2225	17.9701	4.47675	4.28371	2.5899	14.4873	154.677
5.70435	16.2866	20.8227	2.3896	3.42649	2.04735	15.1502	20.3629	17.014	4.41133	3.86342	2.33984	14.489	156.402
5.17569	16.6686	19.0984	1.91176	4.55521	1.79428	16.1311	19.0353	17.8142	4.97676	5.13697	1.96165	14.4847	158.293
5.18018	15.266	15.62	2.44233	4.65665	2.0958	16.1702	20.7383	17.884	5.01482	5.46738	6.1917	14.4758	160.085
5.25496	14.7721	15.8984	2.53416	4.14808	2.13967	15.6917	21.9344	18.2721	4.57027	4.96513	6.22314	14.4665	161.899
5.31813	18.1761	22.2294	2.90108	5.01088	1.76364	13.6469	20.2238	23.9581	4.71317	5.93516	5.71877	14.4671	163.686
6.84835	15.3527	24.0734	2.8754	5.89095	2.01733	15.085	20.1368	23.4873	4.53363	6.64189	2.44421	14.4722	165.437
6.21223	17.0956	18.7495	2.67324	4.89094	2.43641	13.7168	25.1927	20.4187	4.5243	5.97683	2.69216	14.4893	167.198
5.67759	18.9483	18.8705	2.99609	3.80117	2.41024	14.6735	19.9459	16.7421	4.56675	4.75345	2.27048	14.5073	168.815
7.09393	18.5334	22.7286	3.10773	3.76534	2.24664	16.0942	19.8428	23.1043	5.24016	4.67661	2.11869	14.509	170.67
7.07268	16.3906	24.0397	3.26873	3.29311	2.19491	17.0982	24.5681	20.016	5.86312	4.64224	2.12373	14.4958	172.541
6.15251	17.5985	27.343	3.57934	3.81939	2.31502	13.4207	23.7885	21.8897	5.28962	4.88071	2.20963	14.4923	174.541
5.70805	19.0884	24.8719	3.50922	4.10206	2.36018	16.618	21.1736	20.0306	4.67151	4.77247	2.27261	14.5	176.108
5.75549	17.0067	26.3535	4.48335	5.13219	2.52611	16.6371	22.256	20.2188	4.62297	5.56562	2.33328	14.5002	125.613
5.80067	17.2206	24.9514	4.53452	5.25631	2.86201	14.9596	19.2628	19.4657	5.47452	5.76572	3.7559	14.4825	-17.4842
5.84356	17.4279	29.6327	5.14747	5.37176	2.6536	12.9716	19.1363	19.3094	5.15268	5.84189	3.71762	14.4761	-160.51
6.33377	17.6286	27.3177	5.16653	5.1237	2.30117	12.8404	19.0071	19.8765	4.4359	5.9741	2.23352	14.4875	-175.954
5.38584	17.8222	27.7576	5.09121	4.9749	2.38694	14.1257	22.9059	18.6941	4.46724	6.0641	2.07423	14.4994	-174.218
6.37096	18.0085	31.9591	4.51671	4.73358	2.40894	12.0878	18.3599	19.7467	4.08081	5.79608	2.1854	14.5037	-172.472
7.23759	23.0615	25.5413	4.34146	4.53883	2.38164	9.67153	16.0807	18.4271	3.14761	5.21264	2.10139	14.506	-171.128
7.46497	22.3407	26.7962	3.89283	3.61891	2.65481	12.4479	17.1017	18.4291	4.90632	4.33651	2.31002	14.5039	-169.64
6.92704	18.5211	29.3972	4.66757	3.76457	2.7849	13.1567	18.8037	18.2354	4.95959	4.37756	2.50834	14.4979	-167.956
7.50948	18.6757	36.1755	5.24504	3.90762	3.30174	12.6017	21.2405	18.0366	4.39303	4.38419	2.75775	14.4914	-165.982
6.5853	23.8292	32.7514	4.64257	3.78887	3.04587	11.9541	19.714	20.1161	4.10129	4.48667	2.63607	14.4829	-164.278
6.11749	19.7626	27.5205	4.73654	4.39366	2.55145	10.99	17.0563	13.5399	3.00708	5.41839	2.23674	14.494	-162.761
7.61006	20.3176	30.1279	4.198	5.13076	2.49173	12.4859	15.6806	14.4066	3.73217	6.4146	1.93475	14.5139	-161.293
6.81094	19.3578	31.1269	5.04066	4.94211	2.44424	12.8494	18.6764	16.5091	4.02489	6.2738	1.79575	14.5336	-159.668
5.56189	18.8739	31.424	4.99972	4.10211	2.85496	10.995	19.6537	17.3516	4.17135	5.38024	1.84601	14.529	-157.683
6.36873	19.0851	35.6921	4.58384	4.17043	3.44595	14.4084	16.5035	15.6258	3.5922	5.42639	2.19173	14.5053	-155.757
7.06594	20.3538	32.6259	5.18083	4.90381	3.82849	14.5575	17.8793	14.7872	3.53614	5.7711	2.674	14.4959	-154.299
7.28248	18.2096	36.7095	5.21745	4.23002	4.17393	12.6338	16.927	14.2361	3.48059	4.79999	2.53975	14.5177	-152.422
5.88152	18.2795	32.4311	4.86242	3.87264	10.6912	11.0581	16.4982	12.9446	3.3858	4.31347	2.02165	14.5333	-150.236
6.22757	19.21	32.635	5.20119	4.29832	11.1124	8.7375	13.8995	13.2278	3.20228	5.02426	1.95003	14.5387	-147.964
6.49406	21.3808	32.8188	5.48972	4.51806	11.54	9.00533	13.4416	13.8721	3.19575	5.29902	2.06489	14.5295	-146.227
6.4723	20.4579	31.6315	5.64938	4.76097	5.94126	7.51063	12.1997	12.7323	3.46852	5.64058	2.07278	14.5194	-81.8526
5.21625	22.1813	35.4633	6.88121	5.05144	8.83732	6.04173	13.3038	11.8035	2.84654	5.36516	2.28397	14.5158	-80.0319
5.15597	22.3548	33.6329	7.66018	6.98539	14.783	6.62611	12.9851	15.745	2.99449	5.63616	2.9713	14.5171	-106.281
4.85835	19.3026	32.8285	7.85672	6.27148	15.049	6.72649	11.587	17.4489	2.973	4.57642	3.10435	14.5233	-139.147
4.62557	17.7587	27.4968	8.0555	6.87987	15.877	6.1877	16.1747	14.8337	2.75007	4.54641	2.72623	14.5246	-137.528
4.70868	15.0644	28.9728	8.17637	5.7322	16.8824	8.47482	16.076	13.7107	2.92142	3.94389	2.82623	14.5199	-135.687
4.91068	19.832	27.99	7.45334	6.60643	15.8568	4.84743	11.2937	13.1373	3.00653	5.76174	3.36558	14.5138	-133.947
5.7007	16.3882	30.9901	8.33362	8.00313	17.1131	5.15597	11.4349	17.7102	3.58216	6.1857	3.62665	14.5013	-132.373
6.50186	18.6414	31.683	8.46639	9.00167	17.7732	5.00581	12.5318	16.5113	3.76858	5.53037	3.27304	14.5016	-130.366
6.11234	18.1495	35.2637	8.33674	10.1931	17.8387	3.97602	15.6879	14.355	3.50986	5.58488	3.3625	14.5166	-128.525
6.28172	17.8013	33.4145	9.38298	7.76026	21.2001	4.04159	18.6153	10.8729	3.09976	5.95651	3.60462	14.5317	-126.581
6.18588	17.603	33.3325	10.1946	10.0055	22.5536	4.051	18.6902	13.2888	2.6533	5.69358	3.35921	14.5213	-124.889
5.20854	17.5425	36.2061	10.0396	7.37401	19.8375	4.03652	17.3482	12.505	2.17679	4.83489	2.88018	14.5018	-123.103
5.79348	18.11	30.1136	10.2967	7.65839	18.0264	4.04915	16.3183	11.6161	1.94137	4.26883	3.13946	14.4846	-121.234
4.58975	17.3278	37.4616	10.2743	7.70507	18.5111	4.08089	16.1582	12.1929	2.29465	4.16279	3.39567	14.4675	-119.408
4.56225	15.4983	36.5406	10.6291	8.42337	18.9963	3.85433	16.2233	14.5484	2.59484	4.61041	3.31006	14.4815	-117.633
4.82916	14.9362	30.8001	11.6294	8.74512	19.4817	3.54197	16.2287	12.6284	2.35401	4.58267	3.53073	14.4989	-116.102
4.92112	16.7603	26.9691	11.618	8.55199	25.0543	3.9054	16.7828	11.4545	2.1488	4.88495	3.78132	14.506	-114.408
5.37993	16.6843	28.7065	10.6239	7.66231	25.4436	4.08817	14.9993	9.4862	2.29326	4.62219	3.84594	14.5054	-112.654
4.81632	16.7151	32.752	12.9023	8.34496	25.6894	3.82612	14.4438	9.61877	2.32145	3.83252	2.94591	14.5131	-110.423
5.48303	17.1613	34.7939	13.5674	8.58679	23.516	3.97361	14.3885	8.93061	2.45168	3.72098	3.0923	14.5128	-108.785
5.05369	16.1361	30.5114	12.8015	11.677	23.043	4.20445	15.6782	9.34362	2.26595	4.08595	2.83315	14.5176	-107.119
4.45358	15.7852	31.2662	12.8192	8.72222	24.3179	3.75745	14.3492	8.79654	2.2746	4.36263	2.96892	14.5109	-105.447
4.89224	14.3155	28.7669	12.0565	9.18228	23.0044	4.02481	12.2199	10.1142	2.35154	4.90561	3.26455	14.4948	-103.454
5.00742	14.8859	26.961	13.5187	11.5387	20.9523	4.01081	12.094	9.89733	2.79419	5.28835	3.73362	14.4905	-101.877
4.62674	15.6992	27.079	12.1034	12.7343	24.519	3.44862	12.9214	9.95836	2.6892	5.38845	3.93358	14.4951	-100.272
4.29148	15.6141	26.976	12.3833	13.864	26.7182	4.0736	13.9915	10.5452	2.63491	5.4647	3.73274	14.4932	-98.477
3.65623	14.4439	23.1701	12.7818	11.4153	25.0265	3.76585	14.6971	7.35307	2.47983	5.01565	2.61399	14.4824	-96.8752
3.64529	13.3959	28.4804	13.5102	11.7625	25.5781	3.44935	15.528	7.08546	2.69633	5.20484	2.67486	14.4777	-95.2518
3.76151	13.245	21.679	12.8824	15.1855	26.3364	3.6575	14.6818	6.93674	2.96675	4.46177	2.82384	14.4893	-93.235
3.82483	14.3273	22.7185	12.8245	13.1925	25.9932	3.88556	14.3003	7.08857	2.96159	5.13549	3.10334	14.4988	-91.3679
3.39961	13.8192	20.8686	13.3068	14.9063	26.6574	3.51951	12.5532	7.98392	2.6184	5.60037	3.09102	14.501	-89.6418
3.63142	12.0415	21.9189	13.0911	13.9925	28.6499	3.25162	11.8846	7.84957	2.38526	5.28641	3.36161	14.4916	-88.07
4.3752	13.7854	23.572	12.4024	17.0805	29.766	3.25404	11.1332	7.42638	2.36395	5.34704	3.31494	14.4742	-86.1745
4.16125	14.5476	22.5116	14.5145	15.2772	27.5916	3.45816	11.9524	7.51738	2.22421	6.46621	3.66445	14.4625	-84.1835
3.9456	13.4494	19.2952	14.3799	17.7491	27.9658	3.39397	12.0244	7.34825	2.39994	7.12375	4.50396	14.4608	-82.3198
3.50458	12.9493	18.6806	14.547	19.7015	31.6427	3.70351	13.6033	6.94817	2.80786	7.86167	4.94556	14.4709	-80.7974
3.77835	13.2982	18.9738	14.7083	20.9451	30.1578	3.66851	15.1358	7.08483	2.75118	8.32871	4.93421	14.4701	-78.6074
3.33589	12.2998	23.1157	15.395	22.099	32.2412	3.8059	17.5028	6.69791	2.75035	9.07785	4.57523	14.4654	-76.7306
3.67791	12.6545	18.4625	14.1861	21.4969	28.3668	3.74719	18.3203	7.2836	2.39005	9.02643	4.07758	14.4621	-75.0112
3.84923	11.3597	19.6664	14.2191	22.4881	27.0682	3.87132	17.8467	8.31565	2.40331	9.41182	3.98991	14.4632	-73.4277
3.99025	11.8527	22.0891	13.9135	20.9662	33.715	3.76413	17.2932	8.2248	2.55803	10.2458	3.66205	14.4628	-71.4687
3.45473	13.4461	20.4707	15.4152	23.853	33.0141	3.48117	17.2834	7.6829	2.90271	9.87764	3.86625	14.4743	-69.7336
3.52752	14.7335	18.5517	15.563	20.7691	31.1383	3.62879	18.8924	7.37101	3.04742	8.6552	3.78435	14.4857	-67.9416
3.63963	13.9784	19.02	16.6973	21.3727	29.2865	3.39931	18.9898	6.68992	2.89531	9.55865	3.82941	14.4749	-65.9147
3.48173	13.6097	19.4653	15.2002	23.2689	30.6133	3.33512	17.3439	8.30218	2.54162	9.72976	3.89572	14.4749	-64.0669
3.90256	13.3081	20.4686	15.8351	23.9442	29.6027	3.398	21.3292	8.38211	3.07217	9.6121	3.81264	14.4591	-62.1942
3.62105	13.8413	19.6675	13.9875	23.7656	32.8255	3.55259	22.8228	8.24096	3.12914	11.4017	3.92217	14.4469	-60.347
3.56042	13.629	19.0647	14.9942	26.6348	29.4678	3.75765	17.2802	7.79519	3.24301	11.0993	3.92387	14.4367	-58.5427
3.41211	13.2697	16.4606	13.9028	24.8685	28.1344	3.73066	19.9265	8.3402	3.20767	10.6389	3.99333	14.4467	-56.7069
3.68487	13.7607	15.0476	13.9285	25.2752	31.5049	3.86935	18.6087	9.13406	3.04591	11.1198	3.66958	14.4611	-54.6984
3.69373	13.3511	18.3729	15.0453	25.8622	26.5917	3.7748	18.6554	9.25419	2.97926	11.7261	3.80373	14.4681	-52.8716
3.77645	12.561	18.3761	16.5393	24.6778	31.4778	3.96138	15.5802	8.6839	2.57195	12.122	4.30145	14.4709	-51.2064
3.68609	11.4794	17.5784	16.7535	27.1537	34.9324	3.77701	13.6072	8.13406	2.62343	14.0691	4.69245	14.4604	-49.7088
3.32778	11.3099	14.635	17.6022	28.537	32.5034	3.89092	14.9337	8.38062	2.69118	15.9978	11.7483	14.4425	-47.952
2.97688	10.7418	10.884	17.6251	27.9774	30.3234	4.00433	18.128	7.93484	2.91351	15.5457	12.2902	14.4505	-46.5784
3.45774	10.651	12.5287	16.1851	29.4479	28.1984	3.78816	21.6304	8.20494	3.31938	19.885	13.0686	14.4607	-44.691
3.92258	10.2511	17.5891	16.9813	30.5173	29.1889	3.54082	21.2256	10.9569	3.38876	23.7577	14.8912	14.4709	-42.7216
4.03574	9.84338	17.7994	15.992	27.4039	32.504	3.68252	23.28	11.5589	3.72882	18.8323	16.4925	14.4754	-40.5055
3.26211	10.2213	13.2776	15.9102	28.3769	29.1233	3.90043	22.6388	11.8049	3.415	19.4706	17.0228	14.4756	-38.531
3.07756	10.4522	13.3963	15.811	27.8454	24.2742	3.83444	21.9522	9.73501	3.19837	20.132	18.0672	14.4805	-36.6268
2.99323	10.7842	14.1549	15.6937	29.3978	24.2164	3.55278	20.2503	11.0874	3.79495	20.8174	21.201	14.4578	-34.9021
3.57547	10.796	14.0383	14.6598	29.1862	25.3527	3.43355	20.0641	10.5328	4.26007	21.5275	22.6705	14.4337	-33.1275
3.49239	10.4202	13.8338	15.8481	31.3639	25.9059	3.20234	19.3509	8.30389	4.70314	22.2629	22.1508	14.432	-31.392
3.04847	9.59305	14.3371	13.7526	32.0802	26.7903	3.00049	18.5882	10.9073	4.80123	26.7454	18.221	14.4597	-29.4244
3.14754	10.2669	13.8322	16.6725	32.3479	26.6976	3.08954	17.2897	10.0088	4.52195	26.8447	19.0131	14.4748	-27.6547
3.36458	10.6511	12.3732	16.919	29.7294	25.4442	3.1599	15.3576	9.18156	4.87948	28.7704	19.8352	14.4688	-25.9276
3.06903	10.388	13.3973	15.131	26.311	24.8596	3.59576	15.4315	9.65801	4.81134	27.7716	25.3154	14.4614	-24.1781
3.14331	9.63518	12.9604	14.3109	27.0469	23.3146	3.26015	14.9134	10.0169	5.35497	26.5766	24.6574	14.4559	-22.2741
3.35593	8.67842	10.9196	12.5028	25.6029	20.0834	2.96981	13.9573	8.39893	4.87776	27.4286	26.9115	14.4393	-20.3935
3.18047	8.57231	12.3479	12.4856	28.7969	21.7555	2.79702	14.0028	7.42503	4.91103	30.525	26.6735	14.4166	-18.2919
2.90794	8.94094	13.2679	11.8074	28.624	21.7214	3.19205	16.1206	7.98191	5.21017	30.1739	28.5656	14.4175	-16.2974
2.68528	8.77824	12.6831	11.4417	27.8559	23.2467	3.21613	15.5963	7.67249	5.84562	30.515	26.8501	14.4309	-14.4701
2.75935	9.65219	11.0546	12.5416	30.8757	23.7542	3.14045	17.6197	7.72576	5.98537	34.7459	28.2143	14.4455	-12.7502
2.7893	8.86515	11.8974	12.4964	27.8056	24.9974	3.08533	16.8414	8.8712	5.96601	35.9318	27.4405	14.4623	-10.8323
2.47334	9.49402	12.6914	11.3899	29.3145	25.7895	3.17291	17.0284	9.47696	5.24177	33.7472	29.467	14.4693	-8.96
2.62798	9.08309	11.8865	13.2504	29.0979	23.5337	2.99196	14.0595	9.8384	4.83568	32.7628	27.6357	14.4728	-7.07853
2.6577	8.35169	10.3227	12.3396	26.7001	23.245	2.7988	13.7134	8.86997	5.66453	30.9747	28.303	14.4883	-5.44117
2.57464	8.42261	10.1963	9.61338	22.9641	22.2614	2.67922	13.2323	7.9263	5.67418	36.914	25.7501	14.4984	-3.68299
2.78484	8.53563	10.0477	9.79227	22.6428	22.7229	2.77696	14.143	8.39807	6.13152	38.1736	28.8267	14.4874	-2.00824
2.7983	7.31659	16.5978	11.1736	23.3722	18.2475	2.98394	14.4744	7.828	6.16805	39.4742	29.3938	14.4702	-0.245045

## Sheet: P18
ra l	oi l	oe l	ico l	mf l	es l	ra l	oi l	oe l	ico l	mf l	es l	Kippung	Rotation
3.77627	5.52471	3.13602	5.34941	16.0999	11.2662	3.5652	8.06413	2.82947	5.98799	23.3611	10.9161	14.5255	-0.156961
3.68498	5.16273	3.10371	4.42351	15.5414	11.0132	3.46989	8.19983	2.7927	7.08698	25.0989	10.0096	14.5195	1.20221
3.70685	5.29524	3.27219	4.74799	13.4538	11.5823	3.47861	7.99563	3.60362	6.75025	24.6177	10.3452	14.5247	3.12452
3.44744	5.49376	3.75422	4.66809	11.1284	10.1564	3.31137	8.4203	3.53224	6.21932	19.5329	12.6103	14.5175	5.01069
3.31711	5.87293	3.84501	4.81726	10.0625	9.80987	3.196	8.01074	3.37511	6.16724	21.9837	11.4176	14.506	6.75495
3.34627	7.32193	3.54323	4.42302	10.5565	9.20498	3.21222	7.69877	2.58686	7.11075	17.3467	10.1353	14.4915	8.50991
3.86227	8.00201	4.14106	4.23823	10.2052	7.92499	3.63811	10.5821	3.79329	7.44871	20.1329	10.1152	14.4855	10.2905
3.94479	7.92857	4.3709	4.2084	10.5719	8.15726	3.61951	10.5526	3.93378	8.2537	24.3727	10.1985	14.4883	12.1674
3.39636	7.85508	3.85191	4.2346	10.4338	10.3753	3.5204	9.74331	3.45448	8.05706	25.1439	10.9675	14.5042	14.0985
2.95731	10.4297	3.87565	3.7879	9.38456	8.80047	3.46415	9.62839	3.21454	8.58961	23.6738	11.2275	14.5162	15.5407
3.10606	9.27519	3.2931	3.43758	8.26465	8.32466	3.06318	8.86451	2.78265	6.4726	19.3075	11.2042	14.5186	17.3504
3.11279	8.23932	3.43408	2.84787	7.88028	6.53047	2.93026	8.36238	2.70806	6.72802	20.43	10.8041	14.519	19.3817
3.14724	8.65007	3.8215	3.15047	7.54255	6.7446	2.96504	8.05833	2.79125	6.55042	19.2462	10.1686	14.5255	21.4507
3.18306	8.4117	3.65514	2.99981	7.3182	6.30307	2.9714	8.79365	3.26825	5.98095	19.4976	11.3566	14.5094	23.2872
3.43676	7.96989	3.58625	3.07038	8.07065	5.43911	3.24164	8.96609	3.3419	5.85199	20.8693	10.0604	14.4985	24.8912
3.34408	6.93604	3.40426	3.63865	7.9937	6.61706	3.33209	8.53685	3.2394	6.15451	20.6212	9.93789	14.4994	26.6028
3.2975	6.79783	3.39756	3.65241	7.34547	6.93203	3.17667	9.32505	3.35161	5.82381	19.2155	11.1825	14.5201	28.1589
3.24313	6.30949	2.92396	3.41378	6.94352	5.96003	2.94715	8.47969	2.90924	5.74925	17.1642	8.13477	14.5327	30.1955
3.33921	5.65275	2.89301	3.31169	7.00203	4.89325	2.92146	8.34311	3.00403	6.07267	18.569	7.97088	14.5266	31.9714
3.50498	6.30792	3.12781	3.84194	7.92394	5.36275	3.15472	9.03881	3.21829	7.4644	22.4221	8.76563	14.521	33.6579
3.59152	6.45262	2.91756	3.795	8.39018	5.71882	3.31426	9.47506	3.49892	8.03511	23.9915	10.6305	14.5096	35.3641
3.53495	6.64538	2.91329	3.55045	8.7024	5.64614	3.44908	9.54487	3.16975	8.58747	23.9786	9.16254	14.5084	36.782
3.43395	6.69168	3.08924	4.39209	7.93841	5.31758	3.32766	9.53811	3.252	7.37579	21.9837	9.2906	14.5066	38.6401
3.4938	7.15888	3.40985	4.29899	6.68731	5.18501	3.47154	8.56361	3.82328	6.95219	18.7683	7.43354	14.5165	40.7175
3.53395	7.99846	3.27602	3.90832	8.41384	5.69035	3.40657	8.73913	3.95033	7.44203	21.8298	7.52753	14.521	42.7837
3.51691	7.41681	3.3156	3.38002	8.3214	5.74115	3.39073	8.15563	4.12822	6.67318	22.7695	8.6267	14.5256	44.5738
3.46897	7.20337	3.2246	3.21918	8.53972	5.20079	3.246	8.26259	3.73708	7.30355	23.7585	8.59929	14.5274	46.3063
3.52036	6.50776	3.20107	3.04875	6.61863	5.17365	3.20419	8.61575	3.45772	7.06351	19.3418	9.41451	14.5184	48.4168
3.6405	7.11035	2.87244	2.92493	6.84505	4.96869	3.15848	9.19502	4.21211	7.59873	19.6351	8.6285	14.5116	50.3815
3.76156	6.77609	3.39082	3.48014	6.31959	4.56213	3.21447	9.4026	4.90334	7.29518	19.6484	7.37486	14.5057	52.0702
3.55628	6.53876	3.41478	3.90508	6.45045	4.49059	3.19603	9.79274	4.73575	6.32943	20.1565	7.52794	14.4796	53.5283
3.55186	6.46879	3.04738	4.05669	6.46533	4.66555	3.3514	11.5932	3.79232	6.36747	19.1986	7.9994	14.4614	55.0931
3.54745	7.63434	3.23836	4.27169	5.78121	5.05125	3.43216	12.7066	6.01798	7.11881	16.4323	8.20504	14.462	56.9711
3.75514	8.61213	3.50965	4.46957	7.36359	4.95622	3.33725	11.043	5.93776	6.9315	21.1366	7.99725	14.472	58.8349
3.86293	7.73469	3.49068	4.22239	7.12851	4.61622	3.26124	10.7619	5.38393	7.95807	21.2511	7.32898	14.4755	60.6154
3.79653	7.36148	3.52143	3.35973	5.39076	4.05155	3.46386	10.0213	4.98271	5.77519	17.374	6.44186	14.4751	62.5118
3.67384	7.60592	3.17771	3.57514	6.59805	3.97599	3.56975	10.613	6.31394	6.22947	21.4343	7.02776	14.4781	64.4555
3.43157	7.56947	2.63336	3.47913	5.7516	4.31639	3.58723	13.3957	6.77089	5.94905	18.2594	6.81015	14.4655	66.2838
3.44307	7.60923	3.34042	4.18264	3.94331	5.6925	3.50229	12.9789	6.20348	5.21821	10.7045	6.31413	14.4594	68.1996
3.65294	6.45936	4.25434	4.4399	7.20629	6.23676	3.52688	12.0814	7.99203	7.64837	13.8237	7.0937	14.465	69.9357
3.70227	5.94246	4.90916	3.84025	7.53394	6.48167	3.44904	11.8852	8.08257	7.96912	13.4255	6.7292	14.4767	71.6817
3.62588	6.23729	4.22425	3.51794	4.37572	4.9793	3.10755	11.8298	5.7238	7.0522	13.1086	8.02941	14.48	73.5116
3.67009	6.49486	3.92199	3.39801	4.48716	5.03413	3.3412	11.7677	5.95004	6.57281	12.7729	7.50619	14.4864	75.3404
3.5963	7.15169	3.88375	3.15714	5.41761	5.39864	3.4308	12.3829	7.48887	7.67585	14.354	5.96705	14.4855	77.2435
3.47256	6.95909	4.04257	3.19727	5.43643	5.4103	3.41015	12.1202	6.83466	7.65412	14.2102	5.67117	14.4964	79.0323
3.41702	5.92242	4.43623	3.32363	2.70264	4.98641	3.26676	13.1438	6.34581	5.61008	5.51318	4.72753	14.5183	80.7354
3.47049	4.36324	4.43519	3.15301	2.74573	5.05616	3.25911	13.2932	6.51779	5.89332	5.20757	4.79795	14.5424	82.441
3.49859	4.79992	4.21624	3.1517	2.97537	5.75036	3.30041	13.437	6.99781	6.19119	5.63322	5.57479	14.5504	84.5575
3.4226	5.58562	3.67455	3.72248	3.30719	4.63532	3.45715	13.5751	9.32009	5.17763	6.46815	5.31953	14.5498	86.2477
3.48286	5.7592	2.99108	3.46594	3.04676	6.05968	3.08991	11.3575	9.59364	5.59334	6.3255	5.4206	14.5451	87.9784
3.41242	6.11323	3.08955	3.07966	2.72502	5.84037	3.37691	11.4805	9.8634	6.05836	4.77455	5.09128	14.521	89.7664
3.61439	7.1069	3.33516	4.08573	2.79003	5.15031	3.29333	15.0769	7.84692	6.31939	4.27381	4.47781	14.5088	91.5054
3.63858	6.5479	3.49406	4.02213	2.68144	4.85774	3.24457	14.0652	7.57844	6.16589	4.10804	4.88664	14.5297	93.0867
3.44298	5.99598	3.36928	3.53939	2.50066	4.36459	3.28121	14.1711	8.69479	5.81532	3.35427	5.629	14.5481	94.7656
3.31894	6.63771	3.32475	3.71877	2.56096	4.43342	3.30054	14.2699	8.382	5.6837	3.63982	5.27952	14.5445	96.5662
3.47575	6.30253	3.33951	3.81289	2.83902	4.69537	3.55936	14.3617	10.0353	5.41213	4.23734	5.52193	14.5423	98.4205
3.42399	5.72713	3.42526	3.66534	2.75406	4.33838	3.57352	14.8352	13.2167	5.57941	3.88782	4.80738	14.5595	100.267
3.13778	5.95076	3.45251	3.53658	2.44648	4.77987	3.38531	14.8049	13.5943	5.77813	3.22851	4.91839	14.564	102.186
3.21524	6.36036	4.46384	3.84354	2.64879	4.97838	3.73597	14.2193	14.0816	5.28916	3.58681	4.94254	14.5641	103.837
3.24089	6.19258	5.02394	3.66447	2.88956	4.65826	3.60146	14.0993	11.4448	5.25296	3.8339	4.79311	14.555	105.613
3.54043	5.73555	5.22533	3.31903	2.95179	4.52712	3.5807	13.5359	13.4039	5.39398	3.96373	4.4965	14.5563	109.741
3.3911	6.28978	5.82317	3.3327	2.74953	5.22496	3.61246	14.9511	13.0206	5.85215	3.55853	4.59188	14.5547	111.423
3.30414	6.27008	5.85223	2.9822	2.88019	5.20758	3.56634	16.1308	13.8691	5.73813	3.6588	5.11307	14.5281	111.685
3.20359	6.08165	5.7185	3.5808	2.89899	5.7126	3.7914	16.1334	13.9192	5.67566	3.77122	5.11366	14.5099	112.797
3.21218	4.95491	6.71459	3.66141	2.64772	5.83786	3.71601	13.7406	13.8764	4.83073	3.73393	5.32222	14.5023	114.483
3.25356	5.99372	6.70121	3.08099	2.53303	5.1614	3.91209	14.6459	12.8324	4.79449	3.39013	5.04754	14.503	116.296
3.35557	5.31953	5.73468	2.71084	2.59249	4.45177	4.12999	14.7947	12.6897	4.52298	3.19826	4.72504	14.4952	118.2
3.52175	6.24507	6.03901	2.74868	2.54337	3.94233	4.11199	13.8653	11.4061	4.59242	2.87754	4.85648	14.5051	119.918
3.33607	5.79679	5.23332	3.21852	2.6069	4.22992	3.69061	14.3039	11.2137	5.34974	3.29725	5.06419	14.519	121.781
3.33866	8.96263	5.9769	3.51122	3.17143	4.3635	3.77129	17.2127	14.079	4.77186	3.87104	5.13699	14.5245	123.607
3.4684	9.09072	7.90303	3.88588	3.31449	5.10478	3.93205	17.337	15.3021	4.92401	3.93862	4.85342	14.5272	125.17
3.31015	11.9883	7.92663	3.46544	3.21358	5.16531	3.87347	15.2666	14.1535	5.08167	3.73112	4.96447	14.5242	126.984
3.18648	12.0826	7.88908	3.96701	2.469	5.03829	3.90147	15.3241	13.7959	5.25137	3.10834	5.47662	14.517	128.136
3.65235	9.48821	9.51598	4.12795	2.9758	5.18973	4.02671	14.7239	14.1498	4.3139	3.18039	5.67275	14.5114	130.052
3.21703	13.428	10.5049	4.17853	2.77479	5.42159	3.88415	14.6733	13.2239	4.73896	3.34839	4.63701	14.5158	132.381
3.31396	12.5559	9.36772	3.12131	2.64494	5.31952	3.92819	16.1335	15.9168	5.23122	3.32346	5.53718	14.519	134.67
3.34597	10.4524	9.24514	2.86746	2.35937	3.93249	3.73666	15.3707	17.2378	5.43313	3.05656	5.501	14.5174	136.348
3.46299	9.45936	8.78732	3.20649	2.3973	4.34711	4.00299	13.8355	16.5383	4.5552	3.33473	4.92641	14.5334	138.108
3.56604	10.5712	9.63255	3.26048	2.67298	4.57176	3.77811	13.1534	14.8725	4.72259	3.91942	4.3748	14.5359	139.908
3.82929	10.9123	9.69832	3.39368	2.55349	4.33224	3.82716	14.1056	14.0915	5.60739	3.8584	4.31865	14.5324	141.755
4.04186	10.4618	9.84397	2.89573	2.54103	4.05904	3.84108	14.8391	14.8754	5.30614	3.46193	4.43529	14.5243	143.186
3.85306	9.64701	10.7142	2.79067	2.54179	3.70056	4.14094	14.8351	15.2263	5.31968	3.58095	4.67492	14.52	144.738
3.43384	10.052	12.3919	2.54048	2.48284	3.67587	3.83522	11.8322	15.6018	4.73621	3.59348	4.83215	14.5093	146.563
3.37572	10.6389	11.6856	3.09733	2.27448	4.08417	3.8399	11.2396	16.4381	4.56114	3.31153	4.75886	14.519	148.509
3.63445	11.3256	11.7051	3.33185	2.43455	3.90235	4.03344	12.2566	14.9333	4.62389	3.08517	5.44285	14.5114	150.4
4.27043	11.4497	10.8105	3.49801	2.51372	3.92556	3.86484	11.8942	17.5919	4.60118	2.93458	5.02177	14.5102	152.505
4.22468	14.1719	11.5402	3.52261	2.87919	4.47487	3.5375	12.9672	13.7443	4.75539	3.393	4.82288	14.5126	154.397
3.90061	15.1729	11.7872	3.60164	3.33239	4.62286	3.46408	14.9957	17.146	5.83756	4.24435	4.66616	14.5143	156.165
4.41324	11.6628	14.6521	3.99955	3.16964	5.0154	3.75817	13.3123	16.6897	5.32377	3.84204	4.60073	14.5283	157.663
3.95995	15.0255	13.7664	3.53399	2.90958	4.61566	3.54276	14.849	14.8785	4.69427	3.56897	4.37253	14.539	159.39
3.73914	12.6836	10.915	2.93088	2.86378	4.25687	3.60605	14.5308	16.7259	4.00593	3.25431	4.6933	14.5406	160.908
3.60229	11.1555	12.7821	3.0405	2.90251	4.32485	3.75391	13.8061	15.6087	3.47107	3.01437	4.81173	14.5459	162.713
3.78811	11.4319	12.8072	3.84405	2.93767	4.47664	3.91669	12.0525	13.8243	3.94941	3.31797	6.22973	14.5472	164.776
3.90403	11.9532	12.5912	3.6924	2.5831	4.50679	3.86224	11.668	13.4782	4.69096	3.30677	6.42344	14.5455	166.781
4.20757	11.6567	14.5612	3.46288	2.88892	4.33248	3.93763	11.1988	15.2803	4.96225	3.50784	6.04304	14.5332	168.533
3.91949	14.874	15.5494	3.22829	2.81645	4.94315	3.74083	11.4088	15.2305	4.71632	3.14688	4.92331	14.5298	170.277
4.46631	15.874	15.2076	3.97204	3.25281	5.05666	3.78124	11.0977	13.9114	4.1966	3.14288	4.79252	14.5365	172.013
3.71037	13.1701	14.891	3.79756	3.19123	4.47607	3.9957	10.3514	14.8225	4.38014	3.18899	5.33258	14.5524	173.825
3.50939	13.2833	15.0086	3.71045	3.05779	3.87164	4.1516	10.619	13.4471	4.05494	3.04836	5.8871	14.5616	175.78
4.03761	12.4075	14.24	3.49582	2.65836	4.16572	4.26512	11.0506	15.8883	4.02663	2.82606	5.36932	14.5581	177.659
4.24888	11.3639	15.8803	3.9798	2.77991	4.9867	3.77472	10.0935	15.4282	4.03168	3.11565	4.98715	14.5363	42.4095
4.11995	11.0402	15.4099	3.73604	2.74709	4.67566	3.93054	10.7191	14.8798	4.11526	3.33256	5.04833	14.5227	-101.448
4.27214	11.3629	16.2111	4.35774	2.75099	4.56577	3.77183	10.0394	11.1208	3.80458	3.32847	5.10989	14.5225	-176.517
4.4913	12.9953	16.0346	3.8404	2.77955	4.67551	4.05032	10.9038	11.5549	3.768	3.11111	4.71637	14.5059	-174.909
4.01062	14.3839	15.2827	3.55167	2.69618	4.92925	4.02272	11.226	12.7138	3.75165	2.99453	4.82626	14.4901	-173.155
4.46984	12.7349	14.0183	3.27305	2.92952	4.97639	4.22118	11.4623	14.0234	3.58493	3.13277	5.1747	14.4899	-171.314
3.5744	11.163	16.2609	3.63548	2.65003	4.23672	4.28079	10.5046	14.8064	3.27267	2.84147	4.80067	14.4949	-169.565
4.10246	11.751	15.205	4.07928	2.35796	4.26981	4.21646	11.2071	13.27	3.28375	2.83726	5.17052	14.5034	-168.039
4.04025	12.4537	15.2408	4.42664	2.54963	4.50048	4.08666	11.0318	13.1305	3.37086	3.04649	4.73664	14.5092	-166.494
4.68868	13.4995	15.058	4.77809	2.61896	4.96574	3.62498	9.84235	13.4606	3.82235	3.23663	5.1353	14.5069	-164.987
4.09523	14.3576	15.1347	4.57006	2.58873	5.12114	3.806	9.17154	13.0207	4.11371	3.1943	5.63147	14.5087	-162.933
4.51321	15.4928	14.2076	4.37122	2.76263	5.22116	3.79956	8.65696	15.1412	4.11245	3.23724	5.98737	14.5122	-161.155
4.4572	13.5827	15.5795	4.06666	2.42121	4.26588	3.79282	9.13126	13.9691	3.66024	3.01328	5.28024	14.5142	-159.494
4.592	13.9834	17.6126	4.24948	2.20421	4.38149	3.7858	9.30418	12.8576	2.87255	2.74268	5.05611	14.5126	-157.867
4.00493	15.0315	16.7893	4.5042	2.6011	4.86809	3.52174	9.0326	12.2604	2.93	3.03077	5.27014	14.5041	-155.809
4.29643	17.3115	16.9765	4.74119	3.28841	5.48464	3.71924	8.68341	12.175	3.56856	3.42672	5.92421	14.5194	-153.96
4.24822	18.0266	18.1804	4.85737	3.24292	5.7324	3.9333	9.06953	10.1126	4.30223	3.4183	5.98256	14.5362	-152.024
4.04492	15.3829	16.1861	4.61811	3.11471	5.82408	4.13113	9.73805	8.87635	4.17641	2.96013	5.96686	14.5441	-150.135
4.06701	15.4707	13.9013	4.8477	2.90933	5.48948	4.15266	9.42877	10.1955	3.41217	2.85409	5.54042	14.5333	-148.241
4.04504	17.226	15.8478	4.95862	2.80606	4.99843	3.79082	8.3946	10.4463	2.85249	3.12476	5.58655	14.5249	-146.446
3.73053	13.9885	13.0955	4.79951	2.53759	4.60768	3.61172	7.32313	11.219	3.33775	3.08664	5.05689	14.5183	-144.883
3.55097	13.3646	15.4491	4.37335	2.39825	4.80439	3.76735	7.2453	10.9247	3.27022	2.99461	5.90327	14.5158	-143.123
3.75013	14.6831	13.4072	4.80445	2.90897	5.03657	3.50046	5.85014	10.6908	3.69847	3.17056	5.94415	14.5178	-141.47
4.00766	15.3459	14.8359	5.08345	3.35457	5.62757	3.8098	6.53808	8.87071	3.69075	3.56704	5.97829	14.5391	-139.857
4.2578	16.576	15.6929	4.83383	3.16568	5.9549	3.78312	7.00611	8.4326	3.71464	3.46346	6.05279	14.5619	-138.157
3.82344	15.1421	15.9305	5.23726	3.15767	5.79899	3.55331	7.45125	10.3685	3.91539	3.08801	6.04379	14.5641	-136.333
4.28061	15.6636	16.8443	5.46149	3.04049	5.38515	3.39844	6.68888	10.1966	4.11238	3.10778	5.81002	14.5569	-134.507
3.95927	14.2045	16.0945	5.70941	3.43281	6.09052	3.31006	6.7586	10.025	3.94064	2.90228	6.57474	14.5529	-132.649
3.94641	13.6323	17.0237	5.0983	3.3985	6.16277	3.36032	7.64604	7.77536	4.01703	2.82236	6.7037	14.546	-130.635
3.99769	12.8689	16.1998	4.32798	3.27009	7.57399	3.48929	7.08	8.82008	3.84749	2.98149	6.80261	14.5556	-128.729
4.21168	14.9072	16.7151	4.94006	3.43347	7.50724	3.76117	7.47811	9.81903	3.42345	3.2964	6.86942	14.5731	-126.91
3.99027	16.685	14.1135	6.16977	3.76589	7.65296	3.44227	6.50668	8.77998	3.2359	3.70838	7.54761	14.5711	-125.297
3.88039	16.7065	13.1973	7.12065	4.96212	7.13672	3.46378	6.02231	7.98194	4.28697	4.53075	7.65243	14.5576	-123.279
4.06942	17.9669	14.5669	6.77333	5.26825	6.28038	3.84615	5.4996	8.73365	5.7924	4.7599	8.24397	14.5462	-121.335
3.94513	20.1349	14.4804	6.62965	5.21323	5.94308	3.81203	5.93447	10.2043	4.60578	3.97256	8.38629	14.5452	-119.512
3.97693	18.1901	15.6031	6.86255	3.8668	5.89961	3.80547	7.02021	10.6865	5.88414	3.94309	7.15495	14.549	-117.89
4.20496	17.6188	16.5585	7.77062	3.47384	6.56286	3.78399	7.03501	9.34731	5.91233	3.96498	8.71651	14.5415	-116.016
4.50356	17.9523	14.0675	7.76109	4.81559	6.75602	3.83301	7.14566	8.86008	5.51079	3.79375	7.26028	14.5345	-114.321
4.11342	16.9104	13.9108	6.36121	6.09173	6.52938	3.5463	6.53899	6.98533	5.68356	3.94853	8.74637	14.5426	-112.316
3.65255	14.9698	12.8599	5.43737	7.3488	6.84974	3.78505	6.24409	6.39628	5.68621	4.08935	8.65255	14.5388	-110.362
3.64065	16.2402	11.099	5.86021	7.71657	6.81567	3.65145	6.43052	6.24798	6.13558	4.6822	7.96081	14.5258	-108.588
3.36843	18.9606	10.7838	6.18075	7.742	7.80523	3.50863	6.45243	6.24943	5.65814	5.11673	7.51793	14.505	-106.921
3.23625	17.8262	13.2099	6.41871	7.63431	7.26399	3.29933	6.45561	7.46834	5.09095	5.10077	7.08288	14.508	-105.228
3.31287	16.4231	11.2464	5.82949	5.8169	5.98321	3.23423	6.58811	7.00288	5.31843	4.47585	6.71017	14.5249	-103.485
3.59995	14.4384	12.9458	5.80993	7.28868	7.17629	3.55142	6.40563	4.6599	5.73066	4.59382	6.22488	14.5224	-102.187
3.84879	14.9663	12.6123	5.83471	7.1756	7.14314	3.70078	6.77394	5.61259	5.79247	4.73375	6.66078	14.5271	-100.961
3.6565	15.58	14.4505	6.22562	8.68799	7.94018	3.52225	7.02121	6.20463	5.65769	4.77853	7.33047	14.5457	-99.2707
3.27472	14.4876	11.6028	6.14398	9.23873	7.7588	3.07149	7.00984	8.98996	4.85647	4.34509	7.69937	14.5702	-96.758
3.36432	13.8729	11.413	7.53767	9.58765	8.30169	3.11382	7.01396	9.13944	4.99075	4.12138	6.91984	14.555	-94.7505
3.44812	14.7726	10.8992	8.15381	10.2333	9.30673	3.39412	6.78015	5.4743	4.41337	4.26931	7.53996	14.5391	-92.9839
3.06096	14.6235	11.5	6.97041	11.9808	9.46475	3.43294	6.31764	5.02668	4.38927	4.61866	8.24998	14.5379	-91.2927
3.38661	15.9711	10.2325	7.71063	11.9177	9.35588	3.59963	6.93174	6.94077	5.00492	5.09032	8.56092	14.5419	-89.7627
3.49386	16.4539	10.5863	7.18055	10.6756	8.44622	3.50695	7.28355	6.39462	5.75592	5.15817	8.54762	14.5441	-88.0232
3.60462	14.7564	10.3531	7.90264	9.21677	7.33483	3.33604	7.31954	9.04627	6.10349	4.99449	7.51123	14.5454	-86.3453
3.5032	14.115	10.5289	7.33661	9.86644	8.54309	3.57327	6.77012	6.98665	5.4802	5.29438	7.83911	14.529	-84.1832
3.3147	12.7269	7.71906	8.34291	14.4987	9.83596	3.52771	7.3721	5.87671	5.24617	6.34268	7.83088	14.5129	-82.2853
3.30389	12.809	7.80272	9.35133	16.7413	8.77311	3.42176	7.45709	4.90199	6.52536	6.34572	7.89201	14.5106	-80.52
3.3658	15.8087	7.58419	9.25916	16.3661	8.87097	3.12365	8.34038	4.32874	6.63642	6.08145	7.36524	14.5113	-78.6346
3.39373	16.0224	8.24317	9.09911	13.3854	7.61307	3.23807	9.33974	5.21537	6.40456	6.02417	8.81737	14.522	-76.869
3.39591	14.4402	8.35509	9.89194	20.7851	9.06221	3.3331	9.11382	5.1482	5.62258	8.26901	8.23582	14.5311	-75.2136
3.59451	13.5955	6.57835	9.23772	16.568	9.1551	3.5882	9.88227	7.27841	4.99618	9.21944	9.21639	14.5395	-73.3852
3.91235	14.2025	6.16259	9.19799	16.9637	11.1278	3.66131	9.50691	5.59922	5.85427	9.73447	8.49077	14.5385	-71.6255
3.97349	15.0709	5.99646	10.7941	17.3537	9.35189	3.62188	9.17934	7.62553	6.40296	9.28574	8.41337	14.5416	-69.7763
3.94068	15.4833	5.68161	9.13345	17.7371	10.0332	3.67639	8.63357	5.81008	6.75182	10.0449	8.3005	14.5378	-67.8323
3.6205	14.2493	6.25664	9.2146	18.113	10.7016	3.49535	8.28589	7.51303	5.7143	14.5233	8.25539	14.5232	-65.8982
3.2562	15.0193	6.68639	9.29221	18.4803	9.27222	3.51818	8.6621	8.02845	5.95979	13.6929	8.26079	14.5189	-64.0141
3.12581	16.2861	7.53194	9.78997	18.838	9.65725	3.28812	8.91298	5.27951	5.8674	11.2342	7.79929	14.531	-62.2903
3.12005	14.9547	9.10324	11.0673	21.8097	8.04486	3.13762	8.72057	7.75829	6.13042	11.3733	9.08522	14.5389	-60.5483
3.1156	13.4368	9.71063	9.5011	23.779	10.0867	3.17586	8.55242	6.1165	7.21186	15.0388	9.8451	14.5384	-58.707
3.26276	14.7317	9.35927	9.56186	19.8427	11.4644	3.14516	8.17484	5.1882	7.27367	10.5421	10.877	14.5304	-56.6975
3.27933	14.4322	8.03502	9.6177	20.151	9.65532	3.48714	8.16908	4.36934	6.81173	10.7775	10.6708	14.5272	-54.9188
3.42706	16.6439	6.55899	9.89425	16.7072	8.87334	3.20922	7.48733	3.91471	4.93674	10.4077	9.89905	14.5281	-53.0134
3.22142	14.1636	6.94312	9.61516	17.8657	10.0215	3.20907	8.03463	4.68041	5.67032	11.9855	10.3216	14.5344	-51.2844
3.12646	14.0652	7.05556	9.54858	20.6742	9.5092	3.27833	8.55984	5.19489	5.8018	12.1789	9.95747	14.5313	-49.4499
2.96628	17.3402	7.71797	9.53837	20.9942	8.59414	3.16426	8.43182	5.4092	5.41084	12.086	11.1168	14.532	-47.7971
2.83809	14.5607	7.11308	8.5008	17.5832	8.76523	3.18431	8.02265	4.80229	5.32578	11.1762	10.0083	14.5313	-46.0677
2.97695	13.981	6.35788	9.8327	18.8238	8.85815	3.17937	7.68875	4.92029	5.91917	10.9198	8.7274	14.5183	-44.1084
3.00973	13.4746	6.02466	9.84553	21.8084	8.87926	3.01686	7.33575	4.92213	6.15838	11.2525	9.01593	14.5112	-42.2901
2.94484	13.5321	6.26352	8.63851	18.1682	9.51928	3.00146	7.73217	4.87075	6.43879	13.9133	9.2984	14.5135	-40.6583
2.91049	12.6861	6.05294	8.37439	18.7669	9.01001	3.06206	7.90977	3.70755	6.08263	12.8516	9.33914	14.5229	-38.7825
2.89138	13.6399	5.07003	8.33615	19.5311	9.28485	2.96596	7.86279	3.38803	5.74851	13.1129	10.6789	14.5294	-36.8294
2.80496	13.2422	5.46899	9.81858	20.2371	9.39498	2.95272	7.36947	4.21575	5.59864	13.9499	11.2915	14.5419	-34.735
3.4843	12.6419	5.86416	9.79042	20.6876	9.15066	3.17021	7.15417	4.30384	5.98469	13.9477	11.427	14.546	-32.8957
3.64632	11.277	5.88734	9.75294	17.641	10.2087	3.34902	7.86169	4.4569	5.6902	12.4954	11.456	14.541	-31.1319
3.63472	12.4408	5.7306	9.75982	18.0312	9.88848	3.42789	8.94904	3.67859	5.3181	12.4917	10.951	14.5327	-29.2924
3.19854	12.6825	5.13723	10.3433	21.1854	10.0897	3.43564	8.84524	3.03302	6.85744	12.074	10.7027	14.5202	-27.3394
3.32254	11.8753	4.23189	8.98055	19.5841	8.43351	3.29142	8.42211	3.08462	6.05118	14.4021	10.668	14.5207	-25.4967
3.50742	12.483	4.3619	8.02508	17.6277	8.35255	3.30035	8.67319	2.80732	6.74711	15.0877	11.1944	14.5145	-23.8761
3.3478	13.1186	4.74843	8.75079	19.8396	8.14953	3.44331	10.0079	3.10224	7.1712	17.2914	10.7927	14.5114	-22.2483
3.33909	13.862	5.39233	8.50541	18.7959	8.84014	3.44639	10.18	3.43327	6.26896	16.4883	11.3576	14.5055	-20.2964
3.34083	13.6883	5.09049	8.65872	21.2115	9.75488	3.45715	10.1891	2.81634	6.06892	13.5194	11.1638	14.4974	-18.2574
3.39019	12.1452	4.67978	8.81404	17.8875	9.92944	3.39829	9.59787	3.22646	6.43831	13.2525	10.9702	14.4963	-16.283
3.29881	12.7712	5.20772	9.40273	23.2139	9.38363	3.21221	10.0766	3.41278	7.86572	20.507	12.9538	14.5038	-14.5457
3.52169	13.4636	5.49903	10.5764	23.3886	9.51206	3.23063	11.1577	3.77639	8.03456	22.3572	13.2005	14.5053	-12.7338
3.33119	12.5107	4.74344	9.30603	19.9741	8.78781	3.37509	10.2691	3.8911	7.66195	21.7559	11.9118	14.5206	-10.8696
2.97623	13.3496	5.02903	8.42203	18.1953	8.34676	3.27492	8.90636	4.44121	7.73647	24.5033	13.6082	14.5237	-8.99058
3.05686	13.2048	5.56704	9.11328	18.4526	9.26924	3.25935	8.55388	4.03464	7.64491	22.4218	13.7835	14.5112	-6.98421
3.25263	13.6143	5.80418	9.48271	17.7921	9.77057	3.41491	8.53549	4.10801	7.72752	23.2031	14.0887	14.5171	-5.01895
3.39218	12.2171	5.36065	9.17375	18.0353	8.47674	3.34611	9.13578	3.55482	8.82862	22.291	15.7676	14.5318	-3.14152
2.84193	11.797	3.95316	7.99776	14.9971	7.25509	3.21501	9.65711	3.41674	7.44888	24.8742	13.9727	14.5468	-1.60697
3.47369	11.5149	6.93476	7.94917	15.4032	7.70003	2.83929	9.87076	2.7652	6.34713	25.767	15.0895	14.5646	-0.0349228

[truncated: 31 more sheets: P21, P26, P27, P30, P34, P35, P36, P38, P39, P40, P41, P02, P06, P07, P09, P12, P13, P14, P16, P19 …]
