# Supplementary material for: Studies on the hysteresis of trunk muscles—Muscular specificities must be taken into account
Source: PLoS One. 2024 Dec 17;19(12):e0315813. doi: 10.1371/journal.pone.0315813 (PMC11651586; doi:10.1371/journal.pone.0315813)
Supplement: S3 Data — (XLSM) [file pone.0315813.s009.xlsm]

## Sheet: P01
ra l	oi l	oe l	ico l	mf l	es l	ra l	oi l	oe l	ico l	mf l	es l	Kippung	Rotation
6.58889	12.8214	21.4945	3.81035	2.58894	3.1364	6.52105	19.127	13.6993	5.24999	2.6677	4.00903	14.5421	-0.104301
6.00217	12.8163	22.5161	4.15521	3.48771	3.30688	6.39432	19.3645	12.5184	5.18919	3.2313	4.29908	14.5457	144.011
6.90556	13.6839	20.0982	4.90957	3.53501	3.61688	5.88086	20.184	10.3895	5.33713	3.34197	4.0665	14.5409	177.06
6.11684	13.9352	17.9403	4.32006	3.14335	3.61859	6.28789	18.424	11.6753	5.10435	2.62343	4.64962	14.5312	175.027
5.6485	13.7911	21.8057	4.38241	3.20128	3.77174	5.89071	19.0325	12.3669	6.50711	3.49151	5.31171	14.5281	173.236
5.61245	13.6414	21.4161	4.2859	3.44623	4.31854	5.61142	21.6074	11.4204	6.59501	3.57652	5.37393	14.5233	171.457
5.74838	15.1296	20.7295	4.47989	3.45394	4.17698	5.90877	20.0903	10.2612	6.04539	3.63031	4.4538	14.5243	169.582
5.85608	13.5361	21.9055	4.42067	2.73926	3.32082	5.54876	21.6574	11.5731	6.02085	2.87087	4.36763	14.5324	167.617
4.65537	9.71008	18.4142	3.36785	2.50396	3.26361	6.2096	22.2214	12.2104	6.18843	2.88732	3.92379	14.5448	165.884
4.84865	9.85613	19.4693	3.85924	2.53308	3.92313	6.38314	21.99	11.4833	6.67456	2.61306	4.21776	14.5508	164.072
4.71597	9.34055	19.2453	3.45388	2.63867	3.80014	5.83445	21.7106	8.72284	6.27496	2.34656	4.12006	14.5571	162.302
4.39926	9.75152	16.9298	3.86203	2.85179	3.82784	5.65085	20.806	9.71913	6.18974	2.85962	4.41388	14.5669	160.474
4.3956	9.57658	18.7439	3.73162	3.11837	3.10109	5.19862	23.3192	10.7897	6.21872	3.1316	4.53645	14.5657	158.779
4.64886	11.6895	22.7138	3.63419	3.82515	3.9716	5.087	24.4066	11.8574	6.31661	3.78655	6.1295	14.5724	157.349
4.71706	12.8382	22.3735	3.30591	3.91717	4.24045	4.9774	25.7841	12.4733	6.11087	3.82484	5.67261	14.5677	155.598
4.52731	12.7819	21.2785	3.38943	3.48955	4.87867	5.40625	25.0139	11.6615	6.00702	3.6909	5.97859	14.5624	153.623
4.41229	12.1224	17.7095	3.39722	3.08935	4.90563	4.48399	25.2664	9.00328	6.19014	2.98159	6.05229	14.5681	151.626
4.31845	11.758	17.3815	3.56767	2.97625	4.24185	4.07394	23.91	8.69927	6.67706	2.60176	5.29154	14.5691	149.72
5.18199	10.3506	17.0972	3.34824	3.00286	4.3845	4.01807	25.785	8.60765	6.26	2.90045	6.05033	14.5572	147.931
4.85794	9.22547	17.0406	2.98138	2.83109	4.78084	4.2702	25.54	9.2886	6.53147	3.19481	5.7618	14.5665	145.998
4.51622	8.76548	17.1984	3.09246	2.69198	4.55803	4.46292	25.0968	10.3481	6.61693	3.15737	6.72936	14.5856	144.189
4.09453	8.4409	18.3254	2.84481	2.71366	4.23745	4.37439	27.4181	11.3716	7.64128	3.08857	7.02275	14.5992	142.56
3.76565	7.05953	18.0313	2.68765	3.4683	3.95995	3.83469	26.1523	9.77177	6.78458	3.77652	7.44729	14.5877	140.996
4.17686	8.60257	16.0066	3.24096	3.75046	3.98294	4.01956	26.2073	9.79321	7.63204	3.88639	7.11912	14.5765	139.538
4.52828	8.69057	17.1814	3.08248	3.68129	4.14931	4.12331	25.6292	7.9587	7.53286	3.88188	7.0105	14.5785	137.872
4.20046	9.20214	17.8157	3.21405	3.11286	4.71239	4.60874	24.1066	7.953	7.14452	3.71203	7.47073	14.581	135.792
3.3949	8.46522	15.9636	2.93125	3.0006	5.06103	4.17396	24.1975	8.85163	6.58667	3.70274	9.239	14.5662	133.955
3.85711	8.50052	14.3101	2.64294	2.77083	4.68434	3.94807	28.8704	9.8682	6.01792	3.41282	9.23188	14.5603	132.068
3.63694	9.36314	14.0277	3.21669	2.63536	4.1021	3.98472	26.1558	8.88553	6.31091	4.52056	9.84846	14.5716	130.15
3.71663	9.81415	15.6415	3.28908	2.63309	4.07183	3.8382	26.0879	7.99057	6.9171	4.72269	9.69867	14.552	128.362
3.18247	9.18006	12.3616	3.0436	2.63994	4.43377	3.38251	26.0033	8.72043	7.02925	4.6046	10.8789	14.5326	126.889
3.28403	9.04187	11.0377	3.28375	3.23034	4.99815	3.30421	27.6907	9.33526	6.43343	4.61701	10.5263	14.5209	124.998
3.25373	8.28281	10.6694	3.30887	3.50369	4.91455	3.01115	26.4186	8.81584	6.51288	6.17808	13.1163	14.5322	122.932
3.12704	8.46389	11.879	3.22275	2.67786	4.21809	2.7231	24.6612	7.84899	6.91412	6.24458	12.4578	14.5541	121.132
2.92234	8.54955	11.5586	2.76704	2.63293	3.93139	2.85876	23.3665	7.97352	7.22124	5.77347	12.4299	14.5809	119.609
2.92983	8.77025	12.0849	2.74871	2.74461	4.27332	2.9866	23.4184	7.58754	6.64595	5.32711	14.677	14.5988	117.647
2.90051	7.73822	11.0313	2.32708	3.03379	5.32393	3.04436	23.8485	8.81499	7.20549	7.3781	13.0054	14.6195	115.842
2.80476	8.3214	9.75967	2.44764	3.31547	5.31365	2.87513	24.384	8.33577	7.49055	10.5369	16.2625	14.6206	114.022
2.53028	7.62365	9.30872	2.61189	3.30768	4.54326	2.83568	24.8686	8.34422	7.45418	10.4496	13.8706	14.5974	112.194
2.63831	7.13361	9.40351	2.59316	3.33827	4.44242	2.51172	22.8397	5.71708	6.79874	9.69191	13.1846	14.5743	110.561
2.93347	7.2101	9.78896	2.57656	3.83132	5.34756	2.44846	24.433	5.95403	6.51104	9.03777	15.3009	14.5786	108.764
2.94729	7.01699	9.14227	2.62514	4.56373	4.95861	2.64579	24.2215	6.30393	6.23247	14.0857	14.7268	14.5678	107.017
2.69278	5.81777	8.97392	2.76266	4.44488	4.64897	2.34792	24.0032	6.14909	6.76455	16.0893	15.6825	14.5476	105.093
2.50832	6.87701	8.81121	2.50855	4.40035	4.34151	2.84845	25.6911	6.26302	6.81169	16.2292	12.9626	14.5437	103.394
2.39918	7.24707	9.1797	2.81345	3.51683	4.6093	2.64403	23.2834	5.80167	5.49047	12.8542	15.8497	14.5541	101.45
2.45443	6.75451	8.04476	2.75509	3.72284	5.07659	2.35456	20.1469	5.43271	6.31346	11.863	16.163	14.562	99.9848
2.21686	6.28589	6.6932	2.29211	4.36006	4.98002	2.37148	20.0374	4.98988	6.26994	15.3613	16.8003	14.5645	98.2124
2.47139	5.44493	6.11077	3.02247	4.55159	5.28255	2.32521	20.1256	5.28973	5.50871	16.7528	17.163	14.5807	96.3723
2.75355	6.2953	6.1807	3.53675	5.09531	6.05056	2.44464	22.2119	5.82736	5.80712	16.9096	16.6822	14.5785	94.67
2.93061	7.05093	6.23239	2.65147	4.9486	6.03389	2.72233	22.8113	5.87179	5.75138	15.662	16.8564	14.5669	93.0552
2.51973	6.79756	5.48012	3.43781	4.92817	6.12981	2.33563	24.8051	4.80315	5.98917	16.9615	18.0838	14.5496	91.4615
2.3679	6.4606	6.26607	3.16993	4.46963	6.11652	2.44515	23.1531	4.91735	6.05432	24.2767	18.5729	14.5602	89.5874
2.41852	6.61325	7.29415	2.65106	4.55548	6.09324	2.60056	21.5244	6.01007	5.98591	17.0661	15.2085	14.5794	87.9724
2.40592	7.4543	8.10338	2.67708	6.05417	6.61079	2.87028	22.3532	7.08442	5.5505	23.899	15.9665	14.5844	86.1739
2.34068	7.73853	8.14094	2.67273	7.00963	6.9742	2.53711	21.5884	7.52718	6.47118	26.7173	16.9504	14.583	84.3343
2.52967	7.53214	8.4644	2.42357	7.29855	7.18361	2.36844	21.7818	7.8545	6.40135	29.0285	18.1848	14.5754	82.6426
2.74843	8.00896	8.951	2.51023	7.47702	6.8108	2.62328	21.1401	6.88515	5.99811	29.7856	17.4465	14.5715	80.8471
2.73745	7.35892	8.6992	3.10471	7.46562	6.56443	2.62642	19.6314	6.1007	5.89777	27.395	19.4095	14.5736	78.6718
2.37622	6.93311	8.49682	3.09141	7.91497	7.41488	2.4047	18.2765	5.22283	5.35273	25.5462	20.0561	14.5856	76.9104
2.19005	6.89911	8.68188	3.24244	9.41236	7.05268	2.13214	18.1532	4.53074	5.62741	29.7218	21.11	14.572	75.1373
2.20105	6.72567	7.16546	2.70942	9.22675	9.13715	1.92082	19.2292	4.35693	5.6415	29.3917	20.9358	14.5612	73.4271
1.96692	6.57059	6.62011	2.70442	8.32571	8.35539	1.82922	18.7895	4.35298	6.14921	27.3378	18.3365	14.5571	71.6141
1.87082	7.1472	6.09173	2.5888	10.799	11.5	1.76835	17.7347	4.35754	5.93256	33.6389	16.4803	14.5645	69.6208
1.93229	7.13786	7.43498	3.3077	14.2516	11.4222	1.8966	17.6513	4.6311	5.87684	36.883	16.975	14.5665	67.9423
1.90924	6.6168	8.95569	3.56524	14.7114	9.26655	2.1318	16.5088	5.06785	5.8493	39.0271	17.23	14.5678	66.3023
2.06079	7.20725	8.37484	3.13103	13.2478	8.85645	2.17867	18.669	4.63831	5.30713	32.9303	16.6333	14.555	64.242
1.85252	7.74482	7.60285	2.92359	14.6503	13.4424	2.1124	18.6328	4.61041	5.16179	32.2117	17.4553	14.5377	62.6633
1.78871	7.72828	6.8229	2.71194	15.9586	14.7585	1.63647	15.2616	5.06708	5.18512	34.513	21.866	14.5376	60.7781
1.89805	6.94093	6.03837	2.86313	15.2102	11.2051	1.76252	15.8766	4.71782	5.12186	36.2466	21.8443	14.5526	58.8371
1.94805	6.50602	4.92916	3.36588	18.0215	13.3847	1.88537	17.8634	4.09738	5.29841	35.7585	19.6454	14.554	56.8647
1.69315	6.70165	6.56609	3.2466	19.13	11.649	1.82246	18.072	4.59978	5.05146	33.9625	17.2114	14.5502	55.3127
1.71476	8.00908	6.9722	3.55235	22.1977	11.6528	1.9722	17.4751	4.99289	5.07062	37.8735	17.8943	14.5422	53.366
2.07731	9.11681	7.32031	3.8241	20.9885	11.5051	1.96991	17.9946	4.63189	4.91987	39.8044	17.9675	14.5434	51.7538
2.35203	8.78198	7.67697	3.8625	19.7458	11.8261	2.14114	16.9365	5.0836	4.71629	32.2268	20.8686	14.5433	50.0289
2.24734	9.42391	8.65233	3.8352	20.2195	13.3352	2.27005	16.7121	5.5303	4.37328	38.0816	19.2746	14.5389	48.0658
2.05759	8.44938	7.41635	3.7432	20.6945	13.3232	2.33918	14.8523	5.57868	5.08233	37.3471	19.1653	14.5341	46.1748
2.32487	8.33464	8.0621	3.96448	19.3031	15.3938	2.45721	16.2002	5.72632	4.81412	35.667	19.0428	14.5586	44.3237
2.2868	8.86101	8.08924	3.95727	21.5371	17.6449	2.17841	17.8294	6.90083	5.05327	34.0304	21.5297	14.5871	42.4326
2.00318	8.54729	8.31647	4.16225	25.9189	17.35	2.16388	17.0706	7.15296	4.63396	36.5568	20.1862	14.5941	40.552
2.00377	9.57559	7.6421	4.55579	28.4231	19.0736	2.08777	14.6492	5.852	4.46331	37.8544	18.901	14.5769	38.6585
2.1233	9.33846	7.64133	5.00813	31.2028	18.1243	2.55518	12.2774	5.53588	4.27352	34.5803	18.1254	14.5645	36.7746
2.11799	8.90508	7.79432	4.85645	27.257	17.7974	2.48529	13.6767	5.67731	3.93719	35.4898	16.6033	14.5667	35.1014
2.08099	8.83984	8.75333	4.65913	27.9863	19.5668	2.33606	13.9445	7.19471	4.1734	30.9001	19.2401	14.5697	33.334
1.97719	9.12852	9.11093	4.31992	30.547	20.6116	1.94518	13.6472	6.31081	4.37667	38.7695	19.8972	14.5639	31.3507
1.97033	8.5682	9.29468	3.9334	33.8337	18.7306	2.01097	11.9334	6.35688	4.54128	37.3542	17.6242	14.546	29.7789
1.91562	10.9471	10.1566	3.87165	31.4304	18.2517	1.88744	12.0355	7.68323	4.39737	35.8656	19.9296	14.5314	28.1815
1.95657	11.9821	10.2815	5.05319	34.567	20.5959	2.00469	11.3234	7.67949	4.38861	35.0571	18.6698	14.5284	26.4209
2.09531	10.7401	9.95616	4.21128	31.5648	24.5567	2.22183	12.5781	7.30804	4.35363	33.7482	16.9139	14.5275	24.6945
2.17866	10.92	9.74175	4.93689	32.5172	24.3684	2.41722	13.1588	8.29749	4.7506	28.7355	19.0955	14.5428	22.7224
2.34367	12.9337	11.3053	5.39097	34.5294	26.1476	2.40017	13.4261	8.12214	5.01516	25.6558	18.4749	14.5674	20.9822
2.26641	12.7898	10.5067	5.74336	36.0183	26.6946	2.11158	12.1082	7.93136	4.21593	24.3255	15.4965	14.57	19.1001
2.32116	14.0936	10.3693	6.20398	37.2532	26.9937	2.10971	13.6802	7.93448	4.06959	29.6506	16.388	14.5516	17.2324
2.49604	13.3486	8.32399	5.73326	32.8749	22.2113	2.29329	14.3513	7.43352	4.26302	33.3389	18.1297	14.5476	15.2178
2.50396	12.8775	10.3122	5.65263	33.1693	25.3585	2.1528	15.2918	7.91672	4.61282	32.3601	16.6614	14.5634	13.2714
2.40132	13.4411	10.5665	5.49142	33.4425	23.4911	2.18373	13.1189	6.90743	4.21404	29.7401	16.754	14.5728	11.7756
2.48969	13.7045	8.63192	5.64276	41.4157	25.5993	2.43842	11.9731	7.4816	3.89826	24.6411	14.1377	14.5776	10.2892
2.67634	15.1865	9.81243	5.80471	41.2828	23.0763	2.50049	12.3886	8.10665	3.59474	22.4976	15.5558	14.5945	8.832
2.6807	16.401	10.7625	5.42129	38.733	23.2626	2.27854	14.1992	9.15544	3.82355	25.0085	16.8955	14.5971	6.8776
2.607	17.0985	11.5409	5.39704	37.0476	23.4364	2.39957	13.4292	7.94451	3.87884	23.4112	13.9366	14.5811	4.50994
2.43251	18.5948	10.4719	6.09211	36.5022	23.9407	2.37879	14.0159	7.32657	3.70501	18.8116	12.1737	14.555	2.55946
2.57103	18.2509	10.684	6.49263	38.8449	24.6889	2.46849	13.632	6.85482	3.78234	21.7445	12.9124	14.552	0.791128
2.34827	15.9962	10.1659	6.43572	36.4347	25.7977	2.31466	14.2264	6.79357	3.81356	20.3284	12.1379	14.5527	-0.852966
2.28076	17.0042	9.81535	5.85443	37.4325	22.8363	2.29971	12.1662	7.38419	3.41452	17.3659	9.71849	14.5642	-2.90875
2.34251	18.2809	8.06307	6.63091	36.9777	23.2364	2.18188	12.2919	6.90368	3.50717	16.3095	10.7281	14.5727	-4.74856
2.50771	19.7299	10.8753	7.38115	34.891	23.4942	2.28558	11.5531	7.84462	3.48637	13.9006	10.9357	14.566	-6.39926
2.47445	19.6441	10.6912	7.66206	41.1133	23.7615	2.37887	12.0787	8.40652	3.75657	11.6066	11.0763	14.5668	-8.21987
2.19463	21.0221	12.2358	7.14874	41.2745	23.1788	2.454	11.4577	7.80771	3.68142	11.216	10.1918	14.577	-10.2039
2.1587	19.9429	10.6669	6.81236	34.9274	24.5188	2.50127	11.9347	8.01638	3.47373	11.0338	8.50586	14.5947	-12.0826
2.08797	19.2168	11.2213	7.86446	34.875	27.6307	2.4133	12.9493	8.59818	3.30152	9.79094	10.3648	14.5904	-13.9977
2.10704	19.9434	10.6931	7.06141	40.4104	27.145	2.08967	12.3291	8.18768	3.50222	16.1428	7.65135	14.5907	-15.9332
2.43939	18.934	9.31279	6.46277	38.1594	26.9379	2.22626	11.8275	7.37813	3.39984	15.4626	8.29212	14.5857	-17.6353
2.54191	22.1814	11.4641	7.8377	38.0714	25.2958	2.20283	11.1335	6.10692	3.03611	14.7841	7.07659	14.5739	-19.2944
2.64966	21.7333	11.1945	7.83792	36.1222	24.2338	2.49596	11.3688	5.87346	3.15898	5.93892	6.16672	14.5744	-21.096
2.82245	22.9611	9.83702	7.1835	36.4663	27.7007	2.56899	12.1694	7.22152	3.16099	6.27245	6.4715	14.5689	-22.8921
2.88013	19.7396	12.331	8.29506	35.2959	27.6437	2.42251	12.5511	8.38934	3.14611	5.74023	6.22123	14.5696	-24.7599
2.71676	18.7322	12.4336	8.09757	37.6804	25.7022	2.37722	12.3778	7.97502	3.16431	5.23613	6.00133	14.5769	-26.4404
3.0224	21.7407	13.8451	7.71128	36.8054	23.1061	2.6657	11.2574	8.06698	2.97622	5.19271	6.64495	14.5697	-28.2989
3.1984	22.1124	13.6139	8.40939	39.2923	27.2361	3.15007	10.9747	9.15569	3.25411	5.19843	5.85677	14.5568	-30.3762
2.8963	23.6976	13.9425	7.62652	36.8103	27.3897	3.05782	10.1572	9.2882	3.15974	5.4332	4.75912	14.5535	-32.2198
2.73106	24.3369	14.4677	7.72901	38.0685	26.8006	2.76313	10.4981	8.35973	3.17048	5.51219	4.92634	14.5694	-34.1355
2.76929	24.6371	14.3855	8.13257	36.0077	26.6222	2.32648	9.47321	8.15827	3.24823	4.73095	5.36003	14.5797	-35.8059
2.85027	23.1536	11.9703	8.12755	34.067	25.4033	2.29496	9.85158	7.52587	2.94262	4.59316	4.87751	14.5751	-37.5312
2.83683	24.6269	11.2744	7.55529	38.6011	25.7525	2.47573	11.9555	8.64551	3.2374	4.84001	4.54811	14.5618	-39.1483
2.68269	25.0931	10.7317	7.84747	32.9497	23.1785	2.42519	10.9382	8.06283	3.06474	4.68415	4.32356	14.5538	-41.0196
2.77679	23.9238	9.95737	8.18324	23.8418	23.2898	2.48399	9.72876	8.24174	2.7565	4.24061	3.91979	14.5565	-42.7667
2.62045	23.2458	8.7393	7.62251	28.4442	23.1	2.54817	9.9027	8.19147	2.63065	5.22787	4.42283	14.5571	-44.8862
2.69683	26.5635	12.5238	8.75269	30.923	21.724	2.69283	10.8312	8.04768	2.85279	5.41878	4.20443	14.5659	-46.7225
2.59531	26.9221	8.42383	7.65038	29.39	23.9079	2.44784	10.4462	7.87828	2.8683	4.69157	3.84321	14.5732	-48.3918
2.52915	25.1786	9.50561	7.65912	27.8395	22.0085	2.22357	9.54164	8.54628	2.57942	4.11734	3.6852	14.5649	-49.654
2.56222	29.0969	10.557	6.79845	29.5665	20.7081	2.26699	10.1288	7.50207	2.36173	4.42362	3.62702	14.5483	-51.2451
2.75808	29.0537	10.4975	7.56634	26.7046	17.527	2.28349	10.5127	6.99993	2.25068	4.01112	3.67769	14.5478	-53.3019
2.54836	24.8043	9.20632	7.4945	20.1653	18.1394	2.40785	9.89372	8.8953	2.66896	3.50364	3.56874	14.5444	-55.7053
2.71011	28.5378	9.40413	7.02248	26.5546	17.2455	2.70444	9.19514	9.76993	2.7172	4.24179	3.71505	14.5425	-57.4968
3.08214	29.8955	12.2672	7.21601	25.9453	20.2896	2.62925	9.55896	10.9986	2.74012	4.05144	3.72771	14.5587	-59.462
3.0558	27.7948	13.1839	7.14426	21.8164	17.7632	2.45318	9.35796	9.21619	2.94461	3.74458	4.03742	14.5705	-61.3228
2.79696	29.5477	12.1836	6.61285	23.1869	19.0559	2.27854	9.21974	8.31996	2.86414	3.79079	4.00712	14.5709	-62.9712
2.57985	27.3459	14.5362	6.74543	22.9544	21.3247	2.17168	9.35704	9.41277	3.23698	4.04174	3.6023	14.5621	-64.7472
2.77769	33.5827	14.7343	7.72492	20.4533	18.9232	2.26979	9.71114	9.71359	3.06355	3.59669	3.2922	14.533	-66.5348
3.27568	33.1276	15.6007	7.7175	19.7966	17.0228	2.57402	9.92492	8.46014	3.80451	3.30291	3.11705	14.5274	-68.4687
3.90032	29.0467	16.0948	8.43625	18.3011	14.7425	3.21253	8.7265	9.66554	3.9524	3.76197	2.89026	14.5372	-69.9486
4.0319	27.1101	14.5431	7.91314	15.8499	17.5361	3.04885	8.95181	10.1601	3.71129	4.44518	2.88107	14.5442	-71.6765
3.65987	32.0933	12.9218	7.37853	16.2314	12.3739	2.99344	9.56945	9.50701	3.46156	4.57868	3.05233	14.5365	-73.7988
3.47647	32.53	12.8877	7.33805	14.6954	13.1617	2.47182	10.5093	8.14928	3.51107	3.71859	3.50338	14.5335	-76.0688
3.30265	29.2154	12.2063	7.11485	11.8899	12.1542	2.80652	9.79483	8.29538	2.9676	3.28854	3.01604	14.5325	-77.952
3.37446	34.5483	14.6139	8.2399	11.6576	14.579	2.62342	9.27994	9.96725	2.72833	3.31901	3.2423	14.5467	-79.8406
4.03765	32.0136	16.2706	7.91266	10.3739	13.3761	2.5498	10.3053	11.4265	2.22981	2.98799	2.93526	14.5634	-81.6579
4.29447	35.9468	17.4238	7.23754	10.5616	10.4168	2.56924	9.77515	9.52501	2.51429	2.71563	2.84599	14.5724	-83.2845
4.09196	33.5526	17.0883	6.07211	10.1125	9.51081	2.9608	8.30163	8.69414	2.69099	2.93502	3.07003	14.5759	-85.0073
3.97305	33.2913	17.772	6.03125	9.11586	10.6138	2.81268	8.66746	8.34672	2.89806	2.90746	2.78875	14.5856	-86.6343
4.46463	36.279	15.7808	5.89002	6.69546	11.6772	2.67512	9.17218	9.09182	3.29468	2.63422	2.77512	14.5719	-88.3132
4.41443	32.8049	14.6585	6.97089	7.04291	10.4672	2.77856	8.78684	9.88435	3.48687	3.01609	2.63318	14.566	-90.1159
3.84168	36.259	15.7239	6.90267	6.27537	11.4489	2.54804	9.61612	9.41052	3.37822	2.79633	2.83911	14.5705	-92.1454
4.52631	33.9569	12.9309	6.25892	5.6293	10.9194	2.35088	9.13086	8.72974	2.89859	2.6948	2.62249	14.5778	-93.9579
4.54951	33.918	17.1121	6.93988	5.93761	8.56128	2.35293	8.83465	9.63914	3.0612	3.38873	2.64366	14.5808	-95.4927
5.28149	32.6216	17.8285	6.93988	5.79062	7.36563	2.62248	8.12311	10.0367	3.15548	3.98318	2.6942	14.5817	-97.2996
5.92343	30.1569	13.3615	6.1117	5.29495	8.07723	3.18844	8.86846	8.28082	3.29661	3.68554	2.91799	14.5752	-98.9216
5.01374	30.7457	15.1466	5.99407	5.13235	10.7679	3.075	9.5352	7.32029	3.51353	2.88368	3.09706	14.5594	-100.718
5.70834	31.1079	13.9725	5.4782	4.65893	10.4243	2.93137	9.72912	9.60678	3.51944	2.50313	3.29296	14.54	-102.762
5.5236	33.1478	13.9709	6.35826	4.28356	9.066	2.59556	9.526	8.13994	3.49887	2.60522	3.00815	14.5322	-104.711
5.04435	33.3211	16.9683	5.25067	4.41307	8.4658	2.98329	8.55474	9.45164	3.84258	2.92148	3.42895	14.5464	-106.577
5.16829	36.3766	17.1535	6.4056	4.14499	5.78426	3.02039	8.8443	11.4719	3.77496	3.19184	3.4303	14.5456	-108.432
5.18866	33.2596	15.5001	6.30092	4.22055	5.05343	3.27617	12.4052	11.2968	3.41036	3.75255	3.83547	14.5453	-109.754
4.86408	33.2031	16.684	5.94974	4.17426	5.90802	3.33865	12.9546	9.16171	3.76063	3.61196	3.28534	14.5379	-111.391
4.59442	33.1291	17.1549	6.0187	4.35891	5.79393	2.93388	11.6602	8.41042	3.97595	3.3979	2.86536	14.544	-113.46
4.92363	33.0374	18.8369	6.2193	3.32736	4.25933	2.79727	10.4728	8.03423	3.99094	2.64463	2.82529	14.5451	-115.692
4.89385	32.6436	15.983	5.41152	3.64391	4.28681	3.05532	10.5045	9.05614	4.02072	3.05354	2.81211	14.5454	-117.51
4.98223	33.4822	17.7371	5.65828	3.43186	4.59529	3.45305	10.5324	12.2006	3.84555	3.16946	2.81515	14.5425	-119.112
5.41896	29.5942	17.2472	5.71863	3.59741	4.16233	3.92366	11.1193	9.81782	3.76501	3.07226	2.75654	14.5397	-120.622
5.54464	30.18	17.2747	6.08236	3.94267	4.45406	4.30932	11.4294	10.7324	4.30258	3.04498	2.91589	14.5354	-122.412
5.95261	31.9147	19.4725	5.44474	4.07097	4.6266	4.1042	11.2774	11.3411	4.37723	3.19778	2.92271	14.5357	-124.065
6.01344	31.1772	22.0848	5.42982	4.25703	4.35809	3.73308	12.1001	9.07211	4.00708	3.26218	2.90673	14.5381	-126.118
6.0718	30.5963	21.8595	5.42032	3.71155	3.68781	4.1968	13.0752	8.30165	3.43751	2.47864	2.56381	14.5333	-128.205
6.12747	32.2007	21.2713	4.56601	3.27605	3.20512	4.82057	13.7644	9.927	3.40759	2.6823	2.68526	14.5197	-129.931
6.18027	28.1764	19.6435	4.53382	3.24153	3.82987	4.37742	13.4067	11.2735	3.9613	2.80982	2.86026	14.5057	-131.617
6.81433	30.63	18.5165	4.95977	3.21551	4.08673	4.36732	13.3817	10.015	3.71498	2.49846	2.69582	14.504	-133.402
5.67085	31.5568	16.224	5.4112	4.08411	4.11633	3.68169	13.0902	10.0382	3.96952	2.90664	2.8087	14.5114	-135.64
6.53247	32.874	13.9535	5.25613	4.45161	3.60706	4.60504	15.0694	10.5787	3.79303	2.96678	2.69287	14.5255	-137.478
6.30583	28.988	14.6174	5.03714	4.82955	3.65848	4.6284	17.2926	11.1241	3.43779	3.49532	2.96811	14.536	-139.322
6.39374	26.6919	15.7485	4.62817	4.02498	3.39958	5.5163	15.2905	10.5251	4.05594	2.95967	2.87357	14.5372	-141.164
6.2762	29.3822	15.3229	4.583	3.815	3.41036	5.56749	15.2399	10.1206	4.01127	3.0446	2.95673	14.5562	-143.058
6.45138	28.9781	18.8762	4.66216	3.87835	3.33538	5.91405	16.5966	10.4545	4.19316	3.04646	2.66024	14.5785	-144.708
6.47332	24.6254	21.5709	4.39602	3.85906	3.56935	5.17143	16.4512	11.9872	4.01778	2.79939	3.08156	14.5897	-146.517
6.0078	25.7309	20.0079	4.33605	3.36582	3.9497	5.48596	17.9284	11.7638	3.92126	3.07624	3.10497	14.5737	-148.347
6.05603	25.6193	20.7978	5.11987	3.448	3.54216	5.15623	18.7502	10.369	4.02556	3.47644	3.05088	14.565	-150.24
5.95169	26.2872	22.0891	4.75835	3.75497	3.49976	5.89898	16.735	9.87311	3.8833	3.44107	2.8938	14.5587	-152.072
6.82761	25.5427	20.091	4.81266	3.88414	3.14664	6.02445	15.5848	11.3731	3.59804	3.13	2.83407	14.5656	-153.862
7.06521	25.7327	22.4238	4.6583	3.8218	3.06577	6.66689	16.9095	12.931	4.50621	3.18481	2.83943	14.5803	-155.877
6.29373	25.2619	21.9416	3.65231	3.31799	3.0952	6.42507	18.2563	12.5618	3.77741	2.8437	3.08058	14.6059	-157.65
6.7616	25.9718	19.6907	4.10693	3.06528	3.20645	7.21244	19.9608	9.47385	3.95145	2.16549	2.76768	14.6026	-159.424
6.66764	23.4488	21.4995	3.69445	4.0948	3.55022	6.86156	20.5944	11.2515	4.35977	3.31902	3.10126	14.6034	-161.145
6.91168	24.1382	19.6909	4.23501	4.2399	3.31302	7.81568	21.6576	9.5831	4.49201	3.5873	3.23423	14.591	-162.816
6.38302	22.7485	18.4562	4.3639	3.61563	2.67159	7.76774	21.6644	9.91732	4.66485	3.26044	2.92652	14.5668	-164.54
6.28728	24.3767	23.6896	4.52296	3.18025	2.70622	8.25894	22.9819	11.612	5.02546	2.95402	3.11616	14.5512	-166.41
6.01041	22.9359	22.2226	3.80769	3.27292	2.54526	8.59337	21.0128	11.6625	4.72206	2.99094	2.9782	14.5645	-168.317
6.20924	23.1949	19.7248	3.92538	3.48489	2.77646	8.10045	22.2035	12.9576	5.37621	3.16891	2.99812	14.5678	-170.072
5.4879	20.9109	20.4639	3.50815	4.46309	3.3158	8.40983	26.925	12.16	6.1117	3.617	3.04323	14.5691	-171.218
5.85984	20.4022	21.007	3.96756	4.8971	3.33606	8.70596	29.7458	12.3448	5.32137	3.81355	3.30182	14.5703	-173.021
5.33128	18.5615	20.5832	4.13359	4.79181	3.22266	9.13801	27.9473	13.8324	6.208	3.79207	3.00505	14.5879	-175.042
5.8634	18.108	19.1173	4.15308	3.56085	2.34552	9.69045	30.048	14.3668	5.68776	3.06975	2.59383	14.5905	-177.072
5.73867	18.1251	17.4502	3.60173	3.37797	2.43886	9.62437	29.5494	10.9234	5.92289	3.06047	2.7969	14.5794	-145.486
6.25846	18.9581	21.5774	4.15204	14.0336	8.14897	10.0113	28.457	13.195	5.18507	3.44291	2.85646	14.5654	-1.21464

## Sheet: P03
ra l	oi l	oe l	ico l	mf l	es l	ra l	oi l	oe l	ico l	mf l	es l	Kippung	Rotation
11.9887	25.5389	43.8318	8.24514	4.96247	2.89072	9.03174	37.9002	33.9147	10.2048	13.359	4.91524	14.5832	0.152503
11.4072	26.2879	42.1529	7.29493	3.91279	2.20446	11.0417	37.6711	34.1838	12.6675	11.8141	4.30459	14.5896	143.447
9.77794	22.9493	36.3344	7.5257	4.04119	2.46436	8.69482	37.4244	42.5059	13.1238	4.5222	4.74804	14.6012	176.448
9.79104	21.605	38.3432	6.20321	4.1874	2.82869	10.3659	38.0862	43.5568	13.8035	5.13966	5.26813	14.5915	174.277
9.69036	23.3472	38.2072	7.0957	3.77782	3.02244	10.7962	35.7026	41.6494	15.9049	4.71814	5.27323	14.5646	172.411
9.09479	25.3519	40.4289	7.37522	4.09423	3.37523	11.1288	39.1568	41.9804	16.0739	5.20908	5.44256	14.5385	170.759
9.37051	23.159	38.5152	6.89729	3.99137	2.95059	9.1032	35.2556	42.5348	14.9598	4.80732	6.09639	14.5291	169.08
9.65739	20.3335	35.2342	6.75812	4.42841	2.55333	10.4122	32.7013	36.269	16.4143	5.64649	5.80341	14.5316	167.296
9.89731	19.1567	30.4999	6.34796	5.1533	2.76595	11.4676	36.2389	41.0964	15.1686	6.60329	5.38134	14.5415	165.363
8.65618	22.264	30.5097	6.58677	5.34585	2.82027	11.3369	38.8909	41.5528	15.3477	6.8293	5.7563	14.5606	163.697
7.61992	23.32	32.8554	6.29803	5.90264	3.27157	11.8576	34.9051	41.2498	16.646	7.55918	6.11158	14.5897	162.809
6.69613	19.038	31.6127	5.98795	5.27119	3.12656	12.9798	40.5068	43.3283	16.7236	6.83941	7.04787	14.6064	160.998
6.59161	21.8022	29.4475	5.30154	4.49785	3.59604	10.9966	32.8147	42.9829	15.484	5.18634	7.30763	14.6135	158.859
7.17937	17.8079	26.1934	5.11957	5.01835	3.7871	10.4588	37.0088	40.7856	16.2595	5.7976	7.5072	14.6152	156.657
6.90229	18.6249	25.1642	4.94306	4.55889	3.54327	11.4175	37.6611	39.6757	15.3214	5.28315	7.7118	14.6157	154.651
5.5266	18.3122	28.9469	5.17103	5.27229	2.53954	10.8905	35.6151	39.921	16.2895	6.48415	6.93957	14.6164	152.917
7.17835	17.9063	23.8417	4.21791	5.66309	2.50356	10.8025	32.5111	42.7968	17.8116	7.74131	6.54237	14.6161	151.344
5.25846	18.5196	21.6164	3.53942	4.86804	2.4209	10.7067	34.2655	46.292	16.4057	7.35855	7.07302	14.6131	149.758
6.30784	17.0869	23.6399	3.69891	4.15049	2.45554	13.2789	32.9299	46.2702	16.4345	6.52966	6.93142	14.6144	147.759
6.51159	18.1442	22.8344	4.30785	4.61798	3.3606	12.5654	35.1583	42.8287	15.3255	6.22285	9.24598	14.6271	145.652
5.80191	15.8494	21.3406	4.78401	5.10203	3.99217	12.3499	30.7443	36.7886	14.8463	6.36881	9.82185	14.6222	143.978
5.3974	14.068	19.2121	4.59112	4.79264	3.93027	10.8928	30.286	45.3161	15.3455	6.23134	10.2369	14.6184	142.441
4.36919	12.5728	19.017	3.99625	3.95532	3.2933	9.77579	33.7385	42.8427	15.0965	5.64129	8.01278	14.6178	140.804
3.52874	11.0351	19.2971	3.19681	2.95249	2.99717	9.00367	25.8658	38.8369	17.2984	4.89735	9.70899	14.6014	139.069
2.99815	10.2489	18.0262	3.03276	2.79476	3.25218	9.97384	26.3971	33.8455	17.5327	4.77146	11.4237	14.5952	137.359
2.88156	10.3654	15.7245	2.78457	2.8099	3.44013	9.98033	26.2297	39.4108	16.1053	4.8569	11.3755	14.5942	135.701
3.69687	10.6772	14.5228	2.59097	3.11014	4.141	9.16277	24.8558	36.6587	14.7171	5.25718	10.0603	14.5864	133.888
3.99897	10.6461	12.5197	2.34946	3.07529	5.78261	8.35219	21.8063	38.918	15.9635	5.28897	12.7567	14.5595	131.981
3.87064	11.9025	12.2728	2.46376	3.48305	5.49431	10.5503	29.1087	40.0887	15.8442	6.09008	12.5773	14.5549	129.953
3.56268	11.1383	9.81824	2.42072	3.465	4.59441	11.2367	31.2528	37.0775	13.8004	5.78281	13.2442	14.5607	128.217
3.39887	11.6605	10.0936	2.28479	3.16679	3.41071	10.2462	26.7422	42.0651	15.7509	4.91362	10.9806	14.5648	126.474
2.81749	11.5874	12.946	2.74243	2.217	3.42553	8.5676	22.7134	38.023	16.833	4.00115	12.8885	14.5554	124.612
2.7668	10.7476	13.5849	2.71861	2.20186	3.42973	8.67272	23.7435	38.0945	15.5319	4.19232	14.5852	14.5531	122.739
2.68973	10.4639	12.0243	2.61095	2.53386	3.29534	7.86187	24.1378	36.2682	15.3453	4.18634	15.9597	14.5529	120.831
2.8237	7.72934	9.83701	2.26531	2.71193	2.94239	7.59133	23.9497	38.9717	13.6079	4.64135	13.1388	14.558	118.869
2.6984	7.73418	10.1339	2.38588	2.3597	3.31199	6.97322	21.2112	34.7938	14.265	4.53154	14.5467	14.561	117.122
2.28331	6.5629	7.47326	1.97836	1.694	3.5061	5.85379	19.1468	30.4883	15.7918	3.94555	17.2575	14.5606	115.277
2.33626	7.31457	7.09459	2.13629	1.5662	3.69957	5.63393	20.456	29.706	14.3593	3.8859	18.9116	14.5695	113.682
2.49862	8.82921	7.07593	2.39644	1.83531	3.90877	6.18105	21.5234	28.3149	15.4074	4.3268	18.2699	14.5785	112.16
2.48864	9.06889	5.9323	2.46565	1.93418	3.77617	6.97263	21.2616	33.773	13.9105	4.81443	15.5427	14.583	110.415
3.17359	8.51919	7.21277	2.44404	2.16196	4.19189	7.16228	18.8072	33.6893	12.765	4.29422	19.5268	14.5742	108.655
3.04562	7.38852	7.31715	2.38924	2.1006	4.48286	7.03403	18.6116	31.4593	13.5363	4.48125	16.2472	14.5769	106.612
2.51304	7.79156	6.15289	2.35888	1.8986	4.03158	6.99267	20.4307	34.5422	13.7372	4.80164	19.0678	14.5889	104.837
1.97228	8.86587	6.34949	2.1923	1.59929	3.46161	6.38386	18.9767	32.2667	14.3367	11.6724	17.2852	14.6059	103.068
1.94264	8.12764	6.18955	2.19939	2.13306	3.36344	5.51644	19.4399	32.8619	14.2827	6.56062	15.9916	14.6058	101.422
1.94085	8.04008	5.44497	2.44574	2.19192	3.53281	6.61843	18.7706	30.8127	11.5902	6.95108	14.7204	14.5943	99.6669
1.92681	8.07184	4.96759	2.57636	2.23107	3.56604	6.85517	21.5339	28.1503	11.7849	7.39595	16.4539	14.6034	98.0441
2.41063	9.73401	5.83741	2.41348	2.2823	3.83754	5.53216	18.6313	25.9285	11.8116	8.09184	16.9162	14.6206	96.3163
2.38936	9.77367	6.06608	2.40005	2.33411	3.62912	5.47896	17.3698	26.4824	12.0956	9.40242	16.4677	14.6192	94.5325
1.81429	10.3526	6.02265	2.36857	2.31258	3.64971	4.902	12.6783	22.3212	12.9223	10.5204	18.9694	14.6204	92.8846
1.64884	8.53814	5.15775	2.24229	2.14068	3.66786	4.89783	11.8018	20.115	11.2974	10.9301	19.34	14.6201	91.0979
1.80446	8.0187	5.09608	2.08364	3.02646	3.97177	4.46871	12.5777	21.6511	13.0756	14.3352	21.0354	14.6189	89.3903
1.83132	8.57018	4.50746	2.18567	2.9889	4.12407	5.18356	13.6693	23.9292	12.0638	13.3255	20.0828	14.6117	87.4369
2.06891	6.87519	5.22888	2.922	2.91381	4.73475	4.85638	14.6697	25.551	9.76825	17.0407	19.0682	14.6173	85.5685
2.12957	8.79789	4.81281	2.86168	2.90578	4.85801	4.52365	11.9232	24.7339	9.811	17.5134	20.3342	14.6421	83.7359
1.93871	9.51884	4.07779	2.66268	3.1086	4.50721	4.13293	10.5782	19.1895	10.4045	12.2264	16.7916	14.6471	82.0764
1.58278	11.6345	3.97337	2.36482	3.58842	3.7859	3.02935	12.9229	20.1595	10.9621	15.587	18.7147	14.6511	80.3174
1.35966	10.223	3.16727	2.21753	3.54827	3.89373	2.56834	13.4486	17.6437	10.3022	15.4682	20.4718	14.6622	78.8534
1.26194	8.28231	3.09327	1.97567	4.19776	3.77578	2.59722	12.5368	16.9643	9.41016	17.8624	20.0024	14.6771	77.0005
1.73726	9.10882	3.44706	2.09438	5.08943	3.58584	2.51993	11.6724	17.7182	9.77616	20.8241	19.9847	14.6796	75.2416
1.96229	9.51313	3.82981	2.38311	5.95333	3.77677	2.69224	10.8783	16.817	9.728	24.6865	21.24	14.6785	73.7076
1.87333	8.80686	3.10736	2.32044	5.54541	4.04891	2.51555	9.15744	15.5938	9.65312	22.6941	19.1777	14.6687	71.7375
1.43575	7.49845	2.91019	1.96197	4.91866	3.5157	2.43466	9.74272	18.2419	8.95502	20.5501	22.2189	14.6441	69.6623
1.56942	8.33752	3.22226	2.18607	5.2103	4.02014	2.28017	10.5544	19.7592	8.65164	21.658	19.5135	14.6292	67.4876
1.70128	8.57894	3.08183	2.52492	5.24587	3.95051	2.32958	9.8639	16.3749	7.98109	21.1786	21.8879	14.6268	65.7266
1.73321	8.74409	2.94666	2.62756	5.26461	4.30795	2.72499	9.26908	16.8517	7.70134	20.1077	21.0389	14.6363	64.1193
2.10956	9.15719	3.77614	2.90599	5.61391	4.6025	2.56777	8.29917	14.8951	7.0516	21.9617	19.5738	14.6271	62.0761
2.01276	11.0569	3.92883	2.87851	5.87028	4.57913	1.96988	7.81552	13.0044	7.19284	24.8117	23.0873	14.6261	60.2724
1.60267	11.3844	3.19048	2.16418	5.71131	3.77316	1.79917	7.49286	10.9363	6.24376	23.3442	19.5476	14.6213	58.7725
1.31747	9.17283	2.25855	1.83929	7.02095	4.02823	1.85198	5.93825	8.40446	5.97218	25.8886	21.2361	14.6126	57.3665
1.44238	10.5685	3.95359	2.17557	8.06599	4.379	1.86388	5.73545	9.37538	6.50431	26.2671	20.8129	14.5961	55.3664
1.59558	8.72415	5.11873	2.45792	7.7964	4.69754	1.92934	6.49933	8.28496	7.64616	25.862	20.6998	14.6018	53.3748
1.94708	8.7378	5.85161	3.0188	7.81877	4.2726	1.95188	6.40929	6.70975	6.6706	24.2826	23.5428	14.5988	51.6329
1.8452	8.06096	3.46058	2.77839	7.4902	4.88556	1.71896	6.17527	5.29854	6.4142	24.5527	24.8872	14.5857	49.8681
1.8413	8.75106	3.39876	2.92858	7.6655	4.88452	1.59832	5.4421	4.549	4.74427	27.2237	26.0508	14.5716	47.9138
1.59514	9.66806	3.20559	2.49521	8.30083	4.64095	1.47463	5.19205	3.50316	4.79009	27.8391	22.8422	14.5676	46.0924
1.58491	9.71722	2.91994	2.29287	8.6275	6.45137	1.57818	4.5609	3.53304	5.21902	27.9647	21.5669	14.5673	44.3382
1.61779	9.61601	2.89649	2.10914	9.29389	7.5436	1.59153	4.13964	3.50465	5.24764	29.3535	21.7208	14.5687	42.5025
1.66635	9.8833	3.15369	2.15733	9.28546	6.61534	1.6477	4.1399	4.23272	5.97768	23.1311	21.6808	14.5604	40.4059
2.09111	10.1281	3.94409	2.40852	9.16153	7.42441	1.48594	4.45911	4.66285	5.60233	23.1033	25.0927	14.5544	38.445
1.95316	9.33531	3.49593	2.43418	10.1983	9.4324	1.41783	4.64118	4.62942	4.31774	23.055	25.9682	14.5587	36.6295
1.43851	8.96599	3.15865	2.49055	10.3119	10.5127	1.41348	4.51306	3.12658	4.53728	22.9865	25.4511	14.5779	35.0305
1.32382	8.65662	2.93508	2.49103	9.74177	11.6462	1.54853	4.56216	3.49144	4.75491	28.6519	24.6617	14.5976	33.3264
1.54053	8.91802	3.12078	2.41051	10.5497	12.7506	1.60505	4.21688	3.02423	4.55472	27.6881	24.4543	14.6123	31.5784
1.64527	9.22363	3.61357	2.36984	12.8513	11.4272	1.56334	4.39245	2.99678	4.3201	25.2717	23.7768	14.619	29.5438
1.9775	8.10814	3.95045	2.43654	12.4486	12.2446	1.74912	4.30451	3.34098	4.80245	24.6925	23.6949	14.6144	27.7176
1.88942	7.78572	3.68196	2.60572	15.1474	12.0371	1.7234	4.25301	3.63777	4.70447	25.6956	26.1792	14.6146	26.031
1.64786	8.28529	2.82515	2.76682	16.638	15.2232	1.55592	4.16829	3.50865	4.42259	27.3807	24.4696	14.6062	24.4402
1.36492	9.52772	3.24702	3.20138	16.245	15.2427	1.57931	4.41102	3.30696	3.96301	28.235	24.8223	14.5979	22.5496
1.39357	10.4763	3.49025	3.86777	17.2349	15.4694	1.56514	4.47796	3.15542	3.81246	24.1031	24.8798	14.5932	20.8989
1.37682	9.31057	2.69556	4.07746	20.0211	16.6705	1.56096	4.18821	2.86154	3.58468	22.3633	23.5299	14.6036	18.8501
2.2391	8.45285	3.52279	4.23597	21.0109	15.7946	1.98344	3.60992	3.5825	3.58083	19.5041	24.5951	14.615	16.9464
2.24989	8.22585	3.99065	3.98696	21.1549	12.4479	2.06965	3.94236	4.11248	3.01683	19.3768	22.9137	14.6117	15.4444
2.05352	8.57785	4.07037	4.1075	21.5068	13.3325	2.00427	4.10373	3.68403	3.81893	20.5546	21.7757	14.5952	13.9512
1.37105	8.93451	3.52515	3.52641	23.6444	14.7957	1.84797	3.91321	2.94426	3.82331	21.0662	22.6499	14.5851	12.3022
1.46693	8.46519	3.08156	4.14422	24.5358	16.3499	1.84984	3.62189	3.20919	3.9522	19.8233	24.2871	14.5793	10.5004
1.53626	9.93078	2.99477	4.74404	27.1277	18.4165	1.49491	3.74296	3.18835	3.48615	19.0207	24.4959	14.5832	8.3936
1.77091	10.5859	3.33633	5.11909	24.3927	18.517	1.55579	3.65707	3.02099	3.55493	20.2939	22.7138	14.5889	6.55186
1.96574	9.54634	3.57213	4.89487	24.0199	20.2097	1.78788	3.51571	3.84704	4.41626	18.1592	22.5419	14.5826	4.654
1.9109	8.66896	3.5227	4.44798	25.8688	17.0424	1.795	3.58415	3.82777	4.57499	14.1189	22.3608	14.5944	2.77149
1.522	8.99456	3.00515	4.58673	27.8541	19.7825	1.50375	3.76271	2.9214	4.18403	14.4831	25.3625	14.618	0.969885
1.47877	10.4764	2.79541	4.64307	31.819	17.6373	1.63617	3.53364	2.57717	4.30676	16.6324	24.3199	14.6259	-0.667329
1.4846	9.89583	3.14973	4.95663	30.8264	22.0039	1.65026	3.50975	2.68234	4.11248	16.3181	24.3986	14.6241	-2.60787
1.56766	9.76619	3.40799	5.13331	30.8396	22.5182	1.51154	3.50534	3.12469	3.92811	14.9169	22.8818	14.6224	-4.25464
1.81296	10.1233	4.41597	4.75728	23.5813	20.4238	1.70584	3.7061	4.18716	3.9249	14.8154	21.3245	14.6161	-5.97145
1.93301	10.7131	4.42722	4.35179	32.0852	15.7037	1.82104	3.91178	4.00132	3.65576	13.889	24.734	14.6051	-7.60766
1.80053	10.7294	4.15749	4.72636	32.8402	17.2004	1.71693	3.5208	3.90233	2.80692	13.0235	24.0489	14.5797	-9.52439
1.53788	9.89746	2.74941	5.83168	28.8823	17.3533	1.52822	3.14118	2.57417	2.56946	11.8445	18.9531	14.5779	-11.6202
1.54868	10.887	2.6906	4.96447	30.5169	17.4849	1.64214	3.42889	2.18457	2.53356	10.8159	18.8877	14.5834	-13.7762
1.4712	9.44113	2.95415	6.10081	32.9917	17.5457	1.80344	3.42044	2.41248	2.41779	11.6708	16.5288	14.5958	-15.7252
1.46641	11.5835	3.2071	5.8539	32.1575	16.1006	1.65213	3.29562	2.18067	2.19169	11.6526	17.8184	14.6085	-17.4838
1.76315	11.5528	3.54675	5.0363	30.6182	16.1192	1.72082	3.25601	3.63531	2.75465	11.9723	19.6407	14.6085	-18.8296
1.91449	12.055	3.53675	4.87635	26.5147	18.0305	1.80938	3.54231	3.8649	2.96161	11.0028	20.0433	14.6092	-20.6417
1.94307	12.4299	3.24949	4.82915	28.6964	17.2676	1.93192	3.69376	4.06736	3.06916	11.1524	18.2565	14.6111	-22.5129
1.8545	11.2553	2.59375	4.76691	29.4737	17.429	1.88701	3.37422	3.25518	3.05803	10.7535	18.0153	14.6083	-24.4171
1.90853	11.4576	4.07344	6.0332	24.54	21.2853	1.86805	3.33345	3.1059	2.46147	10.0558	18.8685	14.5956	-26.3226
1.80782	13.5017	4.43112	6.27004	24.5088	21.3369	1.79244	3.18266	2.78196	2.32965	10.8876	18.4821	14.577	-28.3358
1.76471	15.24	4.36591	6.31584	24.4569	20.7539	1.91245	3.04122	3.48386	2.36512	10.7924	21.4537	14.5705	-30.4627
1.73566	15.5193	4.36839	6.05113	32.6238	20.8276	1.96945	3.2533	4.42699	2.60288	9.99142	20.4696	14.5626	-32.3065
1.99575	15.4036	4.59625	6.20667	31.999	23.8854	2.10566	3.3857	4.21667	2.64125	9.52566	20.0705	14.5518	-34.0641
1.96326	16.0994	4.56729	5.86332	32.0422	20.7805	2.23197	3.23067	3.71085	2.57999	7.89594	18.8806	14.5522	-35.8115
1.65611	15.1906	4.14582	5.91525	25.237	20.9541	2.13614	2.99282	3.07342	2.13966	5.77838	16.5487	14.5642	-38.0091
1.28781	13.6019	4.63892	5.57541	26.2694	22.9266	2.05623	2.99369	2.93621	2.31542	5.96944	15.4657	14.5704	-39.8204
1.50422	14.5913	4.73494	5.72014	24.497	23.1323	2.09917	2.91987	2.94921	2.66755	6.27539	15.6907	14.5623	-41.4921
1.45943	18.2833	5.35786	5.49741	26.4612	21.0592	2.09864	2.86057	3.44071	2.3802	6.49735	16.3341	14.5626	-43.1669
1.63535	18.6031	5.58811	5.61133	24.9085	21.7727	2.01492	3.03055	3.2727	2.1264	6.72351	15.134	14.5681	-45.2831
1.71563	18.5822	5.84587	6.73611	25.5172	21.7894	1.96089	3.29278	3.68001	1.91895	6.58759	18.3648	14.5728	-47.0683
1.74178	14.5841	5.23113	6.79139	25.532	22.2879	1.92538	3.35246	3.89051	1.98756	5.96002	13.5884	14.5842	-48.6757
1.69428	14.0777	4.68738	6.02776	23.8938	21.2272	1.97398	3.04347	3.59259	1.96677	5.7329	13.6432	14.6042	-50.3143
1.61292	15.4159	4.93411	5.29231	22.5988	21.2679	1.88079	3.02866	4.23966	2.17098	5.356	15.2967	14.6185	-52.0148
1.52882	17.372	5.75877	5.88924	19.2449	20.0396	1.87164	2.80673	4.18766	2.078	5.20896	13.7568	14.6189	-53.6908
1.55511	17.685	8.19399	5.85489	19.4403	20.4396	1.7387	2.48767	3.6365	2.04065	5.7383	12.972	14.6222	-55.595
1.59146	18.0183	8.01293	6.12384	19.4181	23.1924	1.67591	2.7636	3.3287	2.01529	5.75601	15.2013	14.6182	-57.4666
1.92171	16.8499	8.4173	6.42105	18.7021	20.379	1.84454	2.91467	4.53266	2.0718	5.38666	13.6083	14.6188	-59.0914
1.98347	17.5424	8.5394	6.40028	13.8231	19.7493	2.04726	2.86095	4.80167	2.14501	3.82553	9.88289	14.62	-60.916
1.78175	17.3095	8.28643	6.16067	15.5178	21.1505	1.87523	2.70448	4.04174	2.10748	4.33445	9.60266	14.625	-62.8442
1.55604	18.189	8.39068	5.97335	19.3518	22.9437	1.77323	2.61927	3.59285	2.1524	5.32081	10.5421	14.6281	-64.9555
1.71414	17.8001	8.94506	6.91049	18.7237	23.4431	1.68792	2.52117	3.08206	2.07855	5.35813	10.7251	14.6305	-66.8144
1.72722	16.6172	10.1577	7.30073	10.2165	20.6018	1.59797	2.59456	3.23625	2.13413	3.21225	8.70374	14.6261	-68.4488
1.55423	15.1317	10.8571	7.91205	9.18175	19.0064	1.54281	2.73642	3.16312	1.90566	3.1432	6.85295	14.6195	-70.1861
1.45433	16.1371	9.21212	7.93638	9.77643	18.5176	1.70634	2.94405	3.47498	2.17392	3.3563	6.73989	14.6238	-71.9337
1.57091	19.3402	8.98868	7.50429	17.1316	16.8973	1.70299	3.19483	3.78097	2.12432	3.0351	6.44755	14.6194	-73.8076
1.69858	20.7932	10.3397	7.74018	16.6035	15.959	1.70648	3.37927	4.01416	2.01361	2.47161	5.59532	14.6143	-75.7736
1.75778	21.391	12.9293	8.19863	8.14244	18.015	1.70482	2.8645	3.46408	1.92521	2.81379	5.08327	14.6085	-77.7079
1.62222	19.415	13.0237	8.26665	7.88048	20.4955	2.04783	2.72156	4.52705	2.08942	2.92173	5.36318	14.617	-79.5356
1.38889	19.5523	16.6366	8.45849	5.87947	18.9566	2.05068	2.76047	4.93537	2.14303	2.68819	5.0197	14.6362	-81.3365
1.44728	20.9602	15.8544	8.20082	5.96773	18.3688	1.92548	3.2728	4.55732	2.1936	2.82646	5.25157	14.6561	-83.2297
1.94766	24.1417	15.4217	7.90603	5.50325	17.5053	2.3751	3.55625	6.13176	2.20057	3.11083	5.38074	14.6573	-84.973
2.11934	26.656	14.3741	7.40855	4.00933	14.4721	2.52645	3.8623	7.01595	1.88784	2.83461	4.98268	14.652	-88.1079
2.1608	24.8044	17.259	7.53281	3.78814	12.8192	2.50709	3.75692	6.92224	1.77386	2.34239	4.69612	14.6651	-94.3914
2.00154	22.275	15.7044	7.75369	3.58955	10.4195	1.87359	3.74581	4.94967	1.5355	2.35295	3.67773	14.6803	-96.126
2.11798	23.5022	14.5653	6.71339	3.46049	13.5766	1.91642	3.81638	4.28177	1.57121	2.53145	3.18243	14.6882	-93.716
2.24498	22.1347	14.3206	7.39188	3.38337	13.0994	1.96704	5.13178	5.4482	1.64565	2.63351	3.26095	14.6781	-93.8451
2.38139	21.7696	17.5339	8.21097	3.84234	12.6131	1.99978	5.221	6.5787	1.56489	3.12369	3.55077	14.6733	-95.7041
2.77125	21.2435	20.2422	8.68594	3.91563	12.1184	2.25144	5.68318	7.54904	1.97689	3.27521	3.7927	14.6657	-97.5768
3.11995	21.7747	20.841	7.80028	3.71812	11.6164	2.34818	5.45189	7.89696	2.15818	3.07188	3.63158	14.6486	-99.2415
3.38312	23.6238	19.5067	7.12291	3.69051	11.108	2.76096	6.23183	11.0524	2.20291	2.93357	3.57005	14.6321	-100.817
3.74128	26.6022	19.4796	7.46536	4.13089	10.5943	3.00229	6.0732	11.0769	1.53427	2.95942	3.34408	14.6454	-102.636
4.45413	25.8984	20.9171	7.30664	4.27515	10.0763	3.67146	9.04464	11.8647	1.71244	3.06389	3.68034	14.6534	-104.4
4.40397	27.9518	20.7082	6.69495	3.2577	6.16978	3.83007	8.49908	11.2174	1.94278	2.45594	4.01345	14.6432	-106.333
4.07093	25.1077	21.0683	6.86266	3.22218	6.36183	4.37855	8.98832	13.3234	2.09322	2.62975	4.14327	14.6367	-107.917
4.11964	22.9198	20.2124	8.56911	3.80837	6.54845	5.28248	10.7939	14.3875	2.16075	2.94315	4.19643	14.6334	-109.616
3.82913	24.1904	19.6602	8.55529	3.73018	6.65782	7.0588	13.5726	16.0248	2.51065	3.03287	4.54646	14.6257	-111.518
5.82013	23.913	21.5469	8.72763	3.99039	6.6298	7.20924	16.266	15.6392	2.58939	3.7702	4.4	14.6148	-113.207
4.57231	25.2624	23.0926	8.78247	3.76698	6.74296	6.62132	15.1773	15.5341	2.34384	3.57354	4.1965	14.6156	-114.956
4.64087	27.8235	22.3182	7.79957	3.66457	5.01992	6.62826	13.7259	14.9839	2.02188	3.15454	3.36043	14.6183	-116.75
6.04743	28.0509	20.9841	8.27267	3.40089	4.31525	7.34618	12.2436	15.2411	2.16963	3.08626	3.25816	14.6322	-118.981
7.93177	28.2635	20.619	8.38376	4.03434	4.51702	7.71949	15.278	15.937	2.45723	3.56102	3.81229	14.6343	-120.897
6.88947	29.3774	20.5171	8.18878	4.98181	4.7478	7.97131	16.9786	16.5988	2.9975	4.02604	4.64777	14.619	-122.957
7.78112	28.6399	24.318	7.90261	5.38968	4.97694	8.82259	19.4653	15.9008	3.32135	4.54021	4.6282	14.6227	-124.62
7.24938	32.7677	23.5207	6.96075	4.35169	3.81204	8.68128	18.9458	17.6809	3.06304	4.08679	3.43867	14.633	-126.427
8.80106	30.9468	24.2365	8.06203	4.65529	4.33199	8.2029	17.9759	18.9267	2.77987	4.23238	3.40171	14.6392	-128.244
8.75984	30.8605	23.3107	6.92652	4.02147	4.32586	7.73745	15.8783	20.6281	3.27687	3.61449	3.24149	14.6291	-130.079
8.77658	31.3121	21.6825	6.86372	3.9248	4.29283	7.9811	17.0212	21.4124	3.89025	3.37507	3.56703	14.6146	-131.841
7.95048	28.0289	24.5124	6.7486	4.32602	4.66051	9.93542	21.3584	24.7532	4.98251	3.73801	4.09575	14.6175	-133.625
8.94128	29.4683	25.8635	7.96729	4.55274	3.84794	10.0532	25.8477	24.8304	5.29388	4.26533	4.10263	14.6138	-135.299
10.1919	29.5239	23.9829	7.83421	3.95578	3.3122	12.0764	20.5192	24.428	4.88317	3.8448	3.82978	14.6135	-137.161
10.3401	31.3787	22.4654	7.14	3.63411	2.41294	12.5805	23.9143	23.1735	4.83638	3.05854	2.93653	14.6168	-139.01
9.95363	29.5499	22.9372	7.63482	4.26172	2.01905	10.1155	25.6934	24.5801	5.41756	3.74893	2.96317	14.6206	-140.84
10.4999	28.77	33.1871	7.90358	5.13401	2.06779	10.4302	22.4481	24.3521	6.03313	4.44373	2.98965	14.6305	-142.039
9.64171	29.6407	29.2647	7.86903	4.98166	2.14446	13.2894	23.1169	25.8586	5.76113	4.24457	3.33577	14.6397	-143.895
9.87201	28.1057	29.6341	7.05332	4.88437	3.06866	11.5244	29.1083	31.7626	7.09853	3.82129	3.99818	14.644	-146.007
10.1009	28.0275	29.9885	7.33802	4.96901	3.07087	10.53	24.9012	27.4905	7.41168	4.11332	3.82253	14.6446	-148.137
11.2506	28.6857	33.4516	8.10451	5.72969	2.79398	14.4871	25.8101	33.2765	7.50252	5.01364	3.73484	14.643	-149.986
11.0463	27.4152	32.9085	8.95932	4.81767	2.14686	14.3477	25.21	34.1839	6.40364	4.78453	3.68779	14.6371	-151.821
12.3471	25.8926	31.4425	7.64226	4.88882	2.39154	15.3491	30.1877	34.1245	7.1797	4.77776	3.47454	14.6349	-153.646
12.405	24.4807	32.0151	8.13888	4.18888	2.83606	13.8809	29.1818	33.5904	7.56442	4.25984	3.57719	14.6477	-155.533
13.0747	24.7567	29.4853	7.42322	4.79209	2.84853	14.1571	28.1861	35.8636	7.72997	4.94276	3.6645	14.6651	-157.369
11.421	25.3604	28.7421	8.09859	4.70124	3.19366	15.5625	28.9686	35.2977	8.44681	4.69226	4.00847	14.6592	-159.127
12.3912	25.6447	34.5885	8.08762	4.65823	3.13965	15.1463	33.7864	31.1663	8.26575	4.49009	4.58672	14.6434	-160.904
11.2008	24.1737	34.6409	8.07896	4.92564	3.00453	14.6766	31.702	35.7028	7.41503	4.39776	4.3386	14.6331	-162.631
12.357	24.1308	36.6752	6.97075	5.32998	2.77324	14.1326	34.2413	39.8507	9.51161	4.76054	4.39242	14.6301	-164.674
12.4509	24.3109	31.8785	6.65095	4.3362	2.24117	14.1478	28.1308	35.8658	10.6657	4.27508	4.16777	14.6258	-166.401
12.4017	24.1439	28.5708	5.93272	4.33181	2.26704	14.8429	28.1547	36.8046	10.5421	4.40148	4.14258	14.6122	-167.839
10.7894	23.319	38.101	7.44889	4.62544	2.25555	17.285	29.7565	39.567	10.6762	4.63194	3.85995	14.6053	-169.138
12.7482	21.2677	32.7105	7.55153	4.65855	2.73377	18.6624	33.0982	37.8192	9.28544	4.62958	3.83337	14.6167	-171.064
12.3027	22.9272	35.7509	7.13218	5.06805	2.83136	19.1375	34.1364	34.0808	10.0778	5.24682	3.76714	14.6363	-172.916
13.6363	23.4661	32.7148	6.37551	5.13896	2.64644	18.9222	35.8419	40.7751	11.406	5.62449	4.02526	14.6389	-174.717
12.9839	21.8411	32.664	5.75185	4.47144	1.98972	16.3543	34.3162	41.8249	11.1412	4.81001	3.83772	14.6241	-176.55
12.2994	19.895	27.427	5.76647	4.16657	1.94218	19.1165	38.6635	42.8992	12.3123	4.56457	3.908	14.6212	-143.915
13.4596	22.2753	33.2537	5.78782	15.1922	7.40341	19.7006	38.1142	41.2076	12.8895	4.35357	4.53518	14.6232	-0.53525

## Sheet: P04
ra l	oi l	oe l	ico l	mf l	es l	ra l	oi l	oe l	ico l	mf l	es l	Kippung	Rotation
6.94013	10.9552	11.3446	3.70425	2.11905	1.82154	9.14041	13.7859	14.4977	4.57749	3.03392	2.13259	14.605	0.0400745
6.78261	10.4394	11.5699	3.48293	2.13436	1.87595	8.32942	11.833	12.628	5.26731	3.03499	2.04332	14.6005	142.93
6.16465	9.18196	10.6362	3.67356	2.3258	2.22314	8.20264	14.0337	10.7629	4.88689	3.16054	2.50432	14.6025	176.467
5.94188	9.18774	9.95572	3.27352	2.36178	2.35485	7.57226	11.676	11.1764	4.55151	3.14876	2.75711	14.6085	174.518
5.3698	9.80067	9.93328	3.68858	2.81385	2.85304	8.21094	13.508	12.6667	4.88911	3.48546	3.02435	14.6059	172.675
6.49445	9.78635	9.39294	3.48555	3.02842	4.19207	9.374	14.7655	13.1713	5.58218	3.68914	3.76519	14.5817	170.835
6.78632	9.44968	9.00609	3.49095	2.86711	4.26135	8.11373	14.5489	12.2216	5.48921	3.38834	3.67863	14.5732	169.133
5.71979	9.11031	10.6013	4.1269	2.35658	2.33431	7.91607	15.0999	11.9404	5.63845	3.48454	2.35224	14.564	167.399
5.04978	7.83131	10.9063	3.48148	2.50016	2.40713	7.2727	13.9868	13.8508	7.15336	4.11839	2.45815	14.5587	165.569
4.76984	8.05837	9.83426	3.07301	2.56819	2.35916	7.44008	13.1814	13.4721	6.8289	4.00908	2.41685	14.571	164.033
4.74004	8.68909	8.93148	2.68347	2.54054	1.90592	7.70045	13.3905	13.8437	7.21543	3.51052	2.16364	14.6009	162.213
5.66594	6.48784	9.1622	2.38632	2.69558	1.93956	7.72336	14.0958	15.2663	7.21945	3.74036	2.35032	14.6154	160.336
5.18109	6.7241	8.58504	2.8068	2.66317	2.30391	6.8714	15.9382	13.6685	7.27142	3.95474	2.80683	14.6045	158.513
4.27114	5.82737	8.89775	3.13048	2.43162	2.78222	6.96275	15.0216	10.7538	6.98255	3.48561	3.22044	14.5917	156.777
4.02745	5.42777	9.2075	2.76578	2.15751	2.78892	6.83986	17.7895	11.3907	7.14363	3.09531	2.96981	14.5933	155.018
3.72992	4.51429	8.09179	2.84389	2.0668	2.03562	6.92895	15.0332	12.6363	6.18326	3.19926	2.58121	14.6005	153.199
3.48676	4.79947	7.79322	2.87813	2.09756	1.97861	6.63207	17.1412	12.7676	7.4387	3.33616	2.45552	14.6077	151.39
2.93933	5.30503	7.8904	3.19708	2.18248	2.10374	6.28075	14.7895	11.4663	7.57304	3.38252	2.95505	14.6127	149.419
3.21168	5.06117	8.02372	2.93118	2.19936	2.20191	6.0105	14.5915	11.9734	7.69881	3.39637	3.01314	14.6098	147.549
3.38766	5.03228	6.30764	3.13601	2.11302	1.96803	6.19187	16.4447	14.3079	7.11113	3.55485	3.14878	14.6057	145.9
3.92586	4.94594	5.87206	2.75947	2.09468	2.54216	7.18843	17.9676	13.5553	6.78135	3.30362	3.86301	14.6075	144.25
4.23781	4.32898	6.158	2.69919	2.03734	2.71209	6.0156	16.8053	12.7455	7.96584	3.50332	4.61263	14.6254	142.486
3.90947	4.11093	6.46573	2.59295	2.03473	2.43553	5.49711	15.9455	11.0577	7.37946	3.56644	5.40782	14.629	140.626
3.47172	3.88837	6.41398	2.50097	2.14806	1.84532	7.09796	16.7926	11.0269	8.11963	3.64815	4.55825	14.6218	138.869
3.25596	3.65664	5.99998	2.18458	2.06102	1.78225	5.57342	14.9298	11.9178	8.47217	3.46708	4.0559	14.6155	137.027
3.23754	3.41263	5.03925	2.60758	1.99804	1.71152	5.45804	15.4695	12.2649	8.46489	3.5555	4.17174	14.6113	135.488
3.29416	4.32841	5.37944	2.54116	1.92077	1.44432	5.34544	15.6172	11.0799	8.41744	3.61744	4.3605	14.6061	133.963
3.23205	4.24736	5.23894	2.50776	2.0909	1.36329	6.21722	17.1154	13.0429	9.2202	3.94499	4.35324	14.6093	132.003
4.29531	4.38147	6.25875	2.63904	2.26563	2.42977	5.615	16.7642	11.2048	7.57181	3.88239	4.24868	14.6201	130.297
4.71097	2.91004	5.88077	2.89272	2.289	2.70671	4.46755	14.3314	10.5138	8.62717	4.12281	5.66929	14.6312	128.645
4.21254	2.67953	4.48293	2.75875	2.26554	2.71805	5.26107	14.3073	10.3188	8.93308	4.40379	5.61336	14.6281	126.854
3.37257	2.47106	4.81851	2.41848	2.3631	2.07027	5.37505	13.624	10.1213	8.88214	5.05124	7.39683	14.6183	124.683
3.00579	2.12702	4.56507	2.31439	2.40358	1.946	4.83133	12.8273	9.92179	8.99919	5.0977	7.473	14.6108	122.952
3.33702	1.90864	3.86579	2.66412	2.34904	2.08226	4.17649	11.6691	11.7036	9.27656	5.21663	8.40587	14.6065	121.359
3.34197	1.86171	4.33272	2.77654	2.28633	2.15875	3.74457	14.5148	9.81118	8.68574	5.69456	8.04831	14.5893	119.653
2.93899	1.91212	4.05819	2.64298	2.25129	2.16082	3.54685	15.2664	9.25639	9.82641	5.53961	7.05805	14.5656	117.776
3.31514	1.89582	4.09565	2.45708	2.46345	2.16361	4.15091	14.7744	7.88939	8.69225	5.4291	6.98779	14.5571	115.661
4.37827	2.05309	3.96625	2.8321	2.52935	3.18761	4.51137	14.0867	7.64204	8.17635	6.74148	7.9437	14.5678	113.796
4.37261	2.46851	5.72589	3.14815	2.59624	3.12116	4.48186	13.8879	7.75585	7.7244	6.64664	8.59102	14.5919	111.958
3.11625	2.37776	5.09935	2.74955	2.38972	2.53619	3.4441	12.729	7.44037	8.79679	8.49025	9.33789	14.5957	110.253
2.79367	1.93504	4.03089	2.64628	2.2261	2.41488	2.89334	12.2628	8.04496	9.72127	8.69819	11.8227	14.5839	108.83
2.84563	1.83697	3.79305	2.55307	2.32641	2.5536	3.15968	11.8804	8.47189	9.85325	9.69159	12.6542	14.5716	107.193
2.86178	2.21305	4.65462	2.53715	2.16996	3.22472	3.02313	11.8509	6.8799	8.92041	9.97412	9.79661	14.5705	105.34
2.95705	2.2256	4.91288	2.56087	1.97639	3.32683	3.18108	10.8974	7.07466	8.51174	8.64004	9.99291	14.5735	103.326
4.84053	2.14598	4.37589	2.92734	2.4702	5.08554	3.98902	11.9216	6.49176	9.2847	9.10754	11.1381	14.5795	101.593
4.83487	1.70151	3.99054	2.9128	2.73342	5.59361	3.73101	11.2205	6.09287	8.47079	10.3634	10.679	14.587	99.8942
4.51794	1.77862	3.1422	2.90433	2.90003	5.14443	3.4978	11.4442	5.31906	8.42386	13.2067	10.475	14.58	98.144
2.14585	1.92018	2.78022	2.77054	2.57019	4.46728	2.73127	10.072	5.55275	8.2265	12.4989	12.7167	14.5676	96.5738
2.13973	2.11061	2.58845	2.77882	2.63407	4.50115	2.56694	10.0705	5.08873	8.08438	12.5495	14.8411	14.554	94.8343
2.26544	1.92279	2.5824	2.72238	2.66237	4.01867	2.51932	9.40658	4.62289	7.70842	11.9692	15.3183	14.5428	92.7861
2.18987	2.06452	2.60051	2.6794	2.61912	3.99028	2.37766	9.98987	5.45567	9.05329	12.6529	14.2288	14.5564	91.0746
2.24547	2.11254	2.92628	2.67935	3.03754	4.51754	2.72716	10.2174	6.09623	9.34537	15.7946	14.8758	14.5656	89.4703
3.70142	2.34712	3.68674	3.01522	3.05322	5.3199	3.44322	10.1928	5.80943	8.06485	15.7589	15.4907	14.5726	87.7757
3.90984	2.27002	3.77521	3.26255	3.17413	5.83968	3.60197	9.81355	6.28186	7.99342	14.8899	15.097	14.5749	86.065
3.59281	2.07533	2.384	3.26053	3.26949	5.01154	2.9511	9.20156	5.63885	7.97345	17.3483	16.0756	14.5677	84.1077
2.57076	1.76742	1.7613	2.89498	3.51495	4.52007	2.68127	8.13505	4.89343	8.31909	16.4867	17.4467	14.5693	82.3603
2.70426	1.82458	1.66758	2.50916	3.77028	3.95381	2.29196	9.6648	3.43341	7.21153	18.7222	18.088	14.5787	80.4216
2.76441	1.99331	2.15752	2.40447	3.74778	3.66337	2.21368	9.65618	3.48395	7.21798	17.8712	17.1837	14.5949	78.5499
2.73797	2.06913	2.27023	2.57145	3.80231	9.01946	2.3769	10.3354	2.98531	6.62857	17.3554	17.9103	14.6067	76.7335
3.10122	2.38633	2.42408	2.42916	4.27891	9.41774	2.48882	9.94452	2.90928	6.62099	17.8447	18.9807	14.6053	74.8321
3.5302	2.37705	2.11519	3.01282	4.77356	5.12569	3.23149	10.2073	3.12389	6.7903	19.7023	17.3775	14.5985	72.9092
3.46294	2.37351	2.35145	3.1162	5.19188	6.57484	3.37835	9.48262	3.34987	7.00996	22.6774	20.6294	14.5927	71.4138
2.97607	2.37476	2.37088	2.66083	4.95791	5.84481	2.97403	10.1198	3.71023	7.14049	22.7173	18.6465	14.5947	69.6784
2.72001	2.16732	2.26399	2.528	4.44534	11.028	2.64925	8.9358	3.18706	7.43501	19.6144	18.9987	14.601	67.9827
2.54996	2.19743	2.4784	2.36415	5.87064	11.4324	2.62744	8.05514	2.7988	7.52644	19.7946	20.3443	14.5993	66.1981
2.54248	2.2113	2.08263	2.46228	6.0466	11.8366	2.61852	8.63687	2.84772	6.29526	19.956	21.1077	14.5874	64.0825
2.85652	2.18895	2.23053	2.60187	4.964	8.41467	2.91893	9.14562	3.17499	6.84394	20.0983	16.3673	14.5756	62.1817
3.33647	2.42824	2.17977	3.26023	5.70222	9.84281	4.1958	9.85932	3.55104	5.52603	22.8941	19.8614	14.5716	60.543
3.33307	2.43802	2.09519	3.09571	5.73782	9.06672	4.16649	9.23084	3.47277	6.90692	24.6353	15.9627	14.5642	59.145
2.70301	2.32993	1.71978	2.6007	5.8623	12.4034	2.82473	9.33355	2.78545	7.36317	20.4114	21.8925	14.5641	57.1339
2.35573	2.4876	1.79024	2.76826	6.01347	18.1834	2.70918	8.84886	2.63959	7.19309	22.2826	20.0747	14.5576	55.0701
2.63737	2.76858	1.9641	2.80536	7.3363	14.23	2.64165	8.63922	2.51626	6.29054	19.7522	20.109	14.5611	53.3092
2.76028	2.56629	1.73242	2.88791	8.82788	18.6211	2.7437	7.81606	2.48515	5.14451	22.9419	20.1251	14.5723	51.9542
2.6085	2.68762	1.53499	2.8711	8.58438	12.5813	2.89013	7.7653	2.63839	5.89452	24.9397	23.2562	14.5905	50.0581
2.72985	2.83686	1.75154	2.847	7.76799	13.9992	3.28305	7.21146	2.54492	5.67577	21.8451	20.198	14.5978	48.368
2.95129	2.63634	1.75477	2.70453	9.57518	17.277	3.0446	7.29031	2.3072	4.83111	21.2215	19.3522	14.6018	46.4206
2.96672	2.40593	1.70781	2.62817	12.6943	19.9587	2.69004	6.70857	2.2541	5.79373	22.4194	19.467	14.5997	44.3439
2.64959	2.52794	2.02965	2.4952	13.8935	18.7052	2.51981	8.57538	2.20533	4.89101	22.5583	19.4405	14.5902	42.4288
2.7916	2.38913	2.14516	2.76626	15.4349	19.465	2.78268	9.97628	2.58867	5.29076	23.3329	20.5191	14.5653	40.5748
3.01052	2.40885	2.27438	2.82506	18.0209	19.456	2.85754	10.5496	2.61974	5.03912	24.3515	21.0701	14.5475	38.8563
2.93659	2.62212	2.21914	3.12201	18.0934	22.1055	2.7538	9.92324	2.52708	5.11086	20.1343	22.8807	14.5496	37.0766
3.21949	2.69609	2.67373	2.77969	15.1416	19.9219	3.2203	10.6747	2.46212	5.19023	23.6238	21.8609	14.5721	35.0347
3.37651	2.5555	3.00666	2.52517	18.9052	18.1686	3.23973	8.81394	2.77579	5.44973	21.6388	19.7389	14.5892	33.1141
3.18641	3.6507	3.203	2.96336	20.1445	18.3166	3.26414	8.31396	4.19995	5.86783	22.7926	18.3798	14.5949	31.6686
3.17144	3.73964	2.48474	3.25278	22.0172	20.0837	2.76907	9.43959	4.11349	5.47157	22.6934	18.1989	14.5972	30.1687
3.15605	3.78041	2.3938	3.36622	21.6156	20.4283	2.84957	9.97256	3.94569	5.23789	21.4287	17.0384	14.5956	28.3798
2.54971	2.65331	2.20338	2.86777	21.057	19.7057	2.78469	10.6957	2.56368	4.36252	19.5294	17.6209	14.6063	26.5593
2.69071	2.72539	2.00247	2.76771	17.994	19.4299	2.62785	9.85102	2.92124	4.93698	19.9266	19.1973	14.6187	24.8852
2.9518	2.56123	2.13904	3.87852	19.1493	18.3302	2.67951	10.152	2.84248	4.99533	18.7065	17.3654	14.6178	22.885
2.79696	2.74684	2.34185	2.88217	21.4932	23.9764	2.89437	9.84467	2.9008	5.2376	19.4522	15.1593	14.6152	21.0125
2.52565	2.69948	2.16201	2.99798	20.0005	23.758	3.04246	8.81079	3.18785	4.33334	16.5536	15.7933	14.6139	19.3961
2.44903	3.1693	2.24935	3.50151	23.9592	20.8082	2.94027	8.42487	3.09171	3.79558	16.8124	16.6146	14.6052	17.5782
2.45424	3.19906	2.2099	3.69457	26.4469	20.8237	2.78736	8.24766	2.94774	3.56793	18.4942	19.1918	14.5858	15.5211
2.49446	3.23841	2.12416	3.94939	26.6294	23.6688	2.80118	7.62855	2.95552	3.66281	17.5103	20.6812	14.5975	13.7603
2.6136	2.90568	1.89169	3.82675	26.4487	24.676	2.91198	7.72446	2.77362	3.8698	15.9712	20.4204	14.5948	12.0006
3.32453	2.81136	2.05501	4.38316	22.7929	21.956	3.66248	7.61772	3.09212	3.36674	14.6761	17.5592	14.5876	10.2959
3.23032	2.89511	1.90662	4.94344	23.8846	23.4675	3.78556	7.6851	2.97708	2.8373	14.8043	14.1457	14.5827	8.54685
2.54757	2.87077	1.54449	4.92411	23.6209	23.601	3.50138	7.92269	2.50302	2.87673	13.108	14.217	14.5852	7.00592
2.32593	2.84498	2.22415	5.08178	23.9198	23.8191	3.17664	8.80802	2.88385	3.0125	13.2829	18.3488	14.5923	5.85632
2.47569	2.68974	2.5925	4.66099	29.0968	21.1832	2.97134	8.8683	2.74091	3.20706	10.7153	16.6118	14.5924	4.02705
2.51265	2.54349	2.1509	4.29716	28.3289	20.218	2.87093	6.99375	2.56183	3.1854	10.3968	14.3993	14.5858	1.96623
2.34688	2.98966	2.38324	4.46294	28.1468	21.1368	2.70611	7.40054	2.75813	3.17495	10.9121	14.038	14.5762	-0.116431
3.32486	3.62405	2.91418	4.97112	27.531	22.6553	3.22597	7.81878	2.68413	2.74707	14.307	17.1699	14.576	-2.29923
3.37326	3.86324	2.77339	5.38945	25.9536	22.746	3.33447	8.09945	2.97218	3.19319	13.9403	16.7817	14.598	-4.20378
3.0284	3.93529	2.64781	5.34111	26.8327	25.6692	3.35824	8.23645	2.75227	3.15072	13.5696	15.3829	14.6126	-5.93228
2.30239	3.76779	2.63745	4.94154	25.2929	27.1696	3.01092	8.05739	2.75935	3.82428	9.23867	12.5444	14.6101	-7.46061
2.64281	4.73222	2.995	4.96973	29.2822	25.8598	3.1789	8.20981	2.62071	3.28026	9.44721	12.1621	14.6006	-9.39034
2.89886	4.93053	2.49807	4.92438	31.2015	25.6065	3.40524	8.50029	2.38867	3.06144	8.92585	11.688	14.5983	-11.5445
2.8681	4.48853	2.80304	5.11183	31.0126	26.8017	3.36448	8.96398	2.97391	2.86929	8.03015	8.83713	14.6077	-13.5723
3.45863	4.60582	3.20121	5.61947	30.3067	23.648	3.55185	8.57466	3.44444	3.25731	7.95074	12.1875	14.6098	-15.5049
3.32572	4.99658	3.00184	6.35414	32.4833	23.8697	3.38499	7.66887	3.76009	3.19469	8.78208	11.8194	14.6134	-17.3175
2.97388	4.95857	2.81726	6.50285	32.1152	24.45	2.9544	8.17125	3.18223	2.94631	8.3561	8.78675	14.6088	-19.2132
2.43387	4.48195	3.17051	5.86526	30.369	22.9099	3.05929	8.12139	3.4511	3.03807	7.51431	9.83956	14.6129	-21.1999
2.62003	3.80348	3.25907	6.9244	31.7936	22.8537	3.32853	7.853	3.18317	2.8308	7.62584	9.45337	14.6297	-23.0422
2.70194	4.16821	2.8967	6.04918	29.0959	20.0958	3.3094	8.38804	3.27357	3.0597	7.96786	9.06903	14.6527	-24.8575
2.81901	4.28662	2.24742	6.16408	25.8602	19.6299	3.21088	7.51918	2.68307	2.79603	6.80922	8.68712	14.6539	-26.735
2.93032	4.27295	2.09622	5.44889	27.7523	21.8382	3.4626	6.69548	3.11686	2.92681	7.26334	4.36011	14.6479	-28.4396
3.26869	4.52021	2.38534	5.87466	30.1625	23.8106	3.48733	7.48216	3.09422	2.53831	7.36192	4.45173	14.645	-30.1102
3.20915	4.82836	2.51616	6.19051	30.3185	23.6602	3.19491	7.57525	3.10328	2.20826	7.14923	3.58551	14.6389	-31.9687
2.99346	5.38911	2.70632	6.66031	26.9168	23.5451	3.07585	7.45036	2.7452	1.71051	6.2593	3.62412	14.6398	-33.5692
2.89058	5.12178	3.02238	6.81991	28.1316	23.4699	3.11143	6.88013	2.82239	1.62956	6.63557	3.49254	14.6414	-35.343
2.86423	4.89735	2.8864	7.01177	24.3898	20.8448	2.9078	6.88567	2.64222	1.66611	6.23655	3.56759	14.6483	-37.1675
2.82175	4.79322	2.70083	6.51019	29.1513	21.4669	2.98293	7.19984	2.65693	1.75314	6.39513	3.74016	14.6316	-39.0674
2.48	4.5985	2.93416	6.13007	30.6728	17.8825	3.16364	6.74605	2.65009	1.7152	7.41823	3.6726	14.6121	-40.9698
3.02446	4.95125	3.29303	6.70663	25.2934	17.2186	3.46997	6.07584	2.46807	1.8539	7.89474	3.48774	14.6057	-43.1235
3.23758	5.05376	3.29026	7.47746	29.2213	19.606	3.77066	6.04871	2.57648	1.82505	7.22083	3.0917	14.6094	-44.8541
3.13456	4.56915	2.82805	6.7786	23.8325	16.5913	3.29383	5.28742	2.71105	1.7207	6.14144	3.11604	14.607	-46.7449
2.90583	4.74718	2.89565	7.05467	19.4802	18.4959	2.93206	5.20258	3.00455	1.68585	5.59663	2.70423	14.6075	-48.531
2.91143	4.98664	3.33928	6.77861	22.6275	20.7166	2.98054	5.73691	3.02911	1.63287	4.78216	2.34328	14.6083	-50.1187
2.99446	5.94442	3.44104	7.16268	26.7001	19.9377	3.17963	6.10059	2.99005	1.59165	5.39311	2.65059	14.5931	-51.8178
3.25631	6.119	3.21815	7.80349	25.6753	22.6362	3.37572	5.82523	2.60405	1.72589	5.38912	2.47151	14.5756	-53.5465
3.4686	6.5009	4.56491	7.65447	22.2675	22.4501	3.73773	5.20891	2.75704	1.685	4.80627	2.32676	14.581	-55.0741
3.95233	6.67534	4.9478	6.65945	19.2435	15.0378	4.23294	5.48194	3.0067	1.64143	5.03695	2.57128	14.5845	-57.1837
3.61671	6.65868	4.78517	6.5604	16.3124	15.1601	4.25805	6.22376	3.07063	1.59063	5.15923	2.60493	14.5857	-59.1588
3.29373	6.3611	5.06762	6.98012	18.2967	15.044	3.43687	6.19116	2.70469	1.61074	5.63046	2.10273	14.5842	-61.089
3.19524	6.28943	4.85781	7.04389	17.6846	15.7574	3.44556	5.37332	3.03042	1.56101	5.02697	2.05262	14.5715	-62.4717
3.1503	7.08808	5.40986	7.08315	19.857	14.8453	3.17374	4.61162	2.82719	1.45043	5.03008	1.94131	14.5603	-64.4335
3.41642	7.79701	5.6299	7.64867	16.8823	15.8533	2.85493	4.43085	2.95328	1.49443	4.33761	1.7473	14.5399	-66.3592
3.39928	9.38258	5.3015	8.00841	15.5122	14.9136	2.96547	4.88386	2.65605	1.65813	4.40954	1.91976	14.5284	-68.3507
3.28912	9.06986	4.77093	8.18041	16.8218	12.8153	3.28324	4.84345	2.94062	1.97471	4.63395	2.05662	14.5348	-70.2539
3.44836	8.70359	5.62562	7.09789	19.9693	12.1343	3.77694	4.01381	3.12414	2.07116	5.45889	2.16883	14.5687	-72.0551
3.25698	7.56217	6.09172	8.286	18.053	13.3879	3.66361	4.88369	3.4994	2.06949	5.19953	2.045	14.5785	-73.7613
2.94452	8.37193	5.83461	8.26986	12.3501	13.9811	2.91898	5.57572	3.2788	1.64773	4.08958	1.53377	14.5866	-75.691
3.05342	7.75904	4.72093	7.122	15.1368	14.6302	2.82543	6.35665	2.86202	1.66231	4.5318	1.54203	14.588	-77.2884
3.06692	8.54757	5.60413	6.87596	15.142	13.3984	3.15082	5.41368	2.88044	1.49042	4.55093	1.59763	14.5878	-78.8189
3.12645	10.0244	5.91357	6.96927	11.0648	11.5872	3.13154	4.9474	3.35164	1.70125	4.05605	1.55893	14.5804	-80.6695
3.2037	10.7213	7.56383	7.58782	11.9508	10.2408	3.33234	4.76364	3.60113	1.8252	3.96319	1.82571	14.5608	-82.6196
3.51543	10.7382	6.99131	7.49474	10.7291	10.9883	3.6392	4.69273	3.07697	2.01524	3.37436	2.14753	14.5416	-84.7773
3.21276	9.85225	5.86231	7.19843	10.8062	13.6246	3.35298	4.60045	3.40469	1.90102	2.91469	2.01541	14.5465	-86.4857
3.01267	11.2701	6.07888	6.69626	8.85943	14.5428	3.1116	4.4577	3.20102	1.71723	2.76073	1.68888	14.5698	-87.9841
3.1074	11.3608	6.40265	6.44994	9.68123	11.8868	3.02895	4.18308	3.27711	1.66232	2.80618	1.72878	14.5986	-89.7902
3.2624	10.5941	7.79996	5.87911	9.3549	8.73534	2.99171	3.18123	3.66019	1.719	3.09318	1.62269	14.6115	-91.3297
3.81041	11.0266	7.21785	6.82063	7.15157	8.18475	3.0805	3.6682	4.13111	1.77727	3.29052	1.60604	14.6111	-93.0597
4.52804	11.7238	7.56481	5.9894	5.80135	7.52951	3.19608	3.79049	4.50241	2.15648	3.3565	2.00414	14.6157	-95.1244
4.8965	12.2337	7.71663	6.99384	6.68831	7.8083	3.60218	3.60483	4.49444	2.75112	3.61072	2.42517	14.6069	-97.1386
4.76441	10.6589	9.18522	6.96595	5.67948	6.54055	3.62419	2.92935	4.02658	2.64904	3.4074	2.33385	14.5981	-98.9007
3.42007	10.5344	9.85562	6.04396	5.47343	7.41645	3.1353	2.83614	3.70998	1.61159	3.04997	1.54837	14.601	-100.724
3.6125	12.0925	8.45293	6.1968	4.55852	5.9421	3.10591	2.81542	3.82705	1.53367	2.69055	1.67454	14.6115	-102.595
3.71996	12.3948	8.23698	6.76546	4.42708	7.02492	3.37766	2.7583	4.50599	1.52185	2.8384	1.62229	14.6115	-104.592
3.95874	11.5327	8.08824	6.94394	3.81923	6.17212	3.54255	2.8303	4.63944	1.50763	2.83367	1.64601	14.5975	-111.148
4.35655	11.544	8.83794	7.68561	3.84324	4.94565	3.57298	3.35775	4.51222	2.37301	3.18449	2.82288	14.594	-112.841
4.76941	12.6423	8.43422	6.9016	3.76154	4.93287	3.43093	3.31	4.30525	2.65857	3.32486	2.84428	14.5927	-113.218
5.03506	14.2914	10.2303	6.80061	3.6988	4.39023	3.2194	3.66292	4.46339	2.56689	3.5361	2.56477	14.5876	-111.379
4.72142	13.2813	10.8241	6.37821	2.9595	3.2292	2.9969	3.58599	4.74544	1.6365	3.24744	1.52667	14.563	-113.197
6.84871	15.2551	10.0772	6.1122	2.71397	3.37186	3.41308	3.73677	4.71322	2.1503	3.06398	1.55266	14.563	-115.109
5.34893	12.9742	10.4822	6.35181	2.893	2.83002	3.75587	4.16725	5.57459	2.59079	2.99884	1.72297	14.5726	-117.173
5.61713	13.8615	10.433	6.12329	3.10706	2.88225	3.8029	5.83332	5.45277	2.93639	3.19022	2.11617	14.5778	-118.967
6.36257	14.4348	9.03224	6.12719	3.57045	3.3711	4.16758	7.80621	7.95776	2.91534	3.17776	2.57571	14.5786	-120.687
5.60319	14.8585	10.9683	6.13907	3.41693	3.456	4.04403	8.2393	7.88963	2.6081	3.22681	2.59825	14.5758	-122.524
5.68635	12.7175	10.2832	5.82009	2.48115	3.06667	3.68852	6.05047	5.49508	2.22048	2.99501	1.99085	14.5755	-124.415
7.03595	15.4046	10.9138	5.88281	2.84018	2.72588	4.28591	5.93241	5.82534	2.36118	3.64947	1.82851	14.5824	-126.242
6.75708	15.9681	10.62	5.8844	3.19477	2.63935	4.65021	6.92177	5.91458	2.5323	3.90792	1.97388	14.5822	-128.076
7.16394	16.6905	10.0606	5.5093	3.26584	2.78314	4.67515	7.97277	7.9547	2.65737	3.8261	2.21335	14.5903	-129.994
7.57543	16.6556	11.6705	5.36543	3.06446	3.68323	5.91423	8.93031	6.47711	3.53703	3.5204	2.74089	14.6145	-131.817
6.08019	14.9638	13.3369	6.25812	3.12805	3.54672	4.93626	9.23568	6.59729	3.70553	3.24193	2.68716	14.6356	-133.609
6.63538	15.0646	11.8207	6.34322	3.07863	3.77935	5.03425	9.85265	6.72231	3.9028	3.1549	2.75791	14.6383	-135.407
6.09409	15.1541	11.9447	6.23742	3.15294	2.81745	6.5188	8.58546	8.92688	3.38282	3.01337	1.97273	14.6303	-136.961
5.8635	15.2315	12.0608	6.62622	3.14968	2.62301	6.12178	7.72894	8.2154	3.51572	3.17767	1.92577	14.6214	-138.775
5.93614	16.2951	12.1686	6.32283	2.79885	2.71996	5.65238	8.59649	7.92046	3.09187	3.21308	2.15178	14.6043	-140.809
6.01054	16.2021	12.5635	6.2045	2.88409	3.05696	5.48136	7.61146	7.277	3.46448	3.45317	2.65605	14.5924	-142.844
6.22041	16.9345	12.1596	6.11121	2.94054	3.2972	4.87574	7.83854	9.73538	3.44011	3.47698	3.10142	14.5799	-144.661
6.69154	15.4065	12.4366	6.02769	2.86464	3.21715	5.0571	10.1635	8.27672	3.08338	3.36283	2.84306	14.586	-146.498
6.84846	15.4129	12.5055	6.32002	2.72122	2.67926	5.89565	8.04866	7.11508	3.21617	2.93074	2.02421	14.5934	-148.113
5.9702	15.4028	11.8456	5.20573	2.37625	2.63137	6.75332	6.84635	7.01187	3.13489	2.65036	2.00144	14.6039	-149.948
5.22116	15.3753	12.6094	5.46412	2.20497	2.44452	6.64337	9.66462	7.26752	3.31452	2.4483	2.07472	14.6038	-151.873
5.68476	13.2154	11.7424	4.24344	2.46653	2.53698	7.56668	11.1247	8.36087	3.93778	2.66169	2.2685	14.612	-153.829
5.93638	15.4658	13.1136	5.49909	3.10902	3.94653	6.48256	9.54386	8.47063	4.83602	3.1188	3.3926	14.618	-155.617
6.00179	13.9869	13.6883	5.80942	3.10729	3.9423	8.05557	9.89139	8.93901	4.53951	3.29313	3.43652	14.6137	-157.326
5.56525	15.0751	12.5735	5.42906	2.73091	2.47488	7.31671	12.0737	8.94152	3.81361	3.1226	2.16606	14.6059	-159.09
5.63165	14.948	12.6409	5.22424	2.43283	2.12391	5.86936	9.3753	7.6248	3.72633	2.86113	1.84729	14.6048	-160.883
6.02546	14.7983	12.6028	5.18472	2.69222	2.05894	6.28905	9.527	8.0589	3.71279	2.97496	2.04177	14.6143	-162.728
6.1654	12.9107	12.6073	6.26937	2.58052	1.87974	7.41622	12.6278	8.91493	3.92639	3.24771	2.09796	14.634	-164.476
6.00881	13.5526	10.672	5.46824	2.34464	2.68924	7.62779	14.7715	9.65382	4.05951	3.23897	2.55446	14.6456	-166.308
6.99961	15.3715	12.3352	5.03938	2.79407	3.17975	7.84828	13.2354	11.3323	4.39282	3.31035	2.68918	14.6403	-168.034
7.15513	13.9532	12.5663	4.59807	2.77587	3.2241	7.94756	11.2316	12.0556	4.22903	3.30186	2.63925	14.6238	-169.643
7.12163	13.6754	13.0511	4.79827	2.71622	2.3589	8.16421	13.1028	11.2617	4.17416	3.28204	2.0513	14.6111	-171.149
5.55605	13.9005	11.8348	4.88189	2.45594	2.07501	8.08366	14.0767	11.0007	3.58669	3.073	1.90272	14.6093	-172.999
6.0732	14.3617	13.1579	4.96896	2.52528	2.11824	7.96011	12.6313	10.6822	3.11529	3.11633	1.76945	14.6109	-174.731
5.9986	11.6347	11.5486	4.48597	2.47161	2.01949	9.09433	11.9904	11.0309	3.84106	3.51914	1.93013	14.6068	-176.49
7.95941	13.056	11.4273	4.99245	9.74024	2.47589	8.18072	12.8541	10.0637	4.93499	3.90093	2.4725	14.5986	-143.811
7.87393	13.1583	10.271	4.55402	11.3272	3.13545	9.66534	16.5097	11.4713	5.31872	4.02499	2.81283	14.5813	-0.774195

## Sheet: P05
ra l	oi l	oe l	ico l	mf l	es l	ra l	oi l	oe l	ico l	mf l	es l	Kippung	Rotation
3.77196	16.6954	20.7941	2.79175	5.51346	2.46835	3.8167	10.8651	14.44	5.30453	2.20546	4.7141	14.6038	0.304797
3.14096	15.5886	19.9521	2.62874	5.45652	2.52601	3.11204	10.6687	13.3723	5.49641	2.13997	5.23449	14.5983	144.572
3.50047	12.8933	19.5903	2.3259	5.68398	2.71312	3.29352	11.8549	14.4065	5.56852	2.41027	9.32384	14.5834	176.319
4.0517	13.4904	18.8566	2.33603	5.82623	3.05414	3.3897	13.7125	13.1348	5.87257	2.4591	9.52289	14.5743	174.467
3.67541	13.53	16.3738	2.11481	5.73575	2.91172	3.63126	13.3297	12.0702	6.19178	2.69365	10.2198	14.5758	172.947
3.26168	13.5988	15.9317	1.88328	5.16391	2.60283	3.56432	12.0917	13.006	6.19418	2.57983	7.06442	14.5833	171.214
2.96918	11.2372	15.6928	1.78898	4.50746	2.39605	3.37916	12.4763	12.0517	6.33963	2.43573	7.82232	14.5831	169.659
2.98481	12.1478	14.8623	1.69735	4.72402	2.61138	3.14542	12.2499	13.3782	6.02782	2.97987	14.8664	14.5613	167.855
3.206	13.2183	11.2246	1.63364	5.50323	2.78619	3.23557	13.2469	13.1023	6.63073	3.10994	15.3131	14.5423	165.903
3.46142	14.7323	16.1396	2.24843	6.12125	2.79902	3.61848	14.9751	11.1924	6.89425	3.35246	16.5651	14.548	163.869
3.65627	15.731	12.6297	2.40716	6.16785	3.18961	2.80901	16.7678	10.5136	7.91564	3.18729	13.9907	14.5701	162.098
3.41464	15.3596	11.9661	2.51026	5.49084	3.20537	3.6034	19.4242	11.6711	7.23931	3.29673	12.9233	14.5845	160.348
2.43301	13.0096	13.6315	1.98883	4.68143	3.05326	2.51962	17.2009	12.7225	7.39056	2.9564	16.3644	14.5913	158.648
2.36547	12.6495	12.4154	1.77135	4.49041	2.71203	3.0456	19.1957	10.9165	7.63744	2.90607	11.093	14.5938	156.87
2.65657	11.3862	11.4942	1.53079	5.04482	2.81257	3.12229	15.5821	12.1985	8.64307	3.20102	11.1889	14.573	154.904
2.7782	12.3342	11.4916	1.82136	5.40774	3.005	2.49558	15.8589	10.4381	9.75268	3.09445	12.3732	14.5592	153.158
2.50613	12.3804	12.494	1.99489	6.09954	2.86551	2.09776	17.5475	10.2059	9.73636	3.85867	15.4893	14.5688	151.353
2.25285	11.5229	11.5083	1.98104	6.2255	3.09352	1.75183	19.7168	9.97836	8.68965	3.639	15.0056	14.5745	149.524
2.62671	10.2268	8.63096	1.98964	5.80433	3.99895	1.86183	21.2747	9.84906	8.76796	3.30085	18.9601	14.5834	147.875
3.24019	8.84213	7.26599	2.30109	5.11588	3.9039	1.80636	20.9638	8.7336	9.18047	3.01777	17.6802	14.5955	146.173
3.27065	9.76948	7.63142	2.44419	5.03248	2.99913	1.72417	21.8146	9.45622	9.19824	3.31808	14.4033	14.6132	144.14
2.90471	10.4665	7.64136	2.5782	5.54552	3.90106	1.63682	22.0692	9.6803	9.60263	4.11986	22.3871	14.615	142.334
2.11796	11.2957	6.16428	2.21906	6.14504	4.02995	1.7671	22.2979	9.8194	8.18137	3.81696	21.2056	14.5994	140.636
2.12516	11.0144	6.97682	1.97481	6.40907	3.85625	1.95845	22.1576	8.05534	8.9805	3.87739	19.1397	14.5974	138.951
2.73455	10.8067	5.73372	1.88836	6.26202	3.98126	2.2999	21.0584	6.81025	8.98583	3.67587	15.9289	14.5932	137.118
3.0564	9.77914	5.21777	2.17457	6.18517	4.16333	2.20761	20.8615	8.42619	8.99179	4.06489	16.3398	14.5818	135.341
2.94754	8.73732	4.31412	2.3544	5.63777	4.55872	2.18776	26.1389	9.35573	9.85395	5.34555	19.0761	14.5854	133.508
2.42034	7.93762	4.33838	2.2914	5.42138	4.28448	2.14114	27.785	9.21011	8.6915	5.89955	20.0307	14.5988	131.566
2.43431	9.85255	3.81019	2.89008	5.86953	4.84162	2.16015	27.8907	9.07327	9.48447	6.35925	23.6268	14.6213	129.714
2.34806	11.1271	4.44765	3.24545	6.39212	4.67799	2.45477	23.2491	7.66426	8.26651	7.39015	23.1887	14.6172	128.117
2.62444	11.0473	4.25499	3.37516	6.71038	4.31647	2.49885	23.303	6.93238	10.0754	7.93709	20.5423	14.6198	126.532
2.52705	11.0627	3.87649	3.29008	6.68419	4.38206	2.42254	27.7797	6.85112	9.18196	6.25144	21.3371	14.6045	124.854
2.42686	10.2912	4.33155	2.97961	6.40578	4.32123	2.42291	22.5852	6.37702	7.99985	11.1785	21.1685	14.5883	122.865
2.18259	8.95675	4.52247	3.21291	5.84362	4.10116	2.49991	21.7521	5.77631	8.92142	11.7466	19.3686	14.5877	120.882
2.25995	9.39928	3.80081	2.81729	5.79121	3.94238	2.27523	22.7201	7.00451	9.42783	8.18121	22.161	14.6142	119.11
2.50149	9.77261	3.03553	2.71791	6.67467	4.09111	2.50102	21.9372	6.61162	8.9106	13.1617	21.822	14.639	117.265
2.48608	10.7348	3.21042	2.54346	6.80051	4.28726	2.41306	26.0103	6.33267	8.14748	12.6513	20.9589	14.6423	115.712
2.43769	10.9755	3.49541	2.6282	6.70563	5.03766	2.14203	27.958	6.15471	8.42089	13.5446	21.3643	14.6298	113.853
2.43796	10.7715	3.78858	2.73821	6.1755	4.9876	2.02111	25.6225	6.79115	8.34378	12.9385	20.3941	14.6265	112.009
2.31797	8.99107	3.55072	2.62938	5.84596	4.98969	2.29958	21.905	6.34316	8.37695	18.5066	25.0853	14.6331	110.185
2.44718	8.26667	3.11799	2.93204	6.06491	4.96506	2.32193	22.667	5.51855	9.31827	15.585	24.9453	14.6261	108.429
2.4361	8.87962	3.07261	3.05285	6.18455	4.95203	2.10786	20.9211	5.50692	8.0629	19.9669	26.7483	14.6348	106.765
2.4621	9.96973	3.38224	2.58227	6.67911	4.73331	1.8683	19.3509	5.11215	9.16561	18.9962	26.4753	14.6601	104.951
2.47787	10.5002	2.73378	2.39937	7.08963	5.17098	1.88378	17.2867	5.77676	6.82871	20.4761	28.069	14.6659	103.234
2.4421	10.3039	2.85664	2.47433	7.18395	5.95769	2.1616	22.5061	3.88449	7.76168	19.828	25.9299	14.6687	101.493
2.25194	9.47382	2.74932	2.50085	6.4327	5.79465	2.31189	22.3649	3.93213	7.65655	17.3854	23.7614	14.6715	99.7563
2.45147	8.29004	3.2168	2.35154	5.7636	5.04504	2.45181	19.3848	4.11905	7.54948	18.1279	26.933	14.6831	97.9435
2.27822	8.0767	3.10243	2.0404	5.73574	5.63501	2.38494	20.6113	3.56978	7.44073	18.5201	28.1593	14.6859	96.1346
2.20206	9.15271	4.2204	2.08924	7.20673	6.21143	2.27636	21.2433	4.04509	6.27668	21.613	29.8245	14.6692	94.2481
2.24408	10.2219	4.30214	2.12737	7.16483	6.37327	2.04881	18.4893	4.04898	6.96521	18.7293	27.4044	14.6585	92.5461
1.98084	11.1664	2.55459	2.12294	7.19249	6.15306	2.04197	18.3008	3.5239	8.43345	19.5323	30.4967	14.6581	90.6829
2.23805	10.6804	2.3036	2.13444	6.36177	6.17798	2.64948	17.4747	6.91449	7.32547	17.1527	26.7964	14.6557	89.043
2.15678	9.80426	2.38494	2.19999	7.23703	6.41688	2.71723	18.5834	5.05294	6.08738	20.4771	30.8699	14.6301	87.5784
1.9689	7.91611	2.43966	2.06295	7.01595	7.55461	2.63885	22.4924	4.99265	5.88161	23.5303	26.1144	14.6198	86.0616
1.96972	7.99845	2.46715	2.56233	6.45234	7.88004	1.73412	23.8855	4.73147	6.15372	21.7193	27.4528	14.6255	83.8178
2.24697	9.25907	3.64206	2.77204	6.81725	7.99443	2.04032	21.5972	5.3348	5.57816	21.338	25.9579	14.6264	82.0292
2.62226	10.6197	4.20543	2.64288	8.2839	10.1005	2.26682	19.8716	4.88293	5.38152	21.2254	25.7329	14.6272	80.3543
2.75568	11.6697	4.66682	2.92111	8.45364	9.3719	2.29338	15.8241	4.18365	5.27924	20.69	27.0774	14.625	78.6854
2.36042	10.8857	3.3158	2.81231	7.98503	11.8653	2.25538	17.7139	3.8527	6.05077	19.6265	27.0717	14.6264	76.7548
2.09227	9.5629	4.15618	3.20961	7.93372	12.3713	2.16261	18.8424	4.0399	6.12307	22.8154	24.7413	14.6082	74.9793
1.89495	8.85239	3.90103	4.30388	9.13235	13.3802	2.04174	19.1098	3.96803	6.6386	22.9159	27.3999	14.5955	73.1304
2.07394	9.48453	3.53847	4.55213	10.2142	12.4593	2.12639	19.6998	3.9444	6.84488	23.0857	28.6299	14.6031	71.5468
2.13973	9.66336	3.81369	3.28987	10.6433	10.9785	2.15996	17.3341	3.64806	6.26779	23.2348	26.8219	14.6155	69.7497
2.15453	10.495	3.97241	3.6207	11.4182	13.3092	2.29571	16.0417	4.40986	6.22509	26.3791	23.1589	14.6329	67.8588
2.27018	10.8963	3.68608	3.95767	12.7014	13.467	2.32243	16.2718	4.55403	5.5292	26.9202	22.6355	14.6313	66.3554
2.26511	10.8889	3.41968	3.79332	13.1775	12.8913	2.40663	15.9299	3.88844	6.43334	27.4466	21.8817	14.6226	64.7064
2.22519	10.2543	3.37058	4.00047	13.9601	13.6424	2.22566	16.1673	4.1814	5.56123	23.6251	21.8958	14.6185	62.4671
2.74131	8.80985	3.5976	4.03292	13.0447	15.5758	2.65544	16.4845	4.94425	5.30064	27.6236	27.8694	14.6218	60.3669
2.63711	9.59114	3.56457	4.59068	11.6757	15.8429	2.7111	20.3193	4.9647	5.10965	25.977	29.4999	14.6431	58.5872
2.25778	11.0189	3.67285	4.58665	12.5657	16.2856	2.55834	19.827	4.21538	5.00859	26.0956	26.0741	14.6682	56.8288
2.74999	12.3046	5.12216	4.16899	14.9817	18.0069	2.38573	16.7623	4.33238	5.33456	26.9215	23.9994	14.6728	54.9997
3.00054	12.5508	5.60916	5.07539	16.2751	21.4101	2.42811	17.8222	4.788	5.47476	27.242	26.9267	14.6523	53.0974
3.1902	11.7877	6.39238	5.63217	16.2813	17.0751	2.25924	17.3172	4.89333	5.82129	27.7612	24.9081	14.6367	51.0459
2.82525	10.4641	5.2282	5.27311	14.1966	21.9863	2.26154	16.4721	4.982	5.63348	23.0812	25.3421	14.6405	49.2847
2.67534	8.80338	4.25597	5.11363	16.099	21.8323	2.19346	13.9212	4.65046	5.15511	24.2137	23.792	14.6475	47.6917
2.4314	8.46559	3.20339	4.90366	20.0929	18.4712	2.22028	11.4578	3.79974	4.32113	22.8876	22.113	14.649	46.0272
2.28446	9.14899	3.15066	4.518	21.9878	16.8553	2.31371	11.5869	3.44984	3.70244	23.7288	23.2846	14.6599	44.0122
2.40864	10.0518	2.86943	4.44968	21.4184	15.6888	2.45116	12.5767	3.26882	3.26696	20.4906	24.4987	14.6642	41.9832
2.76371	10.831	2.95886	4.68744	18.7537	15.0698	2.42414	15.1891	4.19348	3.23895	24.0091	22.7172	14.6666	40.0107
2.85165	10.4727	3.04168	4.47405	17.1681	17.5446	2.39821	17.1427	4.81326	3.5647	21.8509	22.8975	14.6489	38.1126
2.6454	8.18643	3.3184	4.60235	18.7708	17.781	2.45124	17.4453	4.80381	3.9217	26.7201	21.3322	14.6398	36.3384
2.61907	8.18235	4.09442	6.02135	22.8322	18.0401	2.59718	15.8304	4.96642	4.5953	22.2928	22.9323	14.6397	34.7667
2.39063	8.80589	3.68423	7.53121	22.7686	19.8499	2.53734	16.0919	4.92572	3.73167	22.8207	24.327	14.64	33.0051
2.36454	13.0583	2.55667	8.21537	24.1386	19.3994	2.40469	16.3962	4.68935	3.23311	20.1175	24.2371	14.6375	31.1746
2.74129	13.6042	2.60047	8.90621	26.1387	19.903	2.57002	15.9441	5.43681	3.16602	20.0525	25.6101	14.6369	29.125
2.77798	13.9403	3.15724	7.87609	32.4724	22.1925	2.53621	13.4726	5.30472	3.75962	24.9439	22.0645	14.6306	27.5687
2.31357	10.9253	3.8727	9.01541	31.743	20.7258	2.03753	13.6918	4.92492	3.58592	21.9781	24.32	14.6388	25.8172
2.31599	9.4517	4.16019	7.83987	30.5283	24.063	2.12897	15.6014	5.12932	3.30716	17.2498	20.4549	14.6448	23.9779
2.3681	9.07027	3.96915	7.9081	27.3633	22.0068	2.31348	15.8134	4.67386	3.10525	16.4099	23.3891	14.6468	22.1537
2.71965	9.83792	4.20108	7.87365	29.7326	23.7466	2.8019	12.875	5.53789	3.41594	18.5093	23.9668	14.6614	20.2705
2.78996	10.9076	4.42533	9.77475	33.3933	25.7313	3.13404	14.4745	6.04222	3.10474	16.7728	22.2068	14.671	18.3763
2.57151	11.5649	4.91277	9.52621	35.785	22.7106	3.15054	16.7959	5.92543	2.79792	16.2827	23.3653	14.6721	16.6066
3.4378	11.5502	4.49207	10.0093	28.4888	23.7041	2.75822	15.8143	6.04137	3.30768	14.4239	19.6587	14.6661	14.8294
3.3413	11.1871	4.72603	8.17769	28.8065	22.8876	2.98741	17.0412	5.89034	3.53067	17.6029	19.295	14.6512	13.1327
2.53989	10.1009	4.09924	9.68898	29.1523	23.5065	2.88116	16.2388	5.43348	3.23776	17.288	18.9276	14.6259	11.6143
2.87436	9.71075	4.78698	12.1479	29.4388	21.4322	2.90235	14.4357	5.05661	3.02727	13.5056	20.965	14.6253	9.9559
2.96593	10.6794	4.99699	10.6217	36.8231	26.6737	2.81651	13.602	4.78928	2.96064	17.4752	16.7207	14.6261	8.07819
2.62185	11.2491	4.56473	10.8345	29.9634	23.8485	2.68272	16.4692	4.94601	3.301	14.1798	17.4617	14.6264	6.25296
2.50826	11.9693	4.68369	11.0172	30.2006	26.47	2.69623	15.0476	4.47716	3.08487	12.9165	19.4464	14.6256	4.14952
2.23386	12.0344	4.3144	10.6819	37.0201	26.372	2.53733	14.3546	4.70377	2.7935	13.7654	21.1284	14.6348	2.41411
2.26458	10.7373	5.24495	11.874	33.1385	26.2408	2.44184	13.106	5.69199	2.8126	12.7404	19.0868	14.6389	0.634487
2.17453	9.37534	5.47799	12.2426	29.8036	27.0065	2.3627	10.9563	5.94395	2.78153	11.0092	15.7064	14.6324	-1.27506
3.04554	10.2604	6.1273	13.5918	31.7472	24.8468	2.94811	10.5614	5.39664	2.68471	14.9804	13.1524	14.6422	-3.16524
3.03071	11.297	6.1093	14.3252	31.2834	21.3954	2.72954	9.83521	5.3908	2.707	14.5495	14.9557	14.6516	-4.90254
3.01626	11.09	6.13139	14.3227	38.8715	26.2127	2.6379	11.8184	5.47507	2.90814	10.8886	15.6917	14.6489	-6.77313
2.24984	11.8165	5.81575	13.7235	31.3583	24.6941	2.13251	11.2261	4.47656	3.38415	12.766	16.5326	14.638	-8.62168
2.28597	13.045	5.64017	12.442	31.4478	22.2956	1.98717	9.24738	4.23876	3.10099	11.99	13.1845	14.6374	-10.1497
2.34815	12.3502	6.14425	12.0384	37.9166	23.8158	1.99768	11.1215	4.96915	2.36225	9.66009	10.5627	14.6589	-12.0713
2.72845	10.8943	6.677	12.1208	32.2448	25.5177	2.33015	11.4303	5.09157	2.60456	8.28828	9.71788	14.6719	-14.094
2.8988	11.5737	5.97182	12.6673	32.7706	24.8987	2.72953	11.8441	4.65962	2.70185	9.51356	10.7012	14.666	-15.9247
2.80684	13.0268	6.47689	12.789	33.2381	27.6687	2.88535	10.5948	4.44561	2.86601	10.0428	12.0806	14.6606	-17.6765
3.14617	15.2801	8.2701	12.2852	33.2654	25.6256	2.99164	9.62815	5.57537	2.64026	10.0315	9.68521	14.6585	-19.5756
2.85937	15.0042	8.06672	12.1482	31.954	24.884	2.55544	9.85332	5.17289	2.77839	9.71081	10.0421	14.6485	-21.7021
2.28397	12.7982	7.81348	16.0633	34.9514	26.8368	2.01601	9.8719	4.9679	2.77134	10.1915	8.2818	14.6373	-23.4261
2.11211	12.5645	7.14113	13.804	35.5537	22.4624	2.18544	8.67541	4.82383	2.82766	9.5792	6.79494	14.633	-25.1739
2.07808	12.0211	6.0737	13.9256	35.4808	20.1765	2.27043	7.77249	4.65517	2.50353	8.34337	7.12792	14.6358	-27.2312
2.13093	14.0706	5.54337	15.1454	36.9492	24.6852	2.4144	7.91987	4.40297	2.2581	7.90729	7.55144	14.6436	-29.041
2.20482	13.968	5.39479	15.8726	33.9268	22.7922	2.4316	7.04989	4.23547	2.04005	8.23313	7.3135	14.6467	-30.8394
2.37814	13.5114	5.3525	13.357	29.894	21.377	2.72577	10.558	5.51009	1.71078	7.74812	6.70863	14.6365	-32.6328
2.37837	13.8658	7.45851	15.3047	29.7838	23.3675	2.60739	11.231	5.47287	1.70662	7.43088	6.6771	14.6254	-34.4995
2.4468	11.9399	7.83405	14.729	26.8086	19.9719	2.47846	10.4658	5.49436	1.57226	5.8113	6.15201	14.6248	-36.1491
2.53016	11.776	6.95926	14.4538	29.6992	21.4332	2.47653	8.2531	4.67004	1.70145	7.13427	5.72174	14.6348	-38.0669
2.60564	11.4968	5.58079	13.6973	28.1796	23.2028	2.44186	8.76307	4.91625	1.78596	7.31595	6.06097	14.6381	-40.0534
2.3136	11.2533	5.81167	14.6146	27.4809	24.9356	2.67235	8.36915	5.6778	1.65413	6.94552	6.14015	14.6284	-41.8706
2.46174	12.4969	6.46173	14.6626	28.0849	21.0081	2.6731	6.10658	5.16502	1.3223	6.29755	6.22329	14.6194	-43.3668
2.35303	13.1662	6.76906	14.7017	25.5449	23.4916	2.68935	6.76958	5.8253	1.55418	5.91373	6.30624	14.6085	-45.0216
2.43379	14.5235	8.67217	14.9838	28.1845	18.8062	2.45562	5.4259	5.32177	1.89126	6.70454	5.87022	14.598	-46.999
2.41553	14.718	9.32653	16.638	27.2768	20.3945	2.2758	6.0592	5.35673	1.92921	6.91841	5.84189	14.6001	-48.8809
2.48165	15.3429	7.95646	14.403	28.2342	21.8623	2.21773	5.64691	4.57252	1.79467	5.9322	6.50618	14.5938	-50.912
2.42275	14.6394	7.92966	12.577	27.1273	21.8469	2.31515	4.08428	4.8962	1.75329	5.86024	6.69031	14.5906	-52.648
2.51884	13.7104	8.19077	14.7584	25.337	20.2025	2.05302	4.98443	4.06337	1.61999	5.26084	6.57746	14.5978	-53.8768
2.52784	15.2803	11.0351	12.8726	26.9655	18.7025	2.08516	6.20072	4.0724	1.73186	3.38326	5.67302	14.6059	-55.6166
2.22464	15.9609	12.8772	15.0007	24.479	24.1615	2.29727	5.95707	4.72851	1.6927	5.32	5.87729	14.6105	-57.9105
2.18378	17.9504	13.4888	14.2648	25.0823	23.3216	2.05805	4.9242	4.37586	1.66205	5.47777	6.33494	14.6163	-59.8308
2.09496	16.3234	10.4816	15.3239	24.6649	25.4683	1.65608	5.91192	3.6769	2.04312	6.1022	6.502	14.6234	-61.9927
2.27316	17.3578	12.2569	15.2104	25.42	22.9602	2.1769	5.68676	4.86588	1.85906	5.63548	6.6347	14.6177	-63.7844
2.28828	19.1084	13.0366	14.8862	24.877	23.2779	2.28236	4.99869	4.80713	2.22138	5.14718	6.51466	14.6188	-65.5059
2.33152	18.7794	14.4036	14.6077	27.4133	22.4241	2.81165	5.02377	4.95429	2.16279	5.47333	6.19354	14.6151	-67.2622
2.6914	19.0762	16.6294	15.8399	22.6393	21.5433	2.8526	6.09438	5.06837	2.20332	3.83855	6.28759	14.6039	-69.0747
2.76766	19.3756	13.762	14.2571	24.0882	21.4548	2.68436	5.8564	4.43685	2.34971	4.68396	6.81724	14.5979	-70.7891
2.45583	19.6772	14.1249	16.2509	22.0872	19.7325	2.34181	5.28966	4.12757	2.39224	4.20011	6.6353	14.6087	-72.5628
2.30748	19.9806	17.2457	13.2819	18.922	18.0248	2.44868	5.76844	4.35523	2.0819	3.7023	5.90331	14.6165	-74.4123
2.44333	23.2289	15.5366	12.2395	18.8761	17.3192	2.339	5.59109	4.72539	2.34944	3.92999	5.94999	14.6308	-76.382
3.31137	20.5917	16.1872	14.255	15.6762	16.1435	2.43352	5.32188	5.0161	2.36288	3.19937	6.05493	14.6393	-78.3292
2.53839	24.2281	18.9854	14.9344	12.605	16.7221	2.45961	5.06317	5.28725	1.92941	2.42204	5.46432	14.6232	-80.2853
2.97249	24.1632	15.9977	14.8683	15.3745	17.5484	2.7111	4.81583	5.81528	1.73675	3.25811	5.49236	14.5928	-82.2471
2.72384	23.4796	16.3809	13.3334	15.2258	17.1589	2.45039	4.00686	5.60664	1.87485	3.26505	5.50988	14.5873	-83.7487
2.56837	21.009	21.0423	15.1208	13.8205	15.4243	2.3003	3.17534	5.01041	1.87776	2.48412	5.10576	14.6034	-85.2843
2.54616	20.0963	17.1055	13.8958	12.2852	18.226	2.39853	2.52899	4.47636	1.76555	2.77184	4.93146	14.6105	-87.0399
2.63549	19.0804	13.2681	14.4435	12.6908	17.0362	2.56812	2.80848	4.49904	1.81451	2.64212	5.25902	14.6032	-88.9543
2.75172	21.9097	17.9262	14.2028	11.0986	16.9864	3.2423	3.30633	4.42421	1.798	2.37523	5.3181	14.6035	-91.0629
2.10699	23.6958	13.7986	10.8323	7.88879	10.6206	3.15372	5.70647	5.08048	1.62563	1.84834	4.51334	14.6024	-92.8433
2.40674	23.3813	18.6981	11.4798	9.39124	13.3996	3.14007	5.6747	4.78301	1.78587	2.35811	4.58561	14.6162	-94.6614
2.45961	24.316	19.0816	10.3803	9.78522	16.105	2.05396	5.54499	3.81779	1.82664	2.40921	5.02762	14.6184	-96.4795
2.16723	21.8938	19.4625	9.88669	10.0242	15.2527	2.54739	5.28126	4.91937	1.79439	2.42139	4.86764	14.6173	-98.0727
2.08807	22.6808	15.4014	9.28512	8.73508	11.9755	2.66155	6.29295	5.20409	1.72863	2.25166	4.55651	14.6155	-99.4598
2.03206	25.4511	16.82	10.5704	8.43062	10.8442	2.20214	5.52632	4.71953	1.63622	1.8576	4.62914	14.6148	-101.077
2.08525	26.3565	22.7991	8.63398	7.27743	8.07755	2.00356	5.28937	3.62024	1.63357	1.94325	4.53797	14.6143	-102.992
2.08723	27.8116	20.9456	10.8075	7.07301	7.91978	2.10032	5.44094	3.78115	1.50495	2.11249	4.44413	14.6237	-105.016
2.07081	22.6836	21.3021	10.5548	7.17141	8.82314	2.37917	4.3005	4.74666	1.63675	2.18846	4.63237	14.6491	-106.92
2.01271	25.4853	20.4576	10.2974	7.12391	8.99833	2.26009	3.77771	4.85507	1.86779	2.19638	5.01823	14.6501	-109.036
2.112	25.7206	23.662	8.84578	6.46421	10.2956	2.43587	3.1357	4.23248	1.66542	2.32762	4.58862	14.6322	-110.903
2.08187	25.9453	25.4071	9.80422	7.17115	10.081	2.40122	2.53456	4.50828	1.79483	2.24929	4.34754	14.6136	-112.743
2.20475	23.2973	22.644	11.0029	7.48042	9.1355	2.13857	2.52315	4.57096	1.60646	1.91641	4.52048	14.6117	-114.127
2.23104	24.8099	22.9023	9.22472	7.22347	10.2698	2.10279	2.49209	5.1062	1.68551	1.76743	4.43075	14.6105	-115.77
2.34606	24.7644	23.6938	8.13415	5.08118	7.97598	2.49529	2.61151	4.78046	1.59679	1.82781	4.04754	14.6219	-117.671
2.29161	27.295	19.5013	6.20325	5.16819	7.55317	2.53259	3.75525	4.97467	1.53961	2.09173	4.11366	14.6219	-119.695
3.04495	26.8825	20.5267	8.02614	5.38387	8.66186	2.68221	7.17115	5.16142	1.6911	2.15779	4.30233	14.6274	-121.599
3.04955	28.9702	20.8621	8.39068	5.75542	8.48149	2.5022	7.99648	4.93714	1.64006	2.10267	4.31829	14.6176	-123.08
3.02654	27.6697	22.8302	6.6264	5.95531	7.10951	2.43659	8.61844	5.0728	1.7245	2.20846	4.50395	14.6148	-124.863
3.49767	25.199	24.9213	6.55234	5.36498	6.39201	2.97408	7.41988	5.03104	1.57995	2.28174	4.64185	14.6013	-126.458
3.12275	28.5008	27.6105	7.1204	5.96938	8.85655	3.36415	6.33244	5.75639	1.6563	2.32761	4.56059	14.6121	-128.443
3.15279	31.2152	27.8299	7.6264	5.96038	8.17844	3.41313	6.45752	7.08184	1.66056	2.07415	4.29595	14.6395	-130.125
3.18318	28.775	28.9738	8.54207	6.21914	6.52393	3.46316	10.0783	7.66325	1.639	1.86258	4.49503	14.6595	-132.375
4.09661	27.0908	27.8754	7.32874	6.02203	6.32996	3.51418	9.63389	7.24036	1.61383	2.03736	4.37317	14.646	-134.582
3.66293	25.8738	25.5657	6.22251	5.7254	6.88694	4.04956	8.85194	5.71724	1.76764	2.34002	4.05325	14.6281	-136.385
4.10459	27.4413	22.5009	5.78664	6.07232	4.69337	4.40204	9.85466	7.52955	1.96738	2.69101	4.2522	14.6353	-138.124
4.12896	29.2434	21.3144	5.69715	6.55384	6.93497	3.67296	9.54136	7.8697	2.00587	2.36968	4.67489	14.6303	-140.058
4.15457	29.6222	24.7239	5.9514	6.41037	6.87901	3.72766	9.19085	7.68707	1.66896	2.15505	4.22646	14.6214	-141.565
3.4142	26.9189	27.7176	6.91619	6.38897	6.42965	3.74941	7.28995	6.44123	1.37335	2.22869	4.32924	14.6188	-143.193
3.50012	24.6474	24.2342	6.75272	6.41291	2.83399	3.56649	6.32473	6.27867	1.53893	2.02296	4.81936	14.6217	-144.925
3.42089	24.1754	25.5886	5.87839	6.174	5.20442	3.56664	7.64309	5.56513	1.66883	2.24055	4.44247	14.6365	-146.994
3.86121	28.4057	26.556	5.65924	5.84642	5.21046	3.1603	8.22659	6.5897	1.80815	2.4368	4.41524	14.6517	-148.939
3.89137	29.5039	23.6535	4.91343	5.77898	4.23467	4.0125	9.53199	8.25778	3.19726	2.71295	4.75973	14.6399	-150.982
3.3508	25.3322	22.057	4.82681	5.89016	2.87636	3.29652	9.34199	8.6268	3.27708	2.65181	4.97015	14.6242	-153.006
3.00545	27.113	21.8311	5.0457	5.51772	3.78006	4.13078	9.4058	7.66863	3.21212	2.89639	4.43576	14.6198	-154.574
2.86389	29.3873	24.391	4.51438	5.56465	3.85808	5.05097	9.6256	8.54624	2.12089	2.91879	4.16081	14.6185	-156.142
3.61962	24.7469	21.6301	4.75702	5.86214	7.15153	4.87442	9.47662	8.33698	2.09042	2.66062	4.5587	14.6188	-158.266
3.25913	23.3703	25.384	5.28879	5.40795	7.56408	3.576	9.08786	9.11391	2.26108	2.94114	4.60547	14.6203	-160.101
3.78616	22.8207	23.7103	4.27979	4.75266	7.62708	4.29313	9.81646	9.89956	2.4416	2.90882	4.61443	14.6341	-161.751
3.77356	22.7061	26.2855	3.16488	5.0887	3.41073	4.35975	10.3365	9.29961	2.33689	2.46461	4.79143	14.6464	-163.177
3.68724	23.9148	26.1287	3.87223	5.48639	3.40525	4.44801	12.1949	9.23791	2.69598	2.67821	5.03998	14.6457	-165.084
3.61054	21.9486	23.1951	4.22154	4.95573	4.56628	3.91178	12.531	10.105	2.93928	2.68808	5.32407	14.6387	-167.014
3.55947	21.9774	22.0018	3.39784	5.10488	5.39419	3.74502	11.3205	10.3291	3.52658	2.49655	5.86359	14.6327	-168.79
4.29147	21.5258	22.4273	3.61756	5.7484	4.68023	4.64216	14.4118	10.8112	3.0752	2.65192	6.11979	14.6226	-170.433
4.35509	18.0491	17.7969	2.92306	5.5865	3.36023	4.60985	14.343	11.5557	3.47949	2.46581	5.93276	14.6108	-172.144
3.61128	16.8828	14.6061	2.58496	5.51558	2.90072	5.21958	14.9133	11.5925	3.92104	2.34234	5.35088	14.6135	-173.938
3.83852	21.118	17.6543	2.84843	5.96593	3.06789	5.1334	14.1597	10.4084	4.2192	2.36019	5.28595	14.6022	-175.843
4.13513	21.666	16.3319	3.02177	6.30337	4.87407	5.63906	15.3765	12.5983	4.44394	2.31434	5.53226	14.595	-177.655
3.9162	19.9767	17.6171	2.9887	5.96407	5.04798	4.71369	15.0821	11.5637	4.31613	2.23016	5.82441	14.6094	-145.863
3.93828	14.1793	15.1854	2.62066	14.2363	4.96436	4.28931	15.2099	12.9693	4.09498	2.60687	6.15168	14.6281	-1.31355

## Sheet: P08
ra l	oi l	oe l	ico l	mf l	es l	ra l	oi l	oe l	ico l	mf l	es l	Kippung	Rotation
6.89529	11.8866	18.7069	2.69329	2.92865	1.8777	6.19121	16.4746	19.3462	2.83089	13.9843	1.86607	14.564	0.154106
5.98943	13.3155	16.2173	2.90984	2.73367	1.64237	6.75947	18.0919	19.6898	3.15556	11.6235	1.62064	14.5757	144.82
6.45222	15.5873	16.9758	2.89743	2.81547	1.65306	7.62629	17.7997	18.2819	3.42829	2.8532	1.58963	14.5875	177.624
6.80813	16.4719	17.7512	2.65726	2.8073	1.43543	8.55424	17.7514	22.1015	3.40754	3.06481	1.51215	14.5877	175.143
6.63595	15.7793	16.2651	2.53264	2.57505	1.57726	7.6529	16.7143	21.0854	3.22867	2.80782	1.7608	14.5867	172.979
5.89305	14.8829	17.9824	3.10666	2.57386	1.71734	8.17142	16.7189	21.9198	2.99851	2.9425	1.82605	14.5813	171.201
5.71584	13.8663	16.7026	2.82216	3.23909	2.26704	7.57294	15.2659	18.9425	3.07708	3.07323	2.09519	14.5707	169.506
6.05737	11.1168	15.9832	2.70731	2.92548	2.14106	6.45533	13.1463	17.5421	3.04047	2.71511	2.0382	14.564	167.759
4.78303	12.3316	16.0709	2.61892	2.77935	1.767	5.82288	13.4582	18.421	3.19288	2.79413	1.85946	14.5723	165.99
4.93026	12.0793	14.958	2.60081	2.4438	1.43513	6.36989	16.3168	18.966	2.96925	2.77313	1.64984	14.583	163.976
4.49223	10.5009	11.6459	2.26801	2.15664	1.45734	7.24162	18.629	19.7777	2.74316	3.03322	1.63636	14.5911	162.13
3.99135	8.75329	11.1435	1.99635	2.09331	1.37932	6.48911	18.0095	19.4843	3.00757	2.87092	1.85452	14.5943	160.387
3.79249	6.8043	12.8149	1.90727	1.98745	1.50725	5.82662	15.807	19.1941	3.06384	2.71297	2.13638	14.5977	158.613
3.87267	7.54606	12.4788	2.29592	2.49989	1.73334	5.11036	16.0012	19.8674	3.24619	3.15237	2.61081	14.5966	156.936
4.305	8.15748	9.54233	2.64991	3.61399	2.18047	5.01375	14.363	19.8911	3.62065	4.31754	2.80026	14.5877	155.293
4.64436	10.7066	13.3494	2.85174	3.79377	2.18187	5.95916	15.2369	21.6898	3.60538	4.8115	2.44737	14.5834	153.527
4.91677	9.89221	13.7037	2.53892	3.23436	2.01163	5.64003	15.1784	20.7929	3.27506	4.66313	2.78285	14.6022	151.72
4.58116	7.40588	12.2349	2.13563	2.74054	1.72712	5.47284	13.6222	20.6243	3.18546	4.27564	6.98457	14.6044	149.807
3.89653	6.70856	11.3535	1.98377	2.11682	1.93317	4.54847	11.3239	17.3866	3.01584	3.38531	9.0813	14.5963	148.181
3.05857	5.6579	8.61083	1.52515	2.00327	2.0273	3.56212	12.2552	16.0215	3.15575	3.40925	8.33085	14.5875	146.562
3.44051	5.09642	7.96262	1.16736	1.85965	1.86471	3.58841	13.7573	15.0437	3.52836	3.42006	12.6012	14.5702	144.452
3.73203	5.90242	6.65802	1.57396	2.56153	2.04375	4.20241	13.9803	18.3544	3.84267	3.97714	9.31034	14.5638	142.533
3.82351	6.14664	6.01575	1.84273	2.7913	2.42425	4.83203	13.9763	15.939	3.5996	3.3019	7.67664	14.5674	140.834
3.58234	5.78057	6.29591	1.73328	2.82472	2.1724	5.05032	15.4452	16.8894	3.78453	3.44184	10.7602	14.5659	139.303
3.48576	5.84337	8.93442	1.3119	1.66699	1.6445	4.73351	13.2603	15.3143	3.75129	2.48517	8.92311	14.5582	137.25
3.64074	6.11517	9.7551	1.03113	1.49543	1.54732	4.50933	11.551	16.248	3.98326	2.31792	9.70993	14.5485	135.436
3.48459	5.40575	8.49167	0.932866	1.51948	1.59902	4.68644	11.9194	16.9146	3.74701	2.60035	14.1482	14.5414	133.765
3.27355	5.09836	6.76443	1.08438	1.6969	1.69928	4.30102	12.2894	13.9475	3.59276	3.77843	13.2014	14.5333	131.978
3.06217	4.6677	8.13111	1.21382	1.77939	1.86983	4.44472	12.2701	12.8886	3.64036	3.98866	13.8038	14.5408	130.432
3.3081	5.58558	8.39682	1.77844	2.67933	2.26803	4.04839	13.7408	13.1696	3.42736	5.67219	14.4007	14.5522	128.785
3.61031	5.94757	7.73775	1.62366	2.65919	2.15489	3.52482	12.6068	12.4312	3.32427	5.71207	18.5645	14.5467	126.968
3.4015	6.75031	7.21746	1.20162	1.75199	1.80478	3.73223	13.0615	13.5557	3.79528	3.74232	15.2134	14.5419	124.958
3.37563	7.33429	6.13859	0.915842	1.87415	1.75232	4.10978	13.0822	12.6848	3.83377	4.67039	18.6434	14.5472	123.382
3.26501	7.6025	5.16534	0.934491	1.89505	1.86475	4.45905	13.5814	15.5257	3.67548	5.55577	17.9982	14.5456	121.776
2.92898	7.47515	5.02458	0.76664	1.59196	1.89804	4.22912	13.8506	15.1865	3.88354	7.30748	18.605	14.5384	119.869
3.11297	6.59337	4.86902	0.756392	1.77508	1.85935	4.07303	13.9322	15.4249	3.91988	8.48929	20.1079	14.5291	117.694
3.04636	6.13859	4.41222	1.53552	2.70071	2.4536	3.38851	12.9205	13.2011	4.52525	8.13396	18.434	14.547	116.131
2.80646	5.41116	3.89315	1.67198	2.78549	2.48738	3.10446	11.1306	12.0154	4.38596	8.71795	17.9	14.5618	114.575
2.75206	5.06216	4.64629	1.46573	2.0742	2.03766	3.21395	11.0802	10.6988	4.27954	9.3395	18.5126	14.5631	112.62
3.24352	5.97087	5.42911	1.15616	1.81074	1.64714	3.37731	12.0808	12.8685	4.25674	9.98889	20.9568	14.5564	110.576
3.53582	7.23232	5.78318	1.06698	1.97964	1.72116	3.39665	11.3091	12.4116	4.2593	10.3157	20.3295	14.5442	108.695
3.60404	6.94926	5.30369	1.07494	1.88658	1.61674	3.1356	9.82107	11.162	4.33985	9.72819	22.4724	14.5303	107.112
3.37183	5.38786	5.088	1.0388	1.89363	1.94876	3.44148	9.29941	12.1199	4.83113	12.2515	19.0827	14.5337	105.563
3.46836	4.91938	5.15879	1.36194	2.90135	2.9032	3.50064	8.81738	12.613	4.89471	15.4821	19.6665	14.5528	103.819
3.39389	5.1416	5.09512	1.34543	2.85977	2.76571	3.42448	10.1557	10.1749	4.82124	14.8634	20.1819	14.5778	102.342
3.00267	5.21684	3.90606	1.18574	2.27929	2.1379	2.94023	10.5114	9.02741	4.57771	13.4511	20.5109	14.5801	100.604
3.01217	5.08393	3.91542	0.952275	2.04885	1.63544	2.38957	10.0741	9.11344	4.94913	15.0515	22.6271	14.5681	98.575
3.13703	5.62454	3.91776	0.965671	2.39422	1.9412	2.26866	7.75508	8.86006	4.83021	18.0142	21.0548	14.5649	96.5158
3.10387	6.40228	3.65525	0.941434	2.88021	2.04928	2.46663	6.40083	7.8278	4.77543	21.3614	24.3763	14.5781	94.5753
2.96189	5.87192	3.33263	0.953122	3.13449	2.3023	2.51622	5.8932	6.78969	4.56763	20.6776	23.9901	14.5814	92.9347
2.96428	3.9322	3.19437	1.30049	3.68397	2.65301	2.37202	6.80786	7.29498	4.50076	26.5285	21.6414	14.561	91.1132
2.76007	3.53218	2.75967	1.29254	3.71018	2.5933	2.35043	6.19575	6.85233	4.6243	20.027	20.195	14.5499	89.3551
2.40499	3.08343	2.40763	1.16919	2.93487	2.19842	2.07634	6.65519	7.02978	4.9816	23.0439	21.8899	14.5476	87.8971
2.59921	2.87426	2.5854	1.14219	2.99824	2.37624	2.03102	6.77889	8.13442	5.23021	23.975	23.8706	14.5485	86.3449
2.70466	2.99668	2.788	1.22025	3.0831	2.52472	2.02104	6.48125	8.63719	5.06771	22.3365	23.4062	14.572	84.3327
2.58778	3.01804	2.67699	1.37272	3.89807	3.0647	2.0643	5.69258	8.0063	5.11357	22.6299	23.2123	14.596	82.5779
2.51564	2.9864	2.79048	1.67438	5.5793	3.55361	2.2399	5.14399	5.66708	5.0879	27.9647	25.9589	14.5959	81.0135
2.89317	2.99805	2.87351	2.37936	6.16159	4.27827	2.21288	4.99656	6.8119	4.93475	27.8414	26.5442	14.5892	79.3272
3.01396	3.07675	3.38377	2.48471	5.37962	3.90208	2.19641	5.69293	7.60601	5.45558	27.2803	22.9408	14.5815	77.3501
2.75681	2.58158	3.11983	2.18225	4.16381	2.93957	2.08567	5.00345	6.96468	5.098	28.3483	21.8318	14.5611	75.5019
2.89663	2.73218	4.1963	2.51527	5.1625	3.02123	2.19499	4.80406	7.98128	5.34862	28.4062	24.2812	14.5462	73.8269
3.03703	2.53465	4.94124	2.52638	6.62289	3.2987	2.38231	5.60099	10.738	5.41681	32.7166	25.2654	14.5466	72.023
3.2063	1.99272	5.56289	3.13895	8.11027	3.60551	2.50706	5.84953	11.0476	5.73532	39.8688	26.6629	14.5603	70.0275
3.613	2.56098	5.96666	2.12681	10.6444	5.06951	2.62595	5.78112	8.42306	5.2053	44.4031	27.293	14.5676	68.1435
3.73929	3.60532	7.15498	2.2196	13.1884	5.2562	3.48199	5.86648	7.59686	5.20983	37.3773	25.4105	14.5579	66.3282
4.00061	5.31311	8.89783	2.31596	14.237	5.29244	3.63502	6.76072	7.52191	5.21219	44.2853	29.1258	14.5435	64.6211
3.81656	5.20935	9.00906	2.41578	12.4536	4.66172	3.38285	7.03641	7.45436	5.21238	43.1036	29.2751	14.5418	63.0843
3.4385	3.37187	8.08544	3.78997	12.1199	4.18115	3.3733	7.35358	7.39411	5.2104	46.3371	26.8365	14.5476	61.0517
3.04027	2.97731	5.83777	2.68986	14.8129	3.82875	2.55105	5.51433	8.94594	5.94947	39.2117	27.3198	14.5459	59.0085
3.15513	3.27949	5.51191	2.57644	16.0779	4.58198	2.49124	5.16243	7.78674	5.74174	39.5733	26.354	14.5399	57.1802
3.25904	3.14729	5.37354	2.40122	16.2264	4.67893	2.54922	4.17887	6.61692	5.4813	47.4943	26.9299	14.5491	55.5073
3.21264	2.84921	5.30772	2.34089	16.3704	4.42739	2.59291	3.61132	6.15543	4.76183	48.9042	23.6379	14.5621	53.8086
2.82316	2.79703	4.55914	2.1656	15.9241	10.5249	2.19932	3.59062	6.13898	5.16865	46.4702	24.8423	14.5662	51.6829
2.72164	2.76096	3.99038	2.36486	16.7258	4.88093	2.16895	3.8033	6.16	4.49082	44.6645	23.8089	14.554	49.8327
2.71681	2.3905	3.99035	2.54985	18.2317	6.58092	1.95996	3.58679	6.42688	4.98652	39.5437	25.0758	14.5525	48.2166
2.691	2.86692	4.19332	2.52498	17.5908	7.5765	1.95387	3.83185	6.34671	5.36335	42.0955	22.872	14.5585	46.6647
2.62561	3.67796	4.79484	2.91225	19.2914	8.49016	1.76329	3.86084	6.19208	5.16826	42.0991	25.0203	14.5564	44.6459
2.59469	3.67298	4.69006	3.31152	23.1119	14.4672	2.00325	4.51758	6.51137	4.25468	47.5628	22.3175	14.5636	42.5326
2.9344	4.40048	5.37745	3.25505	26.7671	15.0916	2.13903	4.56786	5.52863	4.72775	41.0671	27.092	14.5821	40.6812
3.10031	4.77349	4.77789	3.44751	28.5932	14.4342	2.30609	4.75794	5.58403	4.78662	48.3995	27.8479	14.5956	39.1726
3.24282	5.24282	4.81932	3.57587	26.461	10.8772	2.17702	4.31973	5.82169	4.9447	45.8251	27.7258	14.5907	37.2893
3.15951	4.85698	4.3252	3.46173	25.7082	10.8125	2.04289	4.45592	5.85922	4.4418	45.7996	24.7374	14.5961	35.3953
3.38781	5.4846	4.17015	3.95728	26.5641	14.4701	2.01144	4.93398	5.71292	4.91976	47.3624	25.0105	14.5885	33.6915
3.40658	5.78606	4.42708	3.58273	24.7628	18.448	2.08623	5.207	5.77732	4.55914	42.9137	23.7968	14.5878	32.0106
3.16427	5.82473	4.80194	3.58892	26.132	20.0809	1.9525	5.34672	5.48954	4.46287	42.1733	22.7429	14.5952	30.1564
2.85653	5.75656	5.15512	3.41241	25.973	20.5005	1.81337	4.4177	5.17299	3.9317	41.339	22.0408	14.5963	28.4643
3.03	5.39854	4.91409	3.99002	27.3723	22.2509	1.91542	4.31151	4.34765	3.83611	36.005	20.8576	14.5904	26.6981
3.17754	6.19074	4.17403	3.74795	24.4905	21.5932	1.98373	5.01894	5.00355	4.15662	32.5931	23.9199	14.5849	24.939
3.07219	6.10171	5.10824	4.04451	24.2967	19.9426	1.88033	5.35469	4.64886	4.26773	40.7181	25.6413	14.5778	22.9689
3.14066	5.82468	5.76	4.24359	27.9401	21.7593	1.95463	5.27272	4.84613	4.3351	42.0039	24.3212	14.577	21.0482
3.21136	5.89648	5.38936	4.79906	31.4552	23.008	2.38169	4.65739	4.98569	4.10686	43.5265	24.5931	14.5803	19.3073
3.0267	6.23059	6.80673	5.05998	34.1562	18.6171	2.75837	5.02814	6.03507	3.78448	34.8314	24.4483	14.5758	15.4439
2.99515	7.3061	7.34862	5.45641	33.4728	19.0089	2.48059	4.82304	5.90103	3.98548	34.5359	24.2133	14.5564	13.8563
2.81696	7.78548	6.93745	5.52569	31.9504	19.3933	2.47306	5.17063	6.61282	3.91165	33.6173	22.2337	14.5501	14.02
2.6933	8.10012	6.44243	6.22528	30.5998	19.77	2.26405	6.3371	5.7923	3.93841	35.1281	18.4666	14.5556	12.2429
2.89605	10.2728	7.55084	6.56958	31.2257	20.1382	2.31811	8.43813	6.25438	3.90024	34.5193	17.2381	14.5655	10.64
3.90205	16.1826	9.83994	6.76096	32.9753	20.4976	3.90229	7.36877	9.7593	4.36277	31.5601	17.8519	14.5752	9.06147
4.28889	11.3209	11.1926	7.12837	39.0736	22.2526	4.76667	7.4507	8.20236	4.30545	28.1327	15.0494	14.5824	7.06173
5.01793	11.5551	12.8485	6.55054	42.2811	22.0291	4.79368	7.53354	8.28291	4.6101	30.7484	15.9105	14.5879	5.20491
5.2711	11.7874	8.75614	7.65751	44.318	21.6055	4.35011	7.61708	8.36449	5.02039	34.4803	17.5163	14.5975	3.34753
5.52344	12.0174	8.88934	7.32798	44.5906	20.947	5.11231	7.70112	10.6302	4.75636	37.0702	16.5768	14.6025	2.19492
5.20023	12.2449	12.2153	8.03428	39.111	18.5603	5.15248	7.78546	11.4709	4.96719	36.7865	19.3353	14.6036	0.806194
5.34055	12.4697	11.966	7.98228	39.6147	23.681	3.73974	7.8699	10.7548	4.4784	35.886	19.2348	14.6155	-1.12584
4.78856	17.2912	11.7756	7.02571	45.3169	25.9056	4.73501	11.4198	10.9748	4.24544	30.997	17.0274	14.6151	-3.82964
4.4031	14.2479	10.2835	6.89346	46.8412	25.811	4.15685	9.98851	7.98581	4.02574	36.643	17.6673	14.6032	-5.75599
4.44751	12.2069	9.75355	6.75696	42.7933	26.7923	4.72904	9.79967	7.26757	3.93545	30.6323	13.556	14.5948	-7.26576
4.12938	11.8855	10.4144	6.21389	47.4943	29.4451	4.58852	9.74475	6.87839	3.57851	29.8195	16.5844	14.5879	-8.94312
3.6446	12.0386	9.036	7.23681	43.1296	25.9966	4.43125	8.9039	6.35357	3.76815	30.1711	16.8902	14.5667	-10.7038
3.45104	12.4614	7.34517	8.47797	43.9711	29.7416	3.86913	7.51482	8.1715	3.437	33.5592	14.3759	14.5688	-12.5627
3.69764	12.7021	8.27016	7.83001	44.1105	25.3999	4.31502	8.14271	9.76938	3.12479	26.721	8.67019	14.5769	-14.6046
3.93968	16.3552	9.44114	7.25104	47.6802	23.4554	4.37053	8.90764	10.1268	2.97808	21.5408	8.38992	14.5886	-16.3717
4.88303	18.4782	11.5215	7.87951	47.8553	22.4521	4.93513	10.5746	11.0964	3.11743	20.0594	8.83659	14.5826	-18.3439
5.00393	14.5099	11.8981	8.61046	47.0456	22.6994	4.8438	10.8801	11.159	3.26337	23.0456	10.5152	14.5885	-20.2824
4.70817	17.8648	12.4749	8.33136	43.4398	22.9419	4.56514	9.90488	10.382	3.19872	25.5901	10.1178	14.5939	-22.2275
4.46623	16.9225	13.1225	8.50958	43.6136	21.0881	5.3533	10.4487	8.70078	2.77807	23.4347	8.81483	14.6075	-24.0125
4.49511	16.2057	12.876	8.73446	43.7557	21.7139	5.93332	10.3655	11.2906	3.05097	20.09	7.13214	14.5997	-25.9052
4.52387	16.3396	13.1062	9.10346	50.565	25.267	4.41636	9.87913	13.3891	3.53379	20.5345	8.31874	14.6023	-27.7342
5.3321	15.885	14.3749	8.8693	50.7872	24.7014	4.46039	8.54871	9.7582	3.77529	21.5345	8.00554	14.615	-29.693
5.38095	15.9498	14.784	8.63749	43.9882	22.1543	5.94942	9.50467	13.6072	3.15565	17.0063	5.24708	14.6333	-31.4631
5.48939	18.9359	11.1207	7.90401	43.9996	25.2225	5.78502	10.5502	13.1659	3.01341	13.236	4.32204	14.6337	-33.2151
4.63769	18.8542	14.5069	7.51037	46.519	19.8967	5.50876	10.9848	11.9448	3.13667	12.0039	4.43671	14.625	-35.075
4.66582	19.8641	14.0683	7.87522	39.4584	25.2292	5.96098	10.4799	12.3487	3.4261	12.436	4.19881	14.6285	-36.8898
4.69381	19.2289	11.3977	8.21639	40.0628	25.2047	4.66737	11.3666	12.0314	3.3013	14.0508	3.96398	14.6365	-38.6289
6.07585	18.5733	11.4843	8.69735	42.1969	22.4235	5.8558	11.6678	10.6499	2.82584	15.0607	3.90015	14.6196	-40.3782
5.56601	18.16	14.6119	9.26406	44.7857	28.2777	4.74004	10.9865	10.4046	2.97216	13.9359	4.01658	14.5882	-42.3005
5.08176	18.4561	11.7792	7.41886	45.4416	27.8761	3.97521	8.57756	7.92205	2.86788	8.06966	3.48818	14.5706	-44.271
4.2909	16.5064	9.53486	8.43374	40.8537	26.4049	3.66829	7.77476	6.48039	2.79528	5.52848	3.52095	14.5854	-46.1645
3.97742	15.4159	9.56147	9.24191	37.9029	23.2778	3.44475	7.51862	7.2432	2.70754	5.73285	3.61257	14.6	-48.0036
4.32365	13.5779	9.65167	9.2175	42.5643	26.0324	4.00994	7.45599	8.13064	2.71696	6.42224	3.2685	14.5972	-49.5893
4.15306	14.1161	10.1422	8.37119	37.1891	25.7101	4.43164	7.9244	8.26566	2.48856	6.43906	3.67751	14.5885	-51.1715
3.98119	14.587	10.0007	7.78651	39.7395	20.4966	4.38793	7.92381	8.52254	2.3744	6.83032	3.75202	14.5757	-52.9833
4.07407	14.0593	9.91197	7.79467	36.7401	20.4455	3.83875	7.83245	8.0794	2.41858	5.33741	3.20553	14.5512	-54.8009
4.2138	13.8479	9.64447	8.87673	39.9966	23.7463	3.50667	7.40161	8.00749	2.3719	4.41949	3.17112	14.5472	-56.6222
4.27571	15.079	9.09712	8.93169	39.9869	23.5728	4.25286	7.98559	8.95233	2.72944	4.90287	3.06613	14.5677	-58.7421
4.81591	18.0688	10.7144	9.04567	40.6611	18.1215	4.79537	8.94023	9.78565	2.88901	5.56024	2.89372	14.5832	-60.7871
4.85309	18.5526	11.0901	9.63087	38.3864	23.1626	5.5412	9.06613	10.6037	2.75118	5.74963	2.866	14.5814	-62.6546
4.65782	18.9938	10.2619	9.01533	34.5607	16.83	5.73365	9.00401	10.6455	2.65998	5.01986	2.77827	14.5768	-64.2115
5.27268	19.093	11.2253	8.08673	38.3495	16.9356	5.86867	9.90019	9.48135	2.58663	4.85149	2.91599	14.5691	-65.6473
5.36628	16.8124	10.7276	7.33372	31.1618	19.5045	5.06604	8.84993	9.45607	2.27865	3.89033	3.00443	14.5592	-67.8296
5.03933	13.8512	8.57022	7.58683	30.926	21.5529	3.83712	7.13426	8.09954	2.08769	3.75707	3.05416	14.5548	-69.634
4.5351	13.2811	12.4861	8.74601	35.1353	22.2202	4.00793	6.27569	7.66053	2.05659	4.12067	3.08179	14.5476	-71.6046
4.19288	12.1247	12.5166	9.20773	37.6117	21.169	3.80213	5.6515	7.63666	1.91742	4.35731	3.60592	14.5457	-73.5394
3.95681	16.9288	12.5441	7.81806	32.3653	25.8563	3.71204	6.01909	8.14421	1.88984	3.78784	3.38341	14.5552	-75.3742
3.75508	11.1922	12.5686	6.87698	29.5844	25.2187	4.54166	5.77154	8.96879	1.96074	3.62662	3.41382	14.5472	-77.0301
3.91525	12.4254	10.4839	7.28166	30.4101	17.2097	5.27009	5.90612	10.0097	1.9909	3.67593	2.86095	14.5336	-78.1025
4.21139	12.8391	11.1872	7.06918	26.8447	17.8161	4.86741	6.57216	9.81087	1.90916	3.41931	2.74212	14.5242	-79.1813
4.09046	12.2587	10.1753	7.53957	27.2983	16.6172	4.02234	6.98841	9.97054	1.91062	3.1856	2.75891	14.5353	-81.348
3.83193	11.8504	9.89379	8.66915	26.2049	19.293	4.42913	6.92587	11.0159	2.20495	3.1719	2.65476	14.5404	-84.2786
3.79504	10.8687	10.1091	8.9583	24.5693	21.092	4.76484	6.69964	10.7839	2.00981	3.8546	3.11645	14.5376	-86.0978
3.8904	16.5785	10.4878	7.51279	28.8932	22.139	4.61767	6.93327	11.2179	2.03719	4.13395	3.24512	14.5355	-88.0031
5.39865	16.505	8.90877	8.39815	23.5103	20.0924	3.92286	6.8953	8.09037	1.90974	3.60367	3.43216	14.5371	-89.861
3.85023	10.7836	12.6602	7.05663	26.984	13.145	5.31691	5.36736	7.10589	1.79545	2.63043	3.28462	14.5622	-91.3966
5.44015	11.9754	11.4056	7.88942	23.4986	15.1737	3.78201	6.03351	7.82679	2.0057	2.73786	2.95108	14.5792	-92.9954
4.82742	17.8633	16.7949	8.16103	25.8211	17.4568	4.86985	8.88103	11.1621	2.17326	3.08247	2.56664	14.5779	-94.4993
6.02539	19.7064	16.5254	7.75727	25.4055	15.0093	5.71641	11.0477	12.4784	2.4159	3.46724	2.7024	14.575	-96.2834
6.71101	19.2532	14.8762	7.64495	25.2582	19.2577	6.11165	12.0638	13.0019	2.55757	3.92532	3.07657	14.5688	-98.6695
5.51744	20.1571	16.0619	7.69945	26.4232	11.724	5.75246	13.4499	10.2039	2.70862	4.17288	2.84396	14.5712	-100.379
6.68509	20.2989	14.9572	7.02258	25.0295	11.5618	5.60867	11.7547	11.334	2.52795	3.38978	2.50963	14.58	-101.893
6.88667	19.2482	16.3513	6.36889	17.9194	10.2214	6.83724	10.725	13.367	2.27277	2.56958	2.68049	14.5732	-103.706
6.14986	18.198	15.6198	7.61599	14.4325	12.9831	5.34849	10.5998	13.5896	2.32731	2.99881	2.88919	14.5629	-105.521
6.10377	18.2881	15.2216	7.46446	17.5922	11.1708	5.68656	9.80963	10.302	2.70043	3.08374	2.76764	14.5535	-107.403
5.44871	17.9395	14.168	7.00351	17.9377	12.1403	5.71183	8.27301	10.9079	2.66489	3.31895	3.04632	14.5558	-109.504
5.77978	16.0081	11.5476	4.67794	16.7081	11.1575	4.69198	8.03918	10.5889	2.15548	3.16385	3.02167	14.5567	-111.417
6.63891	14.4602	12.9412	4.87296	17.342	9.77536	4.65317	8.46521	10.1203	1.91107	3.22988	2.84976	14.5491	-113.279
6.53391	13.7643	12.8501	4.42899	12.8541	7.62693	4.64602	8.99179	10.4552	1.78503	2.28087	2.57128	14.5373	-115.146
6.46529	12.7678	11.7939	4.12473	12.892	8.78008	5.18941	8.61823	10.3596	2.24199	2.06857	2.43527	14.5382	-116.815
5.85006	12.8773	12.0196	3.83588	11.1346	7.94629	5.65486	7.82692	10.992	2.40945	1.66461	2.36454	14.5529	-118.569
6.24347	15.5932	13.3046	3.85559	9.87951	6.98417	4.51213	9.01254	8.59262	2.32955	1.75882	2.3133	14.5705	-120.257
6.67846	17.6906	14.5724	4.16729	10.5954	4.56689	5.43266	10.4769	9.71021	2.70788	1.96018	2.13592	14.5723	-122.053
7.16654	17.5182	15.3335	4.38341	10.9317	4.28714	5.58439	11.0647	10.1037	2.90855	2.84422	2.49978	14.5704	-123.923
6.78909	15.0994	13.834	4.50514	9.86461	3.98808	6.13333	10.8379	9.62725	3.15495	2.92695	2.51498	14.5591	-125.692
6.11736	15.5807	13.5754	3.48393	6.43596	3.6239	6.06026	10.6577	9.86369	3.0921	2.66414	2.24865	14.5443	-127.497
5.33328	16.1842	12.1478	3.21332	5.59925	3.93378	5.55596	10.6891	9.13623	2.80619	2.13733	2.18662	14.5444	-129.34
5.17056	17.1867	10.8836	3.6565	5.95622	4.12025	5.08351	9.83798	8.85001	2.40798	2.00732	2.28471	14.576	-131.098
6.05532	15.6651	10.8919	3.64185	5.49348	3.54146	5.79952	10.334	9.01116	2.34371	2.03665	2.43942	14.6066	-132.801
6.05634	13.9612	12.5475	3.22477	3.19988	2.97325	6.40593	9.38185	9.90883	2.19988	1.92249	2.39268	14.6079	-134.502
5.93604	13.4822	13.8853	2.73417	2.22415	2.89156	6.78874	9.17004	9.68706	2.2134	1.86055	2.40607	14.5958	-136.5
5.36775	14.3883	12.9387	2.55798	2.99997	3.12108	6.11993	9.15876	10.6125	2.36708	2.54269	2.6393	14.588	-138.637
5.56886	13.4346	11.0594	2.48324	2.97448	2.90128	6.79567	9.20793	10.5268	2.26795	2.49787	2.71187	14.5748	-140.271
5.33193	13.8582	10.7914	2.28247	2.30268	2.5392	5.90686	8.84602	8.92581	2.07244	1.6749	2.44911	14.5679	-142.064
5.60909	13.6113	11.0623	2.36637	2.05624	2.48242	5.14301	8.17844	8.98764	1.80613	1.50236	2.26666	14.572	-143.741
5.61104	12.4973	11.284	2.36091	1.92531	2.37622	5.61886	8.71859	11.1837	2.18661	1.26082	2.13879	14.5797	-145.434
5.48052	11.6171	12.3336	2.3142	1.89824	2.37001	5.94008	9.69992	12.227	2.31882	1.34253	2.18542	14.5845	-147.207
5.51797	12.85	13.1896	2.35959	2.20053	2.25659	5.9865	10.236	13.5714	2.24493	1.64167	2.21794	14.596	-148.84
5.22376	13.3824	12.9767	2.62244	3.09239	2.87503	5.67313	10.3134	12.2562	2.13096	2.58466	2.87907	14.6129	-151.001
4.70135	12.9623	11.522	2.37481	3.09727	3.06824	4.9715	8.27751	12.0694	2.05205	2.58031	2.94198	14.6117	-153.11
4.57742	12.8068	11.5078	2.34069	2.62777	4.3243	4.67011	9.31865	11.9612	1.95173	2.33002	3.00171	14.6059	-154.804
5.93935	16.6314	11.7969	2.2307	2.62083	4.50597	5.96734	14.1583	13.9788	2.33957	1.73536	3.62286	14.6041	-156.534
6.21612	17.957	14.3877	2.63614	2.66915	3.2855	6.46125	14.4646	14.4584	2.4531	1.72682	3.71671	14.5874	-158.624
6.72419	19.5226	13.9257	2.75886	2.52773	3.22078	6.50822	11.1842	16.5724	2.61939	1.79182	5.6476	14.5768	-160.403
6.19727	17.7775	13.6687	2.82347	2.18167	3.14199	6.1638	15.1887	17.5661	2.53801	1.76106	5.33293	14.5749	-162.01
5.21208	16.1523	11.794	2.86562	3.08291	3.25672	5.33585	12.6153	16.0753	2.59367	2.81145	6.0102	14.5766	-163.89
5.3765	16.1745	12.1928	2.99332	3.16756	2.66039	5.75248	12.0118	15.7824	2.45594	2.90136	4.42558	14.5712	-165.591
5.10905	17.3976	12.5367	2.89627	3.21864	2.45417	6.59928	12.335	18.8251	2.99426	3.0992	3.10861	14.5617	-167.323
4.98636	16.7465	12.4612	2.49721	2.04902	2.17944	7.19158	12.4993	19.6523	2.97619	2.09819	2.83075	14.5649	-169.06
5.20996	15.6007	12.0786	2.13505	1.82929	2.23572	6.16982	11.3823	16.0109	2.83912	1.69067	2.75194	14.5645	-170.728
5.3353	14.7889	12.0928	2.39126	1.90641	1.88725	4.98203	12.3762	17.159	3.02122	1.78902	2.39446	14.5625	-172.388
5.65672	13.5995	11.8524	2.44476	1.95414	1.87896	5.59208	12.5226	18.3926	3.36897	1.86119	2.2015	14.569	-174.073
5.04129	13.8214	10.957	2.33436	2.46713	2.21552	5.94738	13.7596	18.27	3.38584	2.09188	2.32265	14.5786	-175.985
4.99942	14.1601	11.4887	2.27297	2.56698	2.17993	6.27388	13.6695	19.047	3.53103	2.29272	2.46567	14.5736	-143.961
5.35053	13.0275	11.385	2.23721	10.237	2.19944	6.86163	13.5076	21.5036	2.97454	2.52828	2.66334	14.5535	0.0123526

## Sheet: P10
ra l	oi l	oe l	ico l	mf l	es l	ra l	oi l	oe l	ico l	mf l	es l	Kippung	Rotation
4.9089	12.6485	16.8528	3.83503	2.4824	1.266	5.51899	20.0773	15.9583	6.0451	9.31151	4.81799	14.5841	-1.24179
5.18913	9.91707	13.9052	3.65094	2.40278	1.36366	5.5299	19.066	18.7105	5.21838	1.46853	4.18508	14.5714	143.374
4.93721	10.8867	14.0222	3.33336	2.35181	1.8348	5.47068	21.0653	18.5312	6.30711	1.61968	1.53213	14.5603	176.085
5.19341	12.1885	17.2897	4.38548	2.49363	1.9275	5.53273	22.774	17.9541	7.04025	1.84879	1.65531	14.5717	174.385
5.17525	12.0343	17.3507	4.36176	2.42457	1.88737	5.97763	22.5924	20.4576	7.80596	1.84013	1.67089	14.5894	172.594
5.15211	11.5064	15.1921	3.66775	2.30882	1.37164	5.89175	21.0845	19.6199	7.31027	1.5449	1.35189	14.5831	170.521
4.32196	10.886	16.9396	3.13008	2.32291	1.5453	4.54052	20.2199	17.0144	6.86244	1.62009	2.19446	14.5842	169.811
4.13311	11.1403	15.0313	3.57398	2.3852	1.64722	3.86988	19.6513	20.9674	6.12642	1.49892	2.36076	14.5901	168.168
4.0399	10.1071	17.3948	3.45229	2.61599	2.01554	4.0493	21.0046	17.4123	6.71722	1.73293	2.56289	14.5856	165.782
4.49605	9.29832	13.7114	4.40438	2.70092	2.02633	5.37498	18.9143	17.2193	6.62702	1.98527	2.23757	14.5702	163.372
4.5361	10.2164	13.8699	4.42619	2.62885	1.90241	5.8837	18.0568	17.0246	6.85157	2.02362	2.53793	14.5707	161.826
3.87988	10.7374	12.5879	3.10652	2.35415	1.71886	4.99983	14.9161	20.4102	6.32103	1.86581	2.44115	14.5693	160.267
3.54093	10.153	13.1749	4.27075	2.20563	1.53178	4.76974	15.1651	19.5942	6.01004	1.74606	2.27969	14.5609	158.378
3.41104	7.88668	12.8412	2.7223	2.13913	1.58912	4.7807	20.8737	17.9499	7.63199	1.46093	1.92787	14.5603	156.433
3.44305	7.11409	15.8074	2.40174	2.18343	1.57884	4.48196	15.5114	15.5349	7.72518	1.57422	1.97415	14.5616	154.498
3.11695	6.60905	10.2335	1.86961	2.1439	1.68842	3.55196	19.2243	15.587	9.33899	1.96523	2.27327	14.5666	152.577
3.30658	7.18066	12.6044	1.4499	2.438	1.95676	4.77524	14.985	14.6887	7.89882	2.52631	2.60102	14.5748	150.71
3.38333	6.72531	12.2593	1.8315	2.40378	2.03475	4.93901	16.1858	15.6603	7.97925	2.6552	2.5874	14.5867	149.197
3.2419	6.83008	12.5555	1.77687	2.17196	1.65552	4.92216	18.8156	13.019	8.12737	1.86098	2.25153	14.5981	147.356
2.75377	4.21703	9.50296	1.32689	2.00712	1.46151	3.83199	18.8556	13.6856	8.32967	1.84153	1.9106	14.5966	145.747
2.79642	3.6319	9.31076	1.40568	1.97312	1.38077	3.63706	17.5763	12.368	8.39348	1.99755	1.83834	14.593	144.192
2.78303	3.29079	7.01813	1.68912	1.8386	1.46951	2.86763	15.3259	12.2071	9.18136	1.9902	1.93019	14.581	142.472
2.79619	3.43109	8.69285	1.66692	1.7654	1.57526	3.20689	14.8749	12.519	8.04643	1.75557	2.27192	14.5763	140.585
2.57303	3.20282	9.03972	1.54399	2.04093	1.78455	2.67784	12.6576	11.0486	8.25146	2.52833	2.51574	14.5899	138.495
2.41412	2.1536	8.48668	1.71553	2.12069	1.66297	2.5393	11.0476	12.4669	8.35639	2.95163	2.52667	14.5988	136.599
2.37409	2.01798	8.24932	1.78308	2.01305	1.54545	2.56285	11.0516	11.8589	8.81037	2.61596	2.28098	14.5832	134.658
2.28986	1.41749	9.2279	1.41496	2.09622	1.40903	2.53972	9.43887	12.5024	9.68135	2.70769	2.33099	14.5806	132.825
2.40251	1.06149	9.27223	1.37047	2.2404	1.2843	2.29603	10.2935	10.8217	8.7372	2.21086	2.11661	14.5882	131.351
2.59699	0.971693	9.73094	1.38989	2.25565	1.23963	2.16789	10.4741	12.6789	8.36678	2.31336	2.36065	14.5868	129.958
2.55671	1.21851	9.50776	1.3901	2.18841	1.48742	2.25874	11.7804	14.1154	8.59777	2.7093	2.60501	14.5851	128.184
2.51883	1.30831	8.45641	1.62307	2.22542	1.76608	2.4331	11.8058	13.7595	9.03326	2.89061	2.71408	14.5797	126.32
2.4693	1.16927	7.86023	1.60135	2.24304	1.76565	2.57235	11.7907	12.608	7.5067	2.90024	2.74362	14.5767	124.393
2.46243	0.963276	8.4361	1.2758	2.25165	1.50591	2.65739	10.7683	15.5884	7.76761	3.48653	2.59506	14.5766	122.273
2.59121	1.02392	8.15684	1.17479	2.38313	1.38738	2.59079	9.93868	14.4221	8.0532	3.86184	2.87435	14.578	120.475
2.6425	1.08783	7.96854	1.28233	2.4729	1.43871	2.40529	11.3073	11.1078	7.87972	4.74767	3.05455	14.5842	118.825
2.81526	1.09226	6.76278	1.25019	2.54396	1.59849	2.46249	11.3785	8.4344	7.887	7.79527	3.47904	14.5906	117.23
2.74867	1.11474	6.42907	1.19167	2.64799	1.58674	2.54836	11.5458	11.5116	8.45904	8.97011	3.25716	14.5864	115.332
2.7626	1.28989	6.18416	1.53101	2.75302	1.8933	2.64783	10.9093	12.4823	9.34112	10.8146	3.92227	14.5712	113.302
2.74036	1.34051	6.22111	1.59553	2.7949	1.70429	2.28902	10.2827	11.4053	8.72585	12.5453	3.53413	14.5756	111.444
2.67778	1.07022	6.71957	1.23007	2.70369	1.37768	2.50948	9.66833	11.466	8.19027	13.6293	5.69671	14.601	109.667
2.70219	0.976174	6.05595	1.05476	2.83638	1.37429	2.55584	13.5323	12.0241	8.14807	12.3903	3.67528	14.6141	107.907
2.75823	0.868159	6.18889	1.0347	2.90917	1.41773	2.54771	15.1078	11.968	8.48652	13.2062	4.61975	14.5922	106.084
2.96205	0.98184	6.82772	1.14431	3.07615	1.75193	2.4652	15.7756	12.839	8.91931	13.9518	4.67944	14.5862	104.312
3.04217	1.0423	6.49362	1.31242	3.47648	1.7431	2.38778	13.5543	10.4545	9.24937	17.7643	6.97243	14.6012	102.581
2.90185	1.18513	5.58912	1.3363	3.65084	1.87203	2.38453	12.8252	8.72638	8.52998	21.8644	7.2868	14.6178	100.71
3.03649	1.15601	6.18174	1.29276	3.53037	1.86807	2.52333	11.8886	9.58963	9.13694	25.6871	6.92653	14.6099	99.0184
2.98923	0.874187	5.61412	1.18234	3.15751	1.69704	2.17255	13.1295	11.8616	9.77526	23.6562	8.50812	14.5988	97.4814
2.77337	0.784864	4.57309	1.28101	3.20481	1.60005	1.93923	13.3748	11.8457	9.37992	20.8806	9.25546	14.58	95.5474
2.61527	0.802436	3.64278	1.21346	3.25521	1.74073	2.14513	11.3865	11.0409	9.46408	18.8934	9.55345	14.5825	93.6768
2.70257	0.85441	5.07576	1.09117	3.29174	2.03204	2.28758	11.3009	10.8563	8.24863	21.6464	6.70971	14.5889	91.9192
2.74633	1.18957	5.32308	1.40273	3.30666	2.58735	2.39835	12.1432	10.8555	7.18001	22.6431	8.77319	14.5985	90.6256
2.69804	1.18981	4.5112	1.44428	3.36188	2.50511	2.39911	11.8191	11.3414	7.80892	27.8941	9.40097	14.5894	89.1204
2.65801	1.01717	3.90558	1.35862	3.15603	2.1657	2.45997	11.2931	8.78997	7.92371	26.1295	9.14894	14.5867	87.1693
2.42405	0.888494	3.59821	1.23828	3.39752	1.4335	2.50821	14.4583	9.3615	7.28439	26.023	8.45756	14.5822	85.4666
2.58332	0.900745	3.38757	1.20554	3.69085	1.4548	2.55989	14.2067	7.87096	8.12129	26.9983	8.73652	14.5826	83.8682
2.55262	0.888223	2.74575	1.40285	3.62556	1.53462	2.45993	14.4784	8.33463	8.05844	30.0993	8.33551	14.5865	81.9942
2.55246	0.992941	4.01265	1.61667	3.36697	2.11332	2.40538	15.4156	6.25705	6.59542	27.7218	8.21684	14.5868	79.8539
2.42771	1.23004	5.08603	1.71913	3.24748	2.77589	2.46587	15.5631	5.71033	7.47218	29.6335	10.1803	14.5921	77.9943
2.16834	1.21329	5.54171	1.64716	3.61611	2.86951	2.56712	13.0117	6.19509	7.39553	32.1041	12.7659	14.5982	75.9888
2.29242	0.842917	6.06543	1.37833	3.55443	2.42847	2.69112	14.3467	5.30716	7.7934	31.331	12.3438	14.5867	74.0584
2.38512	0.740237	6.27945	1.21647	3.6114	2.24858	2.69359	14.4343	6.24784	8.56957	27.9864	11.2916	14.5787	72.266
2.36735	0.74094	4.41019	1.26513	3.84525	2.20224	2.50211	17.5993	6.72589	7.68788	27.3877	10.4475	14.5832	70.4762
2.37392	0.764099	4.85165	1.30261	3.62921	2.16977	2.699	16.463	7.38507	8.16103	26.9794	10.4747	14.59	68.5378
2.6769	1.31349	5.30828	1.64694	3.71602	2.62723	2.78183	15.8084	6.95855	7.46105	29.5002	12.021	14.5879	66.7266
2.60689	1.2807	3.97014	1.6527	4.12252	3.03366	2.60904	15.5683	5.57708	7.0378	34.559	13.9359	14.5871	64.9332
2.46861	0.992502	3.65017	1.53928	4.92159	3.3205	2.35673	12.9532	4.03828	6.47307	38.759	13.9816	14.6027	63.1941
2.62716	0.824422	3.39873	1.33782	5.04437	3.50197	2.4985	15.3372	3.26048	7.3885	37.859	13.9777	14.6212	61.3563
2.72387	0.95492	3.8125	1.30328	4.82473	3.22112	2.63004	15.9316	5.74735	7.74057	36.2528	13.4802	14.6222	59.5257
2.73255	1.00191	4.30615	1.10768	4.62425	3.24053	2.71044	16.0243	5.9923	7.57537	33.1027	14.3034	14.6142	57.6885
2.78249	1.30344	3.98621	1.69197	4.91823	3.49938	2.70458	14.5571	4.18218	6.60398	33.5773	15.1098	14.6273	56.0044
2.74664	1.28422	3.20155	1.89589	5.54759	3.73662	2.62113	12.4476	4.23172	6.6822	38.6443	14.4194	14.6375	54.1302
2.75945	1.2796	3.989	1.90255	7.43274	3.58916	2.55034	12.1468	4.49007	6.70849	41.0213	15.0541	14.6314	52.2259
2.8066	0.91279	3.83431	1.74872	9.18092	5.28061	2.38697	11.2991	4.01686	7.00962	35.8906	13.339	14.6336	50.2665
2.84099	0.86845	3.92452	1.75531	8.19221	5.1212	2.54028	9.48629	4.8334	7.79344	35.9648	12.6713	14.6412	48.3907
2.75766	0.928214	4.49671	1.54186	6.70699	3.51978	2.63811	10.095	4.67624	6.43223	41.821	13.1387	14.6413	46.6441
2.82739	0.978722	4.89215	1.57228	8.41208	4.62671	2.8671	12.2057	4.1173	7.81395	41.0507	14.8396	14.6379	44.9511
2.9041	1.30616	3.64302	2.60776	13.3134	5.45316	2.78533	10.6477	3.86517	7.07917	39.0312	14.6752	14.648	43.3095
2.82784	1.24073	3.30943	2.71216	15.1697	5.13493	2.74015	7.37529	3.33087	6.34301	34.3962	13.8825	14.6801	41.1816
3.02917	0.798996	2.43113	2.65114	15.7712	6.714	2.61352	7.11565	2.77965	5.97	33.9889	11.724	14.6819	39.3532
3.1218	0.838997	2.63406	1.82033	15.1843	7.2024	2.57807	8.36073	1.90978	7.4452	37.1562	11.3234	14.6505	37.5931
3.07481	0.772543	4.93139	1.69268	18.8909	7.41494	2.55011	7.33632	1.51386	5.80228	40.863	14.6458	14.6353	35.8046
3.04397	1.03791	4.88548	1.85238	17.8174	8.05433	2.50321	11.8701	1.6376	6.68426	36.644	13.3952	14.6376	33.7297
2.88311	1.36487	2.17227	1.85688	21.0284	7.57346	2.84535	12.463	1.99589	5.59408	35.999	14.1467	14.6528	32.2006
2.72604	1.39029	2.5478	2.05963	20.2528	7.26839	2.77454	13.3239	1.95719	4.78383	33.0995	12.7069	14.6501	30.5549
2.87218	0.987356	2.77879	1.89779	20.1034	7.70618	2.7484	8.91595	1.45949	4.87403	39.1196	11.3142	14.6502	28.9339
3.03371	0.964117	2.7139	2.27317	21.6061	7.17366	2.78192	11.2954	1.4972	5.00802	34.2073	12.8982	14.653	27.3599
2.96392	1.11035	3.36546	2.18799	22.0028	7.55366	2.66573	11.1457	1.65596	5.39301	37.9997	12.7716	14.6413	26.0192
2.80455	2.17509	4.08763	2.10473	20.3775	8.18604	2.68897	10.2532	1.91414	5.65062	33.4802	15.2521	14.6381	24.1456
2.64952	2.27305	3.66924	2.41205	22.7681	8.49342	2.59759	9.622	2.77546	5.32343	33.0757	14.2099	14.6418	21.9823
2.58114	2.46211	3.95286	2.83878	27.5951	10.1328	2.43883	8.19526	2.85099	4.99657	32.6452	12.0353	14.6416	19.6774
2.58938	2.42336	3.41017	4.05252	28.5891	11.6541	2.54484	8.06712	2.81602	4.87231	34.9474	12.7049	14.6642	17.8453
2.68979	3.0578	3.22294	3.87347	25.5462	12.5097	2.74326	8.83525	3.54262	4.97089	33.7918	12.9835	14.6944	16.131
2.75285	3.06087	2.99511	3.72691	30.6984	12.6366	2.76106	8.8864	2.64252	4.66006	28.5322	12.8603	14.6994	14.3452
2.76818	3.04107	3.2309	3.13946	35.7331	10.5555	2.77972	9.8208	2.56793	5.53299	31.4556	12.5139	14.6809	12.5003
2.70445	3.03919	3.2624	3.43758	34.3066	13.4814	2.83814	9.10413	4.26121	4.91497	30.8267	12.8063	14.6731	11.1646
2.74892	3.00175	2.89061	2.97465	32.4602	11.0781	2.67891	8.19073	3.00732	5.00854	29.4867	12.8003	14.6898	10.2619
2.72496	3.11528	2.52881	2.87042	30.3319	11.5705	2.82799	8.44738	2.87249	4.56309	28.3708	13.7863	14.7063	8.75192
2.78216	3.30231	2.66062	3.76663	35.9275	13.0727	2.76983	7.39311	2.39924	3.8128	29.4048	11.8845	14.7075	6.93718
2.98418	3.93157	5.7978	3.81409	34.1662	12.3302	2.7763	8.27065	2.52804	3.56441	29.0149	12.2582	14.6993	5.34176
2.84305	4.32628	5.72388	3.73455	36.9003	12.8053	2.63292	11.715	2.13316	2.88837	28.5443	13.1556	14.705	3.67377
2.5717	4.87306	2.66717	4.10988	35.2543	11.9841	2.95225	12.3735	2.49172	2.79268	27.5759	11.7171	14.7018	1.717
2.75165	5.22029	2.59919	4.82601	29.925	12.1698	2.99229	9.73814	2.24637	2.77472	26.0257	10.6919	14.687	-0.0987812
2.9294	4.91781	2.60621	4.97079	30.2469	12.475	3.09557	9.52069	2.18388	2.85299	24.6194	11.9668	14.6805	-1.90638
2.97804	4.51771	2.20828	4.82061	35.5935	11.3579	3.19541	10.4884	2.25786	2.75011	22.5645	11.0687	14.6816	-4.0993
2.92619	5.25112	1.9699	4.53566	37.2564	12.839	3.15191	11.7897	2.51442	2.26349	20.0062	10.2512	14.6591	-5.81921
3.04596	4.72404	1.75209	4.70447	38.2147	12.7727	3.08747	11.3001	2.58898	2.25624	22.3343	10.6671	14.6506	-7.7159
3.22239	5.0205	1.99606	4.5608	38.8934	13.7265	3.18736	9.53453	2.44025	2.28333	22.6664	10.8039	14.6354	-9.66282
3.52464	4.47769	2.7125	4.3556	36.198	13.3588	3.24172	8.11311	3.53918	2.12264	17.6764	11.0677	14.6349	-11.7235
3.5274	5.93685	2.80025	4.5899	36.5853	14.7584	3.0786	9.58501	3.4546	1.80182	16.3143	9.97185	14.645	-13.2942
3.16043	5.75453	2.65542	4.76601	36.1295	14.7014	2.94703	10.7375	2.88133	1.84679	14.9184	10.8663	14.6692	-15.1388
3.22574	5.67595	2.33414	4.47439	36.6799	15.3993	2.86827	10.2273	2.73687	1.74067	14.8751	10.0243	14.6728	-16.898
3.24544	5.59275	2.12534	4.99182	32.1177	13.6887	3.0233	9.23881	3.18612	1.34872	13.1845	9.00944	14.6721	-19.0452
3.11685	5.08499	1.97822	5.44752	32.2021	13.8016	3.20566	8.83282	3.48473	1.51833	17.9456	9.51447	14.6771	-20.8884
3.00513	4.70649	1.92656	5.02602	37.5897	16.2067	3.42066	9.57938	3.29183	2.38952	12.0165	11.1399	14.6834	-22.5966
3.11905	5.05351	2.58693	4.76911	36.683	15.086	3.2682	9.31468	2.92456	2.43743	14.6583	8.61839	14.6847	-24.1785
3.28332	5.44409	2.96369	5.62751	38.1505	15.6008	3.10695	8.20129	2.40604	1.80306	11.2133	6.46227	14.6935	-25.9363
3.21671	5.04711	5.88374	5.52038	33.068	15.1047	3.39516	9.14194	2.04567	1.43852	15.0252	8.19305	14.696	-28.1214
3.09744	6.21058	5.66367	4.65019	31.3148	16.1176	3.4327	9.52756	2.18576	1.57414	14.5144	8.51518	14.6886	-30.0643
3.0658	7.27774	5.89581	4.8986	33.1429	14.3057	3.09745	9.1579	2.52185	1.41901	14.4487	8.99219	14.6841	-31.8975
3.01298	8.93626	6.45012	5.13032	31.6762	16.7218	3.20383	7.01265	2.57538	1.57844	12.8862	5.53695	14.6885	-33.8308
3.0227	7.79492	7.30058	6.11135	31.4089	14.1034	3.16458	7.97073	2.66465	1.72789	6.8797	6.91659	14.6969	-35.5533
2.9239	7.7022	6.12194	6.21911	31.5737	15.3079	3.22332	8.00317	2.62586	1.79658	8.5092	7.79316	14.6957	-37.4033
2.81464	6.28403	4.85898	5.20325	29.3748	14.3243	3.19114	6.76906	1.96486	1.60262	7.6491	7.04409	14.6928	-39.2769
2.81997	7.08551	8.52503	6.43331	33.6864	13.8413	3.28741	6.34942	2.05162	1.50376	6.23779	6.18768	14.6923	-40.8323
2.83651	7.00298	10.5778	6.53958	36.4895	14.2373	3.38885	5.64534	2.96302	1.53766	8.64057	4.88574	14.6907	-42.654
2.70631	11.2331	11.1552	6.9298	32.3058	12.7773	3.3708	4.6487	3.44919	1.46645	8.35924	5.3121	14.6964	-44.7106
2.61975	8.28956	8.2179	5.78372	31.5726	14.4725	3.16548	4.51073	3.15954	1.42746	8.04545	4.98941	14.7015	-46.6355
2.77433	9.21293	8.49079	6.54252	28.349	13.479	2.9848	4.89088	3.43764	1.40429	5.07609	4.00216	14.7002	-48.5359
2.93826	7.46875	7.67983	6.05411	27.4051	13.2205	2.93795	4.46487	4.03856	1.44108	5.33512	4.04154	14.6968	-50.3525
2.85236	12.5831	9.28676	6.69825	29.3636	12.8781	2.79896	4.86485	4.34695	1.54757	4.87689	3.98927	14.6847	-52.1232
2.54392	8.83675	10.1131	6.70106	30.8213	14.2732	2.6528	4.53509	4.82007	1.78463	4.58154	3.83591	14.6744	-53.7505
2.82973	9.74983	8.08578	7.46985	27.4025	13.4742	2.58499	3.79326	3.75618	1.72627	4.2686	3.4299	14.6746	-55.7281
2.96764	14.3207	9.77599	6.30108	25.012	12.8208	2.69368	5.22949	3.73941	1.73301	4.03908	3.51803	14.6717	-57.3474
3.11741	13.9619	9.65012	6.41089	33.5561	11.4939	2.81258	6.02165	3.54196	1.75464	4.59205	3.47966	14.6777	-59.246
2.8326	14.3092	9.14014	7.55723	34.5578	11.7279	2.69024	6.47928	3.42683	1.64413	4.62159	3.56833	14.6821	-61.0783
2.90778	14.0417	7.60263	7.44525	30.3064	13.9171	2.46232	6.14213	3.62601	1.69142	4.09417	3.19333	14.6887	-62.8452
3.11422	16.7513	7.92872	7.23085	24.1129	12.6672	2.30945	5.88466	3.58166	1.65294	3.43414	3.67666	14.6921	-64.7914
3.20885	19.682	7.53596	7.22025	24.3011	15.0976	2.34457	6.35198	3.745	1.56931	2.82178	3.68436	14.6875	-66.6775
3.26491	15.7004	9.28228	7.91691	19.4034	13.2195	2.27854	6.40099	4.19585	1.48247	2.71227	3.30737	14.6813	-68.4954
3.27405	16.0471	10.9536	7.32671	21.1639	14.1899	2.22682	6.63988	5.34907	1.72247	2.783	3.75636	14.6825	-70.3749
3.27288	19.2072	13.8722	8.15605	17.1891	12.1662	2.11153	6.16013	4.84212	1.83585	2.27283	3.28126	14.6697	-72.2535
3.15158	16.4384	14.7829	8.51805	15.2861	11.4758	1.92687	6.007	2.9204	1.72721	1.92622	3.5581	14.6518	-73.4201
3.06851	17.0633	12.6425	8.60881	14.4519	11.8649	2.11771	5.41124	2.47914	1.50981	2.03143	3.37502	14.6469	-74.8378
3.42436	17.9822	14.7596	8.35964	14.5318	11.5586	2.09538	4.67807	2.78062	1.45094	1.88882	3.54738	14.6478	-77.0313
3.29663	16.0202	14.5939	8.11459	13.5729	11.9982	2.21867	6.68403	2.95701	1.8561	2.12701	3.51235	14.6612	-79.5304
3.44033	15.5219	14.8675	8.44422	13.309	10.5993	2.09482	7.01126	2.94987	1.97971	2.23486	3.25907	14.6716	-81.3159
3.31049	18.6101	14.1149	8.49484	14.5028	12.6975	2.13997	7.26804	2.9548	1.84795	2.64499	3.0752	14.6844	-69.1581
3.68411	18.7514	14.9427	8.9529	10.7985	11.1289	2.18436	4.13083	3.39764	1.21654	2.35372	2.78212	14.6833	-61.8452
4.01899	19.0749	15.3086	8.57475	10.6055	12.0756	2.17931	3.62646	3.59043	1.54704	2.35011	2.88433	14.682	-63.8454
3.94871	19.3938	18.7983	8.2909	16.7371	10.653	1.99124	2.1905	3.40116	1.53061	1.80808	2.67665	14.6907	-88.6504
4.80929	23.6212	19.6312	7.8298	6.6243	9.67849	2.06899	1.54491	4.82843	1.58813	2.05676	2.59247	14.6833	-90.2955
3.71304	23.2463	16.4063	9.93347	8.72714	10.6594	2.11965	1.69398	4.8053	1.98666	2.21217	3.04524	14.6785	-92.097
5.05561	24.2523	17.2985	9.71597	8.34718	9.92999	2.14378	8.04191	3.97223	2.10486	2.25262	3.10407	14.6842	-93.9612
5.18177	20.7586	19.2243	9.57819	5.85575	7.98017	2.05908	8.31663	3.77118	1.80644	1.95731	2.79593	14.6815	-95.6891
5.30972	21.9398	18.4717	8.07942	3.72769	7.9171	2.0365	8.60322	4.77499	1.39681	1.54352	2.49077	14.6779	-97.3981
5.43926	21.1265	15.4466	8.75188	3.43486	8.47509	3.77236	8.90148	4.99371	1.42448	1.61615	2.92092	14.6763	-99.1587
5.5702	20.5417	18.2053	8.17913	3.14753	8.98235	3.85779	9.21116	5.34582	1.6824	1.65902	3.20167	14.6851	-100.948
4.37328	18.0575	15.6536	9.08738	4.03195	7.94023	2.21686	9.53201	5.46968	1.94016	2.29483	3.97927	14.6739	-102.634
5.91544	23.4694	18.3941	9.11321	4.25295	8.20623	2.38339	9.86374	6.69144	2.01023	2.30465	3.72871	14.6686	-104.468
6.87369	25.8572	21.9241	9.13452	4.12984	6.97078	4.12951	10.206	6.33848	1.71303	1.90408	2.8383	14.6757	-106.421
6.2915	27.1574	19.5764	9.96951	3.10863	6.47635	4.22508	10.5585	7.79613	1.97262	1.53573	2.56365	14.6754	-108.277
6.52227	25.8768	19.9045	9.67545	2.90414	5.81898	4.32306	9.45336	10.3126	1.99131	1.40085	2.44116	14.6623	-110.041
5.87829	27.214	21.3156	9.61337	2.72193	5.81917	2.96214	12.0938	12.106	1.87497	1.59416	2.79814	14.6634	-112.016
6.51827	27.0978	21.8351	8.87205	3.24203	7.39608	3.84763	13.3854	11.9003	2.11985	2.00642	3.41407	14.6781	-113.806
6.69387	26.9988	21.2931	7.99807	3.24175	7.51112	4.36434	12.7752	8.88041	2.08048	1.98975	3.66967	14.6841	-115.514
7.01768	19.8881	21.7945	8.14678	4.47362	8.8338	4.47636	13.2862	9.30475	3.10052	1.79419	4.19806	14.6761	-117.45
6.90601	21.7883	18.126	9.87768	4.44	6.95363	5.43474	17.0326	10.7905	3.11656	1.66176	4.61488	14.667	-119.323
7.0363	22.2652	19.4928	10.4391	3.36653	9.04621	6.33692	13.2774	10.7548	2.37722	1.47238	4.65767	14.6551	-120.924
7.16476	24.6613	20.1237	9.632	3.3365	6.97955	6.25018	13.6958	9.28896	2.30683	1.49451	4.26662	14.6441	-123.081
7.53675	22.659	20.7951	9.0091	3.28008	6.10002	5.87587	14.1201	11.6243	2.11488	2.13742	4.08059	14.6286	-124.981
7.69551	22.302	21.0195	8.36766	3.18806	5.82132	5.30082	19.5313	13.6643	2.48512	2.38124	4.12644	14.6337	-126.696
8.35274	20.1004	22.5744	9.42956	3.5883	5.54682	5.41843	14.9834	14.9453	2.9455	2.35947	4.49077	14.6512	-128.343
7.65297	24.241	24.4869	9.4916	3.59981	5.27731	5.53743	19.8143	11.6991	2.7829	1.94455	4.36164	14.6604	-130.531
8.63018	23.872	25.1085	8.7203	3.40075	5.01364	5.65769	19.8491	15.2414	2.49404	1.62955	4.47483	14.6581	-132.348
8.81155	25.6729	24.6522	7.71209	2.92835	4.78674	5.77906	17.9884	15.3833	2.40471	1.43903	3.40293	14.662	-134.08
8.72831	21.3263	19.5365	7.66759	3.025	3.93023	7.39259	17.3995	15.2069	2.70915	1.73721	3.19898	14.6689	-135.95
9.15358	22.9525	20.8711	8.65518	3.18911	5.36141	7.05691	18.8854	15.9212	3.34201	2.09669	3.48245	14.6725	-137.62
8.2105	21.3353	22.0286	8.09237	3.12949	5.47582	6.14838	18.5981	14.3245	3.36973	2.04216	3.68776	14.6686	-139.129
8.10791	21.619	25.8364	8.59382	2.73673	4.63462	6.27269	18.5449	16.3966	2.91079	1.52603	2.98113	14.6775	-140.828
8.54837	21.9213	23.7805	8.88631	2.75432	3.52909	6.39732	22.2482	13.3704	2.40289	1.55103	2.49567	14.6676	-142.968
9.41232	22.9199	25.0584	8.36405	2.82332	3.78477	6.99072	23.1569	13.1885	2.749	1.46865	2.40798	14.657	-144.889
9.38512	22.6771	22.1508	8.20494	2.8265	3.44846	7.51124	22.8183	13.7072	3.61904	1.51042	2.41206	14.6503	-146.507
8.5475	20.009	22.237	7.59099	2.74899	3.13446	8.01544	20.6802	13.4523	3.70048	1.75525	2.53243	14.661	-148.261
9.02844	19.1379	21.282	8.32126	2.99607	3.14146	6.88696	18.3879	12.7717	3.08324	1.93779	2.44933	14.6746	-150.131
9.28482	21.9589	25.433	7.65337	2.75556	2.81343	7.2014	21.9094	15.8294	3.3954	1.77604	2.42539	14.6666	-152.059
8.17776	21.5195	26.4487	7.42909	2.62438	3.09379	6.82156	19.3835	14.0924	4.05399	1.37856	2.25985	14.6513	-154.279
8.10952	19.1736	21.1419	7.41652	2.68436	2.81305	6.31874	18.946	13.5485	4.31016	1.5385	2.19869	14.6576	-156.18
9.34595	19.1197	19.7613	6.61855	2.75984	2.64043	6.27547	20.2051	15.0123	4.11198	1.50279	2.39333	14.6663	-157.893
8.3512	19.063	23.1825	6.24174	2.90087	2.33722	6.81073	24.4862	16.5736	4.47954	1.7702	2.57753	14.6702	-159.423
7.94687	18.2846	22.9582	6.96836	2.93009	2.52437	7.07286	26.3348	17.3109	4.62165	2.226	2.59775	14.6669	-161.116
8.08025	25.537	22.7309	7.2228	2.97544	2.81035	7.39452	27.378	15.6108	4.90699	2.36034	2.7717	14.6688	-162.975
8.03623	20.7056	24.84	5.55347	2.88679	2.71142	7.23791	22.7037	17.3791	5.52456	1.85658	2.32021	14.6754	-165.111
7.51926	23.4407	24.1009	5.63432	2.75084	2.33831	7.67076	22.6702	18.6003	5.17737	1.73327	2.22253	14.6696	-166.881
8.49506	18.2771	21.769	5.1196	2.64326	2.31576	7.79872	20.4232	19.8311	5.4326	1.53415	2.14557	14.6712	-168.451
8.409	18.4655	20.2381	5.4122	2.76001	2.2354	8.32338	21.7922	21.9373	6.39998	1.72861	2.35401	14.672	-170.237
7.90491	19.8833	18.9582	5.27088	2.76529	2.33296	7.96665	21.6183	22.738	6.49409	1.93584	2.3889	14.6635	-171.873
8.308	18.0019	22.4459	5.899	2.97466	2.96021	7.64643	20.6284	21.2297	6.36775	1.93654	2.68016	14.6539	-173.486
8.31585	16.8562	21.5422	5.92604	2.85349	2.6834	6.96491	24.7527	21.6446	5.39028	1.80863	2.58502	14.6509	-175.357
8.63701	18.2458	20.5378	5.14781	2.80237	2.32059	7.89237	22.8454	19.2	5.68068	1.53521	2.67272	14.6417	-177.174
8.1742	17.3514	18.8038	5.02154	12.5754	2.14103	8.43973	27.1952	18.53	6.3341	1.60953	2.34334	14.6445	-146.11
7.66428	18.7202	20.0574	4.97479	14.7493	2.3422	8.93285	27.9489	19.7123	6.49534	1.78535	2.52935	14.6502	-1.57946

## Sheet: P11
ra l	oi l	oe l	ico l	mf l	es l	ra l	oi l	oe l	ico l	mf l	es l	Kippung	Rotation
8.9391	16.539	14.063	3.83364	3.41886	2.5172	7.95244	18.5703	14.9607	4.30313	8.52759	4.98465	14.5407	-0.749934
7.89743	13.1429	14.0723	3.17301	3.00046	2.20954	7.87601	15.2167	13.795	4.3267	2.89571	2.96191	14.5382	143.513
7.65184	12.1954	13.7284	3.39793	2.89191	2.26941	8.10103	14.8943	14.748	4.89714	2.89595	3.10787	14.5372	176.867
6.9008	12.1969	11.7815	4.1696	3.69022	4.20108	7.73629	17.2816	14.0928	5.20634	3.43835	4.67804	14.5349	174.927
6.41018	14.5987	13.4945	4.40453	4.07754	4.45068	7.45606	14.711	13.1275	5.30107	3.59971	4.70047	14.5307	172.829
6.60713	14.2164	13.7103	4.2291	4.02784	4.14875	7.29454	14.1781	11.4065	4.66525	3.34127	4.67659	14.5432	170.935
7.61949	13.8292	13.5931	3.92181	3.21353	2.40473	6.97998	17.53	12.4431	4.41128	3.05121	3.3778	14.5399	169.249
7.81457	12.8759	11.3828	3.6465	2.94603	2.47206	7.20578	19.2624	11.9774	4.40725	2.87503	3.59608	14.5358	167.514
7.33379	10.9013	9.46667	3.39017	2.8049	2.29156	6.99033	17.2258	13.9442	4.60236	2.79481	3.65426	14.544	165.672
6.79686	10.1271	9.16779	2.60969	3.11608	2.2424	7.29448	17.9486	14.7146	4.60763	3.03924	3.7348	14.5595	163.725
6.1865	11.7803	10.6347	3.0461	3.40529	2.97519	7.39968	19.2461	13.8922	4.84551	3.35158	4.2128	14.5868	162.028
6.83708	12.439	12.6593	3.58137	4.12744	3.64745	7.19686	19.6994	13.9908	5.48016	3.87416	4.80195	14.6014	160.3
6.44378	11.0551	12.6122	3.71001	4.15267	3.61616	6.79237	17.8135	14.6578	5.32173	3.93638	5.06515	14.5932	158.528
6.84345	13.4281	10.3542	3.66217	3.63089	2.5408	6.53145	18.8471	15.7891	5.29852	3.31175	3.91124	14.5742	156.932
5.3377	10.67	10.0823	3.67884	3.2613	2.53963	6.35732	19.1748	13.7611	5.6943	3.4713	4.15925	14.5588	155.175
5.14371	10.3291	9.81592	3.67157	3.27202	2.5102	7.43401	21.1051	13.6376	5.59094	3.65444	4.05685	14.5669	153.285
6.55899	13.1173	9.55489	3.63142	3.41951	2.52665	8.14823	19.4234	13.5126	5.60775	3.5506	3.83452	14.5763	151.304
5.56352	13.1123	11.207	3.26434	3.89104	2.67273	8.30948	22.1945	16.2731	5.26383	3.3372	3.84653	14.5871	149.398
5.51735	9.35595	9.9962	3.05685	3.91864	3.04835	8.01608	20.6724	14.2921	5.3667	3.71968	4.2073	14.5942	147.58
4.97073	11.3401	8.79871	3.05922	3.81108	3.1518	7.30652	18.2727	13.3112	5.595	3.98774	4.65691	14.585	145.858
4.42213	9.86733	9.14519	3.00324	3.62541	2.62043	6.75125	20.529	13.644	5.77748	3.96769	4.59939	14.5547	144.199
4.8575	9.56302	10.4	2.45216	3.40419	2.82528	6.6385	20.7628	11.0577	5.79836	3.48658	4.36589	14.5462	142.447
4.70502	9.34823	9.6347	2.64874	3.41267	2.76454	6.32671	20.4597	10.7337	5.78941	3.96377	4.91359	14.5609	140.773
3.8703	8.13285	7.78753	3.09238	3.34274	2.52207	5.82031	17.8444	12.5955	5.41983	4.14651	4.54189	14.5869	139.109
3.56287	9.13013	5.37516	2.83808	3.14852	2.66804	6.38329	18.4381	9.93463	5.43639	3.95449	4.53997	14.5938	137.399
3.82471	8.86021	5.91168	2.66034	3.74055	2.92151	7.0668	17.5488	11.5822	6.07326	3.96876	4.81485	14.5944	135.524
3.2698	8.16096	5.48969	2.54884	3.91361	3.0331	6.80507	17.7427	11.9806	6.58546	4.67825	4.74525	14.5918	133.615
3.25579	6.159	5.11916	2.3551	3.8034	2.88758	6.24094	15.9083	13.4286	6.63307	5.24662	5.66914	14.5862	131.894
2.90471	5.58539	4.81893	2.50535	3.72441	2.46679	5.38163	16.2589	10.647	6.61155	6.23739	5.88205	14.5759	130.146
3.07736	5.70035	6.23135	2.48578	3.45331	2.22696	5.76882	18.0485	10.423	6.37569	7.33039	6.10002	14.5774	128.44
3.58404	5.89845	6.18394	2.39079	3.92049	2.41709	6.13907	17.5999	10.5084	6.55267	6.62633	6.16236	14.5847	126.537
3.37823	5.98339	6.47646	2.38695	4.02811	2.8694	6.77975	17.2813	12.5663	6.51621	7.48151	5.97024	14.5974	124.671
3.4612	5.41833	5.30367	2.73375	4.46754	3.06263	6.15688	20.6043	14.097	7.018	9.57103	6.67284	14.6094	122.919
3.49299	4.87057	4.94335	2.74925	4.49427	2.69861	5.16369	20.8474	13.7654	6.8526	9.61992	6.89494	14.5946	121.346
3.1403	3.59319	4.55757	2.45321	4.41741	2.63219	5.20398	18.8943	10.1471	6.6341	10.4977	6.55997	14.5885	119.624
2.80268	3.16753	4.75938	2.20812	4.20374	2.6174	5.38857	18.4262	10.6389	6.54478	10.9744	6.13798	14.5908	117.865
2.82624	3.01055	4.90851	2.16146	4.64109	2.6586	5.048	17.5221	13.5291	7.65513	14.2062	6.87795	14.6046	116.052
2.77268	3.2362	4.07828	2.41007	4.92033	2.58523	5.56622	17.0212	13.2323	7.63474	15.1807	6.93446	14.6105	113.714
2.98695	3.21123	4.24658	2.45143	5.0079	2.69442	5.57645	16.6117	11.1876	7.57913	15.2798	7.58039	14.6191	112.012
3.19468	3.24259	4.40997	2.52952	5.21097	2.89216	5.1373	15.2805	9.54702	6.8851	15.0253	6.41223	14.6195	110.452
3.17687	3.17301	4.07878	2.52822	5.68314	2.76465	4.79612	17.0562	10.6403	6.57799	16.2618	6.64316	14.6149	108.707
2.97002	2.99635	3.51185	2.39365	5.65688	2.77598	5.31631	16.0113	10.5745	6.92434	18.0013	6.89513	14.6198	106.896
2.67133	2.64777	3.31287	2.49198	5.12928	2.83625	4.82127	15.8727	9.59784	7.6285	16.9992	8.40441	14.6362	105.427
2.69466	2.87967	3.03549	2.48872	5.86016	2.71351	4.73827	17.9482	9.38754	7.58132	21.807	7.66176	14.6272	103.656
2.84816	2.72316	2.36728	2.36049	5.91031	2.72676	4.03366	18.3997	10.6359	6.89706	21.8812	7.6911	14.6098	101.871
2.80829	2.59482	3.23673	2.51679	5.5457	3.21209	3.82199	12.7129	8.43263	6.48298	18.9899	9.28029	14.5936	99.9762
2.88699	2.4803	3.3939	2.99307	5.95824	3.63746	3.59851	12.4721	5.81167	6.43213	18.7675	9.01478	14.6077	98.0842
2.73428	2.5379	3.12807	2.95035	5.71869	3.42002	3.25636	13.5686	7.31188	7.11194	18.8059	8.29865	14.6072	96.4516
2.54486	2.2721	2.36694	2.35878	5.37064	2.79653	3.04544	13.3564	7.51701	7.02941	19.9826	9.83905	14.5897	94.7469
2.52675	2.61297	2.48957	2.19512	6.21999	2.59286	2.43836	12.4514	6.22299	7.20981	22.5082	8.81991	14.5684	92.8983
2.59629	2.96558	2.69782	2.40448	6.74394	2.7658	2.65978	13.8488	7.6899	6.78857	27.0435	8.61893	14.548	90.9318
2.5479	2.96947	2.62843	2.57034	7.06962	2.85247	2.6164	14.2546	9.11985	6.91832	27.3669	9.89488	14.5591	89.1917
2.80134	2.99212	2.67371	3.00004	6.94201	3.57619	2.86781	15.0712	8.07866	7.66554	26.0292	11.1714	14.5675	87.3236
2.64781	2.94888	3.05932	2.96109	6.41845	3.56579	2.91315	13.9521	7.6352	7.73768	23.7309	10.3881	14.5702	85.4194
2.57867	2.75328	2.88844	2.64225	6.43888	3.88095	2.80629	12.2411	8.94038	7.66204	24.1116	9.96398	14.5753	83.9288
2.34656	3.0729	1.91425	2.21293	7.31369	3.83124	2.40578	11.0219	8.95396	8.11863	26.8354	12.4735	14.5682	82.3462
2.44175	3.3224	2.21128	2.49752	9.09744	4.07861	2.06193	10.579	8.25166	7.45605	28.6754	11.0935	14.5547	80.6197
2.46904	3.11143	2.64349	2.33033	8.40043	3.77744	2.05685	11.1968	6.67064	8.03838	26.8046	12.7964	14.5351	78.7871
2.33095	2.9814	2.72865	2.94285	9.02387	4.13405	2.47317	12.2292	6.27753	8.00387	29.5074	11.6701	14.5263	76.7951
3.08026	2.88695	3.71622	4.12789	9.31634	4.41518	2.86598	11.9023	5.53583	7.8798	35.639	11.5863	14.5255	74.6632
3.23718	2.94433	3.73234	4.03962	9.49041	4.4045	2.99989	11.0233	4.85367	7.58963	35.0811	11.7587	14.5359	73.0313
2.78985	2.79608	2.54692	2.46438	8.93984	4.13221	2.54511	9.17392	5.18302	6.90618	34.3799	11.9804	14.5519	71.5748
2.61896	2.51141	2.05304	2.19539	8.60516	4.07951	2.57324	9.87719	5.78785	7.39383	31.2989	11.0676	14.5728	69.811
2.35327	2.86833	2.14846	4.15299	9.2891	3.59131	2.43626	10.0339	5.61483	6.41312	33.2575	11.7956	14.5818	67.9081
2.23266	3.59546	1.991	2.37987	10.419	3.8977	2.2995	9.58692	5.17746	7.3483	36.8024	13.0568	14.5727	65.8779
2.54003	4.19671	3.2624	4.38952	11.1952	4.68331	3.16089	8.87196	5.40124	6.54368	36.8526	11.9276	14.5801	64.0843
2.59477	4.54057	3.49355	4.62098	11.1322	4.6954	3.08765	9.55573	5.29164	6.74241	35.7447	12.7885	14.5912	62.1308
2.56413	4.52046	3.02609	3.64277	11.5952	4.33694	2.0481	9.89917	4.59699	7.51279	35.7301	12.6534	14.5873	60.3808
2.55208	4.55396	2.55536	3.3552	14.8231	4.60403	1.90828	10.7894	4.11172	7.21104	36.3491	11.3365	14.5743	58.8132
2.29278	4.09233	2.15042	4.06953	15.9729	5.15416	2.15444	11.2531	3.63343	7.3118	35.005	10.9119	14.571	56.9155
2.13701	4.03382	2.40391	4.15165	16.0578	4.91377	2.33372	9.85286	3.53311	7.30323	36.155	10.6275	14.5684	55.0957
2.55052	4.86271	3.36184	5.0205	17.6412	5.71611	2.8386	9.18729	4.07173	6.90013	37.0007	12.289	14.5671	53.2854
2.63572	4.50787	3.32689	4.62848	18.4362	5.60339	2.58058	9.08399	4.18299	6.59307	36.9606	13.5959	14.5835	51.4117
2.72915	4.64722	3.02465	5.03352	20.3709	4.77915	2.3163	10.4258	3.99967	6.52105	39.2099	13.0468	14.5971	49.5066
2.43879	4.52978	2.24048	4.52075	22.6954	7.66494	2.06683	10.2166	3.76686	6.31482	36.4032	11.9628	14.5931	47.7952
2.22964	4.60143	2.52463	4.96096	26.1029	5.93397	2.00803	9.48661	3.78774	6.44095	35.4593	12.399	14.5765	64.8836
1.98537	4.93816	2.75061	4.70028	28.3207	6.56723	1.97936	8.81257	3.45895	6.00758	33.9575	12.0419	14.5651	66.3742
2.08615	5.10038	3.56942	5.29208	28.8123	7.8602	2.32658	9.20813	4.01826	6.3104	35.4212	11.8404	14.5686	55.8567
2.44514	4.73498	3.49662	5.94002	28.8313	7.79532	2.43206	8.29425	3.97406	6.54976	31.3269	11.3674	14.5707	40.3342
2.55998	4.76391	3.20941	5.72331	32.1236	7.2857	2.27076	7.65799	3.81882	6.25626	30.9961	10.4998	14.5637	38.7045
2.31925	4.63695	3.02798	5.46178	34.7281	7.8402	2.18403	7.96835	3.77754	5.93281	32.0408	13.1953	14.5621	36.9493
2.41519	4.92224	2.87807	6.68109	37.0494	9.29818	2.15911	7.88253	3.70744	6.62491	37.0147	11.7785	14.5714	34.8377
2.55797	5.36568	2.80202	7.25186	39.3249	8.09079	2.2982	7.64679	3.28495	7.15424	33.339	12.0478	14.5751	33.0621
2.81575	5.2973	2.98556	8.132	38.158	9.56398	2.49578	8.02989	4.04382	6.70635	36.9768	11.959	14.5598	31.2377
2.81374	5.28853	3.18456	7.8632	34.8755	9.38409	2.58973	7.50568	4.14925	6.91369	32.7989	12.22	14.5401	29.5959
2.64132	5.28745	2.83653	7.21146	35.8162	7.99542	2.43952	8.35603	3.87875	6.8445	32.4908	12.3899	14.5397	27.805
2.77141	5.33106	2.45816	7.48172	40.9689	10.7572	2.15074	7.61427	3.47702	7.22591	36.1999	11.34	14.536	26.2176
2.72237	5.13628	2.06621	8.01422	47.7772	12.8282	2.06616	6.91916	3.33861	6.79438	33.6777	11.2332	14.5289	24.5079
2.3368	5.50733	2.24934	7.70088	43.6999	12.1938	2.21704	6.85003	3.36223	6.7243	35.4965	9.93927	14.5312	22.583
2.35373	5.53312	2.94795	7.05707	41.7661	9.51453	2.69589	7.98412	3.58785	5.94197	35.087	10.9116	14.5462	20.7698
2.64056	5.36275	3.57586	7.16517	38.265	10.437	2.98277	8.42012	4.79374	5.86331	32.5675	10.7416	14.5442	18.9969
2.59304	5.34658	3.47631	7.7235	42.866	10.7592	2.59716	8.39125	4.66578	5.7838	29.8908	10.0304	14.5355	17.1048
2.31205	6.03669	2.46633	7.77857	42.8275	11.2461	2.22527	7.29107	4.19503	6.66888	30.2857	9.57266	14.5347	15.2701
2.40365	5.9172	2.32711	8.26052	50.7651	11.4186	2.07107	6.85213	3.31534	5.62264	29.2566	10.3085	14.5275	13.5369
2.5124	5.37057	2.40785	8.08578	49.0819	11.8272	2.0996	6.84315	3.26049	6.24991	27.0632	10.5626	14.5158	11.726
2.31637	5.66138	2.41926	8.30859	47.8061	11.402	2.21665	7.47083	3.28523	5.46765	29.6214	10.8846	14.507	9.95272
2.79775	6.50135	2.92791	8.88998	43.1685	11.2651	2.31493	7.57296	3.81066	5.27066	29.5361	10.7836	14.5138	8.25056
2.89505	6.70475	3.22649	9.43968	47.4067	11.5143	2.3599	7.10131	3.48698	4.9582	28.1333	11.0731	14.5177	6.64773
3.14874	6.64461	3.08299	9.71124	49.1206	12.363	2.55792	6.65222	3.28409	4.89193	24.4984	10.9492	14.5168	4.65585
2.75048	7.45009	2.76342	10.0914	52.5462	12.2148	2.47784	6.26699	3.4272	4.32863	24.2125	9.55648	14.5324	2.89467
2.8001	7.89511	2.9267	8.50957	53.6149	13.2177	2.45876	5.95487	3.35974	4.26865	25.3958	11.1485	14.5483	1.19982
2.87147	7.74756	2.97804	8.60943	51.5734	11.8877	2.15524	6.12588	3.33394	4.61383	23.9939	10.6819	14.5516	-0.333729
3.10714	9.44055	3.62255	8.70707	57.6247	13.9093	2.36755	6.22944	3.17918	4.60191	21.7506	9.00181	14.5455	-2.23897
3.16077	9.9953	4.371	8.8024	45.5478	11.6312	2.83544	6.14323	4.13352	4.91297	21.5919	9.19718	14.5289	-4.26164
3.16774	9.9153	4.36845	10.7405	54.9852	11.6943	2.91348	5.94017	4.22322	4.98588	20.7206	8.79878	14.5183	-6.00303
2.91934	9.31814	3.48423	9.77733	55.1441	11.7508	2.48697	5.18557	2.99447	4.25461	18.3689	8.52816	14.5257	-7.79812
2.72534	7.28952	3.43816	8.90771	53.9502	11.8007	2.46018	5.92615	3.14989	3.92511	19.0134	8.14	14.5283	-9.82585
2.3876	8.41271	3.46512	9.60836	56.3338	13.0089	2.52654	6.31364	2.97448	3.99116	19.6861	7.56096	14.5386	-10.4486
2.57191	8.94879	3.69277	10.1629	56.1344	13.9195	2.61546	6.23515	2.91542	3.7113	17.8241	6.99998	14.5454	-12.2795
2.4573	8.68958	3.75546	9.89022	58.8306	14.2186	2.55015	5.64875	2.85045	4.02233	16.28	7.8107	14.5406	-15.5401
2.7825	7.95779	3.90921	9.32841	52.3755	11.9315	2.41391	5.11252	3.12616	3.92194	16.7366	7.62582	14.543	-17.4829
2.93862	7.61656	3.81206	9.58841	48.8292	14.7965	2.37552	5.34241	3.07365	4.05811	16.4816	7.26898	14.5429	-19.3722
2.89221	8.12007	3.58735	9.26177	51.1597	13.0749	2.4094	4.981	2.90708	3.78198	13.8375	5.98096	14.5393	-21.0222
2.87751	8.16531	3.59194	9.048	56.7312	11.6971	2.48737	5.39738	2.90801	3.86252	13.3133	7.08784	14.5337	-22.929
2.86728	8.35031	3.59715	11.4402	46.1009	14.5057	2.42777	5.38491	2.84743	3.78895	13.5462	5.44318	14.5532	-24.8502
2.75243	8.17503	3.72868	11.5557	45.9443	11.9343	2.35128	4.72958	3.02034	3.81365	13.4351	5.60884	14.56	-26.9346
2.85458	8.84405	3.22822	10.7936	51.0068	11.9129	2.28167	4.76501	2.9028	3.68062	10.7738	5.18178	14.5587	-28.4688
2.96815	9.61404	3.73546	9.54178	45.0727	13.5672	2.62638	5.10042	3.51394	3.51256	10.0877	5.70179	14.5551	-30.0451
2.664	10.7632	3.9604	8.99429	43.22	14.5338	2.53455	5.22979	3.79114	3.49634	9.45419	5.22985	14.5463	-31.5979
2.3307	10.6828	3.74989	9.10202	46.473	13.9134	2.5147	5.12328	3.91969	3.26542	10.7504	5.88768	14.5514	-33.6004
2.42092	11.5132	4.03324	9.02081	41.9952	12.3994	2.1613	4.83702	3.08769	3.04986	9.40415	5.34264	14.5571	-35.5387
2.76673	11.5345	4.42895	9.58741	46.9476	11.7913	2.53202	4.15311	3.08259	3.03336	10.0988	4.56747	14.5561	-37.4185
2.59463	11.3823	4.66699	8.58101	46.6201	11.5153	2.57907	3.56174	2.86	3.00951	9.5218	4.16958	14.5521	-39.3355
2.4053	12.4416	4.53277	8.80477	49.6566	11.7997	2.58448	2.41818	2.6015	2.94471	9.2164	3.99973	14.5364	-41.1982
2.48067	12.0847	5.26324	9.82535	41.2302	10.6131	2.45974	3.04677	2.67644	3.27578	7.72723	4.0905	14.5229	-43.0762
2.63494	12.2942	5.40683	9.6607	39.2414	10.0635	2.34236	3.78352	2.58573	3.38934	7.51179	4.65274	14.5246	-44.7339
2.72423	15.4694	4.92923	9.63481	41.6553	11.0084	2.36682	3.95242	2.38336	3.54148	8.22719	4.82313	14.5486	-46.691
2.64893	13.9308	4.77062	9.72627	40.2707	11.9922	2.23082	3.55466	2.16349	3.64229	8.04064	4.26842	14.569	-48.5552
2.80362	14.2304	5.42858	10.1449	37.4663	11.2588	2.20842	3.22178	2.48725	3.07803	7.22	4.33092	14.5695	-50.4236
2.8421	15.0686	6.09673	9.54358	32.4557	9.6029	2.13381	3.31808	2.60013	3.161	6.89054	4.2244	14.5596	-52.212
2.58876	13.8486	5.94772	8.90738	32.7106	8.73251	1.97848	3.71766	2.65682	3.24185	6.91045	3.84302	14.5437	-53.9927
2.9291	14.1273	6.01578	10.2825	30.557	9.47154	2.07768	3.94563	2.79842	3.23152	6.21598	3.97368	14.5463	-55.809
3.05936	14.974	6.60828	8.96562	33.8163	10.1915	2.4288	3.9591	3.23371	3.128	6.53067	4.31522	14.5519	-57.5892
3.05496	15.3485	7.19595	9.7354	35.5086	10.5387	2.40907	3.35623	3.39911	3.15668	6.70293	4.01205	14.5572	-59.5554
3.0544	15.0286	6.94332	9.86174	31.9551	9.19627	2.46802	3.09477	3.51766	3.00346	6.10278	3.90669	14.5533	-61.3603
3.37498	15.8987	7.496	9.04704	29.0431	7.28502	2.33038	2.52269	2.9456	2.97616	6.19826	3.37025	14.5405	-63.1517
3.14915	15.7693	8.18657	8.76906	30.4269	7.06363	2.22382	2.2144	3.11265	3.06093	6.07253	3.24129	14.5346	-64.7936
2.98049	13.1837	8.45437	8.81801	29.2511	6.92184	2.29231	2.12522	2.97317	3.11743	5.8558	3.77556	14.5307	-66.584
2.98465	12.2747	7.62032	10.2581	29.0503	8.06015	2.34098	2.09347	2.9722	3.07479	6.01524	3.8511	14.5367	-68.3384
3.09362	13.7328	7.03444	10.6734	30.8231	7.43111	2.37995	2.27886	2.51943	3.00483	5.96484	3.71	14.5453	-70.4385
3.44276	14.9543	8.83778	11.5051	33.8776	7.57128	2.83373	2.85125	2.93307	3.1637	6.49339	4.56678	14.5511	-71.7431
3.41036	16.331	9.60465	11.3994	31.8378	8.13321	2.77986	2.65477	3.03881	3.19855	6.27417	4.4303	14.5474	-73.4143
3.15876	16.5301	9.04222	10.136	22.3313	7.76676	2.36541	2.14786	2.60233	3.06254	5.57023	3.79779	14.5554	-75.667
2.63571	15.7112	8.34018	9.51935	28.2497	6.47136	2.09312	1.84	2.83407	3.19946	5.70949	3.2126	14.5666	-77.8478
3.04681	15.9806	10.2811	11.0891	28.4892	6.04281	2.22737	2.03998	3.09806	3.0681	5.49448	3.50676	14.5698	-79.5341
3.21675	17.3204	10.6303	11.2066	17.455	6.64076	2.17823	2.23095	3.25267	3.10872	4.21958	3.46131	14.5729	-81.0075
3.26752	17.6356	10.9622	9.81256	13.1119	6.23853	2.10765	2.37454	3.85244	3.61606	3.84285	3.26602	14.5823	-82.76
3.27918	17.5792	10.8245	10.0179	23.9616	6.03501	2.23077	2.88781	4.74741	3.78292	3.7443	3.42431	14.5884	-84.6532
3.30405	16.1193	10.8944	9.46565	11.7445	6.43396	2.51627	3.02799	5.96651	3.40301	4.05491	4.47873	14.589	-86.4881
3.37677	15.7421	11.6065	9.7239	11.6919	6.24843	2.3963	2.73615	5.06951	3.42939	4.24324	4.41793	14.5869	-88.1792
3.82443	16.7907	11.6231	9.16631	10.6814	5.29054	2.13497	2.16806	4.37277	3.42632	4.29661	3.04871	14.5831	-89.8101
3.76381	17.4067	11.8705	9.32159	7.62499	4.83556	2.08493	2.07421	4.60988	3.52986	3.89579	2.90974	14.5765	-91.7985
3.85063	16.6095	12.1411	9.37777	6.7374	4.62496	2.36858	2.30163	5.20376	3.30305	3.55536	2.65712	14.5676	-93.6567
3.85576	15.9045	11.1508	9.41639	6.46151	4.55794	2.52316	2.56324	4.53884	3.84568	3.41329	2.80873	14.568	-95.607
3.78263	16.2225	13.2096	8.26931	6.1265	3.9938	2.46766	2.6482	4.67466	3.81546	3.60861	2.99822	14.5619	-97.4195
4.43795	17.2614	11.5581	8.27016	5.13498	4.33539	2.87534	2.97644	5.96642	3.57129	3.82654	3.24534	14.5473	-99.1919
4.79652	19.4881	12.7082	9.97665	4.99184	4.83372	2.81565	3.54447	6.28858	2.94067	3.66686	3.10739	14.5486	-100.816
4.43141	18.7469	11.5461	10.1675	5.14008	4.46384	2.71697	3.49929	6.54478	3.14682	3.75231	2.91359	14.5465	-102.75
3.93853	18.2034	12.4007	9.59658	5.12635	3.64809	2.71101	3.62674	6.57824	3.3235	3.38606	2.76033	14.5495	-104.801
5.83841	17.2079	11.6877	8.83066	5.24048	3.88965	2.65811	3.08356	5.84124	3.13071	3.057	2.80708	14.555	-106.494
4.34917	17.7164	11.9421	8.42555	5.07299	3.88563	4.50186	3.18253	6.79346	3.41653	2.95841	2.80489	14.5667	-107.975
4.91376	18.2999	12.5457	8.50882	4.70404	4.16048	4.63022	3.51565	8.15769	3.61148	3.08529	3.3902	14.5551	-109.421
5.31515	19.2537	13.5755	7.64063	4.91437	4.35001	2.95061	3.60276	7.62367	3.793	3.72791	3.87225	14.5356	-111.388
5.62858	19.0105	12.3054	7.40667	4.89589	4.45544	3.18181	4.48229	8.72849	3.8956	3.99823	3.9601	14.5272	-113.491
6.11381	18.2542	11.3561	8.15255	5.57074	4.28368	4.16143	7.44517	12.3798	5.05657	4.51978	3.55277	14.5288	-115.479
6.5561	21.4879	12.5008	7.97594	5.54364	4.05498	4.94874	9.01871	10.8495	4.51156	4.24845	3.33725	14.5262	-117.537
6.14635	19.0563	13.5996	7.99732	6.0033	3.86501	5.04472	8.759	13.5964	3.60424	4.19194	3.27536	14.5289	-119.276
6.65696	18.0105	13.3476	7.91533	5.10951	4.265	4.7202	8.25537	11.997	3.69749	3.83031	2.69665	14.5366	-121.164
7.90422	18.6454	11.649	8.41756	4.59089	4.51691	5.10863	8.57643	12.8025	3.75385	3.82414	2.81573	14.5483	-122.947
9.12704	21.5878	13.8009	6.82716	4.5295	4.99366	5.60853	9.65912	14.497	3.93861	3.96785	3.59813	14.5618	-124.296
9.32236	21.5689	15.8543	7.36304	5.14855	4.6692	6.30312	10.5226	15.6467	3.78161	4.18705	4.15115	14.572	-125.901
9.14399	23.1644	16.4618	8.17607	5.24127	4.67318	7.00244	10.361	13.5361	3.65961	3.99569	4.24285	14.5738	-127.897
7.5896	22.547	16.2468	9.00061	4.89055	3.36206	6.61136	13.7738	11.7488	4.38094	3.61583	3.10328	14.5683	-129.968
7.39264	22.1205	15.4721	9.8377	5.41219	3.65288	7.29425	14.1218	12.7474	4.93709	3.98043	3.10284	14.5678	-131.668
7.93575	24.359	15.6018	9.90483	5.01766	3.38306	6.67487	14.6469	16.7036	5.17197	4.1323	3.01304	14.57	-133.47
9.91741	22.8337	17.9529	8.08689	5.81365	3.28145	8.68462	15.4526	14.6177	4.2148	4.68748	2.97162	14.5648	-135.37
9.03126	26.6572	16.1985	8.02075	6.24188	3.40326	8.30348	15.9212	15.0277	5.61784	5.28698	3.33013	14.5674	-137.152
10.3577	22.69	16.4256	7.95682	6.6803	3.64363	8.25731	14.9212	14.9608	5.51231	5.55498	4.07385	14.5622	-139.064
10.2145	21.7375	16.7808	9.26355	6.30744	3.61123	8.62211	13.3704	13.9439	5.47986	5.29423	3.95569	14.5542	-140.756
9.87335	20.4513	16.151	7.64678	4.93862	3.45644	7.66795	11.9838	14.3665	5.20606	3.89852	3.15436	14.5532	-142.401
10.1149	23.9425	15.0862	7.54175	4.47685	3.43823	7.88182	14.8309	17.1998	5.25321	3.38915	3.31839	14.5614	-144.205
10.2005	23.502	15.7179	8.47652	4.89891	3.28248	9.08389	16.0169	18.891	5.44901	3.39923	3.07692	14.576	-146.051
9.70875	24.56	14.8259	8.83411	5.22385	3.12735	9.19536	16.1568	19.7999	4.92085	3.58676	3.16234	14.596	-147.803
9.37204	22.2763	14.7586	8.68847	5.96477	4.52015	9.90348	16.3499	18.0523	4.60867	4.35291	4.3945	14.616	-150.001
10.625	25.686	16.0345	9.33831	6.07795	2.11416	8.79089	20.5478	18.5052	5.61609	4.64555	4.69558	14.617	-151.978
10.8182	25.0987	14.4533	8.89002	6.08387	2.18314	9.03199	17.3808	19.2153	5.75356	4.77307	4.88164	14.6172	-153.784
12.7363	25.3372	16.3737	8.03761	5.30253	4.09479	9.9936	17.9512	18.7036	6.37018	4.30952	3.7134	14.6137	-155.294
10.3208	27.156	15.2922	6.16216	5.13236	4.01226	9.34083	22.707	18.0014	6.29031	4.21564	3.83231	14.6134	-157.162
12.9259	27.7849	20.2749	7.14304	5.33665	3.27344	10.1809	19.1306	18.7325	5.91399	4.35268	3.42629	14.6262	-158.877
11.5631	26.07	17.7315	6.93861	5.45695	3.17494	10.0544	19.74	21.6474	6.13691	4.56472	3.20492	14.6285	-160.872
11.7404	26.3206	19.435	6.14756	5.5454	3.22054	10.3249	20.3625	22.2541	6.66847	4.52995	3.53082	14.6081	-162.499
13.1552	29.5019	17.4502	7.29407	5.48566	3.37808	11.5168	24.589	21.981	6.75357	4.38407	4.06611	14.6019	-164.349
13.0521	27.2099	18.0824	8.21458	5.35604	3.49884	11.267	18.1932	21.7137	6.14329	4.46651	4.46637	14.5967	-166.102
12.2444	28.9337	20.5815	7.19475	5.21542	3.44432	10.232	20.6828	21.9199	6.19117	4.39421	4.06444	14.5986	-168.164
11.8007	26.8473	17.5882	6.8821	5.3149	3.44871	11.4697	21.0734	25.0251	6.75763	4.30551	3.71102	14.5999	-169.863
11.5429	24.5293	18.3771	6.56188	5.08764	3.26328	11.1665	20.6598	24.2394	5.43767	4.21536	3.98148	14.5933	-171.342
11.9555	25.6495	16.2147	7.66576	5.04009	3.78278	11.4924	21.059	25.2634	5.73841	3.78077	3.9663	14.591	-172.879
11.1744	24.929	17.9875	7.88209	4.78333	3.68585	12.3967	25.0985	24.9726	5.60629	3.88736	4.53654	14.5873	-174.771
11.5434	27.2841	19.2003	8.17595	6.31116	3.75267	11.6981	25.8303	21.4926	5.94653	5.07894	4.90459	14.5742	-176.685
11.2815	27.65	20.5711	7.38379	6.63587	3.35974	12.206	26.5763	22.8014	6.08144	5.31078	4.3053	14.5571	-145.229
13.199	29.05	17.8274	7.80909	20.9563	6.61675	13.3853	23.5766	22.8227	6.44745	4.08512	3.58033	14.5692	-1.11907

## Sheet: P15
ra l	oi l	oe l	ico l	mf l	es l	ra l	oi l	oe l	ico l	mf l	es l	Kippung	Rotation
4.92274	13.1555	25.2155	4.70195	2.9508	3.01942	13.7828	9.75158	30.8832	11.3726	3.33556	2.10753	14.5421	-1.26292
4.76766	13.4221	26.1655	4.19101	2.85649	2.99344	13.2656	8.53745	30.0135	11.1389	3.13043	2.9648	14.528	142
4.6386	12.0992	26.7126	4.08987	2.63971	3.19665	12.675	8.94086	26.0081	10.4577	3.21369	3.76588	14.5136	175.93
4.17569	11.4507	26.8555	4.43055	2.80559	2.65504	12.177	11.5001	31.1634	9.68491	2.88013	4.33785	14.489	173.91
4.42072	8.86795	23.8879	4.72421	2.82017	2.81945	12.1077	11.7218	32.627	10.7097	3.07707	4.42938	14.4789	171.87
3.30631	8.54426	23.852	5.2562	2.88414	4.27249	11.0324	12.2517	31.2244	11.2533	3.35954	6.13045	14.4871	170.139
3.31086	8.87637	20.4054	5.14506	2.79979	4.55818	10.8512	11.9647	30.1283	12.9832	3.30464	7.33402	14.4942	168.417
3.37534	9.14889	20.4694	4.35704	2.60382	5.72781	11.3161	12.8234	29.7214	11.9191	3.14803	7.55575	14.5081	166.633
3.30216	9.34537	22.3741	4.87505	2.4226	5.57872	10.6818	13.2098	31.9811	12.157	2.96617	6.33644	14.5078	164.963
3.57447	9.11856	25.6969	5.19956	2.62433	7.4539	10.3512	12.3315	30.7567	11.487	2.98489	5.73429	14.5024	163.326
3.1769	7.68514	24.979	5.27971	2.40382	7.05779	10.5372	11.6155	33.0659	12.796	2.96825	11.1136	14.5027	161.566
3.0505	7.5831	22.4238	4.13291	2.28905	5.92472	9.72523	11.3967	30.8958	11.5318	2.69489	12.3055	14.521	159.588
2.9385	7.05334	20.8807	4.23454	2.36923	7.89886	10.3857	14.2639	34.9905	14.2376	3.16348	13.9156	14.5381	157.866
2.76454	6.23693	24.7345	4.28947	2.81998	8.7199	9.14438	15.5008	35.2145	16.3142	3.92013	13.8184	14.5543	156.212
3.33761	7.15664	24.7981	4.62047	3.16046	7.66763	9.03875	13.0278	33.8683	17.3576	4.24107	13.1096	14.5443	154.571
3.17365	8.10658	22.6777	4.28711	3.04926	7.72188	8.55475	14.7783	34.2374	17.3419	3.9547	8.83298	14.5233	152.925
3.25014	8.20962	25.8921	3.59735	2.4887	7.01698	8.456	16.1705	36.8827	13.9976	3.24795	12.2301	14.5246	151.055
2.46527	8.40066	26.0813	3.3445	2.31802	9.87681	8.88783	17.1926	33.6888	15.2562	3.0635	15.1491	14.5386	149.128
2.23532	7.16914	24.6747	3.15742	2.12515	9.51592	7.62149	16.6976	24.9011	16.1608	2.95	15.4665	14.5518	147.428
2.24834	6.12324	21.7077	2.58088	1.81335	6.65191	7.65298	14.8424	28.3877	15.7406	3.2156	14.8503	14.55	145.585
2.54111	6.88677	24.0554	2.85706	1.76072	4.50575	7.43853	13.9354	30.2208	14.8872	3.38975	16.5859	14.5608	143.445
2.54618	6.58431	23.8888	3.10517	1.64694	4.03077	7.23321	15.2726	25.061	14.2317	3.6715	20.5322	14.5677	142.166
2.4919	6.5511	20.7334	4.23185	2.17187	4.86912	7.03377	17.8872	27.9078	14.8092	4.04037	24.4048	14.5783	141.042
3.06863	6.03981	18.4168	4.94344	2.53456	5.96598	7.87288	16.3457	30.2315	17.208	4.62054	27.5533	14.584	139.521
3.00325	5.75394	20.65	5.0395	2.62067	12.7102	7.72245	16.7758	29.5025	18.1004	4.37654	26.3062	14.5752	137.16
2.12049	5.60055	19.118	4.22908	2.07693	13.9753	5.60874	15.8788	26.3336	17.6114	3.95079	22.2907	14.5718	135.316
2.22733	4.99164	16.6443	3.58871	1.85631	15.2582	6.04442	15.1547	22.7706	16.4568	4.10339	23.2967	14.5696	133.47
2.343	5.94576	22.2281	4.08749	1.74814	8.4227	5.58444	18.7371	25.8528	16.1557	3.84554	21.2345	14.5618	131.434
2.41752	5.45133	23.1541	3.91079	1.85128	10.1654	5.73828	18.8487	30.0589	19.2088	3.63248	18.1198	14.5381	129.623
2.22621	5.06028	22.1228	3.83634	1.73751	10.2033	5.2247	16.9197	22.407	16.6658	4.3331	20.3449	14.5164	127.897
2.44832	5.16973	22.8414	3.50588	1.77519	8.23296	5.13797	18.6663	31.6663	16.7053	4.76154	22.1812	14.5185	126.134
2.50998	6.53246	23.2338	3.25436	1.94932	8.03052	4.87693	20.5661	29.0717	17.3858	4.62497	22.9861	14.526	124.085
2.66776	6.9427	21.0287	3.57575	2.45219	8.51709	5.22921	19.1451	25.8299	15.3884	4.568	24.7021	14.5337	122.377
2.73914	6.36532	19.2351	3.89943	2.43363	10.1843	5.38732	19.36	21.7246	16.6721	4.47951	30.4292	14.5303	120.939
2.503	5.32525	19.8238	3.64114	2.00929	12.982	5.32561	17.8328	20.6711	16.6481	4.44351	31.8997	14.5263	119.215
2.62078	5.03986	17.9992	3.57343	1.93824	12.4917	5.15862	19.2637	21.4107	17.0287	5.64596	34.1881	14.5289	117.139
2.73179	5.07628	18.8806	3.25878	1.85923	7.56918	4.94081	20.485	20.12	19.1673	6.02484	31.7946	14.5395	115.366
2.67542	4.67388	19.1156	3.08665	1.74078	7.9365	4.64658	22.4555	20.521	16.5212	5.23284	29.2225	14.5497	113.981
2.54635	3.7212	20.8985	2.62079	1.72379	8.64653	4.55578	22.209	16.4331	16.1465	5.17629	32.4588	14.5485	112.211
2.53529	3.57374	16.5189	2.68301	1.845	9.16252	4.86305	19.9071	14.6338	16.3414	5.21042	36.1236	14.5338	110.438
2.46532	4.22789	17.3762	2.81306	2.06163	8.15617	4.45369	21.4859	13.9306	16.4909	5.97985	40.8184	14.5183	108.587
2.56315	4.69372	16.2176	3.91667	2.68052	8.04767	4.20931	18.9598	11.5171	15.5995	7.27204	41.3156	14.5292	106.858
2.5711	4.84621	17.2887	4.25012	2.77934	9.3356	4.72791	17.8472	11.8225	16.039	8.39913	40.2923	14.543	105.077
2.9067	4.22063	16.6369	3.70576	2.29504	12.0625	4.9242	18.512	12.603	15.4292	8.91155	43.9653	14.5405	103.307
2.60444	4.09808	13.0004	3.66617	2.18921	13.4212	5.03398	21.3006	11.7267	14.0049	9.27748	43.3235	14.5327	101.546
2.3781	3.43599	13.4857	3.51074	1.99833	13.5247	4.29863	18.381	11.2166	14.6073	10.1328	44.4645	14.5272	99.5957
2.74201	3.72404	12.58	3.9205	1.93635	8.78729	4.34485	20.1944	11.5325	14.9376	8.59383	40.3827	14.5305	97.6983
2.77675	3.68746	11.6661	4.33782	2.01505	11.3578	4.47291	17.8573	8.4486	16.5544	10.2811	36.5281	14.5197	95.9632
3.2501	3.79654	11.064	2.80784	2.03139	13.5413	4.67364	19.3504	6.78714	17.0808	10.8902	37.4622	14.5178	94.3708
3.2492	4.23806	14.0071	5.5478	2.08324	10.4961	4.55769	20.5987	7.27009	15.9763	11.2508	46.1698	14.5203	92.5583
3.3795	4.39017	13.7289	4.38355	2.59556	12.8375	4.24678	17.5955	7.47625	14.8995	10.8589	48.0518	14.5203	90.7376
3.15034	4.25895	14.0295	3.75482	2.658	11.9257	4.24037	19.6464	6.68633	15.9293	10.9603	53.4991	14.524	89.0317
3.20966	4.05827	15.3028	2.87861	2.40644	11.3354	4.26016	19.751	9.54099	15.9111	11.9469	52.0508	14.5281	87.0198
3.00357	3.85418	12.7195	2.68305	2.52384	8.8225	3.9785	17.3287	9.22232	16.0274	12.3077	49.221	14.5236	85.2237
2.8792	4.50229	13.6398	2.87082	2.65573	11.5645	4.19122	16.5074	6.57489	13.6336	15.4781	46.0879	14.5213	83.8214
2.76678	4.18723	12.2323	2.91082	2.62536	13.692	4.30535	17.5409	5.55405	14.2811	18.3959	42.5003	14.517	82.3118
2.77362	3.77112	9.54684	2.95947	2.61486	13.4898	4.39929	16.98	7.15355	14.9382	20.6557	44.9253	14.5088	80.5566
2.60941	4.42092	8.39226	3.40661	2.53683	8.94721	4.30737	18.1763	7.29158	14.2693	19.7473	45.6772	14.505	78.6917
3.05133	4.58368	9.08226	3.44123	2.86877	10.6733	4.89924	18.4444	4.98958	13.9703	25.1005	41.3923	14.5085	76.5779
3.19021	5.04058	8.80032	4.04384	3.25151	11.5036	5.00253	17.003	6.07536	13.6193	24.8453	43.5642	14.513	74.6869
2.92992	5.46835	6.47992	3.72754	3.86307	10.1828	4.75976	15.4797	6.65891	13.0901	21.6783	42.5551	14.5025	72.939
2.84137	5.77909	7.65333	3.87141	3.60793	10.3438	4.60484	15.2391	6.14832	13.2641	21.8756	41.6515	14.4921	71.5559
2.55337	5.3569	7.81166	4.13542	3.87179	13.7982	4.58409	14.9946	5.12994	13.8198	20.5116	51.0201	14.4915	70.0594
2.53396	4.7993	6.41504	4.21271	4.41237	15.6333	4.70607	13.6257	3.68067	14.1604	26.5315	43.9356	14.5059	67.9869
2.79476	4.78737	7.2907	4.50628	4.81049	17.981	4.78539	11.5021	3.97124	12.2215	29.2784	51.5154	14.5101	65.8206
2.74561	4.72278	7.83639	3.9238	4.36378	13.587	4.62707	11.6793	4.4076	11.8511	30.1343	51.7094	14.5154	64.2803
2.48249	5.71872	6.57291	3.87869	4.31248	15.1857	5.33073	15.2266	4.9511	11.1623	28.967	51.8676	14.5197	62.5141
2.42451	6.04577	6.26125	3.88832	5.0086	13.8093	5.42214	16.1303	5.1668	11.6455	23.9718	45.6636	14.5225	60.7326
2.66015	6.09129	7.33413	4.05535	5.29286	12.4062	5.2896	14.555	5.30505	12.1147	30.7035	46.8026	14.5329	58.832
2.79217	5.28478	7.11809	3.86601	5.25952	18.1715	5.26612	15.0412	5.11522	11.7133	30.2659	50.8725	14.5362	56.718
2.62481	6.03067	7.74962	3.69168	5.46991	21.4805	5.01134	14.0263	5.11175	11.5738	31.6764	52.9624	14.5255	54.8846
2.34031	5.61444	6.23396	4.01975	6.25447	21.2861	4.79873	11.8548	4.31927	11.8151	29.9634	56.6137	14.5078	53.1702
2.3402	5.54461	5.08908	3.54442	6.46103	21.3586	4.36774	11.4687	3.71736	11.991	24.3827	56.9764	14.5173	51.4887
2.38447	5.05408	5.75423	3.34364	7.48716	23.5641	4.306	9.47316	3.71436	13.0608	32.4552	51.9923	14.5077	49.609
2.17151	5.10204	6.78225	4.18255	7.97287	24.9521	3.92299	9.41555	4.21498	11.4386	29.5103	60.1487	14.5063	47.4632
2.18857	5.57402	6.90378	4.3123	7.19541	26.4119	4.04659	12.0019	4.40261	10.1665	25.8308	55.4955	14.5042	45.9152
2.30683	5.75665	5.90939	4.2236	8.13756	28.4029	4.2937	13.2973	3.54397	10.4086	29.4314	51.5372	14.5033	44.2441
2.61828	6.1845	4.76539	5.3918	12.2119	30.5949	4.62315	10.6905	3.69064	9.81831	24.1587	60.3365	14.5065	42.5375
2.55527	6.29613	4.88616	5.59104	13.8067	24.2166	4.45437	7.67786	3.39601	10.6533	24.0411	57.437	14.5186	40.4542
2.36617	5.48683	5.0861	5.53268	13.4303	23.0061	4.44412	7.31406	3.63837	10.4874	23.9001	50.795	14.5155	38.4239
2.10592	4.88786	4.64317	4.68902	12.8563	22.4467	4.37358	9.56589	3.70384	9.28824	23.7363	59.2423	14.4869	36.4915
2.20121	6.0759	5.02638	5.97526	16.4372	21.721	4.68748	10.8552	3.78834	10.0601	27.6419	55.2104	14.4664	34.7688
2.58283	6.41313	4.86557	6.1456	16.1018	24.3583	4.46225	11.1877	3.60161	9.33847	23.3424	47.904	14.4799	33.2414
2.95607	6.01344	5.19895	5.72788	18.3752	27.8523	4.57496	10.0924	3.90882	10.5629	28.5657	43.8914	14.5109	31.9018
2.78521	5.62696	5.03152	5.92168	20.8224	31.1005	4.55247	9.62166	4.01592	11.0045	22.6464	42.0292	14.5175	30.1991
2.90531	6.18172	5.31925	6.47832	25.1229	35.6021	4.6622	6.83893	4.17214	10.5828	30.2452	47.4058	14.5053	28.3037
2.9948	6.49383	5.54766	6.13662	23.7462	35.2358	4.7974	8.16184	4.70674	10.8197	30.2034	45.7679	14.5005	26.085
3.07169	6.59787	5.41719	6.10455	21.7346	36.1989	4.78095	7.18323	4.34502	11.0866	23.2689	48.9489	14.5029	24.3471
2.76657	6.28782	5.23679	5.64045	20.228	34.5704	4.87498	4.99786	3.60218	11.1367	21.4438	45.9924	14.5065	22.5861
2.53606	6.70692	5.03524	7.92338	20.6383	30.7727	4.69542	5.01374	3.97134	10.2845	20.4307	50.5914	14.5144	20.7268
2.63454	6.1819	5.52806	9.95149	22.7561	32.8802	4.89078	6.03271	4.69608	10.395	19.5354	49.3289	14.5213	18.7307
2.82356	6.65059	5.48358	9.33383	23.0912	30.804	4.62384	6.65334	4.65017	9.04257	18.0234	47.7759	14.5263	16.9229
2.8527	6.46509	5.04487	9.28913	23.0372	31.1169	4.31822	5.05657	4.81602	9.57013	20.6847	41.8622	14.5044	15.283
2.78915	6.43288	4.91366	9.20744	24.2911	32.8116	4.5418	4.81124	4.82333	9.09331	18.3682	45.1287	14.4953	13.3644
2.7627	7.007	5.66014	9.53962	27.1716	36.0389	4.79855	4.79803	4.57717	7.79404	12.9998	46.9583	14.5129	11.6495
2.95051	6.76072	6.36116	9.72472	29.3259	32.409	4.61433	4.89886	4.05071	8.61327	16.2399	47.3497	14.5261	10.113
2.90585	6.90124	6.15155	10.187	28.4493	37.6927	4.52552	4.31103	3.89779	9.9086	16.9985	39.337	14.5181	8.43666
2.52908	6.36945	5.5591	11.5035	22.3405	42.0972	4.48791	3.39172	3.69212	9.97017	16.3016	40.7092	14.5186	6.51132
2.41616	7.5384	4.74662	12.8534	22.5767	45.1943	4.58215	3.43036	4.01751	7.09054	13.1878	42.777	14.5187	4.55698
2.33993	7.34604	4.75838	11.9024	30.7303	43.9456	4.58385	3.4144	4.02713	6.67151	12.1589	44.3251	14.5089	2.65794
2.31047	7.35352	4.2438	11.1505	29.9542	45.4792	4.4893	3.43894	3.63927	6.97999	13.4228	44.5196	14.5194	0.73372
2.28641	7.86925	3.97527	11.3656	29.9528	49.1183	4.57172	3.75516	3.7473	6.8967	12.7662	47.4772	14.5359	-0.96183
2.3555	8.51759	3.80661	11.4925	28.0623	45.4656	4.8522	4.06468	3.62291	6.51422	10.1444	37.7008	14.5441	-2.4777
2.59104	10.0006	4.08602	12.1782	28.3163	43.8761	4.97424	3.86963	4.02227	5.99554	7.12274	42.2956	14.5509	-4.36356
2.7316	10.312	4.19767	11.7998	30.5454	43.192	5.24393	3.91535	4.1003	6.45074	7.11761	35.3498	14.5439	-6.55539
2.70844	8.67995	4.60711	10.9669	26.6201	46.8213	4.92111	3.58569	4.20647	6.40211	6.19156	37.6551	14.5258	-8.38584
2.75273	8.47831	5.07074	12.0466	25.5274	46.7162	4.9798	4.23788	4.24082	7.25972	6.59248	34.5762	14.5099	-10.0053
2.91143	8.78716	4.73377	14.2649	26.9533	49.2721	5.02429	4.92288	3.76206	7.49476	7.10461	39.491	14.5097	-11.5754
2.82083	11.9555	4.29126	13.6903	28.7289	47.4705	4.95937	4.15006	3.0179	6.72562	7.17076	33.3163	14.509	-13.1858
2.72665	12.2553	4.60266	16.5617	29.0141	43.766	4.98241	3.93769	3.33351	5.52964	6.41655	31.058	14.5008	-14.9671
2.59934	11.2957	5.48994	15.3234	26.1501	39.4081	5.08594	3.41478	3.44606	6.66019	6.23599	38.9785	14.5022	-17.1139
3.20584	13.5425	6.52103	14.3077	25.7223	42.4082	5.49265	3.26699	4.43636	7.45928	5.54403	36.2285	14.5304	-19.3639
3.25277	14.4578	6.39022	13.974	27.7061	40.6197	5.58362	3.12475	4.36286	7.79573	4.55693	21.371	14.5482	-21.184
2.48996	12.7297	5.55642	14.1215	28.8159	47.8496	5.44851	3.57156	3.83661	7.251	5.47693	29.3346	14.5266	-22.787
2.71102	14.0186	5.32285	16.0408	27.4229	48.2224	5.09916	3.60797	3.73336	6.90847	6.38063	33.5454	14.5125	-24.5991
2.38013	12.4828	5.26141	15.6193	27.2737	42.7537	5.25656	3.201	3.59218	5.80322	6.09773	35.2174	14.5233	-26.731
2.11041	14.7027	6.18829	16.7324	31.2579	47.4384	5.12222	3.32301	3.8973	4.31559	4.66841	24.0912	14.543	-28.3965
2.3908	15.2791	6.69852	16.3704	29.3281	53.2087	5.3582	3.21908	3.856	5.03006	4.6334	25.7442	14.5462	-30.1662
2.34014	15.7348	4.39082	17.3471	29.6162	54.9266	5.32754	3.15266	4.15272	5.12458	5.03396	18.3779	14.537	-32.0606
2.53422	15.832	8.27241	16.0987	28.7888	53.6753	5.31269	2.835	4.81334	4.22985	4.83818	22.8979	14.5181	-34.0003
2.80325	16.5053	5.5711	15.9774	27.1598	49.844	5.50725	2.77107	4.689	5.72942	4.98088	23.0325	14.5248	-35.7246
2.55669	16.2362	5.11365	16.1162	24.1832	46.3169	5.56354	2.84595	4.63187	3.29488	4.43893	16.7078	14.5402	-37.5398
2.37986	17.033	5.07386	14.997	22.3051	44.5561	5.24934	2.6057	4.03322	3.65868	3.9764	15.3756	14.543	-39.4633
2.3381	18.8335	5.22026	17.2394	22.3857	50.228	5.25838	2.3256	4.06252	4.45475	4.29172	21.1342	14.548	-41.3523
2.58629	16.8805	5.46725	18.2374	24.2223	43.5967	5.24094	2.55263	4.25903	4.38708	4.59983	11.8768	14.5584	-43.1743
2.53958	15.439	5.72408	17.2842	24.9588	45.4552	5.54978	2.54099	4.30893	4.11984	4.70583	12.0945	14.5587	-44.9267
2.32866	16.8208	5.52309	17.8436	27.8557	44.6401	5.77442	2.30745	4.16417	5.26631	4.75874	10.661	14.5557	-46.61
2.25305	18.8845	5.3023	18.8493	22.2404	44.1413	5.81269	2.48819	4.36858	6.26442	4.42486	10.2085	14.5462	-48.3975
2.40538	19.5559	5.90717	16.5073	20.4614	47.4063	5.75921	3.05029	4.7635	6.0714	4.3146	11.4896	14.5489	-50.1883
2.43296	19.4772	5.6855	16.8707	13.2749	51.3135	5.50095	3.20907	5.35198	6.21882	4.03247	11.0142	14.5613	-52.0097
2.26964	20.6207	6.25177	14.2082	14.6442	48.3385	5.50574	3.4452	5.18791	7.01091	3.64522	12.0545	14.5684	-53.8343
2.25479	19.057	6.19675	16.7818	18.2783	49.7306	5.19046	3.12392	4.82879	6.69268	3.74841	11.0007	14.5706	-55.6462
2.52907	20.2084	7.28816	19.3985	18.6451	49.0027	4.99587	2.74155	5.225	6.10251	3.77224	11.4692	14.5586	-57.516
2.75598	19.6429	6.82551	17.8241	19.5042	45.9449	5.21058	2.70592	5.46251	5.58373	3.72896	9.70233	14.5669	-59.2309
2.65438	21.0672	6.23868	17.8916	17.5308	43.793	5.53914	2.90958	5.81669	6.71253	4.09198	9.92054	14.5592	-61.1403
2.67883	22.1739	6.2472	16.398	11.9272	44.4773	5.53105	3.51921	6.03667	6.63304	3.52061	11.1708	14.5607	-62.9137
2.7461	22.5072	7.61853	18.2769	12.5404	50.8756	5.72577	3.78943	6.18975	7.01701	3.59	12.0754	14.5641	-64.7244
2.70494	22.411	7.09982	18.397	10.4519	47.8279	5.74713	3.40277	4.84479	6.56479	3.52055	12.6496	14.5731	-66.5067
2.67172	22.687	6.97102	17.9968	11.0168	47.3834	5.76048	3.36878	4.92014	5.73425	3.5833	11.3808	14.5791	-68.3592
2.54918	21.3021	7.97388	19.0526	11.4131	49.4864	5.44966	3.37244	5.36409	5.828	3.6267	10.4964	14.5903	-70.1347
2.44257	23.9834	7.78966	17.9608	13.3301	46.3864	5.68623	3.37248	5.91767	5.42482	3.7544	10.4484	14.5941	-72.0448
2.24508	22.1529	9.80583	18.8461	12.3955	45.8345	5.71768	3.12988	5.6536	4.65739	3.68618	11.5914	14.5923	-74.1088
2.24494	22.4143	9.38349	18.301	11.9179	45.2476	5.87658	2.93426	5.65922	3.30379	3.57089	11.4851	14.5862	-75.9273
2.39598	23.3756	8.3277	18.5577	7.49004	47.3548	5.7868	2.70938	5.90306	3.28735	3.56358	9.97442	14.581	-77.7564
2.39657	24.3684	8.66631	19.0167	8.22902	50.5202	5.82377	3.24138	6.0971	3.69132	3.82983	8.55837	14.5859	-79.4644
2.45187	23.3495	10.0707	16.2168	8.76808	43.282	5.83192	3.07749	8.04248	4.46547	3.69739	9.0937	14.5771	-81.1679
2.54992	21.8534	10.5701	16.0755	8.38578	47.2141	5.62346	3.42812	9.39951	5.68069	3.6819	10.5822	14.5684	-82.9137
2.47241	22.016	11.0146	17.2031	6.72345	41.8136	5.64595	4.08089	9.0287	6.19993	3.52555	10.3095	14.5701	-84.7091
2.28316	24.1062	11.2809	12.9893	5.69533	36.5611	5.4345	3.93275	9.0984	6.00465	3.53394	10.082	14.5779	-86.5669
2.46593	24.2076	12.2827	15.618	6.11329	38.6916	5.62344	3.61081	9.17254	4.84918	3.8012	9.42934	14.5789	-88.3455
2.33861	27.2365	11.7332	16.9071	6.05449	39.6404	5.78234	3.68897	8.32453	5.01768	3.97218	10.173	14.5791	-90.0711
1.95575	25.9706	11.2662	17.3564	6.19289	41.2781	5.67639	3.36778	8.55036	5.01175	4.11551	9.839	14.5819	-91.7755
2.18009	24.9081	11.732	12.6161	5.93577	36.2766	6.05033	3.21756	8.69829	5.1872	4.13536	8.54604	14.5897	-93.6713
2.52364	25.7775	15.0611	14.7744	4.73465	31.833	6.07336	3.02031	8.74384	4.44548	4.01665	7.62848	14.5747	-95.4925
2.61349	25.7349	15.4791	12.3746	4.50963	37.9121	5.76972	3.27963	8.09479	6.59969	4.23213	8.46861	14.5675	-97.3741
2.68405	23.7497	11.6076	13.3606	4.53416	41.897	5.55811	3.87401	6.39472	7.54473	3.99958	9.1297	14.5739	-99.052
2.93977	25.4498	13.4461	13.018	4.47019	40.2943	5.54733	4.03511	7.42487	7.09486	4.0516	9.01117	14.5564	-100.821
2.7974	27.7026	15.59	11.6414	4.58694	37.0196	5.48691	4.1879	7.51184	6.31642	3.69668	8.50977	14.5301	-102.527
2.52688	25.6618	14.6778	11.9799	4.2029	29.911	5.71075	4.37591	7.84258	5.59987	3.53804	8.97888	14.5245	-104.214
2.57396	27.6313	15.3959	11.332	3.93665	30.3094	5.86266	4.15652	8.21832	5.72251	3.82627	9.82543	14.5349	-106.089
2.84459	26.7297	16.2979	11.8171	3.34826	31.0954	5.84719	4.20177	9.11942	6.09758	4.0098	9.23522	14.5238	-107.966
2.68943	25.4928	17.1768	10.8269	3.49987	28.0609	6.06939	3.89306	10.7327	6.70668	4.10828	8.78488	14.5074	-109.834
2.61842	26.9436	17.2199	10.2398	4.08413	22.5521	6.17271	3.55324	16.0384	6.72533	4.05462	7.61643	14.5124	-111.554
2.76704	25.5387	21.1799	10.5866	3.99343	22.1813	5.97537	3.5324	16.9478	5.61359	3.90021	7.40695	14.5347	-113.287
2.71177	24.9559	23.5116	10.7995	3.78507	19.4377	5.55817	4.05266	16.8067	5.76509	3.90342	7.59617	14.5427	-115.071
2.74752	24.3863	20.1213	11.0606	3.35996	17.9197	5.85217	4.52688	15.5721	6.44309	4.03103	7.83645	14.5412	-117.074
2.68254	22.954	23.4601	10.2026	3.39473	18.4625	5.52055	4.77644	14.3479	6.02219	4.09819	7.58062	14.5348	-119.052
2.99957	22.6648	24.0038	8.44123	3.43707	15.9684	5.56054	4.60033	16.5157	6.55434	3.88454	6.60221	14.524	-120.892
2.93974	24.593	22.0303	10.7562	3.47345	13.9095	5.90892	4.24974	19.2954	7.50559	3.72742	7.549	14.52	-122.625
2.73625	23.3832	23.5052	10.8689	3.67836	14.3494	5.79775	3.80045	20.627	7.37579	3.97717	8.06544	14.5214	-124.373
2.82694	21.9773	26.3274	11.4538	3.93783	15.8823	6.18559	3.94576	25.0149	7.24936	4.44675	8.93322	14.5285	-126.114
2.81677	24.8991	22.5228	8.44188	3.77247	14.9918	6.27215	4.55497	25.1309	7.39578	4.47902	7.13718	14.537	-127.859
3.02211	24.7227	25.6279	8.76966	3.35464	11.5689	6.10335	5.18734	27.0013	7.35726	4.13492	7.16787	14.5393	-129.688
3.36067	24.5223	24.7521	10.158	3.0535	17.4942	5.87655	5.96759	33.8787	8.53732	4.02507	6.2005	14.5282	-131.365
3.34244	24.2972	27.7611	9.8937	3.7065	17.7495	6.03109	6.50786	27.7837	9.81859	4.04526	6.38995	14.5096	-133.078
2.89903	22.8434	23.985	9.82665	3.86689	16.1301	6.58588	6.29449	28.5754	10.0339	4.00449	6.80155	14.512	-135.024
3.04513	24.0501	25.8467	9.09089	3.63425	10.0364	6.78532	6.61411	29.3797	7.79126	4.33943	6.70747	14.5296	-136.909
3.24408	25.3713	25.0054	9.5314	2.88028	11.2072	7.27997	5.9598	30.1967	9.86092	3.88743	6.34985	14.5404	-138.594
3.23826	25.3419	26.1815	8.79527	3.28724	11.4786	7.19673	5.16451	34.83	9.08752	3.88386	7.03943	14.5301	-140.272
3.63382	24.5785	28.1432	9.60646	3.64344	10.2787	6.64044	6.18183	38.8117	8.43784	4.10772	5.22393	14.5185	-142.195
3.44956	21.7128	28.2645	7.01303	3.16783	7.51522	7.09105	7.6086	32.7242	8.48836	4.19374	3.77683	14.5069	-144.085
3.47892	21.8723	26.1995	5.61711	3.65333	5.55245	7.73731	7.64159	33.5925	7.22615	4.41836	4.12641	14.4845	-145.901
3.50733	20.9677	28.102	5.19567	3.52676	6.08867	7.24079	8.04585	34.4739	8.21105	4.42887	4.5862	14.4776	-147.942
3.53468	23.0171	28.6913	5.46504	3.73727	7.15388	7.50853	7.8074	44.2661	9.42638	4.27529	4.43762	14.4786	-149.709
3.56083	23.0091	25.5449	5.28956	4.14141	7.982	7.04447	7.94411	45.3026	9.20225	4.78159	3.92052	14.4699	-151.281
3.73106	22.6	23.2513	4.71592	4.41268	7.54507	6.6632	7.30241	35.0339	8.5596	5.06764	3.93292	14.4701	-153.269
3.73719	18.8938	23.5412	4.11965	3.68631	8.38214	7.37334	8.17602	40.2707	8.43472	4.60505	3.72594	14.4803	-155.398
4.09833	16.8615	25.5171	4.51598	3.69374	8.31617	6.48234	10.1832	42.2699	7.62557	4.67977	4.24763	14.4852	-156.967
4.12136	18.1385	26.4692	4.50903	3.42985	5.98254	7.06858	11.6169	42.5621	7.39542	4.03506	4.56458	14.492	-158.491
3.23506	15.0315	23.6151	4.19251	3.37212	5.8324	7.13538	9.73018	44.515	9.7694	3.60783	3.7972	14.4788	-160.32
3.68505	15.3228	26.4589	4.1039	3.73989	3.89596	8.50583	9.77722	46.6793	7.88584	4.14922	2.89325	14.4789	-162.231
3.69893	17.7561	27.2719	4.12271	3.67266	5.27361	8.24166	9.71203	49.5953	7.74516	4.33891	3.09699	14.4912	-163.851
3.68666	15.8795	30.6525	4.03581	3.72486	5.03888	8.08299	8.99299	45.8885	8.92365	4.05977	3.52274	14.5033	-165.614
3.71093	13.9685	31.274	3.78447	3.1003	5.21957	7.65476	8.32464	41.9842	8.26413	3.51282	3.58576	14.5023	-167.179
3.64924	12.3087	29.0321	3.76362	3.40781	5.99045	7.86053	7.57244	42.5207	9.47352	3.63136	3.91556	14.4854	-169.154
3.72899	10.8557	27.7131	3.94713	3.49982	5.60045	8.61981	10.4118	47.1563	10.8644	4.41209	4.57625	14.4676	-170.813
3.72927	9.86315	27.6607	4.17699	3.34983	6.62395	8.78905	12.2655	48.2295	12.562	4.48779	4.11801	14.4628	-172.396
3.72627	10.0515	27.4058	3.7411	2.78815	5.6093	8.66986	14.5651	49.3171	11.3484	4.11407	3.21133	14.4684	-174.124
4.27052	11.6845	28.4302	4.62589	3.15178	6.51834	9.14792	11.8809	44.4922	14.158	4.28738	3.30441	14.4739	-175.767
4.4473	8.39228	27.0301	5.19864	3.64319	5.45368	10.1046	14.8751	48.5695	12.803	4.56735	2.95015	14.4775	-143.651
3.6957	10.2876	27.0351	4.45929	12.1685	6.06007	9.5351	12.9615	52.297	11.7768	4.27811	2.80035	14.4865	-0.52081

## Sheet: P17
ra l	oi l	oe l	ico l	mf l	es l	ra l	oi l	oe l	ico l	mf l	es l	Kippung	Rotation
6.56935	17.2251	15.0056	2.67653	2.84562	2.07509	16.8808	23.0413	17.7927	6.50782	9.67127	2.39814	14.5148	-0.422854
6.47837	16.6712	17.8372	3.67788	2.79192	2.31556	16.4984	23.1691	17.8592	6.46094	4.68561	2.39419	14.525	143.186
6.95959	15.5053	20.0622	3.7734	2.7083	2.75338	16.1397	22.8306	19.001	5.16729	4.56162	2.71176	14.5136	176.153
6.28599	15.9674	23.1405	2.94488	3.02427	2.6795	15.7747	21.3411	16.7459	4.96499	4.7537	2.79917	14.4962	174.298
6.04221	15.049	18.815	2.81276	2.91173	2.4	15.5958	23.8266	17.9719	5.50846	4.954	2.70086	14.4876	172.407
4.96063	12.9951	22.2409	2.35659	3.12378	2.07041	14.0321	22.6718	18.2645	6.28321	5.21526	2.60126	14.4883	170.56
4.73702	12.51	18.5997	2.38934	2.8515	1.85733	14.7034	20.8334	16.7317	5.66894	4.87288	2.50349	14.5016	168.974
4.30367	15.7468	15.7559	2.02576	3.05161	1.88529	14.3548	18.7983	15.4713	5.44386	4.80664	2.74807	14.507	167.166
4.53782	13.6812	15.3496	2.56809	2.9689	1.92727	12.8601	19.4074	15.2804	5.31206	4.6975	2.67224	14.5081	165.408
4.3534	13.2009	17.6362	2.90449	2.85145	2.17772	15.1687	20.3179	16.8106	5.68988	4.76625	3.39284	14.5076	163.454
4.40763	12.1208	16.3166	2.45115	2.68636	2.25435	13.992	20.3975	18.3342	5.40525	4.63981	4.42145	14.5232	161.733
4.48272	10.7927	17.2519	2.51437	2.59553	2.04925	13.0062	22.2753	17.5961	6.03176	4.61226	6.17816	14.526	159.836
5.14956	13.0134	18.3827	2.81771	2.42277	1.98289	11.2452	24.1316	17.5528	6.99571	4.23801	6.32291	14.5237	158.164
4.23752	12.6343	18.0321	2.63449	2.48719	1.89992	11.3072	21.8722	19.479	7.03223	4.57411	4.05225	14.5189	156.458
4.7568	12.0424	16.8764	2.58438	2.48456	1.80381	12.7278	21.5795	18.8128	6.59968	4.75129	4.66734	14.5286	154.788
4.63502	9.7847	15.4906	2.32056	2.41945	1.91938	12.9102	24.9088	16.465	5.63108	4.44499	8.60044	14.5391	153.053
4.57877	11.1838	17.2018	2.34173	2.45266	2.16349	12.2619	26.2963	17.7898	5.9333	4.013	9.48606	14.5445	151.386
4.55665	11.8219	17.6201	2.26462	2.24248	2.09097	10.8455	22.7588	16.7464	7.13407	4.32696	9.03009	14.5443	149.174
4.75306	10.7514	17.7327	1.79549	2.22481	2.0008	10.668	26.7725	15.6721	6.52516	4.61422	10.2708	14.5422	147.294
3.99942	8.91821	15.905	1.77946	2.32078	1.88033	9.69409	23.5608	17.713	6.81399	4.74007	10.0961	14.5275	145.547
3.29472	9.64562	14.4939	2.12095	2.44309	2.08884	10.6513	23.4488	19.3235	6.72241	4.46081	10.0642	14.5082	143.785
4.05457	10.0922	18.7037	2.79777	2.2966	2.17328	10.7686	22.6052	17.4154	7.61741	4.18687	10.4567	14.4948	141.946
4.01519	10.2114	18.8456	3.36065	2.71277	2.13786	10.2765	22.5539	16.8792	8.52873	4.30978	9.83079	14.504	140.315
3.73042	8.68488	15.3397	2.86038	2.80169	2.10173	9.45539	25.1056	16.3792	8.49826	4.69952	11.5835	14.5168	138.751
3.28023	8.07684	14.4596	2.31124	2.20273	2.0738	9.36139	21.5568	15.4769	6.41696	5.06424	13.2437	14.5196	137.062
3.2989	6.80893	13.4658	2.13184	1.96819	2.01144	8.9371	22.2487	15.2324	7.88755	4.73658	13.5647	14.5319	135.005
3.45707	7.50392	14.5891	2.43463	1.94333	1.6387	8.68808	24.2663	15.6002	6.98859	4.81113	12.5243	14.5221	133.58
3.53913	7.55995	15.428	2.92036	2.14133	1.79083	8.44477	25.6292	16.3693	7.8226	5.91297	11.3893	14.5002	131.506
3.14932	7.17976	15.286	2.52532	2.25119	1.80728	8.2072	23.8164	17.4624	8.33586	6.14796	11.2473	14.4932	129.673
3.204	7.0137	14.0945	2.72137	2.28017	2.29643	8.67952	20.009	15.2269	7.33546	6.24329	12.4212	14.5158	127.964
3.05003	7.65454	16.3404	2.73642	2.15022	2.2684	7.28418	18.1061	14.6522	8.4954	5.88692	14.1478	14.5172	126.23
2.7138	7.41328	15.5727	2.38161	2.18906	1.98053	8.41813	18.4918	15.584	7.3006	6.02429	13.3753	14.4993	124.427
2.97689	7.33181	17.5467	1.99682	1.95644	1.88746	8.608	19.4006	13.6605	7.46617	7.03867	14.3995	14.4959	122.573
3.48637	7.42202	15.5827	1.9895	1.99457	2.18818	7.10516	20.3909	14.8396	8.06428	7.78722	14.5393	14.5013	120.704
3.11025	6.08869	14.072	1.91559	2.05772	2.06896	8.4971	20.5306	17.8095	8.90966	7.65964	14.5629	14.5106	118.822
3.21002	5.29149	14.3322	2.21709	2.35695	2.59399	6.95972	19.1037	15.774	8.30341	8.80221	14.3682	14.5221	116.939
2.56826	6.11366	12.3921	2.18678	2.55992	2.87795	5.1439	18.9894	17.5657	8.03201	9.52288	18.6413	14.5295	115.065
2.22492	6.26287	13.2563	2.20963	2.62382	2.33369	5.21609	19.0231	14.7812	8.32099	10.2056	17.3689	14.5225	113.427
2.57261	6.37503	13.7468	2.69917	2.70312	2.27773	5.26033	19.0535	13.9729	10.4189	11.6785	19.6326	14.5209	111.764
2.92228	6.63443	13.9741	2.76885	3.1552	2.34482	5.30777	18.8308	14.322	10.4417	13.1819	20.108	14.5345	109.951
3.00583	6.81136	14.5281	2.35421	3.45209	2.29057	4.06433	16.7029	15.4351	9.42253	14.0295	20.5689	14.5347	108.357
3.33255	6.38245	15.1598	2.34954	4.11692	2.21814	4.35526	17.3454	14.4875	8.81084	15.3483	21.5406	14.5403	107.286
3.18392	5.75291	14.509	2.46892	4.33257	2.16993	4.29579	18.9415	14.6009	8.82051	14.9175	19.7928	14.5359	105.438
3.00046	4.8116	12.646	2.30438	4.86878	2.13019	4.15454	20.9036	14.6258	9.84197	15.4765	21.1957	14.5308	103.313
2.99907	4.46804	14.405	2.35829	4.81963	2.10097	3.86379	20.1701	15.2479	9.30049	16.7366	21.5659	14.5075	101.154
3.34929	4.92881	15.39	2.35959	4.67963	2.02956	4.04643	21.1406	14.2739	10.4356	16.1211	22.9865	14.4994	99.3376
3.06429	4.83223	14.1195	2.4757	4.89737	2.62155	4.69704	20.676	14.1158	10.3279	16.3262	26.0039	14.4928	97.5526
2.96557	4.93992	10.8481	2.20884	5.62735	2.81001	4.78159	20.9092	13.9567	11.1431	18.1414	27.1283	14.4965	95.8905
3.09281	4.65372	17.6328	2.04105	6.34647	2.87555	4.39231	18.5258	13.7967	10.735	21.1788	26.2331	14.5026	94.369
3.24967	5.0766	13.1603	2.1375	6.91824	3.01228	4.05948	19.0327	14.6988	9.40487	21.7323	24.5593	14.4928	93.3875
3.45938	4.9327	13.0029	2.34515	7.63943	3.1777	4.06898	18.8082	12.4522	9.58137	23.7831	26.5695	14.4861	91.5709
3.51177	5.23867	17.3234	2.64518	6.88587	3.01882	3.71863	16.9942	13.1159	8.84035	21.2746	24.7879	14.4792	89.2857
3.56774	5.59392	14.2228	2.66748	7.8481	3.07792	3.75859	17.0539	13.9725	10.9616	21.8733	26.344	14.4908	87.1087
3.28855	6.03822	14.4398	2.50846	7.58103	2.92173	3.67557	18.9171	14.5816	11.1941	19.5442	24.362	14.4979	85.6226
2.83294	6.04294	11.9203	2.69477	7.47591	3.1118	3.46197	21.1927	14.468	11.4101	25.4925	26.5209	14.5063	83.7123
2.48546	5.9199	10.8756	2.52219	7.1211	2.89421	3.11958	20.9075	12.6624	10.3145	26.1892	25.7706	14.5102	82.0675
2.73905	5.49225	9.83905	2.07513	7.59998	2.67237	2.97904	20.2739	14.493	9.52996	23.6544	21.8642	14.5142	80.3398
2.60347	5.37141	9.52087	1.82986	8.73804	2.87502	2.96205	20.3792	12.4132	10.045	22.7983	28.9444	14.5049	78.5982
2.2905	6.18526	9.50959	1.87679	9.55665	2.88349	3.1624	17.6305	10.9994	10.9177	25.964	28.3492	14.4962	76.758
2.2242	6.62493	8.69428	2.2906	9.53937	3.08234	3.33155	16.0379	10.4858	10.3431	27.8334	23.6104	14.4792	74.8345
2.46639	5.8602	7.24182	2.55721	9.59158	3.40997	3.01087	15.7105	10.3265	11.2849	27.581	22.7142	14.4677	72.6481
2.72675	5.62387	8.02583	2.7884	8.60174	3.64215	3.04151	15.9254	13.0138	9.68402	25.1419	25.1285	14.4774	70.7159
3.18517	5.15276	8.78942	2.94805	9.79891	3.89403	3.24738	18.4598	12.9634	9.63375	26.0193	28.1604	14.4939	69.1553
2.9822	5.55875	9.67661	2.82615	10.2694	4.06236	3.13472	19.256	9.3136	10.8834	28.1654	24.437	14.5081	67.6236
2.40459	5.79402	8.67182	2.23286	10.8469	4.02875	3.93532	16.4019	10.5659	10.877	29.5835	24.456	14.5188	65.5619
2.52474	6.24973	8.88	2.37405	13.827	3.96219	3.99657	14.9302	10.6989	10.3179	30.8224	23.1838	14.5241	63.473
2.65786	6.00423	9.52776	2.42459	16.3375	4.44988	3.33619	16.4088	11.3541	9.19577	28.2341	26.5183	14.5356	61.7145
2.67057	5.83678	8.72468	2.66486	16.6982	4.56005	3.59437	16.9752	12.0639	9.78489	28.4186	26.3002	14.5431	60.0057
2.57609	5.49813	8.53009	2.85792	15.9849	4.23258	3.45291	18.5143	12.8484	9.68416	28.5769	23.5879	14.5374	58.2582
2.84356	5.6101	8.79958	3.07776	15.2155	3.97284	3.79259	17.7858	10.914	10.238	30.2997	26.711	14.5334	56.7872
2.84037	5.01563	9.08269	3.09885	15.8671	4.48906	3.59494	16.7449	9.99874	10.2576	32.9727	25.8892	14.5408	54.9938
2.63737	4.84945	9.06351	2.56726	15.4699	4.63394	2.84182	14.9401	9.25679	9.83325	31.4761	24.0649	14.5519	52.9999
2.53857	4.82915	7.72379	2.93974	15.2034	5.2234	2.6553	14.2278	8.32832	9.76704	31.3886	23.3087	14.5531	51.1381
2.60706	4.90258	6.23726	3.04044	13.33	4.81079	2.51875	15.3336	8.21161	8.89717	29.1817	25.9514	14.5539	49.2662
2.52377	5.18687	6.64149	2.71906	12.8915	4.60198	2.60903	16.3769	9.47003	7.65502	28.2181	25.1253	14.5549	47.3451
2.465	5.44396	6.75869	1.90725	14.428	4.4571	2.6879	15.9002	8.00171	7.43207	30.8417	22.2205	14.5494	45.3448
2.71248	5.33998	5.92	2.84773	15.2153	4.83717	2.77373	13.8611	7.07347	9.15948	28.9106	21.4283	14.5468	43.6363
2.59982	4.89965	6.13591	3.33612	14.6651	5.27057	3.03934	12.8215	6.53867	8.82236	30.7052	22.0467	14.5598	42.3903
2.41113	4.85995	6.78306	3.07633	14.2447	10.3308	3.00934	13.6869	7.43566	8.75452	28.4428	23.6226	14.5589	40.8409
2.46847	4.23147	6.78173	2.71857	16.5259	7.71833	2.90352	13.1171	7.81599	9.19159	29.0008	24.0898	14.5524	38.8792
2.35736	4.7087	6.50711	3.02574	17.4045	7.96889	2.64474	13.4933	6.80357	8.88392	30.716	23.8165	14.5608	36.785
2.26495	4.72587	6.31149	2.9338	17.7919	8.43213	2.66557	13.0351	6.78887	7.42753	29.6098	23.6073	14.5731	34.6725
2.36332	4.77675	6.69073	4.31372	16.1317	11.7798	2.67142	11.8719	8.28015	7.1588	28.8943	22.7064	14.5765	32.8771
2.33537	3.93056	6.92948	5.49269	16.4418	13.1507	2.63447	10.1186	8.44615	7.10589	28.431	21.3233	14.579	31.0326
2.37422	5.02674	6.76366	6.37967	18.5665	14.4548	2.95722	10.8741	7.30558	7.58303	29.0312	21.2289	14.5689	29.1482
2.53522	5.53403	6.0175	4.98319	19.3752	15.0499	3.17408	11.9049	7.65209	7.31311	29.9996	22.645	14.5596	27.4774
2.53468	4.83117	6.52997	5.72478	21.5255	15.9511	3.03277	10.8288	7.73982	6.08981	30.2895	23.4096	14.558	26.0524
2.25243	5.02837	6.43893	5.27941	20.9949	16.3935	2.98404	10.7955	7.05401	6.31236	28.0736	22.5168	14.5679	24.0144
2.22607	4.80692	7.09029	5.50744	20.9782	15.717	2.49658	11.6181	7.32542	6.52748	28.5067	22.5174	14.5786	22.2557
2.34301	4.82312	6.68531	5.40631	20.7483	14.2278	2.57464	10.8388	7.59127	6.29155	26.8549	22.2912	14.5831	20.3952
2.22714	5.02046	5.83762	5.47143	21.2389	13.9507	2.82539	11.2886	7.17937	6.44574	26.9968	22.4296	14.5831	18.6578
2.31194	5.05659	6.54263	5.68639	20.4193	13.7158	2.86106	13.8119	7.38472	6.25166	25.8681	22.2799	14.5826	16.8222
2.34489	5.31024	6.78813	6.03194	19.0535	13.2905	2.73677	13.933	7.29179	5.97348	27.5213	22.9044	14.5725	15.0326
2.255	4.71318	6.41527	6.96956	21.7181	12.9086	2.45273	12.6195	6.01401	5.50224	27.5453	20.6739	14.5667	13.0177
2.30226	5.00051	6.14156	7.07174	22.4747	13.8953	2.47682	11.5383	6.05492	4.96581	23.6183	20.3626	14.564	11.3257
2.44031	5.74082	6.43394	6.95458	21.8618	14.2517	2.56988	11.724	5.78827	5.42651	22.0767	20.8483	14.5496	9.7508
2.65612	5.80145	6.78916	7.09873	22.1649	16.9125	3.05326	11.8473	6.06162	5.14852	22.6919	20.7461	14.5271	7.96808
2.40398	5.47767	6.94416	6.85587	23.5469	19.0611	2.69936	12.7022	6.2043	3.95914	23.5085	17.6259	14.5097	6.25464
2.16435	4.97421	6.63091	8.65358	25.2479	19.7934	2.48698	12.4257	6.81093	4.08497	23.5973	18.1721	14.5093	4.31994
2.23179	5.56183	7.11186	8.81445	25.4283	18.5312	2.43788	12.1895	6.19162	3.9414	22.7214	18.7885	14.518	2.84931
2.24667	5.45017	6.25564	8.78979	24.0776	19.4651	2.36464	11.2156	4.76896	3.63289	19.0408	18.1612	14.5142	1.7411
2.17849	5.33027	6.09939	8.90818	23.349	19.6678	2.05882	10.9067	5.86261	3.37426	18.6684	18.556	14.5084	-0.201802
2.09266	5.13874	5.17719	8.90729	24.9051	19.2054	2.36818	9.68905	6.23089	3.30232	17.4896	16.4163	14.5112	-2.68366
2.32466	5.71182	5.55612	8.53646	25.2449	19.4643	2.55523	10.4932	6.42333	3.27791	20.1373	14.213	14.5102	-4.77165
2.30251	5.97007	5.36404	9.11069	27.4268	19.8379	2.66995	9.50763	6.69523	3.48349	15.5779	12.2967	14.5177	-6.33988
2.35839	6.11058	7.07997	9.22089	25.7525	18.2505	2.88248	11.1205	6.24176	3.69711	16.1325	12.6704	14.5243	-7.98989
2.50046	6.03034	7.13268	9.34128	22.6838	18.4233	2.95247	12.0544	6.29914	3.1193	17.1889	15.455	14.542	-9.60078
2.39776	5.92532	6.97828	8.62304	27.2311	18.5834	2.74915	11.8797	5.69929	2.79745	15.7499	14.6759	14.5427	-11.3977
2.10779	5.13558	5.2875	10.4473	22.607	18.7303	2.52156	10.8031	5.34159	2.8334	14.2993	11.7421	14.5518	-13.4541
2.02983	6.05915	5.71948	9.7447	27.1638	22.2359	2.38176	10.8481	5.20301	2.6802	14.8835	13.2855	14.548	-15.378
2.05322	5.89339	5.0557	9.55902	26.5561	20.9093	2.45439	10.688	6.27893	2.43601	14.5047	11.2836	14.5335	-17.1105
2.26576	5.29453	5.54248	12.4746	24.94	19.7033	2.50908	9.321	5.3855	2.66256	13.882	10.479	14.5179	-18.9183
2.34555	5.31693	6.58711	10.148	26.0571	22.2176	2.79602	9.04978	5.72197	2.80755	13.3045	7.30101	14.4949	-20.4627
2.34925	5.32525	7.47739	12.4595	26.8534	23.7709	2.78903	8.73006	5.6969	2.60515	11.4751	10.128	14.4891	-22.1619
2.66356	5.22352	7.46013	12.3308	22.0392	19.3174	3.05843	10.2142	5.74306	2.53212	11.0474	6.11042	14.5023	-24.2124
2.43398	5.65874	6.53307	12.4786	27.0193	19.3636	2.79461	10.7074	6.12134	2.32114	10.2396	9.25522	14.5038	-26.7071
2.40394	6.20306	6.04397	13.0484	21.739	19.3943	2.35041	10.2869	6.24409	2.10776	10.6062	4.95566	14.4969	-28.4501
2.18629	5.98552	6.0528	13.143	24.2707	20.6019	2.50403	9.45845	6.35228	1.96223	10.6444	5.05113	14.4988	-30.3406
1.95047	5.75968	6.1983	11.4011	25.4508	18.7907	2.52923	9.5895	6.33671	2.27677	10.8073	5.03795	14.5123	-32.2076
1.96138	5.66068	5.56445	12.4623	25.2669	20.3742	2.60588	9.35615	5.77312	2.39599	10.5383	4.68736	14.5292	-34.1299
2.03097	6.16711	5.55586	13.1565	25.8072	20.0766	2.59964	9.27034	5.8764	2.24356	10.5115	4.53	14.5403	-36.0276
2.3334	6.85829	5.71124	13.3035	20.7547	20.6086	2.88856	10.0473	4.77714	2.16295	9.98748	4.22454	14.528	-37.8144
2.47255	7.00851	6.27644	10.6749	25.14	19.1653	2.98943	10.2089	4.26523	2.11928	8.70163	4.0888	14.5187	-39.5908
2.54936	6.87077	7.39922	10.704	21.7257	18.1989	3.20008	9.05388	4.36467	2.12075	8.32311	3.77059	14.5116	-41.5414
2.26724	6.2609	7.12592	11.746	19.0158	18.7667	2.6223	9.80114	4.68865	2.34797	7.82176	3.16551	14.5124	-43.5831
2.30725	7.18135	6.00206	10.8488	19.4216	18.4838	2.06255	10.3433	4.57843	2.49204	7.71907	3.19457	14.5109	-45.2679
2.01541	6.95315	6.67157	10.8478	19.5971	20.117	2.20661	11.4884	4.09908	2.70187	8.05703	3.3732	14.5223	-46.9176
2.00811	7.75747	6.46625	12.1089	17.9805	20.6804	2.39159	10.5692	4.22296	2.44017	8.09828	3.34294	14.5354	-48.7083
2.14777	8.17725	6.5278	11.4685	15.6395	18.1165	2.74303	10.3455	5.13988	2.03678	7.61095	3.63641	14.5275	-50.4216
2.32804	8.44455	6.47678	12.1457	16.8921	18.8525	3.13912	10.9696	6.11894	2.06619	7.30822	4.11412	14.5222	-52.2565
2.29525	7.67689	6.89603	12.4584	18.0883	16.8358	3.14194	11.0212	5.55355	2.2431	6.95066	3.98706	14.5204	-54.0446
2.09096	7.05026	6.47666	10.7161	17.7577	14.9437	2.61434	10.5969	4.86168	2.19979	6.98172	3.39132	14.5127	-56.068
2.19597	5.41458	5.63919	12.981	16.6258	13.8981	2.44199	10.0888	4.93948	2.0625	6.92765	2.84752	14.517	-57.7792
2.1595	5.67134	5.94246	12.5825	14.6173	15.1877	2.44195	10.0361	5.12777	2.1975	6.56667	2.914	14.5365	-59.6289
2.29407	6.54889	6.45756	12.4874	14.2589	16.1329	2.30334	10.7102	5.41159	2.29086	6.62199	3.18059	14.5405	-61.4592
2.03575	7.60299	6.02087	11.2518	13.4309	15.7726	2.42547	11.3019	5.56378	2.15806	5.89932	3.2101	14.5268	-63.2701
2.47393	8.14094	6.43596	11.0625	14.288	13.8748	2.85271	11.2739	5.94345	2.64731	5.72246	3.55835	14.51	-64.9955
2.75919	8.55928	6.3412	9.53997	13.4455	12.2194	2.93723	11.2137	5.62379	2.58002	5.55412	3.06078	14.5161	-66.8574
2.891	8.32976	6.53754	9.06874	12.5041	15.1358	2.57486	10.9766	4.66638	2.09367	5.26736	2.41153	14.5133	-68.5512
2.67062	7.71929	6.96589	8.03245	11.4399	14.7505	2.39289	9.66891	4.77558	2.03666	5.04587	1.93394	14.5134	-70.2692
2.72302	7.82418	7.22225	8.03145	10.0689	15.9603	2.50977	9.60208	4.71677	1.98104	4.87466	2.02921	14.5232	-72.2142
2.62581	9.01374	7.6113	9.35233	9.57607	13.7249	2.77178	11.0194	4.56081	2.05942	5.05603	2.28806	14.5378	-74.0395
2.68573	8.69854	10.1491	10.3397	9.53003	13.9121	2.54428	11.8675	4.35595	2.02793	5.37342	2.48299	14.5497	-75.7209
2.57427	8.41994	9.99504	9.78011	9.82478	14.3671	3.14315	11.8462	4.01153	2.26422	5.82018	2.91337	14.5409	-77.6998
2.57644	7.53823	7.87447	8.62513	9.82425	12.0606	3.05444	13.7161	4.37547	2.2193	5.53693	2.85217	14.514	-79.7471
2.75135	7.90405	9.75457	7.34039	8.84456	10.1126	2.60634	12.0106	5.06304	1.91965	4.76159	2.49583	14.5123	-81.6466
3.04521	8.7772	10.4336	9.08359	8.36879	9.21318	2.62078	11.4032	5.55463	2.04488	4.92558	2.25211	14.5219	-83.5435
3.2548	9.14428	11.7323	8.9152	8.22833	7.89676	2.68511	9.66342	5.28034	2.35776	5.07291	2.06642	14.516	-85.333
3.17229	8.41486	10.8345	8.74059	7.62473	8.2327	2.78076	11.1128	4.75473	2.32219	5.30234	2.18113	14.505	-87.1715
3.18904	8.06685	11.0104	8.56004	6.57648	8.98242	2.40111	11.0127	4.43775	2.14177	5.05133	2.36601	14.5176	-88.882
3.07977	8.40799	10.0267	8.3739	5.44739	8.22533	2.67735	10.8902	4.68833	2.56696	4.82939	2.92257	14.5418	-90.3458
4.09866	12.1376	11.9062	5.95123	9.7136	7.67891	2.84774	11.3432	5.30881	2.74216	4.90486	2.771	14.5474	-91.9029
4.36959	13.6535	13.5044	5.4287	4.1289	6.78901	2.87928	11.3632	5.19241	2.50889	4.82648	2.04955	14.5549	-93.7859
4.14809	11.6475	14.5172	5.14685	4.00867	6.91171	2.81926	13.1053	5.07703	2.58177	4.69535	1.93614	14.5591	-95.7596
3.20094	12.7061	15.6793	7.58062	4.11758	6.59526	2.7973	13.3103	4.2172	2.44701	4.58299	1.92271	14.5549	-97.4831
3.61117	12.0205	14.8692	5.29825	4.43984	6.05784	2.54969	13.1683	4.76746	2.39683	4.69876	1.73191	14.5537	-99.2236
3.73843	12.4249	19.3731	5.75869	4.25615	5.79469	2.66705	13.7136	5.4157	2.40961	4.44181	1.86667	14.5455	-101.002
4.02405	12.2121	19.0072	5.78511	4.55186	5.52332	2.69243	15.4623	5.5557	2.5555	4.99655	2.27499	14.5231	-102.95
4.39046	13.0023	19.0296	5.15581	4.56474	4.91082	2.93248	14.9979	6.1453	2.60898	5.38625	2.57842	14.5155	-104.752
4.27299	13.901	15.798	4.67672	4.42514	4.02206	2.97279	14.0374	5.64778	2.86273	5.34864	2.55601	14.5251	-106.607
3.77497	13.8976	12.5926	4.58488	4.12117	5.00065	2.94756	13.446	5.3358	2.67945	4.77724	1.99956	14.5166	-108.194
3.87569	14.4847	16.9029	4.67417	4.27782	4.53473	2.95863	14.561	5.47265	2.66712	4.71143	1.99129	14.5091	-109.723
4.79353	13.6861	16.7741	4.52166	4.14907	3.41587	3.21294	16.2092	5.51529	2.37762	4.48121	1.92819	14.5209	-111.373
4.88838	13.0868	15.0013	4.24831	4.7258	2.9892	3.40316	15.1577	5.38294	2.48551	4.81268	1.85516	14.5218	-113.152
4.02605	12.1135	18.1759	4.30347	4.22716	2.76262	3.24768	15.1921	4.9191	2.34777	4.888	1.72761	14.5266	-114.999
4.9964	12.21	18.6938	5.07473	4.52505	3.06011	3.97381	14.396	5.26923	3.14485	5.46761	2.61623	14.5297	-116.898
6.10158	12.8474	19.2593	5.72383	4.6503	3.15881	4.64584	17.5627	4.87676	3.73237	6.05478	2.98883	14.5371	-118.707
5.25855	14.3986	21.0948	5.22101	4.81489	2.92537	4.75769	17.1406	5.21712	3.59236	6.03696	2.94658	14.5279	-120.441
5.34757	16.6627	23.6676	5.16204	4.83454	2.73528	3.82161	17.3821	4.57987	2.34019	5.16456	1.90592	14.5191	-122.374
6.33975	17.0139	22.5064	4.51363	5.28061	2.45078	3.80792	19.2108	5.65449	2.09886	5.26171	1.88682	14.5199	-124.425
6.04587	17.4069	21.9006	4.38569	4.98248	2.36535	3.66653	19.5059	6.59126	2.48728	5.12501	2.08368	14.5327	-126.544
6.37621	15.7066	24.6859	4.24943	3.65074	2.28611	3.97861	19.7237	7.35064	2.59913	4.40664	1.98169	14.536	-128.432
6.0345	15.906	24.3662	3.99685	4.51873	2.73544	4.44954	20.5367	7.36044	2.46352	4.83495	2.22102	14.532	-130.04
5.16319	18.0095	24.3383	3.44348	4.887	2.92718	4.74123	20.6035	8.4645	2.62852	4.83329	2.59292	14.5233	-131.756
6.26126	16.286	24.215	4.13088	4.66081	2.81284	4.65315	21.1997	8.46706	2.60285	4.40439	2.543	14.5192	-133.608
6.01184	16.4655	25.2509	4.29215	4.2715	2.30201	4.87058	22.1416	7.16531	2.76687	4.51545	2.57219	14.5324	-135.617
5.93481	18.6552	24.8621	4.02788	4.60816	2.25875	5.33151	22.2663	6.24836	2.60207	5.06579	2.58342	14.5343	-137.5
6.94171	17.9882	23.4629	4.97732	5.20146	2.30197	5.14419	20.9205	6.91798	2.73107	5.38133	2.86612	14.529	-139.468
6.08315	16.5875	23.4345	4.85107	5.06769	2.27694	5.24705	18.8748	7.75584	2.73323	5.47484	2.55273	14.5243	-141.274
6.35531	16.8414	23.2922	5.33353	5.54945	2.94367	6.60624	17.9946	9.0996	3.10535	5.96202	3.14653	14.5172	-143.193
6.02839	17.9206	23.5818	5.16711	6.75769	2.99962	7.681	17.0994	8.95634	2.94411	6.59344	2.68335	14.5246	-144.908
6.43535	16.209	20.8806	4.68435	6.70726	2.71083	8.59648	18.4983	8.90069	2.84782	6.81095	2.39463	14.5386	-146.454
5.81118	15.938	24.3497	4.08463	5.79584	2.37615	7.77609	17.4427	9.00636	2.94208	6.14947	1.86145	14.5381	-148.295
6.41994	14.9372	23.3217	3.81418	5.34208	2.63125	6.65329	19.6586	9.83113	3.11587	5.87773	1.818	14.5316	-150.271
6.92313	17.6479	25.983	4.13236	4.61615	2.39123	6.85427	21.9175	10.0465	3.46406	5.41002	1.83575	14.5252	-152.163
6.36468	17.7179	24.3927	3.80973	4.78363	2.28211	8.76692	24.4544	11.0157	3.24471	5.44065	2.78433	14.5219	-153.927
5.76501	16.5492	24.1833	3.72896	4.89594	2.4808	10.144	24.3579	12.0167	3.6201	5.49752	3.59784	14.5344	-155.904
5.76611	16.7802	22.1421	3.75875	4.27902	2.60146	10.5124	22.1732	11.6883	3.27004	5.04189	3.63073	14.53	-157.568
6.54945	18.4055	23.7239	4.02155	5.51529	2.59602	9.78124	21.8999	12.0547	3.66658	5.83141	3.28602	14.5279	-159.344
7.01053	16.8941	25.0207	4.11296	5.45025	2.35569	8.34351	20.2344	13.9896	3.7068	5.53254	2.2118	14.5262	-161.012
6.73012	16.6422	20.7153	3.6699	5.0675	2.3722	10.5367	21.7303	12.127	3.66368	5.40215	2.39772	14.5197	-162.732
6.23487	19.2174	25.2831	3.7725	4.84673	2.13476	10.8834	22.9392	12.4729	3.80237	5.31587	2.70396	14.515	-164.481
5.90316	17.4179	25.0917	4.03527	5.03749	2.17079	11.3835	19.6616	14.5253	3.48006	5.52179	2.71035	14.518	-165.359
5.29852	17.3534	26.3865	4.3689	4.64225	2.39483	11.9063	18.6535	13.197	3.73138	5.27346	2.92497	14.5117	-166.644
5.99436	17.5598	26.2758	4.23588	4.44256	2.85151	11.6088	18.5756	15.2193	3.57439	5.72344	3.44422	14.5072	-168.761
5.90311	15.8767	25.0716	4.987	4.31171	2.59823	14.3104	20.5256	14.3068	3.5691	5.51613	3.68195	14.5222	-171.257
5.7986	19.3025	27.2246	4.79942	4.80325	2.03205	13.7677	20.2753	12.8394	3.13909	6.31438	3.38129	14.5529	-173.151
5.33761	17.1175	21.6478	3.66963	5.35726	2.2801	14.9971	19.0266	13.1467	3.16633	6.54719	2.51753	14.5601	-174.876
4.91292	17.5384	24.7291	3.29143	5.30796	2.103	14.8758	19.3789	13.7274	3.51496	6.17419	2.8825	14.5524	-176.753
4.48835	15.9685	23.407	5.99168	4.83058	2.34578	15.5598	21.3595	13.6685	2.61685	5.46432	2.91628	14.552	-144.362
4.74212	17.8744	23.6726	6.5195	10.756	8.42587	16.262	22.0263	13.4838	2.38814	5.59451	3.09644	14.5503	-0.763664

## Sheet: P18
ra l	oi l	oe l	ico l	mf l	es l	ra l	oi l	oe l	ico l	mf l	es l	Kippung	Rotation
4.9629	6.55288	9.84601	1.90474	2.01215	2.47866	4.38552	11.423	14.6706	2.54303	6.45822	2.34229	14.5484	-1.55475
4.87321	7.60296	9.53492	2.00858	2.50088	2.69195	4.9259	13.4332	15.482	2.69863	2.94975	2.35064	14.5507	142.16
4.87492	8.90173	10.1678	1.90175	2.46811	2.54554	5.04291	15.452	14.5411	2.96041	2.84752	2.0323	14.5441	175.612
4.28874	9.44794	10.2457	1.67694	1.85703	2.21599	4.70303	13.8049	14.6496	2.97656	2.31239	1.64955	14.535	173.972
4.25241	7.87977	10.5903	1.49635	1.72846	1.96327	4.50244	11.5436	15.6934	2.97367	2.11943	1.64115	14.5503	172.166
4.69897	6.14525	10.0566	1.40675	1.69337	2.10017	4.51175	9.02334	16.7308	3.16648	2.27869	1.70902	14.5702	156.295
4.60908	6.55296	8.27764	1.45494	1.63736	2.13675	4.23229	13.0104	19.039	3.19004	2.1311	1.79639	14.576	131.721
4.85199	6.82121	8.85339	1.97912	2.05706	3.07175	4.69442	12.8053	18.0105	3.76954	2.29093	2.82177	14.5692	130.111
4.53599	6.21195	9.95792	2.318	2.16169	3.09326	4.08272	11.8441	18.2352	3.6776	2.33032	2.80309	14.5624	164.99
4.48994	6.29484	11.2625	2.16592	2.01079	2.38803	4.54179	10.3282	15.8654	3.48058	2.35652	2.04259	14.5454	163.38
4.4477	5.47958	11.4639	2.64506	1.7404	2.17507	4.60357	10.6102	17.253	3.29314	2.22795	1.7178	14.5452	161.684
4.53032	5.2346	10.9011	2.57311	1.96516	2.2081	4.88775	11.418	17.8181	3.59785	2.40123	1.77732	14.5579	159.858
4.36757	4.64816	9.20557	2.03537	2.17371	1.96912	4.83866	10.9083	16.8926	3.94836	2.71152	1.81751	14.5722	158.105
4.31731	5.60026	7.58382	2.22306	2.34341	1.97729	4.42169	11.0761	15.7452	3.72187	2.72445	1.96637	14.5723	156.526
4.55335	5.65683	8.04453	2.1165	2.99356	2.1518	4.86198	9.15432	15.6251	3.89598	3.17407	2.24552	14.5581	154.709
4.50791	5.00146	7.6011	2.15457	2.98526	2.16565	4.48709	9.71939	14.5741	3.7215	3.25087	2.28502	14.5559	152.609
4.14293	6.04017	7.30548	1.78601	1.88515	2.02144	4.44821	9.74487	15.7041	3.69404	2.51925	1.67191	14.5587	152.898
4.11785	6.02628	8.33392	1.61784	1.95233	2.10903	4.50604	10.6104	14.1304	4.54551	2.65169	1.7265	14.5695	151.242
4.1492	4.79697	9.29359	1.36773	1.74712	1.94916	4.53117	10.9403	15.3757	4.37013	2.36408	1.77118	14.5728	147.458
4.22026	4.57746	9.74704	1.4676	1.76616	1.84954	4.39638	10.0646	16.9367	4.65515	2.41152	1.77917	14.5532	145.438
3.87671	4.6289	10.1272	1.55078	1.87252	2.00713	4.22284	7.98295	14.2006	4.22615	2.32628	1.85788	14.5438	143.792
3.81638	3.72423	8.9487	1.64043	1.89936	2.06603	4.06091	8.14358	14.3228	4.70598	2.45731	1.86194	14.5482	142.172
3.99831	3.27513	6.85201	1.60893	1.75874	1.89606	4.20084	8.46659	14.0373	4.75215	2.2809	1.74046	14.5493	140.266
3.97636	3.37693	6.58631	1.45852	1.40061	1.74078	4.24391	8.36697	15.7779	4.79731	2.25036	1.72203	14.5456	138.436
3.94586	3.15366	6.79004	1.34087	1.55237	1.8363	4.48586	8.41481	14.3531	4.42944	2.26789	1.6408	14.5314	136.745
4.06248	3.38902	8.0882	1.29174	1.53294	1.74142	4.32933	8.06434	13.2171	4.23131	2.12359	1.54268	14.5265	134.963
4.171	3.41049	8.21485	1.25116	1.6555	1.83518	3.91923	8.55306	11.6123	5.27467	2.45107	1.9259	14.5437	133.21
4.56677	3.00722	9.09778	1.6375	1.69884	2.54068	4.18056	9.15062	12.8152	5.63872	2.56473	2.43259	14.5663	131.178
4.75496	3.13696	8.70503	1.80306	1.67455	2.56776	4.37387	9.64148	13.0122	5.31036	2.52415	2.49126	14.574	129.342
4.61251	3.64458	8.40415	1.69816	1.63828	2.45504	4.40303	9.38009	11.7809	4.7123	2.46851	2.32197	14.5886	127.719
4.05068	3.77242	6.3977	1.20536	1.75307	2.01289	3.9232	10.2331	14.891	4.87813	2.88946	3.39912	14.6046	126.041
4.42827	3.9077	7.30087	1.26565	1.82987	1.92109	4.16544	10.2621	16.1951	5.60604	3.34594	3.62139	14.5904	124.548
4.4198	3.36675	8.81329	1.34612	1.84125	2.10807	4.34196	9.78779	14.1305	5.71747	3.46204	3.47977	14.5796	122.454
4.31752	3.53193	8.34933	1.41987	1.91935	2.85058	4.42459	8.71105	15.3268	6.1187	3.38886	2.17012	14.5866	120.628
3.87414	2.99087	5.8876	1.48876	2.10854	3.20907	4.0209	8.78878	12.2927	6.26311	3.55668	2.30265	14.5947	118.839
3.76976	2.45904	8.07382	1.83169	2.29494	3.44095	3.84288	8.96214	10.8111	5.56135	3.41147	2.63476	14.6051	116.977
4.0328	3.87182	8.33579	1.78769	2.12847	3.65767	3.88385	8.35837	11.3325	5.21742	3.2521	2.63493	14.6221	115.138
4.14898	3.76108	7.8464	1.61889	2.08871	3.33682	3.96068	8.27111	16.1902	5.5395	3.31663	2.12613	14.6192	113.374
4.19676	3.62284	5.04243	1.80891	2.2366	3.54381	4.10165	8.52246	13.2523	5.06034	3.52472	2.32831	14.6158	111.84
4.43411	2.14315	5.27141	1.84981	2.28633	3.22736	4.17445	7.98521	13.7208	5.33717	3.36208	2.67394	14.6177	110.241
4.38675	2.62036	7.3504	1.69102	2.46837	3.69695	4.02115	8.73791	14.56	4.92904	7.48099	3.11342	14.6227	108.417
4.20824	2.73235	7.69587	2.06146	2.47601	4.18075	4.00051	9.00396	13.2774	5.56267	7.9008	3.37495	14.6208	106.543
3.97262	2.9468	6.89929	2.36281	2.94541	3.94841	3.9983	8.44203	15.8229	6.58111	5.71403	3.12541	14.6216	104.865
3.77752	2.87078	6.29719	2.42326	3.16003	3.97396	3.93497	8.23134	15.0662	5.74148	6.55086	3.47347	14.6079	103.156
3.84815	2.85767	6.4588	2.18978	2.98567	4.08619	3.62704	7.83369	13.2785	6.0004	6.19373	3.57527	14.5981	101.323
4.03145	3.17494	6.8203	2.11544	2.88291	4.78279	3.88462	7.49821	13.1901	6.62376	7.17124	4.99806	14.5972	99.9313
4.04575	3.16956	6.11674	2.05605	3.27999	4.96497	3.80174	7.32174	12.5623	6.49362	8.15534	5.44661	14.5991	98.6229
4.11979	3.95747	5.81806	2.16797	3.51798	5.04975	3.7375	9.06997	11.3116	6.28283	8.15829	5.82534	14.5952	96.7511
4.38428	4.33748	6.28094	2.68824	3.54464	5.36001	3.63619	9.80671	8.11471	5.48474	8.19935	5.33787	14.5919	94.3596
4.61674	4.93114	6.1236	3.5073	4.1514	6.67109	3.82337	9.82179	9.03765	5.71611	11.9799	5.64662	14.587	92.4084
4.48708	4.49737	4.98224	3.46228	4.39447	6.79364	3.82126	9.83518	12.3433	5.49116	13.2738	6.5801	14.5786	90.6453
4.2827	4.73448	4.71032	2.91038	4.04686	4.9988	3.9741	12.1315	10.9907	5.34777	10.2685	6.97385	14.5704	88.9429
4.07629	4.69774	5.12915	3.0229	3.8879	4.7948	3.80952	10.7738	14.4861	5.52559	9.93236	6.79285	14.5744	87.1525
3.92097	5.59459	5.14303	3.32436	3.61499	5.25079	3.78842	12.2643	10.6143	5.73814	9.60049	5.80722	14.5761	85.313
4.30182	6.67601	6.09054	3.0078	4.77698	6.3072	3.97317	9.86895	13.3082	6.01044	12.565	6.11446	14.5735	83.6025
4.26441	6.54761	5.79872	3.48902	4.98455	5.998	3.90224	9.8718	10.8243	5.54656	14.448	5.81235	14.5762	81.727
3.81439	6.75334	5.86868	3.82012	5.66348	6.43431	3.7813	9.8722	9.60949	5.67134	16.5129	6.87776	14.5916	80.1629
3.75626	5.60436	7.266	3.6988	5.23079	6.07562	3.82793	11.733	10.2195	5.49211	14.5514	7.56309	14.5898	78.314
3.90051	5.42418	7.26971	3.63552	5.20048	7.51714	3.63826	10.8868	9.78539	5.65142	14.6845	7.69117	14.5836	76.4284
4.0493	5.66922	7.23256	3.76609	4.27759	7.36257	3.36996	11.8417	8.69207	5.74897	11.2415	6.65187	14.5891	74.5693
3.93092	5.05198	5.61707	3.87302	5.39759	8.56382	3.52989	11.8993	8.63556	6.17909	13.8151	6.42102	14.5896	72.7428
4.12349	5.51847	4.33771	3.77518	6.26136	8.04711	3.8289	11.0601	7.64313	5.89526	15.2685	8.32575	14.5865	71.063
4.21789	6.15798	5.25699	3.73978	7.12266	7.45799	4.0099	10.8819	7.97115	6.04227	17.541	8.4611	14.5751	69.417
4.27553	7.07142	6.52489	3.34326	6.59631	7.223	3.99249	10.1014	8.67156	5.39947	18.7701	8.36402	14.5793	67.7113
4.05733	6.09125	5.99286	3.34261	7.73554	8.25275	3.90776	8.75823	8.97632	5.22819	19.1419	7.41308	14.585	65.7357
3.87212	5.29011	5.1133	3.86692	7.71643	8.77322	3.95797	8.35527	8.30309	5.7194	18.6881	7.95991	14.5807	63.9451
3.9284	5.04351	4.59588	4.3189	8.31821	9.85857	3.83931	8.26136	6.29188	5.35838	15.7539	9.25897	14.5606	62.1325
4.08041	6.19555	4.07806	4.02877	7.67437	10.0452	3.73151	7.95355	6.43317	5.04003	18.7785	8.45797	14.5515	60.2585
4.18789	5.95308	3.3353	4.2478	6.7849	10.2444	3.93704	6.73528	5.79237	6.20781	15.2748	9.43894	14.5664	58.3082
4.35681	7.53974	4.24971	4.10639	7.25271	9.28183	3.89365	6.55108	5.26168	5.88595	16.7524	9.18259	14.5834	56.5746
4.46546	7.83477	4.268	4.63597	6.83268	10.5407	3.69623	6.89545	5.02311	6.47676	16.1813	9.32645	14.5871	54.7448
4.33941	8.31417	3.67655	4.31621	7.4552	9.53145	3.81617	7.79737	4.66791	6.13153	15.2957	8.54937	14.5895	53.0118
4.36877	7.17066	4.06639	4.2136	7.04928	11.0837	3.69978	7.56486	4.00287	5.40939	15.1451	9.14201	14.6002	51.2665
4.03625	7.37259	3.75869	4.43032	7.22065	11.3399	3.59773	7.87997	3.82149	6.27543	17.094	10.9583	14.6196	49.3477
4.03471	7.45779	3.35038	4.4085	7.80309	10.9443	3.73302	7.32209	3.99681	6.48611	19.4517	11.0817	14.6219	47.4378
4.00927	8.97194	3.0541	4.02566	8.67704	12.7182	3.65436	6.60618	3.40313	5.7836	16.5504	11.0635	14.6116	45.5608
4.05624	7.30679	3.36111	5.37511	10.3658	13.2234	3.84429	7.16927	3.54366	6.11126	20.2028	9.99422	14.5974	43.8456
4.18047	9.70068	4.29641	5.3811	10.332	11.6269	3.97683	7.68995	3.89952	6.29935	15.5586	8.92851	14.5876	41.9516
4.07226	9.2397	4.09289	4.59535	11.2271	12.4281	4.00093	8.22311	4.23453	5.86291	15.0199	10.4125	14.5808	40.2203
4.14263	8.20403	4.45261	4.18052	11.4914	12.6622	3.94688	8.25888	5.48042	5.85535	16.6647	10.1987	14.5828	38.3975
3.95085	7.52192	3.87542	4.04416	11.8782	12.9115	4.05919	8.12781	5.83033	5.73168	16.0171	9.96202	14.5864	36.7016
3.9773	7.37311	3.84773	4.31214	11.5262	12.7518	4.07224	7.89835	6.16049	6.07102	16.3973	9.94376	14.5833	14.8437
3.83404	7.9179	3.48836	4.46708	11.9116	11.5293	3.8027	8.62918	5.37312	6.2123	16.5166	9.7437	14.5911	13.0178
3.76925	10.0301	4.04031	4.98474	11.7203	11.67	3.53328	9.46888	4.80276	5.82594	17.9662	9.75817	14.6026	31.1476
3.80278	10.3532	4.12086	5.59173	11.9624	12.8202	3.88785	8.77178	5.77135	6.25991	18.786	9.76705	14.6034	29.3999
3.89954	9.13747	4.10202	6.15024	12.4217	13.6041	4.15152	7.72458	5.83757	5.98743	16.5047	10.4478	14.5955	27.7252
3.96559	7.71993	3.89675	5.83152	14.4348	13.0722	4.0784	8.15533	6.42346	5.51929	16.3017	10.2537	14.5929	26.1147
3.87415	6.54536	4.37398	6.79411	15.642	13.1836	3.83928	8.28314	5.22931	5.73596	18.0848	10.9491	14.5863	24.2822
4.05042	7.63419	4.65817	6.21314	14.7653	13.2891	4.07333	7.81953	5.1734	5.43995	17.351	10.4553	14.59	22.364
4.20324	7.82808	4.42696	5.79169	13.7525	13.1887	4.2234	7.01034	4.30013	5.40252	18.3145	9.6017	14.591	20.5227
4.14362	7.68359	4.29805	4.92972	13.7227	13.0262	4.25803	7.62194	4.47225	5.84261	16.2288	8.54096	14.5835	18.6875
3.70469	8.3715	4.56381	5.08041	12.106	12.2302	3.87986	7.53204	4.31895	5.27526	17.0007	8.02363	14.5854	16.8073
3.90932	9.7597	3.63068	5.37811	13.344	11.6694	3.99749	7.58881	4.07899	4.9836	14.6568	8.54282	14.5924	14.9128
4.05405	8.64394	2.97282	5.6102	13.4553	13.723	3.93903	7.34143	3.51712	5.04584	14.0572	8.21054	14.5939	13.4292
4.11827	9.84499	3.13849	6.09572	15.0352	11.8907	4.0041	7.85086	3.18161	5.07731	15.6998	8.12697	14.5995	11.5979
3.83784	10.1136	3.29284	6.64237	15.4476	14.0321	3.85044	8.01676	3.35889	4.67254	15.5625	11.2017	14.6172	9.89958
3.66152	10.0623	3.58628	6.08043	16.8964	14.4275	3.98301	8.18683	3.39735	4.42728	14.0961	9.47672	14.6143	8.14765
3.78435	9.5014	3.72379	5.66052	16.6923	14.4115	3.92233	8.33437	3.15679	4.65036	13.8612	9.42343	14.5937	6.2775
3.89948	9.11375	4.44653	5.97277	14.2264	15.4064	3.77106	7.43855	3.17797	4.61373	13.6188	10.4375	14.576	4.53114
3.57501	9.30556	3.84188	6.20273	14.8479	14.0334	3.61408	7.57154	3.46274	5.47648	13.3691	10.0841	14.5839	2.7256
3.44958	9.22299	3.79487	5.88019	16.0816	14.0625	3.75165	8.13045	3.97104	5.57105	12.0914	10.0228	14.6014	1.06203
3.80077	8.69984	3.58015	6.01666	16.5932	14.0852	3.83213	8.05799	4.35246	5.01861	11.1464	10.4012	14.6054	-0.356089
3.88468	8.81181	3.96504	6.02125	16.1976	16.2747	4.03429	7.48298	5.03718	4.36403	10.8078	9.10374	14.5952	-2.30699
3.71707	8.68963	4.23271	6.47948	17.3559	14.1112	4.03099	6.93754	4.88491	4.17624	11.991	9.03036	14.582	-4.19685
3.56792	8.74134	4.57427	5.91199	16.9485	15.9383	3.87684	6.76782	3.96866	3.96958	10.086	8.95424	14.5767	-6.40236
3.60557	9.15081	4.64909	7.17733	16.5973	14.5971	3.93196	7.18749	3.1856	4.84626	11.7473	7.77709	14.5729	-7.84737
3.46381	8.83083	4.43801	5.87633	16.0086	13.918	4.04038	7.31606	3.14207	4.58002	11.4609	8.79455	14.5696	-9.06264
3.49611	7.82879	4.8162	7.0838	16.0439	14.1359	3.93233	6.5185	3.03127	4.74085	7.69484	8.71134	14.5624	-11.0886
3.45919	7.80884	4.6071	7.44111	16.0689	14.8494	3.86329	6.8138	3.71984	4.7338	7.31034	7.89021	14.561	-13.5286
3.43464	8.69773	3.56361	6.41542	16.1742	14.4859	3.76924	6.86174	3.90373	4.2132	10.5838	9.01014	14.5579	-15.6812
3.27789	8.73834	3.42167	8.18901	16.7884	12.3556	3.64571	6.79957	3.76176	4.28067	10.2872	8.69183	14.5559	-17.5645
3.41664	8.8822	3.67246	8.78402	15.7224	14.3324	3.83566	6.1834	3.65272	4.44335	9.98931	7.50899	14.5478	-19.2147
3.28784	10.1135	4.00143	9.04223	17.4815	13.5059	3.85284	7.53398	3.41369	4.12671	6.14213	6.95377	14.5447	-21.2745
3.57534	9.87105	5.09594	8.59815	15.0658	14.8879	3.84507	7.14093	3.47518	4.39241	5.74704	6.34553	14.5487	-23.1784
3.5616	8.45471	4.65094	7.50744	19.8292	13.3877	3.78769	7.2088	3.16938	3.97764	6.39579	7.18835	14.5521	-24.8663
3.75073	9.54198	4.70416	8.09055	20.0764	12.57	3.76465	6.44689	3.13969	4.02315	6.42293	7.84325	14.5567	-26.7292
3.4418	9.78597	4.1712	8.89009	15.8832	14.3387	3.88515	7.29709	3.61981	4.79915	7.76346	7.29654	14.5671	-28.6001
3.48083	11.7556	4.98911	7.67792	17.9243	14.0946	4.00217	6.85639	4.01882	4.74459	6.93809	6.03726	14.5752	-30.5159
3.74943	10.3012	5.21411	7.24895	16.9247	12.4702	4.10087	6.55666	4.68953	4.19784	6.19993	7.70646	14.5765	-32.2534
3.7184	9.73012	4.85368	7.38799	18.9668	13.476	3.93731	6.81029	4.73105	4.53986	6.58827	7.61189	14.5766	-34.0216
3.58013	10.4878	4.76902	9.58682	15.5288	13.6086	3.89911	7.41327	3.85523	4.55386	7.14038	7.5176	14.5867	-35.7826
3.68319	11.9517	5.8062	7.91675	18.9149	13.5538	3.91641	6.64878	4.44375	3.97406	6.77489	5.83155	14.5828	-37.5809
3.66769	11.6232	6.63273	7.94164	15.2863	13.5794	3.88499	5.07381	4.74851	3.99876	7.00412	5.83757	14.5744	-39.4923
3.6183	11.6594	6.49932	7.96382	15.1489	14.4792	3.6201	5.30845	6.01901	4.07859	6.841	6.87686	14.5684	-41.4335
3.60216	9.41401	6.09457	8.50503	18.2618	15.1845	3.80439	5.40014	5.49554	4.06934	5.82735	7.07462	14.5636	-43.2984
3.38741	9.09952	7.23596	9.32771	15.8268	14.1067	3.72404	5.6878	4.95024	4.39614	5.37238	6.85857	14.5608	-45.0293
3.38659	9.6513	6.78591	8.32547	11.4121	11.0235	3.68556	5.21054	4.39027	4.14953	4.06281	5.5979	14.5625	-46.7003
3.53465	11.0046	6.58227	8.02504	16.7017	11.0964	3.62923	5.48664	3.77302	3.91686	5.66412	6.37149	14.5643	-48.5128
3.56791	12.0553	5.71561	9.12766	15.679	11.3808	3.73868	5.09208	3.4486	4.41786	5.5299	7.02926	14.567	-50.3371
3.16494	10.925	6.80025	8.03894	16.3135	11.5004	3.68411	5.08576	3.51168	4.42657	5.30093	7.01621	14.5625	-52.2587
3.55218	11.5136	8.32103	9.46581	14.5622	11.2029	3.8981	5.6212	3.84663	4.42335	4.86915	5.75502	14.5352	-54.0811
3.60493	12.2782	9.17468	9.11982	12.156	10.801	3.99433	6.06775	3.04826	4.10765	4.0063	6.04804	14.5365	-55.764
3.42401	12.4179	7.59396	8.80724	13.0805	10.8298	3.85382	5.51673	2.93062	3.92661	4.23498	6.46032	14.5463	-57.3455
3.1424	13.6855	8.60528	7.96645	13.684	9.86792	3.5107	5.8701	3.2222	3.7645	4.36584	6.79197	14.5538	-58.9179
3.28843	12.2186	9.1076	7.15466	11.0176	12.1351	3.53912	6.97321	3.39425	3.89448	3.77684	7.0592	14.5584	-60.6506
3.11475	11.4882	8.32276	6.63785	10.3704	12.7695	3.665	6.84764	3.78801	3.77796	3.77967	6.9477	14.5401	-62.9002
3.14755	13.1691	9.00903	7.60174	9.91784	11.9502	3.61901	5.27252	6.71367	3.82383	3.9284	5.5322	14.527	-64.8572
3.39966	12.8528	8.08379	8.81982	9.25026	12.0532	3.61619	5.82192	7.24709	4.37824	4.10408	5.85267	14.5324	-66.792
3.57172	14.7252	10.7581	8.70279	11.8944	10.485	3.63867	5.63952	7.55683	4.53579	4.10067	5.43317	14.5406	-68.5777
3.44606	14.4781	10.5233	8.54401	11.6075	10.8665	3.71211	5.45178	5.49926	4.29104	3.68146	5.42993	14.5413	-70.3114
3.46449	12.4112	11.3938	8.18403	9.82982	12.73	3.85775	5.8089	4.90198	4.18446	3.76203	6.25989	14.5439	-72.0529
3.64282	14.121	9.68229	7.88831	11.6874	10.4303	4.00913	6.32024	4.87899	3.92897	3.97846	6.62647	14.5545	-73.9379
3.84342	12.7016	12.2749	9.53561	9.85174	9.5541	3.97699	6.01245	6.68272	3.91016	3.64342	6.3758	14.5646	-75.7339
3.96113	11.5518	12.3247	6.25693	10.3933	11.1318	3.93395	5.34603	6.43571	3.777	2.61239	5.89376	14.5584	-77.4467
3.49076	13.0286	10.5959	7.55774	6.65377	10.14	3.83322	4.25408	6.53	3.84038	2.68984	5.67668	14.5489	-79.3675
3.60398	14.564	12.6353	8.41577	6.92917	10.2822	4.30637	3.81135	5.42637	4.24749	2.86967	5.80256	14.5388	-81.3178
3.6094	12.9432	11.6319	7.71225	6.58084	7.5272	4.24901	4.30369	5.26376	4.13905	2.76587	6.033	14.5377	-83.2112
3.2393	13.2659	11.5956	7.66971	6.54711	6.96537	3.7807	4.42941	4.63126	4.13136	2.91842	6.02905	14.562	-90.4279
3.77181	12.9585	11.6605	7.62485	8.75663	9.21256	3.7218	4.58971	5.07254	4.26816	2.87663	6.07098	14.5577	-94.3367
3.63541	14.8009	11.6144	7.57775	8.41826	9.03657	3.60822	4.385	5.32993	4.2886	2.77062	5.95023	14.5413	-94.128
3.67445	15.5843	11.818	6.31175	8.07747	8.8608	3.42801	4.35031	5.3668	3.92071	2.72576	6.33663	14.5354	-90.4125
3.70646	13.8079	12.0211	6.44902	4.23006	7.11558	3.55775	4.60499	4.81057	4.24883	2.74265	6.45905	14.5385	-92.0281
3.82833	11.1867	13.5458	6.65548	4.93829	7.18876	3.43882	4.42554	6.46321	3.95101	3.55248	6.92537	14.5402	-93.7309
3.87629	11.6667	12.4387	6.94485	4.42909	7.40146	3.36766	4.40743	7.01946	3.20731	3.34307	6.94742	14.5452	-95.5207
3.57309	12.767	14.5888	6.82273	3.8464	6.36229	3.42136	4.53845	7.28775	3.91964	3.22115	6.41853	14.5517	-97.4734
3.47046	11.5615	14.5707	5.8665	3.17868	7.99444	3.57425	4.86018	6.86061	3.57863	2.86345	5.92433	14.5497	-99.3139
3.61133	11.7995	13.3026	7.19129	3.25919	5.63573	3.62561	4.94431	6.05568	2.82437	2.78478	5.93243	14.5602	-101.131
3.65676	11.1552	13.0284	7.12901	3.43818	7.14951	3.66469	4.64784	9.40256	2.741	2.55483	5.47291	14.5569	-102.794
3.9792	11.6957	12.9367	7.06525	3.17551	6.78069	3.34339	5.18921	7.52618	2.77754	2.66836	5.18803	14.5473	-104.573
4.12037	11.5344	15.2427	7.00013	3.42221	7.11837	3.31513	6.42903	9.25133	2.79854	3.03941	5.05152	14.5476	-106.305
4.17322	15.5165	15.1255	6.46781	3.93668	7.74729	3.90919	8.05684	10.1905	2.69028	3.19974	6.52774	14.5439	-108.121
4.2112	13.7254	13.5453	7.24257	3.91323	7.49232	3.41043	8.59208	10.4573	2.93196	3.03809	6.89844	14.5244	-109.712
4.2496	14.4235	12.0754	7.39117	3.43437	6.54268	3.64067	7.44943	12.9046	2.97731	2.81712	6.69968	14.5161	-111.542
4.25943	14.7021	13.8225	6.18278	3.14283	6.75257	3.92844	6.36714	11.8088	2.83964	2.53165	5.88375	14.5193	-113.355
4.3274	13.5636	14.2795	6.85961	3.09617	6.45819	4.05109	5.58899	11.238	3.48399	2.51784	5.30586	14.519	-115.154
3.98957	13.1151	13.0073	6.7139	2.78639	6.13135	4.1505	5.65649	11.1459	3.49077	2.49854	5.32312	14.5294	-116.968
3.95083	11.7225	14.3223	6.37817	2.79118	5.39216	3.64512	6.57093	11.5304	2.82255	2.34796	5.68273	14.5423	-94.5459
4.28235	13.1707	13.5812	7.00778	3.65786	7.2441	3.52553	6.8005	11.8233	3.42181	2.98407	6.22755	14.5574	-96.4359
4.4848	15.4769	15.1758	7.61404	3.85269	7.08928	4.06953	6.30461	9.69409	3.4702	2.99715	6.06421	14.553	-104.154
4.9683	15.6747	16.3879	6.96322	3.04594	6.63259	3.92981	7.40801	10.8505	3.21707	2.37575	5.81691	14.5524	-124.525
4.56302	13.9084	15.4772	6.281	2.89945	6.70914	4.01676	9.60834	11.7349	3.29389	2.4232	5.98912	14.5452	-126.311
4.60168	13.9026	15.6196	6.11497	2.84956	7.258	3.86195	9.55863	11.3691	3.72126	2.65372	5.51538	14.5429	-128.075
4.32323	14.9047	15.6572	5.90245	2.79007	6.82783	3.65294	6.66322	15.1291	3.63633	2.71452	5.50632	14.542	-129.848
4.89393	15.3376	14.8147	5.83845	2.98007	6.18344	4.19778	6.25322	16.6041	4.02515	2.89564	6.4581	14.5485	-131.647
4.90499	13.4282	16.0096	7.00685	3.6006	5.6018	4.58338	8.16452	13.4314	4.32773	3.22213	6.4186	14.5383	-133.589
4.90565	11.8789	16.126	6.9413	3.20222	6.34909	4.27282	7.33274	12.9502	3.89695	3.18886	6.08194	14.5324	-135.333
4.85016	13.2087	14.9375	5.88486	3.18755	5.7406	4.3074	9.18728	15.7496	4.02139	3.17272	5.78952	14.5448	-137.038
5.1134	13.0294	17.5511	5.68596	3.14837	7.00929	4.34347	11.0755	15.5321	4.08019	3	6.14394	14.5659	-138.883
5.08376	13.3801	16.9027	5.7599	3.1002	6.60243	4.71291	8.4318	17.4735	3.84395	2.76996	5.94465	14.5642	-140.918
4.56736	11.9453	16.5155	5.86465	3.14979	6.07523	4.8995	9.29741	14.0183	3.65628	2.55906	5.55986	14.5697	-142.89
4.60135	13.5224	16.5919	5.87142	3.2138	5.21083	4.62988	8.0863	12.5989	3.08989	2.59761	6.40678	14.5756	-144.68
4.62016	12.3824	14.5425	6.37669	3.33905	6.2883	5.06895	8.92509	14.7796	3.6557	2.93633	6.40557	14.5554	-146.4
5.14205	14.5376	15.769	5.75195	3.39484	7.36407	4.54751	9.03195	15.9228	3.81316	2.97459	6.09502	14.5391	-147.935
5.05298	13.2336	17.7252	6.03838	3.14535	6.60415	4.59333	9.19084	16.1445	3.95354	2.68322	6.36944	14.5342	-149.91
5.05966	13.816	16.6509	5.37979	2.80305	5.7824	5.07912	7.68189	16.3592	4.21467	2.77772	7.05716	14.5348	-152.097
5.28288	11.832	15.9112	5.48444	2.55074	6.02323	4.66746	8.24789	19.1483	3.93611	2.72168	6.41482	14.5387	-153.574
5.06092	10.7486	15.755	5.69471	2.98426	5.58178	5.13352	9.76457	18.344	4.21949	2.68151	5.87913	14.5372	-155.028
5.30107	12.4903	17.6824	6.73786	3.52316	5.39944	5.16688	10.7021	18.5616	4.33134	2.84682	5.6485	14.5368	-156.868
5.24667	12.284	16.0614	6.19544	3.11386	5.33499	5.23951	10.2677	19.8552	3.9477	2.97123	6.2912	14.5392	-158.644
4.65808	12.0317	15.3538	5.64942	2.76096	4.83783	4.90674	7.6773	17.6952	4.00469	2.82511	6.37088	14.5496	-160.103
4.71591	12.1441	16.8202	5.52187	2.65346	5.5043	4.66415	7.84293	16.1061	4.55568	3.02581	5.98909	14.5429	-161.69
5.06447	10.1319	16.7484	6.6583	3.0972	5.92968	5.03822	11.5435	18.062	5.06162	3.43144	6.58369	14.535	-163.656
4.93226	10.3857	17.9917	5.11132	3.36618	6.36482	5.56937	11.9385	16.0523	4.88088	3.57215	6.70749	14.536	-165.748
4.59124	11.7259	17.4118	5.25504	2.79118	5.46187	5.70045	10.8607	16.1451	4.61283	3.42186	6.47165	14.5502	-167.397
4.56513	10.0662	17.0429	3.85069	2.93533	5.84892	5.0787	9.30308	15.5111	4.16942	3.34485	7.30337	14.5422	-169.205
5.25739	9.59829	16.258	4.05387	3.19616	5.31042	5.16219	7.3757	16.9125	4.12317	3.395	6.3857	14.5212	-171.098
5.35828	10.5518	15.5331	4.28616	3.11601	4.86123	4.98261	7.16807	16.9981	4.22931	3.2981	7.09808	14.5119	-173.026
5.07776	10.0319	15.8849	4.1814	2.6727	4.3813	4.9284	7.92699	19.2354	4.45057	2.92297	6.4638	14.5321	-174.937
4.97649	12.1667	16.1718	4.33138	2.48617	5.26472	5.51586	9.7386	19.1784	4.18313	2.57023	6.28196	14.5547	-176.698
4.66128	11.9432	15.6557	4.52389	2.64584	5.94296	5.08409	10.4139	16.7287	4.26873	3.04867	6.49015	14.5677	-144.476
5.40562	11.6628	15.6808	4.68496	7.40153	6.75524	5.7684	11.7063	16.4179	4.70961	2.88074	6.64117	14.5638	-0.48023

[truncated: 31 more sheets: P21, P26, P27, P30, P34, P35, P36, P38, P39, P40, P41, P02, P06, P07, P09, P12, P13, P14, P16, P19 …]
