# Supplementary material for: Studies on the hysteresis of trunk muscles—Muscular specificities must be taken into account
Source: PLoS One. 2024 Dec 17;19(12):e0315813. doi: 10.1371/journal.pone.0315813 (PMC11651586; doi:10.1371/journal.pone.0315813)
Supplement: S4 Data — (XLSM) [file pone.0315813.s010.xlsm]

## Sheet: P01
ra l	oi l	oe l	ico l	mf l	es l	ra l	oi l	oe l	ico l	mf l	es l	Kippung	Rotation
8.45852	25.7647	22.8682	6.22615	14.1488	4.93179	4.72578	13.5879	12.5244	4.91707	2.98986	5.84658	14.6364	0.378272
8.38286	25.955	24.05	5.74947	11.9675	5.32647	4.9097	12.6721	11.5907	4.67565	2.91656	5.4234	14.6353	-142.705
8.20208	27.3524	26.1567	5.44291	3.37777	6.72442	4.962	12.512	11.3698	4.54157	2.84108	5.31269	14.6318	-176.335
7.58899	25.3986	26.1442	5.61805	3.30632	6.03848	4.23377	12.9625	12.1976	3.66773	2.85816	4.53254	14.6298	-174.604
6.75634	21.9885	25.5813	5.4732	3.26509	5.56242	3.61214	15.2175	12.2345	3.61408	3.11178	4.33406	14.6254	-172.785
6.03532	19.9503	19.9527	5.03849	2.70768	5.7047	3.88634	13.7344	12.1487	4.26695	2.77134	4.52505	14.6249	-171.204
6.60498	21.7015	20.2781	5.21703	2.60103	7.15321	3.02858	12.5644	11.1345	4.53201	2.45574	4.9543	14.6304	-169.723
5.48673	25.0574	24.781	5.43034	2.53532	7.17539	3.19338	12.7553	11.3252	4.10263	2.30981	4.86451	14.622	-167.977
6.10195	25.0058	25.6403	5.93925	3.05834	7.75438	3.03338	12.4934	12.588	4.22666	2.5155	5.57655	14.6039	-166.075
5.70024	24.7907	23.0495	6.34458	3.49174	7.3225	3.36291	11.6192	12.9197	3.69121	2.6441	6.07049	14.5921	-164.434
5.56856	23.7812	17.8205	5.59806	3.09623	5.97073	3.30687	11.7652	10.9745	3.45173	2.58426	5.64349	14.5951	-162.74
5.62223	21.3108	23.6279	5.62434	2.84517	7.59634	3.16726	10.6035	8.84208	2.70383	2.4772	4.41912	14.5877	-160.916
5.79392	25.3287	22.1582	6.23554	2.79266	9.39742	3.24018	11.0158	9.61808	3.34911	2.86765	5.0273	14.5924	-159.089
5.27535	23.9718	18.6141	6.57662	2.94932	9.86087	3.44028	10.2986	10.61	3.39538	2.93206	4.62883	14.6054	-157.493
4.65904	21.8922	16.1912	5.63587	2.52866	8.93526	3.24231	8.86761	11.875	3.54178	2.10511	4.3753	14.6079	-155.686
4.55981	25.3705	19.668	5.21818	2.804	7.82804	3.59327	8.74874	9.39236	3.60345	2.00057	4.44048	14.6125	-153.821
4.5036	27.6706	18.5052	5.40482	2.94474	8.08031	3.62379	9.20167	10.5958	3.78007	2.20453	4.44796	14.6178	-151.824
4.74836	26.4665	16.3334	5.52233	3.1471	9.17648	3.08947	8.9396	8.66524	3.38741	2.3449	4.43974	14.6167	-149.949
5.02119	26.1451	15.6117	5.95296	2.69986	10.8969	2.84328	8.49705	9.07577	3.18694	2.28476	4.2648	14.6129	-148.019
4.91292	23.8769	18.7504	6.50168	2.86736	9.7785	2.51561	7.51205	8.59161	3.06394	2.6479	4.5057	14.6038	-146.286
5.10275	24.7868	18.1224	6.94142	3.1909	10.7505	2.82572	8.59392	8.29306	3.00616	3.26999	4.34387	14.5968	-144.758
4.89378	24.9168	20.2357	6.11937	3.58618	8.72355	2.95846	9.6913	8.61606	3.25945	3.32559	4.85283	14.5913	-143.078
4.49246	24.9344	20.7842	5.41934	3.49229	8.48119	2.80515	9.71551	8.84574	3.03019	2.61428	4.78991	14.5829	-141.232
4.11665	28.5884	18.9927	5.44292	2.91	10.6595	2.81119	8.8995	7.46979	3.0377	2.32694	4.74064	14.5824	-139.469
4.12662	29.6693	19.7129	5.2608	2.82757	10.3623	2.97269	8.50626	7.71236	2.88923	2.56724	3.76968	14.5923	-137.987
3.95121	26.3883	18.4001	6.11875	3.13037	10.5043	2.80715	8.69134	8.11135	3.16008	2.60021	3.91292	14.6018	-136.583
3.75337	24.8542	17.7089	6.15521	2.97374	10.9105	2.72257	8.14331	7.62158	2.92035	2.46472	4.19775	14.6031	-134.615
4.29741	28.4509	16.1914	5.53588	3.15198	10.6071	2.82156	7.32802	7.22407	3.14311	2.54025	4.14216	14.5916	-132.355
4.52041	29.6633	18.9557	5.72923	3.47109	11.3488	2.93847	7.62363	7.39156	3.10452	2.85628	4.63707	14.5857	-130.298
3.97897	26.5292	16.7661	6.02685	3.68239	12.4123	2.90506	7.52837	6.79559	2.64797	2.71192	5.4083	14.5928	-128.608
3.61781	29.4498	13.4795	6.00011	3.97597	11.5148	2.97616	7.38445	6.92509	2.83456	2.78874	4.79571	14.5983	-126.9
4.17448	33.177	19.7035	6.12798	4.37319	11.8534	2.80986	6.13375	7.70996	2.7952	2.94468	4.08453	14.6058	-125.106
4.1322	32.5598	15.5602	6.56394	4.0429	9.42484	2.80116	6.69325	7.52273	2.45622	2.58219	3.67187	14.6087	-123.103
3.81566	30.2685	15.3489	6.23966	3.52854	9.57312	2.83043	6.35335	6.64896	2.22609	2.42461	3.56921	14.6084	-121.142
3.66943	27.9181	18.0792	6.86784	3.44804	11.7971	2.57825	5.24633	6.30757	2.27673	2.01364	3.85212	14.6192	-119.316
3.59297	27.8129	17.918	6.85608	3.65131	13.0115	2.50838	5.29129	7.72923	2.29899	2.16609	3.87789	14.622	-117.532
3.24413	27.6964	15.9161	6.7037	3.54295	11.1527	2.55427	5.31248	8.58586	2.39482	2.17768	3.73408	14.6229	-115.69
2.98073	31.656	14.8425	6.46424	3.99461	10.5724	2.58217	5.67977	7.98065	2.44249	2.47066	4.30071	14.6337	-113.89
3.10151	27.1671	12.9244	5.74082	3.93713	11.0109	2.59243	5.98568	7.46195	2.58594	2.4275	4.39471	14.6383	-112.065
2.92467	27.2836	13.874	5.76048	4.15545	10.7259	2.12803	6.70021	6.17115	2.58871	2.05193	4.27409	14.6409	-110.288
2.98792	23.9934	15.5451	6.95866	4.65474	11.6667	2.54452	6.43609	8.11745	2.66983	2.23805	3.95393	14.6296	-108.654
3.04351	25.4634	14.8763	6.60336	5.21303	12.6594	2.56858	7.00901	8.24501	2.75237	2.10165	3.89392	14.6325	-107.128
3.41894	30.6749	14.8946	6.62354	6.22324	12.4649	2.6395	7.30204	6.91308	2.60636	2.23188	4.3138	14.6409	-105.373
3.34816	29.9428	14.4137	7.35387	5.71959	11.7659	2.57612	7.08567	5.98996	2.65882	2.42754	4.53464	14.6495	-103.719
3.3098	27.126	14.543	6.65933	6.33391	12.7144	2.70178	6.96229	6.84947	2.81586	3.01562	4.56546	14.6545	-101.982
3.22545	25.3428	15.9699	6.33991	7.05244	14.9492	2.80601	7.01244	7.41913	3.10386	3.44593	4.81441	14.653	-100.042
2.89528	26.765	16.3206	6.87485	8.78416	15.412	2.71856	7.29126	7.54895	3.33145	3.22617	4.64578	14.642	-98.2559
2.82255	27.2716	13.2894	6.13841	10.749	14.5678	2.55041	7.1746	6.21029	3.05364	2.77183	4.39157	14.6293	-96.6156
3.41847	30.5838	9.09895	7.74323	12.9539	12.986	2.81116	6.71734	7.47455	3.18992	2.6769	4.59272	14.617	-94.9872
3.39611	25.3465	10.4761	6.72054	14.4287	12.9908	2.80402	7.33321	8.00125	3.53352	2.81435	4.53997	14.6047	-93.1868
3.23345	28.4356	10.873	7.60659	13.9506	12.1324	2.91357	7.04018	8.25954	3.86039	2.71755	4.1609	14.6002	-91.3257
2.76415	24.4077	12.1894	6.75051	13.5822	13.0693	2.96635	7.22924	7.88046	2.8376	2.40101	4.97914	14.604	-89.6735
2.59931	21.0147	12.3459	6.58618	14.5091	14.2962	2.80705	8.81427	7.90228	3.84856	2.98728	6.00584	14.6196	-87.9404
2.79486	26.2105	11.3441	6.73738	16.7383	14.8957	2.9982	9.70111	8.36476	3.69497	3.82033	5.71363	14.6116	-86.2107
3.03074	28.226	11.7884	6.89282	22.9422	15.6075	2.73824	9.30621	7.78227	3.46977	4.28669	5.55537	14.5994	-84.3836
3.02822	26.7175	10.0233	7.01111	20.3904	14.9929	2.3104	8.24637	7.60249	3.39834	3.40896	4.86603	14.605	-82.6884
2.76003	23.9048	10.3363	6.62296	23.7586	14.0922	2.3006	8.0804	8.18925	3.39579	3.09739	5.13701	14.6161	-81.0019
2.72889	22.1061	9.73973	6.38482	17.8995	14.8782	2.30395	7.97578	7.28583	3.26636	3.45585	5.99687	14.6161	-79.0554
3.13588	22.7241	9.49805	7.33423	19.4034	16.6994	2.4796	8.88331	6.65166	3.02255	3.93319	6.29211	14.616	-77.0431
3.27525	20.6059	10.4396	6.713	19.1106	15.4295	2.39979	8.42776	5.94843	3.30215	3.82757	5.50637	14.6039	-74.8627
3.05864	23.5085	11.0248	6.70245	22.8115	17.2833	2.511	7.81772	5.4258	3.45627	4.39675	5.8234	14.6056	-73.0274
2.7486	23.0433	8.84633	6.69014	22.6715	18.4875	2.59381	7.04999	5.79626	3.40337	4.49638	5.94501	14.6084	-71.2578
2.5747	19.3276	7.53877	7.20386	25.9883	16.4225	2.25343	6.86756	5.58141	3.18861	4.81968	5.74598	14.6182	-69.3433
2.45056	19.6391	6.98427	6.06145	28.1233	14.1248	2.23982	7.94501	6.04858	2.6592	4.44705	4.24154	14.6063	-67.5707
2.32042	21.5061	7.36474	6.02214	30.7609	16.6995	2.36361	8.70634	6.31458	2.69385	4.58309	4.7285	14.593	-65.904
2.55201	21.623	6.58319	5.70156	33.7545	18.76	2.24777	9.37164	6.2654	2.78726	5.38891	5.88083	14.5827	-63.8713
2.8076	18.7866	6.47365	6.55749	36.6167	18.207	2.17788	8.6899	6.25468	2.93521	5.98289	7.02052	14.5807	-62.2295
3.21587	19.6728	8.16963	6.85988	32.1928	16.7865	2.29862	7.78497	6.46872	3.35897	5.87954	6.65911	14.5903	-60.5344
3.17683	17.3289	8.57162	6.62095	25.3894	16.7054	2.30851	7.65367	7.34701	3.71555	4.6684	5.17431	14.5989	-58.8306
2.78812	17.8077	8.30517	6.21249	27.9905	16.6393	2.43389	7.7532	7.53549	3.9056	4.96074	6.04463	14.6046	-57.0223
2.35539	16.488	7.08312	6.01643	29.0961	16.7826	2.04012	8.56773	6.50845	3.49416	4.97756	6.22219	14.6076	-54.8851
2.3309	17.7903	7.38669	6.4726	29.9333	15.9229	2.18531	10.0348	5.81272	2.98468	5.79676	6.70257	14.6243	-52.8312
2.61942	17.0618	9.36848	6.31807	33.1047	18.022	2.26463	9.21345	5.76669	2.97362	6.2472	6.81657	14.6351	-51.143
2.59719	18.1241	10.0272	5.81419	36.8957	17.364	2.48038	8.09998	5.80275	2.7937	6.1923	8.30589	14.6349	-49.3192
2.441	17.1503	9.54405	5.86107	38.0178	20.2559	2.67047	7.84069	8.1783	3.41968	6.9577	8.41886	14.6312	-47.6941
2.67608	15.3323	8.36923	6.17184	35.5637	19.0508	2.83402	8.17549	9.28616	3.84727	8.19076	8.30458	14.6329	-46.028
2.7957	18.0101	7.85883	5.82943	36.8254	19.547	2.67349	8.73664	9.63309	3.82349	10.9891	8.5324	14.63	-44.1782
2.49786	17.7265	7.7974	6.02559	33.1569	22.5005	2.32514	9.50503	7.15344	3.37432	11.6829	9.67107	14.6154	-42.0832
2.31475	13.3751	7.94737	6.00281	33.2776	23.7907	2.44409	7.85146	7.46543	3.41344	11.6029	9.86651	14.5934	-40.226
2.16463	13.9476	7.98324	6.61608	36.7604	22.8121	2.38062	8.18071	7.71501	3.353	11.9078	9.48068	14.5677	-38.555
2.12177	14.1568	8.20365	6.10477	36.6819	20.8907	2.29918	9.73975	8.05191	3.66001	13.9758	10.0494	14.565	-36.7315
2.25203	13.8362	8.27795	5.98519	39.5745	19.9389	2.34579	10.8311	9.14075	3.91038	16.3263	12.7965	14.5785	-34.7295
2.38977	15.3926	7.92996	5.73531	35.5882	20.6754	2.3439	10.1384	8.37781	3.66975	15.9532	13.6385	14.5887	-32.7455
2.4471	15.6042	7.74707	6.08658	35.1045	22.0123	2.52318	9.81263	9.11174	3.51791	13.6581	11.7059	14.6015	-31.0582
2.21419	13.6533	7.94604	6.33221	37.7091	24.6887	2.21764	8.99908	8.18806	3.24287	17.5864	13.4043	14.6182	-29.3813
2.16292	14.8529	8.56734	6.07511	39.0637	23.6614	2.34412	10.2074	7.7889	3.44047	24.9776	14.6497	14.6256	-27.7121
2.20336	13.8678	8.77761	5.45406	41.0024	24.6564	2.03261	10.9725	6.52312	3.60163	26.2016	14.3155	14.6264	-25.6974
2.38582	12.7971	8.3551	5.48274	38.689	20.5826	2.22524	10.2447	7.84944	3.79228	21.5761	16.448	14.6323	-23.7544
2.47166	13.8063	8.5061	5.16426	36.9299	20.5377	2.49642	9.0328	7.77957	3.79277	21.8997	16.6268	14.6419	-21.8809
2.66093	15.5741	9.18311	5.06108	35.8275	22.5417	2.54076	10.0913	7.48921	4.97723	23.8125	15.7487	14.6423	-19.9524
2.69941	16.2257	10.2074	5.71776	33.7226	20.2701	2.38844	10.6138	8.64788	5.12538	23.2489	15.8631	14.6195	-18.1168
2.56813	12.8708	10.3101	6.367	31.8864	21.841	2.29848	13.2333	8.96575	4.66547	21.9598	16.4344	14.6083	-16.372
2.50552	14.811	10.4578	6.1668	32.8898	22.4093	2.57055	12.484	6.97515	4.73627	24.6442	16.833	14.6102	-14.4788
2.4283	14.2506	9.80149	5.58197	35.192	20.1521	2.54731	14.5581	7.56891	4.7564	25.694	17.6947	14.6166	-12.4458
2.42627	14.0373	9.4732	5.26274	35.339	21.7756	2.43428	14.536	7.27694	5.09327	27.6115	18.7511	14.6172	-10.4863
2.32555	15.4666	11.0358	4.89978	35.4321	21.209	2.45033	14.6521	7.07235	5.09764	26.0483	18.0133	14.6171	-8.6267
2.44472	14.2779	12.0135	5.5081	32.5761	20.6772	2.49967	12.507	7.00597	5.25942	28.541	19.2819	14.625	-6.71842
2.51078	13.8032	11.409	5.58589	35.607	21.0322	2.46073	12.9805	6.94245	4.76939	30.494	18.4581	14.6332	-4.90765
2.37295	14.075	12.0152	5.43447	35.5722	20.6439	2.41218	13.9015	7.00462	4.95433	28.1366	18.8552	14.643	-3.26484
2.27178	12.6468	11.5904	5.01506	32.9394	17.5832	2.1378	11.9462	6.27514	4.76045	25.8361	18.7544	14.6392	-1.53296
2.11815	11.9303	10.1555	5.22038	35.3439	18.8042	2.36802	13.5381	6.70691	4.87334	27.0165	19.1039	14.6329	0.209165
1.99149	11.9272	9.07564	4.76771	28.5188	18.6487	2.47609	13.6806	7.27513	5.18167	26.7466	21.0387	14.6459	1.6583
2.24854	12.4303	11.0753	4.80749	33.3938	18.5237	2.83461	14.9099	8.01138	6.00898	30.734	21.105	14.6474	3.47276
2.39267	12.0979	11.0507	4.87553	31.961	20.4094	2.74183	15.9516	8.75479	6.09163	32.3096	19.6984	14.6312	5.45414
2.36789	13.081	11.1969	5.14383	27.2023	20.7612	2.69962	16.4571	8.81314	5.99559	30.9704	19.9404	14.6258	7.28292
2.17433	12.5367	11.125	5.02501	28.5479	18.361	2.59111	15.8526	7.97425	5.43121	29.029	20.1719	14.6412	8.9209
2.19649	10.9381	9.45446	4.01439	30.0296	22.7493	2.52094	15.6475	6.7207	5.15434	30.6109	23.8296	14.6307	10.8151
2.19708	10.2061	9.04399	3.9266	31.537	21.7376	2.33652	15.8619	6.55378	5.24711	33.8766	22.788	14.6069	12.2891
2.36922	10.2492	8.36847	3.98822	26.4348	21.1176	2.53352	16.603	6.97738	5.44308	36.8896	21.8843	14.601	13.8706
2.30038	11.3286	7.41736	4.85745	27.1124	21.6279	2.53539	16.8675	6.47903	5.43139	34.547	21.4338	14.613	16.011
2.41073	11.3554	9.07613	5.28306	22.4699	18.4027	2.64895	17.1334	6.81101	5.28706	34.6727	21.7333	14.6108	18.0833
2.43328	10.7831	10.5816	4.99311	17.5257	17.0934	2.63375	17.4006	7.40176	6.10084	29.1037	22.2534	14.6036	19.9479
2.32687	12.026	11.2766	4.25784	16.5401	18.7933	2.63719	20.9545	6.75468	6.32554	30.0961	21.7203	14.6044	21.7952
2.1317	11.4444	11.8979	4.30806	18.3154	19.524	2.25965	19.0924	7.80755	6.31819	35.7552	23.3222	14.6046	23.5492
2.40052	12.885	13.0201	4.12613	17.4142	19.1409	2.344	18.0703	7.99505	6.00493	38.8011	23.9063	14.587	25.2169
2.44685	12.2583	12.5842	3.99663	18.45	16.0355	2.61956	17.573	6.16852	6.03829	31.9646	25.2451	14.5787	27.0227
2.60131	9.69016	8.08272	3.93517	15.8895	15.7712	2.82206	15.6418	6.04559	4.94606	36.229	22.0362	14.5707	28.7367
2.57758	9.73091	8.54128	3.69834	19.505	17.4412	2.70452	17.4916	6.40418	5.49655	31.808	21.4537	14.5721	30.5062
2.64275	9.74271	8.8833	3.31834	11.0086	15.4273	2.8166	21.0967	8.4294	5.36527	33.5419	21.2991	14.5867	32.2771
2.39732	10.2477	11.7247	3.66047	10.9086	19.061	2.81425	21.8737	8.49	5.88708	31.325	22.0755	14.5958	33.9331
2.4352	9.83232	11.6461	3.59752	10.3047	17.4551	2.75416	21.8449	7.59095	5.63867	29.5027	20.1614	14.5969	35.6789
2.40425	8.73794	10.3115	3.69807	12.1823	15.6409	2.936	22.877	6.53447	5.57644	34.413	20.9838	14.5801	37.4428
2.72912	7.61535	7.31872	3.67097	11.724	14.3497	2.84271	22.6213	6.61542	6.27179	35.4738	21.2258	14.5614	39.3874
2.79151	8.50565	9.53199	3.63917	10.0067	11.6991	2.45567	22.0858	7.64757	6.31838	34.7672	23.3332	14.568	41.2821
2.55093	8.75966	9.19837	3.67201	9.78965	9.57989	2.23717	21.0161	7.77142	5.5136	36.8365	25.8059	14.5869	43.2323
2.67051	8.85258	11.1798	3.77656	10.4037	15.2964	2.32133	19.7637	7.38156	5.59084	37.7402	22.8272	14.5898	44.8169
2.32962	9.44137	10.2823	3.74835	9.7467	14.5801	2.27123	20.2125	7.00661	6.45072	33.5443	24.3669	14.5768	46.6688
2.34777	7.8788	7.6913	3.76986	9.78132	12.6087	2.21903	20.0552	6.46938	6.47824	36.8726	20.5948	14.5746	48.5682
2.22583	7.44226	8.0618	3.39192	10.6961	8.04972	2.14105	21.7231	6.63549	7.02998	38.3155	21.7364	14.5713	50.5421
2.16952	7.78632	8.78515	3.32783	10.2667	9.12169	2.25735	20.1174	7.45032	7.36934	30.7638	18.1739	14.5674	52.448
2.27886	8.74895	10.1165	3.42052	10.0192	13.4435	2.48033	22.5093	6.92955	5.99618	32.6204	19.8579	14.5679	54.2698
2.39729	8.72432	9.95276	3.6004	8.90972	12.2709	2.61602	18.5959	6.85038	6.22696	31.2306	18.6128	14.5806	56.0808
2.44607	8.61802	9.06847	3.41411	8.42914	8.42661	2.50767	21.563	7.21056	6.0135	28.8537	17.97	14.5977	57.8555
2.19119	7.87679	8.44989	3.27313	6.82175	6.34582	2.09609	24.005	7.31614	6.64006	26.8622	18.5031	14.5955	59.3663
2.28287	7.86662	7.51805	3.24098	7.22353	10.4702	2.24703	20.4471	7.02562	7.3491	24.7466	18.8073	14.5941	60.9216
2.29803	8.21348	7.90923	3.53132	7.66689	5.75324	2.31442	23.7668	5.99656	7.29576	25.9626	23.1199	14.5937	62.4341
2.2093	7.94523	8.19131	3.70036	7.5734	5.83993	2.36093	21.2016	6.54116	6.45059	25.1757	23.096	14.597	64.4582
2.22373	6.65311	7.93821	3.74599	6.58034	5.62456	2.66562	21.4995	7.06124	7.01536	25.4043	19.7868	14.5904	66.5267
2.54659	8.18384	10.0418	3.72297	6.36124	5.59722	2.95279	22.8811	7.23427	7.33585	28.689	19.6728	14.5943	68.4866
2.71083	8.14593	9.53747	3.5239	5.75667	5.29151	2.7023	23.0655	6.70373	7.70166	25.7218	19.1141	14.6023	70.3105
2.60459	7.808	10.1525	3.81795	6.21792	5.18151	2.50851	23.7039	7.26484	7.64247	26.068	21.0286	14.6183	71.6835
2.50464	7.194	9.96549	4.10918	6.86904	5.31061	2.55231	25.7235	7.4631	7.02322	27.6868	19.4433	14.6084	73.4866
2.39678	7.48091	10.5369	3.61689	6.99492	4.55929	2.92627	27.3384	9.2029	7.07558	31.3685	16.1836	14.5908	75.1632
2.60151	8.44262	10.9243	3.61239	7.28032	5.15132	2.64589	25.502	9.0068	6.91329	23.96	18.6718	14.5712	77.369
2.38208	8.67428	10.2464	3.69334	5.81119	5.10811	2.56482	26.8675	8.1045	6.75248	27.2104	17.1537	14.5749	79.3639
2.23859	7.32168	9.97337	3.49992	3.96452	5.6137	2.57479	25.1122	7.44445	6.72416	15.1035	17.4952	14.6034	81.1846
2.31047	8.36747	8.78131	3.70087	4.53333	5.5789	2.48308	26.1541	7.7689	7.29223	18.4648	19.4215	14.621	82.9903
2.39985	8.81532	9.69403	3.70462	4.16005	5.02463	2.47109	26.3349	7.42838	7.65241	17.5546	19.7373	14.6203	84.7429
2.25105	9.85328	11.6481	4.03725	3.3688	4.65681	2.36773	24.9598	8.55758	6.97335	13.0405	14.0919	14.6048	86.0958
2.23711	8.41222	12.1865	3.60148	3.49399	4.46922	2.41695	25.6558	7.65506	6.97422	19.606	19.7844	14.6043	87.8869
2.16805	7.49175	11.4378	3.30145	3.41091	4.12563	2.31689	24.3934	7.88682	6.73194	12.7524	18.4869	14.5996	89.7886
2.44598	7.57402	10.3044	3.00121	3.12866	5.11825	2.29135	25.6826	8.22397	7.18939	10.7154	14.3608	14.6036	91.6667
2.60561	7.01091	8.96864	2.95767	3.38573	5.12399	2.25518	29.5978	7.13051	7.37357	10.1362	13.7201	14.6052	93.4158
2.52558	6.74744	9.8104	3.16767	3.22527	4.40688	2.54971	30.6018	8.44638	6.82866	9.63894	12.2554	14.6178	95.0501
2.39981	7.3112	11.0786	3.34552	2.88599	3.67784	2.50842	28.9485	10.2112	6.95625	8.57692	11.3779	14.613	96.7529
2.7019	7.66129	11.814	3.70836	2.49802	3.7911	2.64143	28.5111	9.82779	7.56584	6.99543	12.9894	14.6112	98.5867
2.99671	7.795	12.3271	3.35583	2.59952	4.11172	2.51509	28.4501	8.79089	7.89017	13.8572	13.9498	14.6084	100.647
2.97511	7.15101	12.1027	3.03001	2.97818	4.44565	2.73945	30.5691	7.56605	6.89598	13.0055	14.3804	14.6096	102.287
2.85926	6.5418	10.9555	2.77291	3.12754	4.19563	2.82287	31.2153	8.6152	7.61008	12.1516	8.4882	14.6142	104.135
2.67047	6.76297	11.4398	2.8897	2.90091	3.56351	3.13788	28.8989	8.45935	5.98784	11.2976	11.2677	14.6076	105.854
3.6996	7.82496	10.9024	2.98355	2.57653	3.34344	3.14682	28.6283	8.13754	6.28326	3.43757	7.30281	14.5996	107.83
2.7736	8.06321	12.2557	2.88143	2.66975	2.89707	2.8568	30.1515	8.45039	6.57874	3.13041	6.95794	14.588	109.588
3.47281	8.38189	12.2334	2.70088	2.74935	3.2271	3.30472	28.523	7.72873	7.12357	2.80283	7.18038	14.5768	111.267
3.84528	8.33184	13.8399	2.94179	3.21648	3.30202	3.57536	27.2209	8.23964	6.81563	3.79259	6.85381	14.5989	113.068
3.70566	7.67494	14.5347	3.09517	2.99944	2.93567	3.44066	25.8877	9.89653	6.48228	3.89291	5.60393	14.618	114.797
4.13674	8.67447	12.0257	3.23436	2.66364	2.9905	3.09232	30.973	9.75732	6.58465	3.02574	8.34247	14.6183	116.621
3.31073	9.63316	12.8277	3.51013	3.46205	3.05533	3.39017	30.6656	10.5679	6.85399	4.28618	4.27006	14.6116	118.695
3.86402	9.55466	13.3837	3.73372	3.48647	3.37277	3.45815	31.7381	9.98855	6.82698	4.75738	5.73353	14.6171	120.592
4.13148	9.93069	14.4563	3.85838	3.37313	3.78474	3.33214	28.8753	10.624	6.76349	4.42732	5.84301	14.6323	121.975
3.89374	10.2538	15.9548	3.34823	2.58858	3.68691	3.4709	30.3222	10.4365	6.62238	3.15252	3.55748	14.6288	123.473
5.14507	12.9877	21.1337	3.18048	2.58426	3.6245	3.68955	28.9415	9.72054	5.70745	2.85662	3.25046	14.6132	125.338
5.46536	14.2714	16.9019	3.2869	2.86769	3.8355	3.86123	27.2108	10.9773	5.40175	2.94442	3.59105	14.5886	127.271
5.68833	16.9116	17.164	3.31323	4.81555	4.39441	4.37438	31.6374	11.7812	5.74715	4.64263	5.12861	14.5781	129.095
4.84116	15.7476	17.43	3.23677	5.37652	4.71524	4.07923	27.2063	11.7033	5.6254	5.49785	5.22483	14.5927	131.217
4.22829	15.9137	18.4154	2.90472	5.06692	4.44261	4.92125	30.1262	10.7699	5.40023	5.18231	4.63547	14.5917	132.921
4.53111	12.3593	16.7199	3.24062	3.04838	3.37257	4.63745	26.8403	10.934	5.08818	2.99715	4.17138	14.5881	134.42
5.39579	17.036	18.4736	3.62543	3.58776	3.43277	4.71086	25.4936	10.2079	5.61897	3.25324	4.31393	14.5935	136.113
5.28364	20.1171	21.5086	3.63537	3.63512	3.23545	4.442	27.4788	12.0152	6.11908	4.17156	4.2712	14.606	137.99
5.38044	16.1999	21.8566	3.36152	4.28775	3.76241	4.50013	28.6972	13.4007	6.53731	4.92481	4.09319	14.6094	140.046
5.47669	16.6584	20.4218	2.8242	4.08814	4.13944	4.55744	29.9888	12.8664	5.7817	5.07209	4.47201	14.6148	141.871
5.57221	17.1319	23.4626	3.30556	3.2638	4.7621	4.61379	25.1633	11.7772	5.86312	4.33195	5.12016	14.6133	143.684
5.66682	17.6205	19.6869	3.77701	3.10738	5.35392	4.66903	22.3136	13.3496	5.47338	3.41395	6.02851	14.6169	145.379
5.86143	20.0428	22.1454	3.98922	3.23918	4.9456	5.34544	22.8247	13.0405	5.14225	3.07796	5.96778	14.6031	147.13
6.42448	18.8754	20.5872	3.87172	3.04026	4.58091	4.58884	21.996	11.8409	5.46678	3.22135	5.11193	14.5897	148.97
5.94316	18.2344	21.729	3.96081	3.25979	4.05202	5.66184	24.0851	12.8758	5.02892	3.626	4.52707	14.5718	150.61
6.03208	21.9332	23.6728	3.47054	3.46953	4.10103	4.876	21.1654	12.9704	5.2021	4.15654	5.30929	14.5898	152.337
6.51922	22.0127	22.8892	3.47793	3.20331	3.98243	5.41387	21.821	12.4695	5.27847	4.09924	5.51375	14.6071	154.012
6.18052	21.8178	19.9514	3.72987	3.2582	4.33382	4.90294	19.2191	10.7953	4.7938	3.77257	1.95853	14.6158	155.928
6.33066	18.8521	24.0499	3.9763	3.02679	4.11449	4.89747	19.4059	13.7479	4.5853	2.83677	5.08705	14.5932	157.733
6.02034	19.6378	23.807	4.33528	3.16838	4.77407	4.36194	17.9516	12.1531	4.82703	2.37356	4.86707	14.5744	159.481
6.34445	18.8013	24.465	4.15125	3.66303	4.40637	4.45904	17.3259	13.6235	4.42085	3.04277	4.12285	14.5635	161.242
7.52676	21.7135	24.4703	4.7712	3.28409	4.00691	5.02857	19.1401	13.1881	4.49447	2.90654	4.25608	14.561	163.163
7.6072	22.7998	23.1417	5.06209	2.95148	3.48196	5.78949	18.2184	12.1389	4.19152	2.61291	4.49108	14.5681	164.359
6.6523	26.6342	20.9303	4.9901	2.96956	4.10282	5.66086	18.3115	14.4126	3.80115	3.16349	4.31396	14.5613	165.387
6.63921	25.6849	23.7829	3.67702	2.94223	3.81369	4.66218	16.0776	14.6403	3.85844	3.14842	3.78046	14.5637	167.432
5.96513	27.9064	24.1159	4.21237	2.88143	3.44413	5.23544	16.1847	15.1814	4.19181	2.6548	2.81182	14.5737	170.315
6.16273	28.571	21.1366	4.87386	2.62924	2.95332	5.31984	20.8459	15.1054	5.05226	2.2841	2.44306	14.5792	172.137
6.87418	23.6041	21.8256	4.83289	3.50558	2.99601	5.28132	16.1126	15.3427	3.92152	3.51707	2.51782	14.5713	174.094
5.94429	27.2235	26.2379	4.97694	4.03995	3.31981	4.64813	15.2629	17.1113	4.45442	3.79669	2.92126	14.5714	175.996
6.81587	26.9063	27.1235	4.81631	3.74027	3.67092	4.47495	13.6927	14.9563	3.57858	11.5881	3.11954	14.5524	143.426
6.98644	31.009	24.9653	4.75894	3.68809	4.02303	4.95614	13.2505	16.0728	3.43715	13.639	7.70516	14.561	0.271816

## Sheet: P03
ra l	oi l	oe l	ico l	mf l	es l	ra l	oi l	oe l	ico l	mf l	es l	Kippung	Rotation
11.6216	27.6368	29.4966	6.02848	13.8587	2.3536	8.55424	34.4572	56.0029	11.9833	4.63997	3.19895	14.6455	1.04222
9.93844	26.5529	34.2078	7.38143	5.33161	2.40536	7.923	38.7026	54.4239	9.8215	6.03548	3.2267	14.6561	-142.607
9.73173	26.3067	34.4997	7.14284	5.02951	2.23852	7.75491	32.1721	56.3411	10.8961	5.62575	3.23504	14.6497	-177.111
9.74495	31.0925	30.7027	7.72732	4.67846	2.85733	7.85051	34.5537	55.9163	10.7812	5.07084	3.5521	14.6462	-175.067
8.26992	29.2566	31.2662	8.81087	3.77758	2.77925	8.48521	36.1082	55.6619	11.911	4.09893	3.47622	14.6458	-172.465
9.2499	23.7108	33.4304	9.2734	4.23164	2.99457	8.61007	34.8917	45.7525	10.0553	4.8491	4.21147	14.6442	-170.728
8.70019	25.4322	35.0686	9.02888	4.25091	2.57358	8.74774	32.8752	45.2233	9.50524	5.09534	4.02373	14.6486	-169.167
7.783	26.3685	39.3063	7.41837	4.09425	2.71814	7.70086	28.1256	45.6533	8.39937	4.31411	3.8826	14.6576	-167.518
7.9018	21.8598	35.1575	8.0041	3.76644	2.15859	7.06288	25.6282	44.3028	8.34478	3.9935	3.09149	14.6536	-165.863
8.86099	22.59	37.6362	8.3294	4.12259	2.16167	9.07944	30.8059	44.8989	8.40649	4.11418	3.08139	14.645	-164.711
10.3446	23.0252	35.2307	8.66237	4.1359	2.15192	9.05298	31.9186	48.0208	7.78574	4.36982	2.97403	14.6463	-163.188
9.55708	24.5209	37.5283	8.31851	4.10169	2.24061	8.28452	28.2732	40.4299	8.33765	4.37625	3.01454	14.6519	-161.412
8.56886	26.6188	40.1123	9.98892	4.70993	2.28894	9.40718	27.398	39.1966	7.75504	4.53504	3.16919	14.6241	-159.21
9.17349	25.2736	34.4525	10.1492	4.45939	2.71617	9.88307	26.5494	37.9913	7.45271	3.86115	3.70674	14.5914	-157.44
7.21669	22.707	34.207	9.11658	3.60573	2.7126	9.15216	27.1348	36.9758	7.23209	3.45034	3.83757	14.5899	-155.454
8.56208	27.8145	39.6426	10.5451	3.01508	2.44375	8.13302	25.1783	33.3838	7.33033	3.0324	3.14564	14.5951	-153.548
6.74929	26.5395	33.6224	9.2338	3.51105	2.68294	7.21884	28.5065	36.5361	6.59253	3.08937	3.26109	14.5989	-151.691
8.26756	31.2247	33.2869	10.0158	3.86592	3.03723	7.06121	27.1591	39.1379	6.32143	3.12218	3.29967	14.621	-149.849
7.01201	28.3762	32.1424	9.91782	3.77235	3.54808	6.90654	26.9166	38.8012	6.05814	2.87063	3.37149	14.6374	-147.821
6.24023	24.7223	27.2723	8.52791	3.75057	4.08096	7.91412	22.5762	35.6697	6.51198	3.47106	3.39272	14.6442	-146.091
6.66507	26.0164	36.7133	8.21325	4.16181	3.64939	8.33963	23.4129	33.733	5.8651	3.72912	3.66153	14.6541	-144.541
7.07559	24.4205	37.5939	8.26841	4.60378	3.67263	6.45968	24.3946	27.2332	5.95071	4.09127	3.72333	14.6665	-142.765
7.43029	25.3547	36.3132	9.15617	3.93881	3.15861	6.31623	22.2474	22.9113	5.45608	3.14235	3.1985	14.683	-140.857
5.36444	26.5181	29.0902	9.59035	3.39985	2.94138	6.17542	22.3828	20.8738	4.877	2.8308	2.94312	14.6957	-138.839
7.29498	25.8268	30.7586	8.52822	3.20637	3.22477	6.70971	18.3476	21.9889	4.06324	2.82949	2.98141	14.6904	-137.057
5.29539	28.5711	29.6871	8.51493	3.25627	3.17236	5.7193	17.8913	24.5889	4.01713	2.6394	2.92429	14.6877	-135.305
4.91761	24.9677	30.3087	9.11925	3.9394	2.80925	6.12093	17.8164	25.4275	3.6147	3.20078	3.01619	14.6794	-133.499
4.70201	24.7672	26.0407	8.40609	4.39299	3.50581	6.1245	16.9608	21.7156	3.05219	3.84908	3.67151	14.6771	-131.964
5.13246	29.2689	31.2793	9.09108	4.44559	3.3451	5.25767	17.1157	23.7862	2.67406	3.7639	3.51317	14.6718	-130.308
5.59902	24.1282	27.6982	8.53458	3.69339	3.07335	5.126	15.1813	23.068	2.55419	2.98667	3.06217	14.6819	-128.581
5.29169	23.3725	27.9315	8.69177	3.29624	3.20934	4.7336	14.0495	21.9204	2.30672	2.43159	2.90976	14.6791	-126.407
4.39786	26.1747	24.6707	9.49879	3.74177	4.61929	3.99928	9.36971	13.7022	1.91531	2.77117	2.68503	14.6733	-124.648
3.94074	23.676	22.3864	9.92923	4.33943	5.25428	3.38223	14.4696	19.7593	1.65502	2.9691	2.85029	14.6749	-122.878
3.38442	23.4424	22.4758	9.49385	4.53806	4.31938	3.05644	12.1527	16.051	1.71161	3.23358	2.87819	14.6683	-121.111
2.83706	22.4562	22.1657	9.71961	4.74288	4.84567	3.1571	13.3405	15.5709	2.02307	3.39319	3.67519	14.675	-119.123
2.60324	23.07	22.8969	9.35012	3.86889	5.03535	3.65655	14.0189	16.6957	2.00777	2.84861	3.4357	14.6751	-117.317
2.47982	22.9106	22.2408	8.48815	3.57146	5.00665	3.38862	10.3	14.2977	1.48835	2.48375	2.92185	14.6677	-115.694
2.83069	22.6617	20.6223	7.58355	3.54558	8.03436	3.29746	10.6489	14.9844	1.55215	2.59129	2.90305	14.6696	-113.953
2.44178	20.3579	19.1395	8.09587	4.19065	7.37182	2.79706	8.9493	12.3023	1.63555	2.7744	3.07771	14.6852	-112.338
2.35783	21.4923	20.8197	9.10253	4.69766	7.88776	2.92558	10.2418	13.6679	1.79585	2.9529	3.10194	14.6871	-110.564
2.21265	23.1443	23.7248	8.40205	4.70947	6.35562	3.12439	9.41582	17.0031	2.31265	3.11558	3.25294	14.6847	-108.697
2.09469	21.3839	19.3026	7.63453	12.2838	7.79598	3.05565	9.61174	16.4362	2.26617	3.16696	3.17854	14.6725	-107.061
2.15885	20.4649	18.6974	8.20348	13.087	9.1373	2.89311	9.16215	13.6936	1.80974	3.04193	3.5376	14.6529	-105.13
1.8006	22.4856	17.2295	8.4167	13.8853	10.6503	2.58957	8.28876	12.0132	1.53569	2.88528	3.38734	14.6406	-102.917
1.83325	19.4862	15.6785	9.37567	14.6767	12.6155	2.59657	7.89887	12.2383	1.52522	3.1937	3.77037	14.6373	-101.334
1.77088	21.3912	12.959	9.47435	15.4593	10.5137	2.39883	7.37176	8.88314	1.45675	3.00456	3.63326	14.6353	-99.7875
1.83578	21.0109	11.8061	8.11165	16.2312	10.7963	2.65443	8.55357	10.748	1.58501	2.98312	3.88278	14.6354	-98.1287
1.76916	19.629	11.9196	8.34361	16.9907	13.6826	2.6126	6.74723	10.3907	1.69552	3.37867	4.19755	14.6484	-96.3043
1.67108	18.6451	13.3251	8.7583	10.1579	12.146	2.73691	6.53281	11.3861	1.73429	3.43209	4.01858	14.6489	-94.2913
1.50406	16.2912	12.4101	8.5127	10.8276	11.9301	2.52514	5.99037	10.4516	1.4151	3.39464	5.60835	14.6598	-92.7563
1.39142	17.9531	12.4431	7.80633	12.144	11.402	2.22862	5.83611	10.9178	1.41648	3.29836	6.03407	14.6649	-91.2878
1.3286	17.2108	13.3916	8.19215	16.6608	12.8581	2.14606	5.85046	9.27467	1.32898	3.48511	5.97336	14.6675	-89.5191
1.30219	15.7017	14.5641	8.15221	17.8972	12.3118	2.17465	5.59019	7.59954	1.48942	3.67798	6.06094	14.6749	-87.6807
1.62149	15.3422	13.8232	8.17835	16.8432	14.3084	2.38566	5.33749	6.68881	1.70115	3.93242	6.72035	14.6806	-85.931
1.98821	15.655	13.1133	8.13647	19.3037	12.7394	2.72321	6.20821	7.01591	1.77157	4.63526	6.84093	14.6708	-84.2836
1.81458	15.4591	11.314	7.07253	20.7579	12.9374	2.74106	6.32577	7.56421	1.86433	4.97807	7.92349	14.6617	-82.1854
1.45903	14.2008	11.2311	6.66106	23.8089	14.1543	2.10465	6.44517	7.61816	1.74909	4.81057	7.36706	14.654	-80.1461
1.30849	14.8607	12.7594	6.66389	22.3688	11.5925	1.9307	4.82724	6.47562	1.55331	4.70167	7.44199	14.6545	-78.3383
1.197	14.8908	10.4199	6.51786	24.8492	13.3739	1.8125	3.88724	6.35105	1.5612	5.3402	8.27109	14.6621	-76.4893
1.31745	12.6298	10.2156	7.01135	23.4685	13.6179	1.94332	4.04905	6.78706	1.81616	5.67657	8.79923	14.6625	-74.7998
1.59931	12.6397	9.47149	6.55115	26.5026	13.7594	2.47834	4.0893	5.13071	1.77843	6.50781	11.5848	14.6535	-73.1647
1.57529	14.7088	10.3505	5.91031	24.8986	14.7985	2.45755	4.65749	4.93598	2.07333	6.63819	13.4164	14.6694	-71.1873
1.61085	14.795	10.6637	5.76756	24.8956	15.8296	2.15787	4.21929	4.5749	2.34919	6.82194	13.9933	14.675	-69.2387
1.48649	14.665	9.76972	6.37221	27.6141	15.6723	2.01991	2.90106	4.48564	2.53872	6.80478	14.0767	14.6818	-67.3558
1.40045	15.0942	7.77216	6.39441	29.4489	14.467	1.99398	3.27005	4.24122	2.40627	7.43532	15.2245	14.6821	-65.6836
1.44555	14.2827	7.31954	6.09602	34.984	15.2078	1.9748	3.36815	4.11031	2.33081	8.05767	15.2219	14.6775	-63.9097
1.61421	13.6127	6.6756	5.80247	27.4067	14.8937	2.01016	3.63545	4.01707	2.48796	8.41938	18.9213	14.6721	-62.5517
2.06946	13.2168	7.52792	6.12006	33.1093	15.9645	2.15453	4.0251	4.65693	3.10084	8.53354	15.3365	14.6791	-60.9188
1.92757	13.664	7.55239	6.07117	29.4629	16.255	2.28345	3.66517	4.17346	3.09082	7.98586	19.8339	14.687	-58.7785
1.62414	12.6451	5.97279	6.43374	29.0136	15.3042	2.18801	2.97727	3.52363	2.97113	9.5178	17.1672	14.7	-56.5218
1.36756	12.1475	6.03465	6.14344	34.4437	14.5225	2.26186	2.61182	3.43858	2.94966	11.0188	19.5868	14.6932	-54.6043
1.35838	11.4841	5.0763	5.49029	28.4953	12.5709	2.02498	2.41729	2.59102	2.93486	11.6778	20.0302	14.6837	-52.6747
1.45126	11.2234	4.20045	5.18407	28.6221	12.8574	1.95152	2.24526	2.1594	2.72475	10.9919	17.5332	14.6924	-50.981
1.77704	12.514	3.73056	6.82056	28.7188	12.4221	2.02748	2.90862	2.29318	2.89407	11.016	16.6201	14.7039	-49.1652
1.98658	14.576	4.2413	5.6883	32.0515	12.9756	2.10392	3.37911	2.60382	2.80049	10.9826	17.7132	14.7028	-47.5527
1.86593	15.4955	3.89973	6.50745	33.7234	14.1248	2.19662	3.54014	2.53274	2.5544	11.1417	18.6379	14.7027	-46.0555
1.54114	15.0165	3.08757	5.5413	34.5676	13.1806	1.87631	2.67112	2.16659	2.63158	11.0676	19.5219	14.695	-43.9665
1.61438	12.6973	2.30436	6.7175	28.8077	11.8516	1.83547	2.39412	1.96941	2.84326	12.6787	17.8235	14.6728	-41.8665
1.67439	12.0023	2.26784	5.33068	28.757	12.6321	1.92224	2.58649	2.07167	2.90222	15.3773	18.0011	14.6549	-39.8239
1.62999	11.4866	2.3117	6.27125	28.6777	14.4055	1.92031	2.6008	1.98331	2.91106	13.7938	18.0139	14.6505	-38.0408
1.46935	10.7553	2.43818	5.20679	34.267	13.4681	2.10345	2.80993	2.56245	2.60474	13.2685	21.9488	14.6428	-36.3615
1.55844	9.81996	2.82375	5.2073	32.6713	11.8722	2.30018	3.14553	2.68396	2.62753	11.5223	21.6208	14.6308	-34.4904
1.57515	10.0283	2.92358	5.38653	34.9348	12.9899	2.36758	3.23772	2.63072	2.91326	12.9206	17.1329	14.6383	-32.5924
1.37777	10.6999	2.47901	5.65736	36.0057	13.2124	1.86891	2.64525	2.06599	3.04207	16.8046	19.9517	14.6557	-30.9012
1.44343	12.0634	2.11309	5.19587	34.8124	11.3685	1.87403	2.59195	1.79523	3.11711	17.1088	22.1411	14.655	-28.87
1.39592	12.551	2.11261	4.5644	33.1933	12.2265	1.67316	2.64876	1.92174	3.44443	16.6042	23.7331	14.6326	-27.0902
1.48515	10.9375	2.27284	4.52306	31.9712	13.017	1.79999	2.52839	2.09609	3.5626	17.6954	24.331	14.6235	-25.4704
1.57896	9.92151	2.43301	5.07508	30.1735	14.7776	1.82931	2.75726	2.70731	3.36463	17.2629	26.3651	14.6346	-23.7712
1.68914	9.38432	2.38091	4.72769	27.4877	13.7853	1.87663	3.02169	3.0541	3.35788	16.0049	24.7028	14.6399	-21.8528
1.70479	10.3205	2.20572	4.38423	25.2706	14.5881	1.89134	2.74064	2.62311	3.57	16.6628	21.568	14.6369	-19.6687
1.3811	10.3508	2.38429	3.62335	26.5893	12.211	2.04374	2.36837	1.78446	4.21751	17.3949	21.1592	14.6506	-17.7119
1.33186	9.3336	2.41709	3.55122	25.3863	13.2118	2.03333	2.62831	1.6685	4.1463	19.212	22.1396	14.659	-15.7223
1.36449	9.26666	2.02742	3.64015	25.7283	12.7468	1.89188	2.73732	1.75854	4.44428	21.7208	22.3148	14.6649	-13.7765
1.54077	10.102	2.07936	3.82285	23.3707	13.6841	1.75344	2.56465	2.22123	4.86874	25.8781	23.3616	14.6643	-11.9449
1.69721	9.86476	2.78485	3.77102	21.0218	12.9987	2.12735	2.86754	2.92324	5.61546	26.7837	22.7988	14.6742	-10.2942
1.58588	9.50557	2.57935	3.88304	22.5856	13.1232	2.0886	3.05991	3.25953	5.35716	24.7458	25.0574	14.6684	-8.45859
1.55026	8.61547	2.41955	3.77487	21.5437	12.9276	2.08959	2.88834	3.06213	5.35031	26.7803	25.9123	14.6595	-6.79228
1.37499	7.90425	1.79883	3.99624	22.9946	12.3974	2.04551	2.56557	2.41327	5.49365	24.0882	29.6756	14.6531	-5.22611
1.40577	8.77017	1.78524	3.93683	22.7232	12.7585	2.0791	2.83424	2.21588	5.68165	28.0634	28.0663	14.6605	3.24484
1.48265	8.93907	1.9202	3.37776	20.1155	11.4011	2.12653	2.90846	2.3783	5.69653	28.6582	28.3252	14.6662	24.7373
1.443	9.56825	2.12982	3.21097	17.8413	10.3049	2.09145	3.28885	3.38925	6.31496	28.2545	29.0798	14.6604	26.3894
1.87704	9.64946	2.52537	3.68541	18.9479	10.0167	2.03638	3.77851	3.95853	6.11416	26.1237	27.8037	14.6597	1.73128
1.87427	9.04208	2.69465	3.41394	16.0516	10.0844	1.99119	3.6926	4.26074	6.87436	27.9762	29.9454	14.6557	3.34173
1.7522	8.48475	2.65732	3.13299	13.1602	10.9131	1.89505	3.41662	4.33097	6.3172	28.9938	26.3679	14.646	5.24804
1.45122	9.86218	2.22104	3.19797	15.2907	11.1371	1.90468	3.22633	3.96053	5.80043	30.3625	29.1652	14.6488	7.25785
1.42093	9.06548	1.89542	3.09417	14.6824	10.0957	1.9498	3.36895	4.98692	6.31226	30.4816	27.2081	14.6627	9.34128
1.42708	9.58212	1.92929	2.91411	13.883	8.40968	2.23591	3.61395	4.86414	6.7985	24.2536	26.4869	14.6614	10.8737
1.35902	9.38005	2.46924	2.96646	12.298	7.69803	2.16938	3.9812	4.54222	7.06308	24.3519	27.7559	14.6651	12.1896
1.64473	10.4906	3.54725	3.24273	9.53551	6.85748	2.10564	3.98357	4.3798	7.51815	27.106	27.7202	14.6741	14.1437
1.60324	10.2443	3.504	3.09352	10.1208	8.1996	1.94879	4.0049	4.68114	7.68681	28.7123	26.7823	14.6786	16.3722
1.42268	9.4612	2.25474	2.74432	10.1076	7.61482	1.99828	3.8605	5.3232	7.86845	27.0628	27.6043	14.6645	18.3823
1.43626	7.5265	1.98699	2.58554	12.3224	7.90347	1.81739	3.39695	4.98819	7.3948	24.5715	26.8018	14.6514	19.9072
1.46881	8.28044	1.96445	2.82374	11.1029	5.93101	1.79307	3.51218	5.77865	7.48114	24.5819	28.4181	14.6385	21.4065
1.47121	8.29246	2.0063	2.94757	9.50061	5.37307	2.17426	3.60539	5.8465	7.13268	30.3377	28.0443	14.627	23.1553
1.61813	8.52924	2.05659	2.82526	8.14352	5.52544	2.37482	4.11901	7.74109	8.41036	29.2385	30.4114	14.6288	25.1294
1.76678	8.07019	2.6103	2.981	8.23822	5.08733	2.43896	4.51056	7.35577	8.08554	26.8569	28.9792	14.6415	27.1516
1.74899	7.37015	2.52608	2.73678	8.74983	4.71332	2.45653	4.35795	7.43735	7.86167	27.9775	26.833	14.644	28.909
1.56727	8.78125	2.01324	2.27283	8.56978	4.3066	2.41417	4.26228	8.12829	8.18655	29.9961	27.1074	14.626	30.5407
1.49007	9.40013	1.89698	2.08421	8.03755	4.76443	2.17093	4.583	7.80349	9.23137	28.0157	28.2056	14.6148	32.1231
1.34534	9.28495	2.00089	2.0424	8.10359	4.70631	2.0686	4.40038	8.09142	8.93866	27.2228	26.2819	14.609	34.0266
1.45361	7.88329	2.201	2.21602	8.71396	4.76608	1.88575	5.38604	9.38065	8.41933	27.9256	28.2629	14.6075	35.7566
1.84274	8.63146	2.45889	2.59889	7.38144	5.08325	1.83373	5.82848	9.45027	8.92263	25.2698	28.189	14.6194	37.4059
1.9293	8.61051	2.52419	2.86657	6.07301	5.4877	2.32357	6.23101	8.41573	9.91171	25.2899	25.6937	14.6282	39.113
1.92269	8.05742	2.07603	2.75822	6.12573	5.34027	2.66375	6.47702	8.27928	10.6415	24.7318	26.2965	14.6381	41.0879
1.17385	7.39912	2.30813	2.12688	6.44208	5.34995	2.60827	7.07309	10.0808	9.53048	23.5891	28.056	14.6531	43.2271
1.17809	7.56506	2.27243	2.11243	6.31391	4.51785	2.17244	6.66413	10.053	10.268	20.5324	25.6009	14.6538	45.0964
1.17173	7.39875	1.89783	2.11475	5.81574	4.42639	2.70682	7.4132	10.5351	9.53286	19.6348	25.125	14.6542	46.9644
1.26253	6.52395	1.90047	2.20439	4.90431	4.18875	3.08911	6.83919	11.8976	9.92488	18.4209	20.375	14.6345	49.0181
1.66816	7.84296	2.77345	2.40366	4.69372	5.50517	3.14651	7.12304	12.5141	9.7609	20.0196	23.1474	14.6251	50.6692
1.84998	8.96362	2.82922	2.48061	5.18427	5.51057	2.96827	6.34163	13.7022	9.53809	21.6869	24.5011	14.6175	52.2511
1.69941	9.21665	2.14848	2.4789	5.09427	5.23577	2.92966	6.36085	13.6172	10.7807	24.2903	27.7288	14.6112	53.9473
1.36105	9.00484	2.27522	2.19027	4.36248	3.79421	2.72399	6.49076	13.9155	10.3012	22.1683	26.3842	14.602	55.5549
1.21848	8.04021	2.46491	2.11347	4.48205	3.66311	2.93473	6.90209	12.6846	11.1324	23.457	24.6263	14.6205	57.2106
1.23087	8.12574	2.38967	1.87144	4.90252	3.632	2.9667	8.05114	14.6331	11.3199	22.3917	20.8258	14.6416	58.5859
1.39751	7.94382	2.66784	1.92421	4.4719	3.63238	2.77946	8.71331	15.804	11.3546	20.0981	20.0563	14.6418	60.5049
1.81905	7.95279	2.93849	2.64721	4.35086	4.56406	2.81059	8.48455	18.8702	10.7942	16.9992	18.5699	14.6304	62.6386
1.8028	8.93305	3.01823	2.59932	4.35283	5.08521	2.8852	9.09059	19.1307	10.2526	17.7834	18.9135	14.6245	64.7105
1.50164	8.1251	2.43937	2.41858	4.41578	4.576	3.20426	10.2691	19.0793	12.2905	16.8013	18.96	14.6278	66.5644
1.40027	9.20972	2.15901	2.01148	4.41301	4.835	3.69364	11.2636	15.4641	11.2229	18.1848	21.0091	14.6364	68.7283
1.33938	8.79411	2.26877	2.0774	4.4441	4.6407	3.66395	11.0336	17.82	13.2134	18.3609	22.2516	14.6423	70.702
1.42883	9.40066	2.51274	2.08881	3.37452	4.0072	3.507	10.5882	19.3365	11.2473	14.9	23.4455	14.6471	72.2314
1.41786	8.46399	3.00585	2.1106	3.14979	3.76985	3.69881	9.80479	19.0738	11.4132	12.7583	23.2335	14.6526	73.8897
2.06044	8.90584	4.08246	3.0114	3.72285	4.42563	3.71423	9.46643	17.6877	10.7171	12.9848	21.1396	14.6619	75.4927
1.9491	7.35748	3.58498	3.00383	3.54535	4.01109	3.92577	12.9123	16.6663	10.7145	11.9987	18.9215	14.666	77.341
1.56728	7.15592	2.26426	2.14999	2.97807	3.49903	4.07045	13.6085	21.2476	11.1408	9.49762	18.0703	14.6749	79.2965
1.44421	7.72002	2.08817	1.7084	2.3699	2.51769	3.7849	13.6	21.0958	11.4515	8.09909	17.0266	14.6844	81.363
1.34131	7.21775	1.58919	1.5906	2.21495	2.47364	4.72793	13.9705	23.6466	11.6717	14.6321	16.8907	14.6882	83.069
1.48833	8.08789	1.42058	1.61515	2.03328	2.66966	5.24527	14.844	25.7111	11.5284	7.41358	17.5992	14.6797	84.5457
1.77297	7.35051	1.73911	1.7845	1.75874	2.67731	5.44284	15.1874	27.1886	11.8227	13.5683	13.8353	14.6633	86.4322
2.34243	7.31262	2.97024	2.33815	2.34297	2.64234	4.17011	14.8618	25.7119	11.8351	13.0283	17.0589	14.6525	88.271
2.30503	6.49632	3.3214	2.25469	2.56583	2.69859	3.75667	14.0612	19.4427	11.2011	12.4841	12.5958	14.6502	90.174
1.87515	6.02472	2.44894	1.94892	2.16167	2.80277	3.3421	13.4157	21.447	11.8922	11.937	13.6501	14.6552	91.9057
1.83095	6.30779	1.98401	1.57148	2.09139	2.56597	3.37758	14.4714	23.1697	11.8398	11.3878	12.2394	14.6581	93.5086
1.8396	4.71083	2.49076	1.57486	1.97824	2.32973	4.36333	14.3451	23.4495	12.3549	10.8379	10.9357	14.6512	95.0851
2.32927	10.1633	3.0748	1.61694	2.23932	2.1532	4.96517	14.1734	27.229	12.4003	3.91927	11.7311	14.6241	96.6793
2.18036	5.23779	3.74994	1.9358	2.62668	2.25633	4.42317	14.0157	23.8107	11.3762	4.9026	11.6538	14.6037	98.5675
2.29044	5.94286	4.10335	2.3846	2.74212	3.08216	4.65055	16.8474	27.6265	11.8428	5.20954	13.1714	14.5941	100.708
2.12444	10.814	4.11365	2.49672	2.54201	3.11244	4.46811	19.3996	26.7297	12.0567	4.84986	13.4177	14.6001	102.608
1.93527	6.97641	5.28005	2.40429	2.55919	2.24954	4.69844	18.3433	24.521	13.2142	4.5836	12.2085	14.6094	104.401
2.07431	7.59075	7.54314	1.97836	2.42798	2.38637	4.92382	16.4963	24.0145	14.2061	4.35232	11.894	14.6097	106.211
2.33347	7.93471	7.59562	1.64729	2.53729	2.59057	5.10219	18.0391	24.7792	13.745	4.23161	8.73374	14.6041	107.968
2.72408	7.79079	8.71696	1.57421	2.79365	2.74304	4.94651	20.2499	25.2302	10.8244	4.07691	8.15642	14.6019	109.563
2.73738	9.81485	9.17147	2.22032	3.1025	2.63234	5.2591	20.8481	27.6379	11.1901	5.15843	8.33199	14.6014	111.317
3.30107	10.7106	8.22909	2.45279	3.43452	2.76782	5.66044	25.7771	27.3074	13.649	6.00991	9.8481	14.6169	113.119
3.72211	10.1993	8.44455	2.37521	2.85533	3.29507	6.49186	24.4829	31.2405	12.5173	5.36666	10.7751	14.6386	114.941
4.3901	9.3615	9.16247	1.74703	2.43214	3.37427	6.7698	23.9613	26.9327	12.8598	4.11746	10.4343	14.6526	116.876
5.34123	11.7356	8.80255	1.78037	2.81445	3.18995	6.81427	29.6388	26.4953	13.497	4.62562	9.98916	14.6639	118.675
6.50044	12.2763	10.8512	1.90462	3.03589	4.06729	8.38678	30.9438	34.0622	13.4297	5.03419	10.9568	14.6573	120.505
7.21871	12.5287	13.0676	2.57575	3.99509	4.51056	7.27349	26.0264	34.4705	10.929	5.83519	10.7827	14.6368	122.236
6.938	15.2916	14.6845	3.09388	4.27338	3.87778	9.0254	29.0906	38.8541	12.5836	6.32449	8.66142	14.6251	124.273
7.64268	16.4935	15.0921	2.87164	4.91463	3.90643	9.1217	31.2492	38.1522	11.2369	7.06006	8.61431	14.6296	126.103
7.97769	16.7527	15.8004	3.24331	4.37027	3.67392	7.96201	30.8792	40.667	13.4911	6.64155	7.79961	14.6467	127.847
7.20069	17.1271	15.1523	3.3249	3.87447	3.3218	6.7262	32.2735	37.459	13.3892	5.53858	7.45092	14.6485	129.698
8.65514	17.4922	14.8555	3.65374	4.18823	3.28148	8.37332	32.6567	37.0698	14.0778	5.8353	7.09967	14.6454	131.517
9.24059	18.1905	16.4413	3.2885	4.48438	3.58583	8.92748	31.3445	37.2758	13.7811	6.31134	8.69494	14.6461	133.256
8.94124	18.277	16.7774	3.01169	4.03019	3.89114	8.8138	30.9027	32.8674	12.3927	5.93853	9.84994	14.6512	135.072
9.65535	18.7084	16.5557	3.63485	3.92181	4.74829	9.21793	32.8753	33.2555	13.173	5.42185	5.45643	14.6479	136.647
9.77659	20.6877	17.4134	4.4183	3.70408	4.47647	8.30853	32.9371	33.3584	13.972	4.89823	8.9561	14.6548	138.169
9.07122	17.6442	22.2985	3.91301	3.27458	3.68642	8.41484	31.3976	39.4578	13.2172	4.26235	5.62318	14.6608	140.192
10.3464	18.0851	17.9348	4.06265	3.43623	3.07615	8.51883	34.9206	42.199	12.182	5.02273	5.78293	14.6631	142.442
9.48799	18.5381	22.5328	4.56383	4.41391	2.92602	10.6087	31.5115	45.6423	14.0063	5.63433	5.55153	14.6549	143.895
9.41657	21.3481	20.8883	3.5609	4.95219	2.84378	10.3401	26.3007	46.1101	12.9462	6.21091	5.23296	14.6376	145.489
9.81155	23.3795	18.4114	3.68087	5.05019	2.93733	9.46979	27.0146	37.7992	12.595	5.88316	4.95924	14.6303	147.278
9.71008	21.7821	23.3108	3.87922	4.92449	3.27516	10.034	30.2126	37.4217	11.2251	5.31272	5.4841	14.6535	149.119
10.3943	23.2314	21.9592	4.64875	4.92966	3.19113	9.47265	31.461	40.6436	10.9399	5.76804	6.03095	14.6742	151.274
10.3538	22.1094	26.003	4.72673	4.41787	2.63651	9.02908	30.9026	40.9852	11.3687	6.02153	5.76351	14.6902	153.162
10.6755	23.7598	24.5914	5.63837	3.90597	2.13922	7.88954	34.721	45.4101	12.7479	5.94701	4.30884	14.6917	154.963
12.9813	20.5873	27.1958	5.82404	4.59569	2.47078	8.6767	35.7891	44.1372	11.6223	6.34912	5.41411	14.6854	156.383
12.6468	23.3823	30.696	5.57411	5.07816	2.83376	9.06037	34.1063	43.2875	11.688	6.38868	5.21897	14.6758	158.132
11.682	25.3852	31.4633	5.80003	6.17666	3.30346	9.94744	32.9374	38.1026	10.8018	7.32553	5.10149	14.6624	160.008
13.64	27.2507	31.2288	6.06343	6.25767	3.11132	9.72238	38.6329	40.228	10.6099	7.38408	3.88357	14.6464	161.883
12.388	24.2567	31.4322	6.34369	6.63169	3.14493	9.08315	39.2196	36.5267	11.1893	7.99335	3.93145	14.6315	163.751
12.8654	25.431	28.4093	5.7678	5.49771	2.51814	7.99123	35.8107	37.4639	11.0845	6.63398	3.86612	14.6338	165.381
11.1515	26.0873	35.3379	7.06692	5.16145	2.48094	8.59376	34.9272	41.6927	9.94866	6.27855	3.86898	14.6323	166.934
12.0175	30.0486	38.6321	7.35785	5.85615	2.4283	10.0413	37.0709	44.7891	11.3052	7.56792	3.3462	14.6225	168.765
13.2321	29.5498	35.7897	7.66064	6.21408	2.54629	10.2753	40.4151	48.2595	10.7525	8.6641	3.40705	14.6084	170.83
13.8105	28.6811	36.0032	8.25657	6.46294	2.46782	10.082	36.2718	45.4117	11.7078	7.78681	3.75632	14.6029	172.657
14.6767	26.1162	37.5232	8.60822	5.27069	2.30104	8.61487	35.7511	44.2864	11.2448	5.70871	3.49021	14.6141	174.369
15.0834	24.7641	39.1064	7.2915	5.83088	2.28861	9.11563	32.0297	40.6686	8.96005	6.119	3.34754	14.6271	176.279
15.4974	29.8237	36.8605	7.77363	5.55499	2.34494	9.82342	34.6238	43.5411	9.05007	14.23	3.32658	14.6228	144.342
17.3299	30.581	42.3298	9.36462	6.33397	3.08782	9.53319	34.4702	48.0269	10.9893	15.8149	3.73381	14.6086	1.17212

## Sheet: P04
ra l	oi l	oe l	ico l	mf l	es l	ra l	oi l	oe l	ico l	mf l	es l	Kippung	Rotation
5.46004	11.3612	11.6612	5.01116	8.62185	3.05749	5.67815	11.5538	11.3116	4.31386	3.18699	2.36648	14.6019	0.266394
5.1311	11.4472	11.4464	5.12399	2.0929	2.31053	5.70931	12.0257	10.4452	3.42119	2.57263	1.88584	14.63	-142.833
4.82575	11.5473	9.29397	4.39246	1.99191	2.13873	6.06849	9.65528	10.9992	3.76981	2.66087	1.97381	14.6448	-176.768
5.36061	10.9459	10.17	4.90122	2.02794	2.06745	5.41572	8.78944	9.47309	3.80432	2.72836	1.98902	14.6503	-174.906
5.96105	12.24	10.2296	5.37672	2.30913	2.1875	4.74401	8.97065	8.88357	3.75754	2.57042	2.07218	14.649	-173.255
6.04251	11.5977	10.7943	6.69187	2.44362	2.68841	5.14804	7.95084	8.52663	4.06049	2.60932	2.53998	14.646	-171.542
6.2577	12.1438	11.5199	5.48431	2.63133	3.27878	4.6194	6.88926	8.76337	3.6696	3.00001	3.13377	14.6429	-169.814
7.08601	12.916	12.1316	6.24465	2.69683	3.07324	5.94307	6.86135	8.25814	3.54024	3.16768	2.86368	14.6361	-168.163
7.21523	14.2458	12.6681	5.67794	2.42574	2.37125	5.96643	7.33648	7.40471	3.29559	2.88076	1.92431	14.6241	-166.449
6.29729	13.5244	13.1357	5.60848	2.18251	2.39866	5.30711	8.3877	8.42505	3.12339	2.68429	1.98155	14.5942	-164.691
4.49464	13.9447	12.6987	5.88731	2.259	2.52115	4.28319	8.48763	7.9084	2.76916	2.7519	2.0817	14.5802	-162.934
4.23436	11.1207	12.7742	5.6623	2.3066	2.28016	3.96426	5.92815	6.04971	2.7144	2.8994	2.03386	14.5873	-161.112
5.68617	12.1787	12.6536	5.51084	2.76662	2.61145	4.0223	8.25015	8.88898	3.21497	2.92352	2.30668	14.6124	-159.464
6.93608	14.0431	12.5708	5.58211	3.02477	3.57473	4.38628	6.45944	7.23591	3.27501	3.20903	2.6934	14.631	-157.738
5.37026	12.8921	13.8793	6.39283	3.24432	3.59867	4.28481	8.53494	9.19065	3.26602	3.24523	2.60218	14.6343	-156.085
6.78598	14.3999	12.6096	5.71513	2.86947	2.38426	4.6639	7.3639	8.54093	2.93722	3.05923	1.79193	14.6255	-154.367
6.11847	14.0336	13.8672	5.28938	2.66289	2.23967	4.32799	6.52127	8.44658	2.53202	2.71512	1.77824	14.6115	-152.39
5.10805	11.5517	14.0163	6.94959	2.92533	2.42806	4.0849	4.9385	7.52417	2.34498	2.60164	1.77117	14.6198	-150.475
5.31023	12.2717	13.6346	6.83416	2.96108	2.53632	4.20323	4.84666	7.61887	2.37954	2.8536	1.82875	14.6403	-148.576
5.51051	11.7892	11.9612	6.61536	2.58628	2.57278	4.35786	5.05383	8.11744	2.62288	2.80904	2.04277	14.6672	-146.843
5.79	12.4203	11.4846	7.17682	3.056	3.19556	4.73183	6.59969	5.95546	2.85532	2.75841	2.49533	14.6719	-145.012
6.01494	13.2263	13.6132	7.83917	3.18806	3.34698	4.5246	6.68412	6.49718	2.83823	2.722	2.70012	14.6613	-143.047
5.71502	14.411	11.7959	7.21194	2.92033	2.66866	3.65947	6.44536	5.97038	2.24876	2.51936	2.13375	14.6347	-141.183
4.54287	12.0323	10.2425	7.06393	2.81425	2.44064	3.46288	5.45766	6.56165	1.88645	2.38059	1.63567	14.6062	-139.409
3.80396	12.0284	10.8997	6.41679	2.81667	2.33382	3.76838	5.69404	6.30935	2.07053	2.34376	1.59657	14.5999	-137.597
3.74754	12.0715	11.6086	5.94832	2.74857	2.35576	3.16151	5.78464	6.16147	1.90772	2.45294	1.76849	14.6116	-135.877
3.96865	11.8337	11.1063	7.08098	2.65436	2.70832	3.14883	5.78239	5.40928	1.77958	2.45542	2.05147	14.6208	-134.225
4.99711	13.5957	10.376	5.82427	4.45217	4.04459	3.88822	5.34551	5.09943	2.29075	3.24925	2.92727	14.6348	-132.494
5.30816	12.0021	10.5846	6.93311	4.99557	4.22099	4.21553	5.21605	4.31195	2.27157	3.20768	2.90095	14.6444	-130.545
4.19965	11.8893	12.094	7.26422	4.96087	3.32028	3.48403	5.27058	4.56438	1.55831	2.62433	1.68828	14.64	-128.708
3.84343	11.3593	11.4072	7.53655	4.74443	3.48047	3.18284	4.68495	4.75606	1.53151	2.60953	1.5389	14.6391	-126.923
3.05832	9.73219	12.6379	7.49912	8.20139	4.11678	2.84688	4.84002	4.08508	1.54614	2.91075	1.7951	14.6356	-125.226
2.9204	10.0537	12.305	7.04787	8.40976	5.14878	3.05467	4.1903	3.57522	1.60443	3.00193	1.91825	14.6139	-123.359
3.63038	11.7235	10.8217	7.3712	8.54463	6.54025	3.26964	4.01942	3.61701	2.16885	3.09166	2.29078	14.6055	-121.642
4.6565	11.86	10.6337	7.40046	7.06612	6.86619	3.7445	4.1997	3.5976	2.46	3.16564	3.0795	14.616	-119.841
4.5067	12.004	12.1649	7.79601	8.57373	6.40928	3.87107	3.77186	4.07256	2.21893	3.37053	2.92271	14.615	-118.005
3.61198	12.2995	10.0336	8.31409	9.78984	7.61452	3.32907	3.2323	4.12761	1.81911	3.19507	1.93071	14.6015	-116.013
3.35492	12.7278	10.0398	8.37796	9.00969	7.90354	3.05239	3.57508	4.40004	1.83523	3.13336	1.79478	14.5953	-114.357
3.43627	9.84007	8.91755	8.28972	7.17107	8.23945	2.90801	3.47093	3.86238	1.43538	3.01763	1.69251	14.5889	-112.447
3.26175	9.49659	7.90333	7.588	10.6439	9.16566	2.96905	3.69221	2.83843	1.59072	2.94608	1.72692	14.5838	-110.701
3.4819	9.12665	8.96271	6.7617	11.8666	10.4359	3.07612	3.41347	3.19666	1.75396	2.93058	2.10607	14.5915	-109.206
4.28043	8.78338	8.51305	6.86914	13.9383	11.2985	3.09395	3.6372	4.03636	1.63656	3.53393	2.32314	14.5967	-107.861
3.91284	8.58512	7.07033	7.1837	13.9956	15.9779	3.2754	3.2564	4.10466	1.64954	3.41708	2.34889	14.5984	-106.221
3.4148	11.0204	9.23872	7.06434	12.8702	15.2607	2.85879	3.39789	3.6251	1.4437	3.27736	1.80139	14.6028	-104.094
3.34231	11.6816	8.73717	6.81094	13.2902	8.29604	3.06758	3.53188	3.86359	1.56512	3.60777	1.50014	14.6081	-102.126
2.92486	10.5273	7.94517	7.40107	15.2498	9.58341	3.00953	4.21207	3.36056	1.62848	3.898	1.79433	14.6083	-100.183
2.97346	9.86049	8.24565	6.54092	14.9097	11.6316	2.69789	4.86993	4.5181	1.82692	3.78794	2.17355	14.5992	-98.5279
3.84568	9.38861	8.85233	6.24117	16.0313	15.3207	2.83313	5.20542	5.64053	1.89065	4.1834	2.67062	14.5994	-96.9038
4.02328	8.14492	7.86058	7.04077	15.6635	15.6526	3.00366	5.58064	5.46164	2.07688	4.35846	2.65256	14.618	-95.0267
3.66723	8.96653	7.49877	7.48148	16.4719	17.1161	2.75665	5.91193	4.48372	2.05581	4.16234	2.56465	14.6242	-93.2416
2.59246	8.32095	7.09935	7.46407	15.8776	14.018	2.26939	5.45191	4.13202	1.793	3.68628	2.60809	14.6312	-91.3139
2.7672	8.27403	7.54849	8.24069	15.4425	12.5988	2.39986	5.28287	3.90617	1.57939	3.74505	2.38887	14.636	-89.5633
2.85784	7.73575	5.84814	7.39924	21.0578	12.1008	2.59491	4.87822	3.83566	1.78575	3.86142	2.4638	14.629	-87.8277
2.92006	8.10816	5.85394	7.54067	21.6273	13.0755	2.68018	4.81731	3.4684	2.03965	4.10222	2.76208	14.6171	-85.9425
3.78251	7.74489	5.47695	7.9232	22.1759	12.8478	3.23727	5.60795	2.90066	2.44348	4.18624	3.26157	14.6066	-84.2767
3.93382	6.92109	5.47732	7.64772	22.7029	14.29	3.12642	5.65291	2.91065	2.38162	4.39197	3.27074	14.6238	-82.6071
3.05266	6.56646	5.61461	8.3753	18.7405	15.5594	3.05034	6.6706	2.90501	2.00902	4.63704	2.60274	14.6388	-80.7454
2.99103	7.38832	5.91122	7.81224	21.0893	16.3393	2.83332	6.94523	3.09586	1.94095	5.28142	2.35095	14.639	-78.8852
2.82851	7.40315	6.15849	7.92377	22.1513	17.101	2.8284	7.26235	2.98589	1.67127	5.21948	2.23424	14.6263	-77.0403
2.9596	7.25979	5.5791	6.89492	24.9265	19.7527	2.99794	6.81133	3.34023	1.86	5.16316	2.36385	14.6099	-75.1472
3.94342	6.41545	5.19095	5.89301	24.2475	18.8973	3.21654	6.42957	4.21805	2.35448	5.95132	2.99193	14.6093	-73.3062
3.96907	6.74153	4.57354	7.56496	23.1753	19.0192	3.27641	6.51924	3.74308	2.16196	6.14829	2.96371	14.61	-71.5835
3.71059	7.18762	4.82094	7.88082	24.2175	18.4136	2.96641	7.10211	3.04626	1.79199	6.18175	2.82212	14.6184	-69.729
2.94706	7.13689	5.8472	8.34355	23.4112	18.1841	2.75969	7.61519	3.37297	1.81232	6.16839	2.46926	14.6286	-67.9755
3.0463	7.30883	6.02128	7.15237	22.5225	22.5321	2.7019	7.68482	3.68743	2.06439	5.74707	3.08471	14.6331	-66.6273
2.85527	7.50928	5.69879	6.80326	24.4633	25.0466	2.65156	7.50558	3.33366	1.92539	6.15375	3.43675	14.6235	-64.7929
3.23224	7.27949	4.20945	7.16804	27.5248	19.9117	2.83641	7.2892	3.42047	1.87478	6.3091	2.98825	14.6037	-63.1039
3.8299	7.3327	3.88607	6.89799	27.8527	17.6634	3.0619	7.71224	3.77364	1.89242	6.59346	7.2134	14.6001	-61.0251
3.79621	6.50706	3.6139	7.51813	27.6106	17.5368	3.08651	7.58111	3.63821	2.00786	7.07246	7.54383	14.6068	-59.3482
2.59047	5.68121	3.18276	7.71001	28.0896	16.9444	2.75199	6.99086	3.03091	1.76825	6.84205	7.87862	14.625	-57.4492
2.43588	5.37343	3.36485	7.5871	28.8375	16.7552	2.86304	7.04928	2.83526	1.64119	7.15131	8.21734	14.6246	-55.2828
2.46708	5.94434	3.07304	7.84283	32.4651	19.3553	2.72984	6.70821	3.12362	1.67984	8.56434	8.55956	14.6206	-53.1536
2.97404	6.60317	2.87199	7.78917	27.8547	22.0389	2.98212	6.7059	3.82785	1.67542	8.5968	8.90484	14.6257	-51.4899
3.7561	5.83241	2.98269	7.5106	27.9196	24.0769	3.05645	6.8754	3.57015	2.12455	9.22926	9.25274	14.6403	-50.0529
3.64768	5.42151	2.99945	6.36317	33.2607	22.6315	3.14152	7.37745	3.43308	2.32723	9.12508	6.31479	14.6558	-48.5071
2.65179	5.17435	2.90755	6.29517	27.97	24.2861	2.70859	6.97634	2.94806	1.96665	9.04344	7.23538	14.6678	-46.6225
2.6248	5.29001	3.0789	7.50324	33.565	25.9725	2.5674	7.08652	3.14039	2.03515	8.7838	11.356	14.6795	-44.7866
2.44775	6.30422	3.16648	6.36084	31.0773	25.4243	2.6086	8.02956	3.09853	2.2142	9.7339	13.4899	14.6758	-42.866
2.63803	6.07624	2.98663	5.52923	31.0162	23.2781	2.66423	8.12957	2.91637	2.20359	9.263	11.2826	14.661	-40.8456
4.24235	6.22615	2.90271	4.82117	27.9482	20.98	3.28402	7.59691	3.47849	2.97341	9.47196	13.8622	14.6675	-38.78
4.40391	5.614	2.89665	4.57802	28.8925	21.6912	3.26664	7.32502	3.9442	3.10492	9.43422	14.9432	14.6813	-36.8815
3.02684	5.35948	2.75794	4.59695	29.8197	21.2832	2.68421	7.83316	3.74173	2.0942	9.40749	14.2432	14.7011	-35.1622
2.72567	4.64431	2.88466	4.96537	28.0891	22.8584	2.61131	7.8646	3.33007	2.29171	8.74665	14.3368	14.7069	-33.2456
2.8358	4.74408	2.69664	4.85701	27.8743	25.4434	2.76288	8.5104	3.9024	2.39054	10.1549	13.9048	14.6966	-31.3388
3.02218	4.81973	2.25601	5.74019	29.1865	25.9547	2.62307	8.25552	3.65019	2.58973	13.2688	15.2422	14.6705	-29.4038
3.52116	5.0856	2.38633	5.39226	32.3504	26.3843	2.55149	7.93345	4.02767	2.57927	14.5551	13.4631	14.6489	-27.6418
3.44872	4.97149	2.43271	6.41783	26.4651	26.4369	2.58405	5.79358	3.53449	2.33401	12.3687	13.8026	14.6299	-25.9823
3.3253	4.90866	2.29765	6.14144	26.1914	28.0808	2.90919	5.8667	3.45982	2.94169	13.3975	16.6408	14.6215	-24.4597
3.24666	4.39044	2.05544	4.91791	28.923	26.8278	2.84609	6.31835	2.9121	2.97972	12.5641	15.7781	14.6372	-22.3882
3.24028	4.27045	2.0515	5.15071	29.7099	24.9809	2.9513	7.45439	3.19038	3.09238	15.2538	16.1455	14.6629	-20.6692
3.16352	4.37158	1.68029	5.24492	30.1419	20.3387	2.73522	8.05136	3.30293	3.18656	14.9482	16.3281	14.6668	-18.6603
3.35899	4.90498	3.13572	4.85257	24.8989	19.9772	2.61951	7.21411	3.37506	3.73404	14.6685	16.5951	14.64	-16.8732
3.32321	5.14513	3.56969	4.15879	27.468	20.3716	2.58659	6.87506	3.3389	3.99793	15.9336	19.409	14.63	-15.1194
3.18672	4.59137	3.2286	4.01401	25.2783	24.689	2.44545	6.23638	3.25585	3.62072	18.1919	16.0403	14.6277	-13.2163
2.77693	3.86606	2.8335	4.18001	25.5024	28.1597	2.39727	6.36126	2.78641	3.74092	19.6455	17.1387	14.636	-11.4281
3.21017	5.16385	2.92895	4.43242	23.3244	22.2686	2.68143	6.26579	2.8304	3.83249	20.9125	17.4209	14.6345	-9.57017
3.37483	5.50478	2.73809	4.379	25.6107	27.73	2.87171	6.41675	2.98864	4.01023	20.5314	18.0236	14.6335	-7.71132
3.34883	5.87629	3.41327	4.26682	20.5583	24.7365	3.25786	7.02675	3.37479	4.27673	16.5823	18.3038	14.6385	-5.81718
3.00785	5.30192	3.57019	4.2688	19.4779	21.8835	3.42957	6.64134	3.49188	4.40073	19.604	18.1421	14.6304	-4.17842
2.88292	5.02007	3.37108	4.11629	19.2126	21.5227	3.19432	6.78398	3.79914	4.90068	19.8868	19.458	14.6173	-2.4233
2.50699	4.72073	2.6216	3.74869	20.6648	20.6147	2.67393	6.88181	3.37581	4.72908	22.8761	20.1662	14.6162	-0.513908
2.57023	3.99122	2.50944	3.36485	23.1721	23.2835	2.64186	7.76384	3.23152	4.88414	18.5025	19.9515	14.6251	1.04774
2.82617	4.21562	2.27716	3.90916	21.9555	21.8426	2.65002	7.68259	3.42733	4.32012	18.6608	18.9909	14.616	2.50651
3.06238	4.16852	1.91527	3.88522	20.723	24.5678	2.65167	7.35166	2.94623	4.24976	18.8075	20.3591	14.6151	4.3174
3.71364	4.07357	3.13216	3.84308	17.8545	23.1471	3.13996	7.32008	3.00018	4.40351	22.9358	19.9964	14.6238	6.3243
3.59681	4.17588	3.14555	3.4209	14.3894	23.1221	3.05142	7.16022	3.1951	4.50763	22.049	17.1282	14.6271	8.34967
3.00215	4.54761	1.96936	3.40104	14.631	18.875	2.66093	6.39082	2.98536	3.7021	21.6842	18.0914	14.6251	10.2127
3.1712	4.59131	2.08776	3.55076	14.4396	18.5044	2.74692	6.14466	2.54462	3.85169	21.7936	20.6237	14.6274	27.4596
3.21737	4.63288	2.07169	3.31027	12.883	18.1258	2.67771	7.23734	2.72391	4.07222	19.3559	19.4529	14.6124	52.3257
3.4168	4.46824	2.25175	3.24617	13.5642	17.7397	2.709	7.54393	2.76191	5.08612	19.4267	21.0485	14.5947	54.1886
3.66059	4.45549	2.76962	3.13274	15.3958	17.3467	2.75363	8.10248	2.90811	5.46346	19.4841	18.0844	14.5849	17.5426
3.54202	4.73177	3.05829	3.43934	15.3714	16.9475	2.82017	8.0796	2.95592	5.24246	24.2372	22.2882	14.5928	19.2757
3.13783	5.22376	2.91858	3.10935	14.3822	22.5935	2.60812	8.23552	2.64266	4.38921	22.607	21.8939	14.604	21.0421
2.96658	4.94606	2.38412	2.91493	12.9701	20.349	2.34998	8.66682	2.48837	5.61648	24.0889	22.566	14.6247	22.9694
2.98705	4.58611	2.72783	2.48941	9.06294	19.3508	2.50865	8.00681	2.57518	5.31573	23.8688	21.2418	14.6298	24.81
2.94297	3.95612	2.66209	2.5177	7.60042	17.1811	2.6656	7.84042	2.63878	4.61387	24.5594	20.9161	14.6343	26.4306
2.6236	4.17242	2.3527	2.56061	7.01261	13.9725	2.50142	8.0333	2.6565	5.64339	23.4526	20.3739	14.6338	28.4112
3.06817	4.49309	2.73198	2.56579	6.91162	17.6811	2.32057	7.58547	2.86919	5.99532	24.1052	20.1236	14.6193	30.1447
3.48179	4.88311	2.72594	2.75656	6.52856	15.9589	2.54634	7.54292	3.14145	5.91192	23.5424	22.7523	14.6114	31.8829
3.38967	4.82978	2.61441	2.73865	5.49526	8.17891	2.63591	8.36387	3.85485	6.85377	22.6523	22.079	14.6224	33.6282
2.47376	4.18259	2.33583	2.82439	5.38032	7.5357	2.71502	8.61754	3.6474	6.96936	21.8559	20.5597	14.6367	35.3432
2.3103	3.87533	2.4756	2.74354	5.65253	12.7361	2.7905	8.84019	3.14537	5.77122	20.168	19.9291	14.6372	36.9446
2.50733	3.97248	2.23488	2.93329	6.10267	6.43429	2.59564	8.31686	3.20364	6.44664	23.1071	20.4704	14.6228	38.5336
2.57172	3.94215	1.87399	2.7783	5.29872	6.39681	2.51159	7.90055	3.33669	6.92463	22.6954	23.002	14.6251	40.0546
2.57959	3.68989	1.83083	2.61777	4.50701	6.12771	2.80682	7.43551	3.55154	7.17992	21.2952	21.3118	14.6319	42.0467
2.99346	3.73863	2.69414	2.68973	4.88891	6.03819	2.93156	8.75809	3.54543	6.79827	17.2961	22.051	14.6462	44.1122
3.30339	3.67885	3.03099	3.19107	4.43567	5.5876	2.81756	8.52345	3.58447	7.51326	18.82	18.9413	14.6529	46.1532
3.28205	3.50057	3.12925	3.1283	5.64665	5.88094	3.00131	8.1801	4.24454	7.36694	18.6434	17.1892	14.6444	47.8595
2.68984	3.22603	2.2611	2.86221	5.82183	4.88101	2.67025	8.24577	4.35689	7.79473	16.6943	18.9546	14.6413	49.4861
2.73527	3.08357	2.04306	2.97464	5.57124	3.98771	2.72784	8.8711	4.41444	7.69761	14.9911	18.3044	14.6495	51.309
2.96198	2.82859	1.92436	2.84286	2.73458	3.17988	2.62526	9.64847	5.4008	8.02163	17.6035	15.6968	14.6478	53.2214
3.10514	2.64577	1.88628	2.84135	4.53069	4.25821	2.72712	8.97303	5.53268	8.11386	14.9496	22.1954	14.6383	55.1744
2.84775	2.66553	2.06584	2.79719	4.84253	4.35044	2.82741	9.23661	5.95158	8.20326	17.7433	21.9422	14.6334	56.9884
3.00756	3.13271	2.24264	3.10712	4.95909	3.96833	2.99079	9.74713	5.26186	8.28972	17.9965	21.0235	14.6268	58.8108
3.63473	3.25052	3.00528	3.05026	3.48845	3.46941	3.38562	10.0037	5.85164	8.99117	13.2839	16.3688	14.6165	60.5574
3.04284	3.11292	2.95031	3.04763	3.37976	3.38345	3.76697	9.25028	6.70651	8.45337	13.1586	16.1472	14.6051	62.4349
3.03993	3.01743	2.45236	3.03911	2.94047	2.65834	3.03302	9.09941	7.3352	10.3157	13.1624	14.0426	14.5915	64.2184
3.0374	2.96363	2.3073	2.97527	2.56903	2.57761	3.90033	10.7658	6.36704	8.60394	12.169	13.2235	14.579	65.7845
2.94956	2.79911	2.37024	2.89178	2.81508	3.12994	3.77842	11.4573	7.2701	8.67404	11.824	13.4498	14.5794	67.3852
2.64869	2.85019	2.45945	3.08091	2.77741	3.33208	3.30796	10.9732	6.97994	10.5237	11.9245	14.8043	14.6015	69.1626
2.50284	3.04562	2.79427	3.16187	2.67452	2.96874	3.03571	10.8623	6.20618	8.92223	10.7196	13.5255	14.6347	71.1816
2.78503	3.03949	3.00346	3.30841	2.41135	2.86911	3.18903	10.1532	5.49986	8.11147	14.1785	14.3596	14.6534	72.7329
3.26261	2.84564	3.29995	3.32543	2.97817	4.50971	3.67393	10.2592	7.01385	8.51654	8.53335	15.3167	14.6533	74.6212
3.09983	2.56871	3.23391	2.96541	2.9639	4.42456	3.5217	9.3844	7.21561	10.113	8.8939	14.6687	14.6382	76.5371
2.56993	2.78605	3.40575	2.78533	2.2236	2.46518	2.93337	10.1301	7.267	10.6829	13.0075	10.8407	14.6312	78.5874
2.69576	3.06957	3.76377	2.96731	2.17579	2.12484	3.50842	11.4743	7.1678	10.5293	7.45455	14.483	14.6313	80.614
2.8764	3.32778	4.08725	3.07704	2.35361	1.94061	3.43752	12.079	7.63315	9.09746	8.19907	11.4422	14.6305	82.4132
2.56976	3.22664	3.73205	3.32279	2.28199	1.96182	3.60771	10.9719	9.27688	9.1318	9.51411	12.738	14.6208	84.2834
2.50648	3.38199	3.31881	2.99013	2.37852	2.27095	3.2362	10.2152	10.1718	9.93525	9.41538	13.4374	14.6181	86.0291
2.71061	3.22635	3.07579	3.11083	2.81954	2.55492	3.08432	11.4483	9.49233	9.18745	9.89142	12.7708	14.6209	87.8058
3.28221	3.01591	2.8716	3.07165	2.99436	2.64881	3.29171	11.5928	8.46335	9.20793	7.9472	8.79987	14.6296	89.3601
2.99816	3.08075	3.00429	2.79162	2.76348	2.35057	3.02519	9.6934	7.55482	9.22409	6.91427	9.58225	14.63	90.9132
2.67576	3.15878	3.1076	2.74263	2.2407	1.67098	4.02206	12.4372	9.38137	8.40702	5.18744	10.0474	14.6315	92.3992
2.94899	3.28611	3.68274	2.9898	2.34766	1.60244	3.0076	12.6308	11.6639	8.99297	4.81858	8.75833	14.6361	94.2185
3.12596	3.62964	3.53762	2.96332	2.62182	1.85958	3.23918	11.4331	10.2321	10.1086	5.64024	8.50033	14.6397	96.0049
3.17576	3.47326	3.73762	3.0234	2.40947	1.92792	3.28411	14.6377	10.4757	9.88529	5.35715	7.25886	14.6417	97.913
3.14083	2.98435	3.98255	3.01572	2.38608	2.05922	4.34279	12.457	11.6334	10.2185	5.04843	8.52143	14.6387	100.114
3.92271	3.03367	5.06068	3.32473	2.67745	3.66781	3.49644	12.5973	9.66624	9.03518	5.04683	9.6554	14.6401	101.826
4.09491	3.70285	4.80795	3.44933	2.79277	3.93184	3.73987	12.0157	11.5799	8.49175	5.44277	10.0935	14.6543	103.542
3.65139	3.62576	4.66067	3.43875	2.58602	3.51533	3.82354	12.7725	11.3514	8.3208	4.97337	8.21478	14.6501	105.404
2.78138	3.57067	4.12343	2.84301	2.14523	1.85047	3.78811	13.1523	11.28	9.3832	4.11532	7.42172	14.6398	107.361
2.84691	3.01916	3.7501	2.55977	2.12564	1.74036	4.18978	13.148	11.3404	8.87752	4.18074	7.10864	14.6311	108.945
2.82779	3.40948	5.20114	2.88658	2.14508	1.67727	4.33827	13.1596	10.1337	8.40017	4.1904	5.72713	14.633	110.694
2.707	3.60013	5.36084	3.34403	1.98625	1.71981	4.67109	12.6596	11.1135	7.99485	3.74141	5.57058	14.6338	112.529
2.58994	4.08594	5.55213	3.45934	2.39024	2.60791	4.56543	12.4721	12.6166	9.11333	3.61032	4.81993	14.6308	114.291
3.19125	3.76677	4.80489	3.2424	2.38214	2.95946	4.81103	13.95	12.5147	8.86231	3.51496	5.02701	14.6251	115.984
3.11712	3.72855	4.97867	2.86708	2.2854	2.63072	5.42508	13.4756	11.7637	8.46107	3.59805	4.56039	14.617	117.76
2.51196	3.94884	5.69803	2.50878	1.93595	1.60115	5.39895	11.4824	13.2246	7.47683	3.2106	3.49351	14.5989	119.226
3.00215	4.28564	6.77164	2.79195	2.29544	1.84479	5.82208	14.5899	14.26	8.23678	3.46521	3.03153	14.5938	120.925
3.14376	4.5273	6.4076	2.89467	2.34976	1.90414	6.36673	13.9914	14.7667	8.78261	3.67688	3.25941	14.5914	123.085
3.11995	4.9383	6.31657	2.90631	2.18418	1.86686	6.20474	14.0677	12.1662	8.00371	3.63425	3.31689	14.6007	125.171
3.19137	5.1549	5.10072	2.92629	2.20374	2.57224	6.60786	14.0947	13.967	6.60875	3.32846	2.97961	14.6078	126.953
3.22589	5.91758	5.68148	3.00943	2.2384	2.88641	5.50692	12.1012	12.1034	8.81004	3.06851	3.02843	14.6101	128.762
3.36698	5.9656	6.59834	2.94177	2.68995	2.86126	6.16607	13.3703	14.2817	9.56791	3.82063	3.11497	14.6061	130.346
3.00378	7.60601	5.94651	2.66859	2.74208	2.03063	6.98489	14.2771	14.4222	9.98717	4.12032	2.76406	14.6033	132.011
3.31874	7.54248	6.74014	2.94469	2.63116	1.68189	6.39338	14.302	15.8325	8.4782	4.07876	2.33386	14.6	133.795
3.63951	7.37622	7.06532	2.76022	2.25481	1.689	5.75129	15.0037	16.2102	7.37878	3.58614	2.60695	14.5908	135.637
3.73697	8.34058	6.90945	2.93868	2.12531	1.87699	6.10448	12.4427	16.5055	6.05002	3.44542	2.74652	14.591	137.648
4.8486	6.64861	7.92487	2.74531	2.34025	2.98791	6.83001	12.5445	16.2366	6.42718	3.44978	2.97614	14.5951	139.251
5.29078	7.1547	8.60442	2.9448	2.218	2.90918	5.43241	12.2217	15.5733	5.89684	3.25229	2.72524	14.5959	140.971
5.34354	7.2406	7.17615	3.34657	2.09919	2.70426	5.50485	14.2229	16.9629	7.56402	3.24428	2.56064	14.5963	142.971
4.73427	7.78296	7.2026	3.20741	2.40141	1.86266	7.36186	16.2195	15.0114	9.13418	3.90678	2.16224	14.5944	144.841
5.44472	9.99325	8.49848	3.13394	2.71605	2.01047	6.64581	15.906	15.0282	8.78353	4.11769	2.73077	14.5954	146.303
6.23145	8.64519	8.92512	3.22902	2.47194	2.16501	6.72131	13.322	13.5138	6.80611	3.59542	3.23909	14.5924	148.048
6.00386	8.99814	8.42396	3.21789	2.204	2.31204	7.28095	13.8644	12.788	5.73042	3.08901	3.18655	14.5921	149.749
5.70873	10.4752	8.48548	4.03693	2.32012	3.3149	7.42863	13.7261	13.8305	6.47446	3.22763	3.08011	14.5787	151.883
5.60355	10.9962	8.77505	4.12513	2.4316	3.12285	7.47515	12.8304	13.9408	6.68947	3.30801	2.80602	14.595	153.737
7.12335	11.6651	10.5728	3.72153	2.24576	2.36208	6.99253	14.1142	14.6934	6.06995	3.12604	2.47866	14.5956	155.307
6.12467	12.0058	8.87381	3.63783	2.49554	2.10986	7.05134	12.9287	15.0563	5.6986	3.29999	2.4372	14.5835	156.986
6.33043	11.9199	8.26398	4.11173	2.59668	2.35674	7.10599	12.9479	14.7993	4.63396	3.71754	2.45134	14.5756	158.707
8.07634	11.4232	7.96755	4.31002	2.47263	2.14317	6.7401	12.6917	14.3584	4.15282	3.66694	2.15619	14.5891	160.72
6.77231	13.5943	8.35438	4.03982	2.46648	2.07837	6.64209	10.4916	14.1569	5.18503	3.42769	2.29122	14.588	162.537
8.23162	14.2355	9.71617	4.92263	2.97564	3.22284	7.13837	14.2041	12.2014	6.1192	3.77961	2.67253	14.5952	164.254
7.71803	13.5296	11.264	5.39002	3.03117	3.21082	7.50942	13.605	13.4481	5.49671	3.87022	2.55319	14.6008	165.981
8.21298	13.6247	11.6945	4.37527	2.57592	2.26642	8.20166	13.8722	13.8333	5.41148	3.63066	2.34042	14.5819	167.821
7.45244	14.2132	12.1461	3.5956	2.21406	2.00442	7.60748	11.2852	14.0145	4.9757	3.35586	2.00837	14.5579	169.593
7.30577	14.8276	11.6881	3.71812	2.09431	2.12102	7.54466	11.6976	14.088	4.81558	3.10459	1.8826	14.5519	171.322
8.00622	15.469	13.116	4.02281	2.13855	2.22357	7.35756	11.0353	11.9308	3.85595	3.01915	1.83498	14.5747	173.355
7.6073	15.1021	13.636	5.20135	2.60139	3.23364	7.36092	9.24668	12.3001	3.87612	3.00246	2.35413	14.5795	175.229
8.99557	16.9919	14.1807	4.45306	3.11445	3.87966	6.38937	8.17104	12.3976	5.29418	3.55185	2.80333	14.5807	142.893
9.3308	16.6114	14.7509	5.53143	3.20059	2.98776	7.34506	8.86842	10.323	5.55674	9.71346	3.13743	14.5856	-0.406333

## Sheet: P05
ra l	oi l	oe l	ico l	mf l	es l	ra l	oi l	oe l	ico l	mf l	es l	Kippung	Rotation
6.15769	28.7222	24.1089	3.79064	13.2043	2.46862	7.84466	16.9096	19.1908	3.67504	2.65489	5.25005	14.6725	0.479151
6.72276	27.8702	22.8078	4.41108	11.642	3.56958	8.19632	17.7042	15.8075	4.15084	2.98495	5.22493	14.6543	-144.032
6.23525	29.8829	23.3018	4.7157	5.83563	3.58278	7.73807	21.0954	17.2754	4.69865	2.99607	5.7035	14.6337	-176.679
6.00292	29.7941	24.5194	4.88277	6.35	3.7506	6.74183	19.5118	16.6922	4.10107	2.64915	6.35815	14.6285	-175.019
5.7816	23.7335	24.15	4.01062	5.42289	3.02897	6.453	20.2402	16.21	3.8803	2.42977	5.74679	14.6322	-173.534
5.57092	26.1717	23.8584	4.49921	4.88942	2.64904	6.85111	15.0943	15.0801	2.69088	1.93962	5.10496	14.6407	-171.658
5.89002	26.064	21.5828	4.47484	5.42242	2.80423	5.72858	12.5246	13.4873	2.30753	2.15806	5.64805	14.6473	-170.064
5.18009	25.9586	25.0979	4.12182	5.31745	2.88396	5.17252	11.6713	11.9108	2.09066	2.47953	5.5165	14.6578	-168.323
4.26291	25.6964	25.4056	4.16474	5.06135	2.97866	4.81056	11.9266	12.5423	2.24164	2.69359	4.9859	14.6532	-166.44
4.1565	26.4795	26.8457	4.42319	5.27107	3.11565	5.21667	12.6334	12.4628	2.23839	2.40472	4.97443	14.6319	-164.404
4.15404	24.0239	23.4866	4.51701	5.79639	3.11789	5.00763	10.7403	13.2865	2.3356	2.00759	5.12677	14.6178	-162.65
4.17235	23.2308	23.1434	3.7198	5.6752	2.81	4.81028	12.8141	11.8395	3.03937	1.90734	4.77556	14.6159	-161.246
4.07494	28.5141	25.6504	5.04655	5.63691	2.97614	4.62417	14.539	10.3384	3.03861	1.96185	4.74025	14.6163	-159.665
3.44412	25.3658	27.9449	6.4062	6.20213	2.94673	4.04072	14.3614	10.0631	1.85783	2.04656	5.22227	14.6183	-157.89
3.72091	25.272	28.1382	6.6533	6.37567	3.14428	3.71597	8.17716	11.1182	1.84013	1.86533	5.29475	14.6289	-156.142
3.4756	24.7279	26.0168	4.80412	6.08552	3.30375	3.34638	9.35753	11.0652	1.75667	1.98218	5.33333	14.6574	-154.602
3.3342	26.5908	25.9929	4.26774	6.3159	3.22089	3.69427	8.10765	10.5751	1.84547	1.85371	5.50147	14.6516	-152.665
3.25675	22.848	23.199	4.54464	6.32667	3.25922	3.17758	8.22729	9.51293	2.20703	1.58683	5.2605	14.6515	-150.717
3.64991	24.5072	23.5349	5.29588	6.01352	3.34222	3.03689	7.64254	8.39566	2.04037	1.58456	4.7104	14.6509	-148.801
3.52734	25.0859	28.1359	6.02561	5.46712	4.09197	3.19756	8.43504	9.22587	1.87138	1.75988	4.94753	14.6499	-146.956
3.73102	23.8867	27.0828	6.11987	5.85554	4.67162	3.14617	8.44724	9.23178	1.88327	1.68585	5.60252	14.6486	-145.142
3.34888	22.345	24.2672	6.4202	5.52748	5.32174	3.13166	8.19135	9.48206	1.89035	1.85325	5.46404	14.6643	-143.367
3.43715	24.5869	23.0434	6.61427	5.37769	4.88995	3.28447	5.80133	9.03088	1.99349	1.96814	5.37024	14.6573	-141.413
3.54967	25.0799	25.1548	7.40079	5.76255	5.29543	3.504	5.75753	7.8132	1.63561	1.73087	5.83153	14.6467	-139.504
3.03167	22.8016	24.9532	7.38669	5.82996	5.07765	3.10875	4.07432	6.48339	1.37553	1.47636	5.5189	14.6257	-137.633
3.14996	22.1185	27.1105	7.08802	5.10127	4.68024	3.64295	4.62307	7.27605	1.57507	1.5332	5.03242	14.6095	-139.348
3.37791	23.4182	27.241	7.94783	5.24683	4.77773	3.69025	5.24119	6.83432	1.65075	1.50624	4.92153	14.6246	-137.641
3.39386	24.6844	25.9848	8.12784	5.29539	4.10785	3.71211	5.68547	6.77757	1.5594	1.61082	5.21722	14.6324	-134.092
3.29237	23.5223	23.9117	8.06287	5.33056	5.93095	3.44811	4.78815	6.2992	1.41775	1.53818	5.37822	14.6415	-130.543
3.29651	24.4965	21.1925	6.8083	5.71731	6.70957	3.29348	4.82343	5.65838	1.54548	1.38219	5.51034	14.646	-128.738
3.25303	24.9453	22.777	8.04753	6.37974	5.83001	2.61825	5.42121	5.92604	1.82066	1.45613	5.7671	14.6592	-126.853
3.45271	23.3922	25.7166	7.4867	6.34523	8.3431	3.31271	5.39737	6.41597	1.77388	1.62992	5.34918	14.6681	-125.155
3.33655	22.5083	27.1087	7.45458	6.28419	9.15505	3.50246	5.2333	6.18375	1.56994	1.71827	5.15071	14.6715	-123.043
2.91722	23.0909	21.4923	8.96496	7.80318	7.78393	2.86087	3.86625	4.58785	1.62661	2.09572	6.49519	14.6668	-121.337
2.88096	23.632	23.9145	7.48584	8.84591	8.16217	2.92465	3.37587	4.81909	1.61772	2.08401	6.82899	14.6517	-119.484
3.02994	22.6593	24.9114	8.64969	8.91024	8.54393	2.80673	3.39921	5.20948	1.7422	1.65102	6.71866	14.6442	-117.707
3.27335	22.6586	25.2074	8.78559	7.83208	10.2531	2.76956	3.59754	5.0128	1.7662	1.68076	6.20458	14.6474	-115.741
3.38431	24.1874	23.4249	9.82919	7.95416	10.0225	3.05529	3.37804	4.99713	1.78312	1.76166	6.78112	14.657	-113.823
3.06437	23.4279	21.2855	10.0349	7.78187	8.99719	3.18229	3.58779	4.74001	1.90657	1.84498	6.79117	14.6743	-112.199
2.55697	23.9472	19.542	8.25124	7.44789	10.9626	3.00009	3.43838	5.05164	1.73443	2.04727	6.41096	14.688	-110.317
2.3273	21.7481	21.0528	11.1287	7.67057	12.1135	2.89245	3.28962	4.78495	1.77212	2.3817	6.42587	14.6888	-108.408
2.25625	24.3037	18.8452	10.2755	7.86548	11.661	2.47748	2.78359	4.07868	1.99201	2.18076	6.90678	14.6925	-106.879
2.46693	24.1646	18.3718	11.654	9.48326	9.99321	2.70264	2.42349	2.8851	2.15122	2.15879	6.84541	14.7059	-105.348
2.37142	25.9824	18.766	12.7912	11.398	13.882	2.67459	2.12456	2.58172	2.10489	2.0359	6.2069	14.7179	-111.608
2.197	26.0018	17.731	12.2621	9.96862	13.8338	2.57961	2.30694	2.29918	2.13235	1.82204	6.26366	14.7141	-122.884
2.03841	22.7317	19.1006	10.7688	16.1369	8.41853	2.3682	2.43442	2.50407	1.99757	1.78022	6.18319	14.7056	-121.08
2.07809	20.5652	17.3535	11.4716	10.8887	8.73834	2.26466	2.62553	2.79997	2.21561	2.01927	7.11141	14.7037	-98.2997
2.1517	19.253	16.2196	10.6426	17.0167	11.6311	2.10161	2.72227	2.98179	2.00327	3.27164	7.01615	14.7106	-96.788
2.56065	20.0809	13.3391	12.9367	17.0009	11.2968	2.24677	2.88082	3.95681	2.43423	3.45405	6.8821	14.7189	-94.9378
2.62867	20.826	16.5821	13.728	17.5457	8.371	2.14723	2.55815	4.23623	2.47837	3.32389	6.09871	14.7133	-92.7622
2.25342	19.9997	12.3633	12.0202	20.1784	12.0732	2.23678	2.19343	3.96221	2.41337	4.38418	6.36594	14.708	-90.7158
2.41784	19.8617	16.8215	12.1372	22.6061	11.9809	2.0825	2.03335	3.05062	2.41107	4.71601	6.73011	14.7126	-88.9538
2.34957	18.6485	15.7545	14.5585	21.1985	14.7981	2.23592	2.27709	3.00617	2.43603	4.37851	6.49131	14.7062	-87.2911
2.28222	19.6782	13.478	12.0469	18.3781	11.8248	2.52653	2.69076	3.3417	2.22179	4.47875	6.65811	14.6928	-85.5575
2.17045	21.7764	14.5869	11.0062	18.4233	12.8703	2.72364	2.72901	3.3573	2.74385	4.40125	7.67951	14.6857	-83.8205
2.34659	21.4002	13.6754	12.2456	23.4359	12.5934	2.48504	2.65007	3.11737	2.89465	4.72221	7.76692	14.6658	-82.0174
2.21424	20.2741	12.8122	12.8126	21.7058	16.4644	2.01507	2.95936	2.90305	2.72427	4.36094	7.11817	14.642	-80.0977
2.02219	20.8186	12.888	14.1043	21.9858	15.4528	2.01526	3.19869	2.86518	2.75216	4.53707	6.89215	14.6561	-78.0864
2.17594	19.4138	10.1906	12.7154	22.9781	14.8961	2.08123	3.18178	3.23997	3.07415	4.48914	6.74241	14.6894	-76.2384
2.58469	22.1254	10.7506	13.9005	24.3902	17.702	2.25663	4.08572	3.81831	3.33034	5.25083	7.75147	14.7019	-74.3539
2.73279	22.3383	13.3496	12.0051	23.2621	15.7048	2.30341	4.21308	4.2315	3.36994	5.53118	7.8999	14.6917	-72.505
2.95452	21.7535	13.994	12.5473	22.1354	13.0484	2.61237	3.87742	4.55688	3.41283	4.97871	7.43309	14.6836	-70.7285
3.00945	22.3175	15.2454	12.7578	23.5669	14.6311	2.75275	5.85736	3.66518	3.71652	5.46321	7.93812	14.6898	-69.1962
3.06086	23.3382	14.1448	14.0751	28.6703	17.3533	2.71484	6.86986	3.76754	3.08244	6.07202	7.81987	14.7086	-67.3745
2.42337	20.7055	9.80986	14.1582	26.7021	19.9157	2.90448	6.20387	4.32915	3.02547	6.56284	8.61842	14.7164	-65.3209
2.47855	21.4724	10.188	14.7169	25.8147	18.0482	2.98223	7.97414	4.75459	3.33978	6.3846	8.01347	14.7326	-63.7132
2.91975	19.5732	11.7242	13.0057	23.9501	15.0029	2.71606	10.9607	5.67149	3.64441	5.957	7.86069	14.7208	-61.8687
2.70759	19.4279	13.8672	13.8388	26.5522	14.9217	2.66234	12.5753	5.90288	3.93385	5.21512	8.68454	14.7025	-60.0371
3.00211	21.8412	12.3022	14.1462	26.8436	16.8056	2.64004	11.3595	5.13229	4.38067	6.6986	9.46759	14.6734	-58.4211
2.61462	18.5038	10.3997	12.7426	28.7904	17.7739	2.72484	12.9808	5.18178	5.34199	7.18699	8.99975	14.6704	-56.6484
2.61632	20.2333	11.2234	12.6926	27.2545	14.357	2.98774	15.2476	5.73938	5.61911	6.63435	9.10753	14.6572	-55.1501
2.61757	19.0988	10.611	13.6269	26.2376	15.814	3.15796	15.7288	6.73122	5.38092	7.46781	9.63747	14.6612	-53.5786
3.33521	17.0768	9.84318	11.7161	24.8877	17.5326	3.43089	12.6976	6.55029	3.63603	7.35329	10.338	14.6548	-51.3775
3.24176	16.0369	8.69277	11.7376	25.3092	21.4812	3.22756	14.81	6.14163	3.66055	8.21353	10.3414	14.6474	-49.241
2.95637	15.8908	8.70137	12.0021	27.4011	20.0658	2.59151	14.1601	5.15237	4.97361	7.94205	9.30247	14.6566	-47.5188
2.65849	18.8499	7.47804	12.1166	25.4179	17.6817	2.36449	12.6629	5.32576	4.72532	7.46905	8.02043	14.6554	-45.6469
2.59473	17.7187	7.98212	11.8324	28.8279	14.2391	2.79756	11.2997	5.64979	4.82345	7.09997	7.81379	14.64	-43.6623
2.84223	17.1218	6.34311	10.0508	25.4997	19.4403	2.88242	10.6208	5.34567	4.3409	6.73046	8.0228	14.6306	-38.9561
2.84827	19.0123	5.32643	12.0032	28.3332	14.799	2.7497	11.3176	5.46338	4.05417	7.66258	7.99712	14.6478	-37.0078
2.58814	17.7163	4.94753	10.4518	29.2194	22.8506	2.86599	11.3505	5.64634	3.91013	8.89014	8.22286	14.6659	-37.0298
2.31166	17.4439	4.28978	12.1984	34.5087	24.3593	2.59736	10.8594	5.85182	3.26345	8.88461	9.00461	14.6773	-36.1576
2.14335	14.883	4.07897	11.9349	31.6674	25.1124	2.40525	10.3711	5.66117	3.12734	9.09382	8.04456	14.6828	-34.4385
2.42476	16.2979	3.70502	11.7805	30.5483	21.1885	2.52668	11.6422	5.50634	3.8739	8.61914	9.38086	14.6851	-32.4523
2.46446	16.5258	4.87685	10.6801	29.0488	22.2553	2.86043	18.1109	6.20518	3.6027	8.0956	9.40864	14.6868	-30.5808
2.55818	15.8011	5.15229	11.5604	29.1434	20.1476	3.08133	18.6096	6.34721	2.94643	8.47222	9.02013	14.6804	-28.7711
2.49794	14.685	4.2242	11.7884	29.5908	24.5899	2.73911	12.3879	5.52139	2.58141	9.85064	10.3608	14.6668	-27.0035
2.32594	15.0825	3.12052	9.31373	30.092	20.4692	2.54622	13.2573	5.41137	2.66009	9.76013	9.62584	14.661	-25.2156
2.17324	15.6175	4.35511	9.13162	28.5252	20.5055	2.35648	14.0223	5.78138	2.77658	10.6861	9.7043	14.6449	-23.2909
2.1754	14.5067	3.98225	10.3941	28.3424	16.5598	2.33878	11.8741	5.63407	2.95392	10.2643	9.92185	14.631	-21.359
2.42872	16.9324	3.40609	10.4389	33.2071	18.895	2.43014	14.9033	6.24848	3.53424	10.0006	10.4134	14.6373	-19.3946
2.36324	17.3366	4.02611	9.86669	28.5071	20.7887	2.58836	19.38	6.34609	4.07486	8.81989	9.67592	14.6518	-17.4975
1.98897	15.8092	4.3094	11.6519	27.6771	19.8409	2.35625	18.4621	6.01346	3.9232	9.97592	10.5285	14.6603	-15.5001
2.13206	15.6739	4.19908	10.8412	32.2378	19.105	2.51882	15.4667	6.26299	4.17826	11.0041	13.2781	14.6593	-13.779
2.05948	13.7602	3.612	10.1686	27.1414	19.2035	2.45766	15.419	6.54532	4.18463	12.2903	13.5496	14.6663	-11.9167
2.16319	14.3417	3.80681	9.09203	30.6172	19.1048	2.37744	16.2481	5.87648	3.90347	11.7933	13.0503	14.6708	-10.0001
2.23126	12.5701	4.65828	9.45816	30.5545	19.1592	2.5688	18.0461	5.55883	3.51938	11.8508	12.5671	14.6848	-7.99947
2.5176	11.4363	5.22164	9.18353	29.3133	18.4265	2.6197	15.9706	5.90778	4.04689	12.169	13.1047	14.6934	-6.08611
2.42902	14.0195	4.85509	9.06117	25.8705	17.4421	2.52627	14.3004	6.36904	4.18524	12.3317	12.9032	14.6896	-4.26843
2.38441	14.7363	4.40239	8.29304	30.8371	17.051	2.54406	12.7068	6.36326	4.61615	12.6356	13.728	14.6884	-2.40773
2.29768	16.5577	4.62576	8.32743	27.3871	16.9459	2.42688	14.1029	6.43135	5.32856	12.3019	14.4633	14.6924	-0.507608
2.51304	15.6697	4.39863	8.27231	29.6698	17.7762	2.70197	17.0426	6.69392	5.00113	14.037	14.6467	14.6816	0.782083
2.45904	12.5367	4.39614	7.81791	28.7694	19.483	2.56874	16.7583	6.12596	4.87422	16.6233	14.6251	14.6514	1.70746
2.34312	14.9346	4.11554	7.5839	25.6858	18.9894	2.55808	14.5784	6.71719	4.19983	15.8063	14.1683	14.6438	2.942
1.9655	14.1966	4.77588	8.5947	26.227	19.7416	2.32058	14.1751	6.31972	4.34823	12.7295	17.3826	14.6741	4.89366
1.96321	13.3807	4.64108	7.41621	25.7727	19.3253	2.50865	14.3191	5.59736	4.73365	14.95	17.6145	14.7	6.76781
2.01605	13.8525	3.75332	7.67316	25.2677	18.0297	2.4763	14.3356	5.5515	5.01611	16.741	17.3353	14.6952	8.51757
2.19991	14.2512	3.72907	5.03164	26.421	17.2245	2.54571	14.894	5.5426	4.78114	18.9112	16.8626	14.6788	10.1703
2.38699	13.5835	4.15566	4.94671	26.3263	20.2765	2.6244	15.4526	5.12408	4.21321	17.979	15.3278	14.6612	11.8928
2.37658	14.6387	4.75515	5.27239	25.3846	19.2526	2.77293	17.4586	6.20952	4.46685	20.9739	16.1103	14.6457	13.6966
2.22191	16.6921	4.86727	5.52997	19.2045	16.7769	2.65068	19.0589	6.4609	4.70338	19.486	16.9877	14.6521	15.6075
2.10796	15.0644	4.35989	5.83197	20.8816	18.4815	2.39514	18.186	6.15081	5.09187	17.856	17.3284	14.6749	17.5982
2.2817	13.9378	3.58449	4.78174	18.5541	17.5326	2.38882	16.5254	6.2262	5.23811	17.194	16.298	14.6911	19.3166
2.16901	11.5522	3.45964	4.08433	15.8026	18.3177	2.3088	13.3648	6.49819	5.08383	18.3865	15.1561	14.6933	21.1446
2.13267	11.0704	3.10245	3.97647	16.2537	15.5294	2.3345	14.1386	6.57194	4.64865	19.3613	18.557	14.6925	22.9857
2.41013	11.4103	3.20122	3.76121	13.8566	14.4163	2.33715	18.3514	6.38683	4.79727	19.2683	18.4616	14.6877	24.7456
2.32091	11.7364	2.9564	3.68418	14.2546	19.3151	2.21238	18.0502	6.62038	4.63655	19.1475	17.1809	14.6867	26.4656
2.17149	12.8263	2.47384	3.42524	15.1427	19.4092	2.36931	17.5504	5.95458	4.60024	17.9389	17.568	14.6939	28.0303
2.13809	13.0592	2.62135	3.17888	12.1026	13.0762	2.34757	17.3319	6.74205	5.31134	18.5028	17.4109	14.6934	29.8148
2.19506	13.1858	2.94338	3.23082	14.5839	17.5637	2.19513	19.2373	6.41692	5.07499	16.3853	14.5823	14.6853	31.2322
2.08719	13.2043	2.95351	3.03113	13.4715	15.5754	2.43534	19.2305	6.26469	4.75282	15.8675	16.045	14.6807	32.8858
2.41887	12.4337	3.05013	4.59078	11.0093	12.2357	2.59309	17.8077	5.91846	5.02447	18.2934	16.9577	14.6611	35.0494
2.45886	12.5359	3.10844	4.48689	10.7003	17.6958	2.32698	15.328	6.20747	5.38491	21.0202	19.3591	14.6429	36.9582
2.54289	11.9127	3.00471	2.26186	14.5256	7.65477	2.16686	14.4244	5.88748	5.41288	17.8171	20.1424	14.6327	38.6942
2.30001	11.9863	3.33895	1.74057	8.41298	9.64639	2.41949	16.1554	6.82251	5.40818	17.7773	20.0026	14.6325	40.4323
1.92029	11.571	3.13218	1.76717	8.52201	10.3736	2.41603	15.8352	6.64536	5.46755	21.9148	21.2547	14.6243	42.2333
1.87232	11.3116	2.63021	1.86184	8.56932	8.51271	2.38966	17.4627	5.73257	5.9998	21.375	21.8533	14.646	44.3086
2.40431	11.2532	3.63753	2.57611	8.29691	7.92924	2.44443	16.0296	5.26967	5.73396	17.5711	18.1581	14.6492	46.2597
2.4535	10.3469	3.8429	2.5305	7.00387	5.28452	2.40029	17.448	6.02952	5.97857	17.4731	21.78	14.6445	48.1438
2.19524	9.93768	3.18278	2.22701	6.78971	4.92132	2.2822	16.8806	5.86644	5.58459	21.8408	19.9784	14.6533	49.807
1.9252	10.254	3.06522	2.04095	7.16974	4.88169	2.32192	16.9411	6.07401	5.6022	19.0644	16.9227	14.6587	51.6592
2.04878	10.2005	2.91904	2.08079	7.81489	6.21434	2.50313	18.0129	4.68641	6.55729	18.7337	18.3927	14.6679	53.5012
2.19632	9.87871	3.10789	1.89611	7.66395	6.18226	2.33091	17.5865	4.56613	6.48296	16.9354	21.5334	14.6808	55.4007
2.40158	9.83539	4.64833	2.41194	7.36883	5.63142	2.58407	20.4501	4.73092	5.66786	16.7647	17.9502	14.6939	57.1667
2.16299	10.5187	5.0858	2.56521	7.04195	4.97602	2.6582	18.5645	6.86753	6.69466	20.0512	17.8756	14.6808	59.0043
2.02034	9.49771	4.206	2.33227	6.51333	4.27562	2.33373	18.8213	6.94485	6.89647	18.8243	19.099	14.6675	60.734
1.89093	10.3326	2.85419	2.06758	7.35267	4.07399	2.33384	20.9333	5.93588	6.91308	18.879	16.8234	14.6757	62.6633
2.11283	11.4378	3.36488	2.08555	8.26301	4.39859	2.19513	22.4249	5.96174	5.60334	17.9041	15.8856	14.6826	64.3921
2.15645	11.4687	3.59092	2.30889	7.67368	5.30594	2.49603	20.3455	5.67736	6.95005	20.024	17.9289	14.6765	66.3889
2.09858	10.9609	4.12458	2.51917	7.37116	5.23846	2.51363	18.5086	6.28001	7.394	18.6877	19.1574	14.6608	68.3722
1.94768	11.8587	3.97248	2.46874	7.016	4.68018	2.49122	22.1793	7.01608	7.18417	14.3028	18.8346	14.6592	70.2836
1.85769	12.0976	3.16191	2.06461	8.0054	4.72307	2.44063	22.5614	8.14907	8.06593	15.2052	17.0325	14.6572	72.0906
1.92197	10.1312	3.53448	1.96665	7.4234	4.75552	2.66067	21.3873	8.19345	7.4543	14.8289	16.8669	14.6598	73.7795
2.08532	10.0483	4.21754	1.69353	7.0211	3.80197	2.31368	17.9556	6.51583	8.30747	13.3903	18.0523	14.6387	75.5183
2.39099	11.3516	4.64914	2.086	6.93022	4.25647	2.73262	18.9468	7.0824	8.11643	11.5289	16.721	14.6117	77.3457
2.48286	11.3834	5.57695	2.49848	6.46074	3.83598	2.91066	19.2843	7.7682	7.85189	10.8876	17.3283	14.617	79.2229
2.37473	10.0876	5.16376	2.44231	6.30439	4.2545	3.00202	17.5809	7.36014	8.42072	11.537	17.5496	14.6354	81.0641
1.98551	9.85524	3.39912	1.651	6.15361	3.74673	2.56594	16.1465	7.51452	7.99821	11.5705	15.3946	14.6558	82.7825
2.0379	10.2961	2.63905	1.52225	5.94717	3.70293	2.29901	17.5181	7.48623	7.70773	10.4087	12.2931	14.6687	84.2986
2.05071	9.33585	2.54815	1.38921	4.98927	4.19339	2.1825	18.7411	8.27047	8.19188	12.2335	13.9873	14.6736	86.0848
2.26736	9.64414	3.53988	1.91387	5.32447	3.99206	3.01534	17.7825	8.18361	9.09789	7.4723	13.9391	14.6725	87.8012
2.21182	10.6071	3.98632	2.6627	6.06529	3.92641	3.03653	20.6679	9.68586	8.91308	7.95623	13.1939	14.6725	89.4997
2.10356	9.62938	3.83582	2.61034	5.46046	3.35773	3.23736	22.1384	10.1747	8.38127	11.074	14.6436	14.6649	91.1513
1.82504	8.88743	3.00206	1.94288	5.01483	3.85514	2.92878	22.9932	8.98293	8.32288	6.41766	14.6082	14.6557	93.1646
1.93761	9.98862	2.7237	1.68969	5.41608	3.86888	3.04573	23.0503	7.7074	9.36794	10.2651	13.6083	14.6454	94.9248
1.95531	10.0871	2.33779	1.85724	5.79063	3.21341	2.7006	23.0998	8.71093	8.72212	9.85208	12.5278	14.6439	96.8198
2.12153	8.76293	3.45554	2.0005	5.52888	4.2314	2.69553	23.1414	10.1051	8.63654	5.96279	16.0233	14.6492	98.6697
2.18801	8.44872	3.38145	1.9314	5.58394	3.87871	2.71823	29.9414	10.3862	8.25945	5.69485	12.4063	14.6537	100.533
2.30406	10.2194	5.49942	1.93191	6.01413	3.11151	2.94675	24.4501	9.71364	9.7842	8.58788	12.8955	14.6674	102.336
2.49921	10.3579	6.7695	1.87425	5.90986	2.33375	2.96176	30.6035	12.7253	10.5981	8.16103	12.5821	14.6865	104.156
2.47442	10.1625	6.51507	1.90147	5.89685	2.7151	2.99283	30.504	14.7059	10.5472	3.44661	12.2639	14.691	105.918
2.20482	9.8874	4.58283	2.07481	6.24911	3.04422	2.92611	26.4028	11.8172	10.6015	3.21538	8.81318	14.6753	107.61
2.47509	10.0461	4.24522	2.02745	6.50118	3.38027	2.90212	21.9797	13.1879	10.5679	3.99591	8.99884	14.6542	109.386
2.3656	9.47346	4.13527	2.11363	6.31816	3.44101	2.73301	22.1166	14.2739	10.0914	4.56662	12.369	14.6399	111.155
2.00457	9.93138	5.27535	1.75161	6.09738	3.09765	2.80798	21.2336	12.2937	10.1383	4.68634	11.9025	14.6391	112.884
1.79305	13.4398	6.69977	1.81198	6.01399	2.5635	3.64988	25.1777	12.4428	10.1759	4.39285	7.08746	14.6512	113.961
2.41614	13.3061	7.37336	1.58556	5.63402	2.06598	3.18173	24.9521	13.1994	10.2034	4.35076	10.2886	14.6657	115.451
2.79765	14.041	8.60491	1.84525	5.46578	2.29707	3.21267	24.8914	13.6388	10.7959	3.75247	9.95503	14.6695	117.694
3.11656	13.5227	10.7997	2.2158	6.21564	2.58454	3.24316	23.1381	14.1286	9.66935	2.93301	5.80703	14.6685	120.492
2.75349	13.8983	10.2872	2.38039	6.08084	3.08423	3.8323	21.8165	12.9736	11.2552	3.51412	6.49622	14.6612	122.304
2.58535	12.6807	9.26126	1.96462	5.13608	3.64278	3.56986	21.568	13.0865	10.1992	4.08458	7.0424	14.6624	119.402
2.50442	11.2047	9.07217	2.06987	5.07526	4.45726	3.10248	24.0372	13.19	10.166	3.86128	9.26156	14.6693	115.197
2.60299	12.922	9.87618	2.02039	5.64629	5.58776	3.23604	24.5104	14.709	11.8155	3.26911	9.22207	14.6697	116.941
2.34024	12.4993	8.28429	2.34107	5.39355	3.13711	3.03366	23.2854	11.5756	11.6599	3.50138	11.8564	14.6636	129.413
2.64916	12.4775	11.9355	2.53716	5.31285	3.12684	2.80673	21.9407	14.6765	9.97686	4.24276	7.69298	14.6599	131.184
3.12099	13.1851	13.8451	2.85717	6.05211	3.12127	3.20933	21.1941	16.311	9.88126	4.56475	10.8865	14.6594	132.896
3.14066	13.4466	13.4883	2.73261	6.33836	3.12003	3.41962	19.2186	16.1975	9.76796	4.00799	7.0992	14.6696	134.637
2.68345	12.942	12.4442	2.11128	5.9052	2.88029	2.91902	17.3435	14.2873	10.5502	3.28503	7.92563	14.6711	136.781
2.46686	14.2064	14.3503	2.41564	5.96041	2.96966	2.90315	17.3519	12.9438	8.99398	3.22584	7.03801	14.6625	138.445
2.87739	16.839	10.8361	2.85071	6.41202	3.22122	3.0187	16.9714	13.1961	8.19017	3.8413	7.64884	14.6403	140.103
2.9269	17.6423	14.4874	2.82288	6.28846	2.9736	3.23755	17.7746	14.7341	7.19178	3.95044	6.97922	14.6426	141.849
2.9762	15.1881	11.1195	2.2854	6.39159	2.70281	2.79706	17.8548	15.1068	8.90402	3.46462	7.61155	14.6553	143.772
2.52361	15.0879	11.7379	2.12288	6.44656	3.00566	2.89054	17.4566	11.247	7.09942	3.19291	7.69297	14.6612	145.576
2.9447	13.5656	10.6871	2.0358	6.21205	3.01142	3.28889	13.4976	13.3928	6.54392	2.90222	6.41403	14.6617	147.425
2.97352	13.151	11.8523	2.08146	6.00794	2.52046	3.35578	12.1265	13.2942	8.11268	2.34251	5.86115	14.6582	149.343
2.68069	13.6055	14.898	2.01532	6.10076	2.56438	2.96402	11.8376	12.8086	7.79719	2.20457	5.18239	14.6757	150.869
2.77623	14.6919	14.7788	1.80405	6.07028	2.73256	3.37347	14.3179	12.0628	7.45403	2.34136	5.40428	14.6793	152.428
2.75552	15.0614	13.7266	1.61297	5.51395	3.12373	3.28172	16.0903	12.8574	7.08205	2.67033	5.18192	14.6733	154.252
2.55758	17.1671	10.7563	1.88074	5.33729	2.84095	3.30843	15.9146	12.6607	6.68008	2.84826	5.02318	14.664	156.185
2.63921	17.8904	12.4824	2.03899	5.82969	1.85092	3.56059	14.8105	13.2887	6.24695	3.06086	5.18563	14.6692	158.273
2.89273	15.5955	15.2427	2.27884	5.51598	1.9278	3.45013	14.4164	13.8818	5.78143	2.988	5.1339	14.6687	160.121
2.92754	17.4823	15.3127	2.12939	4.69116	1.93716	3.78101	14.3195	12.6183	4.68875	3.02041	4.63879	14.659	161.667
2.90779	17.2722	17.2064	2.72108	4.92962	2.10632	3.49164	12.0882	8.78743	4.22634	2.82506	4.73961	14.6305	163.559
2.66243	20.0266	17.8585	3.19105	5.29995	2.465	3.23799	10.9866	8.82018	3.53607	2.58661	5.14994	14.6172	165.495
2.53028	17.8631	15.0824	2.77877	4.81803	2.40972	2.75526	12.8067	10.1722	3.19645	2.61494	4.77826	14.6159	167.181
3.21399	19.2791	19.2475	3.12346	5.01588	2.37834	3.20295	13.9635	10.3884	2.93936	2.5759	4.61423	14.6276	168.703
3.16941	19.3154	16.0153	4.08679	5.89743	2.53273	3.58644	14.364	10.2495	2.48052	2.38213	5.5885	14.6362	170.53
3.65869	20.8507	23.8578	4.63376	5.84588	2.5898	3.49287	12.5041	10.6945	2.04385	2.59635	5.45427	14.6471	172.425
3.6141	21.7257	21.5592	5.06054	5.69704	2.56	3.23885	9.62157	8.34927	1.60658	1.94421	4.92303	14.6421	174.337
3.36226	19.0328	24.3714	4.79188	6.28125	2.51773	2.72752	8.68565	7.53895	1.40122	1.78135	5.04446	14.6389	176.149
3.85567	18.4327	26.2904	4.35752	6.67573	2.49274	3.24253	9.67132	9.04471	-0.942393	2.22522	5.18366	14.6546	145.301
3.24126	19.832	26.2956	4.41799	6.47077	2.50591	2.8115	9.62536	7.08374	-1.85241	6.77322	4.67815	14.6684	0.87411

## Sheet: P08
ra l	oi l	oe l	ico l	mf l	es l	ra l	oi l	oe l	ico l	mf l	es l	Kippung	Rotation
6.63294	25.3386	16.0096	3.33439	2.98361	3.63355	6.50142	22.5311	18.1832	2.67919	2.80289	2.5954	14.5846	0.779634
6.54367	24.225	18.7306	2.96362	2.47776	4.02581	5.4194	20.2443	15.5979	3.14158	2.45736	3.21273	14.5651	-143.142
6.02688	22.0534	15.5717	2.79221	2.41477	4.94687	5.30708	18.751	16.3313	2.55494	2.03892	3.42466	14.5503	-176.365
6.2409	21.1505	15.0701	3.16897	2.45134	5.82631	6.09905	18.5456	16.4089	2.58157	1.75357	3.29653	14.551	-174.944
5.91589	21.3556	15.9237	3.47469	2.00212	4.9792	6.90664	17.1964	15.5952	2.95783	1.64624	3.29966	14.5458	-173.42
5.35977	22.5935	13.6712	3.42252	1.90746	5.01593	6.98445	17.8963	14.2543	2.93554	1.91342	3.57027	14.5458	-171.517
5.95234	22.4848	16.1551	2.98684	1.99422	3.62388	6.4187	17.2146	12.4742	3.00214	1.99635	3.85563	14.5414	-169.673
6.00978	22.9662	16.1421	2.8812	2.15048	4.0244	6.66498	16.4999	13.6732	3.19771	1.96857	3.37391	14.5414	-168.077
5.08488	23.7638	14.2903	3.45759	2.1166	4.42108	6.2629	17.128	15.7694	2.94416	1.90099	2.95213	14.5407	-166.702
5.70735	20.1871	15.735	3.51292	2.38415	5.27804	5.73475	15.1504	15.645	3.24063	2.14245	3.81096	14.5406	-164.917
5.86628	22.7963	16.7773	3.48772	2.37065	5.74195	6.25896	17.247	14.6219	2.73884	2.15408	4.11206	14.5501	-162.989
5.27314	20.1267	18.7665	3.28183	1.92805	7.61191	6.58862	15.2174	13.5999	2.26538	1.91212	3.63335	14.5567	-161.079
5.02304	16.3389	18.1409	2.70465	1.58816	7.19141	6.13037	13.1488	14.5745	2.56668	1.55218	3.09982	14.5582	-159.052
5.63516	15.14	15.8796	3.32076	2.04123	5.17073	6.40408	11.8884	15.0344	2.50113	1.77993	2.5303	14.5752	-157.306
5.08445	15.1526	14.7104	3.48506	2.29953	5.71288	6.03438	10.7096	15.8483	2.02746	1.77604	2.46457	14.5822	-155.504
4.92139	15.2613	14.6014	3.02704	2.31485	5.74344	5.68515	9.74009	13.0407	2.72665	1.80501	2.33826	14.5804	-153.838
4.92351	14.2568	14.0646	3.11363	2.86036	5.19771	6.68009	12.1052	12.5596	2.03484	1.79475	2.57993	14.5651	-151.989
5.38643	14.393	15.8034	3.2995	2.8744	3.49753	6.57104	9.9853	13.6828	2.42028	1.86916	2.54429	14.5478	-150.051
5.32762	14.468	16.2227	4.0043	2.15264	3.81564	5.50127	10.7837	14.979	2.32705	1.47573	2.43277	14.5523	-148.153
6.10982	13.7701	14.2719	3.75618	1.8899	3.80249	5.35627	9.90913	13.2887	2.15652	1.51176	2.14982	14.5708	-146.516
5.21365	13.8552	12.3808	3.67288	2.16627	4.64132	5.47511	10.5953	13.4725	1.99285	1.63772	2.1302	14.5848	-144.827
5.1584	14.0899	14.3195	3.91702	3.06951	5.74793	5.41932	10.4094	11.2342	2.01235	1.71345	2.15203	14.5789	-143.246
4.90426	14.4556	16.6297	4.45215	4.95146	5.86866	5.76825	9.79311	12.8918	2.18955	1.80681	2.43538	14.5712	-141.819
5.31233	16.1763	16.295	4.30014	5.42146	4.65237	5.93637	9.79331	13.8279	2.42745	2.14459	2.34005	14.5898	-139.807
5.1819	17.0471	15.2711	3.66415	5.25088	5.83505	5.90291	12.1794	14.2781	2.76054	2.19741	2.18368	14.6158	-137.618
5.18276	17.1762	16.5747	3.97317	5.2556	5.91701	5.8682	12.4468	12.7476	2.69934	2.02123	1.85809	14.6245	-135.408
5.08601	18.1926	15.7333	4.36017	6.5964	4.62687	5.83228	11.51	12.4281	2.78874	2.13274	2.57362	14.6172	-133.82
5.32503	19.021	15.3683	4.52146	7.60246	5.35514	7.07717	12.3553	11.9455	2.71941	2.16652	2.56263	14.6128	-132.05
5.35052	16.3438	13.7648	4.17673	6.58093	5.25787	6.78849	10.8502	11.0179	2.5424	1.9827	2.55542	14.5991	-130.383
4.75232	13.9063	14.9815	4.11682	5.23538	5.49819	6.54982	8.59489	10.1406	2.54571	2.08003	2.31138	14.5885	-128.41
5.40612	14.4855	14.2267	4.38369	4.95516	7.27864	4.93988	7.38029	8.7443	2.65546	2.03455	2.55782	14.5868	-126.533
4.72777	15.181	14.2041	4.24761	7.47536	8.56957	4.36801	7.91546	8.69309	2.29529	1.80127	2.53813	14.5942	-124.665
4.71665	16.6109	14.3894	4.19924	9.81415	9.41225	4.55846	9.13102	9.32752	2.24477	1.7967	2.25188	14.6006	-123.227
4.94833	17.123	14.6024	4.3686	10.184	8.44928	4.81762	9.15349	9.57987	2.09825	1.80824	2.30666	14.5928	-121.645
4.445	14.3763	12.8782	4.85957	10.9322	10.1678	4.87405	8.16181	7.97357	1.8674	1.81471	2.45789	14.5906	-119.807
3.95459	14.1657	12.1965	4.83007	13.6253	10.4049	4.38774	8.68302	7.94224	1.83411	2.42801	2.61126	14.5881	-117.747
3.63254	15.5934	10.862	4.77626	15.4549	11.2447	4.3161	9.21043	7.81439	1.88895	2.5386	2.569	14.5758	-115.996
3.90732	15.5216	11.1211	5.06513	15.8085	12.1832	4.24498	8.90536	8.38442	1.90666	2.37958	2.41308	14.5693	-114.344
3.95424	15.2588	11.2966	5.70825	15.2874	11.2506	4.78071	7.06831	9.45363	1.80778	2.367	2.24752	14.5657	-112.409
3.92678	14.621	12.0062	6.40265	15.1354	9.65437	4.52324	7.43075	9.72911	2.01515	2.48779	2.19738	14.5621	-110.496
3.77373	12.6899	10.5275	5.32819	16.1515	13.6916	4.11251	7.69182	7.70261	2.00749	2.50294	2.17407	14.5632	-108.774
3.66365	12.7055	10.0319	5.53453	17.088	17.2154	4.40117	6.92666	7.40821	2.02939	2.58033	2.68252	14.5655	-107.053
4.23079	12.9767	10.6825	6.04168	18.7531	15.68	4.51123	6.35333	7.60961	1.88642	2.85781	2.78301	14.5647	-105.36
4.15218	13.7795	11.2329	6.60223	22.3087	12.3618	4.32497	6.99114	8.18641	1.81535	2.83101	2.54467	14.5608	-103.758
4.26112	14.8763	10.6148	6.90329	22.5335	12.3696	4.28211	7.49338	8.05245	1.83642	2.6416	2.2522	14.555	-101.98
4.16606	16.6384	9.04216	7.03052	23.2672	13.0757	4.73445	8.381	9.7851	1.97218	3.02862	2.27657	14.5578	-100.139
4.02143	15.9436	10.6289	6.81553	21.2239	12.8185	4.74634	8.32559	10.2052	1.9834	3.18285	2.57031	14.5601	-98.3359
4.54553	16.5526	10.7512	7.39995	24.3032	14.3098	5.19924	9.23029	10.8992	2.014	3.28516	3.51883	14.569	-96.6698
3.96619	16.8483	10.5744	6.91751	24.2951	15.0705	4.79994	9.25788	9.16232	2.17242	3.96386	3.58696	14.5696	-94.6581
4.81815	13.7455	10.8918	7.76261	24.9643	16.7804	4.74523	10.1747	9.05736	2.07277	4.17169	3.15728	14.553	-92.6777
4.70321	13.6743	12.517	7.67926	27.5335	15.0871	5.68024	10.1937	10.6298	2.00087	4.17696	2.51205	14.5407	-91.0423
4.47415	13.6015	11.8929	7.5063	30.095	18.8289	5.84357	9.8039	10.822	1.9319	4.21182	3.20947	14.54	-89.328
4.23308	14.4501	11.3287	7.23378	30.6237	22.311	5.77684	9.55155	10.3339	2.07214	4.4143	3.46093	14.5377	-87.3666
4.46032	13.6602	11.7104	6.95445	30.474	21.4044	4.98162	8.96326	9.20809	2.15503	4.77724	3.30151	14.5374	-85.7622
3.75284	14.6828	11.2437	7.73746	29.5463	20.6787	4.79434	8.99674	9.47469	2.12734	4.4534	3.18312	14.5353	-84.2257
4.56042	17.033	9.66691	6.9266	31.4696	19.2033	5.25404	10.2346	8.4214	2.07882	4.33846	3.08614	14.5281	-82.4948
3.98001	15.6158	9.50142	7.39458	33.5947	19.9441	4.64602	9.86643	10.4507	2.1222	3.95847	3.55928	14.5343	-80.483
3.80538	14.7946	9.33728	8.07454	31.6186	17.0926	4.4424	9.0017	9.72676	2.16392	3.49456	3.30773	14.5416	-78.6329
3.55908	12.8786	10.6476	8.55675	32.0303	17.6218	4.55532	8.91335	9.72449	2.09023	3.75891	3.08949	14.557	-76.9094
3.36581	12.3541	10.3475	9.13121	30.6868	22.3039	4.80223	8.49104	9.58319	1.98466	3.62583	3.99473	14.5627	-75.0059
3.39809	12.1415	9.45278	8.31332	30.3866	25.3436	3.59427	8.19898	7.47638	1.91734	3.60683	4.29071	14.5687	-73.1037
3.42794	12.717	8.69606	9.027	31.7638	25.3804	3.83411	9.19215	7.25671	2.09004	4.47241	3.97446	14.5566	-71.242
3.56895	13.1209	8.54003	9.05981	34.664	30.9949	3.93385	9.76712	7.11909	2.06489	4.62674	4.56216	14.5538	-69.4623
3.4033	11.3794	8.17565	8.38361	32.981	25.5461	3.58004	8.09281	6.42721	1.74418	4.38743	4.43649	14.5464	-67.7388
3.15337	11.4588	8.16769	7.34157	32.2941	25.8952	3.90015	7.70129	5.65182	1.66931	4.26549	4.65987	14.5457	-65.5265
3.31257	11.5353	6.65066	7.93266	33.8767	30.1513	3.69126	7.68685	6.51968	1.94598	4.19359	4.69442	14.5368	-63.7232
3.37818	11.2108	6.73966	8.33282	35.2218	26.4759	3.91064	7.03244	6.38284	1.90841	4.04421	4.89818	14.5427	-61.7761
2.94437	11.3594	5.45458	8.88983	33.8997	25.5669	3.25043	5.67954	6.03632	1.82016	4.24764	6.80296	14.5454	-60.1432
3.02551	10.7931	5.69073	8.4974	37.4786	28.1549	3.25048	5.69903	5.40488	1.82939	4.99933	6.75603	14.5458	-58.3029
2.98343	9.38813	6.46599	7.87529	36.0016	27.8208	2.77694	5.51427	4.31864	1.76731	5.11015	7.45824	14.5327	-56.656
2.89709	8.08306	6.4236	7.91952	40.4229	25.0978	2.97472	5.54299	4.82909	1.77817	4.44992	11.946	14.5196	-55.1666
2.83514	8.96882	6.11292	7.9265	37.4357	23.4676	2.56894	5.75908	5.59208	1.93164	4.97358	12.4926	14.5059	-53.5232
2.90437	9.37481	5.44013	7.97203	38.7826	27.2865	2.9116	5.84398	5.90848	2.04681	7.34664	13.0463	14.5041	-51.4212
2.81232	10.7375	6.01131	7.29553	35.5476	29.4186	2.97865	5.70728	5.84706	2.1414	7.48374	10.7491	14.5026	-49.1313
2.52751	10.3412	5.78152	7.38714	34.0568	24.5427	2.92288	5.37596	5.02497	2.1404	8.65109	14.7958	14.5047	-47.3393
2.65302	9.02148	5.63436	7.82034	32.3716	23.0956	2.62747	5.46617	6.01519	1.86902	9.25373	14.9163	14.5082	-45.6013
2.82834	8.57757	6.29381	8.28122	36.7291	27.7025	2.98108	6.11527	7.01566	1.63891	8.52702	12.3045	14.5164	-43.7336
2.75491	8.57711	5.38314	9.18194	32.4901	28.5914	4.01718	6.2066	8.18802	2.06308	13.7134	15.8985	14.5107	-41.8352
3.00999	8.3206	6.36821	7.86872	33.7237	28.6529	4.00691	6.34255	7.89941	2.36042	8.78824	14.2588	14.5193	-40.1057
2.90722	8.43953	5.56838	7.82239	40.1853	29.8502	3.95333	6.59143	5.88892	2.51512	9.43675	16.5466	14.5313	-38.3295
2.3485	7.45394	4.26291	8.0806	40.5806	32.1345	2.85634	5.6838	7.48085	2.32139	12.8656	21.0701	14.5347	-36.3949
2.38363	6.79088	3.54191	7.62339	40.0823	30.7427	2.60767	5.12187	6.55513	2.33274	17.0979	18.2394	14.5296	-34.5959
2.56415	6.61922	3.71041	7.15276	35.3209	26.8774	2.56308	5.0581	7.25222	2.41117	18.2296	18.827	14.522	-32.9595
2.65722	6.89138	4.0214	7.1293	36.4297	23.4478	2.50374	4.97395	6.12783	2.34374	19.0157	25.1601	14.5247	-31.075
2.71215	7.8014	3.9528	6.23815	34.6735	24.6733	2.72144	5.05751	6.03721	2.72992	18.6819	25.1564	14.5397	-28.9944
2.85539	7.77191	3.70978	8.26437	34.4179	26.0041	2.36657	5.74437	4.9116	2.97442	19.256	20.5838	14.5652	-27.2593
2.67213	9.27595	4.61567	8.41372	32.9461	25.0596	2.47912	5.92527	6.38006	2.82887	18.6373	21.165	14.5746	-26.077
2.79613	9.94663	5.20923	7.61884	34.6546	24.2487	2.64251	6.54391	6.62989	2.84143	20.342	24.4446	14.5574	-24.217
3.05858	8.39611	5.20395	6.77525	33.9201	22.9233	2.72956	6.39121	6.17551	3.24886	22.0943	23.3114	14.5538	-22.209
2.94318	8.21294	4.28542	7.25915	33.977	24.9013	2.52776	6.28064	5.36316	3.56019	22.7885	23.0024	14.5749	-19.9879
2.69696	8.52724	4.76323	7.48083	33.858	25.8149	2.44988	6.49527	5.00685	3.23396	25.1154	26.6593	14.5738	-18.1043
2.68984	8.44784	4.60468	7.14517	32.3998	30.4237	2.64383	7.07385	5.15394	3.1724	24.8163	24.0043	14.5585	-16.1872
2.67025	8.31973	4.74951	7.31478	35.3441	30.2692	2.63608	6.65675	5.45462	3.11947	24.0707	24.5537	14.5655	-14.273
2.56005	8.7864	4.64372	7.00919	34.0981	26.7599	2.67619	6.67878	5.17195	3.37202	22.1579	25.0953	14.5821	-12.3021
2.36861	8.89829	4.66423	6.14675	33.1055	33.2764	2.74751	6.24869	4.60764	3.1352	23.1761	27.6149	14.5848	-10.3579
2.47325	8.90754	4.79426	6.20273	34.5786	26.6783	2.80747	6.03134	4.07207	3.04425	22.7241	27.8223	14.5725	-8.40735
2.57128	8.35538	5.18419	5.1176	30.8231	28.4571	2.77855	6.35356	5.21003	2.98971	22.9933	32.4506	14.5637	-6.49245
2.63818	9.16222	4.9338	5.76225	28.2285	26.3096	2.44349	6.4078	5.3385	3.37889	21.3319	31.7635	14.5577	-4.63399
2.76106	9.01824	5.31045	6.41137	27.9632	25.3447	2.63383	6.36896	4.92401	2.79451	22.7074	31.8473	14.5581	-2.86153
2.76281	8.771	4.67109	6.97786	28.8707	25.7204	2.29446	6.40511	3.87817	3.2996	26.0147	31.5317	14.5509	-1.16033
2.74939	7.30104	4.30426	6.55252	28.8132	24.4917	2.38431	6.17987	3.81087	3.5555	25.275	32.3175	14.5568	0.235255
2.83191	6.69963	4.12619	5.16509	31.3311	24.1235	2.40556	4.81599	3.79505	3.67537	26.6746	34.05	14.5607	1.77599
2.61799	6.48558	3.44012	4.63287	32.1637	20.7222	2.42214	4.82192	3.39504	3.48615	25.9748	30.9544	14.5662	3.32359
2.8404	6.81046	3.36121	5.65306	28.9155	19.0718	2.4222	5.09546	3.2236	3.74837	28.3103	31.7646	14.5494	5.29042
2.76226	6.63513	2.92944	4.19493	28.8078	23.3532	2.24557	5.55746	2.71225	3.86268	29.323	27.8991	14.5371	7.44031
2.92091	6.85622	4.45425	4.24873	28.779	22.666	2.40982	5.77855	2.7634	4.09117	28.1105	26.7864	14.5528	9.1678
2.96608	7.37527	4.44216	4.8067	29.0752	25.7566	2.42836	5.79038	2.73166	3.57312	29.3619	29.5311	14.5676	10.9697
2.87046	6.86296	4.19623	4.4877	24.8258	26.3026	2.27737	5.94503	2.59692	4.0185	31.42	33.1118	14.5626	12.5368
2.64282	8.00111	3.82315	3.76545	24.1773	26.1367	2.16733	5.61125	3.25446	4.15109	35.0493	35.1285	14.5771	14.1256
2.66504	8.21899	3.98521	4.21631	25.7111	21.7386	2.22627	6.17812	4.16887	4.01069	29.2896	33.041	14.5885	15.9009
2.7556	6.2207	4.29134	4.55528	22.2361	22.2372	2.09155	6.13676	4.04645	3.53451	29.5435	32.9318	14.5972	17.8414
2.5456	6.49063	4.9811	4.52282	20.9651	21.2728	2.18594	6.53021	3.45628	3.59592	29.775	27.3928	14.5848	20.015
2.38942	7.37945	4.96966	4.0516	23.81	22.4759	2.08402	7.30772	2.90619	3.96658	34.9177	28.2374	14.5724	22.0478
2.60067	7.62917	5.04819	3.65246	25.2189	21.8332	2.03325	6.82288	2.82211	3.79529	35.0246	33.2841	14.5442	23.8955
2.56763	8.40024	3.99183	4.03509	20.1781	19.1381	1.85838	6.38555	2.6128	3.66548	35.5025	36.0267	14.5322	25.4562
2.58416	7.90611	4.52291	3.64116	20.1948	22.6346	1.86117	6.2818	2.67132	4.39066	33.6132	33.5653	14.551	27.083
2.62367	7.60092	4.30856	2.83409	17.285	21.4938	2.17533	6.51969	3.21723	4.11494	33.1809	29.3247	14.5707	28.8257
2.57284	6.37768	4.59746	3.51294	19.0301	20.2104	2.1209	6.09819	3.44841	4.10544	31.6027	32.7608	14.5769	30.6575
2.50327	5.72691	4.27518	3.81953	21.1123	16.2474	2.06029	6.63128	3.84766	4.5152	32.6748	29.7827	14.5675	32.3629
2.73478	5.89064	5.22674	4.8244	16.5011	19.1869	2.14743	6.81373	4.33669	5.12155	35.0366	31.8503	14.5705	34.1264
2.88928	5.73571	4.91534	3.00205	15.4641	21.6715	2.09963	6.6809	5.1937	4.61445	31.1852	30.02	14.5732	35.923
2.6692	4.74236	4.96291	3.2894	16.5919	15.8615	2.26661	5.38268	5.15948	5.01074	27.1094	32.8992	14.5674	37.7172
2.2559	3.94455	4.95595	3.25451	16.4655	15.3637	2.40926	4.99806	4.57995	4.54933	31.0156	30.2573	14.5652	39.3952
2.42881	4.04345	5.84788	3.24122	14.1731	14.8656	2.42687	5.11657	5.12667	4.42812	30.7293	29.6741	14.5601	41.2724
2.63872	4.9336	5.22384	3.13071	16.2699	14.3678	2.45908	6.3032	5.92988	4.36743	29.9082	28.9675	14.5504	43.1854
2.49397	5.32948	5.02747	3.02225	11.9258	13.8709	2.12188	6.15794	6.14983	4.45108	30.1801	30.1652	14.5462	44.3187
2.238	5.27944	4.40651	2.30766	12.2687	12.5578	1.87094	6.46785	5.50278	4.75665	32.7138	31.4179	14.5472	45.444
2.13306	5.63936	4.8235	2.24745	11.6522	12.7757	1.81572	6.6775	6.08344	5.0623	31.9096	33.7836	14.5399	47.655
2.33238	5.44891	5.12321	2.02563	11.0461	12.3916	1.96288	7.11454	6.39839	5.62064	30.7777	34.7636	14.528	50.3506
2.8593	4.81427	4.64122	2.09187	10.4512	6.15689	2.45791	7.08405	5.93436	4.90752	31.4987	34.7505	14.5263	52.0991
2.96827	4.405	4.19941	1.95017	9.86834	5.49317	2.69538	6.63397	5.88545	4.98975	34.2343	32.7361	14.5295	53.8231
2.95382	4.49693	3.56307	2.05474	5.28391	5.71771	2.42352	6.91933	6.72999	4.7714	33.2081	33.1327	14.5444	55.7251
2.72047	5.35909	3.75581	2.25621	5.20986	4.86067	2.30677	6.90173	6.95702	4.31733	27.3281	30.8828	14.5617	57.5018
2.58507	5.87377	4.40031	1.94336	5.03276	3.91911	2.34624	7.50396	7.94442	4.76134	25.3182	31.5657	14.5501	59.2519
2.78114	6.27287	4.96857	1.47459	3.61247	3.20866	2.16618	7.20895	7.13838	5.11917	24.7987	34.4382	14.5399	61.1034
3.39445	5.48665	5.26508	1.33203	3.7726	2.87698	2.25329	7.78362	6.88259	4.79841	26.5167	33.0837	14.5439	62.9291
3.40585	4.44411	5.70883	1.33593	3.9627	2.87169	2.435	7.56258	6.48218	4.72518	30.7815	37.7229	14.5532	64.9752
3.38699	4.2546	4.79147	1.41235	3.82562	3.01851	2.51051	6.77832	7.43582	4.97617	29.7607	37.7704	14.5519	66.6518
2.78826	4.04118	4.59423	1.38892	3.08774	2.84376	2.02081	7.04353	7.60188	5.42675	25.585	33.026	14.5535	68.4714
2.87914	3.79941	4.19095	1.55927	3.55773	3.0066	2.30334	6.47384	7.55647	5.44862	25.624	29.7163	14.5537	70.4147
2.70575	3.68469	3.98264	1.51688	3.58967	3.12084	2.14193	6.06051	9.1568	4.56632	22.6781	29.1939	14.5595	72.2405
2.62707	3.93399	3.84798	1.23583	3.19548	2.96328	1.78884	6.14082	9.14432	5.0214	25.0481	28.5926	14.5788	74.2204
2.71641	4.20083	3.71586	1.4465	3.05189	2.62703	1.99782	6.40717	7.34048	4.67626	23.5145	29.9926	14.5879	76.0364
2.63527	4.49499	4.26389	1.65969	2.59257	2.37701	2.06952	6.55066	7.0091	5.37639	24.4248	29.5177	14.5748	77.8932
2.7336	4.69269	4.60049	1.76265	2.8587	2.405	2.12112	6.26997	7.3775	5.47172	23.1714	27.3029	14.5652	79.654
3.04632	4.74751	4.50365	1.81183	3.11573	2.77618	2.14121	6.0173	8.80432	5.45479	17.0278	28.8945	14.5699	81.432
3.61684	5.40151	5.14964	1.90855	3.51866	3.21198	2.5757	7.65895	9.28314	5.67968	18.0906	30.1473	14.5739	83.1229
3.47209	5.92029	4.98343	1.81333	3.24261	3.10199	2.53805	8.53436	9.95424	4.94354	23.2734	29.0597	14.5757	84.9242
3.27419	5.89245	5.04575	1.63693	2.94463	2.62807	2.34344	9.11468	11.7039	4.92156	24.997	26.825	14.5721	86.7165
3.45376	5.89454	4.7073	1.63864	2.42685	2.44594	2.65256	8.3546	12.3036	5.18299	15.8664	27.9314	14.5669	88.0579
3.37931	5.58113	5.25309	1.69839	2.13476	2.43046	2.67959	9.99886	12.4851	4.86991	14.7879	23.6738	14.5628	89.3523
3.02342	5.10029	5.20861	1.54733	2.08464	2.44155	2.29204	9.28	10.7493	5.12178	14.3284	25.6941	14.5506	91.1442
3.2615	4.83817	3.91548	1.85724	2.90626	2.48816	2.83863	8.91347	10.2534	5.16169	13.5891	22.5019	14.5433	93.0476
3.29727	4.76575	3.56321	1.90978	2.8403	2.39095	3.08892	7.72888	9.07983	4.7735	16.1988	19.4967	14.5493	95.1461
3.08103	4.78089	3.80205	1.81658	2.58245	2.20734	3.16595	7.78273	9.94644	5.50593	15.4074	24.3215	14.5694	91.8837
2.88353	5.35651	3.92838	1.33037	1.6243	1.99615	2.81426	8.46636	11.3962	5.01425	14.6071	24.0708	14.5754	83.6352
2.59085	6.17283	4.4234	1.68817	1.83351	1.88858	2.90904	8.55229	11.0274	5.41995	10.1771	26.8911	14.5676	85.7078
2.84559	6.38551	4.87097	1.80339	1.78656	1.97093	3.09079	8.70387	9.29647	4.81371	9.83329	21.3147	14.5515	97.9584
3.15912	6.64177	5.29739	1.77579	1.91743	1.9933	3.45982	8.26111	8.35402	4.96372	9.19127	20.4145	14.5422	104.243
3.21757	6.32405	4.99956	1.70821	2.62607	2.4308	3.11126	9.34563	9.65996	4.20166	11.3522	18.5764	14.5417	106.067
2.87221	5.49746	4.58268	1.84451	2.62279	2.47906	3.31331	9.13101	11.8178	4.62539	5.37585	17.3047	14.5578	107.814
2.73074	4.87482	4.40457	1.58917	1.73094	2.11561	2.91471	9.96562	13.7097	4.06975	5.14469	16.8537	14.5621	109.522
3.39696	4.71962	4.3437	1.30523	1.47822	2.06537	3.70888	9.19717	14.3782	4.60272	4.71498	18.9194	14.5582	111.28
3.42694	5.35989	4.653	1.38674	1.36883	1.88541	3.89441	9.43349	12.4473	4.27743	3.79189	17.1083	14.5684	112.871
3.07324	6.41434	5.08368	1.41685	1.39433	1.60556	3.19564	9.31601	15.4692	3.57763	2.67619	14.0292	14.5701	114.271
3.214	7.07141	6.02949	1.72685	2.38954	2.27571	2.3986	10.9523	12.5592	3.42365	2.53859	14.0578	14.5558	116.216
3.57989	7.76563	6.53794	1.77624	2.67392	2.41443	2.42324	11.7255	11.8142	4.11672	4.12178	13.4894	14.5464	118.381
3.38343	9.52316	6.48126	1.66769	2.58159	2.42537	2.57201	11.696	11.3564	4.05246	4.19647	14.444	14.5617	120.36
3.19241	10.8051	6.74373	1.23669	1.41706	2.07801	2.66208	13.2541	11.098	3.33301	3.05265	11.2864	14.5725	122.185
3.63206	12.512	7.23206	1.29967	1.46853	2.28092	2.99353	15.2613	11.59	3.294	3.14035	11.5514	14.5709	123.804
3.87149	12.924	6.312	1.24245	1.58102	2.37622	3.35121	12.595	12.0123	3.26964	3.40748	14.7976	14.5708	125.441
3.84155	11.3078	6.11753	1.57494	1.83401	2.53253	3.30757	14.703	13.2095	3.55032	3.64949	15.8017	14.5713	127.294
3.83626	9.71784	7.2045	2.16277	2.52066	2.56191	3.29662	12.7086	12.777	3.8945	3.47694	10.7975	14.5873	129.252
3.8759	8.25582	7.7849	2.10314	2.3506	2.32474	3.35615	10.5582	14.4198	3.50783	2.7636	6.87367	14.5911	131.365
3.94496	7.63251	7.02078	1.51823	1.62957	1.97429	3.58487	11.2277	11.6821	3.53332	2.13562	7.77192	14.5789	133.266
3.75059	7.06916	7.37501	1.4257	1.41608	2.24838	3.54246	13.1736	12.6083	3.37368	2.42125	10.2207	14.5609	135.089
3.5656	10.8673	7.0804	1.35848	1.41945	2.14041	3.83607	11.8661	13.9312	3.28475	2.40213	9.53563	14.5641	136.956
3.02771	12.45	7.28645	1.57472	1.36159	1.80555	3.64442	13.3193	13.214	3.22779	2.45794	5.89762	14.5732	138.565
3.65041	13.9625	9.51294	1.92772	2.37381	2.27494	4.46014	13.3699	16.5277	3.27207	2.40602	5.52969	14.5571	140.11
3.60706	12.2712	10.4831	2.10606	2.63295	3.23438	4.21986	13.4043	16.7699	3.21662	2.53585	4.22348	14.5427	141.986
3.98569	13.3365	10.0576	2.01108	2.58847	3.16499	3.97813	13.4214	15.4578	3.25599	2.35105	4.71106	14.5313	143.822
4.78084	13.3699	8.29745	1.53437	1.58842	1.65263	4.23592	15.5801	15.2678	2.89717	2.13082	3.87235	14.531	145.675
4.79365	13.8286	9.40921	1.89324	1.5081	1.4558	5.14915	14.1452	18.1224	2.79331	2.10336	2.72802	14.5277	147.62
4.05828	13.6254	10.4036	2.08326	1.65804	2.40104	5.41833	14.7864	17.1991	2.69	2.28433	3.37397	14.5454	149.467
4.27167	13.3679	11.0547	1.9438	1.7101	2.6021	5.49649	13.7343	16.8122	2.65596	2.18636	3.02583	14.5691	151.133
4.46359	12.4589	9.93313	1.81847	2.41602	2.98686	4.84942	13.0999	15.0178	2.53365	2.40803	2.86665	14.5803	152.99
3.91292	12.1956	10.8641	1.93661	2.4204	2.60516	4.02524	11.8571	15.5611	2.33448	2.01428	3.13686	14.5738	154.825
4.41673	11.8838	12.3324	1.97536	2.65056	2.18631	4.34084	12.485	17.5715	2.6713	2.41021	3.03477	14.5601	156.748
4.41545	10.8313	12.9456	2.35711	2.17738	1.84032	4.36722	11.9501	17.4656	2.91629	2.51904	3.04042	14.549	158.371
4.26559	11.1642	12.6925	2.16349	1.94432	1.59219	5.44507	11.4796	15.9469	2.808	2.50913	2.66604	14.5347	160.056
3.9555	10.5266	10.8218	2.42616	1.73712	1.87677	4.66361	11.044	13.6423	2.67439	2.23405	3.01265	14.5412	161.925
4.06363	10.3115	10.019	2.28961	1.59278	2.08191	4.41349	11.165	15.4927	2.34281	1.97956	2.60296	14.5642	163.607
4.22172	9.01655	9.44761	2.29664	2.30004	1.9807	5.22504	12.2571	17.4206	2.38085	2.06288	2.48908	14.594	165.194
4.26037	8.64206	9.71953	2.14292	2.52629	2.05446	5.63963	12.0151	16.5053	1.82822	2.17309	2.5798	14.6001	166.869
3.94025	8.40868	12.2925	2.09808	2.48537	1.98582	4.73701	10.5961	16.111	1.98296	2.1948	2.82357	14.6012	168.575
3.90706	7.20603	12.0261	2.5337	1.70836	1.95666	3.49964	8.91656	14.6174	2.41094	1.97997	2.71255	14.5985	170.411
3.53794	8.38097	12.8914	2.67293	1.87763	2.05914	3.31561	9.98623	13.5855	2.26855	1.98645	3.22293	14.6015	172.479
3.25726	8.47603	12.3869	2.68331	1.86924	2.17495	3.28143	9.82837	14.9505	2.35109	2.01803	3.26564	14.6056	174.477
3.72327	10.4038	13.9341	2.98513	1.90033	3.50945	3.27299	9.8972	13.8884	2.4834	1.93814	3.71678	14.6025	176.28
3.74297	9.68778	10.8606	3.69041	2.02584	4.07281	4.09243	8.39583	11.7349	1.98729	9.08675	3.69411	14.6072	144.788
3.91493	10.4224	11.197	2.5967	2.62555	6.62404	4.29133	7.32442	11.7542	1.90134	10.89	3.86756	14.602	0.858651

## Sheet: P10
ra l	oi l	oe l	ico l	mf l	es l	ra l	oi l	oe l	ico l	mf l	es l	Kippung	Rotation
5.72754	16.7488	18.8942	5.84904	2.96147	2.87857	6.13734	19.098	16.2918	3.10604	1.75976	2.89053	14.5577	0.644657
5.26699	17.1782	19.1411	5.25953	2.90177	2.6478	4.39415	15.1486	15.0742	3.7556	1.71265	2.81906	14.5675	-144.315
5.52615	21.2947	17.9137	5.28522	2.69133	2.76849	5.31165	18.2745	17.1187	4.60026	1.7728	2.28824	14.5611	-177.795
6.31444	21.5552	15.8378	5.71459	2.73343	2.89986	5.32742	19.8946	19.1446	4.68205	1.79455	2.2687	14.5546	-175.629
6.61604	17.6938	16.9754	5.80521	2.90535	2.72672	4.9792	15.7283	16.4453	4.50256	1.86211	2.30636	14.571	-173.386
6.41293	14.9309	18.3773	7.15291	2.59977	3.09983	3.91716	16.6218	17.0581	4.97441	1.90222	2.64113	14.5847	-171.537
5.93935	14.4447	16.5868	7.8049	2.58991	2.98276	3.3039	14.645	16.035	4.5484	2.12347	2.72812	14.5808	-169.584
5.12695	15.3388	16.6273	7.19609	2.83484	2.80974	2.66653	13.5035	17.0256	3.51388	2.06692	2.86386	14.5687	-167.783
4.8067	16.096	14.841	8.2784	2.7998	2.83844	3.2894	11.0745	14.6286	3.89709	1.62517	2.63465	14.5596	-166.341
4.59749	13.9362	17.6681	7.8203	2.65024	3.12806	3.4137	9.81223	11.778	3.70385	1.39685	2.50152	14.5609	-164.679
5.85637	15.719	19.3432	7.67732	2.79722	3.1278	2.87993	11.574	12.9567	2.82216	1.5757	2.65785	14.5676	-162.847
5.78558	15.908	19.3765	8.61353	3.23001	2.76114	2.74935	12.0939	14.0281	2.58003	1.88661	2.9423	14.5662	-160.884
4.99237	17.7598	19.7243	8.15349	3.36759	2.7086	2.59446	9.6723	13.8716	2.42707	1.98753	2.88262	14.5579	-159.195
4.63525	16.2325	19.119	7.6325	3.37577	2.81152	2.27889	7.94509	11.6523	2.09078	2.01236	2.71832	14.5573	-157.611
5.27946	15.4984	16.6743	7.39366	2.99512	2.64145	2.21062	7.82956	11.7373	1.95197	1.77538	2.60397	14.563	-155.633
5.36217	14.8344	18.1864	8.52448	2.73464	3.06504	2.12957	9.2731	12.4612	1.84811	1.64758	2.64467	14.5479	-153.656
4.99593	15.3805	17.8772	9.30452	3.13426	3.68075	2.73849	9.60624	14.2784	2.24404	1.74976	2.61264	14.5337	-151.694
4.81327	15.7031	15.452	9.69598	3.42474	3.4513	2.81429	7.46096	12.3154	2.15006	1.92195	2.62302	14.5315	-149.91
4.44229	16.3472	15.2942	9.59619	3.71033	3.72551	2.78111	7.31695	12.0444	2.2579	2.24736	2.38141	14.5363	-147.922
4.79366	15.7427	16.944	8.73874	3.66171	3.22847	2.42113	8.15684	13.8302	2.01065	2.15987	2.45047	14.5373	-146.175
4.28409	14.509	18.7653	9.35339	3.19697	3.29602	2.46549	7.69617	13.1083	1.81355	1.43543	2.60384	14.5375	-144.544
3.76463	15.456	18.21	9.45735	2.94836	3.4332	2.20676	8.0499	12.1523	1.69518	1.43711	2.43769	14.5478	-142.79
4.07976	15.2614	16.2933	8.12647	2.89184	3.73939	2.07767	6.22681	9.1976	1.80158	1.5432	2.28189	14.5387	-141.115
3.84662	13.9901	14.5948	9.14662	7.64529	4.72587	1.9639	4.97348	10.7602	2.11395	1.74291	2.40653	14.5295	-139.557
3.9947	13.3633	17.2223	9.18354	7.84139	5.73417	2.05668	6.29806	8.29069	2.13695	2.3606	2.82153	14.5214	-138.061
4.84395	15.9506	15.7355	9.21245	7.5367	5.16738	2.41334	7.14456	11.0759	2.03647	2.38174	2.81677	14.5271	-136.251
3.58118	16.5477	14.1987	8.17368	3.64097	3.4438	2.16537	5.02277	10.3295	1.45481	1.97173	2.49121	14.5278	-133.758
4.70179	15.8419	15.4705	8.685	4.15016	4.6699	2.06372	3.92368	8.40185	1.35888	1.75603	2.7222	14.5322	-131.889
4.13327	17.8647	16.0477	9.34071	4.45136	5.64374	2.21288	3.52632	8.90938	1.22538	1.59039	2.65107	14.5361	-130.179
3.63288	17.7036	14.0966	8.53188	5.90214	6.04707	2.0023	3.8929	7.76993	1.06018	1.67161	2.2904	14.5409	-128.645
3.4242	14.9704	14.183	9.24683	7.90771	5.20308	1.82553	3.59844	7.01395	1.29037	1.86872	2.54841	14.5449	-126.552
3.02552	13.9656	13.1521	8.52118	8.49229	5.00927	1.97661	1.85097	7.66949	1.67081	2.09504	2.80359	14.5543	-124.712
3.04619	14.5247	11.8429	10.2483	9.20799	5.41466	2.37256	1.71665	11.4668	1.70746	1.9934	2.68017	14.5701	-123.043
3.20407	14.1931	12.1578	9.16382	10.6299	7.15575	2.44398	1.11204	11.7318	1.50601	1.54448	2.40392	14.5892	-121.439
2.77609	13.7902	15.112	9.1586	9.79154	7.48422	2.09471	1.26579	9.63699	1.49622	1.37148	2.11586	14.5907	-119.542
2.66812	13.696	16.5012	9.7152	10.3347	7.65616	1.7453	1.22903	9.09416	1.43685	1.37458	1.9946	14.5994	-117.634
2.56388	13.4009	13.6401	9.21169	11.0602	7.59609	1.77007	1.24445	7.83891	1.43764	1.7948	2.71704	14.5975	-115.615
2.53491	12.2176	13.8919	8.8535	11.8036	7.58643	1.81922	1.60642	8.55421	1.57993	2.30675	3.0702	14.592	-113.822
2.57096	12.58	12.0403	8.90885	12.68	6.98237	1.8386	1.63022	8.00433	1.63471	2.32494	2.87669	14.5799	-112.004
2.51142	14.6854	13.7189	9.02789	16.8949	7.36869	1.67908	1.25417	8.64507	1.35718	1.94997	2.71052	14.589	-110.118
2.62138	16.0862	13.7215	8.87097	18.8018	8.02089	1.69017	1.11119	6.87498	1.23687	1.98684	2.2117	14.5935	-108.368
2.76176	14.1121	13.3801	8.80784	19.0759	7.60293	1.80177	1.03586	5.5044	1.32478	2.15744	2.11183	14.5871	-106.742
2.44928	14.5081	15.917	9.72199	16.7361	8.09045	1.82073	0.876128	7.14535	1.38327	2.19718	2.16005	14.5847	-104.899
2.29817	13.7117	12.0593	9.3269	18.1444	8.55229	1.43807	1.41878	6.48247	1.33135	2.91866	2.72342	14.5867	-103.333
2.11838	13.3665	11.1312	8.96734	22.1302	8.71768	1.55828	1.45905	6.29538	1.31204	3.38308	2.98596	14.5919	-101.464
2.38389	13.1712	12.2339	9.0929	22.5974	9.8209	1.59157	1.21821	4.80541	1.3854	3.47298	3.03334	14.5893	-99.5317
2.49049	11.4311	12.7956	8.66903	22.5589	8.82196	1.74263	0.904362	5.15699	1.32571	3.02334	3.55046	14.6006	-97.7178
2.54278	13.0132	12.3116	9.35101	24.0121	10.5458	1.77275	0.93295	5.33631	1.32711	3.56216	3.3415	14.5904	-95.918
2.54709	14.1414	9.98043	9.45387	24.4374	10.7841	1.67788	0.96551	5.53139	1.28493	3.72074	2.99461	14.5766	-93.9098
2.41811	14.439	11.6376	9.26499	24.456	11.0148	1.81348	1.02884	5.54414	1.37127	3.55664	4.15062	14.5712	-92.0934
2.62908	13.5411	13.2983	9.01722	26.9018	11.9653	1.61288	1.94667	6.22851	1.60653	3.44467	4.38362	14.5842	-90.3739
2.76689	12.1354	14.3358	8.79102	31.9371	11.4523	1.58093	1.94276	5.84924	1.65454	3.38695	4.27562	14.5936	-88.8258
2.90783	10.777	13.3932	7.71366	30.2585	13.4535	1.72713	1.12522	5.23141	1.43353	3.08816	3.74752	14.5854	-87.506
2.9892	12.0401	13.8414	7.80912	24.2875	9.64469	1.85376	0.974747	5.29532	1.16714	2.95371	3.10907	14.5685	-85.8087
2.92566	12.7017	14.1912	6.72247	24.5079	12.8554	1.97462	0.9154	4.57694	1.11249	3.1912	3.5804	14.565	-83.447
2.98338	12.0769	12.8018	7.51656	28.6742	12.2224	1.85993	0.725133	3.35827	1.22207	3.59354	3.45524	14.5676	-81.7118
3.15824	11.4529	10.1199	7.27114	28.1596	13.8805	1.80258	1.39381	2.84841	1.23104	3.47427	3.21736	14.5716	-79.8661
3.09972	11.4699	10.1792	6.43258	29.2004	12.2165	1.76946	1.55267	2.71594	1.26887	3.74091	3.49238	14.5613	-78.2102
3.23374	10.2326	10.208	6.26824	28.3891	12.8943	1.89133	4.64096	2.16605	1.26798	4.39748	3.51134	14.5551	-76.3776
3.15933	12.4699	11.2499	6.01607	28.7346	13.8217	1.95493	4.58562	1.64088	1.35002	5.23029	3.53001	14.5417	-74.3138
3.15708	13.5762	10.4098	6.83575	30.6468	14.2032	2.13412	2.25951	2.25395	1.43207	4.80996	3.86566	14.5242	-72.5687
3.11505	12.4143	9.96465	6.55391	30.7388	12.4774	2.25228	2.60626	2.40023	1.48973	5.16044	4.28274	14.5119	-70.9666
3.24069	10.1728	9.06199	6.34571	31.6741	11.3106	2.33721	2.33203	2.11331	2.44939	10.6053	7.63563	14.5122	-69.0435
3.05473	8.85554	10.5536	6.50893	30.1539	12.9239	2.45321	3.19217	2.37833	2.64236	10.8354	7.76792	14.5208	-67.2
2.8161	9.03551	11.0962	6.21991	29.5209	12.9758	2.37901	2.92637	2.28815	2.59301	10.4079	7.7542	14.5243	-65.2948
2.46894	11.3013	8.30862	6.44224	35.4179	15.4338	2.34556	2.83616	2.25341	1.60383	7.25625	5.97486	14.5327	-63.3048
2.45257	11.3647	8.24789	5.64979	34.0782	15.8006	2.51694	2.89777	2.35825	1.52317	8.34212	6.28975	14.5448	-61.5357
2.67666	10.6907	7.8691	6.29173	36.6959	14.8055	2.46434	2.66167	2.72888	1.45725	12.5116	5.76571	14.5612	-60.1686
2.84236	9.49718	7.83347	6.15916	35.5165	15.9205	2.39268	1.5503	2.76024	1.44394	12.7861	7.95902	14.5638	-58.4847
2.73358	11.8129	6.72831	5.69966	34.776	14.8575	2.31499	3.2225	2.14532	1.59235	11.1643	8.11816	14.5617	-56.5916
2.70002	12.8488	7.54548	5.281	39.8045	15.0148	2.28676	3.41448	2.20616	2.01481	15.0956	8.25357	14.5713	-55.0503
2.73292	12.5502	7.98806	5.89586	33.8454	13.6333	2.32342	2.58234	2.73998	1.98591	15.984	6.67486	14.5747	-53.3788
2.6389	11.3499	10.6783	5.73211	33.8445	13.7556	2.40563	2.7138	2.31271	1.82245	15.8237	8.35721	14.5716	-51.3223
2.51656	10.7006	9.91344	5.37585	37.7047	13.8341	2.33648	2.37023	3.74175	1.77586	16.8722	8.82724	14.5823	-48.815
2.45454	9.07242	8.26786	5.1093	37.4772	12.8933	2.54228	1.93648	4.23161	1.93663	19.0424	8.03436	14.595	-47.0651
2.62399	9.30047	8.41155	5.80908	31.0791	14.3579	2.52343	1.67768	4.81655	1.79339	17.2845	6.58634	14.5852	-45.4322
2.65704	9.07254	9.03728	6.59875	33.6777	13.5997	2.38179	1.94004	3.68078	2.07375	21.8395	7.43466	14.5717	-43.7489
2.44954	7.69467	8.0759	6.10752	33.1273	14.0867	2.30225	1.69544	3.99259	2.42295	23.3185	8.48105	14.5603	-42.1954
2.26463	6.49722	6.93061	5.15535	37.7846	11.8204	2.45274	1.21275	2.76742	2.50229	27.3987	10.2871	14.5492	-40.3438
2.03927	6.15739	5.7534	6.33299	38.0298	12.2957	2.38957	1.4021	1.78724	2.19577	24.733	9.8321	14.5581	-38.3958
2.08281	6.7406	4.98802	5.42848	36.498	12.9735	2.15353	1.32753	3.38306	2.36319	26.9276	10.9427	14.5772	-36.1747
2.37402	7.63443	6.88494	4.3158	34.3064	11.7095	1.96465	1.04945	3.80787	2.22489	25.1656	9.79624	14.5898	-34.0651
2.48797	8.33932	7.85032	4.92626	34.1374	12.3887	1.71053	1.69683	4.34713	2.04006	22.8842	8.57187	14.5927	-32.3707
2.47724	8.4834	8.52798	5.24159	31.8036	13.3938	1.9067	1.75661	2.85357	2.22641	23.7896	8.91561	14.5708	-30.7597
2.43288	7.65159	6.14779	4.69326	36.5658	14.681	1.90002	1.44359	2.6302	2.52608	26.9509	10.669	14.5528	-29.0978
2.24445	6.78898	5.77543	4.68459	32.4423	13.4881	1.889	1.19077	1.40297	2.63392	28.2292	11.4727	14.5546	-27.1541
1.96809	4.74691	5.71513	5.08203	29.1039	11.4897	1.58772	1.14297	1.15497	2.34023	32.5067	10.7986	14.5565	-25.2357
2.00632	6.84591	5.00454	5.05175	29.5235	12.3881	1.80008	0.944659	1.10642	2.12208	31.8863	10.1769	14.5543	-23.3035
2.20711	9.36975	5.86426	4.82508	31.2295	13.7747	2.04995	1.29783	1.38518	2.23987	35.8226	10.8343	14.5446	-21.3806
2.6374	7.55885	6.19643	3.5003	27.4146	12.2697	2.02838	4.06465	2.0293	2.56986	32.2903	9.48238	14.5391	-19.449
2.6043	8.03351	6.51666	3.28488	28.7078	12.1115	2.12708	4.22534	2.3087	3.15221	29.5668	9.82235	14.5286	-17.7472
2.47056	5.68401	4.22715	3.20995	29.278	11.9467	1.94874	4.41591	2.06678	3.26063	31.9373	11.1475	14.5359	-15.9413
2.57602	5.09373	4.87514	3.10814	26.1298	11.7755	1.83685	2.93844	2.627	3.87301	30.5378	10.9997	14.5515	-14.1489
2.67451	5.85636	5.32624	3.43972	32.0176	10.8044	2.17967	4.014	2.85295	3.49936	30.965	9.89703	14.5712	-12.2388
2.86218	6.19169	5.74454	3.70634	26.6657	11.4761	2.04682	4.26892	2.30331	3.0815	37.3555	11.095	14.5764	-10.2954
2.88264	8.03021	5.33213	3.83895	26.0847	10.6013	2.2509	4.76568	2.08352	3.09354	28.8879	11.9821	14.5701	-8.20746
2.9556	7.49226	4.56306	4.03504	31.3154	10.4726	1.96731	4.91342	2.11043	3.81908	31.2946	12.1296	14.5526	-6.18734
2.94409	6.94682	4.17227	3.93641	27.6599	11.9053	1.87828	5.40086	2.03109	4.1312	35.0164	12.069	14.5533	-4.45564
3.26759	6.21213	4.18242	3.39555	25.2889	11.2924	1.56062	5.69124	2.31801	3.82278	35.217	10.5955	14.5646	-2.64535
3.17855	5.62774	3.75138	3.37576	26.0465	12.1606	1.8751	5.43661	3.65943	3.34565	33.9221	10.5845	14.5608	-0.84523
2.90287	7.12626	3.50322	2.52988	21.0025	9.03112	2.00376	4.98863	3.49049	4.60058	38.3461	10.7384	14.5343	0.180973
2.81497	8.02427	3.89093	2.85959	23.4818	11.4092	1.972	5.37501	2.37249	5.25129	38.6736	14.4244	14.5251	1.23753
2.98149	7.11165	3.94218	3.11906	22.5756	9.78119	1.8628	5.62776	2.70874	5.54862	38.573	13.8646	14.5346	2.54662
3.05448	6.80848	3.75033	2.92747	14.9206	9.20547	1.76576	5.50775	3.02791	4.5473	33.7855	12.108	14.5539	4.52192
2.9372	5.98054	2.99122	1.89238	15.1282	9.33765	1.56584	5.9996	2.92198	4.46528	41.2708	12.4026	14.5671	6.46799
3.08375	5.80007	3.32337	2.01889	18.7683	9.11248	1.57804	5.61843	2.09685	4.58932	40.0606	11.9009	14.5754	8.61642
3.04743	6.14331	3.59327	2.31767	18.5137	8.88549	1.77937	5.47449	1.68209	4.94667	34.0738	12.778	14.5797	10.3692
2.97246	6.19355	3.60982	2.33296	18.9639	8.65704	1.86587	5.3731	2.67902	5.43233	40.2593	12.3563	14.576	12.1909
2.85444	4.57631	4.21577	2.48233	16.2262	9.12026	1.83436	6.45886	3.34257	5.5446	38.5588	14.2056	14.5781	13.6199
2.86124	3.80361	4.00538	1.9162	13.4858	7.11674	1.69986	10.0594	3.7628	6.024	38.4071	13.684	14.5767	15.4513
2.93329	4.26417	3.68851	1.9434	10.3284	9.62336	1.40309	11.3732	3.16474	5.80324	42.7071	13.7975	14.5673	17.3078
3.04585	5.36081	3.83504	1.98454	15.5478	7.73533	1.74958	10.7832	2.85621	6.19919	34.9771	12.4813	14.5615	19.4732
3.0252	5.16967	3.83059	1.69535	14.8682	8.39231	1.78693	9.6179	2.67887	5.7043	36.9829	13.3557	14.5705	21.3128
2.82855	4.09781	3.54612	1.4038	14.1928	7.56641	1.58067	9.00573	2.6982	5.65995	36.0007	14.6427	14.5801	23.1611
2.85273	4.22162	7.39286	1.78716	13.5226	5.62642	1.82191	10.5875	3.37122	6.04278	34.9514	12.8666	14.5897	24.9558
2.70684	3.87605	7.45765	1.85948	6.71539	5.16679	1.892	11.542	4.9348	6.15576	33.3861	12.3454	14.5887	26.5711
2.4978	3.18745	5.00115	1.64413	12.2021	6.50664	2.08009	11.5776	4.61534	5.93592	34.3706	12.2134	14.5875	28.1247
2.42829	3.29743	4.9689	1.53292	5.89994	6.30206	2.15861	10.7483	5.10433	5.27725	35.1586	13.0188	14.5743	29.7548
2.30975	3.29569	4.01627	1.56946	5.33379	6.06456	2.05487	10.7913	3.72358	6.31293	32.987	14.5452	14.5579	31.487
2.45405	3.14108	3.82685	1.59466	5.36123	4.91616	1.88417	12.839	3.46389	6.42964	31.448	13.4332	14.5556	33.3604
2.69099	3.67369	4.62948	2.27918	5.46636	4.64348	1.94211	13.6383	3.00489	5.94363	34.2818	12.5846	14.5544	35.2624
2.86935	3.62167	4.65136	2.31616	5.04704	3.65268	1.83139	14.15	3.62003	7.12039	39.2472	12.1515	14.5412	37.0314
2.78037	3.16602	4.67772	2.28922	4.56644	3.1907	1.81285	10.5067	4.25432	6.42282	39.8537	12.169	14.5344	38.8453
2.63731	2.7618	4.29969	1.21196	3.47828	2.7293	1.71687	14.5819	5.0514	5.36147	34.5301	10.301	14.5342	40.678
2.48239	2.97629	4.82053	1.18461	4.07583	2.67277	2.05959	13.5822	4.89037	6.57913	33.7486	12.2146	14.5423	42.6856
2.51387	2.92172	5.18257	1.32542	4.42427	2.75514	2.05692	11.8	3.96507	7.32794	33.3014	12.9724	14.5526	44.5419
2.59404	2.83429	6.54315	1.46076	4.98251	2.98804	1.97882	12.5138	4.7346	7.18044	36.6496	12.6242	14.562	46.2985
2.78233	2.9207	6.66989	1.7046	4.71409	3.10558	1.82506	14.2742	6.04456	8.36365	36.7493	13.2168	14.564	48.1157
2.5381	3.19834	6.67694	1.48847	4.21756	3.14208	1.93242	14.4771	6.65304	8.08859	30.8607	12.4519	14.5708	49.9348
2.1681	3.11908	5.43947	1.39339	3.79131	2.7704	1.80584	13.0303	5.74109	8.42215	27.9986	13.0008	14.5645	51.6946
2.26298	3.14024	5.09844	1.3778	3.61215	2.84233	1.61571	12.6892	5.6656	7.48372	29.7528	11.656	14.5692	53.4614
2.3929	3.0594	5.23184	1.34355	3.93619	2.80219	1.74209	12.3011	6.09191	6.91051	33.3742	12.5659	14.5503	55.3121
2.45682	3.10113	6.28591	1.2635	3.77336	2.83049	1.90864	13.7712	6.63279	8.32163	32.4792	9.2696	14.5433	57.1924
2.67566	3.01154	6.35488	1.53602	3.45569	2.90082	2.12315	14.1512	8.207	8.79178	26.623	11.3152	14.5667	59.1372
2.77878	2.82123	6.96354	1.45609	3.31648	2.93838	2.25398	14.3527	8.50679	8.80455	23.0737	10.2199	14.5907	60.8284
2.66144	2.46952	5.49242	1.26111	3.27156	2.75947	1.94597	13.2876	8.96476	8.40732	23.4366	12.9257	14.5888	61.7588
2.72412	2.57131	5.55605	1.19557	3.31825	2.85746	1.90908	12.3661	6.90716	8.30877	22.5322	12.4341	14.5935	63.1536
3.04043	2.80937	7.81735	1.16106	3.38765	2.80245	1.73546	13.2149	7.78939	8.27779	23.5172	11.7749	14.5992	65.6407
3.16209	2.57733	7.39188	1.11668	3.45657	2.31263	1.89224	14.4005	8.69976	8.94803	21.6665	9.4301	14.5851	68.2393
3.05439	2.32471	6.30445	1.4537	3.76549	2.3215	1.96463	14.919	9.56986	8.51047	21.7323	8.41274	14.5786	70.0613
3.0146	2.38676	4.87494	1.69072	3.91413	2.87193	1.8687	12.1336	9.72585	8.6113	25.4412	12.096	14.5892	71.6369
3.1919	2.3582	5.4105	1.6123	3.60328	2.81196	1.89772	12.9857	9.50556	8.48931	23.2377	11.9395	14.5865	73.4237
3.19048	2.22854	5.67495	1.17423	3.42777	2.5625	1.99788	13.4375	9.42431	8.40246	15.8032	11.2355	14.5639	75.2154
3.15255	2.7137	5.81511	1.31386	3.32467	2.10967	1.90641	12.7425	8.86438	8.07345	15.8709	9.4545	14.5387	77.1509
3.0543	3.48207	5.98983	1.45423	3.29808	2.01311	2.01834	12.643	8.94348	9.00919	14.6724	9.65022	14.5527	78.952
3.05327	3.60046	6.99724	1.59067	3.43812	1.96044	1.89802	14.2935	8.38123	9.08662	15.7535	9.47157	14.5675	80.6462
3.13314	3.72801	6.06222	1.76794	3.52997	2.28008	2.03455	13.7809	9.49625	9.51329	14.2387	9.28927	14.5813	82.6324
3.2053	2.95063	5.60717	1.61506	3.45138	2.07444	1.98821	15.4064	12.5482	9.81611	14.025	9.10358	14.586	84.5148
3.00879	2.95451	5.65392	1.65364	3.1231	2.08371	1.85433	15.0271	14.1237	10.0825	11.4687	6.51561	14.5805	86.4324
2.93037	2.69676	5.73679	1.4897	2.92999	1.94647	1.93476	16.9159	13.5875	8.11223	16.9507	6.23232	14.5718	88.0184
2.9924	2.3646	5.5854	1.36769	3.17042	1.97171	1.96578	16.8091	15.8417	9.42589	12.5851	6.8058	14.5766	89.7503
3.02815	2.37931	5.58009	1.33992	3.44299	2.11781	3.45239	17.0074	13.0415	10.8097	15.4521	7.10064	14.5796	91.1154
3.16993	2.40568	6.10326	1.58244	3.67884	2.34241	3.58316	16.0997	16.6825	9.5368	14.9023	6.39705	14.5791	76.8468
3.10264	2.81168	6.32094	1.67997	3.68838	2.39243	3.71678	14.7557	13.6855	10.2108	11.4621	6.31847	14.5895	68.1095
2.88667	2.87574	6.66459	1.51983	3.40041	2.30198	3.85307	17.2641	11.8138	10.3476	12.6981	5.58193	14.5955	71.1434
2.73928	2.53754	5.74067	1.33321	3.2435	2.44632	3.99186	15.8942	13.409	9.205	5.60059	9.21637	14.5855	98.2921
2.7939	2.45039	8.31747	1.22905	3.24132	2.3753	4.13293	15.9925	15.9379	9.4582	5.42716	8.41081	14.578	100.357
2.77528	2.40819	9.1377	1.31165	2.97176	2.16106	3.17443	16.0977	16.7207	10.7582	5.34401	7.99613	14.589	102.25
2.73878	3.50647	9.32148	1.3948	3.06007	2.09981	3.86902	15.9289	16.9083	10.84	2.74594	5.15136	14.5951	103.992
2.82994	3.83753	8.40131	1.69799	3.11461	2.3555	3.9364	19.4435	14.5248	9.8674	2.86079	4.86636	14.5936	105.676
2.83056	3.22282	8.10819	1.84412	3.36979	2.30185	3.61606	17.4419	14.3027	10.8803	2.96284	4.59071	14.5823	107.425
2.65655	3.34614	9.07644	1.77483	3.15098	2.27759	4.14703	18.8704	15.5274	9.82393	2.76769	5.14795	14.5741	109.209
4.16449	7.03676	7.41119	1.38186	2.68956	2.0872	3.98486	18.1851	17.2726	10.8941	2.36788	5.46669	14.5789	110.984
4.24655	3.28047	7.54547	1.52034	2.82882	1.96715	4.59758	19.212	16.1284	9.44856	2.67219	4.56247	14.5913	112.827
4.33044	4.92051	8.65661	1.56683	2.83312	1.79193	6.01659	20.1171	16.2637	11.1383	2.50062	3.82688	14.5801	114.66
3.48912	6.82936	12.7461	2.08603	2.79924	2.42376	6.50032	19.063	17.758	11.0789	2.52779	4.39141	14.5688	116.337
3.49618	6.7322	13.1859	2.19112	3.09363	3.0737	6.01868	18.145	18.399	9.62547	2.90425	4.99516	14.562	117.595
3.65724	6.30448	11.5159	2.25746	2.99641	3.01744	6.34936	21.1329	15.6092	11.0288	3.06473	5.28932	14.5612	119.574
3.56601	5.65356	10.8612	1.65041	3.06857	2.15212	6.09549	21.3227	17.9952	9.75743	2.87435	5.17259	14.568	121.578
3.57983	4.85191	11.6983	1.55888	3.08805	1.92057	5.74843	21.5068	21.5534	10.972	2.58489	4.75319	14.5662	123.626
3.74646	6.3817	10.6912	1.58769	3.08536	2.09953	5.7966	22.7017	18.8545	9.52262	2.66708	4.42089	14.5587	125.522
4.02698	11.4137	11.6859	1.76858	3.19227	2.07233	6.34838	21.8561	19.1147	9.15079	2.55369	4.36283	14.549	127.44
5.77547	12.6296	12.4636	1.82201	3.5449	2.61526	6.48812	24.9394	20.9731	8.44977	2.57271	5.34673	14.5468	129.372
6.18553	12.5382	11.5554	2.01468	3.49707	3.04084	6.62466	23.5252	19.8829	10.572	2.42645	5.85913	14.556	131.241
5.26204	9.11783	11.2773	2.00629	3.17293	3.07616	6.75754	22.8178	20.6614	9.8505	2.252	6.32866	14.5438	133.117
5.36336	11.2239	12.1555	1.76053	3.10113	2.62265	6.88628	25.2968	21.4777	8.67897	2.08149	5.57533	14.5343	134.989
5.46593	15.3153	12.0801	1.58628	3.02597	2.66624	8.44384	24.3086	21.8771	7.77343	2.04506	5.43675	14.5373	136.836
5.56966	14.1073	13.4501	1.58969	3.11128	2.50924	8.0666	23.9329	19.414	9.20242	1.79435	4.66824	14.5477	138.365
5.67449	13.6723	13.7927	1.9346	3.03361	2.48131	6.6939	26.2882	19.5164	7.77711	1.79922	5.05102	14.5518	140.019
6.30685	12.564	15.3534	2.37929	3.17011	2.07984	6.08281	24.9435	20.3015	8.99584	2.35461	4.51287	14.5485	141.704
6.2929	12.9673	12.5447	2.31188	3.17865	1.94554	7.45505	23.7036	19.5967	7.85543	2.51007	4.51833	14.5355	143.422
6.74536	17.1147	14.4231	2.80603	3.1058	2.15883	7.13239	20.7391	17.9171	8.10077	2.68956	4.5906	14.5294	145.481
7.01086	14.2714	14.8722	3.06082	3.13416	2.47151	7.25614	23.9982	18.5479	8.50981	2.54256	5.27911	14.5106	147.35
6.27775	14.7036	15.9971	3.56811	3.0397	2.63879	7.75534	23.0164	18.3789	8.86342	2.03501	5.3361	14.5018	149.117
6.15258	15.1406	16.4016	3.55793	2.76803	2.72268	8.52047	23.3134	19.3135	8.64084	1.92393	4.30833	14.5198	150.617
7.77175	19.0118	16.1769	3.56193	3.04665	2.52253	8.57371	19.7719	20.3401	6.78355	2.43547	4.06611	14.5391	152.592
6.54196	17.3041	15.7226	3.67756	3.06193	2.53153	8.08783	23.0223	19.0418	6.73226	2.65256	4.09024	14.5412	154.579
6.65252	17.1097	15.3758	3.45815	2.97653	2.33605	8.11721	22.5507	22.4211	7.68784	2.48024	5.27424	14.5401	156.55
8.21412	17.2088	16.2451	3.586	2.76649	2.09362	8.75427	25.6903	25.3754	8.40965	1.98625	4.8648	14.5414	158.076
7.02433	19.9345	16.3163	4.14016	2.57258	2.25218	8.26945	26.6215	21.7894	8.39518	1.80161	3.21063	14.5561	159.444
6.63822	18.3449	20.2699	4.87031	2.66115	2.45754	8.12597	23.2184	23.8938	7.13914	1.91178	3.68462	14.5606	161.294
7.54172	19.6362	17.6281	4.56468	2.69051	2.41545	9.14711	24.6744	19.1312	6.42472	2.38548	4.24815	14.557	163.122
8.33433	22.4123	17.9694	4.22295	2.95719	2.46717	9.13992	23.5727	21.6994	5.74613	2.38291	4.01646	14.5772	165.024
8.02636	20.879	18.3145	4.85927	3.02839	2.42521	7.89911	22.1988	21.6235	5.39921	2.30859	3.68891	14.5927	167.125
6.33159	16.885	18.8153	5.11242	2.63954	2.12482	6.56551	20.0434	20.2905	4.99585	1.54417	3.12121	14.6	168.986
6.50707	17.0542	18.9975	4.67804	2.41918	2.14763	7.69952	21.9684	21.6074	4.9716	1.67453	2.78911	14.5823	170.602
6.93394	19.6665	17.0281	5.02694	2.66478	2.55671	7.59906	26.0737	23.868	5.47418	1.82588	3.17341	14.5685	172.443
7.74253	19.4623	19.7332	4.85918	2.87235	2.67711	7.89847	26.1854	22.6953	6.15814	2.22709	3.89658	14.549	174.403
6.48719	21.5473	20.0972	5.54521	3.03293	2.41358	7.7948	21.4645	24.3073	6.54154	2.42355	4.12161	14.5353	176.326
6.68525	19.7138	20.4648	7.36313	3.01727	2.19905	6.79819	18.321	21.9723	5.70864	10.5997	3.29775	14.5325	144.492
7.01747	19.5366	20.8361	7.58833	3.03555	2.29679	5.80803	20.3061	17.5933	4.49979	12.5218	5.48753	14.5353	0.650233

## Sheet: P11
ra l	oi l	oe l	ico l	mf l	es l	ra l	oi l	oe l	ico l	mf l	es l	Kippung	Rotation
12.6933	20.4294	16.6489	6.4199	15.7914	2.69966	8.5211	20.8145	18.6727	3.39776	2.88867	4.56385	14.5688	0.560628
11.6761	19.1022	17.4113	6.32258	3.1481	3.27364	8.16619	18.694	17.1802	4.2027	2.61708	4.60593	14.5693	-144.024
10.0414	17.0892	13.8134	4.50821	2.75868	3.283	6.65668	19.0043	18.0702	3.87388	2.68781	4.52226	14.5678	-176.849
9.75588	19.7168	14.5589	5.02518	3.12653	3.44442	6.82572	14.015	16.1089	3.04049	2.79305	5.26489	14.5768	-174.956
10.349	24.3302	13.5905	5.90025	3.31307	3.09129	6.812	13.4964	14.8626	2.94699	3.18093	4.86177	14.567	-173.204
11.6237	26.9518	15.5965	6.60982	4.34668	3.99786	6.92003	16.0186	13.9341	3.10845	3.77663	6.9149	14.5596	-171.512
12.7948	27.5648	19.6133	6.85536	4.47067	4.10253	6.64873	16.2424	16.207	3.98284	3.70476	6.81962	14.5745	-169.778
12.2215	25.9903	18.1538	6.0633	3.99268	3.61202	7.29708	16.1058	15.8429	3.89009	3.28066	5.41549	14.6008	-168.065
12.0853	22.0798	18.4894	7.22866	3.74719	3.47229	5.98542	12.8423	17.0628	3.25698	2.79454	4.76684	14.5957	-166.469
11.1024	23.5201	14.4653	7.04769	3.80651	3.19506	4.74941	12.1167	15.0679	2.7587	3.06444	5.33087	14.5745	-164.664
9.47451	20.9596	15.4228	6.38388	3.92542	3.27509	4.78475	13.9252	11.5303	2.66763	3.15853	4.58494	14.5717	-162.8
10.8742	26.2483	14.8818	5.7397	3.77737	3.14957	5.76182	14.5844	13.7282	2.71667	3.02422	4.36132	14.5865	-160.989
8.78805	28.1704	14.1395	5.69466	4.86142	3.41457	5.31404	14.0836	13.6561	3.41422	3.58086	5.44291	14.5955	-159.189
8.98878	24.6548	13.6886	6.21287	4.59022	3.44392	6.3937	12.2647	13.3301	3.72194	3.7069	5.32058	14.5863	-157.461
9.37209	22.2065	14.607	5.71886	4.55242	3.48601	5.07422	10.5778	11.2251	3.19116	3.72446	5.06419	14.5783	-155.652
9.99721	23.2406	14.8875	5.83876	3.89281	3.01546	4.93087	11.2375	13.0551	3.02374	3.42064	4.58967	14.5747	-153.941
10.2765	24.5718	17.318	7.06106	4.45922	3.77838	4.50055	10.916	13.7567	2.75839	3.38934	4.6152	14.5873	-152.166
11.4227	24.4717	15.3398	7.01711	4.56058	3.74915	4.5155	12.4034	13.4671	2.96114	3.18124	5.32518	14.6134	-150.346
11.5754	23.5113	15.1424	6.9215	4.47354	3.44366	4.67321	10.7008	13.4526	3.25294	3.0686	5.77019	14.6219	-148.298
10.4457	21.0637	15.7543	6.3824	4.69961	3.97884	5.16974	11.6301	12.6289	3.29692	3.32994	5.7488	14.614	-146.466
9.98576	22.537	15.0394	7.30623	5.16733	5.76817	4.85945	11.4954	12.0609	3.19592	3.67063	6.90237	14.5942	-144.75
9.14379	22.8902	15.1923	8.47485	5.11577	5.96909	4.49953	9.68043	12.9433	3.03803	3.79505	7.11873	14.5923	-143.037
10.2004	21.3469	13.2284	7.71115	4.38381	4.24313	4.08573	10.0459	11.586	2.87323	3.54631	5.28871	14.595	-141.224
9.9796	21.6989	11.7342	7.58871	4.15759	4.58798	3.86567	10.1015	10.4048	2.82371	3.34121	5.44186	14.5972	-139.276
10.2859	24.876	11.8932	7.53045	4.35154	4.10042	3.75286	8.49577	8.5453	3.08564	2.8425	5.01068	14.5878	-137.471
10.9132	26.0691	13.4269	7.4884	4.60068	3.71873	4.06002	9.77783	10.0839	3.07358	2.90732	6.21546	14.587	-135.688
10.6193	22.961	12.5472	8.07015	4.80756	3.97647	4.27031	9.71391	10.3094	3.21353	2.8971	6.15692	14.5902	-133.897
8.67876	19.1332	12.2566	7.93591	4.89829	6.59172	4.32116	10.1558	10.2426	3.2476	2.93118	5.98658	14.592	-131.879
10.9065	18.6851	12.3198	7.96488	5.15523	6.52488	4.60707	8.71755	10.9879	2.9927	3.04961	5.44793	14.5905	-130.402
9.44713	22.9907	11.7987	7.42624	5.24657	4.70595	4.43303	6.90135	9.83329	2.60577	3.25231	5.27818	14.5929	-128.6
8.20704	24.3875	9.46456	8.95353	5.00682	4.59253	3.55583	7.68508	9.4244	3.02839	3.5677	5.40847	14.5809	-126.867
8.77309	23.272	9.51604	9.0727	4.95197	4.76515	3.30486	8.17602	9.15988	3.03912	3.55258	5.24286	14.5656	-124.919
8.04786	22.1636	9.82947	9.18899	5.25981	4.70915	3.23521	7.44871	9.84415	3.0169	3.49001	5.02323	14.561	-123.01
8.10192	23.4261	12.565	9.02549	6.45236	4.65869	3.27466	11.2184	11.9838	2.98339	3.21868	5.45361	14.5784	-121.418
7.94052	25.4782	12.5205	10.4387	7.41446	7.02738	3.72914	12.7	12.2227	3.56311	3.62374	6.57967	14.5842	-120.031
8.14763	25.3005	11.6649	8.87243	7.67068	6.92096	3.46208	13.1145	11.6282	3.37578	3.36917	6.71833	14.5809	-118.081
8.55712	20.7665	11.2257	8.7764	6.66331	6.73639	3.40265	11.3148	8.00663	3.18682	3.12398	6.39976	14.5836	-116.131
8.31651	24.3478	10.4136	9.10349	8.15131	5.29008	3.30892	12.4494	7.30579	3.03018	3.19305	5.74349	14.6024	-114.361
8.19535	21.8422	12.2757	10.7608	10.5337	6.11574	3.12455	12.3149	6.36781	3.08209	3.63772	5.56789	14.6014	-112.652
8.50189	19.6642	12.7533	9.91044	12.1857	6.73413	2.69536	10.4262	6.07618	2.88453	3.76134	5.30329	14.5835	-110.658
9.03824	23.0957	12.6497	11.2652	13.0765	6.61072	2.82536	10.227	5.29296	3.01483	3.89071	5.39842	14.5533	-108.75
6.59005	24.3217	12.5089	10.9068	16.0264	7.89758	3.30174	9.02677	6.53117	4.11393	4.50771	7.30244	14.5503	-106.998
7.50714	22.3065	9.69592	11.4139	16.7976	7.44628	3.04324	9.28212	6.66493	2.85384	4.58652	7.14976	14.5605	-105.186
6.67285	20.3015	10.0876	11.6287	17.0853	5.58154	2.55553	8.96558	5.47725	3.42638	4.18062	5.9713	14.5745	-103.513
5.08508	18.7521	9.23805	10.3117	16.8133	5.99233	2.43415	7.77023	4.96743	2.94227	3.78041	6.12672	14.5691	-102.054
4.89362	19.6875	8.75958	10.3794	18.168	6.54145	2.38769	7.34387	4.61972	2.51207	4.07591	5.85841	14.5623	-100.242
4.37241	17.6157	9.97765	10.4428	18.4435	6.33844	2.22022	7.46017	4.65994	2.95376	4.23542	5.05241	14.5572	-98.1296
4.16714	15.9676	9.66901	11.1528	20.9635	7.6179	3.06415	8.27186	4.68825	3.31888	4.51228	5.38012	14.5593	-96.0649
3.84344	14.7142	7.76495	10.0498	22.555	8.98767	3.20729	8.35123	3.96767	3.4964	4.67699	6.17157	14.5493	-94.5394
3.71601	17.5844	7.41301	10.5684	22.2064	8.4249	3.19175	8.58108	4.25984	3.08695	4.70552	5.89725	14.5365	-92.8675
3.63287	18.7361	7.87958	11.3934	19.6278	8.47474	2.51682	7.35894	4.3984	3.04976	3.84275	4.68159	14.5366	-91.2373
3.46196	17.3244	7.0675	9.67456	22.1257	8.60754	2.42822	7.13765	5.10983	3.2228	4.73132	5.16764	14.5339	-89.5899
3.43283	15.5656	7.48105	11.0779	31.2876	8.73629	2.31916	7.66793	4.43417	2.90439	4.80383	5.22083	14.5407	-87.6771
3.06466	14.5859	7.47148	11.8252	32.2711	7.536	2.51645	8.14639	4.59571	2.75963	4.75394	5.39328	14.5457	-85.7278
3.0042	15.4913	7.43741	11.005	23.7373	8.94722	2.93285	8.20211	4.57464	3.19535	5.22737	6.51639	14.5369	-83.6566
3.16871	14.0766	5.99647	9.96212	27.0663	9.07288	2.91417	8.44152	4.24831	3.0986	5.50596	6.17402	14.5278	-81.6621
3.19517	13.5567	5.92758	11.3026	31.8315	9.08342	2.31049	8.90525	3.1009	2.63482	5.67105	4.63239	14.5394	-80.1137
3.15167	14.9334	5.61309	11.4805	35.7654	8.24293	2.2863	8.69723	3.94182	2.7781	5.91055	5.05612	14.551	-78.32
3.10967	13.9701	5.4488	9.57516	33.3192	8.18155	2.47646	7.91594	4.08449	3.12384	5.84844	5.164	14.5425	-76.3867
3.11031	13.4909	5.68941	11.5372	34.6732	7.9659	2.50166	7.34119	3.48951	2.8997	6.14053	5.27245	14.5279	-74.5401
3.46331	13.0306	5.59756	11.2571	33.3641	8.78288	3.10021	7.86154	3.49725	2.8524	6.16719	5.75421	14.5364	-72.699
3.35328	12.4704	5.589	12.5638	37.6156	9.51877	3.00056	7.77042	3.80004	3.05381	7.17846	5.12476	14.5324	-70.5956
3.34178	11.6867	5.87408	11.9778	41.6315	9.71911	2.90863	9.03217	4.1359	3.47338	7.80248	4.60451	14.5278	-68.8266
3.28512	11.1727	6.15616	11.4129	43.225	10.501	2.46629	9.54554	4.37118	3.78173	8.15504	4.705	14.5187	-67.2558
3.36449	10.2505	6.32814	10.1844	38.7383	10.3756	2.4124	9.00156	4.68903	3.79719	7.62943	5.15988	14.5257	-65.4344
3.35301	10.4641	5.46935	10.1889	46.1285	9.98118	2.42538	8.1641	4.05025	3.57869	9.00872	4.89916	14.5369	-63.4966
3.46128	11.4996	5.03391	10.7235	45.488	10.0407	3.34585	8.71417	4.74116	3.96078	9.13277	6.44512	14.5368	-61.5704
3.28688	12.0496	4.96791	10.9945	48.2407	11.4193	3.22917	8.03166	5.31012	4.41338	9.30851	6.37772	14.5361	-59.9058
3.1032	11.5915	4.58411	11.6271	44.4883	10.8282	2.76362	6.89702	4.32908	4.11865	8.86416	5.33551	14.5379	-58.1755
3.06381	12.6842	4.98406	11.1647	43.7395	10.0627	2.60596	6.63599	4.21983	3.94573	9.49296	5.09526	14.5467	-56.7077
3.19401	12.2312	5.11884	9.81532	43.7315	9.4258	2.98259	7.76797	4.62752	3.73801	9.15394	5.8121	14.5552	-54.7978
3.40153	12.0799	4.98396	9.7574	48.2441	11.1803	3.18257	9.35169	5.08368	3.34205	9.90057	5.64606	14.5548	-53.0381
3.33228	12.0834	5.35341	9.23891	46.8472	12.0403	3.5501	8.6712	5.03927	3.3096	12.2817	6.8585	14.5469	-51.1699
3.23611	11.5207	4.78133	8.88571	47.6916	11.9137	3.43235	10.0821	4.73813	3.9409	12.47	7.06494	14.5405	-49.4466
3.07616	11.9921	3.99998	9.49915	45.426	11.0076	2.4747	11.931	4.94162	4.38546	11.1702	6.37276	14.524	-47.5181
3.0766	12.0585	4.02098	10.8535	50.7567	11.8532	2.37728	13.5157	5.76743	4.662	12.8902	7.3024	14.5052	-45.4304
2.91231	10.8243	4.41532	11.4348	54.7488	11.3881	2.41996	12.6974	5.50384	4.3642	16.9118	8.07916	14.5114	-43.4339
3.09916	9.54396	4.67719	11.7232	44.5375	9.93068	2.81316	9.46895	4.37035	4.36362	19.4066	7.07734	14.5418	-41.824
3.91656	10.3191	4.82806	10.6073	54.0639	9.3607	3.49733	9.53176	4.78801	4.65206	18.0399	8.00474	14.5601	-40.1224
3.99045	11.3232	4.72132	10.5133	53.1392	10.4848	3.63734	9.43606	4.42784	4.63117	16.7775	8.229	14.5537	-38.228
3.32559	12.3326	4.79429	10.846	44.3946	10.5039	2.81127	8.87463	4.41548	4.42871	16.9575	7.34748	14.5461	-36.2639
3.23309	13.0255	5.71253	11.0997	51.3756	10.0246	2.63199	10.7004	5.12088	4.78503	20.2817	8.13776	14.533	-34.3714
3.09128	12.8677	5.24471	10.4712	50.9505	10.5781	2.69965	10.3577	5.83429	5.26939	21.655	9.21342	14.54	-32.2833
3.41922	11.2594	4.88623	8.95807	46.2215	9.73671	3.44812	9.22427	5.87862	5.09478	18.8909	9.28086	14.5331	-30.4123
3.70194	11.9279	4.84731	8.54756	54.1854	10.208	3.23966	9.55422	6.17127	5.30318	21.5367	8.43436	14.5421	-28.8137
3.65306	11.4908	4.76348	8.25672	48.9423	10.4783	3.06317	9.38038	5.7245	4.78256	24.8204	9.5775	14.5332	-27.2027
3.2839	12.5709	4.89493	7.69809	38.9533	10.8284	2.87622	9.91039	5.41628	4.45934	24.2299	10.2044	14.5226	-25.4106
3.41411	12.6634	5.6448	9.09854	41.5014	11.8425	2.91992	10.7429	5.23084	4.71688	25.1065	9.36432	14.5326	-23.2022
3.41548	11.0711	5.95203	9.81517	45.8133	10.0087	2.72602	12.0436	6.24039	5.67707	27.6888	9.73933	14.5455	-21.2489
3.90594	10.4691	6.06085	9.27004	45.5342	11.4942	3.09678	11.7289	6.23228	6.1467	25.5088	10.7079	14.5514	-19.2348
3.43166	11.1765	6.46483	8.36188	46.1899	10.6639	3.08835	10.941	7.23245	5.90234	26.8719	10.8021	14.5503	-17.3171
3.31804	12.4212	6.40548	8.467	44.0287	11.0087	2.89104	11.5231	7.3631	5.79827	26.4647	11.2357	14.5526	-15.6477
2.87603	13.1814	5.43995	8.44218	45.3734	10.6258	2.55229	11.097	6.15862	5.91552	27.0149	10.4589	14.5521	-13.9066
3.21359	12.9609	4.56998	9.22821	39.9337	10.7653	2.70708	12.6948	6.19645	6.46263	29.4952	12.5855	14.549	-11.902
3.29792	12.6532	4.21119	9.94294	39.3674	10.8358	2.72894	14.57	5.83684	7.09088	31.0718	13.388	14.5402	-9.81088
3.56655	12.0198	5.0605	9.86441	38.7745	10.2098	2.78045	15.0929	6.10021	7.08747	32.9973	12.2342	14.5357	-8.40949
3.59928	11.7442	5.00447	8.72539	39.864	9.32192	2.75362	12.9263	6.7674	6.12691	31.0831	14.2976	14.5423	-7.19102
3.88202	10.9488	5.88954	8.00847	32.5931	8.46421	3.19162	12.4129	6.3297	5.77522	28.8602	12.0054	14.5473	-5.22669
3.43743	12.4584	7.23311	8.12301	33.6391	8.7865	3.13823	11.4463	5.67491	6.07117	31.4644	13.3321	14.549	-2.55235
3.59698	12.0267	6.97921	8.21037	34.4606	9.41212	3.02965	11.9605	4.61015	7.1029	33.6933	14.6158	14.551	-0.969075
2.78457	10.9127	5.37277	7.65835	32.2635	8.87782	2.49664	10.9957	5.84143	7.76658	37.0353	14.5209	14.5541	0.677248
3.26935	12.5909	6.19794	6.82301	30.1458	8.41579	2.5607	12.6315	6.68257	8.01351	35.8218	12.4311	14.5627	1.89366
3.77932	12.2496	6.92565	7.14581	30.4586	9.15535	2.59698	12.555	6.24394	7.45583	37.9483	13.1385	14.5658	3.20386
3.62312	11.6501	6.42835	7.66311	34.7013	9.12965	2.39343	11.1043	6.39309	7.47125	35.2981	13.8368	14.5578	5.06058
3.58353	10.0626	5.82127	7.8077	38.0155	9.08372	2.618	9.67462	6.8321	7.04277	37.557	15.4463	14.554	6.7551
4.1846	9.58438	5.90433	7.41954	29.5954	8.22126	3.49481	10.0211	8.11499	7.29549	36.5966	13.863	14.5558	8.49214
4.15986	10.2535	5.82606	6.82843	25.7329	7.64695	3.54808	9.48981	8.04283	7.96133	38.7098	13.9974	14.5474	10.2736
3.42464	10.3799	6.57061	6.66697	29.9299	6.97319	2.9948	9.64053	6.77195	8.80488	39.8304	14.1254	14.5436	12.1775
3.4354	10.3064	6.05851	6.92114	33.3488	7.52841	3.03139	13.289	7.43245	7.89966	40.366	16.4613	14.5427	13.8163
3.04623	10.1864	5.00401	6.65464	28.2482	7.35033	2.82029	13.5279	7.84983	8.0006	39.3165	15.3416	14.5411	15.6684
3.68589	11.0236	5.50659	5.92679	19.056	6.76343	3.04132	12.4369	7.33384	9.13285	39.2389	15.6171	14.5403	17.5642
3.58913	9.69928	5.62706	5.9193	26.7142	6.43629	2.80312	12.3576	6.73128	8.52661	35.3458	15.8771	14.5393	19.4626
3.29875	10.197	5.22716	6.34	25.8678	6.37248	2.91449	13.0066	6.27358	8.63016	31.223	16.4036	14.5356	20.9656
3.02874	10.6429	5.44117	6.91111	14.5708	5.89422	2.85388	12.6523	6.54713	8.59213	32.9114	15.6366	14.544	22.7404
3.46942	10.4062	6.13429	7.0613	15.1307	6.82554	3.05648	13.4344	6.37056	9.09057	39.534	16.5238	14.5572	24.4002
3.68046	10.2402	6.0414	7.37962	15.407	6.26778	3.23269	15.3196	5.95378	9.05005	39.4974	15.8109	14.5714	26.0354
3.24725	10.0986	5.92842	6.32727	14.0566	6.07968	3.19898	14.4371	5.4255	8.46523	31.2375	13.8203	14.583	27.8631
3.88022	10.781	7.61828	5.77029	13.8652	5.87797	3.00694	13.4593	6.04849	8.91604	33.5601	13.9113	14.569	28.8819
3.86474	11.0043	7.71797	5.40143	12.6571	5.71921	2.68285	13.0384	6.48327	8.58726	31.249	14.8268	14.5506	30.4767
3.38452	9.86639	7.19565	4.91415	13.2296	5.49377	2.67302	12.9155	8.38847	7.66729	32.0315	15.2642	14.5385	32.7474
3.34041	10.1525	6.96488	6.01674	13.2232	6.40235	3.42037	15.3764	9.31837	8.47936	32.3801	14.1416	14.5371	35.0393
3.34275	10.5675	7.04057	6.28767	13.642	7.61516	3.65046	14.3828	11.3618	9.51669	37.1039	16.1014	14.5478	36.8034
3.51412	10.6511	6.93419	6.18363	12.3344	7.23122	3.4461	16.0088	12.2456	8.69726	39.3178	16.9089	14.5618	38.6507
3.60085	9.77168	6.40196	5.53794	11.0304	5.78927	3.2872	15.2369	10.3073	8.41826	33.9632	15.6959	14.5709	40.5485
3.09197	10.723	7.40291	5.52232	11.386	6.58364	3.00504	15.4485	8.69972	8.80083	33.0877	17.0913	14.5795	42.512
3.42663	11.0985	8.21173	5.01685	11.2269	6.74957	2.85124	15.0208	9.36335	9.95009	32.9993	15.1003	14.5654	44.4348
3.23844	10.9518	8.29136	5.40995	9.9314	6.48216	2.47935	15.654	10.5398	9.99842	31.8379	15.0696	14.547	46.2738
3.18138	10.0313	6.2928	4.92719	9.5778	5.86692	2.34975	13.5454	9.76015	9.88569	29.3026	15.7962	14.5406	48.0711
3.87795	9.48276	6.6778	5.59502	10.1486	6.64419	2.62065	15.6765	10.545	9.22525	30.1273	15.5495	14.5549	49.7942
4.24525	9.78945	6.57308	5.44307	10.0308	6.52852	3.02544	15.6242	11.0315	9.46044	31.3554	16.0637	14.5752	51.3167
3.53511	10.996	6.58007	5.25723	8.92884	5.28559	3.0085	14.3201	10.8678	9.99172	27.3647	14.4193	14.5872	53.2172
3.24464	11.7986	6.21946	5.07812	8.81435	4.85484	2.59341	15.7726	10.1552	9.69804	27.5258	13.7951	14.5813	55.2252
2.97605	11.6798	6.56275	5.28351	8.66295	4.64898	2.45028	14.4228	10.6123	8.81026	29.859	14.8663	14.5713	57.2185
3.08605	9.99436	6.62157	5.42606	9.05647	4.60396	2.60067	15.5642	10.5081	8.92509	31.2656	15.3933	14.5646	59.0118
3.33815	9.59216	6.09207	5.06327	8.69391	4.93624	2.80853	16.5013	12.1673	9.63636	29.7281	13.4857	14.5565	60.7291
3.46864	8.49487	6.47638	5.13459	9.0858	5.18324	2.9073	17.0116	13.8574	9.81553	31.7144	14.3566	14.543	62.458
3.67067	8.96159	6.68298	5.00251	9.00459	5.45042	3.42404	20.4649	13.2004	10.0255	30.25	12.7117	14.5433	63.7787
4.11185	8.7208	6.6	5.63194	8.2005	5.69675	3.21734	20.1643	13.3114	9.76916	28.1694	12.6226	14.5561	65.7791
3.99943	8.02722	7.53411	5.27029	8.83819	5.77371	3.07999	22.5714	17.3775	9.04103	27.173	13.7358	14.5843	67.9738
3.38881	8.64931	7.85448	5.42126	10.7669	6.15465	2.62625	21.1095	16.432	9.92364	26.5643	14.7959	14.5953	70.0905
3.37453	9.37827	8.34997	5.37406	10.9103	6.11681	3.06414	19.91	15.8541	9.93907	25.9329	14.5529	14.5927	72.0477
3.52939	8.00171	7.41246	5.51207	7.30104	5.01275	3.14715	20.1878	13.8714	9.08663	28.001	12.9925	14.5762	73.4728
3.30772	8.67768	8.25108	4.96825	6.51078	4.96253	3.14201	23.3361	17.7943	8.89996	21.9657	10.7676	14.5609	75.1287
3.33096	8.30728	7.71319	5.2538	6.19879	5.59239	3.71275	21.1329	19.248	8.87372	19.948	10.2248	14.5784	76.929
3.33257	7.39161	7.16006	5.5665	5.43546	5.34834	3.58319	23.7127	17.191	9.58428	17.1654	10.4778	14.598	79.0183
3.15021	5.74587	6.19753	5.04948	5.6424	3.87571	3.83519	24.2103	15.6826	9.85206	17.3412	11.368	14.5819	80.8291
3.34679	7.87275	5.39166	4.93433	5.6769	4.56951	2.65856	22.971	18.4304	10.3521	21.7141	10.0207	14.5572	82.5343
3.146	8.22003	5.04999	5.29516	5.99732	5.1943	2.75596	22.428	16.8307	10.6071	12.5407	10.8644	14.5527	84.3433
3.14775	6.54331	5.64642	5.52128	6.31914	4.96787	3.50593	22.8508	17.5664	10.6733	14.348	10.8356	14.5656	86.0432
3.08779	6.09587	6.37518	5.48819	5.80605	4.59592	3.74661	23.6794	18.4166	9.70372	12.644	9.27702	14.563	87.9309
3.59943	5.98346	7.21326	5.78796	5.80747	5.34074	4.31636	25.3658	22.1208	9.77801	9.91091	9.9944	14.5509	89.5767
3.57287	6.101	7.55444	5.45471	5.10891	5.27876	4.15915	23.2925	21.2866	10.1972	17.7504	9.95371	14.562	91.1471
3.47369	6.40689	7.38801	5.28861	4.67684	4.69625	3.64903	22.1181	20.2552	11.1339	16.9238	10.5753	14.5809	93.0527
3.16857	5.982	7.52744	5.65726	5.30202	4.55892	3.5508	21.8591	20.7866	9.80955	16.0893	10.9984	14.5765	95.0198
3.23282	6.06061	8.91823	4.91702	5.87168	4.29195	3.89239	24.5724	20.3587	9.77476	7.67321	9.68036	14.5659	96.9212
3.07066	7.31928	9.30551	4.94006	5.25614	3.82902	5.05717	26.8392	20.6779	10.1311	6.94422	9.4626	14.5485	98.724
3.7588	7.72604	9.21893	6.44444	4.48491	3.99292	4.7899	27.4848	20.9947	9.53029	5.68836	7.92591	14.527	100.564
4.06289	8.13233	9.88864	4.99534	5.27378	5.71002	4.15573	23.412	21.3087	9.52589	5.63966	8.45239	14.5232	102.283
3.61858	8.86052	9.84276	5.02741	5.16148	5.51457	4.44121	27.2772	20.8181	8.95677	5.02194	8.28887	14.5287	103.719
3.57224	8.25622	9.9165	6.54149	5.15925	4.58272	4.82738	25.205	22.7855	10.1603	4.19263	7.54152	14.5223	105.633
3.37613	6.41703	9.063	5.49862	4.63818	4.52514	4.94176	27.7186	24.3679	9.49791	4.58627	8.3956	14.5301	107.587
3.44097	6.23568	8.60227	5.53645	4.31116	4.43935	5.34409	22.9188	24.697	10.2381	4.37678	8.11058	14.5412	109.318
3.77987	11.0571	8.22016	4.70737	4.26815	3.342	4.75271	25.9603	25.7815	9.54936	4.14618	7.74371	14.5343	111.129
3.87854	7.46319	8.33493	4.63021	4.74592	4.44052	4.70899	25.2379	26.551	9.66675	4.77799	7.71606	14.5263	112.901
4.33201	7.79191	8.69814	4.50071	4.36643	5.04005	5.17894	25.5338	26.2678	8.24606	4.765	7.57099	14.5544	114.648
4.19736	8.70862	8.46403	4.46875	3.65335	4.89218	5.75698	27.1363	27.5717	8.4019	4.17611	6.22626	14.5844	116.416
3.81011	11.3978	11.6917	4.61869	3.73538	3.50849	5.74345	25.6387	26.2014	8.85197	3.84004	5.22809	14.5711	118.153
5.12058	12.476	9.17261	4.96452	3.82325	3.34129	5.58978	23.0496	25.0963	8.77569	3.94154	4.93532	14.5684	119.807
5.1139	11.8258	10.9734	5.0041	3.72222	3.7426	5.78365	26.4878	24.4811	8.97177	3.91127	5.62037	14.5735	121.9
5.03102	11.4724	12.3654	4.95935	4.28139	3.83116	5.50229	23.525	21.8883	8.95026	3.97981	5.97642	14.5833	123.725
5.13716	10.7486	13.4416	5.4539	4.55062	4.86697	6.35635	27.6565	26.2063	9.92916	4.2087	6.74186	14.5784	125.525
5.45276	14.5119	15.0659	5.50842	5.08826	4.61228	7.0134	27.6517	25.1558	8.73932	4.46805	6.34623	14.5775	127.48
5.95545	15.4272	15.8721	4.7575	5.03258	4.02094	7.85205	31.0221	26.0226	8.65879	4.77714	5.30061	14.5738	129.274
6.41156	15.9692	14.4522	4.90122	4.92604	3.7973	7.93928	28.2866	25.4433	9.26425	4.8512	4.90462	14.5585	131.139
7.38361	16.6809	15.075	5.21406	4.79093	3.80829	7.05194	26.3181	22.6061	8.2663	5.20001	5.75612	14.5502	133.036
8.23079	20.1828	13.6922	5.55615	4.55624	4.4587	7.1684	28.3723	26.0682	8.0237	4.90417	6.67549	14.5513	134.903
8.3516	18.2244	13.9711	5.13703	4.72481	4.78359	7.28307	24.5287	22.9539	8.12406	4.6731	6.81144	14.5468	136.622
8.98224	16.2886	14.4516	5.45273	4.9105	4.24166	8.17842	31.6738	24.6956	8.55743	4.74241	5.90131	14.5266	138.413
9.58941	16.8263	18.2544	6.13272	4.48617	4.44237	8.52383	32.7584	24.2752	8.79926	4.22671	6.55757	14.5117	140.132
8.99569	17.3933	16.0093	5.85412	3.79186	4.23161	8.24102	28.5434	24.9054	8.0717	3.74431	7.17808	14.5033	141.955
9.41114	21.85	17.162	4.62879	3.51822	4.38345	7.60283	26.483	26.8895	8.64015	3.38311	6.83116	14.5156	143.853
8.56662	18.8982	14.4273	6.24451	3.61021	3.85913	7.84944	24.9756	25.3898	7.89147	3.6407	5.34317	14.52	145.598
8.8524	24.3085	19.4621	6.29823	4.13458	5.6305	8.48662	28.9894	25.5621	7.33318	4.46295	6.93478	14.5149	147.21
9.15169	24.2625	20.0332	6.34982	3.68387	5.35746	7.84395	26.5441	24.5962	7.73716	4.15703	7.30056	14.5039	148.97
11.1824	22.7643	18.3128	5.10929	3.22625	3.80591	8.72959	28.3518	26.1258	7.6561	3.53913	6.85696	14.4936	151.014
10.604	21.1361	20.7144	5.83902	3.2559	4.31966	9.39331	31.2846	27.0915	6.65406	3.39563	7.02391	14.4842	152.81
11.2487	24.0047	21.4232	5.99656	3.19599	4.80354	8.99299	29.2733	26.323	6.99151	3.55088	4.42145	14.4905	154.406
11.9925	25.1362	21.7917	6.35907	3.68373	4.31359	8.33829	31.4236	28.9309	6.93734	4.0103	7.08748	14.5054	156.517
12.4462	23.4052	22.5764	7.2286	4.38717	4.72819	9.47408	29.8734	28.7774	6.46714	4.64071	7.03674	14.5245	158.269
13.3812	27.0974	23.4456	7.48823	4.70085	4.58239	9.48981	28.0325	28.3218	6.97457	5.02084	7.2695	14.5381	159.968
12.4793	29.8216	22.9307	6.86663	4.01127	4.16629	8.07913	31.3449	29.5471	6.74908	4.58871	6.44304	14.5462	161.775
13.6785	27.9561	24.4635	7.65775	3.75926	3.81864	8.11039	29.9585	27.9599	7.16208	3.59499	4.9164	14.5338	163.736
14.1625	28.265	26.2943	7.09395	4.54832	3.92328	8.66527	28.558	26.7279	6.96331	4.21493	4.51274	14.5358	164.952
14.8238	31.1076	25.8741	7.40895	5.28446	4.3162	8.72795	28.4922	27.6561	6.40688	4.61522	4.58305	14.5429	166.468
13.3725	30.9682	25.1732	7.02763	4.78943	4.36885	9.41345	26.0522	25.7382	6.70172	4.09347	4.92926	14.5416	168.62
12.0807	32.3173	28.0464	7.8955	4.46726	4.24657	9.66216	24.4652	25.9734	6.89208	3.39471	4.71384	14.5439	170.719
13.4345	32.6553	28.9347	7.99406	4.07381	4.07387	7.84456	25.9515	23.8836	6.8111	3.24673	4.9208	14.5496	172.593
14.0629	29.5671	25.3772	7.20542	3.36833	4.18045	7.36718	21.7583	26.2436	7.16271	2.99148	5.34707	14.5552	174.428
15.6455	35.4688	27.4772	6.22821	3.77114	4.6499	8.66882	21.7332	25.0131	7.16256	3.08038	5.68244	14.5579	176.285
16.2403	36.9071	28.3194	6.31595	4.63306	4.94644	8.64253	26.438	26.2923	7.60747	3.92167	6.0659	14.5673	145.338
14.9542	36.2433	25.969	7.098	4.76528	4.28774	7.74466	27.0203	26.0428	6.79633	14.3509	5.93628	14.5811	0.917437

## Sheet: P15
ra l	oi l	oe l	ico l	mf l	es l	ra l	oi l	oe l	ico l	mf l	es l	Kippung	Rotation
4.85717	10.8173	26.5253	5.16397	10.0958	4.86959	6.11061	10.1893	44.8195	8.60927	2.74078	4.51488	14.5554	0.477482
4.70727	13.1534	21.7965	4.93835	2.22062	4.70085	7.05574	11.5535	46.5924	8.83973	3.20878	4.99199	14.558	-142.555
4.54542	13.0145	21.337	4.19296	2.32506	4.28293	7.21765	11.0041	47.1981	9.54466	3.0126	5.00513	14.5699	-176.825
4.81764	13.1585	21.2281	4.8035	2.62338	5.06764	6.77247	9.74563	44.5741	8.98206	3.22948	4.30125	14.581	-175.233
4.26641	14.7372	21.1676	7.07129	2.8327	6.91223	6.24761	7.93133	43.209	8.78621	2.64886	4.14931	14.579	-173.649
4.42423	14.5776	20.2203	7.78642	2.61728	7.79316	5.86328	6.92103	40.7103	8.33752	2.9768	3.76322	14.5584	-171.898
4.48678	15.9323	22.3616	7.44699	3.4316	7.5216	6.22815	8.20675	42.4402	8.56177	4.40147	5.14434	14.5446	-170.216
4.1901	13.8701	23.0339	5.79536	3.39343	7.67761	6.25512	8.6413	41.7537	7.39663	4.4926	5.42834	14.5395	-168.355
4.08073	17.461	27.7814	6.37558	3.36477	7.03643	6.05995	8.77095	41.2201	6.20594	3.44379	5.14067	14.5469	-166.475
3.97629	18.209	22.6449	6.35559	3.13028	7.37934	5.31505	7.76657	45.4418	6.21699	3.35802	4.98178	14.5421	-164.816
4.01131	18.3897	25.6945	5.60286	3.19577	11.2611	5.1549	7.42558	39.7608	6.44355	3.32829	5.16805	14.5412	-163.007
4.01925	18.6668	23.2764	4.87493	3.0277	11.8827	5.90116	7.29653	43.2724	6.03112	3.48788	4.99165	14.5433	-161.069
3.44152	20.8535	23.4849	10.615	2.90121	13.0682	5.12867	7.46508	40.687	5.17698	3.2958	5.34776	14.5394	-159.409
2.99019	20.9591	21.1052	11.3821	2.74648	12.5016	5.55887	7.35128	37.4875	4.48936	3.00993	5.74489	14.5399	-157.927
3.76379	21.6697	20.7355	12.1335	2.85761	11.258	6.33795	7.66304	39.6465	4.68186	3.23998	5.35281	14.5404	-156.126
3.44508	20.3771	20.3715	12.0437	3.52418	10.6682	6.59181	7.40925	37.8765	6.91003	3.81026	5.81514	14.5373	-154.331
3.37117	22.8757	21.6289	13.2564	3.54434	10.7574	5.79988	6.98428	35.9001	7.74887	3.61371	5.44602	14.533	-152.513
3.68824	23.3527	22.6867	15.0777	3.02609	16.6561	6.34583	5.30803	37.604	6.91244	3.20282	4.59914	14.5249	-150.599
2.83562	20.3781	19.312	13.7123	2.80629	19.3011	6.11027	5.24751	35.8133	6.17346	3.07819	4.88676	14.5303	-148.719
2.76148	19.6519	22.8511	18.7729	2.75578	17.0247	6.10368	5.09572	39.562	7.17452	3.41279	4.84784	14.5357	-146.723
2.77619	20.6842	20.1751	17.2722	3.21906	11.0746	6.22307	4.96898	39.4384	7.44711	3.75903	5.7021	14.5212	-144.821
2.89287	23.7263	21.2795	15.0481	3.52495	14.499	5.90774	5.06566	37.8065	6.13723	3.85167	5.43556	14.5072	-143.103
2.59474	22.4042	19.1019	16.8865	3.42178	18.4372	5.64579	4.47919	33.6182	5.40398	3.12381	4.95998	14.5052	-141.267
2.42637	22.8698	19.1944	18.8825	4.86979	23.0468	5.60037	4.06293	34.3325	6.2276	2.91259	5.03225	14.5057	-139.452
2.75821	24.8624	18.9117	18.4627	5.10552	21.489	6.42032	4.71711	32.6251	6.92153	3.41179	5.48643	14.5046	-137.632
2.63826	22.6787	16.1838	17.7392	4.75567	17.392	6.06842	5.46222	33.9357	6.8837	3.95513	5.85117	14.5111	-135.872
2.82251	22.8041	17.5878	16.5854	2.82998	22.1356	5.73212	5.32786	32.3375	6.40205	3.50249	5.18715	14.5147	-134.093
2.78416	24.8569	17.666	17.5442	2.82571	23.1289	5.53484	4.95197	32.1689	5.70638	3.35194	4.05927	14.5226	-132.226
2.29078	23.6532	11.9549	20.0082	2.48894	24.1205	5.35733	4.54911	27.6615	5.50314	3.35159	4.00266	14.5262	-130.54
2.52122	21.4846	15.3387	20.8027	3.9148	19.521	5.61074	4.36211	28.8012	6.06005	3.56286	4.02432	14.5178	-129.248
2.51402	20.4142	17.5822	20.6269	4.72665	26.4669	5.56242	4.22551	28.2799	7.38495	3.24028	4.23839	14.5177	-127.357
2.45392	21.1418	16.9993	23.5294	4.9059	27.8415	5.71946	4.36887	23.2265	7.59694	3.32266	5.09752	14.5163	-125.46
2.43529	23.1953	13.8313	25.3013	5.17034	27.1481	5.87814	4.30106	25.2358	7.18665	3.19866	5.35622	14.5175	-123.158
2.95458	21.5402	11.8254	22.0763	6.42869	30.8239	6.28444	4.42986	24.4927	6.23299	3.51843	6.65276	14.5114	-121.309
3.02943	22.2336	11.045	21.277	6.2653	31.6819	6.14644	3.8382	22.5471	5.93365	3.51094	6.86357	14.5121	-119.532
2.62285	22.1012	10.0132	20.5697	5.46823	29.9649	6.11627	4.27145	25.3093	5.12737	3.18387	6.47645	14.516	-117.601
2.37049	23.4554	10.8878	24.2509	6.93116	32.384	6.17148	4.50236	24.4578	5.85169	3.21983	5.99299	14.5364	-115.901
2.52958	22.2611	10.4147	23.4332	6.69874	29.3409	6.26769	3.91827	27.3377	5.87667	3.48105	6.0275	14.5451	-114.249
2.26351	20.6184	9.9567	20.3056	4.78834	26.7645	5.78179	3.57915	26.9974	4.73612	3.59246	6.11561	14.5406	-112.471
2.29713	20.3257	10.4819	29.7453	5.28336	31.1355	5.94451	3.13315	22.6217	5.57963	3.56405	6.4239	14.5364	-110.532
2.37401	22.8063	12.9424	29.6368	9.02354	40.0253	6.18889	3.25388	18.2375	7.45721	3.86329	6.03687	14.5139	-108.954
2.62582	25.6634	11.5374	26.1121	12.0086	41.8014	6.28221	3.33724	19.0981	7.66814	3.71463	5.51974	14.4992	-107.429
2.99186	22.72	9.89162	29.4162	9.59826	33.0467	6.41041	3.58629	22.6435	7.25059	4.26268	5.66671	14.4922	-105.458
2.83133	21.4931	9.29225	26.9342	8.67552	34.0366	6.37788	3.55309	22.0305	6.95195	4.07566	6.74613	14.4957	-103.673
2.68287	20.6314	9.87702	26.0659	10.1936	40.1045	6.85414	3.03363	20.1406	6.30599	3.53122	7.59476	14.4916	-102.151
2.67944	22.3641	10.2246	29.5144	10.6149	40.9156	6.47274	3.47281	21.3779	6.78288	3.45825	6.82655	14.4984	-100.686
2.76127	21.5031	11.8485	30.721	11.5881	41.2803	6.52417	3.6339	17.5332	6.45426	3.72868	6.14258	14.5108	-98.5378
2.99875	22.0831	10.0893	29.0421	13.0023	39.346	6.88461	3.34185	18.5564	6.68706	4.0632	5.99981	14.5335	-96.6781
2.74422	21.9307	9.65115	31.2221	12.8541	45.4692	6.97725	3.03919	21.4334	7.07955	3.9451	6.22733	14.549	-94.8905
2.46291	24.7655	9.65572	31.1243	11.1629	45.637	6.77894	3.60299	21.1473	6.79322	3.71619	8.57248	14.5513	-40.5555
2.35003	21.2981	9.43556	26.4507	12.8449	45.0795	6.80042	3.59691	19.9992	6.6662	3.55587	9.14922	14.5479	-5.83671
2.60108	21.2967	8.61412	28.0746	15.4735	48.6207	6.45236	4.04078	20.2231	6.36678	3.86032	11.3554	14.5447	-21.1182
2.72969	21.6346	7.63099	27.5977	16.5759	47.5605	6.47073	3.61857	20.9625	6.71279	3.93616	10.5692	14.5574	-88.3677
2.48676	22.6116	7.76748	32.4125	16.7424	46.2239	6.52342	3.882	16.9257	7.29568	4.61239	8.98485	14.5594	-86.6195
2.37838	21.5545	12.1123	31.3258	14.9865	42.4086	6.18796	3.5922	16.1974	7.10953	4.78105	8.16994	14.5506	-84.5405
2.41654	21.6267	12.4233	31.3444	20.053	40.3798	6.28212	3.67293	15.2289	6.66225	4.26732	8.45659	14.5276	-82.7464
2.61024	18.9282	10.119	33.5589	15.0773	40.9886	6.40161	3.17166	13.4511	7.0971	4.048	8.97996	14.5339	-80.7859
2.39281	19.2003	7.89605	31.9304	16.2928	45.0507	6.47634	3.18953	16.9869	6.94355	4.1348	8.97439	14.5262	-78.9117
2.42969	17.9283	7.33473	30.7278	17.7517	50.0781	6.8514	3.41041	17.0543	6.06231	4.24598	9.0243	14.527	-76.9661
2.44535	16.9076	6.82516	28.9783	19.91	51.0634	6.87693	3.57434	14.4508	6.30908	3.97953	10.3383	14.5325	-75.2863
2.67577	17.5518	5.92181	30.9891	18.9904	49.8868	6.45076	3.74382	16.4068	6.56572	3.92035	10.6046	14.5532	-73.5164
2.58813	17.3818	5.87318	26.3196	22.8417	40.7204	6.32477	3.77665	15.3485	6.54826	4.88718	11.3705	14.5522	-72.1872
2.42806	19.1758	5.88855	23.9769	22.0207	42.9641	6.46141	4.01051	11.6138	6.21879	4.68565	14.1084	14.538	-70.2896
2.23404	21.2546	7.00399	28.5831	19.865	43.3592	6.1615	3.71598	11.3052	7.0993	4.40039	13.9924	14.5273	-55.6137
2.16739	20.701	6.60189	30.1539	19.7462	46.5951	5.91801	3.59974	12.288	6.85632	4.32223	14.4254	14.5171	-29.8764
2.52378	17.9494	5.78724	28.9725	24.9963	46.4124	6.38014	3.65809	12.5227	6.87459	4.56442	16.5236	14.5124	-28.2281
2.70709	17.8061	5.46412	30.2676	26.8029	46.5701	6.81456	4.14101	12.4646	7.87166	5.50812	19.6254	14.5152	-55.3455
2.66789	17.711	6.32065	30.4055	27.884	45.8371	6.36385	4.5044	9.12005	7.70001	5.38189	24.2229	14.5249	-60.8031
2.64655	17.5394	7.01587	26.1542	26.3173	46.0435	6.5897	4.3205	9.2251	6.93069	4.9806	23.8312	14.5211	-58.8617
2.80223	16.5303	6.18272	25.8072	19.4132	41.6173	7.489	3.85681	11.6449	5.59919	4.64833	25.3961	14.5169	-56.8554
2.73619	16.1574	5.95106	26.8157	22.8271	39.6161	6.78734	3.53726	12.4663	6.13989	4.92342	24.996	14.5139	-55.0083
2.54373	17.5483	5.93863	26.2911	28.4375	44.1042	7.33638	3.66283	12.1859	6.06716	5.12751	28.1996	14.5208	-53.3172
2.55601	16.2373	5.91615	25.4724	29.3839	44.4012	6.89574	3.78256	9.56045	6.22769	5.18077	25.4871	14.521	-51.5846
2.52729	16.0198	5.70731	27.818	30.5902	44.7793	6.64679	3.70026	10.8038	6.09982	5.70472	31.5582	14.5274	-49.7418
2.39245	16.0035	5.67812	31.7985	29.3865	44.5192	6.57291	3.89378	9.07397	6.63551	6.6446	34.0145	14.5185	-48.0078
2.35611	15.893	5.37798	27.3607	25.1817	47.605	6.47947	4.5829	7.84786	6.85906	6.19772	34.868	14.5093	-46.1114
2.35955	13.6444	5.12727	32.2784	27.8978	46.9741	6.87318	4.85358	5.93302	6.79353	5.55602	36.2617	14.5079	-44.47
2.24098	13.7142	5.16842	27.8563	25.5254	42.8052	6.45716	4.58518	6.03429	7.92953	7.47093	35.4453	14.509	-42.5322
2.34968	15.052	4.85475	27.5132	25.4936	44.0882	6.30675	4.12995	5.77692	7.71848	7.74802	32.3511	14.5067	-40.6468
2.27034	12.2816	4.59011	27.8482	30.6227	42.4806	6.06184	4.077	4.94553	7.32364	8.067	33.8339	14.4894	-38.7539
2.40713	13.5168	4.39847	25.5163	25.7613	38.9058	6.70877	4.02442	4.30879	7.15229	7.19097	36.2192	14.4596	-37.0561
2.36955	12.7953	4.52173	26.8384	26.6677	37.6441	6.69019	4.48623	4.15629	6.68169	7.1413	36.6147	14.4621	-35.4096
2.62343	15.629	4.5252	25.052	24.9669	42.8708	6.76952	4.70749	4.46499	7.22907	6.41153	38.8468	14.4879	-33.4392
2.73383	14.4166	4.74092	22.7815	26.806	40.7961	6.94073	5.02088	4.11113	9.23278	8.96792	38.7049	14.5047	-31.4055
2.50717	13.0503	4.50238	22.6738	24.472	41.6492	6.8462	4.55697	3.81412	9.99683	9.55329	40.4895	14.4926	-29.6337
2.56788	11.8348	5.15898	22.018	25.2449	37.9819	6.61368	4.22587	3.67674	9.14778	9.24136	39.0645	14.4911	-27.7519
3.10469	12.7189	5.27814	19.9131	24.9873	37.3243	6.5559	4.61158	4.3715	7.94063	9.84883	40.8893	14.4976	-25.7731
3.11817	13.3319	4.89329	22.5081	29.3729	32.7351	6.01132	4.96738	4.61684	8.98581	11.114	41.2738	14.5005	-24.0286
2.55326	12.8921	4.35479	24.8093	23.9454	40.3543	6.15759	4.42391	4.12038	8.22909	15.1157	36.4416	14.4833	-22.1757
2.37309	12.6564	4.29191	24.108	23.6779	37.7437	6.26534	4.44173	3.26402	8.41935	16.907	36.7994	14.4898	-20.2457
2.42766	12.4225	4.7314	23.825	23.3923	35.444	6.39714	4.83173	3.75471	9.76337	13.2046	37.4132	14.5055	-18.3508
2.72668	11.5756	5.38096	22.4296	27.3258	37.0482	6.61545	5.08227	3.89163	9.59173	14.3427	41.1152	14.5121	-16.516
2.68255	11.0423	5.09932	21.4885	27.357	37.4603	6.48666	5.28533	4.22752	7.31637	14.8071	39.1227	14.5039	-14.7033
2.39727	11.8131	4.58893	18.2288	24.4368	40.4556	6.47968	5.15814	4.01373	7.5297	17.7116	36.7283	14.5146	-12.8013
2.72402	14.0992	4.54312	18.6794	26.5304	36.3696	6.31345	4.91969	4.62343	7.77215	18.5899	39.7638	14.534	-10.9129
2.80908	11.2819	4.47746	18.5746	24.4735	31.1664	6.38579	5.30768	4.5857	9.28915	19.5563	46.5708	14.5357	-9.17354
2.70423	11.4798	3.9171	21.26	27.4744	28.8951	6.29414	4.56818	4.04659	9.29836	21.4046	46.6272	14.5281	-7.78903
2.67531	11.4281	4.30249	19.3693	26.4148	30.4419	6.34946	6.89195	4.0395	9.78885	20.6153	45.6879	14.5257	-6.08122
2.47348	9.98815	4.99337	17.2085	23.7161	32.252	6.44438	7.09039	4.40165	9.75075	24.0662	41.8423	14.5296	-3.67239
2.1523	9.41057	4.89634	16.8316	23.1363	37.8964	6.0881	4.98663	4.69512	9.78212	28.5542	45.2675	14.5358	-1.72552
2.59556	10.1735	4.67528	15.7955	22.2382	36.8299	6.36436	5.30884	5.6999	9.90266	28.8667	47.3571	14.5381	0.00175323
2.55417	9.52262	4.52475	16.1842	21.2417	32.7841	6.40471	5.42887	5.68108	9.60574	21.5436	45.5887	14.5326	1.60942
2.75055	10.3238	4.58567	16.9896	23.7666	32.0844	6.82291	5.41895	5.41174	9.22262	30.3366	53.5255	14.5233	3.40309
2.67683	8.9942	4.69264	15.9826	20.4514	26.466	6.65193	6.25052	4.52957	10.9046	25.0013	51.7851	14.498	5.22197
2.83452	8.66409	4.67299	19.4588	15.8103	20.9733	6.48828	7.04635	5.09783	11.4752	28.283	46.4924	14.4981	7.09897
2.97238	9.51603	3.94931	14.1468	13.763	24.8882	6.7406	7.12905	4.84797	10.8083	22.6764	51.0812	14.5095	8.77682
2.86855	9.35659	4.30477	15.4748	11.6758	24.2328	6.74939	7.2305	4.781	12.0242	22.922	50.8241	14.521	10.5827
2.70438	8.69249	4.97172	17.0217	14.2605	24.8122	6.35817	7.29771	4.76138	11.6259	29.3917	47.154	14.5235	12.3531
2.6801	8.69495	5.19009	17.9001	18.9948	24.5502	6.42719	8.63054	5.1741	10.9575	26.6707	51.1349	14.5289	14.0177
2.76688	8.78871	4.70239	15.8084	16.6248	30.358	6.45816	9.3323	5.29266	9.58293	26.6091	45.743	14.5225	16.2236
2.80793	7.6717	4.90601	15.8587	15.7982	25.6337	6.65122	9.39142	5.40937	10.0575	29.93	53.4071	14.502	17.9619
2.74247	7.27788	4.34475	14.9851	14.4477	22.4647	6.63935	10.9326	5.44345	12.6102	29.8216	54.4975	14.4961	19.7494
3.0091	9.25991	4.86323	17.7034	8.57395	18.2773	6.42944	9.7687	5.22413	14.1912	30.5318	52.8793	14.4959	21.5535
3.05481	8.97609	5.19102	17.5502	11.2804	23.5905	6.50856	9.93258	5.31746	11.6263	27.1032	59.5784	14.4952	23.4275
3.05488	8.75087	5.90182	16.612	10.627	23.1313	6.44422	10.1889	5.18582	11.7956	29.8474	57.3561	14.4835	25.1463
3.13135	8.01116	5.40586	14.7479	7.79555	15.8657	6.46231	11.0579	4.70341	11.1256	24.3492	54.2135	14.4808	27.1003
2.78773	7.59916	4.57861	14.8982	6.46903	12.2383	6.05654	11.3237	4.4224	10.2258	24.4127	49.2599	14.4616	28.6729
2.79069	6.34899	4.73565	16.103	6.68405	18.5397	6.05351	11.0294	4.65346	11.5419	32.6393	52.1473	14.4535	-9.58276
2.87195	8.1648	4.84385	18.5549	6.00267	11.1686	6.05143	12.625	4.44702	12.0537	31.3883	53.5482	14.4692	-7.90827
2.93575	8.22819	5.36581	16.8173	4.75597	12.7235	6.26338	13.3935	6.17402	13.3954	32.11	53.612	14.5007	0.512405
2.97084	6.03481	5.35636	17.2385	5.41167	14.4128	5.99141	12.136	6.92474	13.4385	31.9606	47.6862	14.5151	35.5328
2.91032	7.63971	5.8435	15.816	5.57971	12.682	5.85272	12.3819	6.0556	12.4185	31.3919	56.8784	14.5207	37.3049
2.49176	7.59585	5.40124	15.2498	4.44853	11.1506	5.93862	14.4174	4.82749	12.8615	28.7492	54.3209	14.5222	39.1365
2.6591	7.74928	5.46079	14.8104	4.37486	11.3126	6.10179	15.1707	5.21916	13.6244	28.9726	53.5031	14.5333	40.9965
2.61747	6.48578	5.4572	14.4611	3.74988	10.6511	5.74869	14.6532	5.04887	14.1135	23.3397	46.7382	14.5321	42.9776
2.91969	7.74848	6.27164	12.7738	3.62331	13.3163	6.49993	11.8158	4.27098	14.7339	21.6856	46.8985	14.5296	44.7879
3.09275	7.00468	5.12882	12.4865	3.55403	12.893	6.32907	11.4601	5.03553	15.1082	21.5316	50.7287	14.533	46.405
2.80701	6.55503	4.83821	16.6103	3.56344	11.8355	6.14958	14.5946	5.99916	15.7692	24.504	45.9393	14.5239	47.8915
3.33511	6.20717	4.72182	13.1174	3.22963	7.824	5.97671	16.2643	6.58874	15.601	22.0769	46.166	14.5114	50.0616
3.30002	6.73258	4.81749	13.0605	3.28793	9.45139	5.94024	15.1868	6.76396	15.46	23.0293	53.2743	14.5138	52.0106
2.9113	6.41737	5.31759	12.7719	3.03836	9.84481	5.76952	15.4044	6.59952	13.8425	23.2044	57.7175	14.5244	53.8862
2.87174	4.03533	5.42418	12.1948	3.36155	10.8595	5.60309	15.046	5.65679	16.1294	22.6672	55.7453	14.5291	55.5364
2.77385	5.85111	6.53016	10.9137	3.62699	10.5097	5.09993	14.25	5.77023	12.0774	21.2142	49.5658	14.5176	57.2409
2.77175	5.66775	6.97215	11.3097	3.07284	10.4273	5.15947	14.7382	6.29698	12.3861	20.969	47.0899	14.5214	58.9899
3.04409	5.82294	5.86656	11.2199	3.21192	8.70923	4.94039	17.1401	6.90756	13.9522	22.8156	44.3361	14.53	60.763
3.0237	4.16551	5.06388	11.8334	2.78728	8.942	5.25268	18.0533	7.60353	14.9334	17.4723	42.7551	14.5547	62.3657
2.8194	4.1129	5.03984	12.1948	2.88525	9.26968	4.94806	17.4999	7.23739	13.2229	20.2632	42.9677	14.5632	64.1025
2.64303	4.44393	5.08315	11.1698	2.86731	9.79234	4.88923	15.2119	6.15261	12.3238	21.3294	54.4054	14.5646	65.8021
2.49735	3.71207	4.7986	12.4817	2.81827	10.7736	5.01538	18.7793	6.04438	13.4875	20.7232	48.1635	14.5464	67.0656
2.30925	2.96568	4.74426	10.2016	2.6307	11.0608	5.21488	16.5942	7.32892	13.5102	16.1483	47.5306	14.5386	68.5459
2.46152	3.44523	5.22118	10.8242	2.81245	10.1901	5.26876	17.1601	8.53619	13.9811	14.6984	46.8654	14.5358	70.7316
2.44518	3.58257	4.89572	10.1201	2.70487	11.7312	5.00009	18.7009	7.98408	15.9124	14.7304	46.1687	14.5541	73.6527
2.63356	3.45617	6.10374	9.09069	2.67008	12.745	5.04284	18.3358	9.07965	15.2993	10.448	51.9356	14.5699	75.3353
2.39403	2.82621	6.95547	9.36424	2.48245	12.9262	4.62752	17.1709	9.02455	13.5592	18.1444	46.8715	14.566	77.1524
2.80303	2.66675	6.35053	8.00736	2.49471	13.6258	4.94219	17.7609	9.1576	15.3956	17.6377	48.5387	14.5692	78.8808
3.18017	2.3875	6.12726	7.90862	2.90549	10.991	5.43415	19.111	8.54704	15.7534	17.1159	49.1348	14.581	80.8351
2.78812	2.59362	5.80066	8.34087	3.02572	9.0363	5.25071	17.0174	8.77559	17.049	16.5798	48.5156	14.59	82.6951
2.78882	2.76704	6.76155	8.27188	2.36109	10.2483	4.84425	18.105	8.86797	15.0924	8.04461	45.9716	14.5906	84.4831
2.76036	3.08139	7.10272	8.05338	2.56315	10.1455	5.15093	17.7069	12.0804	13.2665	7.98698	41.9709	14.5857	86.2626
2.8813	3.63254	7.53178	8.00387	2.80368	10.1712	4.96595	19.4962	12.3647	13.2426	7.43753	31.729	14.5728	88.0338
2.87007	3.58115	8.04739	6.34737	2.64371	12.8041	5.17443	17.7519	9.80426	15.0351	6.83623	35.1545	14.5569	89.7474
2.88869	3.4206	7.80455	6.68756	2.84226	14.5863	4.5889	17.8376	14.7511	15.4255	7.3939	38.6787	14.5551	91.5992
2.97546	3.22775	6.14147	6.6739	2.7648	13.0803	4.5422	18.3762	12.2797	14.0784	7.59974	38.4352	14.5562	93.4009
3.01751	3.34246	6.54774	6.87805	2.93336	12.0733	4.55591	20.1338	13.4734	14.7553	6.96539	35.2517	14.5714	95.2287
3.12195	3.57436	8.17717	6.75313	3.07021	10.7162	4.51776	18.5801	12.2639	14.0432	6.08286	30.3409	14.5885	96.8953
2.91841	3.10379	8.92433	4.49671	2.75837	12.3703	4.32201	18.5894	12.2035	14.4067	6.1736	31.4682	14.5991	98.8064
2.80184	2.81017	8.98599	3.77467	2.99676	12.4235	4.36722	19.5221	12.0429	15.1659	7.70068	36.7294	14.6064	100.44
3.15815	3.35139	9.09737	3.9943	3.20781	12.1698	4.52449	20.3141	13.9765	15.3621	7.78555	35.3514	14.5906	102.137
3.28248	3.4466	9.16524	4.71345	3.189	12.632	4.81345	20.5754	18.1283	16.6317	6.92626	32.6185	14.5737	103.708
3.59031	3.39777	12.8063	5.38169	3.08727	13.7585	5.14871	19.6219	20.0695	16.062	6.32697	26.994	14.5687	105.531
3.35418	3.36346	12.4735	5.80638	3.39191	13.8729	5.09093	19.7111	20.9239	18.4336	6.4232	25.7398	14.5635	107.271
3.0306	3.5617	14.3382	4.64847	3.59714	16.3513	4.74403	19.1434	19.4018	18.7928	6.30481	22.0092	14.559	109.088
2.96303	3.54567	13.7865	6.19593	3.32436	17.2202	4.80645	19.6516	16.9217	16.5525	5.81548	26.1228	14.5664	110.919
2.87849	4.14856	12.5742	7.8431	2.91029	16.6673	5.60362	17.9146	19.4472	16.3331	5.27764	24.683	14.569	112.812
2.77536	4.24687	13.0057	6.96989	3.2074	15.6486	5.11547	21.6036	21.8172	17.2966	5.62668	21.9982	14.5608	114.604
2.73524	4.40512	16.4357	7.21762	3.11507	14.8572	5.90894	21.2516	24.4592	14.8992	5.11769	16.0599	14.5508	115.572
2.80606	4.90981	18.2985	6.86605	2.91846	16.9143	5.22499	19.0581	28.0197	13.513	4.2839	17.1799	14.5448	116.648
3.23417	5.58601	17.471	6.98438	2.86989	15.3582	5.18229	19.0774	23.5665	16.4408	4.69902	16.0961	14.5421	118.959
3.36158	5.27761	19.9649	6.07255	3.7379	12.2995	5.26646	17.8598	29.3942	17.4375	5.67198	15.0559	14.5398	121.836
3.78748	4.85966	19.3682	7.86294	4.13829	14.1999	5.49704	17.5392	25.7249	15.9449	5.40931	13.5533	14.5438	123.613
3.80134	5.59375	16.5771	9.05774	3.71731	18.3437	5.57732	16.9591	25.5823	18.0386	4.57855	15.8507	14.5229	125.487
3.79164	5.9124	16.6306	7.51934	2.73521	15.3796	5.2655	19.3758	29.0623	15.7744	3.80086	17.6161	14.5255	127.341
3.25681	5.65043	18.7688	4.74965	2.88498	9.44423	5.28624	19.3964	29.4633	15.6729	4.76254	13.7389	14.5417	129.02
3.02144	5.90805	22.0978	5.33027	3.51169	9.69796	5.38668	21.0015	27.7443	15.5602	5.01204	9.8851	14.5511	130.703
3.26929	6.14276	21.9184	4.91126	3.71861	12.2983	5.54532	19.6934	30.8328	15.4359	5.40365	11.3804	14.5362	132.515
2.96117	6.99524	22.1911	5.05013	3.43701	12.5891	5.86729	20.2722	30.8631	15.2996	4.86915	12.4026	14.5298	134.422
3.16532	7.298	20.9937	5.13729	3.79775	11.1481	5.53853	17.7526	32.1634	16.0922	4.90753	11.038	14.5136	136.265
2.90442	7.4392	22.9029	7.39563	3.79293	11.0009	4.7959	18.7278	31.5525	14.6261	4.77978	9.43468	14.4972	138.222
3.36934	7.05244	22.4127	7.07217	3.81207	8.8582	5.00038	19.5897	33.0492	14.2252	5.00094	10.2432	14.4974	139.915
3.55797	7.47831	22.0088	7.14911	3.25159	10.9952	4.96918	19.2592	31.3129	12.0906	4.71774	10.3147	14.4996	141.732
3.13192	7.90742	21.1432	5.7744	2.99464	11.2647	4.45499	17.9276	32.3623	14.4251	4.27876	9.98257	14.5098	143.394
3.47937	7.98304	22.1155	4.86252	3.06054	10.7957	4.69579	15.7539	30.8139	11.6963	4.21712	9.42015	14.5281	145.443
3.29298	9.60113	23.9251	5.3887	3.39016	11.5971	5.37141	16.5576	31.2497	12.6188	5.03083	8.55355	14.5255	147.098
3.2058	9.64935	24.6019	5.77755	3.50842	10.6787	5.61782	18.897	33.8845	12.2479	5.06302	9.57427	14.5051	148.739
3.09243	9.25181	23.2067	5.61017	3.60663	10.3323	5.17691	18.6132	32.3553	13.9247	4.83402	9.05564	14.497	150.641
4.00401	8.10691	21.9681	5.24573	3.17495	11.4142	5.17677	18.0117	29.2	13.7401	3.89497	9.06671	14.5047	152.45
3.50864	8.50229	20.8541	5.48292	3.95855	11.5512	5.17563	17.312	27.2446	12.6405	4.77672	10.4691	14.5272	154.012
3.52965	10.0164	21.4483	5.20548	3.76935	12.288	5.0747	15.5885	27.7002	12.5878	4.98631	9.67609	14.5474	155.911
3.92504	11.4495	22.7719	5.03152	3.78045	12.855	5.53579	15.1787	31.0421	10.4121	5.02097	8.45052	14.5494	157.664
3.08419	10.2872	22.3884	5.235	3.55995	10.6081	5.20929	13.4508	31.1458	11.6358	5.19797	8.35299	14.5428	159.427
3.43312	10.6422	25.9132	6.03414	3.51257	7.52329	4.87649	13.7277	34.3224	11.1412	5.18349	9.62974	14.5424	161.246
3.76185	10.0298	27.2404	6.7656	3.31023	9.06554	4.80377	13.2686	32.3814	10.4032	5.20219	8.24634	14.5489	163.296
3.82547	11.1391	23.2537	6.64828	3.0904	10.0869	4.94959	11.753	35.6134	8.5117	4.60927	8.3906	14.5467	165.147
3.2861	10.5305	19.5314	6.35357	3.00646	10.137	4.68343	11.6889	38.4201	8.3316	4.02068	8.84521	14.5229	166.702
3.35064	11.2815	24.4231	6.64583	2.93126	9.97177	4.39537	10.5986	33.6091	8.57599	3.91582	8.75897	14.5054	168.082
3.59603	12.6146	23.7077	7.54857	2.84465	9.77008	4.48276	11.6635	31.3409	9.06849	3.93901	8.91724	14.5089	169.73
3.80754	12.262	23.5319	8.4647	3.30126	9.54542	4.79313	11.3026	29.6714	8.77367	4.62771	7.4031	14.5142	171.186
4.01769	12.1875	25.1902	7.63306	3.48626	9.92315	4.91397	10.3823	30.1902	9.38333	4.65818	6.75085	14.5065	173.27
3.64865	11.6776	27.5309	9.2113	3.77229	9.0942	5.42307	11.5453	37.444	9.30142	4.71168	7.79786	14.4878	175.631
3.56817	10.8237	25.6521	10.7986	3.85316	10.4371	4.91807	10.4817	38.5068	8.48956	4.53615	8.62839	14.4743	143.173
3.7768	12.5617	25.8665	11.2485	4.30904	2.78557	4.90544	8.05573	35.1359	6.79445	13.911	9.13102	14.4845	0.114278

## Sheet: P17
ra l	oi l	oe l	ico l	mf l	es l	ra l	oi l	oe l	ico l	mf l	es l	Kippung	Rotation
5.79213	24.8028	18.9321	3.67306	6.96953	11.0696	16.3846	19.288	14.5886	4.16526	4.42402	220.129	14.5415	1.25135
6.47042	22.2532	17.1191	4.35818	3.23401	10.2102	15.7927	18.8242	14.5959	4.84123	4.40252	206.349	14.5362	-142.316
6.36855	23.685	17.1574	3.80184	2.76275	9.43575	15.9047	16.0437	13.1064	4.81513	3.78955	193.164	14.5391	-175.538
5.26293	20.092	16.7849	4.48956	2.51535	8.74267	15.5329	19.3426	12.4051	4.10904	3.36097	180.557	14.5509	-173.938
5.6529	23.1834	18.3211	4.42939	2.62845	8.12729	13.5115	20.7308	14.3524	5.25918	3.89534	168.511	14.5584	-172.34
5.13679	23.1565	17.9812	4.60458	3.26596	4.26372	12.1584	19.4681	14.2212	5.05682	4.72693	157.01	14.5663	-170.724
5.97106	21.6492	20.1739	4.63757	4.00749	4.1368	14.9337	20.4355	13.3156	4.9016	5.23133	146.039	14.5679	-168.981
5.8744	21.1797	20.6386	4.4716	3.87308	3.79126	14.5602	20.7166	11.8098	4.49246	4.80812	139.33	14.5528	-167.14
6.84139	18.6277	18.5932	4.04008	3.03611	3.82501	13.2737	16.7991	10.2564	3.76297	3.86175	125.62	14.5501	-165.369
6.00316	17.8094	17.3066	4.21977	2.74216	3.98084	12.085	15.086	11.0617	3.72533	4.42396	116.142	14.5577	-163.589
5.91972	21.2275	18.5545	4.37891	3.55786	5.03617	10.0361	14.8437	10.2472	3.54774	5.12435	107.132	14.5656	-161.927
6.11691	19.4488	18.4105	4.35216	4.14694	8.32667	10.1427	17.2795	15.4232	4.72021	5.15668	98.5751	14.5446	-160.12
6.21711	19.051	18.2578	4.37785	3.94635	5.59291	10.3026	17.937	12.5519	5.21657	4.73936	94.164	14.5155	-158.425
5.43166	18.0676	16.0383	4.90464	2.9306	8.56799	11.183	16.6153	12.3945	4.31643	4.34024	82.7639	14.5111	-156.801
5.0527	15.37	15.796	4.87869	2.80637	6.02304	11.4628	15.6023	11.8377	3.09843	4.59155	75.4818	14.5402	-154.946
5.15354	15.8677	16.89	5.07964	3.05856	4.29278	8.25536	14.7426	11.1188	3.03365	4.51701	68.5971	14.5586	-153.002
5.793	13.9351	15.7546	5.36606	2.96204	4.52886	10.6233	13.2441	10.5231	3.22919	4.10161	62.0966	14.5611	-151.017
5.66043	16.5935	18.3962	5.54676	3.0933	4.41729	7.19108	12.3164	11.9921	3.81402	4.02977	55.9674	14.5595	-149.001
5.53053	19.0085	18.8039	4.76511	3.53031	4.51351	6.31288	11.1241	12.9212	3.7672	4.69015	50.1966	14.5625	-147.186
5.92438	20.099	16.4003	4.81545	3.68984	4.53136	8.61197	13.2814	13.2117	3.68289	4.78879	44.7718	14.5699	-145.393
5.67329	17.6328	14.2024	4.77117	3.58327	4.23187	9.12381	15.4565	11.7043	3.98688	4.44262	3.09088	14.583	-143.891
5.27586	16.4007	16.5833	4.64103	3.21472	4.92543	6.00463	16.4009	10.8059	3.54261	3.90914	3.16312	14.5756	-142.049
5.05498	18.4515	16.3611	5.09895	2.80835	5.03601	6.40629	14.3876	11.3694	3.35375	3.67332	2.67524	14.5685	-140.384
5.26134	15.4821	18.4212	5.8253	3.25328	6.02603	4.35985	10.9858	11.7963	2.849	4.13395	1.86953	14.5707	-138.58
4.86784	15.2229	15.9445	6.79523	3.27316	7.2243	3.05957	12.1057	12.0267	2.69458	4.21229	1.93021	14.5793	-136.683
4.76839	17.0237	15.7265	6.94286	3.46514	9.59412	3.52437	12.8567	13.008	2.68697	3.84155	1.81575	14.5887	-134.694
4.3222	17.4098	15.5067	7.36718	4.66841	9.75488	3.89478	13.9166	12.6189	3.2756	3.69668	2.25855	14.5848	-132.78
3.787	15.2637	15.6063	6.53282	4.90496	9.1361	3.77681	12.9658	10.0569	3.10838	3.96828	2.98313	14.566	-131.103
3.52759	13.1412	13.306	6.43074	4.70366	7.57953	4.20235	11.3636	10.8295	2.90508	4.29956	2.94348	14.5607	-129.315
3.9918	12.5085	13.9555	6.9557	4.00701	9.49121	4.25264	10.0681	11.0651	2.65321	4.07641	2.31123	14.5517	-127.698
4.47985	12.5024	15.2767	7.4566	4.26752	9.8086	3.6864	10.4865	9.58673	2.50402	3.92196	2.1562	14.5484	-126.026
4.26058	11.8554	13.7288	5.94627	3.75364	8.85033	3.03743	11.118	8.80912	2.28503	3.82685	2.15946	14.5436	-124.257
3.9296	12.0098	12.7349	5.85567	4.53252	11.9366	3.00709	11.0856	8.0638	2.47714	4.11409	2.47317	14.5395	-122.508
3.24239	11.2557	12.6685	5.68792	4.8335	12.7714	2.85956	12.0942	7.70761	2.42109	4.35368	3.05406	14.5333	-120.901
3.08515	9.92739	12.6497	8.02764	4.37559	11.9677	2.62833	12.618	6.84794	2.51527	4.04845	2.96622	14.5449	-118.865
3.19362	12.9431	12.6747	6.18002	7.34103	10.0702	3.11352	13.2713	8.05301	1.96715	3.76445	2.15332	14.5519	-116.961
2.80093	12.7811	11.5252	6.79266	7.81076	11.3751	3.29759	12.876	8.3401	2.00844	4.32521	1.88727	14.542	-115.167
3.05398	9.31306	12.4104	7.92545	5.33797	12.9571	3.15906	14.0438	7.50642	2.09387	4.79975	2.03246	14.5513	-113.47
3.25212	12.6575	13.2206	7.94807	6.00229	13.0383	2.9959	14.5149	7.50903	2.21111	4.57005	2.27788	14.5603	-111.661
3.10481	11.9714	12.9081	8.38236	6.48586	12.2309	2.94293	13.1546	7.25289	2.262	4.7931	2.62862	14.5643	-109.772
2.98328	10.0739	10.2859	8.49322	9.71285	11.9183	2.96547	12.1146	7.87617	2.00774	4.89614	2.57735	14.5653	-107.958
2.97896	10.2697	11.8206	8.55868	7.6608	14.9179	2.68609	12.4087	6.94737	1.77461	5.05583	2.14614	14.5672	-106.168
2.62462	10.9664	12.5913	9.64112	9.2083	17.8901	2.83356	12.9893	6.1258	1.48129	5.18769	2.18328	14.5708	-104.33
2.32203	10.9195	11.8565	8.59266	10.1844	14.4369	2.93008	13.1773	5.68095	1.72497	4.72018	2.35882	14.5682	-102.6
2.50404	12.0678	12.3643	8.71026	12.0072	14.5829	3.25483	13.197	7.61493	2.00783	4.72043	2.98914	14.5639	-100.825
3.04822	12.6895	12.0816	8.0614	13.1683	14.7247	3.02914	13.1	7.69804	2.08685	5.52016	3.20581	14.5468	-98.8187
3.02752	10.918	11.1261	8.28095	13.0982	15.745	2.50713	12.1285	6.39533	1.94095	5.8433	2.98962	14.5422	-97.0994
3.00488	10.5435	11.3385	9.93765	13.8652	14.7998	2.36665	12.0087	6.04203	2.07189	5.73264	2.28997	14.5291	-95.424
3.30515	10.2239	11.2897	9.87098	13.7618	14.8197	2.48286	12.1866	5.43439	1.84777	5.15447	2.61859	14.5172	-93.6676
3.22759	10.4333	10.3486	9.97513	12.8944	17.2582	2.47263	11.7092	5.63639	1.86109	5.15552	2.97421	14.5112	-91.6977
3.21649	10.2981	10.4716	10.7848	13.1347	17.3148	2.69613	10.9766	6.18649	1.98783	5.47028	3.23824	14.5199	-89.9181
3.08398	9.87133	9.24772	10.763	13.3169	14.4667	3.0923	12.6546	6.49485	2.38184	5.76185	3.97248	14.5128	-88.1037
2.54936	9.32503	9.00702	9.95158	15.0972	14.0541	2.84652	11.8064	7.09484	2.21343	6.14296	3.63266	14.5118	-86.5087
2.50545	10.2029	9.40552	11.0071	15.3182	17.4763	2.78258	12.1374	7.37005	1.94374	6.46405	2.96904	14.5005	-84.7339
2.24984	10.3439	8.62527	10.4808	17.9313	19.1565	2.72131	11.4299	7.92222	1.77506	7.55426	2.74966	14.493	-83.074
2.49332	10.9039	9.63386	10.5345	18.0929	20.4302	2.75492	13.6931	7.24632	1.93112	7.89879	2.76585	14.4933	-81.4398
2.81625	10.1764	10.1965	10.5807	17.4582	16.8414	2.90014	12.3963	6.4981	2.26931	7.17414	2.85952	14.486	-79.5443
2.9133	9.64878	9.93455	10.6195	15.4275	17.0519	2.94397	11.8339	6.80679	2.37065	6.36138	3.13986	14.4851	-77.7374
2.80687	9.82234	9.50277	11.6	14.2501	16.9057	3.35365	10.6278	6.89684	2.34211	6.52289	3.80472	14.4821	-75.781
2.60986	9.80625	9.31645	10.6744	17.2451	19.2802	3.09275	12.5202	6.65201	2.10949	7.62315	4.21173	14.4801	-73.6979
2.6253	9.77734	7.43392	10.6905	18.34	19.2973	2.84761	16.3597	7.19005	2.27353	8.1525	3.82832	14.4966	-72.1023
2.53805	9.95727	6.06269	10.6773	20.432	16.5897	2.51558	13.6339	5.60156	2.40036	8.5638	3.37667	14.5066	-70.3593
2.33761	9.54284	5.99999	9.87776	20.1103	16.4247	2.5903	15.3413	6.1601	2.35252	8.60249	3.33511	14.5053	-68.4232
2.4377	9.10124	6.6447	10.3249	20.5594	20.011	2.61422	16.2971	7.13207	2.14334	7.86077	3.69603	14.5005	-66.477
2.83945	9.8159	6.34165	10.6057	20.4037	22.0393	2.36538	14.6178	6.65752	2.04908	8.2923	3.59903	14.4906	-64.6804
2.90944	10.7175	7.3355	11.552	19.4219	20.3718	2.49741	14.421	6.11475	2.34501	8.23738	4.19585	14.4805	-62.7171
2.74668	10.4848	6.79694	11.372	16.6304	20.9088	2.69409	15.1469	6.04784	2.5339	7.76469	4.21645	14.4648	-60.9312
2.78282	11.1146	5.76813	10.798	17.1188	22.0122	2.85044	14.8343	5.37823	2.66701	7.77455	4.02749	14.457	-59.2244
2.78123	10.7543	6.28434	11.9163	17.4073	22.4212	2.81194	16.2779	5.5703	2.37673	8.48419	3.3768	14.4582	-57.3446
2.90973	10.6487	6.87026	12.3674	17.0633	21.1015	2.75294	15.8967	5.91691	2.29949	8.86961	3.76754	14.4724	-55.5733
2.86538	10.0543	6.69925	10.951	18.3638	20.8119	2.56245	16.1418	5.6733	2.42716	9.19366	4.21698	14.4854	-54.0281
2.88671	10.8106	8.62759	10.9749	18.8033	21.5623	2.62586	17.9189	6.06223	2.42123	11.1225	4.43432	14.4907	-52.2111
3.05834	13.5349	9.309	11.2025	18.8139	20.27	2.55324	17.4923	6.53986	2.63402	11.9118	5.00495	14.4766	-50.5095
3.36426	9.70133	10.0256	9.50322	20.1763	20.0474	2.689	14.9539	6.66934	2.96205	12.8622	5.78334	14.467	-48.5864
2.88381	11.5104	9.2231	8.73025	20.2694	21.1501	2.92623	15.9403	6.99695	2.8127	12.4552	5.82026	14.4833	-46.5013
2.54499	10.9341	8.07343	10.0517	19.5883	21.6171	2.73181	16.8735	6.114	2.64531	13.7999	5.50448	14.4898	-44.7016
2.62125	10.0024	8.29785	10.6142	20.795	21.0174	2.63718	16.6839	7.01087	2.60941	13.0454	6.55138	14.4832	-42.9324
2.48116	10.0972	8.21668	11.8222	20.5	22.8897	2.80907	15.8203	7.25738	2.5208	13.9144	7.01665	14.4774	-41.13
2.90528	10.3979	8.83427	9.75964	22.8324	20.5864	2.7585	16.1887	7.14846	3.00871	14.4025	8.29664	14.4819	-39.2286
2.80774	10.0218	8.21793	11.4057	22.0412	20.6024	2.82332	14.7539	5.99822	3.29055	15.1545	9.10432	14.4781	-37.3767
2.79964	9.20651	6.80495	10.9627	20.4829	21.726	2.68382	15.1017	7.38548	3.32116	15.9232	9.72117	14.4718	-35.6807
3.03815	9.46163	6.77311	9.97724	20.3049	20.8025	2.88519	13.4835	7.84174	3.62049	18.2311	9.41414	14.4719	-33.7077
2.85465	10.4655	6.28128	9.6509	20.2475	20.1392	2.85188	14.7288	6.86863	3.69764	19.0217	9.59163	14.4639	-31.8231
2.43756	11.135	5.76163	9.979	20.175	19.9342	2.72248	14.3121	6.25017	3.56219	20.1099	10.0267	14.4563	-29.7893
2.38431	10.3038	7.09736	9.00574	20.0878	20.222	2.68851	14.4559	6.29209	3.52741	20.6801	10.4785	14.4498	-28.1172
2.95922	10.6078	7.36136	9.54668	21.5449	18.0532	2.88842	12.8163	7.59944	4.0511	22.0855	12.3376	14.4537	-26.7303
3.27555	9.53847	7.89023	8.63702	20.9373	20.4622	3.11305	13.0362	7.41116	3.99432	20.935	13.1802	14.4622	-25.2073
3.24025	10.3218	7.84194	7.3216	20.677	15.9338	2.70967	13.2323	6.82111	3.93056	20.8395	13.6118	14.475	-23.0964
2.92591	10.2238	8.72822	7.75741	21.5982	15.2354	2.83475	12.9335	6.35477	4.21914	22.5163	15.419	14.472	-20.7314
2.77159	10.3425	7.67245	8.42799	21.2118	17.7466	3.0923	12.9642	6.36375	5.14651	25.106	16.1223	14.4697	-18.8494
2.84784	9.14195	6.22079	8.09303	19.2727	17.5122	3.25266	15.6476	5.8434	5.45228	27.222	14.9249	14.4559	-16.9849
3.18536	8.9397	9.17269	7.28576	20.5482	18.7331	3.26605	14.5982	6.21162	5.85745	24.2545	13.2298	14.4492	-14.9739
3.09743	9.03064	9.2397	6.44502	20.4909	19.6366	3.28192	15.7591	5.98107	6.27378	24.7032	16.6337	14.4415	-13.0754
2.50003	9.11717	7.80281	6.78671	19.0122	16.4567	3.04017	15.7503	6.1536	6.6397	26.6927	16.2206	14.4459	-11.2519
2.56013	8.40423	8.61364	6.87397	20.0161	15.5335	3.04816	15.0965	6.89228	7.23159	23.5481	17.0817	14.4503	-9.38217
2.49547	7.77274	8.2315	6.85394	20.7694	14.4693	2.72966	15.8155	6.59015	6.09876	23.7915	18.8062	14.4606	-7.49575
2.35173	7.33239	8.05573	6.172	20.6905	14.2315	2.36601	14.8651	5.30758	6.52017	24.0217	20.7229	14.4725	-5.75579
1.96206	7.32899	6.42242	5.18228	17.3166	13.8083	2.26933	14.3794	5.39234	7.20041	30.6387	20.3171	14.4761	-3.88651
2.10689	7.84256	6.36047	5.02731	17.509	14.3024	2.41684	14.8471	6.02777	6.91536	23.8517	22.2102	14.4698	-2.05807
2.15402	7.24807	6.10031	4.82281	14.4181	12.6317	2.33928	14.3582	5.93247	6.72362	25.8855	22.9317	14.4732	-0.374199
2.27565	7.18644	5.72165	5.03614	14.8544	12.5437	2.49069	12.558	5.76663	7.26608	28.4246	20.7124	14.4884	1.10133
2.38793	7.1351	7.47632	4.5959	15.1818	12.3256	2.63353	13.3428	5.36526	7.81528	24.9629	26.192	14.4911	2.69515
2.33122	7.41631	8.55712	4.30695	16.6787	12.8245	2.78768	14.9826	6.11265	7.03292	25.107	28.5174	14.4785	4.85785
2.33881	7.47334	8.11474	4.72855	16.833	12.6372	2.78298	14.8393	6.33594	7.16055	25.2357	27.9439	14.4609	6.65582
2.44463	7.60447	6.74532	5.19565	15.6676	13.1333	2.55288	13.5834	7.0743	8.4165	25.3487	29.4607	14.4552	7.37053
2.59915	7.72187	6.28554	4.01823	14.7736	10.5844	2.73724	13.1522	6.80998	8.32596	30.4586	29.5237	14.4464	9.07386
2.59171	7.71984	5.56893	3.94157	14.1743	10.6172	2.83069	14.6859	7.25774	7.53097	28.2434	27.9584	14.4517	11.8708
2.44592	7.7546	6.5097	3.14817	13.9645	9.40251	2.41963	15.7482	6.67772	7.64973	28.7491	26.1673	14.4706	13.5308
2.57177	7.1412	6.57947	3.33448	13.3585	7.53499	2.4431	17.7286	5.95151	9.03139	25.6392	26.9666	14.4876	15.4702
2.33005	5.90255	6.39634	3.03443	13.2697	9.76928	2.43382	17.6476	6.36185	8.84899	25.6704	24.4652	14.4869	17.3237
2.61963	6.33812	5.12106	2.95209	12.3457	9.3821	2.68806	15.8607	6.11251	9.36545	30.4917	24.7223	14.4925	19.0047
2.69016	6.51458	5.39236	2.62233	12.3575	8.99675	2.90374	13.4019	6.86414	8.94916	27.9221	24.0571	14.4869	20.9242
2.54994	6.38486	5.21545	3.03697	12.0005	8.6138	2.81502	19.7267	7.24043	8.34692	25.6066	25.1266	14.4735	22.7024
2.59929	7.38118	5.23081	2.79756	12.0859	8.23385	2.63723	17.1547	6.37096	7.8315	26.1898	24.3186	14.4771	24.5796
2.6565	8.64556	5.72398	2.44847	11.4551	7.85746	3.19276	17.2256	6.3274	7.31002	24.6369	21.9148	14.4747	26.1421
2.71683	8.36893	5.92875	2.24071	11.8096	3.603	3.23925	17.2973	6.14757	9.15198	28.398	21.8458	14.482	27.8311
2.86082	8.60238	5.558	2.43356	10.6244	3.68631	3.11035	19.7995	5.93293	9.23848	27.6822	24.2815	14.4869	29.5244
2.58472	7.92193	5.906	3.30078	10.1175	3.58223	3.01817	18.7936	5.61375	8.71736	26.5121	23.9155	14.497	31.5106
2.50542	8.98946	7.28064	3.57114	10.4222	4.08882	3.09791	19.7587	6.73182	9.00653	25.9471	22.6875	14.5044	33.4097
2.41935	9.42281	7.31157	3.21108	10.1026	4.04815	3.0003	17.7601	7.4604	8.72986	26.7665	20.171	14.513	35.2858
2.57442	9.51449	7.25567	2.23842	8.82052	3.75536	3.17808	17.8588	6.85172	8.3472	24.1689	23.2065	14.5097	37.0593
2.861	8.32905	7.52668	2.28953	8.4672	3.58106	2.88125	17.8274	5.79826	8.4307	23.9902	23.6199	14.5149	38.3572
2.8224	7.85659	7.94854	2.53246	7.59678	3.81452	2.42156	16.1677	5.72918	8.50202	23.9905	24.1636	14.5181	39.8957
2.98811	8.20335	7.95641	2.5829	6.69585	4.01041	2.89567	16.6071	7.34277	7.79957	22.0848	24.3847	14.5191	41.5808
2.93485	8.44308	7.42103	2.52817	7.16527	3.89375	3.24449	16.6452	9.41195	9.14779	21.6191	20.5105	14.5074	43.9119
3.35529	8.68399	9.46345	2.46138	7.77614	3.49885	3.16762	15.5669	9.55933	9.19788	24.3641	17.9995	14.4999	45.9857
3.27091	8.41663	7.1032	2.45314	8.09948	3.33957	3.9769	19.293	10.6521	8.45044	25.1701	18.1189	14.5065	47.9113
3.03222	7.13796	9.04356	2.87752	8.30666	3.67048	4.80084	18.2313	11.1341	9.87815	22.7544	18.5124	14.5142	49.749
2.82481	7.15102	8.18533	2.87712	7.89086	3.68977	4.98269	18.3156	10.9535	10.2944	21.4191	18.6801	14.5118	51.5205
2.80853	7.52551	8.52299	2.50548	8.7116	3.53887	4.43912	21.5968	10.0799	9.54268	24.0099	20.0449	14.5114	53.4117
2.72746	8.13412	9.31954	2.68898	7.9602	3.15242	4.25314	19.3522	10.9959	8.83265	25.3163	19.5879	14.5128	54.7428
2.62599	8.21446	8.91734	2.64151	7.69454	2.98198	3.95561	19.4874	10.2663	8.59247	24.2699	19.5085	14.5171	55.722
2.2869	6.91172	7.78034	2.48833	6.7267	2.79756	3.90326	19.2396	10.2375	9.95162	17.6303	18.614	14.5094	57.675
2.43103	7.02328	6.74197	2.24439	6.78562	2.83899	4.28333	21.0768	11.0911	10.6952	19.1737	15.0446	14.4923	60.1612
2.53586	6.48886	5.50945	2.09779	6.35647	2.59775	4.06851	20.3461	10.8282	10.104	17.814	14.276	14.474	62.2592
2.57733	6.09831	5.79133	2.20756	5.84027	2.58691	3.99127	18.1388	9.50166	10.0181	16.6181	17.9103	14.4688	63.7128
2.42902	5.83193	5.66614	2.41669	5.61084	2.7635	3.50012	19.3777	8.71421	10.2465	13.7149	18.7211	14.4673	65.1266
2.04931	5.91418	5.2416	2.72018	5.6423	2.88483	3.47207	19.0892	8.11338	10.266	13.8136	21.0423	14.4643	66.8331
2.07521	6.57858	5.81546	2.72499	4.81042	2.72195	4.04996	21.8373	13.8238	8.24804	13.3411	18.0003	14.4552	69.0033
2.1083	6.444	7.00162	2.44535	5.38385	2.56358	4.06729	19.7422	13.3478	9.35645	13.8599	15.7269	14.4538	71.3577
2.13066	7.06687	7.63551	2.06178	5.47468	2.59112	4.31736	19.3895	12.9369	8.5147	14.5079	12.7232	14.469	73.1446
2.33981	6.99332	7.4378	1.99299	5.62421	2.44928	4.16654	15.6226	9.03319	8.9113	14.8049	14.3848	14.479	74.8766
2.56989	6.30685	7.1812	2.26131	5.19529	2.42411	3.79913	19.586	9.52174	8.81605	12.0401	11.5093	14.4803	76.5841
2.83349	8.41332	6.51576	2.40894	5.4509	2.39991	4.10579	16.3423	10.7061	8.26839	12.2456	12.8067	14.4856	78.6532
2.62598	8.83703	5.78687	2.6173	5.10726	2.29514	4.49417	21.1737	12.2126	9.29756	12.4234	15.0901	14.4888	80.5518
2.37035	6.07973	6.26442	2.45255	4.21407	2.13384	4.15954	21.6602	11.6923	9.2829	10.9306	13.8093	14.4975	82.2633
2.70894	6.12808	6.03311	1.98872	3.69957	2.34586	4.27327	20.8075	11.8118	8.45419	11.8484	11.3164	14.4878	84.1505
2.74691	6.37799	6.48173	1.66847	3.80859	2.25259	3.98671	19.714	14.2781	7.69886	12.3394	12.3575	14.4747	85.8522
2.62253	6.25217	6.49307	1.68081	3.65381	2.13451	4.00893	19.29	9.73355	7.74498	12.1385	14.3051	14.4628	87.5865
2.42898	6.24551	5.95014	2.19016	3.21119	2.17389	4.3588	19.9907	11.3146	8.00715	10.5836	13.7883	14.4642	89.3052
2.42151	6.15379	6.54249	2.48641	3.40936	2.40902	4.5206	19.3185	12.0442	8.01144	10.8802	14.6324	14.4757	91.0497
2.47529	6.31763	6.31502	2.54344	3.01217	2.28987	4.29737	18.5725	12.6287	7.87623	9.50201	13.9446	14.4926	92.8405
2.70754	5.55589	5.42609	2.35064	3.28355	1.97781	4.05808	19.0717	10.4191	8.10726	8.72895	13.3411	14.5015	94.6435
2.59425	6.0955	6.30365	1.71688	4.11364	2.04775	4.35996	19.8555	10.3154	9.02537	8.84431	14.5138	14.4922	96.4734
2.5066	5.62361	7.04969	1.66839	3.97379	1.93282	4.03467	20.4199	11.94	9.11484	8.09026	12.7118	14.4947	98.4486
2.57663	6.16214	7.13237	1.70769	2.71268	2.14303	3.96098	19.9098	14.579	8.68261	7.9026	10.1463	14.5049	100.265
2.73361	5.53752	7.80839	1.73602	2.6947	2.33387	4.45762	18.9449	12.8818	7.57013	7.35895	10.3709	14.4926	101.904
2.22908	5.8931	7.19105	2.01096	2.82182	2.54017	4.6188	19.6673	12.9729	6.9729	6.49371	9.79616	14.4728	103.643
2.13111	5.36164	7.23989	1.92647	2.75023	2.33102	4.27047	18.9428	14.5704	6.95918	4.99191	10.6125	14.478	105.452
2.30165	5.42648	6.98261	1.80921	2.644	1.88311	7.14166	19.1573	14.3011	6.99116	5.08222	11.1583	14.4885	107.425
2.19313	6.05393	7.58239	1.80569	2.71635	2.05582	7.36021	18.4454	13.7446	7.53659	5.55691	8.3456	14.4889	109.088
2.0573	6.08355	6.24559	1.91327	2.5004	2.16443	5.16328	20.6578	13.4545	8.62013	6.28359	9.02803	14.469	110.888
2.63542	6.34728	6.62548	1.82311	2.69392	1.99743	5.77744	22.6337	11.4713	7.46737	5.92651	7.89119	14.4397	112.567
2.51258	6.02855	7.60541	1.87477	2.75206	2.09053	5.85849	23.1204	11.2879	7.28654	4.63084	7.39983	14.4262	114.356
2.42651	5.40349	8.38596	1.95495	2.71803	2.04895	6.59221	21.8491	14.0334	7.8412	4.85765	4.99292	14.4336	116.113
2.10127	5.1436	8.04857	2.01702	2.63867	1.96312	7.74609	24.6166	14.8255	7.28543	4.85929	4.73236	14.4386	118.117
1.97435	5.12474	7.99652	1.91299	2.51803	1.85689	7.97928	23.305	12.6262	7.13121	4.75771	4.01477	14.4659	119.966
1.99303	5.20828	7.78006	1.71002	3.30687	2.12257	7.64041	22.397	14.6374	6.18272	4.60936	4.21848	14.5014	121.747
2.35334	5.04284	8.26715	1.62101	3.874	2.17638	8.09438	22.4277	15.9318	6.69754	5.1442	3.21738	14.5291	123.696
2.83681	5.60134	8.24055	1.88129	3.8589	2.3295	7.28498	20.905	13.7396	6.9953	5.5192	3.83057	14.5185	125.363
3.06576	6.70789	8.25337	2.26022	4.14755	2.31048	6.91552	21.2744	13.771	6.79626	5.69687	4.57547	14.4974	127.259
2.86264	6.95065	8.38558	2.30318	3.44791	2.01144	9.91194	20.1279	15.612	6.04159	4.85149	3.73485	14.4812	128.872
2.6679	6.42382	8.2007	2.25208	3.81238	1.63598	7.22585	19.5454	15.3747	6.44704	4.96665	2.59132	14.4748	130.67
3.17902	6.3055	9.55644	2.041	3.67459	1.55871	9.48866	20.0055	12.8951	6.34329	5.41807	2.47675	14.4743	132.448
3.1177	6.39572	10.4165	1.80998	3.26661	2.53214	9.69564	18.5846	14.2762	6.75642	5.56236	2.76903	14.4807	134.191
3.34861	9.08239	10.1539	1.54698	3.27605	2.91147	10.8486	20.8936	12.8021	6.01374	5.42405	2.64337	14.4991	136.002
3.66572	9.43488	8.58041	1.80688	3.5593	3.15202	11.0776	23.7131	12.5004	6.25923	5.50583	2.95034	14.5076	137.719
3.63495	8.85346	8.70667	2.3054	3.5499	2.59378	11.3034	20.9505	10.6664	6.08338	5.79242	4.01548	14.5026	139.39
4.48986	8.94487	9.20255	2.57302	3.48664	2.69704	14.1251	23.7613	13.0532	6.56968	5.85735	4.2157	14.4992	140.998
4.43788	9.783	8.32079	2.15795	2.79907	2.21186	11.7434	19.743	12.4578	6.48811	5.23733	2.53686	14.4959	142.951
4.2613	9.63412	8.20397	1.82166	3.22054	2.32798	11.9564	19.6258	11.8339	6.26334	5.15367	2.20746	14.4871	144.894
4.6694	10.7655	9.31923	1.96445	3.43459	2.13827	12.1638	23.1832	13.6882	4.66618	5.17382	2.69521	14.479	146.88
4.92954	10.3623	9.5391	2.06618	3.63771	1.84549	12.3651	24.2667	13.6367	4.44651	5.21141	2.78101	14.4692	148.71
3.9596	9.605	10.0998	2.12073	3.81606	2.12075	12.5595	21.3821	11.3881	4.05965	5.69421	3.03256	14.4655	150.604
4.05473	9.37966	9.22307	2.17029	4.23104	2.28675	12.7464	21.254	11.4505	4.29253	5.89184	3.67635	14.457	152.274
4.1547	9.59462	8.5649	2.33004	4.11825	2.32944	12.925	24.401	11.5094	3.68874	5.55869	3.41389	14.45	153.797
4.43599	13.3534	10.5583	2.27619	4.36523	1.96357	16.1021	22.3722	11.7135	4.28535	5.69119	2.71627	14.446	155.461
5.33912	12.7835	10.9046	2.33387	4.53187	1.90949	13.2544	20.7793	12.4178	3.87396	5.79071	2.05299	14.4577	157.281
5.02304	11.3408	11.9208	2.15764	3.9308	1.74195	14.7241	20.208	11.8313	3.90565	5.52501	2.32483	14.4692	159.504
4.4541	9.5574	12.0988	2.20783	3.88717	1.81151	13.2648	21.7888	12.9355	4.21318	5.07667	2.39965	14.4826	161.297
4.471	11.0537	11.4578	2.53672	3.80562	2.15026	13.8519	22.0232	15.4892	5.21975	4.29433	3.40257	14.4882	162.928
4.82159	10.6834	10.5817	2.64524	4.19629	2.31037	13.6366	20.2218	15.3754	4.91532	4.52876	3.35947	14.4918	164.801
4.51803	9.50925	9.62336	2.44228	3.91976	2.21189	12.471	19.218	13.7941	5.0057	5.15365	3.00089	14.4828	166.257
4.38227	9.42184	9.93762	2.15425	4.03902	2.15551	13.0036	20.6034	14.6188	4.5184	5.26734	1.83841	14.4757	168.07
5.35271	11.8069	13.9823	2.32738	3.92074	2.40403	14.1918	19.2316	13.8072	4.45077	4.75691	1.84577	14.4813	170.027
5.74292	11.5531	15.1695	2.12552	3.57525	2.53666	13.183	19.1053	10.1278	4.20881	4.65473	1.9172	14.4788	172.033
5.48837	10.8842	15.5967	2.5854	3.45443	2.64965	12.9864	18.2421	10.057	3.85441	5.03573	2.30166	14.4785	173.993
4.77078	11.7888	14.0597	3.24853	4.26533	2.82891	11.333	19.4014	13.416	3.81832	5.62806	3.42789	14.4765	175.831
5.56502	12.4621	15.5584	3.45843	4.10266	2.38438	14.1222	19.7953	12.8209	4.14861	5.41751	3.25424	14.4806	177.343
5.89008	12.7464	14.0871	3.19625	3.42934	2.20763	11.3956	17.0303	11.4767	3.9312	5.11401	2.8434	14.4863	144.604
6.35814	13.0642	15.5125	2.94719	2.86108	2.13851	12.3524	15.2843	12.2056	4.23557	12.5465	2.29672	14.4873	0.207837

## Sheet: P18
ra l	oi l	oe l	ico l	mf l	es l	ra l	oi l	oe l	ico l	mf l	es l	Kippung	Rotation
4.98282	9.34452	12.0487	2.95576	2.33148	4.07251	5.30158	9.13488	22.2785	2.88888	2.61745	4.33456	14.5424	0.360091
4.70214	8.72057	11.8494	3.19484	2.1625	4.21792	5.11524	9.07422	21.4375	2.81426	2.57695	4.28865	14.5444	-144.987
5.21197	8.73514	10.8115	3.05365	2.14289	3.71446	4.77651	8.80546	18.4601	2.79515	2.55979	4.10465	14.5456	-177.537
5.2477	8.6295	12.8689	2.65764	1.99292	3.51974	4.51795	7.99674	15.7614	2.77807	2.52843	3.93555	14.5597	-175.166
5.58719	8.85775	15.3132	2.46485	1.88753	3.50523	4.48141	9.14238	17.7182	2.54356	2.44316	3.82662	14.5659	-173.372
5.30481	9.91133	14.0095	2.57503	1.67325	3.72738	4.43895	7.51407	15.7133	2.55742	2.58222	3.98757	14.5737	-171.845
4.99638	10.2077	14.5675	2.54286	1.57036	3.49624	4.57275	8.269	17.2127	2.45402	2.52459	4.16318	14.5779	-169.825
5.16409	10.2684	13.7293	2.92527	1.58346	4.03909	4.77845	8.24959	18.1665	2.35058	2.25716	4.28679	14.5633	-168.221
5.63511	10.5724	12.9686	2.99295	1.90536	4.07028	5.22481	9.03996	15.1967	2.47017	2.47767	4.36846	14.5491	-166.478
5.65849	10.3303	11.5231	2.89466	2.0438	3.72148	5.05671	8.81603	13.6603	2.95428	2.36884	4.62291	14.5397	-164.621
5.38961	10.5108	12.3077	2.83927	1.88922	3.12256	4.32675	9.1738	15.5934	2.63804	2.24155	4.44786	14.55	-162.586
5.21718	11.7563	10.3805	3.01273	1.89771	3.25111	4.33498	6.84799	13.9449	2.46291	2.18017	3.53572	14.554	-160.842
5.23726	11.5407	11.2841	3.42837	2.0526	3.35846	4.7514	5.88113	13.183	2.32788	2.35932	4.51198	14.5491	-159.331
4.98524	10.0463	10.9803	4.00636	2.17179	3.04176	4.86969	6.7484	13.5989	2.33471	2.51314	4.71449	14.5602	-157.733
4.97271	10.6174	11.5911	4.15254	2.00175	3.10121	4.70165	6.86159	12.4649	2.37185	2.60384	4.28213	14.5784	-156.211
4.76459	12.0515	12.7164	4.67714	2.33956	3.94287	4.08215	6.91289	10.952	2.79831	2.61212	4.99555	14.5797	-154.548
5.36594	12.2436	15.0381	3.53693	2.72544	4.37004	4.14591	6.18902	11.1564	2.87054	2.71563	5.27992	14.5821	-152.512
5.16093	12.7228	16.3089	4.86422	3.03995	4.66985	4.46955	6.38248	10.7279	2.81545	2.63386	5.42953	14.5888	-150.413
4.92177	12.0245	14.7877	4.72492	2.70524	4.15428	4.57591	5.78369	11.1694	1.94454	2.31188	3.8609	14.5957	-148.415
5.05053	12.112	16.0226	4.30223	2.31029	3.90824	5.05075	7.30905	11.3178	1.98427	2.48473	3.86072	14.5974	-146.749
4.86792	8.97712	12.9067	3.57412	2.35452	3.92833	4.65936	7.35165	11.3117	2.0844	2.74349	3.79987	14.5986	-144.848
4.81269	10.5269	15.5711	3.59238	2.3447	4.65359	4.65321	6.34984	11.3865	1.86718	2.63269	3.76983	14.5846	-143.247
5.01441	10.8292	10.9755	4.31103	2.50858	4.60767	4.51497	5.28666	10.3111	2.04621	2.73003	4.11356	14.5793	-141.412
5.11752	9.94829	11.9679	4.39674	2.61604	4.27691	4.88407	4.9041	9.90454	2.06142	2.64251	4.59906	14.5765	-139.673
4.71179	11.0627	12.8266	4.25494	2.91646	4.90746	4.59702	4.85567	8.60138	2.0369	2.64658	4.4094	14.5755	-138.02
4.82596	10.2556	11.9062	4.11222	2.93607	5.71522	4.73111	5.23769	9.69082	1.98812	2.45531	4.46086	14.5689	-136.116
4.59403	8.65206	11.1319	4.32201	2.92433	5.82658	4.34415	4.97272	8.5554	1.92584	2.53924	4.54696	14.552	-134.033
4.86942	9.24064	10.891	4.28515	2.79547	6.70903	4.41254	4.3628	8.32826	1.91105	2.31848	5.02744	14.5486	-132.181
5.04665	11.4022	9.81146	4.56158	3.26959	6.04795	4.25343	4.27609	8.10371	1.78611	2.2658	5.74543	14.5617	-130.437
5.24986	12.6651	8.79327	4.02765	3.41397	6.15767	4.01847	4.80238	8.20602	1.93868	2.3249	5.27903	14.5611	-128.803
5.22228	12.0485	11.4233	4.43548	3.75337	6.26656	4.31532	4.69268	8.81214	1.85198	2.68815	4.83268	14.5608	-127.081
5.2713	11.6503	13.5318	4.58323	3.01492	7.12356	4.55359	4.29813	8.89858	1.89713	2.62981	4.32281	14.5594	-125.272
5.29609	11.3467	14.1828	4.72023	3.38176	6.43888	4.38964	4.97234	8.14081	1.76078	2.38116	4.15289	14.5635	-123.535
5.13204	11.4816	13.8377	4.22359	3.57703	6.30289	4.1632	4.84916	5.76957	2.04094	2.29759	4.24403	14.5676	-121.778
4.94217	11.4857	14.4685	4.63429	3.66766	8.14413	3.77065	5.08308	6.14293	2.03757	2.35678	5.23022	14.5668	-119.631
4.95293	12.043	14.6282	4.98533	3.55799	7.51624	3.8227	5.36219	6.87391	2.24052	2.60695	4.86477	14.5606	-117.861
4.96908	13.7721	13.6359	5.84611	3.23731	5.37129	3.82643	5.87061	7.05335	2.07444	2.79886	4.55458	14.5554	-116.03
5.12772	12.5081	12.4442	5.7593	3.36256	5.16286	4.04824	6.47805	6.58917	2.10239	2.76725	4.11063	14.5538	-114.247
5.07451	14.4611	12.1861	5.83875	3.69695	6.09002	4.14961	5.82613	6.23717	1.98793	2.78856	4.73239	14.5556	-112.307
5.20914	13.9732	13.0981	5.54202	4.45025	6.18628	4.31613	5.43615	5.73317	2.16455	2.87156	5.2267	14.5422	-110.42
4.74337	13.9368	10.9778	4.87796	4.12858	5.7895	3.86333	6.13682	6.50566	2.0446	2.96194	4.77583	14.5154	-108.781
4.46251	13.0341	10.8451	4.28148	4.41228	5.86515	3.66325	6.40386	6.39766	1.99893	3.01837	4.77927	14.5043	-107.079
4.16118	14.2355	12.6223	4.02596	4.77935	5.96831	3.72275	5.22171	6.33151	2.12042	2.69444	4.23214	14.5148	-105.382
3.97659	15.1863	13.1635	4.14648	4.98216	6.02209	3.65258	4.98648	5.00916	2.1162	2.45086	4.74977	14.5243	-103.63
4.18357	13.1104	12.8458	5.43351	8.51139	7.63775	3.71756	4.68129	4.20124	1.96601	2.50533	4.28409	14.5295	-102.091
4.3164	10.363	11.9596	5.48751	8.88768	5.42655	3.78097	4.85827	6.42236	2.11866	2.87959	5.3797	14.5368	-100.181
4.34997	12.7168	8.22903	5.0638	6.1474	6.6678	3.9053	4.89478	6.73979	2.23719	3.34439	5.5289	14.5412	-98.1246
4.5149	10.9074	7.51961	4.92944	6.84013	7.30359	3.92763	4.60727	4.77189	2.00486	3.14499	6.13834	14.5404	-96.2724
4.41644	11.8706	7.54761	5.32069	11.1251	8.745	4.1205	4.76533	3.99519	2.07357	3.67883	5.4369	14.538	-94.604
4.38118	13.4632	7.70138	5.35225	10.1977	8.48596	3.87668	5.32197	4.1563	2.06296	3.61687	5.71698	14.5448	-92.8023
4.34712	14.4371	7.06538	5.01599	8.65915	8.4306	3.88417	5.76371	4.13996	1.84801	3.48173	6.58772	14.5378	-90.9833
4.34018	13.091	6.49895	5.22847	13.4541	8.16755	4.19056	5.47642	5.18682	2.54373	4.8153	6.84951	14.5298	-89.2407
4.60222	12.1971	6.14834	5.8241	14.8917	8.23286	4.26075	5.8758	5.15753	2.98297	5.03803	6.34813	14.5314	-87.5042
4.62085	13.1167	6.12546	5.86503	13.9595	8.29546	4.19382	5.35665	4.74208	2.80411	4.92908	6.78303	14.5309	-85.8889
4.38146	13.5672	6.9192	5.39306	10.3346	8.32179	3.82014	4.95111	3.97045	1.97332	3.82086	5.79476	14.5189	-84.1234
4.26859	12.3687	8.04193	5.67899	9.72818	8.12759	3.68678	4.62683	2.95884	2.12731	3.98172	5.80865	14.5053	-82.117
4.39194	13.104	8.54407	6.31305	10.2637	7.60409	3.77721	4.79699	2.65846	2.28982	3.94124	5.26229	14.4948	-80.3908
4.48403	12.2875	7.60958	6.37463	10.4937	7.91269	3.85289	5.10389	2.88894	2.48383	4.10277	6.20599	14.4928	-78.9793
4.32684	13.3273	5.77824	6.53248	16.0352	8.64172	4.0727	5.12637	2.60038	2.71566	5.59243	8.33803	14.506	-77.0413
4.45907	12.9645	5.98342	6.45667	16.6289	7.65855	4.11892	4.79009	3.0316	2.95765	5.69599	9.14593	14.5267	-75.0769
4.28884	11.812	5.71123	5.16279	14.4159	6.16016	3.91599	5.02628	3.65108	2.77396	4.90863	7.70515	14.5334	-74.0965
4.28703	12.9442	6.55395	5.47703	13.5352	7.33378	3.91893	5.50641	3.73758	2.41643	4.73655	7.71644	14.5385	-74.6368
4.08359	13.584	6.33731	5.91918	15.505	7.94991	3.84998	5.61954	3.07986	2.69192	5.37588	7.49355	14.5381	-72.8087
4.09878	13.9711	6.48807	5.9275	14.8363	8.84163	3.8685	4.96195	3.47822	2.46687	5.32682	8.34499	14.5359	-67.991
4.15897	11.5741	5.62711	5.4023	11.2177	7.34475	3.99132	5.82241	3.06304	2.21124	4.46104	6.90887	14.5133	-65.6886
4.18372	10.8518	6.37781	5.31167	11.7858	7.22498	3.9445	5.66016	3.38999	2.14399	4.84687	6.36755	14.5058	-63.7744
3.9976	9.83641	6.38593	5.5899	14.1188	6.86996	3.80692	5.58497	3.57675	2.30679	5.69229	6.65889	14.5112	-62.0722
3.83448	10.5217	5.4008	5.06519	13.7632	7.44886	3.54944	5.61008	3.77839	2.60194	5.43642	7.15814	14.5172	-60.2413
3.86377	10.2974	6.01161	5.52002	13.6673	8.55417	3.68705	5.17617	3.28358	2.62317	5.65425	7.39339	14.5196	-58.4297
3.79577	10.1941	5.53241	5.48539	13.8839	8.15993	3.72614	7.76408	3.11489	2.50043	5.25506	10.1391	14.5298	-56.5705
3.94093	9.54123	6.1301	5.19687	12.9306	7.97174	3.73991	7.8112	2.44201	2.24171	4.89347	10.3278	14.5366	-54.7791
3.85013	12.4691	5.43597	5.58746	15.7997	8.3815	3.90827	5.10771	3.09722	2.61506	5.29889	7.4036	14.5305	-52.9659
3.7568	10.0167	5.095	6.66894	17.2258	7.7509	4.0147	5.51493	3.55113	3.08697	5.42631	8.08308	14.5301	-51.1434
3.95712	11.1297	4.90378	6.53925	17.6333	8.69162	4.07571	6.80522	4.08712	3.10989	6.68305	13.4674	14.5373	-49.4578
3.87599	12.0085	4.90359	6.80319	16.3681	9.15207	3.86299	7.96763	4.26381	3.34228	7.68596	14.2105	14.542	-47.7594
3.69238	12.4186	5.05632	6.01934	14.2201	7.47146	3.90637	7.99897	3.94417	3.04217	7.19987	11.2422	14.529	-46.0144
3.70968	11.4508	4.59275	6.90353	13.4264	7.19409	3.96343	9.91056	3.40613	2.89199	5.61579	10.603	14.512	-44.1864
3.51118	12.0127	5.42149	7.24531	17.2003	7.53885	3.91306	9.91783	3.49397	3.24763	6.99643	12.452	14.5148	-42.3393
3.47875	13.8402	5.41407	5.96038	15.5203	10.975	3.96693	10.1595	3.60258	3.51597	8.93694	13.1676	14.5069	-40.4607
3.70009	14.186	5.04	5.93652	15.5013	10.9984	3.91455	10.4161	3.22201	3.43092	8.8626	12.2627	14.51	-38.503
3.69795	14.3148	4.36035	6.10874	16.9318	8.24068	3.8769	10.2324	3.28743	3.76803	8.7516	13.5491	14.5243	-36.5413
3.7961	13.1921	4.19152	6.8495	16.5745	8.51948	3.94775	10.9165	3.82508	3.55087	7.85336	12.1617	14.5372	-34.6332
3.78782	12.357	4.69227	5.85434	15.0933	8.06436	3.89305	10.9266	3.70081	3.22907	6.17544	11.6734	14.5375	-32.9052
3.60147	10.1905	5.02681	5.82364	17.3497	8.84265	4.04983	10.4578	3.2714	2.92566	8.26671	11.6136	14.5244	-30.9044
3.51547	13.4843	4.8423	5.88521	16.7073	9.55833	4.06087	9.1165	3.37141	3.4907	9.32487	12.7519	14.5139	-28.9903
3.768	13.5731	4.76311	5.96937	16.7461	8.91259	3.87158	9.57237	3.19325	3.73686	10.1322	13.591	14.5194	-27.2323
3.90372	11.17	4.90834	6.06552	17.8715	8.16439	3.99092	9.54931	3.2712	3.45213	10.3543	12.7439	14.5314	-25.5426
3.86977	13.1262	5.03875	6.59246	14.9062	9.67123	4.22498	9.27985	3.29441	3.25012	11.0597	12.3374	14.5286	-23.5734
3.81811	11.973	4.7922	6.00266	18.4752	9.38335	3.99524	10.1344	2.84684	2.97739	9.65152	11.7796	14.5315	-21.7677
3.62289	10.5966	4.87388	5.68995	15.0799	9.44548	3.98017	10.2337	2.51403	3.12682	9.48675	12.1004	14.5459	-19.7617
3.44094	9.73795	4.9977	6.13627	15.9432	10.16	3.91369	9.32112	2.32805	3.22811	10.2259	13.8873	14.5506	-17.8064
3.80996	9.38774	4.28885	5.97814	14.8708	10.1223	3.95663	9.06427	2.63976	3.58672	10.4936	15.2414	14.5461	-15.814
3.92553	8.04966	4.23291	5.60548	15.6935	9.89668	3.92008	8.88996	2.53494	3.96926	13.3239	15.3574	14.5437	-13.9756
3.67662	8.51066	4.27398	5.16411	17.5098	8.5641	3.90781	8.85406	2.99915	3.94888	14.1823	15.5892	14.5512	-12.1627
3.52556	10.0702	4.87236	4.99569	13.8172	8.52275	3.96806	8.42588	3.09268	3.93594	15.4535	13.921	14.5503	-10.4306
3.59401	10.7522	4.75197	5.25155	17.168	10.0795	4.12516	9.23434	3.19005	3.82641	13.9031	16.6575	14.555	-8.86262
3.69927	10.8698	3.83185	5.31394	15.7124	8.34893	3.95202	9.76879	3.05484	3.8996	13.9976	15.7879	14.557	-7.10094
3.63143	11.1119	4.50466	5.45486	12.0401	8.03543	3.75422	10.3098	3.13753	4.82728	13.7316	12.4362	14.5375	-5.03986
3.61008	10.4742	5.06696	6.15066	13.0043	8.98752	3.77181	10.3504	3.60244	4.6486	13.4419	16.5701	14.5237	-3.16098
3.54797	9.79796	4.28537	6.27714	12.7833	10.6806	3.89787	9.08007	3.06323	4.71259	13.5806	17.376	14.5319	-1.43542
3.32548	9.32298	3.40939	5.82646	14.0474	9.96382	3.80883	8.84863	2.35676	4.77616	16.4078	14.7442	14.5401	0.317308
3.40286	9.37358	3.25404	5.03376	10.1112	7.15763	3.92378	8.40726	2.73321	5.9651	16.0969	14.8848	14.5351	1.92922
3.56784	10.4304	4.06351	5.56459	11.1873	8.1056	3.99503	9.07259	3.11827	5.4525	16.6523	15.303	14.5347	3.46314
4.0405	10.0319	3.94757	5.3413	10.3013	8.36732	3.96208	9.08724	2.99114	5.10956	15.3889	14.5477	14.5295	5.43495
3.74227	8.6881	3.64287	4.87303	9.28833	8.02646	4.00547	8.44901	3.20986	5.53723	14.9165	16.3116	14.5314	7.34358
3.5133	9.55344	4.56868	3.97494	9.67504	9.88683	3.85429	8.90877	2.60733	5.75534	17.6663	17.7397	14.525	9.01659
3.59527	9.66826	4.23908	4.09975	9.52701	9.89486	3.96828	9.21547	2.61387	5.25883	17.5874	17.4121	14.5338	10.7862
3.47971	8.56498	3.78668	3.7062	7.66935	6.8754	3.86557	9.29525	2.50833	5.09029	16.9676	14.0703	14.5335	12.7496
3.38639	7.723	3.54711	3.67056	7.28274	6.7969	3.7099	8.48129	2.41778	4.72249	17.1184	15.5026	14.5287	14.7367
3.57534	6.55195	3.28928	3.86639	7.08609	6.86362	3.74327	7.59123	2.23757	5.00021	14.5189	17.3733	14.532	16.2683
3.78463	6.22965	3.15442	3.5264	7.09358	7.73557	3.81287	7.07338	2.59543	5.09027	18.444	15.9192	14.5376	18.0455
4.04453	7.5344	3.36533	4.60838	6.51995	7.59628	3.97835	7.86554	2.59253	5.46174	17.1063	13.6672	14.5336	20.0207
4.15976	7.676	3.40921	3.49006	6.62118	6.86012	4.11404	8.01431	2.73013	5.39529	17.3215	12.7217	14.5273	21.7434
4.05958	8.67097	2.80316	3.53767	6.26139	7.07777	4.05422	8.52835	2.99197	5.98463	17.8845	12.4887	14.5341	23.2366
3.93422	9.38732	2.45612	4.53697	5.90935	6.38178	3.96918	8.63642	2.90499	5.49723	16.1516	14.5076	14.5354	25.123
4.00817	10.1622	2.8497	4.40972	5.72245	6.24505	3.86948	8.79679	3.03247	4.96423	14.7104	17.4696	14.5313	26.9666
4.00156	9.31265	3.42206	4.293	5.14912	6.15986	3.9053	8.48855	3.49199	5.47001	13.0292	14.4875	14.5341	28.8419
4.19539	9.05993	3.8838	3.33042	5.6045	7.51342	4.15685	8.49164	3.64353	6.0196	15.1784	14.436	14.5417	30.3487
4.12149	10.2312	3.92686	3.90464	5.62381	6.60503	4.34955	7.77452	3.91981	6.28344	14.5619	16.0877	14.5505	32.2001
4.22603	9.37822	3.75778	4.06124	5.08677	6.02171	4.29445	8.19735	4.21436	6.31551	13.2675	14.639	14.5487	34.1127
4.31115	9.52279	3.23704	4.19443	4.76164	5.99019	4.19747	8.61472	4.34908	6.12679	13.7912	14.0044	14.5371	35.7396
4.39478	8.75526	3.0561	3.53762	4.32842	5.48282	4.0238	8.39683	3.98126	5.91055	13.2083	13.173	14.5331	37.1724
4.37538	7.59387	2.82153	3.76787	4.78624	5.71255	4.03144	7.60861	3.6255	5.86217	14.458	12.9536	14.5278	39.336
4.37483	7.07484	3.23517	4.20236	5.14306	5.59345	3.93058	7.03065	3.97311	5.57936	14.5667	14.009	14.5156	41.3659
4.19235	6.45366	3.4706	3.51432	6.00442	6.39921	4.00074	8.07853	4.31762	6.35742	17.2351	15.7986	14.5177	43.2154
4.01361	7.06753	3.44211	2.85309	6.25572	7.4638	4.04129	9.78397	5.65882	6.66665	14.0144	13.783	14.5326	44.7786
4.20907	7.06222	3.55764	3.41709	6.57645	7.41947	4.23272	10.0603	5.26783	6.11485	13.8943	16.158	14.5393	46.6138
4.03823	6.87796	3.3733	3.99728	6.73915	7.48714	4.19477	8.95394	6.09775	7.08141	13.7638	16.2051	14.5474	48.4851
3.93615	6.5541	3.35429	3.85012	6.37635	6.23598	4.22483	9.49541	5.78119	6.18105	17.7661	12.7015	14.5623	50.4821
3.64427	6.91189	3.03504	3.61316	6.173	5.67427	3.91172	9.52927	5.03039	6.39948	15.8472	12.535	14.5672	52.317
3.87401	7.48763	3.00912	3.44254	5.6683	5.94587	3.95247	9.1531	5.54961	6.29757	14.6054	12.2299	14.578	54.0731
3.78592	7.88197	4.12479	3.85922	5.2302	6.04173	4.00872	9.04297	6.03621	5.58299	13.4936	11.3319	14.5669	55.9248
3.62421	7.01847	4.6285	4.23384	4.15283	5.9131	4.1171	9.41144	7.23317	5.38688	11.3302	12.8812	14.5607	57.6774
3.63939	5.97165	4.29448	4.27316	4.20345	5.64829	4.11637	9.15662	7.14151	5.99369	12.5349	12.7296	14.557	59.5085
3.74476	5.72909	3.69647	4.0238	4.94551	6.03569	3.98553	8.55053	6.40349	5.65496	15.1121	10.8332	14.5476	61.3768
3.80681	5.97307	3.82067	3.90128	5.2715	5.62375	3.82408	8.98718	7.77934	5.62142	15.9622	12.3485	14.5429	63.1149
3.79813	6.86304	4.80639	4.12491	4.28959	6.08033	3.6139	10.0379	9.5885	6.38465	11.8794	11.5349	14.5685	65.0896
3.83603	6.81526	4.63601	3.83458	3.81178	6.01917	3.60934	11.1047	10.7195	7.25498	9.4334	11.2782	14.5716	66.8111
3.95235	6.79373	3.85754	3.8973	3.26706	5.9953	3.81843	10.391	10.1689	6.16846	11.6775	11.8964	14.5805	68.6553
4.05993	6.54961	3.86879	4.27188	3.40115	5.64205	4.00958	9.57031	8.55187	6.53714	11.4335	9.77586	14.5705	70.3412
3.73959	6.52405	4.27804	3.92806	3.81135	5.8875	4.27809	8.76974	10.9211	6.21548	9.12493	11.0373	14.5666	72.2279
3.66267	6.58246	4.35867	3.35681	4.01353	5.37642	4.27343	8.67625	11.2406	6.90819	9.72283	10.3877	14.5574	74.1743
3.93993	5.84739	3.85286	3.87022	3.33853	5.58594	4.03056	8.9481	9.77345	6.56477	7.94588	10.7724	14.5622	76.0221
4.22293	5.1504	3.70671	4.01035	3.34346	6.54599	3.92515	8.78786	10.5348	5.77786	6.68849	11.2359	14.5642	77.6713
4.25663	5.97605	3.81987	3.98058	2.83356	6.31496	4.31463	8.66123	9.88738	6.46142	10.1	11.4913	14.5667	78.747
4.02467	6.90633	3.4283	3.63962	2.87816	5.44459	4.21717	9.40082	11.4669	6.64141	5.5911	10.3816	14.5751	80.2882
4.024	6.99278	3.05347	3.39559	2.75504	5.98699	3.93099	10.2186	11.9932	6.76616	9.52073	9.74965	14.5865	82.4744
4.25836	5.68824	3.26218	3.65897	2.63173	6.13669	3.78517	10.8618	12.0717	6.39912	5.45333	9.56854	14.5893	85.0507
4.38896	5.25005	2.92354	3.70698	2.74598	5.7737	3.91274	10.1557	11.6058	6.46017	5.21832	8.91865	14.5822	86.7544
3.93164	4.9158	3.52377	3.88856	2.89479	5.59986	3.85361	10.7327	12.9945	5.38885	5.20564	8.47131	14.5703	88.445
3.73606	5.1174	4.1279	3.96688	3.05034	5.96503	3.71949	9.92119	11.8899	6.44913	8.30242	7.73763	14.5619	90.1091
3.82029	5.77425	5.64066	3.81226	3.28963	6.10579	4.15563	9.9842	10.6719	5.69499	3.85395	7.05952	14.5481	92.0583
3.91589	6.32283	6.13766	3.91189	3.26266	5.67115	3.55687	10.1458	13.6977	6.52438	4.13454	6.22868	14.5354	93.9272
3.6411	5.09823	4.96528	3.41618	3.27105	5.92286	3.67913	9.88221	14.0564	7.03889	4.46877	7.38893	14.5438	95.4641
3.6356	3.91586	4.04114	3.36611	2.85058	5.72956	3.80434	12.3814	14.4146	6.38897	3.94508	7.21656	14.5655	97.3157
4.05625	4.84942	4.74622	3.58416	2.60925	5.49206	3.79994	12.4815	12.6425	6.1348	3.32709	6.81401	14.5821	98.9999
4.06474	4.82258	5.37827	3.79676	2.55937	5.86807	3.70766	11.9409	13.2105	5.62373	3.19336	7.84439	14.5851	100.685
3.53876	4.77076	5.39418	3.55669	3.00543	5.56156	3.87903	10.9257	16.4365	6.51584	3.47513	7.616	14.5865	102.541
4.08176	5.39431	5.20855	3.84656	2.88966	5.38363	4.25516	11.3521	15.8296	6.49787	3.38604	6.14504	14.6032	104.463
4.09031	4.98472	4.63868	3.86077	2.9565	4.43371	3.8285	11.1473	17.2803	6.29913	3.37422	5.29699	14.6117	106.226
4.0989	7.07618	8.17465	3.8754	3.20029	4.72383	4.30043	12.6114	18.1805	6.2823	3.68943	5.50184	14.5954	108.094
3.46195	7.16205	8.37941	5.07053	3.14234	4.98688	4.31753	13.8324	18.5068	6.23176	3.86194	6.01824	14.5963	109.796
3.67971	7.25172	6.46154	4.85581	2.83107	4.95447	3.88041	13.4023	17.1825	6.16305	3.50167	5.64471	14.5977	111.394
3.71574	4.62288	8.06178	4.62375	2.83056	4.49985	4.04909	13.5487	17.5053	6.17411	3.42802	5.60531	14.6014	113.021
3.53077	5.45394	10.9105	4.58725	3.66633	4.86546	4.07347	16.1822	19.5455	6.36636	4.18116	6.12056	14.5918	115.025
3.56361	6.65604	12.5398	4.15587	3.56002	5.18232	4.33145	14.407	17.5645	6.76839	4.2961	6.65388	14.5832	117.234
4.054	6.16002	10.9141	4.2957	2.96564	4.73068	4.7	15.5503	19.7759	6.39643	3.93885	6.85467	14.5759	119.067
4.12858	6.75334	8.07091	4.4242	2.75601	5.99048	4.77195	15.2909	20.2669	6.63752	4.14173	6.1912	14.5794	120.674
3.94616	7.98013	11.7671	4.31641	3.18474	5.98055	4.68617	17.4448	20.9485	6.63708	4.16127	6.66212	14.5867	122.294
4.51949	9.12373	10.0334	3.87083	2.90527	4.8577	4.7281	17.7921	21.2958	6.40446	3.6487	6.69266	14.5962	124.449
4.10932	8.087	10.2383	4.04543	2.69983	4.15345	4.06059	17.4627	19.6212	5.8474	3.59384	6.96796	14.6013	126.198
4.19944	8.20333	10.4417	3.96048	2.61967	4.00604	4.68528	15.1177	19.7272	6.42877	3.75373	7.04872	14.601	127.783
4.20954	9.46215	13.7977	3.50981	2.34263	4.50366	4.50674	17.79	19.9449	6.70985	3.61267	6.09269	14.6033	129.57
4.82571	9.25522	10.8431	3.41199	2.65614	5.01684	4.22039	16.7433	20.1458	6.62853	3.60827	6.33243	14.6032	131.737
4.56376	9.93148	13.2428	3.27806	3.0016	5.11548	4.54077	16.3015	18.3929	6.52856	3.66015	6.44698	14.6012	133.654
4.25418	9.35164	12.7961	3.26206	3.00223	5.00347	4.67265	17.4045	20.4921	6.7348	3.40283	6.8507	14.5958	135.252
4.14785	10.214	12.6369	3.30909	2.90882	5.18194	4.57267	17.6837	20.74	6.38638	3.59629	6.45555	14.5885	137.024
4.29647	11.678	9.25643	4.00639	3.26699	5.56392	4.58807	16.2726	22.8801	5.37391	3.65995	6.50234	14.5738	138.693
4.55763	9.05665	9.4793	4.23925	3.10918	5.60127	4.60304	16.4744	20.8545	4.97254	3.24593	6.80531	14.5681	140.551
4.94225	12.1586	10.3221	4.24065	2.95886	5.42376	4.61754	15.5666	21.5702	4.95955	2.85429	6.19968	14.584	142.551
4.30143	11.9893	11.8243	3.31774	2.23377	4.71527	5.19718	15.1656	19.8978	4.88071	2.74477	5.54348	14.584	144.251
4.66596	9.63112	13.6733	3.34446	2.93512	4.46779	5.06878	15.3709	19.6825	4.94271	3.43784	5.1817	14.5704	144.648
4.24758	10.3598	15.5117	3.63667	3.29623	4.22348	5.2363	17.2461	20.236	5.38752	3.90946	6.59427	14.5675	146.089
4.1806	10.0898	13.5151	3.44467	3.51703	4.03561	5.35128	16.7644	19.2293	5.76513	3.96352	7.81546	14.5627	148.643
4.79828	9.4607	11.075	3.34521	3.42903	4.87342	4.68119	15.6113	19.9019	6.12166	3.77188	7.5457	14.5629	150.731
4.76136	9.04356	14.5549	3.31334	3.21069	5.30414	5.08091	13.9569	20.7788	6.00533	3.63017	6.55499	14.5707	153.04
5.03673	10.2669	15.8346	3.61759	3.19473	5.5847	4.60047	13.6733	20.6413	5.08872	3.54291	5.79466	14.5839	153.203
4.4066	10.5125	14.7515	3.60586	2.76295	5.25591	4.86053	14.1557	18.809	5.32793	3.4033	5.98813	14.6004	155.058
4.4243	9.95378	12.0974	3.7658	2.67528	5.31679	4.9326	14.5171	17.7514	5.77632	3.33543	5.35257	14.5985	158.597
4.45078	10.2069	12.543	3.62173	2.77031	5.75691	4.89407	14.4201	18.1534	6.57423	3.43835	5.63507	14.575	160.119
3.83807	11.3116	13.2033	3.3105	2.65754	5.28863	4.42767	13.9861	20.0643	6.3162	3.32365	5.73581	14.558	161.94
4.25648	11.0387	14.3231	3.54137	2.29268	5.44025	4.62349	12.6447	19.8692	6.285	2.89731	5.90073	14.5674	164.11
4.57103	12.2424	17.1229	3.5202	2.27254	4.58218	4.20488	12.3854	19.6275	5.43864	2.80587	5.9534	14.5852	165.858
4.325	12.9273	17.4728	3.10975	2.26863	4.2412	4.741	10.8927	17.7101	4.86938	2.87667	6.0438	14.5915	167.401
4.36144	12.6968	15.0489	3.3695	2.74245	4.56107	4.74172	11.2419	17.5079	4.81317	3.13262	6.76461	14.5774	169.044
4.12833	11.1939	13.6723	3.39764	2.63667	4.57533	4.27731	10.0298	15.9825	4.81961	3.28229	6.97597	14.5736	170.953
4.27872	10.4712	12.1662	3.31421	2.4304	4.60248	4.67974	10.584	16.6412	4.35103	3.30999	6.25343	14.5759	172.724
4.41569	9.47597	12.0996	3.41783	1.95449	4.87308	4.51673	10.4155	16.5658	4.46953	2.78804	5.06665	14.5925	174.379
4.36718	8.47562	12.1018	3.2149	1.88594	4.68333	4.85589	10.7259	17.576	4.32655	2.52929	5.51778	14.6026	176.234
4.53716	8.08858	11.1752	3.25032	1.75185	4.36685	4.64129	9.91352	17.0855	6.12946	2.63655	5.4549	14.6098	144.64
4.52192	8.33372	11.3122	3.15975	1.95935	3.90004	4.60848	9.46865	16.1609	6.22286	7.40392	8.38596	14.612	0.25472

[truncated: 31 more sheets: P21, P26, P27, P30, P34, P35, P36, P38, P39, P40, P41, P02, P06, P07, P09, P12, P13, P14, P16, P19 …]
