# Supplementary material for: Studies on the hysteresis of trunk muscles—Muscular specificities must be taken into account
Source: PLoS One. 2024 Dec 17;19(12):e0315813. doi: 10.1371/journal.pone.0315813 (PMC11651586; doi:10.1371/journal.pone.0315813)
Supplement: S5 Data — (XLSM) [file pone.0315813.s011.xlsm]

## Sheet: P01
ra l	oi l	oe l	ico l	mf l	es l	ra l	oi l	oe l	ico l	mf l	es l	Kippung	Rotation
6.53397	11.5779	5.77806	8.36544	58.8333	37.0945	2.30616	8.99564	5.90794	3.74683	23.1297	18.8186	30.0182	-0.89205
1.61766	12.6763	5.16274	8.30801	57.5095	32.696	1.72579	8.46315	5.744	3.24518	24.4332	17.347	30.0024	-2.87782
1.68296	13.3828	5.20591	8.63593	50.984	36.5568	1.78718	8.57045	5.1348	3.29384	25.5272	15.5578	30.0009	-5.07492
1.70715	13.2632	6.63345	7.39156	56.054	39.4694	1.84482	8.05482	5.34062	3.80224	21.3793	17.9312	30.025	-6.99676
2.02177	14.4085	6.92133	7.83848	55.3932	39.9045	1.88706	7.78276	5.05713	3.96646	19.2332	17.3812	30.0368	-8.69669
2.08617	14.0539	6.41953	8.12407	51.5494	35.9522	1.80764	6.66031	4.80563	3.27236	14.4869	12.7172	30.0382	-10.6576
1.81567	16.3131	5.75719	7.5226	51.6294	33.7557	1.75588	6.82702	5.54762	2.65867	10.157	11.5317	30.0383	-12.7183
2.08688	16.6123	5.62568	8.07009	54.5683	33.0519	1.96129	7.05656	5.14519	2.38301	11.4347	10.1608	30.0516	-14.8304
1.99505	17.8745	5.60652	9.41337	51.1172	35.9798	1.86033	6.40003	4.36535	2.64773	11.3597	11.017	30.0633	-16.6624
1.91402	16.9775	5.23886	10.0428	52.4869	33.8631	1.87174	5.86805	4.53542	2.80422	17.4543	13.3135	30.0635	-18.5334
1.81068	16.9385	5.24096	8.92182	51.2937	33.3947	1.88922	6.03592	5.40411	2.65916	17.2126	12.1182	30.0641	-19.7993
1.99699	19.6177	5.77391	10.4053	42.9019	34.3764	1.88779	6.00863	5.76236	2.89382	8.28265	9.43268	30.0627	-21.2528
2.00093	20.3885	6.33634	9.81366	40.5289	32.0727	1.83755	5.16969	5.10284	2.74182	7.16436	6.31263	30.0625	-23.2086
2.04149	21.6616	6.67289	9.0382	41.9514	27.98	1.6039	5.0672	4.04702	2.81045	6.86151	6.10549	30.046	-25.7035
1.99348	21.9996	6.74514	8.52555	44.7632	31.3662	1.69901	5.24965	4.01756	2.37103	7.09033	6.40267	30.0298	-27.6341
1.89033	19.1117	6.22388	8.56898	41.3529	33.7517	1.74616	5.96123	4.39517	2.60521	7.02374	6.2529	30.0287	-29.3034
2.22609	27.0908	6.22247	8.74307	36.5765	30.276	2.13725	6.59807	4.72052	2.89803	6.94752	6.54189	30.0378	-31.1625
2.34788	21.2183	6.48186	9.8413	35.7351	26.1731	2.29767	6.35248	5.14404	3.14431	6.69362	6.01899	30.0377	-33.1121
3.61955	22.6441	8.12139	9.22876	39.9387	30.4979	0.297529	8.60714	6.28741	2.90144	7.72988	8.3121	30.0233	-35.0061
3.50001	28.7002	7.6598	9.26754	36.4156	28.7857	0.228507	7.84379	6.58187	2.59943	7.62886	8.31998	30.0072	-36.9687
1.97373	30.7753	7.20861	10.018	35.4029	23.9889	1.93468	3.70838	5.70426	2.23687	6.37526	6.60707	30.0067	-38.5498
2.00979	26.8343	5.86916	8.72084	42.4622	24.7263	2.05147	3.82029	5.91043	2.40606	5.62379	5.41128	30.01	-40.1355
2.40771	31.7327	7.93037	9.62566	33.0967	23.2038	2.02133	4.24345	5.68186	2.49554	5.63989	4.84582	30.0164	-42.2202
2.5388	33.0374	8.6935	9.75917	32.0229	24.8328	1.99632	4.39842	6.42707	2.45561	5.25823	4.83695	30.0188	-44.1822
3.11778	34.4793	9.25675	9.96888	33.396	27.0919	2.42786	4.58864	5.64832	2.50827	5.67967	5.23526	30.0057	-46.1171
3.05322	37.56	7.65268	10.8386	34.686	27.7207	2.5521	4.49344	5.47426	2.49891	5.9427	4.93507	29.9904	-47.7593
2.72273	40.4263	6.50989	10.9388	34.6487	28.2891	2.39356	4.27222	5.92641	2.65192	5.81821	4.64399	29.9797	-49.5531
2.44259	39.7337	7.50961	9.4768	33.7289	23.8052	2.10595	4.06446	6.77484	2.92295	5.31453	4.46598	29.9667	-51.4609
2.39927	34.7245	8.86825	8.57437	27.9175	27.1104	2.0541	3.90577	7.1171	2.8723	5.49493	4.15546	29.9647	-53.338
2.82253	38.4415	9.88666	8.9823	27.0588	22.6019	2.19919	3.4274	6.27786	2.35115	5.29729	4.0057	29.9859	-55.1647
3.21401	42.1278	10.6528	9.39197	34.3055	23.3157	2.29779	3.49987	6.30921	2.467	5.07079	3.57341	30.0113	-57.1017
2.96538	38.0276	10.4933	8.95554	28.4637	21.2835	2.43988	3.74274	7.18049	2.92076	4.001	4.07193	30.0218	-58.9957
2.87177	40.4215	12.423	8.60972	25.0311	22.5445	2.81046	4.15613	6.46602	2.64985	4.16484	4.24274	30.0227	-60.6772
3.17599	40.7492	15.0818	9.51779	24.0296	22.852	2.65743	4.13139	5.65209	2.58916	4.88971	3.93242	30.0211	-62.3597
3.54569	43.4181	14.3049	8.92668	23.1867	21.3605	2.72305	4.14038	5.38753	2.16247	4.89906	3.38717	30.0359	-64.0181
3.23285	44.5032	13.2584	8.59269	20.9216	22.0878	2.65882	4.07624	5.55948	2.37733	3.92062	3.27783	30.0433	-65.8351
3.51514	46.9663	12.6014	8.4546	15.4772	17.9735	2.45718	4.14807	6.02287	2.55031	3.5796	2.76367	30.0483	-63.0828
3.85748	44.5358	13.4365	9.81304	18.7696	16.3849	2.88884	4.33667	6.93167	2.84141	3.21223	2.7597	30.0479	-65.2477
3.98395	49.2367	13.7604	9.82965	21.4071	13.6549	2.93261	3.84355	6.56629	2.92003	3.21083	2.80002	30.0398	-70.4545
3.7829	41.6908	15.9166	10.2709	21.9632	16.7988	2.86036	4.29173	6.76508	2.59068	3.28985	3.11075	30.0227	-73.4399
4.44206	47.305	14.8396	9.85724	21.207	12.3686	3.1666	4.38969	6.5857	2.2903	3.76699	3.57374	30.0157	-75.2884
5.01156	38.2076	16.3037	10.8106	16.4926	12.6183	3.12676	4.34177	6.92168	2.94396	4.04954	3.50937	30.0304	-77.1863
5.33129	41.6724	16.6421	8.88726	13.5654	12.6319	3.10705	4.5204	9.28501	2.96949	4.17662	3.42287	30.0283	-79.2115
5.44705	41.9973	13.1382	9.88389	15.3212	13.8797	3.2538	4.09974	9.21158	2.70871	3.68921	2.79944	30.0245	-81.0225
4.8863	43.1189	15.0893	9.7372	16.018	13.6359	3.18756	3.95117	8.10581	2.52008	3.73653	2.51346	30.0252	-82.9384
4.62939	42.3231	17.8743	10.935	12.5331	12.0722	3.25522	3.65503	7.61065	2.30948	3.16462	2.28799	30.0152	-84.7745
7.22067	46.4415	18.1012	11.0306	9.88753	11.4651	3.34235	4.01305	8.7367	2.57906	3.04485	2.63525	29.9961	-86.5115
8.06327	43.9366	15.2944	10.5949	6.94323	9.24392	3.61077	4.81481	9.48911	2.73206	3.08432	2.88893	29.9843	-88.1146
8.41464	43.3903	14.845	10.2451	6.83402	9.56996	3.92185	5.59625	10.7953	2.74621	3.80661	3.39128	29.986	-89.7065
7.56007	48.2811	18.1226	9.87807	6.63715	9.74113	4.00181	5.13076	10.0543	2.6722	4.29782	3.45606	29.9888	-91.7232
8.13599	47.6642	20.016	8.57817	5.69884	8.55805	3.85093	4.39889	8.51708	2.4169	3.89887	3.02799	29.9776	-93.6479
8.43738	50.3161	20.9854	9.93594	5.2656	9.80629	3.17535	5.52146	9.65406	2.19117	3.2391	2.83706	29.9672	-95.3038
10.2443	50.6657	19.8634	10.3441	5.31988	10.0331	3.38977	7.58232	9.82167	2.35113	3.10936	2.96237	29.976	-96.7879
11.0986	49.8615	19.652	10.4392	5.57793	9.71108	3.83864	7.36314	9.90695	2.58351	3.02442	2.97385	29.9963	-98.6523
11.7386	50.404	18.1607	10.1523	4.92293	8.403	4.28145	6.73621	6.94156	2.37171	3.15006	2.51257	29.9924	-100.56
12.3657	52.2235	22.754	9.3042	4.79	9.31771	4.285	5.67813	6.24215	2.61428	3.08005	2.57932	29.983	-102.439
13.0019	44.2904	25.4001	9.78885	5.59911	9.24126	4.84998	6.3731	6.51634	2.5837	3.65815	3.31201	29.9798	-104.242
12.0053	37.8587	24.9868	8.86838	5.2174	7.48693	5.49531	6.99381	7.77693	2.51954	3.93829	3.38868	29.9701	-105.845
11.0511	44.0445	23.5691	9.72836	4.28708	6.6884	5.10564	7.7641	9.29195	2.59841	3.37247	3.34819	29.9656	-107.788
10.8151	40.5787	25.2649	8.42099	3.93483	5.34962	4.06689	7.7412	9.96285	2.21284	2.46831	2.59382	29.9761	-109.778
12.4	43.0342	24.7979	8.53403	4.23829	5.06657	5.15484	7.53832	9.60247	2.24048	2.77222	2.17468	29.9838	-111.732
11.3505	43.2622	23.3659	8.79078	4.33324	6.37702	5.15597	6.27316	8.94417	2.08507	3.34504	2.55275	29.9856	-113.606
11.5508	46.0898	26.594	10.3765	4.77348	6.64864	5.19904	7.94066	9.9248	2.3854	3.44654	3.1311	29.9914	-115.031
12.6135	46.6207	25.5223	10.8314	5.13777	6.77218	5.22446	8.57676	11.9391	2.74384	3.58678	3.12085	29.9931	-116.719
11.0775	38.9361	28.873	10.2762	5.0682	5.64713	6.0243	9.15328	11.5693	2.83906	4.01988	2.85283	30.0013	-118.617
15.565	43.2065	29.3445	8.86943	4.55842	5.65933	5.86134	11.0196	10.714	2.77825	4.27763	3.05453	29.9894	-120.588
15.8329	43.0232	29.8021	8.18449	4.56054	4.89876	5.82423	10.7123	10.4457	2.67423	4.14753	3.04627	29.9722	-122.634
16.0886	37.4987	26.6907	9.3982	4.04424	5.41655	6.79185	11.5751	10.3854	2.40307	3.09119	2.24967	29.9805	-124.484
12.5505	40.9131	29.7254	9.69021	4.18359	5.9047	7.46944	14.2901	15.2156	2.79273	3.16194	2.47449	29.9907	-126.154
15.265	42.5029	35.1258	10.017	4.2959	6.29331	9.05019	20.886	14.0331	3.07131	2.98836	2.94373	29.9995	-127.969
20.7159	41.4744	36.2501	9.74688	4.43773	5.12658	11.2847	23.0175	15.2999	2.99288	2.95542	3.27302	30.0189	-129.366
20.1017	33.5901	32.3307	8.2206	4.55654	5.60355	12.1529	23.5945	15.2804	3.01409	2.99906	3.74309	30.0499	-131.25
20.7766	33.906	32.9004	9.34924	5.48962	6.40729	10.8186	28.1372	15.8676	3.33717	3.86095	3.94152	30.0495	-133.439
17.3977	41.3379	32.7672	9.89981	4.86088	5.96562	11.3442	24.7953	16.769	3.3247	3.40873	3.10355	30.0227	-135.485
17.1592	33.0005	33.7833	9.63325	4.72255	5.90721	13.3262	20.712	16.8438	4.00703	3.09675	2.98904	29.9972	-137.11
14.7158	34.5572	36.1261	9.03213	4.14326	4.81062	13.9203	23.2827	20.485	4.08538	3.2398	2.8215	30.0006	-138.772
16.7942	35.4558	36.5001	8.81135	4.91125	3.64757	14.0154	26.3191	19.2963	4.88344	3.82199	2.87109	30.012	-140.682
17.8536	37.4219	35.1434	9.8373	5.12041	3.17395	13.7369	25.4647	17.0664	4.83745	3.82608	2.33566	30.0147	-142.891
19.7366	38.7606	33.1745	9.53931	5.12876	3.6331	12.1232	21.5975	15.8219	5.05914	3.64459	2.63559	30.026	-144.631
18.3639	38.6417	31.713	9.25315	5.10804	4.22199	11.5532	18.1261	18.9315	5.20714	4.35762	2.70291	30.0249	-146.295
17.553	36.3552	33.0606	9.09128	5.2516	4.02973	11.8401	18.9718	19.7708	6.51347	4.6679	2.7876	30.0096	-148.405
13.7657	38.6471	33.9013	8.55195	5.32707	4.20876	13.9331	21.7837	20.3862	6.60535	4.82409	2.67923	29.989	-150.075
16.7667	33.3406	34.2978	8.63103	4.38802	4.0005	14.5647	25.0751	18.2587	6.87291	3.5226	2.69387	29.9964	-151.879
20.6997	34.9672	35.11	7.74639	4.1063	3.47161	17.4019	26.2248	15.1815	6.45779	3.18221	2.70039	30.0038	-153.44
21.4476	31.9919	38.0628	8.04502	4.29144	2.88052	17.3568	30.1413	19.775	6.79543	3.16735	2.45195	30.0014	-155.22
18.4265	43.3612	35.3956	8.31776	4.31313	2.7949	15.3258	32.8262	20.0059	6.87107	3.1273	2.60329	30.0044	-157.231
18.4281	36.6169	35.5103	9.6783	4.99101	3.28134	16.7108	35.0876	18.6591	6.60341	4.1628	2.98897	30.02	-159.183
18.4165	44.0739	38.8721	8.90074	5.0521	4.56016	19.2394	30.4008	20.2342	6.02268	4.38354	3.50587	30.0273	-160.934
18.392	37.1432	35.6829	8.69956	4.78205	4.7933	20.9416	29.8405	25.6294	7.27762	4.67436	3.36394	30.029	-162.714
22.3595	34.1159	30.6713	7.50963	4.09704	3.80054	21.2652	33.7252	20.8436	7.72049	4.21234	2.8124	30.0214	-164.732
22.7811	35.8762	36.3244	8.368	4.28882	3.48696	22.8723	32.8375	21.0301	8.04683	4.23324	2.68585	30.023	-166.43
22.7138	37.9891	37.799	8.40383	4.78112	3.24567	17.6136	33.3996	24.5291	8.2156	4.5119	2.63691	30.0237	-167.866
18.7152	36.32	36.8294	8.26019	4.91988	3.04434	17.7662	33.9494	21.4002	7.60207	4.48371	2.64055	30.0233	-169.47
21.6432	39.2108	36.4566	7.838	5.34724	2.98649	17.908	40.3429	20.6765	6.77672	4.43592	2.74466	30.0309	-171.055
21.2512	33.9606	30.9705	7.4334	5.65722	3.59138	18.0388	35.0097	24.0279	6.82143	5.48131	3.25785	30.0494	-173.024
22.1343	35.6694	37.1055	7.47144	5.1228	3.69994	23.7919	35.5192	26.6144	8.51995	5.3651	3.3608	30.051	-174.957
20.1056	37.795	38.0526	7.9054	5.06989	3.47418	21.4729	36.0141	21.9367	10.439	5.81336	3.13573	30.0459	-176.679
19.7397	35.4777	34.3867	7.06021	4.94437	2.85049	23.8581	42.0553	24.943	10.2549	5.07507	2.62228	30.0403	-159.858
19.6113	27.1359	35.524	7.5812	4.31109	2.83635	18.4491	39.1769	24.9628	9.65733	4.24731	2.72154	30.0301	-15.3248
19.7408	25.7529	35.1128	7.30132	4.14082	2.86362	18.5227	44.6573	27.104	8.96288	3.94993	2.6859	30.0216	128.684
16.1806	24.6697	35.4645	7.03677	3.99093	2.82684	21.1727	43.354	26.263	9.75031	4.17167	3.2247	30.0323	175.982
16.7569	26.4676	40.124	6.10231	4.24484	3.42326	18.6341	41.4699	22.3898	9.57121	5.38125	3.99724	30.051	174.354
17.5836	30.5285	39.1407	6.7113	4.81395	3.72479	18.6718	34.5339	24.6074	9.76372	5.92333	4.08769	30.0552	172.349
17.9752	30.2464	37.6693	6.08021	4.68196	3.84979	21.7494	44.2409	21.0115	11.3087	5.34388	3.88352	30.0711	170.482
19.0969	33.7911	35.4209	7.49294	4.3724	3.48768	23.6	39.3891	23.3882	11.4335	4.39161	3.74978	30.0833	168.556
17.9205	32.6729	36.6716	6.3516	4.14818	3.199	18.7115	43.4599	24.6106	11.3759	4.30979	3.63476	30.0671	166.821
19.2107	34.2292	31.8102	7.0404	4.37628	2.92669	18.7001	39.724	27.0335	10.2037	4.48975	3.24848	30.0528	164.968
17.6534	33.4504	35.6522	7.34567	4.18063	2.92887	20.5346	37.8876	26.2974	10.398	4.36249	3.59317	30.055	163.136
18.8077	25.5737	36.4624	7.61759	4.5383	3.4993	20.4345	37.9593	18.1542	10.7066	4.57499	3.92788	30.0622	161.74
16.8506	32.6437	35.5933	6.75619	4.42905	4.13597	21.7746	40.1933	21.6935	12.4029	5.13606	4.31858	30.0572	160.624
12.7962	26.4563	30.6407	5.87843	4.37513	3.93914	19.9259	38.0896	26.151	13.5128	5.27072	4.26934	30.0522	159.617
11.6518	26.8116	34.0037	5.57824	4.40264	3.39248	18.646	41.4338	22.3857	12.4453	5.10922	3.36959	30.0419	157.665
13.1584	26.7944	37.3802	5.82314	4.68754	2.97153	19.1487	47.5077	22.3157	12.2179	5.34064	3.86494	30.0496	154.882
13.2824	25.2357	33.3474	6.9636	4.57681	3.30456	16.1884	43.9224	22.2328	11.1697	5.54983	3.99879	30.0551	153.089
11.8659	20.9796	29.8951	6.538	4.38453	4.23786	15.7381	42.5601	26.945	9.93595	4.94854	4.23577	30.0547	151.041
10.4773	19.6231	33.6554	6.16356	4.35008	4.76764	15.5645	39.0778	21.9947	11.1481	4.83175	4.8748	30.0453	149.065
11.2599	20.7503	31.4098	5.42633	4.38294	3.98427	15.2894	35.9076	23.1477	11.7475	4.883	4.53338	30.0333	147.517
10.8632	23.2308	30.2803	5.45961	4.56805	4.0736	16.9332	34.1139	21.4649	12.2592	5.09218	5.12911	30.0365	145.89
9.75273	18.8042	28.6344	5.0877	4.00012	3.93317	17.0151	34.9324	19.5518	11.1365	4.44921	7.32239	30.0507	144.298
9.20034	18.9113	28.533	5.84188	4.0176	5.02962	16.4671	37.6714	21.4669	10.3261	4.55221	7.56624	30.0567	142.731
12.8789	22.4439	28.9253	6.01141	3.92929	5.26933	14.6139	39.0363	16.7692	10.9383	4.37771	7.22009	30.0526	140.773
14.0108	18.4304	28.4751	5.75312	3.85692	4.87643	14.508	45.5238	20.2657	12.9157	4.40927	6.61423	30.0472	138.859
13.2551	17.8916	33.2143	5.58241	4.55593	4.79163	14.9279	44.0741	20.6032	13.0414	4.96056	8.59531	30.0443	136.893
8.14086	15.4924	25.3171	4.87157	4.22142	4.69583	12.7276	34.2976	20.7763	13.1618	6.06968	8.34868	30.0498	135.375
8.39385	12.4702	23.6188	5.3652	4.4523	4.99831	12.1472	35.9549	21.169	13.2768	6.84827	8.37983	30.0548	133.749
9.4965	13.8405	26.4271	5.09156	3.6447	4.76843	15.7595	41.8425	22.3163	11.3279	6.20136	8.40052	30.0649	131.912
9.52821	18.4449	28.9274	4.88279	4.04259	4.61191	16.9389	46.3253	19.1012	11.4671	6.27443	6.58413	30.063	130.054
10.1841	18.1627	29.2808	3.84144	3.78629	4.49767	15.3394	41.8889	20.7992	12.3277	6.61488	6.85932	30.0572	128.275
8.00731	16.4526	23.6569	3.60767	3.65857	4.28134	11.5338	37.2345	20.2777	12.6994	6.50877	8.87278	30.0481	126.383
6.69744	12.1614	20.1912	3.529	4.57629	5.14793	10.3305	36.7421	20.5532	12.5248	10.7994	10.8551	30.0341	124.517
7.28356	12.0406	20.4835	3.92574	4.81151	6.08543	10.9216	41.747	17.2556	14.9323	11.0924	9.25416	30.0288	122.822
7.39564	11.8699	20.3258	4.07277	4.03328	7.24216	13.0617	42.7062	15.9534	16.0903	8.17162	9.63905	30.0399	121.005
6.68567	11.7673	18.9808	3.96558	4.17768	7.80373	16.1763	43.217	14.8262	14.7044	8.2796	9.80572	30.0429	119.077
5.60996	9.33124	17.8089	3.22764	4.25441	6.80896	14.2185	41.3723	13.305	14.5049	9.9655	9.71421	30.0404	117.245
6.17557	7.21064	17.5185	3.43089	4.3625	6.1814	11.9301	39.8854	16.6906	12.9521	11.2037	8.88221	30.0493	115.748
5.84005	6.85034	21.3473	3.61211	3.93209	6.06099	11.628	38.1897	16.7209	12.8825	11.896	9.72402	30.0601	113.911
5.08121	6.48958	18.9487	3.54335	4.7003	7.43348	10.1081	38.3032	14.0711	14.767	11.7746	10.1964	30.0454	112.268
4.61739	6.25591	20.6047	3.56282	4.62536	7.59931	10.0429	36.8151	14.6053	14.2147	13.4296	10.7972	30.034	110.795
4.80808	6.50795	19.1491	3.9236	4.37865	8.03686	11.3281	34.1692	13.7185	14.24	18.4151	11.0357	30.0343	109.103
5.45535	5.57476	18.8328	4.17564	4.40312	7.58496	12.1557	35.1476	12.7553	16.7232	20.3682	12.0577	30.0454	107.365
5.00837	5.01961	19.2008	4.63455	4.81628	7.71208	10.2431	32.2074	12.3041	14.6572	24.9006	13.482	30.0487	105.33
4.16067	5.01953	18.3546	5.24699	4.63044	8.47578	8.9926	32.2789	13.1788	15.1445	21.1846	14.8465	30.0524	103.529
4.53093	5.16299	15.946	5.03572	4.81985	9.59839	8.90753	34.0636	13.6568	14.4198	21.4808	14.9633	30.0652	101.941
4.83596	5.32665	15.1857	4.11241	5.57878	9.51195	10.1416	35.3659	13.9064	14.2581	25.6948	13.8959	30.0684	100.374
5.13971	4.95867	17.7772	4.00359	5.32539	10.1135	9.57093	33.8667	11.5088	14.2398	25.8313	13.8953	30.0532	98.9385
4.50691	4.20962	15.6221	4.08241	6.09277	9.25618	7.40292	33.5655	11.0245	14.2141	31.3294	16.0011	30.0442	96.877
3.79117	3.37969	13.5657	4.66294	6.25863	8.65848	8.11425	29.4604	10.4901	16.7185	32.5639	13.793	30.0664	94.3236
3.62925	2.43904	13.3397	4.53724	6.36124	8.12788	7.03955	34.5395	9.17995	14.0381	34.8829	14.1378	30.0698	92.6436
4.56226	2.60429	17.3476	4.16493	8.49897	9.36349	5.59838	37.9042	10.6737	13.1593	32.6955	15.3842	30.0761	91.0515
4.4396	6.18716	15.447	4.73612	8.75833	10.7324	5.31163	34.6759	11.9307	12.0605	33.8209	18.5361	30.0815	89.5487
4.56056	6.24118	14.3882	4.80252	7.55945	11.3298	4.41406	32.0518	9.00035	13.9747	38.1923	18.3379	30.0826	87.7943
3.48568	3.23292	9.36635	4.75779	7.34765	11.132	3.26279	33.6147	9.79619	12.646	38.8818	18.8047	30.0787	85.9427
3.00727	2.66606	8.30127	4.87176	8.70112	9.62948	3.47461	37.3777	9.85787	13.3994	44.1736	19.3281	30.0829	84.1059
2.75797	2.89932	7.91845	4.23615	9.20889	9.49528	3.18789	33.0527	7.72698	12.0181	44.6696	20.8521	30.0771	82.1564
2.88946	3.05863	7.30161	3.7524	9.24159	9.81684	3.02218	27.3895	6.27222	13.6517	46.0104	21.2242	30.0812	80.5084
2.67418	2.86568	6.29889	4.14992	9.6072	10.3813	2.83219	26.4239	6.32777	11.4574	47.5822	21.8902	30.0799	78.6433
3.17294	3.60153	5.97438	4.52903	11.0094	10.2455	2.97713	24.6663	7.65594	12.2068	49.1934	21.2629	30.0834	77.1128
3.38148	3.72674	6.92574	3.83307	11.1257	10.2064	2.84075	24.6488	7.58811	13.8011	48.307	18.6835	30.0853	75.407
3.49915	3.41269	6.0976	3.94279	11.0287	10.4584	2.91505	28.6746	8.41443	14.1549	46.8305	19.6006	30.0773	73.4015
2.61974	3.72477	5.00076	3.92182	11.3089	9.74193	3.04203	31.6948	8.20832	13.9656	46.6308	25.3463	30.0552	71.3137
2.48206	4.29222	5.92256	3.76862	11.1314	9.98843	2.90907	29.1763	6.7145	12.6331	41.2576	23.4476	30.0528	69.4895
2.33716	5.03	7.37861	4.1686	12.2525	11.504	2.54792	26.4605	4.86021	12.8261	46.3343	23.9382	30.0607	67.6024
2.27792	5.42705	7.99673	4.68215	13.0585	11.9726	2.44987	23.8977	6.12158	11.8446	55.2832	25.6868	30.0656	66.1018
2.32392	6.14182	9.00122	4.90589	14.0183	11.6109	2.68032	20.7565	6.83731	13.3118	56.6231	22.328	30.0557	64.2902
2.51438	6.31609	9.12841	4.16599	14.9019	11.2357	2.99304	23.1715	7.81697	11.72	49.8278	25.3487	30.0591	62.4727
2.30768	6.50918	7.49965	3.92403	15.2553	11.837	3.07073	25.3545	7.52566	12.9017	50.715	23.9511	30.0738	60.4533
2.30621	7.62989	8.63499	4.09407	16.6373	12.9242	2.82242	21.8067	6.0626	11.876	51.5618	29.146	30.0782	58.6962
2.27559	8.15441	9.02596	3.75906	16.5584	11.621	2.47334	19.2848	5.86457	12.1191	52.3645	28.5347	30.068	56.7781
2.13558	8.0582	9.21019	3.91352	18.8417	11.6059	2.37665	17.608	5.91738	12.2064	53.0929	27.78	30.0564	55.0086
2.20503	7.25291	8.06164	3.88379	19.0006	12.1557	2.52246	19.7994	5.82497	11.3259	49.5481	29.8493	30.0653	53.1025
2.25447	7.41263	9.00642	3.99154	21.1666	12.3388	2.41921	18.8317	5.73216	10.2937	49.1573	29.6851	30.0697	51.3471
2.09381	7.0948	9.20023	4.68019	25.5639	13.6615	2.40707	15.7309	5.43872	10.3179	55.0562	28.9048	30.0661	49.6031
2.14596	7.19114	8.68465	5.14121	28.5564	14.4061	2.12098	19.1324	5.09345	9.74463	50.0216	27.2392	30.0566	47.7849
2.52474	7.99219	7.76232	5.94383	34.2236	14.398	2.84993	22.6651	5.81717	10.1491	59.6515	29.5028	30.0697	45.8978
2.32655	8.82106	6.09249	6.13423	32.4469	18.4449	2.85329	24.9887	5.75142	12.5055	56.4134	29.86	30.083	43.905
2.16011	7.6595	5.51967	5.72412	28.3304	18.7829	2.39228	18.9622	4.61884	12.0984	61.5968	31.7504	30.0769	42.2256
2.30746	7.76621	5.37766	4.83216	26.2023	17.5969	2.45379	19.4401	4.86854	7.8278	50.9176	29.3542	30.076	40.6576
2.3376	7.46129	5.39806	5.06489	31.6022	15.3542	2.19785	16.9288	5.09626	9.90608	55.6359	30.6951	30.0913	38.7629
2.29597	7.34885	5.96371	6.29782	31.0001	17.9838	2.08439	15.4934	4.80393	9.44769	54.4154	29.6302	30.1097	36.9445
2.08234	6.27798	6.75458	6.68669	32.1138	20.172	1.72303	14.5327	5.04473	9.68158	52.8822	30.039	30.1117	35.0024
2.0847	6.44979	7.10353	6.75535	33.2634	22.2425	1.6813	16.28	4.91371	8.54781	51.2091	29.5241	30.1086	33.2864
2.0662	7.25699	7.37371	6.36965	34.4501	19.7998	1.82982	19.9769	5.32442	10.3117	51.4051	28.7297	30.0912	31.3101
2.2035	8.7736	8.1775	6.13653	43.1761	23.8305	2.10178	21.1832	5.14224	11.2038	52.2978	29.8808	30.0623	29.4407
2.45818	9.35127	9.11753	6.63113	45.1326	23.0283	2.29676	20.5027	5.17157	10.0188	51.1324	29.8968	30.0506	27.6644
2.62844	8.17911	7.39278	5.91051	38.7961	22.4364	2.19819	16.6449	5.45613	8.39629	48.3083	27.8404	30.058	25.9118
2.35953	8.0045	5.52713	5.40037	41.3855	22.7638	1.99068	13.3258	5.39798	8.26798	54.3264	26.5778	30.0512	24.0344
2.2139	8.73156	7.07561	5.36068	47.6583	22.602	1.94501	14.1455	5.65187	7.64288	53.4233	26.2385	30.0475	22.1912
2.19476	9.1126	8.3864	6.671	48.8994	23.442	2.25207	14.1617	5.345	7.38942	46.193	28.6946	30.0526	20.6504
2.37735	11.676	9.33309	7.11713	50.8053	24.8954	2.27547	15.4858	5.66502	6.94356	48.0713	28.3217	30.0635	19.135
2.36347	13.8253	9.08588	6.6438	45.5622	27.3887	2.55423	13.9287	6.28296	7.3452	43.7255	25.4148	30.0777	17.2997
2.48896	15.491	9.3909	7.10469	44.1126	27.6404	2.4129	12.4377	7.2982	6.90076	42.4097	27.3826	30.079	14.9322
2.38009	14.9241	8.03482	7.48361	45.2289	30.3138	2.26456	12.0864	7.19372	7.54327	44.2453	26.8106	30.0799	12.9775
2.18981	15.4178	9.519	7.20932	50.8973	31.1766	2.05443	14.6915	6.35434	7.75987	45.196	28.3369	30.079	11.1792
2.04961	16.0175	9.38418	7.11743	56.4568	27.5289	2.13853	14.9271	6.61468	6.84553	45.1952	25.4467	30.0755	9.87462
2.03113	17.9585	9.81791	8.14969	60.334	27.8215	2.01734	13.0597	5.7573	6.94848	46.9813	26.2585	30.0621	8.73832
2.41504	19.4115	9.4433	8.57711	59.2445	30.1913	2.26722	11.5994	4.95983	6.65735	42.6072	21.1075	30.0431	7.40906
2.83621	21.2127	8.90265	8.48341	56.127	36.3327	2.50441	11.2573	6.24805	4.84878	35.9502	24.3929	30.0239	5.36387
2.71415	20.9727	9.10879	8.29594	55.683	36.8587	2.55169	10.8839	7.31158	5.58529	32.8496	21.7519	30.0145	3.32741
2.50249	23.1608	9.41372	7.64097	55.4042	35.4473	2.36345	11.119	7.63766	5.99631	34.3329	20.6077	30.0053	1.3421
2.49052	24.2288	11.1835	8.40312	63.4297	32.6065	2.28012	12.072	8.93064	5.47554	32.4766	19.3683	30.0021	-0.623965
2.54704	25.7466	12.57	8.45541	65.5422	37.7358	2.38051	11.1848	11.4143	5.42402	28.6431	15.2697	30.0103	-2.42793

## Sheet: P03
ra l	oi l	oe l	ico l	mf l	es l	ra l	oi l	oe l	ico l	mf l	es l	Kippung	Rotation
10.0345	11.5057	2.45665	7.46664	41.5032	24.0128	2.87783	3.51157	2.74496	6.01807	43.3821	38.0984	30.0936	0.381808
2.03525	12.3451	2.68717	7.88751	38.7764	23.9628	3.01406	3.67552	3.2296	6.70289	40.5018	37.0016	30.08	-1.87937
2.45057	15.1373	2.99635	10.023	46.6166	25.1391	3.2254	4.26509	3.68783	6.86147	34.0492	36.9566	30.0616	-3.62548
2.44152	14.9431	3.21348	9.40038	38.854	26.9864	3.281	4.2717	3.21739	5.66863	29.4377	35.4506	30.0581	-5.53928
2.39802	12.8768	3.62597	10.0505	40.0432	29.2934	3.33243	3.73977	3.21489	6.22938	28.6499	31.7541	30.0659	-7.32235
2.25564	15.8681	3.88806	10.9097	43.6314	31.9662	3.13225	3.62963	3.15141	6.75012	32.8464	28.631	30.0685	-9.62411
2.19964	20.2448	4.16066	11.8127	44.2635	29.7112	3.25646	3.41055	2.95961	5.93702	30.8083	29.4541	30.0771	-11.3542
2.15252	18.0924	3.54517	11.7533	45.6698	26.1701	3.23825	3.44923	2.89079	4.60187	25.382	26.3241	30.0776	-13.2833
1.9681	19.1503	3.83433	10.0396	39.3442	27.6195	3.3498	3.15373	2.99146	4.22974	22.1395	27.0183	30.0634	-15.2031
2.10857	18.3673	5.14525	9.43309	45.8601	30.2566	3.79229	3.90849	3.29032	5.08321	22.6178	27.8965	30.0483	-17.1686
2.31491	21.0777	5.90001	9.37282	52.5622	30.6609	3.85677	3.9547	3.62824	5.7786	25.545	31.1043	30.0441	-19.2843
2.31682	21.1861	4.94472	11.0065	44.326	25.7347	3.43916	3.61939	3.92307	5.58406	26.3651	29.1527	30.0639	-20.9853
2.46519	23.1325	5.23069	11.7274	43.8443	35.178	3.36922	3.58306	4.56958	4.69258	23.0411	28.9453	30.0918	-22.7778
2.34953	21.1278	4.47535	10.861	43.327	35.5423	3.1458	3.48803	4.91981	4.4732	23.0677	28.4582	30.1116	-24.8251
2.19132	21.0408	5.4797	12.9983	46.4405	31.6943	3.09727	3.24095	4.19078	4.771	21.5727	24.9599	30.0939	-26.6827
2.44137	19.5832	6.69515	12.5144	43.7414	27.414	3.26936	3.28159	3.83179	4.17062	20.1919	28.0024	30.0772	-28.3015
2.72815	20.5788	7.11846	13.0688	44.2862	27.4977	3.49599	3.90344	4.70606	3.85759	18.0698	27.6981	30.0761	-29.9849
2.74239	22.1983	7.61608	11.5091	41.2347	30.0325	3.48267	3.84555	4.79397	3.2199	14.4146	22.7041	30.0839	-31.8159
2.36903	23.3649	7.57287	13.3587	43.0541	31.2128	3.18284	3.71328	5.30868	3.10471	15.1695	21.9911	30.1007	-33.7779
2.48891	24.7274	9.2352	12.5195	44.7432	36.8127	3.1901	3.32721	4.88807	3.3058	15.092	21.2969	30.1137	-35.7439
2.89644	24.9278	8.61671	12.3972	45.3034	34.7515	3.46926	3.21989	4.15521	3.39945	14.0129	20.6211	30.096	-37.6746
2.91953	26.8977	8.17431	11.8041	38.193	35.7155	3.41551	2.89401	4.06886	3.36156	13.7943	24.0914	30.0931	-39.5519
2.74427	24.436	8.36837	12.4806	44.2512	31.4028	3.23646	3.20943	4.27107	3.35664	12.3712	19.9124	30.1097	-41.4243
2.86606	24.0022	9.14958	13.2615	36.5204	30.9757	3.22006	3.55087	4.69261	3.2665	10.7237	23.0422	30.1098	-43.2887
2.87769	23.9725	9.68184	12.8707	35.5972	31.0107	3.11217	3.97802	4.88828	3.65915	9.24668	18.0957	30.0953	-45.0442
2.71466	26.1706	10.0858	13.2043	41.2468	30.7441	2.96611	3.5746	4.79752	3.56324	10.2725	21.7017	30.0966	-45.9214
3.02808	26.9621	9.97468	14.2504	41.0756	35.6682	2.741	3.4064	5.43245	3.57345	9.53538	18.8729	30.0995	-46.7538
3.14166	27.9131	11.986	13.6719	39.4071	32.9003	2.73599	3.45074	5.69232	3.59718	8.27449	15.5303	30.1021	-49.0995
3.23839	29.1048	12.3362	12.6348	36.2056	29.5607	2.7925	3.21888	5.19496	3.3056	7.49893	14.5378	30.1005	-51.9416
3.47045	31.7322	12.4808	13.2349	37.8946	30.3295	3.1434	3.63161	4.86219	3.43209	8.44025	13.5349	30.1007	-53.9839
3.75931	39.2193	12.3148	12.2446	32.9987	32.1204	3.20383	3.53948	4.46608	3.72598	8.31139	14.0068	30.1032	-55.7193
3.75762	40.2478	15.5422	13.0355	33.4001	29.2891	3.0915	3.12012	4.08519	3.64693	7.69094	11.1473	30.0953	-57.5816
3.38377	37.6928	15.7566	13.7366	34.4594	29.843	3.19314	3.16563	3.29281	3.38544	8.07846	9.33392	30.1052	-59.2443
3.52878	30.481	15.7589	14.4023	29.5557	26.8915	3.33451	3.54343	3.43218	3.14361	7.21724	8.8339	30.1159	-60.9513
3.59849	35.2542	15.4741	14.552	23.41	25.9302	3.37818	3.44758	4.35391	3.05417	6.73849	8.56503	30.118	-62.7922
3.35091	39.5533	19.9863	15.1962	23.1136	27.2578	3.31819	3.77431	4.63382	2.8623	6.53572	9.96274	30.1159	-64.5797
3.49086	43.07	22.7894	15.3844	22.7491	30.0626	3.30699	3.47724	4.4168	3.20195	5.9948	10.0277	30.1103	-66.2584
3.78136	44.653	23.4219	15.7998	26.8169	30.6008	3.41009	3.39513	4.39833	3.98948	7.07683	9.44362	30.1029	-68.2227
3.83735	42.839	23.7893	16.8026	29.6098	30.5137	3.26314	3.0122	4.24836	3.96353	7.73597	7.75113	30.1035	-70.0822
4.00423	43.3485	23.8719	17.2613	28.0599	26.2424	3.34753	3.18071	5.16742	3.88647	7.52938	7.03283	30.1026	-72.1208
3.90865	38.6735	24.4237	17.467	29.3707	27.2662	3.25635	3.30648	5.6134	3.31574	7.6969	6.60859	30.1068	-73.8811
4.18048	49.5744	25.0878	17.1279	21.919	21.1675	3.4143	3.74413	6.60854	2.97846	5.97934	5.83244	30.1082	-75.5709
4.27492	54.3441	25.5036	17.9962	20.7628	20.9245	3.38957	4.02454	5.70195	3.30044	5.34102	8.01735	30.1042	-77.3207
4.31672	59.0029	27.3476	16.2394	21.0983	21.9176	2.82592	3.82299	5.65234	3.20813	5.32288	8.06456	30.0986	-79.3
4.42337	56.1438	30.4124	14.6804	17.2478	21.1194	2.82646	3.69344	4.95558	3.0595	4.75332	5.60003	30.102	-81.1926
5.04493	54.7611	29.4715	14.9526	14.9922	21.4943	2.99655	4.06811	5.95408	3.12757	4.71045	5.94015	30.1096	-83.0474
5.16743	49.9489	28.1334	15.491	19.1033	19.8677	3.00511	4.77902	7.2029	2.90372	3.9261	6.09421	30.1081	-84.8849
4.63202	53.0325	31.2754	16.2835	18.4312	17.6323	3.11206	4.98166	7.64548	2.89293	3.87304	6.13328	30.0866	-86.9714
4.13489	56.2966	30.546	17.1759	8.55695	18.4255	3.20104	6.89339	9.07359	3.10648	4.03609	5.87049	30.0696	-88.9061
4.21056	55.8145	34.4598	15.622	8.37569	24.1754	3.94553	7.25117	9.36755	3.10244	4.57526	5.98543	30.0537	-90.7857
4.64501	63.3072	32.96	15.8208	7.58364	23.2562	4.20053	7.47263	10.9393	2.84407	4.30806	5.42983	30.0681	-92.3258
5.24866	66.3935	35.4	17.0699	7.04288	18.0342	4.34118	6.85352	10.7005	2.89356	4.26453	4.95861	30.0802	-94.1231
5.22366	65.942	33.6598	17.0855	15.2951	17.6396	4.00346	6.76721	8.95788	2.72972	3.67513	4.10114	30.0967	-96.0365
6.63945	68.3499	37.5544	17.2678	5.73812	14.3883	4.74624	10.0158	10.7072	2.92867	4.09236	4.23114	30.0913	-97.5438
7.0154	71.4094	41.2053	16.2865	6.19284	14.9028	5.32845	11.4538	11.3323	3.93035	4.33952	4.59879	30.0694	-99.1581
8.27162	72.0721	39.8765	16.4604	6.66512	15.1138	4.69878	10.879	11.6879	4.02511	4.56236	5.00866	30.063	-101.019
8.19455	61.3777	34.3183	17.3669	6.06856	12.895	4.18666	10.2709	10.9514	3.1114	4.29194	4.84622	30.0788	-102.891
8.95844	62.0077	35.1518	17.7939	5.84089	10.3739	4.52038	10.2903	12.2904	2.91446	4.04889	4.35094	30.0905	-104.378
8.78666	74.1372	35.2356	16.5174	6.17914	11.7836	6.24957	12.8444	13.8569	3.34178	4.39587	4.48865	30.0933	-106.198
9.52563	65.6607	37.4068	16.2354	7.43173	11.778	7.01068	16.6193	16.7602	3.05281	5.30561	4.67255	30.0856	-108.293
10.9226	57.5937	43.9192	18.0122	7.48106	10.0231	6.88882	17.8152	16.7774	2.94752	5.19438	4.97988	30.0816	-110.374
12.0075	60.8302	51.3484	15.5378	6.54335	11.6365	8.72772	20.7132	19.0356	3.19523	4.8036	5.0398	30.0897	-112.101
12.4531	61.8247	48.1792	17.4011	6.12887	9.44245	8.78566	21.0125	20.6765	3.22663	4.70372	4.75292	30.1022	-113.935
13.3347	67.7475	42.1694	17.7325	6.11957	9.70267	7.85518	22.1894	23.6068	2.92361	5.20418	5.07333	30.0902	-115.53
13.248	60.4097	38.9594	17.642	6.93871	8.73647	7.63049	24.8146	20.9558	3.30644	5.51524	5.00469	30.0645	-117.16
13.7923	67.7865	44.4223	17.0188	8.20041	9.16523	10.2508	28.854	18.9563	3.84191	6.48087	5.4671	30.0583	-118.845
13.5604	71.7498	43.6397	17.3957	7.01077	9.0748	11.9982	29.1082	21.1747	3.93015	5.63774	5.24403	30.0657	-120.765
13.2645	70.2508	41.8475	18.1293	6.76738	8.95342	13.0818	29.0449	28.4644	4.70432	5.63467	6.1499	30.0772	-122.729
13.3746	62.4432	46.2685	17.064	6.13022	9.34385	12.9853	32.7829	27.8816	4.92108	5.74635	6.17328	30.0789	-124.863
16.2052	55.785	52.5937	18.3596	6.45116	7.57266	14.6113	35.52	30.3375	5.57341	5.76671	5.12811	30.075	-126.742
17.0395	55.6922	54.9652	19.9244	6.86079	5.81919	15.0133	35.5128	36.5462	5.64493	5.61423	4.32187	30.0673	-128.563
19.5139	65.212	48.9094	18.2263	7.00871	5.66084	14.4581	35.6002	35.3324	5.30239	5.97948	4.21729	30.0602	-130.425
21.6986	62.6545	50.5979	15.8444	7.95302	5.66461	14.3907	35.3729	32.5412	4.83967	6.81998	4.44502	30.0539	-132.333
21.4046	63.555	46.9621	17.537	8.03194	6.68378	15.0898	38.8512	27.1606	5.15302	7.25496	5.05468	30.0517	-133.869
22.1114	61.8107	53.0154	17.4407	8.51562	6.60756	16.7427	46.6349	26.0283	6.22978	7.46025	5.74329	30.0612	-135.536
20.7245	58.8908	53.2947	17.1673	7.21889	6.19888	18.6257	52.3301	35.2272	7.37424	6.7515	5.70015	30.0825	-137.428
23.8101	69.6462	53.2107	19.0084	7.61629	5.37831	17.3776	51.1531	35.9849	7.36783	6.93675	5.77992	30.0942	-139.348
24.711	66.9245	57.8403	17.1029	8.08015	6.13999	19.2977	43.208	37.7773	6.56093	7.1959	5.62191	30.0969	-141.111
20.0958	60.8253	56.2262	16.9744	7.96851	5.78785	17.2025	36.9658	35.8285	5.64614	6.63294	5.0288	30.0864	-142.822
20.3707	59.0817	55.5975	18.1728	7.42301	5.02953	18.7158	38.2338	42.7076	6.98943	6.17725	4.98356	30.0736	-144.723
25.7862	58.7123	56.0699	16.3988	8.12448	4.1656	21.6074	43.5063	45.6713	6.90203	7.38396	4.9352	30.067	-146.551
28.666	56.1702	59.1775	16.6276	8.70016	4.24394	23.2312	51.2919	41.2634	7.62655	8.39718	4.88326	30.0656	-148.569
26.0507	66.1461	58.4977	16.7229	8.65782	4.21158	23.2091	61.7445	37.0387	10.7716	8.93669	4.64554	30.0656	-150.543
28.8896	57.8034	60.0959	16.7096	9.58756	4.77782	24.8534	52.2363	48.5736	12.8572	10.2329	5.11291	30.0524	-152.532
32.4737	63.614	54.1372	16.0471	11.5965	4.94426	28.07	53.1897	53.2261	12.0706	11.3665	5.30293	30.0526	-154.324
27.2739	55.7125	61.9673	15.8679	10.1806	4.02981	24.8096	49.6191	45.5458	10.5236	9.07254	4.97743	30.0672	-156.198
29.3836	53.2002	54.7084	18.3236	10.8683	4.34349	25.4909	60.9496	41.8279	10.7854	10.6201	4.91285	30.0753	-157.559
29.8714	57.4391	58.5414	15.49	10.4619	5.07664	26.5386	59.3732	46.4816	10.7293	10.1442	5.47524	30.0777	-159.198
27.3783	55.309	53.6419	15.2697	8.78264	4.72965	28.5557	55.504	52.8914	10.0614	8.59427	5.68843	30.0783	-124.024
32.6516	63.4155	53.3439	15.8611	8.58719	4.29278	37.4846	60.1181	52.3765	10.1645	8.45053	5.00374	30.0798	-74.5814
25.3713	56.1252	54.2216	14.8773	9.35344	4.84423	41.7166	74.1487	55.849	13.1062	9.82232	5.04962	30.0693	-76.6694
25.4176	58.6544	54.279	14.6616	9.55376	4.86738	39.4661	72.7088	49.6639	13.987	10.0333	5.23715	30.0568	-166.513
32.4933	60.9348	60.6096	16.7902	9.93442	4.98784	41.4346	72.5221	52.4559	13.8633	10.1029	5.13154	30.0424	-168.362
31.0575	60.0127	60.5121	15.5607	10.1995	4.51473	41.4137	71.4685	59.1094	16.0157	10.77	5.34165	30.0378	-169.475
32.0192	58.0933	57.1622	12.9351	8.70449	4.69809	36.6364	60.3183	53.5682	15.56	9.12653	5.99967	30.0401	-171.397
25.422	60.168	51.2943	13.2691	9.1187	4.80348	52.5426	55.0156	56.9121	16.4196	10.5371	6.20868	30.0524	-173.219
25.3783	56.0702	59.3599	13.591	7.96056	4.55894	41.5556	61.3019	56.4001	16.0539	9.37895	5.82834	30.0594	-175.176
33.1076	57.6316	56.8784	14.5682	8.16895	4.32879	42.0889	69.1574	59.5331	16.4551	8.83657	4.99671	30.0659	-176.962
32.8448	56.0589	42.149	13.0375	8.39698	4.00451	42.5946	71.1413	67.9586	14.1415	8.18261	4.80005	30.0803	-108.176
30.5872	59.5099	50.3072	13.9606	8.23988	3.899	43.0719	66.9101	57.6002	13.9523	8.55158	5.07745	30.0875	34.891
32.7109	61.1197	48.8349	13.9429	10.2167	5.13796	43.5199	80.9468	50.8732	15.2862	11.7696	6.04806	30.0725	177.273
29.6667	58.2482	47.193	13.3187	10.061	4.98361	43.9377	76.2809	60.1556	14.2963	11.3669	6.25429	30.0516	175.417
31.2554	54.7903	43.7137	13.3212	10.2818	4.35256	44.3247	65.0966	63.2267	17.7794	11.8541	6.04477	30.0431	173.761
26.5402	58.9795	42.6864	12.8977	9.11391	3.54189	44.6799	75.9596	63.8621	18.1585	10.6829	6.35078	30.0559	171.886
24.9212	64.2464	45.1553	12.9307	8.31454	3.46391	45.0027	69.501	64.4604	16.6261	9.49582	7.06806	30.0744	170.139
26.3957	54.4553	47.4602	10.6065	7.79633	3.61722	57.5158	55.999	69.9839	16.6597	8.73051	6.68082	30.0645	168.399
29.0917	61.6017	44.8811	11.0091	8.4591	3.95949	45.5482	53.321	63.6058	18.6382	9.45308	6.33653	30.0642	166.461
27.7125	60.2797	44.1568	10.4633	8.81844	4.33337	61.8439	51.6112	58.4297	17.8226	9.99634	7.41754	30.0732	164.597
24.1195	59.0221	43.4129	9.85227	7.42583	4.98678	53.2364	53.0442	63.0478	19.8733	8.36348	8.11372	30.0777	162.735
23.875	53.703	47.0348	9.40404	7.00652	4.27145	58.0761	53.8129	65.35	22.5644	8.86988	8.09279	30.0644	161.22
20.3796	48.8872	41.7119	8.44259	7.74645	3.7619	55.6456	62.0373	78.2444	21.6246	10.1379	7.98037	30.0562	159.668
20.9139	42.243	39.9509	7.60097	9.15754	3.16575	48.7794	67.8519	65.752	21.7404	11.0544	7.08229	30.0558	158.102
20.7569	49.4054	38.8674	7.56096	9.4611	3.49824	50.6687	67.1959	69.4464	24.7151	11.3292	7.3307	30.0719	156.33
20.935	48.2591	39.0532	7.64125	9.81059	3.99948	53.4331	70.5851	68.0154	21.5428	12.3461	6.75502	30.1036	154.586
18.6445	52.4066	38.9881	9.2945	7.29494	4.34732	53.1876	76.0059	68.1912	22.3998	9.99451	7.07344	30.1252	152.925
20.7331	43.1342	46.8138	9.4168	9.09943	4.96115	51.2655	66.0507	73.9881	21.2303	11.4774	8.22594	30.131	151.131
20.3727	42.174	36.874	8.98204	9.8872	4.59562	53.3459	65.8295	68.4026	21.1523	12.1198	8.67391	30.1351	149.405
23.3515	51.1757	42.8288	7.24128	9.59079	4.02396	50.4969	65.5659	68.437	24.8061	11.1883	8.13371	30.1205	147.651
22.8505	50.6057	41.7597	7.71948	8.39665	3.50569	50.3514	65.26	74.6314	22.8619	10.9726	8.37941	30.1035	145.834
22.1073	49.1574	33.0137	6.71753	7.29744	4.11253	47.8286	75.5189	66.3422	23.089	10.1238	9.04612	30.0919	143.759
20.3447	40.5232	28.328	5.58454	7.88047	4.37382	47.0157	72.7327	68.7467	23.353	10.609	9.13609	30.0821	141.842
20.3736	38.9822	24.6157	5.28345	7.28456	4.0333	43.6134	61.4244	68.089	23.5031	9.12438	7.68691	30.0691	139.887
18.1143	39.3806	26.5798	6.02643	7.14187	3.90081	36.9798	72.2167	67.8788	23.6895	10.098	6.90814	30.0696	138.116
17.157	44.2447	31.8302	6.72881	7.0534	3.67517	38.4002	68.9498	78.3619	21.3985	9.91131	7.47401	30.0741	136.525
15.7261	35.2422	27.0916	5.24982	6.05702	3.69588	41.7823	56.5334	72.4672	22.8009	9.05233	7.79314	30.0782	134.942
15.4924	35.919	24.2177	3.51821	6.78783	3.55226	40.1959	58.0571	63.5573	22.4115	10.0321	8.39902	30.065	133.151
15.618	35.9986	23.65	3.49931	7.09943	4.30225	42.2157	49.3402	66.539	24.7794	10.1515	8.56978	30.0601	131.364
10.7714	30.4464	20.7793	3.54258	5.96403	4.09055	34.7606	60.6457	56.9133	26.961	7.81039	8.28299	30.0714	129.695
10.63	29.6707	22.315	3.56724	5.76133	3.5494	39.2464	59.9335	55.9565	27.4743	7.98216	8.32901	30.0829	127.988
10.0022	29.6405	19.8518	3.57858	5.07799	3.54908	34.662	43.2608	56.8503	24.58	7.30743	8.13137	30.0846	126.403
13.4001	33.2698	19.4247	3.0462	5.57325	3.96303	35.0641	53.6358	64.401	24.6448	8.41494	9.64061	30.0792	124.591
13.7521	38.4563	18.965	2.70082	5.33635	3.72647	35.3296	61.8158	63.7431	24.6934	8.47884	11.5136	30.0768	122.631
10.3869	30.9723	16.2064	2.40003	5.82716	4.25889	32.9925	52.8454	63.0365	24.7255	7.71945	12.383	30.0847	120.641
8.8357	22.8999	12.7309	2.43793	6.02946	4.14743	32.4056	53.5815	60.4814	28.2927	8.51341	12.2472	30.0948	118.917
8.03599	14.4172	11.1469	2.32095	4.7388	3.51037	35.1341	53.8637	63.6661	26.5233	8.3326	11.2588	30.0823	117.126
10.5318	17.0807	11.2349	2.42131	5.37791	3.26499	31.4787	53.2456	61.0515	26.0666	8.46881	12.1009	30.0566	115.323
9.80777	22.4447	15.1149	3.55787	5.23079	2.93716	33.8323	45.9939	68.1596	27.0205	9.234	11.6524	30.0513	113.713
9.73728	25.4492	19.0561	3.65057	4.8451	3.05002	32.3876	48.3031	70.4498	24.7816	9.09676	15.0308	30.0579	111.963
5.52394	22.3084	17.8766	3.77513	4.51637	3.04445	25.1818	46.0799	54.1371	24.0523	16.7828	14.8212	30.0626	110.211
5.90673	17.5216	15.1781	2.4771	4.83927	3.03929	21.7162	46.3676	58.3236	22.8948	17.5159	11.6284	30.0568	108.398
5.27428	14.4965	11.366	2.06795	4.14677	3.40701	21.3701	41.6915	55.7249	22.5916	18.2714	11.1021	30.0464	106.548
4.34417	11.4294	9.27474	1.83144	4.22035	3.52489	18.3649	40.9254	47.0297	23.5449	19.0488	11.4323	30.0421	104.758
4.25048	9.26203	9.61236	1.76844	4.14964	3.36888	16.7924	39.9515	43.4792	23.3679	11.9886	11.658	30.0537	103.07
3.9601	10.2666	8.55602	1.9992	4.62226	3.04541	16.6163	37.8389	52.2459	23.7888	14.7564	14.0774	30.0696	101.231
3.8995	10.7127	8.92918	2.40669	5.56809	4.4482	16.5792	36.5701	39.8191	22.0601	14.5489	14.0754	30.0887	99.5917
4.18428	10.3636	8.14629	2.24044	5.40798	4.52099	14.4717	30.6565	39.3629	20.1727	14.5534	13.1703	30.1079	98.0625
4.52013	9.53072	6.92183	1.99214	4.83376	3.86193	14.0432	27.6897	48.4494	19.9274	23.2389	12.1141	30.0965	96.3405
4.3458	10.4495	7.76895	1.63003	5.66834	3.5341	15.9928	29.6551	47.1162	23.4289	18.7507	12.5939	30.0825	94.5539
3.88749	9.68035	7.4871	1.51684	5.61349	3.67907	13.4403	28.3012	38.1254	23.816	20.3027	11.7447	30.0755	92.614
4.2926	9.98363	6.26607	1.61209	7.44538	3.3965	13.2371	25.1775	39.1882	22.0629	28.8948	17.7703	30.0739	90.9306
4.4532	9.30071	5.128	2.11089	8.0373	5.2131	11.8729	26.5873	38.4385	20.634	28.937	17.6688	30.0668	89.1334
4.61472	8.83636	5.95722	2.21794	6.79692	5.26494	13.2916	31.8621	36.4495	22.1678	22.2944	13.2973	30.0554	87.3983
3.727	8.46165	6.80898	1.94076	7.44722	4.27417	11.8633	33.3056	38.5869	19.6937	29.9371	14.8107	30.052	85.6056
3.05849	8.22307	6.29128	1.74133	6.98732	3.71413	10.4328	28.2116	31.2704	20.0309	27.9413	15.715	30.0731	83.9498
2.83088	6.55979	4.77493	1.77937	7.74741	3.7845	10.427	25.981	29.8252	19.6703	31.1264	16.2048	30.1031	82.1561
2.99086	7.25353	4.82486	1.73275	8.32498	4.32903	9.63503	27.9911	34.2554	19.4349	32.213	16.0991	30.1158	80.2926
3.02924	8.52208	5.41234	2.16866	10.9497	6.08808	8.13088	27.0247	37.5768	19.9979	33.301	17.3182	30.1111	78.4276
2.8834	7.93178	5.46089	2.30241	11.1265	7.05512	9.30432	23.9281	38.4987	18.4266	29.9271	18.2308	30.1151	76.7969
2.74763	7.15614	5.09669	1.88013	11.3601	7.28674	9.2543	19.1288	38.2376	18.9073	34.9481	21.4363	30.1191	74.9813
2.52085	7.32217	4.27922	1.93119	11.1031	7.06892	8.74208	19.1139	35.5154	17.2383	36.9133	20.5634	30.1182	73.088
2.64587	7.18734	3.87687	1.85215	11.164	8.60234	8.05741	21.1322	31.175	18.9303	35.2707	18.9567	30.1116	71.3079
2.50217	7.54326	3.78034	1.97333	11.9719	10.3692	7.08315	20.5603	26.5837	16.4636	37.8898	20.5651	30.1184	69.6253
2.79854	10.2181	4.30871	2.25659	11.9998	11.6881	6.13513	20.1577	25.5066	17.1916	42.0392	23.968	30.1284	67.7957
2.76022	10.9659	4.16067	2.19747	11.9536	11.7175	5.81558	23.6775	22.9285	17.2115	42.4344	23.2729	30.1388	66.0889
2.55335	9.3811	3.55032	2.06817	13.2469	11.8537	5.23915	24.8905	22.2464	17.719	46.8283	22.9592	30.1277	64.1262
2.35155	9.68842	2.71476	2.07966	14.1881	10.4276	5.01501	23.0355	19.6352	16.6652	41.488	25.3706	30.1151	62.4926
2.30574	8.7283	3.27535	2.2056	14.3666	10.563	4.56693	16.4747	18.4386	16.8819	48.3248	26.9527	30.109	60.7918
2.20281	9.63897	3.22152	2.23175	14.3283	12.9301	4.29763	17.6101	18.3728	17.3675	43.6188	24.0549	30.1225	59.0097
2.47091	8.16653	3.09023	2.49353	15.1342	14.4586	3.52508	18.8866	16.8384	15.256	45.3937	23.2935	30.1395	57.2218
2.47098	9.80882	2.57192	2.58699	16.6983	14.2305	3.38519	17.6933	13.3531	15.2732	48.732	22.6655	30.1499	55.34
2.03978	12.3952	2.23711	2.49443	17.5267	12.2082	2.53646	14.1931	11.0355	15.2606	48.7627	24.1855	30.1466	53.2867
2.00452	14.3632	1.77987	2.3043	15.6806	12.8945	2.66864	12.1821	8.84551	14.7483	47.0638	24.0461	30.1366	51.3021
2.3055	13.9636	2.40113	2.3196	15.6654	12.8795	2.59316	13.3762	9.24553	14.471	44.758	26.5193	30.1118	49.3569
2.34005	14.0437	2.62182	2.5171	17.9637	11.6251	2.72096	11.9877	9.70325	12.2005	47.4733	25.1812	30.0903	47.6234
2.56291	14.6609	3.10253	2.97712	20.1813	12.6222	2.99952	12.2667	9.8521	12.1317	50.5967	26.8107	30.0928	45.888
2.77028	14.742	3.27779	3.04522	22.8328	13.716	3.09801	10.8681	8.70577	11.89	50.3548	26.1986	30.0916	43.9312
2.54913	14.0932	2.80378	2.9517	21.36	13.94	2.84892	11.3927	8.73647	11.8689	46.8459	23.4378	30.0839	41.9762
2.14788	17.6812	3.31494	2.95354	25.1211	13.9099	2.65672	12.1315	6.80568	11.3904	55.3433	24.0802	30.0697	40.4112
1.86595	22.174	3.22004	2.87506	25.9456	12.9722	2.3888	12.7457	6.43561	10.6667	57.9761	24.5207	30.0774	38.6321
2.17338	21.618	3.92326	3.72478	24.6823	19.274	2.45788	11.99	6.79817	11.5205	51.2585	26.4527	30.0872	36.7224
2.47284	20.9625	4.48296	4.45906	25.4808	20.6029	2.81773	13.4335	6.86584	12.2684	56.24	26.4392	30.0914	34.8066
2.6386	17.8234	3.77663	5.21076	28.5206	20.9944	2.93965	12.6484	5.76209	12.3032	54.1594	28.2766	30.0914	33.0264
2.52309	17.2553	2.89943	4.96752	27.9851	16.9091	2.61342	11.9778	6.12157	10.5483	54.5765	28.4274	30.0964	31.3972
2.40559	16.6001	2.44694	4.53015	29.814	18.2858	2.453	11.9917	6.50027	10.3535	55.803	28.8156	30.0936	29.7898
2.493	16.3983	2.88218	5.23421	28.5762	19.7238	2.29239	9.12558	5.9275	10.1953	57.8733	28.0218	30.0906	27.9824
2.4055	17.3045	3.22646	4.86125	29.9709	20.4571	2.84463	10.1937	5.74843	10.2318	52.005	32.0145	30.0967	26.0562
2.31299	18.9621	3.62894	5.07622	31.4453	21.2246	3.10852	12.0951	5.26126	10.0441	53.1511	27.7689	30.1003	24.205
2.54661	21.3553	3.69598	5.4462	37.2052	25.7063	2.89102	11.6985	5.17553	10.0343	46.9673	31.5923	30.1025	22.1748
2.3013	18.7057	3.58991	5.67016	36.2424	23.7478	2.61639	8.27597	4.85456	9.6423	48.4595	29.4966	30.0978	20.355
2.50037	20.2722	3.26977	5.83682	37.8649	28.062	2.89628	8.00907	3.4895	7.66858	51.0721	27.9187	30.1066	18.6352
2.53603	20.7658	3.31391	5.60809	46.6682	24.6686	3.0889	8.168	3.44538	7.45505	50.5269	25.2916	30.1112	16.919
2.48602	18.1924	3.24603	5.82178	45.9208	29.3015	2.97213	8.3742	3.89008	6.60795	46.9859	25.6259	30.1148	14.8805
2.55698	22.6358	4.4513	6.98307	40.1214	30.2364	2.71359	7.72908	3.92712	6.83622	46.8961	25.7391	30.1049	13.1648
2.44842	21.3266	4.44693	8.0112	37.3457	26.2319	2.69142	6.92973	3.57911	6.74329	46.3658	29.7971	30.1102	11.5436
2.37462	21.3143	3.5805	7.65827	40.2168	26.018	2.74911	7.34075	3.4751	7.11468	49.5749	28.6627	30.1183	10.2832
2.31744	21.2878	4.13994	8.34696	43.8142	27.0145	2.78073	7.66648	4.64163	6.96795	43.2566	28.2482	30.1158	8.77098
2.41376	22.2733	4.07129	9.70302	47.4311	30.9766	2.8127	8.94142	4.80328	6.92734	39.3034	25.8541	30.103	6.92271
2.28933	19.5416	4.09259	10.5663	52.362	29.3382	2.97022	8.94574	4.76029	5.62715	34.7412	25.5827	30.0789	5.06408
2.54378	21.3239	4.81705	11.1955	52.653	33.7132	3.55506	9.21482	4.97466	5.99357	34.6106	29.3007	30.0596	3.04428
2.84274	26.7764	7.28622	11.7685	59.5	35.0832	3.56153	8.80107	6.54903	6.52893	34.731	30.2604	30.0707	1.13153
2.85971	26.181	7.6017	11.3062	56.8974	33.8506	19.5958	10.0171	7.37322	7.64837	36.0526	31.9971	30.0989	-0.747305

## Sheet: P04
ra l	oi l	oe l	ico l	mf l	es l	ra l	oi l	oe l	ico l	mf l	es l	Kippung	Rotation
10.6299	5.53914	4.84608	6.64684	44.7183	29.6717	3.32552	7.55952	3.34916	4.62764	24.7592	28.2732	30.0843	-0.189794
3.16334	5.3229	4.82635	6.889	39.6238	31.8165	3.45957	6.69488	3.30309	4.82548	21.694	22.4673	30.0778	-2.15604
3.36202	5.36326	5.49163	7.72193	50.1559	30.3458	3.88067	5.7547	3.10013	4.279	20.0556	25.1772	30.0925	-3.87387
3.75508	5.99089	5.35855	7.18091	45.5524	30.7614	3.85192	6.23795	3.12328	4.32179	20.2702	23.7518	30.09	-5.38587
3.47596	6.1102	5.15404	7.83171	44.223	30.7761	3.46386	6.50692	3.29913	4.96816	21.5376	24.4681	30.0965	-7.42358
2.76651	5.74526	4.39994	7.68543	45.749	30.3343	3.13742	6.27225	3.03133	5.29731	21.3867	23.775	30.1001	-9.27478
2.6978	5.56324	4.22661	6.93684	41.8762	28.7091	3.13424	7.17851	2.94358	5.16196	23.0786	22.4823	30.0869	-11.0354
2.92354	5.685	4.6358	8.06288	44.4692	29.782	3.5268	6.0063	3.11279	3.79724	18.7805	17.2647	30.0796	-12.7258
2.91723	5.30433	4.6071	8.45883	45.9651	29.1914	3.54839	6.59129	3.18253	3.30028	15.937	19.2956	30.0952	-14.9182
3.17125	5.14043	4.34011	8.31881	44.3331	29.4935	3.83816	5.94144	3.57734	3.35982	13.3208	16.5761	30.1184	-16.9732
3.3146	5.72308	4.7052	8.24784	44.1588	29.8015	3.77674	5.54858	3.75812	3.23279	12.6397	18.4532	30.1245	-18.7537
3.37518	6.04071	4.58076	7.89318	48.0604	31.1523	4.18395	5.39248	3.55483	3.41061	12.4512	18.2366	30.1216	-20.2999
3.83317	5.7902	4.68652	9.48133	47.2698	36.2304	3.98043	5.93395	3.2459	3.21661	13.1626	14.0541	30.1051	-22.3203
3.80192	5.73601	4.17364	10.1577	43.4806	30.4119	3.81088	5.58532	2.88075	3.44331	11.0874	14.9467	30.0978	-24.4179
3.35458	5.81631	4.20571	9.7324	47.2357	30.1383	3.7515	4.45905	2.70594	2.75049	11.2281	11.2266	30.0915	-26.2765
3.30717	5.6894	5.34917	9.91316	48.8881	35.0326	3.56603	4.74051	2.76877	2.60108	12.1919	10.7	30.0945	-28.0804
3.3829	5.87564	5.56682	9.76505	42.8746	33.604	3.51744	4.84263	2.92783	2.7141	12.5341	9.94138	30.0907	-29.7839
3.50849	6.05002	5.50346	9.6791	42.3593	31.794	3.60892	4.64869	2.37945	3.80407	11.4427	10.6281	30.0914	-31.6884
3.61595	6.02952	5.39962	11.708	45.5558	29.991	3.57006	4.58018	2.51657	3.66467	11.0362	10.0746	30.1086	-33.4648
3.65808	6.30243	5.63603	11.4828	40.8931	29.7089	3.65813	4.19255	2.7047	3.35472	10.661	9.55999	30.1211	-35.209
3.81373	7.92948	5.74825	10.1278	39.8609	28.4629	3.73102	4.41684	3.18852	3.26814	10.3171	8.81615	30.1171	-37.1392
4.15625	8.15697	7.06213	10.9305	41.5771	28.0166	3.61731	4.51246	3.00819	3.19425	10.3853	9.03894	30.1069	-39.0547
3.95957	7.09808	7.40189	10.594	40.914	25.5537	3.70001	4.52991	2.84345	3.05404	10.8615	8.23177	30.101	-41.0225
3.14151	7.25366	9.01178	12.5722	39.1499	22.2715	3.88079	4.19048	2.28531	2.39282	9.71518	7.97068	30.1046	-42.9136
3.79744	8.06734	9.20241	11.0817	38.524	26.6987	4.05512	3.02267	3.20586	2.20261	9.10409	6.89675	30.1187	-44.8067
4.17479	8.71213	8.81443	10.1268	39.0465	24.7864	3.97848	1.93168	3.42366	2.19045	8.16486	6.35495	30.1221	-46.7085
4.27089	9.12197	8.51701	10.3725	39.0397	26.7092	3.63519	1.82851	2.93069	2.09091	9.00782	5.54014	30.1255	-48.4434
4.46233	11.4906	10.4615	10.9458	33.1435	23.6976	3.69376	1.64235	2.9397	1.82948	8.16511	4.55113	30.1424	-50.0173
5.19505	11.7617	11.472	11.5668	37.0134	27.7464	4.31217	1.99274	3.16306	2.27644	8.15038	4.71551	30.1586	-51.8917
5.54806	12.153	14.038	12.5288	38.8296	27.3826	4.5904	2.58587	3.14045	2.84799	8.39131	5.19629	30.1556	-53.7922
4.90586	11.8068	13.0544	12.2364	33.7347	24.6029	4.32451	2.6133	3.92717	2.99111	8.04339	5.42754	30.148	-55.5255
4.04673	12.7764	11.8446	11.7546	29.0642	25.4069	3.86194	1.39235	3.9065	2.00281	8.18651	4.44164	30.1619	-57.2105
4.13353	11.2504	10.7138	12.0085	32.2552	24.1245	4.06275	1.28609	3.74913	1.87103	8.80341	4.61442	30.1722	-59.2354
4.44072	13.1158	10.7562	12.1281	31.3342	21.6941	3.95149	1.49013	3.9416	1.83433	8.25779	3.51034	30.182	-60.7683
4.62517	16.8013	9.86744	12.2429	27.4679	17.5386	4.00016	1.69571	3.97445	1.97862	7.63062	2.47667	30.1776	-62.5534
4.53363	18.0289	12.3505	11.4252	28.0571	18.9948	4.14966	2.0444	4.21154	2.01267	6.50643	2.71605	30.1662	-64.4419
4.8765	19.5488	18.0855	11.5732	27.3287	21.0906	4.4115	2.71697	4.02197	3.03704	6.34878	4.20891	30.1493	-66.5792
5.25209	17.2239	19.0449	12.1902	26.8532	21.9838	4.47366	2.8212	3.46159	3.05457	6.25227	4.40731	30.1299	-68.6029
5.4448	17.1611	18.1197	12.6313	24.3972	19.5948	4.18265	2.54493	5.04398	2.62127	7.05355	3.58397	30.1228	-70.2974
5.86425	18.6117	18.6646	13.6256	24.5694	16.6201	3.81465	2.24484	5.6223	2.61414	6.83753	3.15621	30.1248	-72.0046
6.61389	18.5776	17.7607	14.1979	24.8393	20.0543	4.13086	1.98191	4.55622	2.3084	6.7743	3.04707	30.1234	-73.7306
7.14037	19.1866	18.1115	14.1495	25.9606	19.8911	4.12804	2.02713	4.59183	2.25925	8.25309	2.67486	30.1348	-75.6425
6.64636	22.1185	20.3235	13.0469	24.4404	17.3275	3.96498	2.198	4.89666	2.26816	8.10832	2.8417	30.1612	-77.4576
9.69121	24.0503	18.2055	13.6997	24.3218	14.4523	4.16041	3.34559	5.85364	3.05812	8.25089	4.44764	30.1723	-79.3543
10.8301	27.8993	22.403	13.2434	24.1759	14.9608	4.53821	3.80513	5.88381	3.34421	6.96981	4.38526	30.1755	-81.0242
11.0965	24.9427	19.1945	14.5306	22.881	15.6717	4.69514	3.69863	5.8049	3.18295	6.17847	3.63087	30.1616	-83.0158
9.21713	31.8165	22.0481	13.205	23.5332	17.8024	4.51408	3.4065	6.58771	3.195	7.01662	2.41589	30.1575	-84.779
11.2035	28.098	19.8411	13.2475	19.973	17.0294	4.78312	3.40478	7.20489	3.25068	6.33347	2.41053	30.1609	-86.7203
11.5787	24.0079	18.3209	14.6528	22.0611	19.1736	4.69867	3.15978	6.34127	3.16483	5.83521	2.57487	30.1775	-88.6337
11.2135	22.4387	20.8833	14.9051	19.3856	18.4854	4.32196	3.22024	5.93149	2.94281	5.38826	2.8179	30.1903	-90.2151
10.1713	24.4598	21.6326	13.5195	18.6554	19.1674	4.54799	3.74404	6.30992	4.42816	6.35284	3.75371	30.1938	-91.6224
14.0892	29.8121	21.7964	12.8835	13.6977	17.3503	4.87305	3.99869	7.37947	4.81243	5.8804	3.61407	30.1861	-93.4121
15.2308	28.6625	17.996	13.3685	13.9244	18.7603	5.11889	3.97103	5.95812	4.7438	5.18844	3.04006	30.1814	-95.3583
18.0391	26.7422	22.6821	12.6957	15.2312	16.742	5.482	4.29832	5.52215	4.90855	4.06912	2.86772	30.1745	-97.3301
15.9267	30.5098	23.0551	12.4392	16.4371	18.2669	5.21196	4.15345	6.48029	4.44786	4.78258	2.82444	30.1812	-99.1787
16.8048	32.2139	22.4617	11.5936	14.0231	16.3672	5.27354	5.33082	7.01548	4.4128	4.31578	2.26629	30.1736	-100.78
17.8609	36.2317	21.8443	11.6238	11.7345	16.3846	6.99276	9.97777	6.06233	5.56965	4.30433	2.85867	30.1639	-102.284
17.8506	37.3217	21.8696	11.7176	12.4288	16.3455	7.21684	10.6862	8.49011	6.05745	5.01736	4.37688	30.1513	-104.272
17.9333	36.2979	20.1854	13.31	11.9284	17.7118	6.22713	7.34638	8.9442	5.61789	5.14589	4.17829	30.1442	-106.125
21.1464	28.8102	24.6769	13.2788	9.93755	13.2505	6.16813	6.17649	7.96014	3.736	4.23441	2.66217	30.1488	-107.864
20.8552	29.0203	24.9502	12.2015	10.2076	13.1119	7.19834	6.85029	8.65959	4.05575	4.38894	2.81313	30.1489	-109.404
21.0122	28.7989	21.3229	12.9953	9.68893	10.3434	7.58946	8.26185	10.0792	4.82868	4.3231	2.82018	30.1565	-111.511
18.3684	30.8158	21.3868	13.1492	7.55895	7.94369	7.61343	7.90871	9.14732	4.54097	3.8155	3.12725	30.1617	-113.117
22.932	31.0857	24.1014	12.4053	6.53266	6.9893	7.75703	8.98234	8.42154	4.32634	3.61195	3.56697	30.1605	-115.173
23.3665	36.4181	24.6829	11.97	6.09134	7.06879	7.95577	10.3913	9.82192	4.57176	4.65779	4.40785	30.1453	-117.029
22.5725	36.7504	26.0483	13.1149	6.67737	6.395	8.45497	10.7965	9.98185	4.98891	4.91386	4.23412	30.1234	-119.078
23.1236	37.0519	21.4509	12.7383	5.51208	4.62661	8.346	9.59053	13.0438	5.58369	3.58625	2.67061	30.1062	-120.787
21.7394	37.3226	24.3166	11.6186	5.4598	4.09959	8.93355	11.2178	13.5463	6.44632	4.44198	2.64625	30.1039	-122.733
20.0688	34.7352	27.1676	13.3696	5.73395	4.31433	9.97892	12.4643	11.6656	6.94177	4.98374	2.68045	30.0976	-124.461
19.3805	40.1378	26.2366	13.7989	5.77368	4.44903	10.7757	16.9905	12.0715	7.15934	5.03117	3.01384	30.1025	-126.276
20.5445	38.1174	25.7146	13.2366	5.79323	4.60262	14.9876	18.0557	12.0984	6.77801	4.76393	3.52261	30.1002	-128.234
20.9212	35.6647	28.6075	14.0014	6.42095	5.40657	17.1274	16.4568	13.8483	7.66808	4.35764	3.88074	30.0985	-130.108
23.4509	34.5731	31.3032	12.3468	6.48515	5.28732	18.0952	17.4352	16.2894	7.60588	4.63519	3.56704	30.0922	-132.004
25.3514	37.0504	31.6944	13.5695	6.0305	4.32053	17.5964	19.8209	15.8713	6.65656	4.26853	2.61817	30.0925	-133.535
24.8222	37.3419	26.8659	12.9318	5.37071	3.86524	15.7244	20.4797	14.866	6.04443	4.18019	2.3597	30.0824	-135.175
26.1937	42.5071	26.8651	13.3451	5.4349	3.43618	15.2483	17.9493	15.5753	6.10061	4.00373	2.26067	30.0828	-137.182
25.3863	35.4881	31.2411	12.3832	5.51201	3.44954	18.2065	19.116	15.5549	6.42556	4.07528	2.55406	30.0929	-139.15
28.034	32.7432	22.2159	10.9436	5.32161	3.81516	19.6526	22.6351	18.1538	6.95993	4.05594	2.98726	30.1026	-140.906
31.8612	41.7919	22.9263	10.687	6.25357	6.86903	18.8474	27.0109	19.0213	7.43299	5.80259	5.23167	30.0899	-142.705
31.4903	38.4272	22.0175	11.6665	6.10873	6.76996	18.3468	23.5209	15.137	7.29778	5.64491	5.15186	30.08	-144.628
29.2926	39.9723	23.8286	11.7882	5.4594	4.27291	20.0692	23.0079	13.8134	8.1543	4.55503	3.66453	30.0872	-146.202
25.1345	32.7477	22.7494	9.85365	4.99454	3.43696	21.0412	17.1305	15.7107	7.73229	3.65306	3.19452	30.1045	-147.556
26.7193	40.361	25.9342	9.97161	4.80378	4.40718	19.8945	33.8518	18.4711	12.2757	4.68408	3.47974	30.1198	-149.712
26.6897	43.5363	27.5296	10.834	4.96038	4.55981	24.26	26.3238	21.5039	13.6215	5.26568	3.88297	30.1376	-152.125
24.9186	37.2428	27.7877	10.9607	4.92978	3.94343	25.218	31.4921	19.1716	11.6028	4.71779	3.78167	30.1555	-154.017
29.5259	36.9775	29.6504	10.8414	6.34319	5.64445	24.8843	34.1339	19.9778	11.1822	5.91282	4.73223	30.1505	-155.716
30.5566	36.686	25.4589	10.6987	5.53928	5.53655	23.6969	32.1675	19.7146	10.5307	5.84274	4.68601	30.1472	-157.507
30.442	36.3691	29.3954	11.9899	4.99649	4.65168	28.3346	33.5439	20.3233	9.32273	5.38504	4.00943	30.1439	-159.447
26.1319	37.0347	29.0976	11.4782	4.59914	2.94001	23.5118	28.0114	21.7285	9.3754	4.39774	2.41418	30.145	-161.384
32.7817	39.6209	25.0813	11.4216	4.817	2.9309	23.7966	30.3389	21.0845	11.9051	4.21193	2.73012	30.1402	-162.873
28.4626	32.3927	24.5516	10.2264	4.49606	3.15757	24.068	26.9879	20.6417	12.185	4.22878	3.104	30.1485	-164.606
25.5867	34.9686	24.5844	11.4577	5.33562	3.41444	31.1602	25.1398	22.6848	11.9193	4.70183	3.51204	30.1614	-166.159
31.0794	35.4058	24.3166	9.38245	6.59246	5.56282	30.0074	27.0731	24.4044	13.3612	5.95713	5.15498	30.158	-167.854
29.6136	39.7321	24.0363	9.20173	6.4	5.89916	27.077	24.9011	22.5744	13.1307	5.89359	5.1845	30.153	-169.433
28.9703	33.4935	23.7441	10.9417	5.36949	5.69535	23.4126	31.6512	20.9555	12.6584	5.42576	5.25037	30.161	-171.234
22.4452	38.7134	25.2361	8.92921	4.14621	3.62254	25.385	30.5996	24.8811	11.7207	3.83749	3.57808	30.1706	-173.033
23.6868	33.5959	19.4442	8.29566	4.31937	3.2244	31.0157	31.2261	28.6034	11.5781	4.58421	3.65251	30.1486	-174.744
23.4587	32.8328	18.9909	9.22293	4.16417	2.96705	25.5598	26.9931	26.0335	10.9497	4.33699	2.83448	30.1205	-176.406
22.9559	37.6365	18.8471	7.98664	4.0761	3.0903	31.1367	27.5646	21.2947	14.3507	3.9636	2.90086	30.1315	-131.066
23.7199	36.9035	21.9098	8.30909	5.63112	4.21372	30.1532	28.0144	24.8527	12.3541	4.68112	4.06314	30.1538	12.8839
23.4072	34.6467	24.1661	8.09172	5.77383	4.80271	25.9633	36.8156	28.8054	13.7175	5.78524	5.1837	30.1703	156.497
23.0812	30.7215	23.099	7.3249	5.86111	5.08287	26.0643	37.2838	33.3873	13.1032	5.73882	5.20278	30.1722	175.597
23.6094	29.1963	20.9502	7.18028	4.45983	3.40942	29.4622	36.2654	31.717	15.6344	4.95053	3.38899	30.1651	173.693
21.1768	28.6587	19.6203	6.24089	4.6066	3.05376	28.1523	37.3836	31.2237	16.6532	4.71311	3.14928	30.15	172.048
22.6063	29.9253	20.6773	6.75056	4.90561	2.85086	29.5681	33.9801	33.2536	15.6852	4.79795	3.17982	30.1391	170.136
19.757	29.032	19.9116	6.31875	4.27624	2.99099	30.9768	31.4514	32.0927	13.4799	4.98144	3.1811	30.1403	168.648
16.9548	24.9067	17.4077	7.13029	5.24794	3.65576	28.8563	39.7904	39.1286	16.27	6.23971	4.36595	30.1402	167.185
18.2054	30.4562	19.9168	6.98827	6.48841	5.0984	32.1356	40.2241	32.8016	16.4847	8.45041	6.00067	30.1435	165.272
19.4038	28.1953	21.7206	7.06515	6.26886	4.80939	25.4824	51.0999	41.9556	20.0344	7.71032	5.84064	30.1512	163.358
18.8539	21.454	16.443	4.71654	3.64687	2.78344	20.0493	33.9656	35.2038	16.0035	4.52645	3.71035	30.1519	161.816
16.1487	19.5484	16.1266	4.32198	3.64224	2.72009	22.4551	40.0454	33.4728	17.0886	5.33377	3.85302	30.1401	160.054
15.0104	19.0443	19.6217	4.8178	4.09359	2.64133	24.5241	50.4399	33.6503	17.2755	6.27833	4.28958	30.118	158.234
14.8969	20.2593	19.7821	4.76113	4.19176	2.78089	28.2848	41.6717	33.8039	17.4548	6.25192	3.99157	30.117	156.476
17.8556	19.6412	16.3052	5.09327	5.19396	4.41743	29.6342	41.881	33.9329	17.6261	7.33776	4.75278	30.1399	154.572
17.2411	16.8351	16.0708	4.97211	5.52569	5.33999	28.6618	42.0625	34.0371	17.7894	7.31012	5.43598	30.1442	152.948
17.6336	18.2119	15.0326	4.80906	5.49572	5.01432	26.7185	42.2156	42.191	17.9443	7.01889	5.95029	30.1395	150.81
16.9324	20.1415	12.2519	3.86214	4.34933	3.21221	23.6451	42.3401	36.0198	19.9108	6.12513	5.42326	30.1319	149.556
16.5086	22.034	16.4175	3.35045	3.93671	3.01678	26.54	51.0491	41.5953	20.9957	6.57538	5.0281	30.1252	148.833
15.5105	21.2575	16.8766	3.44492	4.1525	3.10973	31.6041	48.7334	34.1969	20.1649	6.42534	4.40655	30.1287	147.121
14.0742	19.0776	15.2971	3.72658	3.67399	3.40006	30.5605	52.6169	34.1708	18.8588	5.79841	4.25515	30.1437	144.432
14.6711	13.417	14.4261	3.6927	4.27412	5.11816	28.3259	49.0248	34.2902	17.1815	5.64704	6.14846	30.151	142.176
15.101	14.8137	13.1089	3.62852	4.7547	5.01768	24.6419	42.5202	29.7621	16.9636	6.84555	6.49135	30.1398	140.286
14.1177	16.2437	10.7225	4.17219	4.3607	4.86048	22.8882	34.4841	32.5759	19.8918	6.94576	6.71784	30.1283	138.513
12.7821	15.3081	9.75201	4.32387	2.83108	2.57117	22.5788	44.6374	34.5409	19.7067	5.50824	4.2534	30.1201	136.676
11.5759	12.058	9.36418	3.2385	2.66637	2.49298	20.8355	50.1211	32.0756	17.8638	5.22279	4.53083	30.1215	134.934
10.531	11.7222	9.99656	2.25971	2.72363	2.67093	21.1206	46.891	28.0017	18.9865	5.01646	5.44489	30.1253	133.375
10.3556	11.6143	9.31738	2.4519	3.09046	2.50636	21.149	38.5646	28.3978	19.036	5.37247	5.54297	30.1195	131.579
10.9713	10.6737	9.06164	2.52119	3.91724	3.29937	20.3806	36.1864	30.1579	15.9773	6.33333	5.62193	30.1242	129.815
10.3426	9.24626	10.2697	2.6018	3.84941	3.81001	20.1353	38.5812	24.5318	19.1033	6.10625	5.61719	30.1313	128.192
7.37309	7.03477	9.85279	2.35633	3.93467	3.83495	22.1418	40.4022	32.4027	16.307	6.61825	5.96776	30.1283	126.427
7.11357	4.96869	8.15298	2.30418	3.36132	2.46021	21.071	38.7688	25.0416	19.1275	11.5804	4.91661	30.1128	124.632
6.8244	5.26924	8.36323	2.10369	3.16818	2.32427	20.213	37.6526	27.595	16.3612	12.1141	5.24711	30.099	122.958
6.23666	5.4073	8.54003	2.1883	3.49481	2.88071	16.4454	40.3905	36.2494	18.1736	12.6637	5.9789	30.104	121.025
6.54998	5.29185	7.0928	1.87196	3.42017	2.93757	18.175	44.8991	34.9213	18.4846	8.64817	9.3859	30.1223	119.264
7.67994	5.72954	7.75693	1.92396	4.11683	3.49101	19.2682	41.657	33.8837	17.6132	8.99387	9.06341	30.1346	117.404
7.51606	5.11819	7.49849	1.83502	4.33206	3.63563	18.2084	41.2274	30.1552	17.1263	14.4054	7.40543	30.1124	115.695
6.44758	3.6256	6.65546	1.57102	4.24415	3.41751	17.6042	42.2955	28.8401	20.006	15.0155	7.39893	30.1108	113.9
4.8162	3.21977	6.40781	1.4446	3.71244	4.90241	16.3323	38.6088	27.4323	19.8792	10.9816	10.8509	30.1283	112.003
3.87211	2.93299	5.5541	1.42768	3.64965	6.63519	12.341	33.8743	27.3541	18.3617	13.3998	14.3616	30.1394	110.381
3.5833	2.54123	4.51275	1.28413	3.46233	6.95643	12.2692	33.9187	29.2845	20.226	13.6491	12.9774	30.1546	108.782
3.8696	2.4475	4.0163	1.40558	3.51026	5.4605	12.13	30.2916	27.7244	18.7212	13.8398	12.9453	30.145	107.267
5.74694	2.90947	4.69121	2.54683	4.27063	6.00223	12.8747	26.0363	20.3103	18.281	15.8618	13.5724	30.132	105.916
6.68594	3.10118	5.37767	2.62393	4.7586	6.68699	12.5446	27.1596	20.5346	19.4174	16.8718	14.0878	30.1194	103.912
6.34235	2.90848	5.30411	2.43817	4.54195	6.88436	11.2376	28.1568	20.5886	18.5861	19.1726	11.9538	30.1144	101.867
4.20727	2.69152	4.94239	1.09676	4.69828	6.1254	11.0283	34.1227	23.4101	17.3237	24.4874	14.7786	30.134	99.9385
3.98868	2.83196	4.36882	1.35768	4.7283	4.23658	9.91977	35.076	21.4632	16.7722	24.1505	15.3535	30.1532	98.4085
3.88552	2.46192	4.59221	1.44368	4.95398	3.77671	10.6314	30.9396	19.8513	17.7213	22.6734	16.3858	30.1567	96.6433
3.6837	2.49659	4.57183	1.42868	4.32527	5.04418	9.79376	23.4873	20.5891	17.406	22.7689	16.4365	30.1549	94.6983
4.47962	3.20529	4.60144	2.00639	4.87808	6.91066	7.92046	24.8919	20.1118	19.541	26.8225	18.1252	30.1656	92.8878
4.77932	3.25965	4.53201	1.98941	5.41774	7.43161	7.2488	22.5207	15.6937	18.8412	26.4074	19.2336	30.1706	91.3519
4.19881	2.37576	3.98946	1.43229	5.64359	6.37557	6.5298	29.2289	15.236	18.0722	26.107	18.6653	30.1725	89.478
3.54437	1.80704	4.24593	1.29103	6.24575	5.28988	6.70393	17.9411	13.9894	16.6351	25.465	17.9391	30.1698	87.6208
3.6786	1.85887	4.15156	1.63617	6.38244	6.63948	6.34727	19.2827	17.1246	15.6596	26.2093	21.633	30.1696	85.7439
3.35166	1.84274	3.85726	1.70015	6.1759	8.74634	5.40452	19.7808	16.1888	15.7213	26.9533	23.4547	30.159	84.1418
3.73649	2.26786	3.44186	1.63442	6.37015	8.06862	5.00934	19.3024	15.1475	16.2013	32.5507	24.0959	30.1436	82.3859
4.06874	2.43591	3.20473	1.47253	6.41045	8.32761	4.62326	19.1582	11.5498	16.1567	28.4352	20.6922	30.1306	80.9033
3.81659	2.36066	3.15187	1.45626	5.9558	7.94062	4.28802	22.1713	12.1328	15.8835	33.6842	17.9703	30.1306	79.1509
2.5122	1.78212	3.17675	1.24339	6.24292	8.08367	3.82118	23.3019	10.9294	15.2379	31.238	25.3377	30.1444	77.2835
2.47137	1.65116	3.75879	1.34025	5.84991	6.79208	3.8288	22.4256	10.5299	16.1348	27.4134	26.2727	30.1575	75.4673
2.7997	1.52672	4.28089	1.38863	5.66645	7.68149	3.06339	15.4041	9.51105	17.1215	30.1801	22.3684	30.1677	74.0378
2.95498	1.64713	4.4015	1.52055	6.58276	8.55972	2.94689	21.3737	9.65233	17.0334	32.7437	22.9151	30.1659	72.2745
3.63106	2.55682	4.17046	1.797	8.86925	10.9274	2.67432	20.2091	8.5555	13.6769	36.6063	24.0425	30.168	70.0284
3.53528	2.9456	3.80096	1.71355	8.95904	10.9941	2.92354	12.7692	7.52231	13.9946	37.2015	27.3949	30.1649	67.8746
3.28618	2.56083	3.54467	1.66638	8.61102	11.393	2.90689	12.0926	5.7448	11.3844	34.7643	27.0028	30.1532	66.0201
2.83543	2.25928	3.95141	1.61645	8.09668	9.73769	2.56297	12.6758	5.74444	10.9711	33.2301	26.5082	30.1404	64.205
2.87882	2.18761	4.03941	1.5485	8.86528	8.85175	2.32459	14.3654	5.93476	11.4626	38.1878	31.5276	30.126	62.5562
2.67906	2.57448	4.10652	1.52243	10.345	9.78184	2.4101	15.4711	4.93195	10.4587	35.8174	32.9806	30.1284	60.8807
2.93799	4.93787	4.22899	1.79238	11.6923	10.5974	2.63334	14.0584	5.0628	10.0705	35.7253	33.1891	30.1423	59.4757
3.87853	5.44794	4.55312	1.98546	12.4977	11.322	2.80554	14.8783	5.47582	9.92508	35.4766	32.7934	30.1557	57.4422
3.86838	4.42924	4.43901	1.79194	13.3433	11.0595	2.70541	14.8384	5.38153	10.0141	41.2104	34.597	30.1539	55.4741
2.93619	3.77069	4.23701	1.75608	12.3137	11.349	2.34094	13.4867	4.30006	10.4254	39.607	36.0289	30.1516	53.5899
2.67685	3.67516	3.98771	1.84705	11.4906	13.4863	2.27406	10.9284	3.71479	11.1073	34.5948	34.248	30.1573	51.8009
2.60512	3.46249	3.75518	1.81903	12.845	15.2723	2.20095	10.4348	3.85888	11.4258	38.9747	31.7798	30.1622	49.9471
2.37024	3.29781	4.0215	1.98418	13.9746	14.5518	2.31039	10.0066	4.21642	9.74028	41.7947	29.4429	30.1711	47.8962
2.69399	3.4562	4.00179	1.9682	15.6789	17.2957	2.29954	11.4583	4.56497	10.3384	42.451	29.0454	30.163	46.1409
3.42955	3.52366	4.30288	2.2757	17.5371	18.5103	2.62687	13.5518	5.096	10.5639	42.2365	32.332	30.1461	44.2198
3.39957	3.42406	4.17174	2.41614	20.4178	20.6971	2.76813	13.5725	5.21922	11.269	43.5495	33.004	30.1554	42.3833
2.67854	3.49711	4.06155	2.46513	24.3063	21.0268	2.52042	12.1008	4.04783	10.462	42.7313	36.9399	30.1731	40.4461
2.58019	4.25766	3.93051	2.67131	20.2456	22.8993	2.77156	9.67183	3.55261	9.7774	40.7207	37.8223	30.1691	38.7025
2.58026	4.40529	4.0674	2.8931	21.2819	24.6509	2.85005	9.9028	3.62562	9.7846	41.2296	33.5921	30.1572	36.9257
2.67484	4.66306	4.00072	2.76678	26.4635	24.1185	2.59952	11.8317	3.83613	9.12571	40.522	38.1778	30.1629	34.846
3.26287	5.39734	3.69746	2.62151	23.6007	25.7687	2.57708	11.7027	4.3281	7.41493	37.7406	33.9802	30.1641	33.2935
3.39195	5.8971	3.12767	2.868	25.2864	23.4851	2.89765	11.3779	4.35841	7.2586	40.416	31.9388	30.1638	31.4979
3.53806	5.40886	3.41772	3.64493	28.8359	30.0232	2.87497	11.6524	4.53571	7.07852	40.2387	36.9523	30.1688	29.8679
3.95151	4.9273	3.99834	3.46135	27.4076	30.3048	2.62865	10.8318	3.89706	7.98745	39.9884	32.8181	30.16	28.2807
4.06943	4.77298	3.88776	3.62739	34.3162	26.4595	2.51171	9.47543	3.12963	7.39033	35.9	32.5025	30.1421	26.3848
4.1835	4.7892	3.83914	3.54427	34.1199	29.4779	2.46276	9.96466	3.14523	6.37767	38.3559	30.096	30.1437	24.4925
2.58309	4.3879	3.59777	4.42436	34.3077	32.874	2.5301	9.22535	3.78871	6.97847	41.9629	32.9633	30.159	22.6141
3.05086	5.20032	4.1852	4.29698	32.9071	33.8546	2.63171	11.0647	4.07109	6.54303	37.2833	32.6084	30.1732	20.877
3.11479	6.08335	4.46005	3.9827	36.5203	34.1752	2.74669	10.0084	3.76145	6.54458	33.0377	28.1715	30.1656	18.826
2.76387	6.83042	4.42382	4.14678	37.0649	30.4494	2.69843	9.17222	3.57355	6.14642	34.1361	29.4229	30.1562	17.1875
2.62349	6.57238	4.35359	4.35109	35.8178	36.5528	3.04129	8.68816	3.91234	5.48488	33.3559	32.2231	30.1681	15.3321
2.77388	6.50025	5.0403	6.28934	46.751	36.6698	3.30315	8.54461	4.1094	5.0165	29.4979	29.5512	30.1834	13.5552
2.94537	6.99615	5.21481	6.85574	43.325	35.9359	3.36485	9.61911	4.06456	5.45627	35.046	29.8075	30.1825	11.3515
3.37021	7.24608	4.69603	6.8749	50.3967	35.908	3.4605	11.2195	3.96276	6.49901	34.1682	28.1702	30.1834	9.67292
3.65513	7.58352	4.57717	5.56505	50.9749	36.1967	3.55844	10.9247	3.78984	6.23951	35.2965	28.6762	30.1729	8.54717
3.62201	7.11204	4.40872	5.27671	46.8639	33.6048	3.59034	9.30393	4.12389	5.75942	28.8294	25.2605	30.1434	7.32214
2.89233	7.4627	3.73134	5.67314	50.8197	38.0586	3.36987	9.46869	4.0495	4.75693	30.0318	25.8926	30.1292	5.57088
2.68729	7.03782	3.79409	6.09041	53.7314	39.2796	3.26415	10.0466	4.21436	3.96839	27.9487	24.7237	30.1541	3.67795
2.49517	6.69029	4.16287	6.17766	52.7962	40.5369	3.01721	9.76758	4.05181	4.39715	26.4223	24.9015	30.1781	1.72073
2.73606	6.38883	4.58159	7.80732	61.3757	41.8315	10.9072	10.1845	4.15133	5.03496	27.2919	23.4575	30.1794	-0.317588

## Sheet: P05
ra l	oi l	oe l	ico l	mf l	es l	ra l	oi l	oe l	ico l	mf l	es l	Kippung	Rotation
1.90407	13.1134	5.66298	17.7939	40.0558	33.9339	1.68392	11.4865	3.57901	3.35646	20.5839	24.1171	30.0639	-0.44589
2.58686	15.9748	6.53606	16.0949	46.1159	30.8759	2.91679	10.1029	4.11312	4.83203	18.9006	23.6463	30.0485	-1.94786
2.80712	16.5175	9.89057	18.5181	53.8572	31.3287	3.16411	9.21219	4.30343	4.83279	19.0323	17.7774	30.0511	-3.894
2.51338	16.7082	10.382	21.342	50.3951	30.6852	2.59422	9.90844	4.20646	3.02054	13.665	13.5063	30.0582	-5.89326
2.57984	17.1031	10.7944	24.3612	49.3416	33.7755	2.15461	10.7551	3.14888	2.73274	14.5179	15.5549	30.045	-7.73869
2.366	16.9547	9.26766	22.5606	45.2223	34.3975	2.29157	10.065	3.09595	2.50874	16.0355	16.5882	30.0384	-9.40536
2.0822	16.4297	8.52741	20.6709	44.6688	34.6428	2.67216	10.6266	3.60163	2.63242	15.6227	16.4383	30.0471	-11.6683
2.71096	16.465	9.3948	20.0702	46.0353	34.4405	3.03314	9.72649	4.02752	2.52354	14.5411	11.5479	30.053	-13.5601
3.08017	17.5591	10.7525	21.0807	46.1305	34.2451	3.15421	9.28905	4.33137	2.57026	12.1606	10.6084	30.0672	-15.4993
3.04774	17.2769	10.7638	20.8154	41.0952	33.0358	2.32218	9.66624	4.25928	2.16094	10.9909	9.53119	30.0617	-17.2249
2.65373	17.1751	9.37482	22.3336	38.0564	30.6108	1.92905	8.84348	4.46388	1.92887	9.25513	8.91681	30.06	-18.9883
2.42116	19.3543	10.5269	23.2989	38.5858	27.252	2.39637	8.29621	3.89864	2.41801	10.8379	8.32356	30.0549	-21.0386
2.71541	20.3394	12.3131	22.0578	45.8316	30.4165	3.07157	8.98515	4.65305	2.79505	12.6823	9.05747	30.0363	-23.0619
2.96996	18.8955	12.3751	25.67	49.5165	31.042	3.20981	8.82992	5.04064	2.90699	13.9735	8.46746	30.0384	-24.8871
2.71511	17.5305	11.831	28.2295	48.7994	32.4488	2.75523	7.62741	5.01571	2.05918	13.4621	8.22132	30.0367	-26.7893
2.5944	21.5536	11.3235	29.3992	42.1616	32.9537	2.374	9.02007	5.14735	1.86915	11.4391	8.77892	30.0259	-28.3493
2.75529	26.4115	11.6465	25.2871	47.0618	33.099	2.31632	7.27158	5.10436	2.34341	11.9277	8.67584	30.0112	-30.0726
3.4381	32.8276	15.4139	25.4019	47.5381	27.2844	3.39981	7.1347	6.0343	2.49993	13.0192	9.1686	30.0238	-31.992
3.41857	27.4935	16.6396	25.4941	42.0879	26.6176	3.49187	6.84719	6.28046	2.36776	14.1656	8.49005	30.0368	-33.8592
3.59661	25.7046	14.9126	27.8257	51.0333	25.9586	3.04699	6.23691	5.16965	2.19159	13.998	8.86876	30.0342	-35.6339
3.29321	23.02	17.2467	28.7356	49.333	30.9706	2.51953	6.50851	6.18922	2.20546	12.3156	8.53238	30.013	-37.2454
3.89143	29.7217	19.6538	27.0827	44.8842	30.0942	3.12881	7.90223	7.48698	2.11032	11.1258	7.98664	29.99	-39.2281
6.64061	33.6041	21.5181	21.6364	37.4882	27.7321	6.0855	10.4377	8.593	2.42712	9.93879	8.63608	29.9885	-41.0942
6.51813	33.9385	18.7229	22.5236	33.6135	31.6168	6.07941	11.561	8.57361	2.60881	9.63459	8.631	30.0081	-43.1406
6.2264	34.0319	24.4191	26.7339	38.1673	22.7845	5.61197	8.71704	8.23432	2.58029	8.35641	7.62817	30.0117	-44.991
5.06801	29.545	27.2761	24.9368	35.9843	26.5647	2.82429	7.95978	6.04101	2.4393	6.30966	7.12818	30.0122	-46.7954
5.65288	32.4403	27.6494	25.028	38.7663	28.7742	2.58008	6.78892	5.37851	2.30722	8.59609	8.13179	30.0154	-48.7859
5.85872	32.053	23.7326	26.4599	34.9943	20.98	4.06621	7.96613	8.08084	3.28673	10.2223	8.84902	30.0281	-50.6436
5.62375	32.9733	26.6034	29.0497	34.1639	25.0988	4.38035	7.9003	8.07472	3.26935	10.197	8.23512	30.0355	-52.4709
5.86901	30.172	24.8333	28.8907	33.3306	27.2414	3.50992	5.60461	7.56412	3.32263	10.0606	7.96392	30.0416	-54.2461
7.28272	31.5448	25.429	25.4641	32.4959	19.6541	3.39582	5.18663	6.04052	2.18345	8.83774	6.41046	30.0248	-56.0702
7.31716	48.6186	39.2452	24.9954	31.6612	21.4105	3.22152	6.29547	6.35223	2.25536	9.39654	6.36651	30.0249	-57.9421
6.72113	51.7309	41.1874	29.2602	33.938	16.7635	4.11944	8.27412	7.03362	2.32775	6.96473	6.84755	30.0311	-59.7397
7.22549	55.5079	42.0546	27.0314	33.0881	18.6454	4.17251	7.53116	7.12418	2.44574	7.24519	6.83638	30.0465	-61.3375
6.3539	47.518	37.4372	26.5188	37.1445	14.536	3.92969	7.1459	6.57704	2.33215	7.07776	6.71545	30.0462	-63.1843
5.97548	50.1546	38.6111	26.584	35.8887	13.0665	2.52905	4.86542	5.54147	2.19061	6.8462	6.36472	30.0449	-65.0464
7.0815	43.7881	35.1486	23.0568	23.7516	9.98278	2.80726	4.60684	6.49578	2.2474	4.82657	5.60564	30.0394	-66.8434
9.81036	56.5551	42.2201	26.3418	27.8382	9.76213	3.98155	4.71625	6.85246	2.32758	5.48566	4.93458	30.036	-68.4805
9.67881	58.8788	48.4321	24.3828	23.9346	9.8949	4.44296	5.75699	7.51824	2.08167	5.01022	5.12341	30.0325	-70.2417
8.11922	63.0666	45.5112	20.8226	21.6471	8.37677	4.17068	5.75611	7.45479	2.16906	4.93504	5.45992	30.034	-71.9007
7.78754	57.2151	41.5984	23.3369	22.0565	7.47368	3.75698	5.0681	7.68699	2.05683	5.18222	4.97625	30.0455	-73.8366
8.19254	59.337	48.0959	21.2619	23.6693	7.47018	3.54882	4.80683	6.24404	2.55514	5.32634	4.69505	30.046	-75.9235
7.88391	52.7037	48.6714	19.5986	16.1547	6.78348	3.22486	5.28725	6.20109	2.66262	4.15328	5.11826	30.0292	-77.6725
8.68105	75.1784	48.3687	22.6341	11.8523	8.21183	3.63454	7.44276	6.16582	2.59373	3.89637	5.63251	30.0153	-79.5456
9.1843	75.2444	41.6588	18.0752	11.5077	7.10234	3.72881	8.006	6.17555	2.44822	3.89995	5.23363	30.0189	-81.5742
9.91844	69.8759	45.501	19.0527	10.2672	6.037	4.55354	8.04157	6.40022	2.23238	3.85282	5.05393	30.0411	-83.4433
10.5194	69.5081	47.6721	20.5855	11.6957	4.93989	5.34225	8.76421	6.52078	2.08527	3.47566	5.31227	30.0519	-85.1169
11.1825	74.1361	50.9134	20.746	11.086	5.27439	5.48619	7.96083	7.12402	2.08653	3.65078	5.59442	30.0443	-87.0456
11.8288	68.0498	57.0338	21.35	8.60355	5.6143	7.09128	8.75632	7.6005	2.39907	4.12752	5.21536	30.0277	-88.6331
13.3056	66.1346	51.4045	17.2027	8.1015	5.88675	7.68678	12.6958	9.26495	2.38724	3.87637	5.59192	30.0103	-90.3554
15.1185	76.5132	57.1247	18.3496	8.4114	4.93755	8.27444	12.2654	8.12246	2.06544	3.57512	5.74561	29.9986	-92.3305
13.601	98.1431	51.4361	19.0161	8.84221	4.35297	11.0005	14.4001	8.09884	2.17244	3.82558	5.67846	30.0122	-94.2298
13.5453	100.656	55.1317	17.8081	8.19294	4.52947	13.1309	14.709	7.55944	1.97407	3.66567	5.44339	30.02	-96.1871
13.9989	94.5588	58.5025	16.1023	7.03783	4.76066	17.2594	20.1762	8.04523	2.75426	3.51715	5.96746	30.0166	-98.0182
16.3667	92.5578	58.9113	17.7319	7.00963	4.65055	15.8973	21.114	9.61822	3.05901	3.20484	6.41928	30.0126	-99.3665
16.1284	87.2447	58.8483	19.2412	6.9341	4.419	15.6563	22.2661	10.8264	2.89821	3.65516	6.07231	30.0039	-100.747
16.6458	92.8664	63.4772	17.3404	7.40277	3.8815	19.3667	32.6028	11.8065	2.36607	4.01887	5.62284	29.9876	-102.539
15.5773	87.2541	68.387	17.8133	8.35088	3.69539	23.0629	39.1158	12.62	1.80164	3.91157	5.68892	29.9779	-104.696
17.0412	94.8072	69.5916	19.8255	8.21593	3.81889	25.012	43.0583	14.4369	2.56966	3.96604	5.49655	30.0046	-106.623
16.1404	103.775	66.4929	20.3845	8.10659	4.43808	24.6608	43.0063	15.2426	2.76915	4.43186	5.05156	30.0406	-108.42
17.7349	104.714	68.4632	16.2087	7.44941	4.74283	21.0277	39.7063	14.1605	2.31077	4.47245	5.35205	30.0509	-110.076
18.4771	115.058	69.0606	17.6578	7.19442	4.05116	18.3145	35.6778	13.7597	2.35017	4.37976	5.12487	30.0286	-111.942
19.3851	122.88	66.6413	13.2031	7.1722	3.68795	22.0902	48.5675	14.3488	2.40653	4.122	4.85158	30.0067	-115.093
22.1406	118.946	68.8932	13.3728	7.28032	4.24341	21.7683	48.3416	15.1833	2.90438	4.73994	5.68465	30.0198	-116.941
22.3562	111.184	68.7388	15.2096	8.32762	4.45562	22.0289	50.7907	13.9789	3.22469	6.07204	6.16146	30.0378	-118.085
21.502	96.8817	65.3191	15.8665	7.37565	4.30654	22.1985	45.4625	14.2226	2.99803	6.07765	5.77003	30.046	-119.454
23.1358	105.511	80.5482	15.5243	7.39174	3.37416	25.1325	46.3021	16.5774	3.35336	5.3276	4.93942	30.0453	-121.375
23.9179	113.841	71.4151	14.0691	8.27268	3.63122	24.4551	42.0106	16.548	3.24826	4.36688	5.47586	30.0418	-123.029
26.0843	114.743	71.6015	15.3358	8.7196	4.09461	24.5819	51.5033	22.6513	4.04751	4.63851	6.11092	30.0358	-124.63
25.113	124.281	81.2594	14.7238	7.65854	4.64365	29.8069	71.2707	26.2836	5.27456	5.32545	5.62152	30.0239	-126.477
23.7216	125.861	71.4789	12.655	6.29851	4.54821	33.2562	68.5853	22.8591	4.76938	4.66663	5.05118	29.9998	-128.233
26.6266	129.891	67.6391	14.4965	6.95107	3.75756	35.0762	92.1667	21.7941	4.62946	4.47932	5.3361	29.9842	-129.929
27.1663	123.51	65.6026	15.1812	7.12228	3.33965	37.4695	91.4693	25.0573	4.47153	4.41076	5.33311	29.9915	-131.721
24.6064	115.994	74.5822	15.3455	6.89008	3.79257	34.7819	87.9226	27.8058	6.39329	4.46648	5.19772	30.0194	-133.655
28.656	108.005	71.501	14.7279	8.21869	4.54197	45.967	84.5167	31.8425	7.24705	5.02373	6.14594	30.0324	-135.618
31.283	122.956	79.9302	15.2156	8.42158	4.47636	44.9388	97.5042	36.3521	7.53438	4.9794	6.4951	30.0361	-137.526
35.1146	116.43	71.2185	13.8464	7.54455	3.36665	54.2613	109.204	35.017	7.83859	4.43416	5.71619	30.0338	-139.305
37.0041	119.357	70.6909	14.4708	6.96874	3.39155	57.6245	116.147	37.7688	10.938	4.65623	5.62242	30.0259	-141.227
39.0897	129.896	62.9313	13.66	8.69513	3.9308	49.9072	87.1821	32.8835	13.6504	6.51583	6.34296	29.9959	-143.183
34.4444	129.574	67.4035	14.6099	8.64181	4.0843	50.6021	88.2254	33.7333	12.7649	6.61991	6.16013	29.9911	-145.201
34.6019	157.895	77.9295	12.3182	8.12951	3.89596	63.4367	107.092	37.708	9.47379	5.65039	5.53773	30.0099	-146.848
41.0819	128.077	74.3331	15.9964	8.10726	3.69608	55.7907	99.2781	33.787	9.60496	5.69527	5.26314	30.0282	-148.718
36.0338	142.928	62.8036	9.70701	8.83811	3.38562	54.3931	93.6194	32.3659	8.68604	6.79813	5.73532	30.0217	-150.461
34.0661	127.265	61.2083	10.2497	8.75323	3.21755	52.5053	113.987	35.0403	10.0987	7.53851	5.73717	30.0137	-152.559
37.2735	126.441	66.9841	11.8234	9.57702	3.57996	57.3338	92.4595	42.4348	13.1507	8.85188	5.88562	30.0103	-154.406
45.8218	125.522	66.2631	13.7068	10.4792	3.76753	57.5521	93.1079	39.2665	15.3384	8.41138	6.04121	30.019	-155.743
43.9858	124.51	65.4979	14.8621	9.9099	3.29541	48.2193	105.442	31.1243	14.831	6.76732	5.88781	30.0309	-157.138
34.9184	112.19	73.17	10.5553	8.60643	3.27659	51.2239	109.896	38.206	15.5625	5.39959	5.51465	30.052	-159.165
37.5427	112.323	69.5665	13.3817	7.94706	3.52551	57.358	114.972	38.8582	17.5359	5.7986	5.57279	30.0715	-161.39
38.3584	98.3071	59.0627	11.6187	9.12217	3.98795	57.6044	100.645	36.3753	15.9024	6.27288	6.3899	30.0795	-163.268
31.1587	119.585	57.4826	12.4285	8.5912	3.87331	47.152	95.3563	38.7263	17.1267	5.62669	6.04907	30.0859	-164.79
31.9224	91.2908	56.9763	11.9152	8.77631	3.91653	48.771	68.8287	40.8154	16.6293	6.14438	5.96822	30.0729	-166.627
38.7159	113.834	60.0611	12.0111	8.01543	4.119	55.1087	77.1413	39.2911	19.4495	6.20877	5.91675	30.0659	-168.444
44.2849	142.392	67.6485	9.74265	9.40127	4.22292	65.9112	99.1549	40.4741	19.7591	8	6.45627	30.0664	-170.028
33.9173	113.378	65.2502	10.3976	9.00982	4.75698	56.3162	114.776	41.5973	19.0212	7.7309	6.43621	30.0662	-171.763
33.6739	111.647	61.0345	11.1591	9.0868	4.87074	56.3717	126.015	55.0625	24.1289	8.50873	6.14371	30.0577	-173.375
42.1977	128.208	63.3997	8.51405	8.24007	4.40736	65.6006	103.72	46.3878	24.0287	7.10309	6.07092	30.0468	-174.901
40.4912	136.386	61.6609	11.8999	7.80961	3.96238	67.0808	99.6523	48.5956	20.9828	6.8467	6.04484	30.0385	-176.91
32.8036	106.073	54.3327	9.93652	7.54987	4.22143	73.6707	113.073	46.4347	20.382	7.57449	6.08388	30.0561	-86.1028
32.4688	104.099	48.777	8.68702	7.6288	4.36625	56.1857	95.3425	53.832	20.3807	8.70616	6.16264	30.0659	57.9211
32.1124	130.512	53.7885	8.90774	7.81191	3.44035	70.3431	114.577	56.4008	26.3229	8.95849	6.22152	30.062	177.524
31.7353	99.9955	58.9002	11.0488	7.64408	3.53631	69.2467	119.17	57.9759	28.1455	8.70049	6.05961	30.0527	175.627
41.3494	97.873	55.8337	9.91926	7.30562	3.54372	55.6234	94.2459	58.5516	23.8571	7.79598	6.08701	30.0471	173.899
30.9212	124.567	53.9976	9.24162	7.94803	3.38512	55.3571	93.7672	49.9712	22.8942	6.99901	6.4695	30.0263	172.064
38.7922	116.79	50.8677	8.2826	8.32058	3.47465	55.052	113.239	46.6531	27.5539	7.50445	6.55649	30.0057	170.023
35.3445	76.2387	41.3932	7.21985	6.99688	3.39414	54.7085	105.066	46.1609	29.4035	7.94994	5.56664	30.0112	168.198
35.1809	68.7496	33.9888	6.18378	6.98775	3.02054	54.3271	111.818	51.0817	25.5807	7.78512	5.8022	30.013	166.418
31.7746	68.8054	40.2703	5.12225	7.34305	3.51403	72.4204	101.672	51.3724	25.9787	7.7128	6.29335	30.0227	164.68
30.044	66.7511	37.3628	5.83557	7.48051	3.91077	53.6654	84.004	49.7695	29.2045	7.08625	5.79842	30.0182	163.174
31.6218	61.9827	32.3269	5.68288	7.40307	4.13129	48.1762	71.9935	48.4065	27.4149	6.73396	5.67853	30.0271	162.019
30.2629	63.9816	37.2973	4.71057	7.4179	3.04275	44.7455	65.9318	45.2313	27.499	6.69997	5.92461	30.0443	160.068
31.8427	74.32	40.4299	5.34619	7.60524	2.79556	47.6435	67.1572	49.6353	30.6931	7.1363	6.37348	30.0587	157.965
31.1542	78.7543	35.275	5.46432	7.59122	2.66732	50.0245	76.4356	57.6465	28.6281	6.86671	5.60758	30.052	156.219
28.8097	80.8911	35.6838	4.73199	7.37221	3.25943	55.4432	88.2882	61.2026	28.0101	6.34991	5.98992	30.0371	154.363
23.7883	76.7182	29.1311	4.09985	7.76064	3.29406	53.0715	84.8932	52.2495	28.7328	6.6981	6.49785	30.0422	152.589
22.9322	58.1204	31.3634	3.57083	7.3879	3.07197	55.413	69.9597	58.5394	28.5043	7.71234	6.20549	30.0578	150.903
22.3357	54.2347	30.0485	3.68727	6.65859	3.04596	47.6327	72.3416	58.7795	29.0942	7.27906	5.75676	30.0634	149.238
22.4783	50.1072	19.4233	3.3688	7.3292	4.22079	44.4794	76.981	57.2275	29.0641	8.63432	6.29452	30.0658	147.83
19.6537	42.508	20.6825	2.88436	7.68562	3.99399	43.8252	74.7517	61.3248	29.2711	8.68646	6.59201	30.0742	146.029
16.5343	36.715	21.4818	2.98202	6.49166	3.40508	43.9016	71.1802	51.8862	29.4577	8.05709	6.22597	30.0615	143.969
13.9456	41.455	20.7822	2.96304	6.19576	2.56879	44.4063	77.2089	51.6981	29.6235	8.29007	5.86948	30.0491	142.188
12.7447	43.5555	20.8467	3.13082	6.51554	2.87708	48.831	73.1353	56.5824	29.2076	7.32178	7.26491	30.0477	140.495
13.05	35.7894	17.1456	3.29736	7.11747	3.54884	43.9835	73.579	43.7014	29.9913	7.47296	7.79289	30.0447	138.718
11.712	31.5023	13.1463	3.29402	6.624	3.61632	44.5022	64.8011	45.6416	28.0614	7.12515	7.26129	30.0303	136.643
10.8457	25.5948	12.366	2.78933	6.4052	3.27921	34.5238	65.7059	47.465	32.8401	7.18073	8.36875	30.0249	134.914
8.87528	24.1248	11.9283	2.60706	6.27843	2.74964	27.745	64.1305	49.2482	30.7114	5.72941	9.45811	30.035	133.06
11.2169	21.5029	12.4904	2.20079	6.07487	2.91153	31.5849	60.243	46.6849	28.8182	5.4596	9.64942	30.0493	131.528
11.5855	24.5522	12.9509	2.48426	6.06385	3.12616	37.5372	42.9538	49.355	28.2159	6.00118	7.03499	30.0384	129.812
11.8879	25.9653	13.7481	2.73455	6.88518	3.34917	41.8326	41.9909	49.896	26.4466	6.30289	7.21663	30.022	127.971
10.5314	22.4646	13.5448	2.28391	6.66471	2.71002	32.7239	43.8765	47.1883	30.8333	7.73023	7.98513	30.0238	126.06
8.19765	20.1595	8.6263	2.14203	5.99471	2.58282	26.0901	46.4751	49.8109	31.5589	7.83704	10.1064	30.0245	124.394
7.01498	21.8809	10.9296	2.20709	6.77729	3.18032	25.1151	50.9068	52.9355	32.7303	8.51638	13.985	30.012	123.017
6.52854	21.9813	10.1022	2.46144	8.32383	3.73977	22.8211	53.661	48.0672	32.3801	9.62687	16.7902	29.9964	121.116
6.62603	15.7731	8.1271	2.14579	8.21447	3.5173	20.3567	53.6828	47.1253	34.2253	11.2338	14.2433	29.9937	119.072
5.14304	13.9866	8.80086	2.00402	7.3478	2.8899	18.6802	44.1593	45.7644	28.1346	13.1663	13.5468	30.0156	117.12
4.82802	14.8766	8.87124	1.98947	6.61386	2.9763	15.7894	42.7171	47.7629	24.9313	12.5325	10.9621	30.0453	115.707
4.74641	14.279	6.40568	1.64433	6.70934	3.56124	18.3139	41.5785	50.2196	25.8704	15.6678	16.401	30.0675	114.052
5.05915	13.1651	7.22179	1.95506	6.58283	3.68216	17.1528	43.6887	41.403	28.9873	16.3686	17.6756	30.064	112.225
4.41496	12.5025	9.46947	2.04201	6.19757	3.74044	16.3881	42.4841	36.1154	28.7398	17.0862	20.2546	30.0549	110.294
4.09239	13.0614	9.37974	1.96728	6.01068	3.67668	14.3288	46.7161	40.8421	25.8498	10.9051	20.3669	30.0504	108.668
3.40959	12.3418	7.72634	1.78292	6.19667	3.54763	13.4979	42.8172	32.3922	25.841	13.9573	19.9467	30.0724	106.787
3.64422	12.0356	6.76958	1.65244	5.92887	3.48778	13.3066	44.0767	31.0613	26.2616	15.6362	22.1483	30.0934	105.006
3.94971	11.8341	5.57963	2.02064	6.33662	4.02622	12.9209	42.8123	32.4896	23.7498	15.7939	20.5244	30.1053	103.215
3.68821	11.3783	3.84391	2.04729	6.81602	4.63423	12.1081	45.5464	33.1397	28.8399	16.0526	22.7248	30.1055	101.406
2.95916	10.4725	3.35025	1.82018	6.44364	4.0943	11.5752	46.9217	28.2682	27.7501	16.2368	18.5814	30.1049	99.5163
2.62424	10.2758	2.04056	1.59873	5.97882	3.98123	11.3729	42.6029	27.7599	25.0694	16.3821	19.8235	30.1014	97.995
2.53545	10.3733	2.07902	1.62349	6.51851	4.68542	8.16829	40.0535	27.2736	25.9579	18.5422	19.4688	30.1049	96.2381
2.964	10.874	2.28002	1.79767	7.64168	4.69901	7.06645	42.2679	27.8645	25.5159	21.7373	24.9187	30.111	94.3964
3.16958	10.4624	2.23992	2.03396	7.67184	3.50706	6.22265	42.6109	27.7919	25.0548	21.7007	19.2327	30.108	92.8716
3.29282	10.946	2.05154	1.95961	7.03877	3.57637	4.82874	40.015	25.4246	23.9133	19.0385	16.2164	30.1158	91.4941
2.53034	11.1161	1.27871	1.79896	7.39051	3.42677	4.26858	37.4745	27.5663	23.1648	21.0888	17.2964	30.1303	89.3437
2.10671	10.7295	1.43634	1.98207	7.63712	3.71568	4.5452	31.8038	25.2246	22.969	21.3673	20.3782	30.1417	87.4043
2.06719	9.85274	1.55989	2.16964	6.99872	4.34458	4.70302	32.0167	26.5524	25.7787	26.5559	23.0871	30.1397	85.6727
2.63608	10.9049	2.36064	2.66837	7.61641	5.87599	5.37041	35.2516	24.2599	23.8989	32.8434	24.5951	30.1366	84.1689
2.77178	13.0515	2.35996	2.88371	9.74083	6.20925	5.34723	36.0256	27.0112	26.1656	35.4091	23.175	30.1387	82.3847
2.27574	11.6532	2.16847	2.82992	8.84118	5.89261	4.70876	35.2671	21.1249	22.7625	35.6972	23.6295	30.1383	80.6814
2.15346	10.2843	2.273	2.91443	8.37177	6.21433	3.80898	34.3809	14.0173	21.2808	31.743	24.0791	30.1454	78.7402
2.2685	10.8843	2.30991	3.42431	9.25436	5.77176	3.69363	32.6769	14.746	16.507	33.4101	26.43	30.1396	76.8723
2.85256	12.156	2.54058	3.82738	9.97666	6.60787	4.27958	34.2939	13.2199	15.6587	36.3449	26.2281	30.1242	75.0793
2.78465	11.3833	2.54039	4.03661	8.69826	6.31275	4.21688	30.7469	12.5277	15.6369	34.075	24.8549	30.1168	73.6643
2.86838	10.7054	2.47099	4.12821	8.86835	7.18251	3.99417	27.1762	11.7712	15.9528	34.4021	25.1014	30.1305	71.9118
2.27825	10.7172	1.87662	3.90667	10.3715	8.28218	3.33426	30.3804	10.5782	15.5918	35.7255	24.123	30.1481	70.0737
2.1481	11.0761	1.79503	4.2395	10.0941	8.05089	3.05765	29.0023	9.3225	16.1357	36.4739	23.8901	30.1458	67.9865
2.35687	11.5525	1.74754	4.36101	9.10674	8.61017	2.94608	24.1071	7.2688	16.0839	42.8253	30.0605	30.1214	66.0291
2.88155	13.1528	2.75778	4.14311	10.454	8.71722	3.76951	27.0504	7.24074	17.2548	42.2868	27.3788	30.111	64.0833
2.61449	14.5692	2.76679	4.60009	12.6836	12.2042	3.76885	23.1823	6.29645	14.2923	42.8788	29.9116	30.1184	62.4376
1.83742	12.8064	2.48603	5.59025	12.3195	18.5932	3.68986	24.4964	6.81389	14.5742	39.2176	29.3508	30.1126	60.781
1.80262	13.6436	2.24714	5.44079	11.3431	17.75	3.20632	24.1888	7.26472	13.2002	39.8274	31.1877	30.1007	59.0064
1.82062	14.5128	2.65284	5.5563	12.7296	15.6191	3.16907	25.3005	6.92003	12.9538	40.4009	29.3488	30.099	57.4511
2.51765	14.2295	3.47125	5.02385	13.406	18.8696	3.28182	23.5348	6.5765	11.6008	44.4791	26.6399	30.0962	55.7301
2.64157	14.7291	3.66354	5.4123	13.0994	20.726	3.36566	22.4218	5.6083	10.5576	44.0731	32.189	30.0766	53.8638
2.98185	15.3656	3.65454	5.492	14.2894	21.4379	3.68734	21.1961	5.37384	11.1028	42.6464	33.2266	30.0841	51.9963
2.58075	17.0381	3.3398	6.02453	16.9247	18.174	3.29026	22.1212	5.36875	9.80596	41.9772	34.3387	30.1112	49.9967
2.32684	16.5322	3.88045	5.76047	17.1047	18.7308	3.02847	22.7416	4.74543	10.5121	41.7998	30.6753	30.1268	47.8985
2.18615	14.3561	4.0983	5.90796	15.604	22.2083	2.98176	21.6716	5.36108	10.2227	40.0557	30.0931	30.1113	45.9534
2.70134	15.4823	4.07933	7.18076	22.3216	26.5307	3.27875	20.1842	5.58909	9.83169	46.926	31.9549	30.1059	44.094
2.87401	17.2606	3.66364	7.47244	25.7553	24.2772	3.1496	19.8918	5.38987	8.51128	49.8744	31.8008	30.1089	42.8207
2.28861	14.8123	4.59889	7.55122	28.1232	26.3371	2.73915	19.9631	5.12909	9.66971	47.6477	31.4657	30.1279	40.7581
2.10398	12.7291	4.61432	8.04259	27.218	27.0692	2.85699	19.5562	5.10101	10.0662	46.2899	27.8957	30.1529	38.7943
2.11039	13.4445	3.54641	8.16258	25.9003	29.873	2.64611	19.3001	4.6691	8.96912	45.0943	27.5041	30.1607	36.832
3.20877	17.4387	5.72837	7.42539	28.0218	28.6365	4.46147	21.9056	5.49524	7.95982	43.9623	30.3248	30.1506	35.0623
3.36226	20.3138	6.5128	6.98111	29.9641	28.1661	4.72962	23.7295	6.04702	8.90762	43.0004	27.4895	30.1552	33.1706
3.17045	23.3571	6.38283	8.23079	29.6797	30.5742	4.21981	24.0665	5.48896	8.82763	37.6036	26.6203	30.1711	31.334
2.23352	20.6883	4.72446	9.61195	26.897	25.1039	2.97432	21.16	4.5935	7.479	39.7766	29.9244	30.1739	29.5288
2.27069	20.3965	4.94311	9.95498	31.5717	30.4772	2.75285	23.9684	6.12278	7.83064	40.9416	29.6983	30.1604	27.7718
2.31908	16.3608	4.81271	10.395	34.9392	30.9351	2.77589	21.5776	5.99483	8.22056	40.1056	25.9286	30.1424	26.0353
2.79138	17.3188	3.66119	10.6236	40.888	26.1643	3.3928	21.5194	4.58683	8.44924	40.5113	25.3121	30.1255	24.2608
2.6191	17.7596	4.82483	12.4913	33.2798	30.1113	3.26199	20.584	3.67028	8.09443	36.3884	24.6688	30.1295	22.6125
2.06312	18.1812	5.35703	13.2371	34.8964	31.5777	2.55268	18.9891	3.73997	7.18383	37.7172	28.2713	30.1343	20.7925
2.1104	16.8054	5.25224	13.5957	36.5994	29.1081	2.34059	18.5671	4.07136	7.46927	40.6075	24.5983	30.1428	19.0753
2.2283	18.9507	5.47527	13.1324	45.9115	25.8738	2.38902	20.6248	4.79952	7.51461	35.0237	23.5757	30.1416	17.1398
2.33725	18.6868	5.82125	14.3186	43.6753	32.5981	2.83405	20.6395	5.01525	7.22695	34.5167	25.1206	30.135	15.3904
2.30301	19.6796	6.46739	14.6397	41.6988	34.1648	2.755	18.0275	4.21886	6.33036	33.4642	25.6552	30.1448	13.5098
2.15961	17.7129	4.86822	13.903	49.8217	35.5781	2.44966	19.2383	3.72155	5.84776	28.8244	24.1004	30.1639	11.7639
2.0638	17.1828	4.01311	14.6111	47.5773	33.0729	2.19554	20.6838	3.53778	5.36848	25.5974	22.5242	30.1599	10.1768
2.36074	17.0239	4.17462	16.3289	48.1045	33.6312	2.24824	18.9301	2.87328	5.55858	27.3219	24.8662	30.1441	8.74175
2.94815	16.0631	4.58652	20.1396	44.3838	30.4257	2.92585	19.9883	3.94034	5.95445	24.5078	22.3974	30.1408	7.02247
2.89276	17.6245	4.87551	19.26	45.8282	33.2455	3.10735	18.5308	4.13222	5.56513	24.4628	21.3283	30.1328	4.97804
2.65237	18.0391	5.87534	17.559	56.3993	31.9832	3.058	17.8716	4.21404	4.9734	22.7328	19.6681	30.1202	3.25814
2.10647	17.8548	5.72395	16.5443	59.1665	33.4111	2.11138	14.0417	3.7053	4.04971	18.5674	19.2429	30.0972	1.62012
2.54004	20.0341	6.78723	18.8559	62.062	32.8498	2.41221	12.6623	16.2661	5.73901	19.9855	17.6052	30.0996	-0.163201

## Sheet: P08
ra l	oi l	oe l	ico l	mf l	es l	ra l	oi l	oe l	ico l	mf l	es l	Kippung	Rotation
2.94772	6.82465	4.35106	13.1268	54.6663	41.1124	1.90191	5.07158	3.45157	7.2791	43.517	32.4914	30.0858	-0.772704
2.93173	6.75554	4.33866	13.7644	58.3424	44.862	1.82851	4.99921	3.15693	8.07139	40.6596	33.8585	30.0693	-2.33098
2.606	6.78476	4.60015	13.9292	60.2785	41.1597	1.69451	4.52108	2.75922	8.18336	38.1958	37.9131	30.0616	-4.28912
2.38024	6.21557	3.7352	13.5285	61.9602	43.6082	1.72212	3.69191	2.26686	7.44605	37.0873	37.4912	30.0525	-6.20224
2.58794	5.27414	3.2502	12.702	60.2125	36.0947	1.92594	3.85036	2.38373	6.81993	38.1132	33.2936	30.0523	-8.13443
3.13584	5.77251	3.31595	12.4884	54.3531	42.5927	2.12928	3.95692	2.58185	7.17566	35.6788	31.0477	30.0566	-10.1274
3.19406	5.25148	4.00189	14.5223	66.7425	37.4281	2.27004	4.08342	2.4685	6.10352	29.589	24.1021	30.0664	-12.1552
2.77066	4.3476	3.91578	15.6379	65.0824	38.6908	2.18825	3.53033	1.93368	6.64354	39.3375	30.2226	30.0677	-13.7524
2.72489	5.04485	3.71907	15.1453	65.0661	37.7848	2.3602	3.04651	1.62603	6.11832	39.7701	27.0038	30.0672	-15.4688
2.79293	6.38933	3.37442	14.096	58.8278	39.6336	2.44292	3.41169	2.3078	6.45502	35.1989	25.682	30.0521	-17.5874
2.5586	6.72634	3.57286	14.4669	64.202	39.4442	2.32015	3.72349	2.68713	5.38954	31.678	18.1137	30.0571	-19.5505
2.44661	6.74937	3.43957	14.8658	70.7031	37.972	2.22003	3.74744	2.90931	5.93725	35.3348	18.4098	30.0726	-21.2253
2.83468	7.65572	4.4905	13.0981	64.3705	36.1942	2.47979	4.53586	4.57415	6.84528	32.747	17.1683	30.0864	46.4136
2.97374	8.25674	4.90317	14.6414	72.1407	40.129	2.64951	4.68992	4.65578	7.14541	30.3086	15.9588	30.0891	44.6103
2.96833	8.5101	5.04142	16.0495	63.6625	47.634	2.5118	4.19514	4.71953	6.78885	29.8052	16.5219	30.0943	28.4713
3.07468	8.38446	5.05423	17.8264	58.7892	47.9563	2.45485	3.96329	3.87512	7.22766	30.1374	19.0921	30.1037	-9.02377
2.99605	9.53035	5.55858	15.7076	63.1713	39.0865	2.63529	4.09318	4.2051	6.50409	23.0832	15.9684	30.0887	-30.1858
2.71674	9.36771	6.24103	17.2846	67.0846	38.5983	2.47454	3.79896	3.34821	5.44694	22.1628	13.1331	30.0729	-31.9476
2.50521	8.8529	6.42425	15.5291	68.3981	38.0888	2.3498	4.00223	3.66687	5.13971	23.6294	12.9825	30.0827	-33.8151
2.87266	8.44612	5.63399	17.3583	66.8854	37.5592	2.72352	4.16901	4.23906	5.52601	19.2533	12.7215	30.0832	-35.7228
2.80053	8.40877	5.67484	17.7796	67.4477	42.7057	2.71344	4.16207	4.14485	4.89975	11.3195	9.38478	30.0795	-37.7377
2.32856	7.15093	6.14863	15.7178	61.4869	43.3343	2.1353	3.08756	3.05148	3.99093	8.65185	8.67086	30.0872	-39.7736
2.39782	7.27544	6.16482	15.903	57.9051	40.0066	1.94134	3.28706	3.46013	4.75643	8.1711	8.64925	30.0854	-41.5721
2.57317	8.32894	7.75355	16.9402	58.9819	37.8746	2.26906	3.48534	4.28921	4.67855	7.02508	8.88951	30.0858	-43.2676
2.73707	10.5933	7.21173	16.8299	57.4345	37.2987	2.32113	3.53813	4.04945	4.54275	7.39274	8.57493	30.0897	-45.0847
3.11519	10.9128	6.73925	16.5526	55.1045	34.6163	3.01855	3.70489	4.09283	4.86364	8.37976	8.03889	30.0887	-46.6166
3.27231	10.9511	7.88243	17.1168	56.5236	32.7337	2.95803	3.99654	3.84089	5.83624	8.79063	7.04889	30.0848	-47.988
3.48698	9.97478	8.0437	18.214	57.9914	30.8679	2.92821	3.85332	4.3085	5.91489	8.16916	7.05725	30.0802	-49.8904
3.30877	10.1863	10.1516	17.5763	51.6587	30.2643	2.27668	3.02161	4.64444	4.92892	6.86081	7.35494	30.0768	-52.2167
3.50032	11.2648	10.7784	16.0309	44.6763	31.624	2.30105	3.02828	4.50679	5.09103	6.21915	8.41592	30.0756	-54.2813
3.45834	10.6488	10.2814	16.6509	42.5651	29.7005	2.29176	3.24597	4.57895	5.42381	7.01577	7.36944	30.0713	-56.0838
3.3493	10.943	10.431	17.2671	41.7967	29.2482	2.57798	4.14047	4.29748	4.99185	7.46108	6.52768	30.0774	-57.6845
3.34384	11.1594	10.9743	17.6144	40.0358	27.7527	2.46173	4.23303	4.72518	5.91769	7.35013	6.63501	30.0678	-59.5522
3.10542	11.7335	10.9019	16.0471	43.1311	24.0758	2.18939	4.1236	4.23377	5.0014	7.06046	7.78309	30.056	-61.4774
2.84833	13.0015	11.6731	15.3846	41.9257	24.6463	2.17404	2.9929	3.75617	4.78837	5.98747	6.93692	30.0631	-63.3314
3.61027	17.0328	12.2587	15.657	37.2427	22.0461	2.48501	4.17683	4.4334	4.18761	5.12456	6.18248	30.0785	-65.0944
4.62874	17.871	12.8118	18.9433	40.1468	24.1463	2.83708	4.69999	5.09501	3.38674	5.29682	5.75524	30.0838	-67.0523
4.64606	16.8336	12.7381	20.2594	46.5338	27.3523	3.0536	4.93875	5.85688	3.57571	5.31415	6.69843	30.0771	-68.6848
5.02688	16.5177	14.2764	18.7448	43.3475	30.4385	2.80377	5.09372	6.64306	4.71642	6.06369	6.68012	30.0669	-70.4814
4.76674	15.7718	15.5741	16.9284	37.7209	24.6556	2.65615	3.85892	7.2976	4.66596	6.59795	6.10072	30.0722	-72.2469
5.52587	18.4676	15.6844	16.7771	35.5821	31.4207	2.54509	7.15077	7.25125	4.59402	6.04264	5.28738	30.0886	-74.4785
6.52953	21.693	17.7494	16.6183	37.887	20.8432	3.12834	8.42565	8.05377	4.9873	4.92096	5.10886	30.0995	-76.4173
8.00398	21.9357	17.7631	16.4524	41.4091	22.602	3.32207	7.73645	7.72255	4.67875	4.60528	5.03778	30.1006	-78.3298
6.89333	18.5057	16.2358	16.2799	38.4805	19.3416	3.31515	6.98038	7.02841	4.72456	4.03901	4.71405	30.0746	-79.9018
6.51968	14.0803	14.7808	16.2183	37.0745	21.2546	3.27256	5.79695	8.16707	4.54864	4.97348	5.23669	30.0569	-81.3432
6.67334	17.0118	17.0933	15.792	35.1811	18.2763	3.70275	7.0726	10.8597	5.58178	5.37473	4.8926	30.0698	-82.9598
7.62827	18.0247	17.6872	16.6689	37.9075	15.7732	4.09882	8.86997	13.8	5.53034	5.48948	4.79935	30.0861	-85.1968
8.50033	19.6255	18.0865	17.0394	38.9722	19.6861	5.12158	10.5003	15.2469	6.66988	5.06929	4.76045	30.0987	-87.0559
8.72101	21.6847	18.4779	16.2042	38.918	22.4033	5.22848	10.9688	14.7423	6.30633	5.08803	4.39317	30.0965	-88.6337
9.5432	23.256	18.8609	15.3497	36.3264	18.5163	6.36079	10.0669	14.6963	5.54545	4.53451	4.25542	30.0949	-90.3856
10.5518	23.0397	24.3597	17.2097	32.7191	15.3877	7.26425	8.91288	15.4477	5.26431	5.26039	4.33408	30.0757	-92.3265
11.8161	23.3852	19.7048	14.9546	32.8964	14.3797	7.38543	7.66561	13.8951	5.30953	5.45998	4.27824	30.067	-94.1405
11.5903	20.6255	21.9796	13.9625	34.2683	11.6202	6.26304	6.55626	12.9434	4.69783	5.2487	4.05643	30.0759	-96.0761
11.8552	19.8774	22.9922	13.8548	29.8228	11.7583	5.56509	7.37389	11.2858	4.24164	3.74434	2.83657	30.0976	-97.7611
10.5671	18.8222	18.9967	15.8717	30.057	11.4707	4.52492	8.26461	10.856	3.50661	3.86857	2.50228	30.0971	-99.5984
10.7265	20.973	18.8531	14.8872	24.2734	8.81542	5.38005	10.9023	15.6769	4.55192	3.56043	2.60191	30.0878	-101.554
14.0607	30.621	23.4735	11.2747	18.7029	8.37244	6.70868	11.653	17.8762	5.31407	4.93369	3.00555	30.0645	-103.463
15.5577	30.7441	24.0096	13.03	19.4108	8.58335	7.24516	10.1294	15.9571	4.9652	5.05673	3.2279	30.0675	-105.223
13.2506	27.5455	19.4301	13.5534	22.6117	8.12158	6.57024	7.90503	13.3439	6.15316	4.94329	3.19918	30.0737	-106.858
12.697	23.9047	19.1573	12.8043	22.3013	8.83045	5.55393	8.31402	14.96	5.68006	3.6491	2.55025	30.0832	-108.103
14.8345	31.1185	18.9586	12.5689	14.7857	8.23039	6.37115	9.44397	13.5669	4.74718	2.8471	2.44731	30.0862	-109.439
15.2761	30.3432	20.3711	14.2627	14.2181	8.55411	7.77627	11.1402	12.8113	4.16371	2.70159	2.10443	30.077	-111.596
17.986	32.2816	20.2881	13.5554	12.7875	8.05373	8.84703	10.4382	13.0053	4.38956	4.51979	3.05635	30.0574	-114.193
18.5358	29.2528	20.2239	12.8372	11.9193	7.27493	8.51053	8.59667	13.8946	4.53094	4.79624	3.44901	30.0461	-115.892
20.2122	28.4039	20.0015	12.1357	8.87273	5.95277	8.37324	9.95549	13.3177	4.64167	4.55133	3.34793	30.0648	-117.786
20.5731	29.3353	19.6004	12.2643	7.64144	5.35333	7.89663	10.2476	14.1115	4.46168	2.71458	2.52562	30.0749	-119.549
19.0314	27.7548	23.7383	9.67983	6.5632	5.20562	7.7996	10.0356	12.5116	4.51137	2.35205	2.37856	30.0593	-121.265
21.6547	27.7966	21.5004	10.0523	4.1893	6.08737	15.7445	10.925	19.0408	4.09046	2.19339	2.60108	30.0489	-122.875
21.5021	33.9855	21.4052	9.69206	4.77663	6.56752	16.2188	11.9723	13.3639	4.43608	3.60045	3.35004	30.0657	-124.467
18.9795	35.7156	19.0714	8.88857	5.40115	6.94062	8.45664	21.1904	14.0819	4.77492	4.35655	3.69487	30.0845	-126.46
22.6756	32.8533	24.3612	8.19634	5.3643	6.12192	9.28324	14.1108	18.0277	4.4407	4.4566	3.59744	30.0929	-128.62
25.6066	32.3287	22.1128	7.16614	3.61669	4.76997	10.1022	17.0961	19.6699	4.13099	3.1817	2.3363	30.0955	-130.44
24.5392	33.5832	20.6889	7.3472	3.3355	4.37145	9.94759	17.3632	19.6888	3.72077	2.79276	2.25198	30.0919	-132.281
22.4519	34.1868	19.9543	7.14505	3.0516	4.31967	12.2375	16.5518	17.7175	3.22775	2.33241	2.25604	30.0797	-134.207
23.2871	40.9085	20.9813	6.79005	3.13669	4.23771	14.9542	18.7761	17.0258	3.19439	2.80598	2.63562	30.071	-135.916
26.7982	35.9758	20.3223	6.68792	5.03625	4.13613	14.9018	22.4352	19.0426	3.35253	3.92901	3.20477	30.0684	-137.469
33.2747	35.6795	20.2717	6.86375	5.15371	4.07025	17.7101	20.4133	18.8108	4.04243	4.06281	3.19198	30.0734	-139.447
36.0817	40.5205	20.8314	6.48125	4.19966	3.1639	17.6155	22.9115	18.7679	4.15915	3.30104	2.64476	30.069	-141.115
43.016	44.3292	21.7623	6.75114	5.26693	2.89503	21.3886	23.3549	21.6513	4.03735	3.96455	2.59256	30.0657	-142.706
40.6158	41.1292	20.8751	6.737	4.79084	2.583	22.0439	23.7548	23.1093	4.20513	3.62751	2.22762	30.0601	-144.625
33.5401	52.0906	24.2725	6.83197	4.14445	2.70567	21.3854	27.5736	23.1868	4.45822	3.53457	2.04489	30.0468	-146.63
37.115	48.8021	24.5152	5.92181	6.18159	3.411	21.8285	29.3893	25.0664	4.76237	5.43288	3.05913	30.0442	-148.644
42.3702	46.6763	22.2846	6.05355	6.95895	3.8195	24.8604	28.8982	28.5565	5.31474	6.0593	3.37567	30.0544	-150.5
35.3354	52.8552	23.2016	5.96306	6.63255	3.77488	27.2361	31.3654	26.1233	6.06338	5.30314	3.37874	30.07	-152.584
35.4821	55.7139	27.8312	6.00801	4.70272	3.02738	27.3938	28.5891	25.9646	6.05306	4.49536	2.50911	30.0873	-154.287
35.5999	58.9839	24.773	6.51469	4.2369	3.03159	22.8807	28.9828	25.2198	5.61006	4.45176	2.55531	30.1076	-156.014
35.6892	51.0117	29.2727	6.28887	4.05719	2.95052	29.4934	34.108	21.9785	4.44529	3.93633	2.49561	30.1006	-157.779
35.75	47.5363	26.8134	7.17241	4.6793	3.14929	27.7671	32.6553	23.004	4.86316	4.18327	2.27728	30.0955	-159.479
35.7825	52.5735	26.605	6.5165	5.61202	3.63294	24.2519	31.0356	27.1599	6.14093	5.04019	2.92308	30.1086	-161.073
44.4499	59.1449	25.6447	6.08735	6.33405	3.94298	27.7958	34.2511	26.5398	6.65051	5.65315	3.36384	30.1021	-162.935
42.9742	45.5416	24.2642	7.20012	6.41121	4.09205	24.1464	34.0642	31.0631	7.31473	5.83895	3.42104	30.0891	-164.844
35.7125	45.4184	24.1269	7.61948	5.49558	3.39222	24.3533	31.0142	31.4926	7.65786	5.42187	2.53118	30.0774	-166.691
35.6343	45.2649	28.6637	6.74605	6.19309	3.40179	24.544	31.2941	26.2445	8.75754	5.4877	2.52854	30.0767	-168.531
35.5292	45.0814	28.0507	6.34728	6.82907	3.44151	32.4675	31.5565	31.8566	7.9918	7.02566	2.80949	30.0726	-170.245
35.3976	44.8684	28.0338	6.67025	6.83109	3.07854	31.2989	32.7911	25.8223	6.07315	6.97706	2.40821	30.067	-171.684
40.4435	55.7865	27.4194	6.42353	5.98065	2.74927	29.2114	30.7356	32.9057	6.53002	6.21339	2.58335	30.0748	-173.451
46.9216	57.7647	25.6726	6.68768	6.16241	3.6346	30.9154	32.235	26.7898	8.6157	6.85931	3.70767	30.092	-175.138
44.0543	44.0552	25.3742	6.31628	5.94047	3.64037	29.0995	32.4242	26.8961	8.59951	7.20346	3.73934	30.1031	-176.678
36.4626	44.7082	25.4193	5.15897	5.03055	2.70478	24.351	36.1201	25.3842	7.10314	5.1558	3.55068	30.1032	-98.3337
35.1114	47.7392	24.1012	4.56791	3.79849	2.44427	26.4105	31.8815	30.4507	7.51261	4.56676	2.97328	30.0985	45.374
39.3705	45.4617	20.5872	4.37369	3.36202	2.26951	32.0009	35.8462	27.1413	7.47284	3.88621	3.04279	30.0896	177.288
38.5793	42.8739	21.0598	4.39349	3.39291	2.19305	29.184	36.7188	32.4174	8.20032	3.82082	3.10465	30.0888	175.596
31.4995	38.2452	24.8873	4.73125	3.5145	1.91653	27.6083	32.6946	32.3916	8.26478	4.14378	3.278	30.0841	173.751
36.7492	41.8755	25.4695	4.81592	4.90694	2.5249	27.6226	41.386	29.5433	8.79171	5.79833	3.95084	30.0674	171.953
36.2518	48.824	22.7187	5.42754	6.25279	3.08363	30.0319	40.5207	33.2609	8.7673	6.49061	4.34531	30.0451	170.003
41.287	54.2193	23.8262	5.34711	6.19193	3.29575	25.4722	33.2432	27.3031	9.10778	6.1522	4.70789	30.0341	168.195
40.4415	53.8716	20.2905	4.43768	4.57065	2.28621	25.4197	33.2568	30.7036	8.59047	5.24777	4.20907	30.0431	166.484
36.9839	51.1157	19.3743	3.76449	3.85034	1.8593	28.3612	33.2503	27.1029	13.4648	4.33887	3.56897	30.0504	164.652
31.4946	40.6613	19.4464	3.65966	3.26703	1.92265	25.9323	33.4384	26.8897	9.15627	3.96824	3.65427	30.0518	162.86
28.2721	38.2973	19.908	3.20081	3.23887	2.0536	26.9291	29.5466	27.0342	10.6229	4.41304	4.26302	30.0488	161.166
29.0038	30.4967	19.6282	3.73014	3.55626	1.72426	26.2454	31.6498	27.4273	11.3424	4.43744	4.29884	30.063	159.422
27.6939	27.1116	18.6794	4.42248	4.83316	3.25995	22.9956	32.4979	28.8549	12.8482	4.81056	5.33192	30.0552	157.601
28.9541	26.2671	19.2579	4.47859	4.95575	3.44472	27.6991	34.878	27.4608	12.7537	5.4342	5.84686	30.0537	155.881
25.1428	26.2465	17.1282	4.24943	3.39623	2.61132	26.129	30.3691	22.1889	12.8234	4.79226	5.84529	30.0472	154.105
21.3593	27.5291	16.2233	3.56139	2.62051	1.98903	25.953	29.8845	22.0097	11.3926	4.13652	6.27262	30.0615	152.576
21.9654	32.0441	18.0517	3.6259	2.85475	2.06786	26.2388	33.4027	23.5604	15.5027	4.16089	6.8383	30.0789	151.007
25.0339	34.9027	21.3869	4.06285	4.21981	1.73955	28.0366	32.9144	22.1772	18.643	6.25259	6.97132	30.0801	149.442
24.4073	35.6891	21.3227	4.31121	4.75071	1.97003	27.9526	33.3707	26.4445	20.6157	6.99472	6.73782	30.0761	147.613
20.8724	36.9411	17.7359	4.62583	4.78603	3.04677	27.584	30.6016	25.7671	20.9738	6.17329	7.95123	30.0709	145.832
19.213	36.1181	16.5276	4.98942	5.17901	3.31506	24.7057	31.7926	29.2299	17.9186	6.3208	8.52193	30.084	143.948
24.4088	36.8344	15.3096	5.25943	4.89627	3.52148	20.5512	32.8686	29.2526	17.6289	7.3098	8.80714	30.0869	142.044
29.7899	36.9288	18.0699	5.52805	3.5422	2.79077	24.0628	40.6351	28.4036	18.7998	6.38135	9.14802	30.0841	140.331
30.2262	35.3687	19.6853	5.33218	3.48254	2.84941	26.437	39.3536	28.3408	21.8473	5.39384	8.66719	30.0853	138.34
23.4226	27.1471	17.8994	4.14998	3.40035	2.34171	24.136	35.6677	28.7506	22.3594	5.40484	8.2026	30.0849	136.639
15.4304	18.7956	15.1505	3.26822	2.84065	1.60594	19.5522	26.5857	24.9228	24.6866	4.85798	9.06117	30.0865	134.871
13.1737	15.7232	11.6918	2.89412	2.9446	1.50281	22.2554	27.8397	25.2027	23.5472	5.06609	10.0903	30.0712	133.265
12.265	13.9886	11.0335	3.11878	4.95858	3.119	22.4275	25.5492	25.0582	22.4336	5.7882	9.86982	30.0609	131.57
13.3271	12.7036	11.3321	3.13427	4.9908	3.33773	18.6306	21.221	23.0885	21.3206	5.85751	10.6527	30.0624	129.851
13.5039	12.0971	11.7018	2.83313	3.8779	2.45269	16.5927	22.1499	21.2093	22.8659	5.34707	11.778	30.0786	128.176
11.9048	18.2129	11.2937	2.94456	3.60344	1.93491	16.3988	23.3835	18.9778	22.3186	5.79616	11.8305	30.0973	126.637
10.1394	17.5789	10.9309	2.93072	3.91169	1.78212	16.4489	24.4316	21.1137	21.2766	6.54586	13.1872	30.1063	124.859
9.29476	16.4982	11.2872	2.76104	3.91784	1.7256	14.9745	25.0722	22.0429	22.7021	13.4943	13.5439	30.1066	123.07
7.88474	12.9661	11.7433	2.75358	3.52226	1.81682	12.8917	22.2564	19.3879	22.857	16.3415	13.4485	30.0991	121.209
6.67141	12.9032	11.2786	2.96693	5.42231	3.00876	12.4764	18.7942	17.583	20.9549	20.902	11.6586	30.0949	119.471
7.29945	13.4895	10.3108	2.98301	5.8725	3.18415	12.3165	19.6431	19.1159	27.6838	19.4416	12.1679	30.1162	117.373
8.04704	9.45426	10.121	2.93251	5.38487	2.68409	12.1965	20.0624	19.9382	22.9793	17.929	12.1618	30.1343	115.582
8.87511	8.15783	8.88156	2.3811	3.60916	2.11373	12.6029	21.0606	20.1807	23.2219	19.1573	15.8619	30.1211	113.737
8.38384	7.71427	8.28693	2.34458	3.50423	1.99662	10.7147	20.4039	19.3946	25.9713	25.1178	17.3565	30.0949	111.913
6.54544	7.74258	8.63717	2.26288	3.43849	1.91182	8.31431	21.0557	17.3964	26.431	23.5549	17.4671	30.0702	110.215
5.84261	6.40271	8.03798	2.55208	3.94681	2.13731	8.15319	20.342	16.8382	22.6128	25.7953	20.7316	30.0884	108.643
7.05171	8.47848	9.90005	2.79673	5.5488	3.49428	7.32414	17.3085	16.1519	23.0942	31.3918	20.5987	30.1025	106.89
7.43122	8.08009	9.88643	2.57986	5.50651	3.40688	8.34548	15.2716	16.3584	21.9828	30.0958	16.3616	30.1074	105.099
6.54582	7.22006	7.70217	2.24015	4.75524	2.55947	7.50889	16.6173	17.4573	21.72	26.4672	15.7478	30.0917	103.262
5.24118	5.32078	6.86206	1.95838	4.05093	1.58217	6.71778	15.2999	20.238	24.7622	28.7454	19.0196	30.0741	101.893
4.96192	5.51938	7.26721	2.18889	4.16298	1.78911	6.63105	13.3842	20.224	25.1302	30.4612	23.5843	30.0816	100.365
5.03575	5.44676	6.20922	2.3427	4.22889	2.09118	6.59297	13.1809	18.3568	26.6299	31.7898	23.8067	30.0823	98.5101
5.14741	6.4901	5.30968	2.35681	4.58353	2.17073	6.96561	12.6309	18.8347	26.2033	27.838	22.075	30.0712	96.6989
4.88637	5.71948	5.01301	2.41778	5.92992	3.42733	5.64867	13.4275	15.2574	24.3885	32.2182	20.5886	30.0531	94.8275
4.97211	4.70775	5.71871	2.46189	6.12243	3.43945	4.79243	12.3947	15.8102	27.603	36.5101	19.9364	30.047	92.8474
5.1411	5.39292	6.80423	2.89853	4.93789	2.84737	4.56418	13.518	18.5601	30.1306	37.742	18.5868	30.0553	90.9846
6.004	9.06371	10.1722	2.8735	4.94068	2.3973	4.37701	15.0504	20.2518	25.3539	34.943	20.0592	30.0801	89.4006
5.80834	8.91123	9.25921	2.75343	5.97472	2.48029	4.82734	15.0675	20.5681	25.7322	34.7995	24.4307	30.0922	87.6736
4.85524	5.93484	5.53954	2.34796	6.92116	2.66442	3.87305	12.6134	18.2907	25.1272	44.9858	25.7421	30.0724	86.0269
4.67147	5.73276	6.04118	2.56671	7.54122	3.58373	3.06719	12.9414	14.8581	21.7729	52.3975	28.0152	30.0591	84.2129
4.51829	4.5476	5.84387	2.90179	7.01044	3.87385	3.86479	12.3293	13.4732	24.7427	47.7242	27.5737	30.0619	82.3135
4.93561	4.1269	6.23719	2.96696	6.285	3.71714	4.03364	11.208	15.2332	25.4509	42.9879	22.0898	30.0447	80.3481
4.09309	3.62957	5.66762	2.68829	4.82709	2.87538	2.91633	10.5063	15.6845	25.4236	43.9043	24.9334	30.0145	78.7976
3.2836	4.24731	6.08603	2.45989	4.8639	2.68859	2.33132	10.0325	14.0803	25.3804	52.8941	28.1446	30.0198	77.474
2.99814	3.9074	5.84303	2.26553	6.99187	3.54243	1.9667	9.38599	8.99099	23.9983	53.0326	28.78	30.054	75.6037
3.12043	3.89158	5.1171	2.16853	7.49111	4.76276	2.09889	10.0362	9.46634	24.0158	57.3914	29.4133	30.0822	73.9937
3.02433	3.46147	4.43991	2.27183	8.49676	5.88488	2.3261	10.747	10.2687	22.6273	59.6328	34.8518	30.0814	71.8633
3.16394	4.45667	4.02461	2.87907	9.34195	6.58327	2.40033	10.5156	10.9709	21.8616	64.5606	35.4489	30.0665	69.8103
3.00666	4.19664	4.13189	2.97708	9.36766	6.15084	2.33413	8.81479	10.6438	25.0078	57.7814	31.9427	30.0543	68.0175
2.91229	2.70627	4.23181	2.41315	8.87997	4.58716	1.80682	10.0948	13.0879	25.089	69.0535	31.4841	30.0622	66.2217
3.39572	3.17493	4.8924	2.40957	10.5184	6.79006	1.77341	10.5002	12.6435	25.3867	58.7824	31.1299	30.0612	64.2073
3.94763	4.88161	6.18255	2.63846	12.8011	7.88554	2.31058	11.6727	13.2244	24.9473	70.2407	32.7192	30.0624	62.3477
4.3258	5.20373	8.55716	2.62842	17.1406	8.18038	2.50762	12.5322	12.4421	22.9517	71.9879	31.9296	30.078	60.6897
4.31678	5.40056	8.23238	2.75746	18.0085	9.41542	2.55494	12.1226	13.0619	22.8195	73.8337	37.4627	30.0886	58.8464
4.68354	6.02813	7.81115	3.24007	18.2883	10.1291	3.02993	11.0871	13.5028	19.091	66.0136	34.8454	30.096	57.2103
4.91306	5.91252	7.74427	3.3103	20.5281	10.6527	2.91964	11.3766	13.5504	21.899	67.2849	39.0832	30.0897	55.349
4.86085	5.14119	7.87582	3.64415	22.9917	11.6704	2.45757	12.286	13.4882	21.3745	67.6255	33.3667	30.0996	53.6473
4.49054	5.60523	6.85933	4.04307	25.515	14.1155	2.96568	14.2412	16.4577	18.782	68.7297	36.1815	30.0949	51.5501
4.22651	6.131	7.94638	6.07193	27.1341	16.1772	3.17016	14.0264	15.8877	20.2796	73.2865	37.6296	30.0791	49.8582
4.40883	6.34888	7.04527	6.43497	29.9288	20.034	2.73059	12.1382	14.1408	21.4845	76.325	32.5175	30.0635	47.9459
4.86181	5.44729	6.2696	5.91102	31.0159	19.3754	2.93158	10.3373	11.9207	20.7483	75.4414	37.9043	30.0717	46.3343
4.4254	4.81497	6.25527	7.61926	36.8671	21.1981	2.84636	10.9254	14.8796	17.5065	73.966	38.3439	30.0764	44.4747
4.02924	4.28306	6.32445	7.65837	39.658	24.6005	2.88082	10.3756	15.0041	21.4139	74.8823	35.6762	30.0866	42.7431
3.94741	4.7689	6.26558	5.64174	34.0253	26.9836	2.95156	10.9586	13.7557	17.9147	74.3753	39.6171	30.093	40.779
4.03337	5.41055	6.03689	7.28194	37.392	20.8321	2.22234	9.8704	13.2332	17.0829	73.6101	41.0144	30.0939	38.8577
3.89315	5.39015	5.13055	7.58899	39.7138	21.6792	2.24341	9.87103	13.2705	16.8458	72.9443	39.1479	30.098	36.8032
3.40382	4.53022	4.58534	8.26459	39.4901	30.366	2.41657	8.87103	11.254	17.3515	69.9657	38.6175	30.1048	34.9785
3.66474	4.9799	5.03306	8.1636	35.6027	25.3656	2.35839	9.05049	9.59716	19.3091	68.194	41.7786	30.1115	33.4589
3.68187	4.58744	5.1976	8.80046	42.7672	28.5965	2.20183	9.15269	8.73254	19.6583	78.7707	45.8574	30.0984	31.6689
4.12005	4.67471	4.9674	8.37638	45.3542	31.0086	2.19304	7.76596	7.80113	19.7697	70.4944	46.4229	30.0951	30.1089
4.2995	4.65341	5.6	7.59287	45.7898	30.3019	2.24717	8.48414	8.37189	18.9317	81.0765	41.2014	30.104	28.5864
4.86412	5.60001	7.40219	7.967	49.6236	35.2329	2.34306	8.78574	9.26188	17.5606	76.7326	42.3782	30.1095	26.6467
5.31055	5.4287	8.07795	10.6792	50.1783	28.6016	2.5839	8.85506	10.5424	18.8072	79.1841	41.5308	30.1116	24.6452
4.92161	4.54128	7.66769	10.3648	52.6194	31.6644	2.93635	8.60754	10.8016	17.3621	73.8529	36.9079	30.1131	22.8037
5.0481	5.23667	8.61147	11.2839	55.1711	36.0673	2.93875	8.03114	8.41259	15.0026	72.5137	38.2809	30.1239	21.0538
5.06166	5.1408	7.8709	10.8889	57.8374	39.9079	2.45749	7.68263	7.51468	15.7059	78.6743	41.0738	30.1127	19.6148
4.85706	5.24904	6.89863	11.4594	63.4735	33.4615	2.58317	7.05208	7.64233	15.4977	78.1421	39.7288	30.0935	18.0352
4.38797	4.84411	6.06808	11.0224	73.3986	34.7946	2.43567	6.23097	7.4129	13.5961	70.1408	40.8539	30.0751	15.6276
3.64628	4.97595	5.71231	10.2373	72.9843	37.8615	2.27697	5.31109	6.90285	14.0551	76.438	38.2654	30.0661	13.5392
3.62656	6.253	6.60118	10.6115	78.2265	39.9445	2.49701	7.31251	7.14516	14.0681	81.284	40.1955	30.0758	11.725
4.15916	8.51278	6.79281	10.2857	79.1808	36.1479	2.63328	8.90185	7.31635	13.562	75.2948	39.8226	30.0951	10.254
4.50456	10.7835	8.27423	11.8117	74.4741	35.0001	2.87223	9.10017	9.30799	13.7589	67.429	36.9058	30.1076	8.83982
4.71539	13.7603	10.0968	12.5435	75.6585	42.2549	3.72595	9.76579	10.4482	12.1003	63.5283	37.6993	30.1092	7.61632
5.32308	17.6816	11.2494	12.611	77.0274	43.9188	4.5316	12.6962	13.3903	10.1176	66.0059	38.2921	30.1124	5.85061
6.35301	21.3122	11.2037	11.1823	87.7212	41.4922	5.2073	14.168	16.9698	10.5553	74.4023	37.6351	30.1227	3.72282
6.59277	24.1412	12.465	11.1258	91.7821	40.1561	5.12479	15.1702	17.7842	11.8146	65.7726	36.8996	30.1163	1.89622
6.87159	25.2456	15.9438	11.8736	96.0096	49.2887	5.33673	17.0155	16.3259	10.3802	63.4167	32.5099	30.1073	-0.0621929

## Sheet: P10
ra l	oi l	oe l	ico l	mf l	es l	ra l	oi l	oe l	ico l	mf l	es l	Kippung	Rotation
10.6836	2.01628	1.95631	6.35737	54.0329	19.867	10.0824	1.91873	1.90935	4.75706	45.128	20.9974	30.0498	-0.914974
3.64355	2.27417	1.90406	6.95492	54.6716	19.4925	3.70362	1.52675	1.78944	3.70227	41.3468	18.7371	30.0479	-2.69734
3.53619	2.23981	1.85436	7.52253	54.5613	19.1138	3.72193	1.51118	1.55272	3.87638	37.7052	19.4317	30.0417	-4.58835
3.40793	2.76989	1.82515	8.08194	55.8279	22.2542	3.60572	1.65414	1.72405	3.57772	39.9475	19.7963	30.0567	-5.81068
3.59127	3.62835	2.50605	7.97481	55.3922	24.2048	3.25343	3.18928	2.45849	2.78311	36.0688	17.7025	30.0623	-7.49116
3.59285	4.06371	3.01236	7.28473	55.8564	21.2022	3.52135	3.45619	2.52767	2.53727	29.2219	16.1688	30.0498	-9.33685
3.35414	3.76288	2.9479	7.53711	58.8441	23.4979	3.69633	3.54015	2.47724	3.18892	27.4862	15.4687	30.0317	-11.719
3.1972	3.18207	2.43017	7.76773	56.0579	23.1994	3.67755	1.77411	2.09345	3.24044	28.4061	15.8443	30.0285	-13.5123
3.35647	4.62887	2.4556	8.45261	54.7732	22.2576	3.61952	1.53361	1.95375	2.5447	24.9841	11.5024	30.0367	-15.3666
3.22038	4.57851	2.41973	8.46612	56.5578	24.6373	3.81043	1.53057	1.95639	2.55708	23.048	13.4997	30.0417	-17.4729
2.73337	4.08468	2.17365	9.35878	54.9865	21.9931	3.613	1.3775	2.0388	2.48276	23.2868	14.1255	30.0315	-19.3298
2.78061	3.99892	2.73627	10.2753	50.3538	19.9099	4.20403	3.09837	2.18035	2.43942	19.6768	11.0608	30.0245	-21.3284
2.86804	4.24865	2.79215	9.30103	51.366	18.9518	4.12925	3.0628	2.64757	2.2465	15.8125	10.3534	30.0188	-22.9998
2.70559	3.48349	2.39911	10.6789	51.8076	20.6755	3.60287	1.3873	2.6577	2.10805	14.2479	9.93193	30.018	-24.9297
2.59117	4.6948	2.54927	11.0571	50.876	21.4677	3.80015	1.12906	2.48408	2.00133	13.9978	9.99716	30.0221	-26.7454
2.6684	4.58844	2.69823	10.5123	49.9194	22.6411	4.30224	1.03803	2.35481	1.86675	10.5467	9.49985	30.0291	-28.8449
2.83455	5.46423	2.69161	9.20712	42.0547	22.0895	4.43387	1.02903	2.23571	1.61398	7.44006	6.37751	30.0412	-30.5183
3.16342	5.09974	3.63193	8.81358	46.0813	20.5986	4.70222	3.07672	2.17656	2.05241	7.377	7.34338	30.0619	-32.3511
3.05643	4.77675	3.60704	9.6525	51.542	19.8736	4.61931	3.1318	2.09094	2.18999	9.26501	8.38473	30.0844	-33.9738
3.03843	5.18317	3.6511	9.81781	46.5644	20.8781	4.85147	2.76072	2.2284	1.94324	9.19139	7.78806	30.0847	-35.7675
3.02959	9.31808	6.21875	11.5242	40.6494	21.9291	4.67972	1.14602	2.17663	2.02121	7.99238	7.40251	30.0782	-39.8973
3.13087	10.4285	11.1616	12.2216	36.8573	19.4517	4.70038	3.82807	2.75515	2.26102	6.29077	6.25703	30.0646	-42.2809
3.08325	10.4954	11.4785	13.4153	40.4095	18.4971	4.79659	3.81046	2.92926	2.52488	7.42823	6.15245	30.0641	-43.486
2.98547	10.1483	9.63412	11.026	43.7635	20.0311	4.53515	4.66867	3.57278	2.53181	8.12771	6.33954	30.0689	-43.2405
3.21264	12.0424	11.0479	10.6445	44.7531	20.3285	3.95606	3.63138	3.71983	2.28039	7.063	5.57557	30.0731	-45.236
3.15171	11.9799	13.1849	10.5805	43.1583	19.4878	4.01306	3.55378	3.73921	2.24752	6.67232	5.75342	30.0718	-47.7919
2.97736	11.5815	13.9863	10.4784	41.7116	16.9087	3.99523	1.86013	3.85574	2.03661	5.56364	5.13604	30.0682	-49.2784
2.91767	14.8212	16.3634	11.481	38.3247	16.8747	3.46512	1.42285	4.30957	2.00157	4.21939	4.03453	30.0576	-50.5636
2.73258	15.5144	15.9598	13.5711	34.8413	17.6424	2.80385	1.56853	4.2184	1.8459	4.59893	4.53167	30.0513	-52.2454
2.8104	15.8949	18.418	12.8238	35.6339	17.0785	2.89162	2.15884	3.44178	2.03934	5.42238	4.14806	30.0585	-54.0267
3.56686	31.6523	16.3324	14.119	35.6514	17.1529	3.63278	3.31852	7.52096	2.53087	5.78883	4.04586	30.0679	-55.8957
3.65729	20.4505	17.3451	14.0967	35.1769	17.4003	3.44525	3.27508	7.98942	2.55892	6.80881	5.58834	30.0648	-44.2977
3.74267	32.9702	22.1417	13.6049	34.4845	17.0939	2.43585	1.59723	6.07426	2.09481	5.95905	5.74802	30.071	-34.7933
3.70473	29.5656	21.7073	14.6152	32.5271	16.7356	2.26431	1.31518	4.57773	2.10377	3.62904	4.1413	30.0844	-36.7766
3.93113	28.1444	22.0975	15.0191	32.8186	17.6175	2.06136	1.23169	4.33266	2.03871	3.74395	3.73355	30.0857	-65.9883
4.43885	24.7165	27.195	16.4671	34.8755	15.464	1.86852	1.50496	4.26435	2.04779	3.99414	3.724	30.0782	-65.4466
5.27996	28.3415	27.3812	15.6539	26.7035	13.0248	2.32828	3.48798	5.10286	2.1224	4.27247	3.76098	30.0647	-67.4039
5.60454	29.7742	29.4822	16.0897	28.091	13.5158	2.22665	3.49251	5.63205	2.32184	4.33556	4.07556	30.0593	-68.9629
5.03832	30.2816	26.7233	16.7881	24.6938	15.0476	2.07363	1.93795	7.32051	2.42249	3.09697	3.77849	30.0639	-70.4192
4.43632	31.8052	28.5025	17.3588	28.5564	15.9002	1.98684	1.16962	6.69508	2.43176	2.93208	3.55318	30.0736	-72.1349
4.94018	31.0848	31.2871	15.9982	21.0567	15.3271	1.98328	1.18364	6.30219	2.57805	2.73053	3.55634	30.0779	-74.0819
5.34999	29.4757	30.454	14.5508	16.3783	14.2583	1.82207	1.47738	8.8809	2.93238	2.35054	4.03116	30.0791	-75.8827
5.79503	30.6174	28.6682	13.6738	21.7855	13.9433	2.70028	3.18095	10.9566	3.40204	4.50492	4.4198	30.0902	-77.7223
6.27924	34.8745	31.244	15.2573	21.9556	13.6298	2.77869	3.20059	11.079	3.08142	4.63554	4.7367	30.0938	-79.7062
7.67396	32.6667	29.4297	15.612	12.8982	11.7742	2.13009	2.74924	9.67506	2.64713	3.52819	3.82639	30.089	-81.8162
7.93881	30.7239	28.7579	15.9582	25.202	13.0089	1.89369	1.53486	7.66174	1.92027	3.33176	4.58032	30.0912	-83.6576
8.96443	32.2012	31.3909	16.236	25.4756	12.7021	2.31238	3.74287	7.44203	2.1551	3.08311	4.74685	30.1022	-85.3545
10.3216	36.3537	34.8092	15.8446	22.1468	16.1457	2.98421	4.89111	8.3964	2.00132	3.06742	4.72836	30.0969	-87.1442
11.1485	39.5908	34.0616	16.9075	10.7072	13.6701	3.87804	6.74641	9.88759	2.48637	3.25899	4.26369	30.0842	-89.0305
10.8293	40.5017	31.0736	16.0711	11.3478	12.6527	4.20259	8.1013	8.42673	2.91174	4.06895	5.15819	30.077	-90.6539
12.0708	37.1012	30.6877	17.1996	9.8279	8.83244	4.28412	10.9308	9.14107	3.03418	3.96465	5.38948	30.083	-92.4245
12.3489	38.0403	32.2087	14.6999	14.5034	11.2169	3.90795	11.0147	11.6609	2.65245	2.16745	4.83659	30.1059	-94.3051
11.5272	37.7253	32.4489	14.8982	6.21118	7.12469	3.8776	9.26056	10.6165	1.91035	1.86775	3.19312	30.1247	-95.9662
9.15127	33.2213	30.1866	17.5543	6.68124	8.54795	3.79188	7.7741	7.73027	2.11528	1.97744	3.57083	30.1248	-97.6463
9.75049	32.135	38.3051	15.9512	6.77592	8.91345	10.1399	11.6034	7.78719	2.24866	2.06287	3.74669	30.1209	-99.5506
10.9143	35.989	38.9589	15.0188	7.29692	8.32693	4.78686	14.1619	11.2213	2.88127	4.01805	4.12328	30.1278	-101.606
11.9001	43.0888	39.5822	17.8146	5.4139	7.83912	7.33974	19.0524	11.5331	3.06854	4.12887	4.04978	30.1287	-103.236
10.9737	40.5097	40.1744	17.8792	4.31124	8.57053	8.95627	22.7266	11.5703	2.84224	3.46917	3.97923	30.1249	-105.045
9.91803	29.7332	40.7349	17.9327	3.61681	7.27097	8.66034	20.4406	10.3385	2.33218	1.84956	3.44141	30.1196	-106.61
11.4987	36.5129	41.2633	15.3665	3.99233	6.49218	10.1088	20.4939	10.9233	2.66873	2.07854	3.85868	30.117	-108.658
11.9272	35.5738	41.759	15.8291	3.87506	5.7192	12.1714	22.9779	12.1505	3.03996	2.20162	3.97738	30.1098	-110.155
12.918	40.0138	42.2216	15.6207	4.76066	5.91405	13.0413	23.0004	14.3659	3.35298	3.12324	3.85843	30.109	-111.572
13.3501	40.7696	34.4538	14.5617	5.46112	6.23091	13.6262	25.675	17.5267	3.80028	4.00183	4.3638	30.1192	-113.371
13.8941	38.0366	43.0465	17.526	5.3382	5.84336	12.3944	27.6891	18.2146	4.02568	3.81431	4.03184	30.1208	-115.685
13.5098	32.649	43.4082	16.1267	4.17634	5.28951	13.6831	28.0211	16.8629	3.84879	1.99046	3.9082	30.122	-117.721
19.4774	33.6073	43.7358	17.9916	3.63623	5.02484	14.6713	25.0879	16.2166	3.36369	1.93024	3.45448	30.101	-119.738
14.0377	38.6826	46.8593	16.9	3.78694	4.73586	15.5997	25.8636	21.479	4.52977	2.36834	3.27317	30.072	-121.35
15.2856	41.7349	48.1502	18.5386	4.12081	4.53954	15.5187	32.2148	20.9097	4.87137	2.82049	3.85865	30.0512	-123.173
16.2243	39.9429	45.5495	17.288	5.53872	5.10634	16.7828	32.5727	21.418	5.5918	4.10328	4.2364	30.0628	-124.872
15.9159	38.9817	44.1331	20.523	5.99699	4.74625	15.8447	35.9408	24.3438	5.71568	4.0584	4.49662	30.0745	-126.55
18.9398	44.2544	48.9831	17.6993	4.80366	4.86831	14.9872	29.4197	22.5478	4.80005	3.28881	4.18012	30.092	-128.121
18.2041	45.131	49.7403	17.6085	4.76504	5.25338	13.616	25.3059	24.7076	3.57452	2.30662	3.84957	30.1052	-129.853
18.9638	38.7521	46.3308	17.5073	4.2883	5.97939	13.1758	28.2241	26.0502	4.07029	1.92927	4.87642	30.107	-131.788
18.1995	41.4357	51.0562	20.5748	4.15358	5.21757	15.5151	39.5941	27.8285	5.48293	2.12182	4.78031	30.0912	-133.77
18.1989	43.295	45.1457	18.8645	4.73599	5.23974	17.5112	41.4818	26.7084	5.46336	3.20498	4.63878	30.0936	-135.75
22.1568	48.2801	45.1335	19.1657	5.19006	4.97518	19.6041	41.7834	29.3926	6.01641	3.68001	4.6246	30.0945	-137.681
22.521	42.8393	45.0885	16.9836	4.9117	5.02857	18.4046	43.5724	31.3637	7.23049	3.86988	4.44815	30.0791	-139.545
22.2474	39.8868	49.6558	18.5155	4.36277	4.17744	18.4851	43.8987	29.7983	7.70015	2.83176	4.21513	30.0622	-141.429
25.1456	42.3436	48.3249	18.8139	4.53509	3.7526	18.4044	45.4258	21.2492	7.28083	2.38775	3.78117	30.0652	-143.186
27.8454	50.3935	50.6597	19.0882	4.3542	4.23699	17.6195	46.4052	27.1835	7.75009	2.24193	3.92648	30.0779	-144.725
23.1788	46.6743	44.5874	19.2034	5.03416	4.33714	19.1791	47.3661	30.746	7.96622	2.84495	4.41455	30.0742	-146.549
25.6534	46.6267	44.3843	19.125	5.66494	5.04908	20.0426	33.9702	29.519	8.04082	4.11388	4.82474	30.0595	-148.312
23.3874	46.5552	44.1511	17.3185	5.74237	4.86324	21.5485	34.6861	31.6842	7.49916	4.27624	4.93293	30.0523	-150.357
25.6654	51.714	43.8883	14.264	4.23394	5.5121	20.2412	50.1283	30.5729	6.80443	2.70244	6.26609	30.0716	-152.181
23.4744	49.7438	43.5966	15.5479	4.35398	4.62192	19.329	51.0059	28.2952	7.24791	2.50798	6.53113	30.0813	-154.221
23.5026	44.4239	48.5249	15.3297	4.39782	4.51491	18.8136	59.4726	23.3888	8.30264	2.27924	5.46038	30.0785	-156.02
29.0027	41.3614	47.5332	15.1044	5.26881	4.41264	20.1123	50.4983	23.3081	8.92113	3.00815	4.74551	30.071	-157.767
25.0674	48.0338	48.8132	14.8722	6.73517	4.31497	21.9941	53.7662	27.1731	9.50254	4.47633	5.093	30.0703	-159.678
25.2633	51.4539	42.1541	17.7979	6.33272	7.03972	21.8448	46.7369	26.6923	10.6974	4.45094	5.21619	30.0685	-161.454
25.6532	44.6171	45.6777	15.64	4.29615	6.02336	22.5168	44.8207	27.8706	8.44806	3.10772	5.39884	30.0694	-163.034
27.7864	46.0625	46.219	16.5142	3.52482	5.90328	24.5708	47.627	26.7768	9.67523	2.33001	4.98458	30.0802	-164.528
28.6759	49.1348	44.0922	13.8808	4.15222	5.94459	23.7998	52.7909	33.5805	7.55353	2.49754	4.14695	30.0732	-166.099
26.434	42.4873	42.7477	14.1753	4.24822	4.31312	19.3193	53.9924	37.7344	7.48673	2.98896	3.56399	30.0527	-167.651
26.9509	46.0016	32.2666	12.5679	5.15603	4.65127	21.7051	61.1079	31.7486	7.82901	4.18707	4.23181	30.0431	-169.533
22.967	36.6509	37.9798	10.0374	4.70224	5.06022	20.9879	72.1536	34.9085	7.97082	4.30365	4.96012	30.0433	-171.736
22.8242	37.2868	39.6879	11.1461	3.53395	4.26579	21.0046	69.7646	31.9042	8.17337	3.26992	4.50808	30.0561	-173.489
22.6657	51.664	41.4063	10.9401	3.95358	3.98801	21.0072	59.5309	30.3578	8.74865	2.82196	4.27585	30.0581	-174.771
27.9621	42.8848	36.6682	10.7539	3.77678	3.01541	20.9956	60.0531	33.8617	10.6813	2.62314	3.63174	30.0562	-176.118
27.8091	49.4813	37.698	10.7767	3.87756	2.73129	20.9698	60.5436	35.9692	12.2538	2.89113	3.31744	30.0584	-177.953
22.1001	42.0748	39.5833	11.7993	5.64234	3.36147	20.93	61.0019	34.6664	12.3662	4.33286	3.84564	30.0675	-67.3605
21.8828	41.6463	37.3799	11.5352	5.62461	3.39061	20.8762	71.4416	33.3783	9.49967	4.09354	3.5529	30.0746	75.7015
25.4819	52.5413	32.8615	10.8531	3.80919	3.41574	20.8085	67.3872	31.587	9.70361	2.72792	3.24005	30.0675	175.667
26.4985	42.1685	28.122	9.48614	2.95067	3.61528	20.727	61.488	33.713	10.5205	2.40132	2.62278	30.0566	173.784
26.2457	38.3398	30.8241	8.06819	2.78867	3.21246	25.6894	58.1001	33.8576	9.59966	2.30364	2.73159	30.0545	172.128
21.5025	36.613	29.4926	7.8482	3.5948	2.87963	21.0419	57.306	34.8823	11.7276	2.64863	2.45713	30.0673	171.005
18.8445	29.8473	30.1688	11.7183	5.17821	3.52657	20.8038	66.9463	35.9534	9.6343	4.77951	3.13022	30.0919	170.675
18.7646	32.5667	31.5752	11.5525	5.24359	3.69583	23.141	68.0949	38.4426	11.1476	5.1971	3.40048	30.0952	168.299
21.9768	33.6698	28.4781	8.93959	3.31602	3.26801	24.2355	66.763	34.2794	11.5069	3.75539	3.55664	30.0809	166.144
20.8217	35.9151	30.2475	7.2027	3.38062	2.87169	21.21	53.7876	41.3626	12.2618	3.2283	3.10891	30.0617	163.409
18.1097	33.5717	26.0716	7.1193	3.36133	2.27371	19.0132	63.7224	40.3571	12.3214	3.29965	2.84128	30.0488	162.082
18.5009	35.8188	27.1734	7.09896	4.27009	2.59327	18.6896	63.8014	33.9073	11.8648	3.96764	3.32322	30.0591	160.649
18.1075	36.6823	24.5763	5.88291	4.48462	2.92536	17.7359	50.5367	34.4448	13.2146	4.58559	3.64912	30.0584	158.628
19.8358	38.1683	21.6769	7.08728	4.65511	2.97257	17.4122	50.3211	30.2225	13.4193	4.32232	3.38941	30.0578	156.726
20.8927	36.8163	26.1485	6.89948	3.54028	2.39329	17.7021	57.2556	36.4626	13.6216	2.67348	2.48919	30.0397	154.867
17.9941	35.7358	25.3799	5.12225	3.17645	2.23684	19.1959	62.6204	34.9621	12.3909	2.60406	2.5417	30.0279	153.367
13.2645	23.4845	24.6104	5.00838	2.92934	2.04861	16.3254	54.4679	31.3906	12.3331	2.97101	3.70517	30.0256	151.46
13.5885	27.5337	15.0496	4.41968	4.2164	2.8845	17.2532	58.8371	28.4165	15.3245	3.84303	4.62427	30.0351	149.405
15.5878	31.5997	18.2115	4.71591	4.61309	3.40128	16.0067	59.2426	33.4827	16.2599	4.58881	5.23103	30.0429	147.703
16.1521	37.9739	21.529	5.47246	4.58899	3.25534	14.2302	60.5596	32.7395	14.7051	4.59427	4.92345	30.0417	145.976
16.0295	41.8438	23.6234	5.32717	3.10288	2.24399	15.0536	62.4282	31.6204	16.0906	2.9152	4.76963	30.0366	144.336
14.5653	35.7403	21.3744	4.75822	3.0144	1.84968	16.1095	67.6143	31.0908	17.4473	2.94454	3.95103	30.0398	142.319
13.4825	32.2572	21.8876	5.84793	3.55851	1.86109	16.5103	62.2897	40.9166	16.2606	3.36484	3.4716	30.052	140.559
10.5378	24.8647	15.9217	5.05494	4.13061	2.72161	16.4513	61.9373	40.3827	15.7153	4.79075	3.92973	30.0566	138.877
10.873	23.9451	17.3369	3.13058	4.05482	3.11805	16.8601	76.1889	32.141	17.0871	5.07901	4.69645	30.0557	136.997
9.85401	23.2357	15.6347	3.17374	3.72889	2.97645	15.4041	63.0812	33.1565	17.5986	4.71393	4.60026	30.0601	135.475
8.54926	22.3682	13.3955	2.65864	3.14549	2.03354	13.0005	61.3729	32.9418	17.3733	3.40122	4.75605	30.0599	133.792
9.70079	19.8054	12.2736	2.59159	3.14537	2.42378	12.5805	64.3598	32.7109	16.2612	2.90518	5.43848	30.0559	131.957
10.6113	18.4154	15.8573	2.78682	3.78823	2.75649	15.1834	61.5002	27.4475	15.7594	3.5705	5.76264	30.0542	130.141
10.6993	19.7656	18.7639	3.3714	4.85846	3.2344	15.9637	56.5854	28.2361	15.1697	4.60759	5.51091	30.0469	128.632
9.23474	21.4042	15.9771	2.97273	4.65664	3.29018	13.8095	56.1077	28.7578	14.887	4.97487	5.49601	30.0197	126.886
8.38032	21.8535	14.5007	2.98473	4.38609	2.95159	12.2814	57.432	27.1313	17.6632	4.84006	4.76666	30.0039	125.008
6.91925	13.7745	12.2107	2.24392	3.92609	2.43709	11.236	57.9844	26.6468	19.125	4.2988	5.06275	30.0253	123.004
6.25845	23.499	11.2143	2.30485	3.74172	2.07505	10.2808	52.3865	25.4819	15.9844	4.44148	4.41513	30.0402	121.212
6.0879	22.9109	10.8743	2.48196	3.03739	2.40393	8.56819	52.1513	27.7195	15.7968	4.00316	4.86223	30.0396	119.281
5.58337	22.3282	12.1035	2.61999	4.47674	3.00891	9.00128	51.2069	28.9864	16.9884	5.28306	4.85425	30.0365	117.626
5.42693	21.7515	12.0285	2.62888	4.63374	2.9762	8.05309	52.0223	27.9942	15.8233	5.54359	4.94789	30.0433	116.017
4.0441	25.7482	10.6007	2.27353	3.87176	2.30769	7.88752	47.5941	30.4716	16.978	12.4619	4.08631	30.0421	114.426
3.3472	26.6	6.0587	1.85109	3.21971	1.85877	7.20277	56.0276	30.9303	17.3886	13.3442	5.41784	30.0453	112.505
3.55983	27.5918	6.08248	1.78469	3.21863	1.98153	7.32211	53.1767	32.4444	16.7411	14.2571	5.79611	30.0471	110.891
4.093	19.0876	7.7947	1.53872	3.28192	1.97872	7.19101	43.0463	25.1187	16.2375	15.1998	5.85189	30.0346	109.182
4.35569	20.0466	8.76283	2.13429	4.52656	3.38926	6.89182	43.6455	21.8129	16.4036	9.18373	5.33224	30.013	107.377
4.15317	19.6751	8.38524	2.26761	4.64819	3.42472	6.57679	45.1381	24.8902	17.5795	14.7747	5.68549	30.0069	105.49
3.57804	15.7383	6.22718	2.12099	3.80346	2.46236	7.16685	41.0135	27.8843	17.6364	15.4153	6.63203	30.001	103.744
3.1935	16.2057	5.77964	1.67786	3.56491	1.84148	6.4991	38.0493	28.7063	17.8672	17.5238	6.64696	29.9964	102.011
2.45006	14.663	4.85743	1.87047	3.30854	1.73354	5.07964	39.1487	23.4908	17.507	17.4034	5.94733	30.0073	100.32
3.14827	9.3117	3.07307	1.60167	3.90743	1.82928	4.66343	34.8992	21.6573	20.1737	19.5504	6.22231	30.014	98.6868
3.33051	8.46742	3.65556	2.33067	4.91693	2.7478	4.50694	35.0823	21.6758	17.7901	19.298	6.18473	30.022	96.8693
3.61969	12.8093	4.48652	2.42359	5.20258	2.74871	4.05546	34.5019	22.3427	18.3283	20.2148	6.22399	30.0379	95.2554
3.26014	26.5322	5.64925	1.94152	4.01434	1.83279	3.46153	39.067	24.2674	19.2174	21.8476	8.33065	30.0536	93.311
3.34141	14.5556	5.83911	1.78925	3.56056	1.8872	3.9981	42.8533	24.4125	17.8244	22.4866	6.49331	30.0636	91.686
2.97614	14.1194	5.53323	1.8051	3.49571	2.08764	3.62501	41.7598	25.239	17.8198	25.7421	7.09047	30.0548	90.2162
3.18692	9.44208	5.08386	1.80004	3.74233	2.27091	2.58123	38.8879	19.3384	18.4047	27.7961	7.46832	30.0448	88.3425
3.00281	11.0661	4.72286	2.26408	4.48853	3.09546	2.85307	30.7151	22.8179	20.1573	32.2509	8.52689	30.0508	86.3473
2.92905	23.0219	3.4575	2.23861	4.72324	2.99689	3.26716	29.6739	21.1849	19.7142	32.9866	8.7436	30.0609	84.4912
2.739	24.6309	2.9919	1.76282	4.57617	1.85628	3.2356	36.02	26.9439	17.5979	33.3039	8.5171	30.0635	82.9493
2.86865	12.1207	3.44482	1.71086	4.25594	1.85694	3.03828	33.4233	23.4399	17.2029	38.408	10.6963	30.0661	81.0927
3.03516	20.5646	3.44803	1.73702	4.50306	2.01102	2.29925	35.3405	20.0133	17.3605	41.053	9.84733	30.0676	79.5956
3.32752	19.0931	4.27709	1.74626	5.03795	2.81979	2.29841	33.2711	21.6457	15.412	39.2624	11.7632	30.0814	77.8353
3.48553	15.1489	4.26139	2.21338	5.4254	2.98631	2.4605	29.1047	24.0185	17.4823	43.3369	11.9262	30.0815	75.9882
3.39105	14.0984	4.11006	2.08757	5.56677	2.96107	2.12955	32.8204	21.39	17.1495	40.3304	10.7422	30.0759	74.0928
2.96542	12.0722	3.62731	1.57288	5.11027	2.06146	1.94116	30.0942	20.0818	17.3981	41.026	12.5721	30.0677	72.3828
2.93641	11.0869	4.01199	1.47623	4.57213	2.07621	1.86003	32.3823	21.6126	16.4065	38.6367	12.9596	30.0594	70.4964
2.90808	10.6246	4.03841	1.62319	4.96313	2.22728	1.77382	26.8867	20.3868	15.8268	40.1845	13.3498	30.0683	68.6883
3.39119	11.5437	3.37974	2.29655	6.99333	3.0306	2.00805	24.7325	18.7976	16.737	43.8104	12.1212	30.0631	66.8343
3.38798	10.9336	2.98014	2.55858	7.21919	3.16142	1.85543	23.6719	16.4965	15.5515	45.0539	14.0321	30.0545	65.1158
3.25904	10.3227	3.18008	2.53887	6.9659	3.10625	1.78176	24.18	15.5427	18.3514	46.2792	15.3856	30.06	63.3097
2.82337	9.90724	3.16147	2.10528	6.37651	3.42785	1.62549	23.8718	13.9479	18.7129	49.5232	15.8803	30.0807	61.5726
2.76685	8.99663	2.74479	2.37395	6.19305	3.61901	1.68304	23.0608	12.0792	17.3968	50.5174	16.7098	30.0819	59.6626
2.87122	8.96307	2.67702	2.46708	6.50236	3.02241	1.87526	23.5909	13.3517	14.4526	49.8116	15.7086	30.0789	57.5657
3.06655	7.05452	2.33387	3.65753	7.3556	4.01274	2.02623	18.3825	14.8481	14.2277	50.929	16.0974	30.0804	55.6641
3.01861	6.44211	2.83577	4.09847	9.19715	4.43067	1.93969	16.7715	14.5681	14.3126	52.0099	16.4827	30.0882	54.1734
2.64298	4.89313	2.77092	3.52494	9.31873	4.79796	1.43533	16.5353	13.8999	14.4215	51.0103	16.8878	30.0822	52.5421
2.6689	6.34271	2.21579	2.99175	10.2944	8.08498	1.62084	17.8756	11.2187	14.5108	51.085	18.9268	30.0797	51.0962
2.5903	5.8265	1.69454	3.37465	10.7467	8.15517	1.55461	16.0437	8.67433	16.4137	52.1274	17.0262	30.0763	49.138
2.54134	4.84164	1.95388	4.02734	13.0142	5.46628	1.4567	12.5277	7.39788	15.545	60.5977	17.1225	30.0725	46.9918
2.89106	3.06317	2.43147	4.38601	14.594	5.40104	1.82082	11.0824	4.3102	15.7505	61.7699	16.9783	30.0587	44.7892
2.86666	3.67769	2.58745	3.94302	14.0571	4.96701	1.77104	12.5481	4.38239	14.3106	52.5674	19.5199	30.0581	42.935
2.33301	3.73685	1.96091	3.90335	13.0272	6.22487	1.32645	14.0434	3.70714	14.1141	58.196	18.997	30.0705	41.2805
2.15893	3.0212	2.14522	3.84558	19.0519	6.79399	1.36265	14.6678	2.73261	12.1577	55.141	21.3666	30.0587	39.3416
2.32227	2.69347	1.95773	3.64487	21.488	8.08112	1.27878	12.7893	2.82174	12.2796	59.5437	21.6051	30.0234	37.3996
2.52508	2.70998	2.29125	3.64862	19.0497	8.31699	1.54726	15.4998	3.0696	11.1007	61.0558	21.8669	29.9979	35.6978
2.60769	3.4003	2.38809	3.95866	20.8893	11.2464	1.64444	16.2258	3.18735	12.286	63.4897	21.912	30.0013	34.1408
2.59678	3.6871	2.49363	3.93107	24.5964	11.3245	1.5375	16.22	2.88117	12.3707	58.2189	20.4489	30	32.5834
2.58372	3.88367	1.82544	3.77396	27.4205	9.20297	1.09933	12.5934	2.25015	12.5385	61.7605	22.2225	29.9938	30.9226
2.72498	5.12871	1.62286	3.84755	28.6811	9.87587	1.34912	12.0302	2.03173	12.7424	59.2331	22.644	29.9994	29.2011
2.69506	5.67361	1.98063	4.31841	29.7168	10.2754	1.47911	11.4295	2.18139	13.609	58.5398	21.5036	30.0143	27.4347
2.76731	5.77555	2.35983	4.7671	30.85	10.0675	1.73494	12.5372	2.77299	11.8299	60.5771	21.2774	30.0247	25.2555
2.90077	5.35914	2.37589	4.7375	33.232	10.884	1.70979	14.5608	2.79483	12.3136	60.2327	21.4257	30.0325	24.0609
2.92846	4.54001	2.00171	4.28944	38.0459	13.2328	1.70021	14.0978	2.21702	10.8448	63.2419	20.8722	30.0349	22.7723
2.86746	4.58879	1.6507	4.06508	39.3459	14.9985	1.30873	13.175	1.92344	10.7049	60.8882	22.2778	30.0421	20.8947
2.84398	6.31036	1.57193	4.23951	40.9049	14.5355	1.25368	11.7695	2.23804	9.80959	55.0788	22.1842	30.0532	18.0174
2.91212	6.45774	1.62856	4.88951	39.3718	14.2756	1.40478	11.0598	2.36325	9.53628	52.3483	21.4059	30.0595	16.0127
3.20006	6.36063	2.21753	4.52574	41.4355	13.1827	2.00064	10.995	2.95176	11.5354	52.6908	20.9297	30.0579	14.1376
3.15983	5.46623	2.04907	4.88808	40.925	14.814	2.13884	10.2575	2.46339	10.8758	52.6778	19.85	30.0489	12.4486
2.8965	6.29205	1.61856	5.95124	47.9988	16.7704	1.61768	8.65845	1.91625	10.3158	47.693	21.4237	30.0449	11.0564
2.95318	6.10161	1.58428	7.01169	49.7861	17.2882	1.42784	7.42403	2.21557	10.1671	52.6414	22.2362	30.0572	9.73689
2.89154	4.84195	1.66179	7.37785	54.1058	18.3954	1.38179	5.86163	2.22785	8.06018	50.6673	23.2539	30.0556	8.32529
2.94808	5.18173	2.02549	5.54126	52.2048	19.6751	1.37209	6.19539	2.1615	7.37726	48.9524	21.6214	30.0581	6.48863
2.79019	5.91272	2.38444	6.6598	55.9525	18.7371	1.6246	7.85394	2.01826	7.2871	46.7967	20.3836	30.0715	4.43373
2.6756	5.675	2.36444	7.17114	59.2431	18.2562	1.68089	7.94318	2.23541	7.0476	46.0979	19.1067	30.0818	2.46414
2.60584	6.01075	1.87483	7.51144	62.6945	18.9767	1.32549	6.50394	2.07673	6.1988	41.2736	18.4061	30.0747	0.705032

## Sheet: P11
ra l	oi l	oe l	ico l	mf l	es l	ra l	oi l	oe l	ico l	mf l	es l	Kippung	Rotation
11.5267	7.59643	3.52625	12.7039	73.4011	17.7445	2.52282	4.74757	2.9471	6.0217	43.976	21.3303	30.0876	-0.0576828
3.83603	6.81357	3.98918	14.255	72.9658	16.0709	2.70009	5.5632	3.40031	6.69615	33.4466	20.7555	30.0983	-1.90315
3.82384	7.1906	4.475	17.1586	65.3197	16.2931	2.96901	5.4371	3.57581	7.45254	36.7649	22.1797	30.0957	-3.58262
3.79139	7.23884	4.32652	16.9457	62.8324	17.6402	2.71771	5.0145	3.58147	7.85235	42.1392	23.0284	30.1003	-5.34123
3.65212	7.45791	4.00289	17.29	65.0752	15.4972	2.59497	5.70118	3.59135	6.9929	37.2719	20.6521	30.1107	-7.26713
3.36745	6.90095	3.98091	17.6654	72.2282	20.206	2.3627	5.45122	3.65379	6.77192	35.1211	18.001	30.1186	-9.05666
3.38085	7.83604	4.12481	16.9305	75.671	17.9494	2.36104	5.44543	3.44928	5.99482	31.2999	19.0932	30.1276	-11.0212
4.24474	7.90526	4.7769	15.7	69.5779	17.8448	3.1561	4.51678	4.21117	5.71165	28.6807	19.2428	30.1264	-13.9488
4.2392	7.42715	5.19189	16.0452	63.251	16.0126	2.97548	4.45865	3.88021	5.69314	30.2207	19.3736	30.1165	-17.8079
4.13817	6.80873	5.24605	19.7744	73.533	17.8252	2.9669	4.54869	3.61518	5.86066	34.5235	17.5692	30.1083	-19.6893
3.60305	7.52048	4.67713	19.0565	70.0728	18.3205	2.55906	3.97906	2.96425	5.41883	29.5953	15.324	30.1127	-18.38
3.94014	7.02463	5.47844	19.3475	68.577	17.0511	2.93965	3.73997	3.54119	5.41281	27.2577	14.4137	30.1218	-20.3967
4.14941	7.35199	5.58347	20.9449	64.4645	17.2829	2.95859	3.91434	3.5765	5.56292	24.281	13.2383	30.1125	-22.3378
4.12598	8.88162	6.62599	20.6216	63.4393	17.6702	3.86498	4.74824	4.58746	5.81709	24.0243	15.2891	30.1025	-24.1461
4.00618	9.32136	6.54784	20.5161	62.3849	17.7703	3.8535	4.7047	4.56157	6.08138	20.1596	14.3777	30.106	-26.0501
3.88119	9.05301	7.26043	17.9778	66.2402	17.6661	3.52777	4.84376	4.43144	6.56137	18.1079	12.2582	30.1179	-27.8782
3.34089	7.03561	6.99467	16.465	63.1961	17.5472	2.91507	3.78146	3.16043	6.42722	16.071	11.8366	30.1143	-29.7262
3.38272	7.39194	6.27862	16.5443	53.3438	17.682	2.94484	3.94439	3.15869	5.97834	13.1272	11.1897	30.0884	-31.3172
3.55897	9.84266	6.82506	19.8447	55.997	16.6087	2.92494	4.26556	2.77658	5.55971	11.9123	9.60768	30.077	-33.2306
3.69407	9.87876	7.05057	19.8237	58.4723	15.4705	3.71892	4.7911	3.21326	5.48641	12.5563	9.89093	30.0693	-34.8879
3.67435	7.90338	7.05912	19.359	58.3955	15.3031	3.7401	4.43933	3.21001	5.88505	12.7355	9.44752	30.0635	-36.714
3.78502	10.9411	9.85885	19.4976	55.2041	15.4738	3.48706	4.00709	3.37601	6.6259	13.3214	10.383	30.0627	-38.7803
3.61721	11.2605	9.79372	19.8586	59.538	15.3693	2.80667	3.5791	3.11825	6.4153	13.0871	9.4779	30.0719	-40.7484
3.91706	11.6203	10.2535	18.6731	56.624	16.2366	2.78621	3.63832	3.44301	6.089	12.6269	10.3211	30.0856	-42.5983
3.71144	9.76319	9.04251	19.4444	53.4236	16.4497	2.56407	3.69393	3.48196	6.52133	11.8508	10.7926	30.0857	-44.1732
4.11085	10.5518	9.39287	19.3124	52.0097	15.8252	3.05207	4.38939	3.99414	6.84779	11.7432	12.2794	30.0656	-45.9088
4.33007	11.7636	13.771	19.4806	49.018	15.4713	3.3154	5.04209	4.273	7.59406	10.8841	12.3308	30.0464	-47.7492
4.16845	11.4444	13.6925	19.8469	43.5737	15.532	3.17522	4.73462	4.46142	7.89236	9.47634	11.3761	30.0483	-49.777
4.61992	11.1378	14.3307	22.6249	48.8326	15.3057	2.84646	3.22515	3.95657	7.88317	10.8198	10.5574	30.0614	-51.6019
4.48253	12.8972	12.9207	22.7449	49.2258	15.8128	2.80701	3.12362	3.43002	7.54076	11.3943	11.3177	30.0649	-53.3602
4.39286	14.9577	12.5931	23.8598	42.9046	16.2145	2.72944	2.87624	2.80124	6.62414	9.79391	10.5028	30.0468	-55.2813
4.12599	14.9716	13.2241	24.6655	40.9721	16.3973	3.58708	3.00425	3.01348	6.93712	9.11705	9.62808	30.0554	-57.0435
4.84744	14.5537	14.4993	24.8009	47.0387	14.0778	3.69567	3.51456	3.39258	6.6017	9.25257	10.02	30.0652	-58.5692
4.70026	14.9469	15.9092	26.8776	48.7566	13.7783	3.51483	3.73357	3.92066	7.00175	10.0352	9.99651	30.0864	-60.2337
3.95622	15.0428	17.6569	28.0162	47.0567	12.2235	2.59266	2.67086	3.50927	7.21363	9.79968	9.49197	30.0979	-62.4474
4.02564	15.2644	18.5591	26.7961	35.0625	14.5718	2.28875	2.20541	3.22247	7.56148	8.39508	10.2557	30.0978	-64.2218
4.45671	15.6978	17.5409	25.5794	35.6967	13.9501	2.51216	2.29821	2.858	7.68125	7.87328	11.4351	30.0927	-66.1821
4.6263	13.8893	18.3455	27.341	36.0469	13.022	2.65614	2.44498	3.02894	8.23616	7.39832	10.7957	30.0863	-68.0177
5.1569	14.7735	17.0187	25.6779	35.5977	11.9704	3.07834	3.45228	3.5333	8.41905	7.8114	11.7939	30.072	-69.9624
5.58744	15.5569	18.9324	26.9361	30.1416	13.4543	3.49263	3.56815	3.75267	8.63824	7.61541	12.2459	30.0757	-71.8016
5.83771	18.6745	19.1028	27.0231	28.6859	13.8204	3.27791	3.15513	4.4317	8.98391	7.52779	11.8188	30.0864	-73.7039
7.12521	19.419	19.5694	23.8543	28.8345	12.9866	2.96853	2.80773	4.31069	9.14086	6.69649	10.8059	30.0781	-75.7452
6.91259	17.6855	17.1585	23.0655	30.9003	12.6494	2.60891	2.72348	3.87322	8.49234	6.8849	11.1685	30.0596	-77.7121
6.62189	15.7783	18.5567	28.5223	27.896	11.9191	2.76363	2.62197	3.13766	7.06654	6.74441	11.1616	30.0494	-79.2156
7.64606	17.1302	19.2454	27.3161	25.9964	10.1204	3.23284	2.96613	3.05779	5.88861	6.75782	9.55863	30.0501	-80.9029
8.44558	19.9123	20.3063	28.6335	26.4234	10.5067	3.86665	3.52001	4.09831	6.24778	8.20082	8.82222	30.0661	-82.399
8.1407	21.4081	21.0974	29.0814	23.1508	10.7915	3.84996	3.82813	4.64964	8.57595	7.79212	9.03343	30.0742	-84.0725
6.96426	21.2491	20.7643	30.1469	19.5454	9.99061	3.17118	3.36095	4.64592	9.04088	7.04277	10.0035	30.0911	-86.0885
7.85891	21.3193	24.1268	29.0804	16.4489	9.46362	3.34371	3.73746	4.45969	7.46054	6.44236	11.3189	30.1014	-88.1516
8.19499	19.7449	27.5134	30.4065	14.5261	9.96246	3.44139	4.02464	4.81097	6.95566	6.0701	10.7608	30.113	-90.1023
9.31276	20.792	27.7179	28.8865	16.1046	10.1075	3.84178	4.81177	4.3777	6.91003	5.77876	10.4449	30.1091	-91.626
10.397	20.716	26.0194	34.2685	14.6557	8.7321	3.86121	5.48959	4.5703	7.67305	5.74587	11.3577	30.096	-93.5345
10.6191	22.4779	24.3944	30.8753	12.8303	8.01773	3.78317	5.57583	6.13865	7.13331	5.79606	11.2427	30.0812	-95.2663
11.4329	22.462	24.9371	27.4497	12.4732	7.37103	4.1264	5.5815	7.07447	6.72163	6.10636	10.4686	30.0858	-96.8276
12.9897	23.5566	27.8198	28.7922	11.1097	8.13793	3.92704	5.11652	7.24738	6.10685	5.49406	9.69899	30.0939	-98.695
12.2548	45.5441	25.7287	27.4383	8.0052	8.55704	4.10482	6.14012	7.76366	6.7281	5.43996	8.55188	30.1079	-100.872
12.3457	46.4198	32.5585	28.1452	8.09678	8.50636	4.19916	5.82458	7.71668	7.31554	5.21691	9.43614	30.1042	-102.518
12.397	46.005	33.1644	24.1309	7.90815	8.72141	4.4976	5.45139	6.94545	6.48811	5.23414	11.324	30.0939	-104.249
12.1916	23.6151	33.7438	24.037	7.77417	8.09773	4.34759	5.26779	6.41036	6.50544	6.07061	12.8821	30.0991	-105.838
12.3065	25.7105	34.2961	24.7085	7.7049	6.84468	4.01002	6.17441	6.24113	6.25828	6.41282	12.3478	30.1104	-107.435
12.4104	25.2766	28.3755	26.8119	7.16777	7.08627	11.0362	5.74282	13.7569	5.45114	5.33947	9.31881	30.0901	-109.165
13.2296	43.5306	35.3166	30.4398	6.68972	7.24524	11.4935	18.8891	14.2966	5.38624	5.11357	8.9491	30.08	-111.384
14.025	28.1308	35.7839	28.2322	6.85718	7.14059	11.9506	19.7518	8.43529	5.58811	5.21549	9.34385	30.0851	-113.274
17.0804	31.6595	36.2219	26.8272	7.38179	7.5218	6.38952	10.7707	12.5366	5.50808	5.57269	8.85349	30.0825	-115.203
15.5978	34.0652	30.0234	26.0471	8.67766	8.69526	8.58502	18.175	15.0017	6.16445	6.11855	9.295	30.0742	-116.907
14.1607	35.9896	33.2887	29.9058	11.0168	9.69726	8.66434	19.4186	15.0241	6.12785	7.52388	9.44484	30.0942	-118.868
20.6033	33.8845	38.3594	31.2065	10.5924	9.15057	7.88764	17.2631	13.6947	5.60419	7.60539	9.60173	30.1036	-120.423
17.0936	35.2351	39.801	32.8373	9.22846	7.25131	9.26256	13.3492	15.2412	5.86418	6.34708	10.0852	30.0993	-122.204
18.2289	37.3629	36.2491	28.5499	9.42869	7.28514	10.8758	16.8134	17.0984	6.19035	6.32264	10.0193	30.0948	-124.225
19.9022	40.7331	37.2804	32.4182	10.4415	7.39234	12.4485	17.9302	18.5066	6.0539	7.19113	9.79898	30.1081	-125.978
18.8717	61.2279	40.3241	30.9121	9.81303	8.13221	14.8216	22.4912	18.9479	5.49277	7.35434	10.1437	30.1023	-127.839
20.0984	60.9486	36.9547	28.4069	9.2734	8.2843	15.4612	23.8956	20.1282	6.32392	7.00128	11.1197	30.096	-129.337
22.714	39.9516	39.7709	27.7677	9.85256	7.74602	13.3595	34.4606	21.4177	5.79672	7.7429	10.9482	30.1093	-131.113
22.4519	39.8443	41.7444	26.5889	8.82075	7.54901	11.9736	32.0144	20.1761	5.45797	6.66704	10.915	30.1141	-133.009
22.022	42.9004	39.0356	32.7825	9.66769	6.73257	14.9006	29.1732	19.6086	4.8739	7.64375	11.3946	30.1179	-135.136
22.6095	48.5618	39.1074	32.1002	8.9411	7.17053	17.477	30.4589	19.378	4.56028	6.89835	10.2938	30.1117	-136.91
25.7589	48.4032	46.3478	30.0566	9.20177	6.89577	19.1521	33.2647	19.2018	5.17009	7.32343	9.94088	30.1109	-138.84
24.5699	49.8131	43.8275	29.5351	9.2755	7.27315	18.7408	33.1268	18.5996	5.22827	6.92918	11.6092	30.1176	-140.765
27.0195	62.1958	41.4485	28.6072	9.86636	7.34219	21.3765	40.8336	19.8553	5.28258	7.09313	11.2177	30.1296	-142.785
28.0856	61.552	39.6667	26.4754	9.45002	6.32216	22.611	39.0547	23.7027	5.00443	6.78944	7.89998	30.1301	-144.182
28.4852	57.7198	45.2167	25.9761	10.0642	6.04701	20.5525	34.6605	24.4601	4.96793	7.56087	11.9663	30.1227	-145.818
24.204	50.1149	39.574	26.5169	10.0512	5.88731	19.115	29.54	22.6444	5.72352	7.472	9.83345	30.1098	-147.497
25.5625	55.4742	45.3829	26.4732	9.86264	7.1679	17.8476	36.2361	25.5751	7.27239	7.75444	11.9874	30.1061	-149.249
23.9622	57.8749	44.2515	27.2511	8.03732	7.41474	18.0557	40.628	25.7273	7.87068	7.78326	13.4716	30.0928	-144.518
27.5826	68.6596	38.4298	24.8248	9.44497	7.3739	18.1518	44.6416	26.1867	8.47485	8.95819	12.2926	30.0897	-144.019
26.1278	65.5389	38.2147	29.6229	8.8083	6.16099	21.3538	40.919	25.7519	7.80935	7.77269	12.272	30.1008	-145.955
27.3371	57.4376	37.9736	29.0443	8.38225	7.27154	21.0865	38.0024	23.4264	8.2497	6.51356	13.5987	30.1035	-157.06
24.5368	43.8902	37.1384	25.6745	8.33429	7.7384	23.9438	38.9153	26.8375	10.9055	6.63762	13.8569	30.0856	-158.777
27.125	52.3393	38.8814	27.3275	9.61323	7.82278	22.0787	50.8096	31.4936	8.04256	8.36474	15.1681	30.065	-160.718
30.1477	51.3975	42.335	27.9376	10.4622	7.47289	22.3434	40.5537	27.3858	8.19086	8.62441	14.6421	30.0782	-162.595
30.4174	51.0842	37.9906	27.4467	10.4949	7.62689	22.5953	51.914	27.7122	8.34383	9.12911	11.2331	30.1038	-164.199
29.8862	50.7351	31.16	20.8896	9.97721	7.43398	22.8342	46.8158	28.025	8.50136	7.98478	9.92727	30.1172	-165.759
28.1863	65.8084	28.7789	18.4784	10.478	8.36375	23.0597	53.5259	28.3239	10.8088	8.09021	10.4848	30.122	-167.25
23.6567	49.9331	34.7644	19.7372	9.82127	8.75195	30.0756	42.6979	28.6086	7.58153	6.96311	11.4324	30.1239	-168.93
23.5202	49.4823	42.0406	17.952	9.7822	9.39427	23.4696	43.1788	28.879	8.22252	7.6285	15.5373	30.1151	-170.729
28.5199	57.747	36.0178	20.7591	8.31411	7.13361	29.7676	48.6564	35.6839	8.28992	8.10677	15.6086	30.1113	-172.171
28.9547	53.5759	37.1113	21.3996	7.80684	5.77139	28.4392	49.5971	34.9847	9.19727	8.68888	13.3791	30.1184	-174.098
23.0175	60.6928	38.5409	20.7172	8.43998	6.94788	30.4291	42.6752	29.4461	9.42009	8.8911	13.6375	30.1033	-176.016
22.8201	61.5357	39.8825	19.4258	9.10976	7.82985	29.0577	43.5223	27.7641	9.1076	9.64266	15.4647	30.0843	-177.722
22.6084	60.7085	33.3577	17.6018	9.83416	7.43241	29.1869	44.1564	29.5223	10.142	10.0077	17.4306	30.077	-50.7966
23.057	51.008	30.0592	16.5997	8.23526	9.7824	28.8935	51.1553	30.3709	9.4042	8.14922	15.9599	30.0785	92.2902
25.9869	59.4132	31.6968	16.8865	8.3878	9.54873	28.591	53.1159	30.4668	10.9389	7.52857	14.8815	30.0664	176.539
26.3136	59.142	31.1369	16.0494	8.58609	7.458	27.3245	58.918	36.0202	11.1093	7.95687	14.0737	30.0646	174.645
25.9869	44.1229	34.8037	18.2381	10.6095	8.91075	31.0576	46.4219	30.6288	10.282	10.9063	15.2539	30.0724	173.008
26.1543	43.4045	37.0334	14.8691	11.2796	8.50442	24.6399	46.6552	30.7441	10.1409	11.9411	14.5134	30.0779	171.156
25.363	54.3116	34.3026	16.0577	11.5085	9.33532	24.6723	46.8622	30.8431	11.1898	12.4287	14.3804	30.0759	169.156
24.9829	49.0315	32.026	14.5172	11.6447	8.62975	31.0467	47.0426	34.2968	10.741	10.8904	13.2268	30.0686	167.184
23.3027	45.974	28.8937	13.9244	11.6189	8.03235	31.9425	56.9317	30.8604	9.87183	9.77385	16.2894	30.0741	165.74
20.2491	33.4344	23.4686	15.1238	9.78704	8.04202	31.4762	42.8109	31.293	9.62606	7.53488	15.2055	30.0977	164.511
22.109	35.2352	26.0072	13.3801	8.02417	7.47567	28.1523	44.2111	33.5426	10.7278	7.52017	16.0776	30.1145	162.847
21.2476	32.1366	23.7481	15.8053	7.98603	8.13447	24.5014	46.5613	34.3311	11.6015	7.67383	16.7543	30.1012	160.659
21.4279	26.0538	20.5916	15.4745	9.36811	8.75714	28.0456	44.464	33.0868	11.4411	8.34434	18.5038	30.0804	158.757
20.8283	30.1164	20.7393	10.0567	9.05339	9.04153	28.8703	42.6022	34.5506	11.8265	8.81692	20.391	30.0731	157.067
17.8391	33.4834	17.1595	9.76305	6.50801	7.73715	25.785	42.8771	32.8605	11.6061	8.2566	21.0593	30.0899	155.311
17.0402	37.3868	20.7332	9.76159	7.93992	7.49257	23.7091	43.8548	29.6516	10.9694	9.45379	20.0354	30.1081	153.466
16.2642	39.5037	28.8123	10.3436	8.92331	8.29531	21.5078	49.6089	27.8545	11.469	8.99679	18.1023	30.1108	151.767
13.6536	40.575	30.1151	10.3105	8.8824	8.03158	20.683	52.2481	27.9021	12.1915	8.72701	20.1578	30.1083	150.059
14.2966	32.0554	22.7194	11.65	7.95378	8.33049	17.6155	40.4002	29.5272	13.0293	8.06296	20.5011	30.0984	148.193
15.605	29.0008	20.324	11.7078	7.47023	8.09295	20.5358	43.0502	29.5754	12.6993	8.1509	20.7096	30.0997	146.492
16.9109	29.7752	19.9037	10.7695	7.12594	8.70765	19.4643	38.7671	27.1453	12.3438	7.96983	20.5074	30.1035	144.78
14.8024	26.0806	16.2131	9.26901	6.52662	10.0128	20.2651	40.0394	30.3762	13.1901	7.35446	19.9657	30.0983	142.96
13.149	25.6678	17.1881	8.76335	6.58144	8.80467	19.6627	47.8686	29.4358	13.4112	7.34305	20.481	30.0917	141.123
12.0904	27.2219	16.4853	10.2561	7.12756	7.95856	20.6155	50.2625	29.0296	12.4379	7.87585	19.3762	30.0935	139.72
11.2291	27.6431	15.4352	11.7135	7.52435	7.68702	21.1416	48.8945	25.7612	14.0221	7.58248	18.6523	30.1011	138.129
11.3765	27.8708	14.1895	11.256	6.7494	8.05652	20.1666	43.2432	24.5884	13.0754	7.2635	21.051	30.0893	136.394
8.16886	18.4947	12.0856	8.89371	4.66831	8.0817	15.5416	40.7019	22.8277	12.5621	7.54769	21.3273	30.0657	134.553
7.93954	16.3209	12.8945	10.4109	5.21064	7.45088	17.6043	46.125	25.9162	12.7575	7.79026	19.122	30.049	132.773
8.50534	17.9818	13.8411	10.2633	5.95897	7.78672	17.926	44.6099	29.7573	16.156	7.25506	17.2321	30.0557	130.937
8.47624	17.7184	12.4061	10.3376	7.79962	8.04712	19.1624	42.9706	34.4263	17.992	8.93062	18.6743	30.0659	129.152
7.5309	14.2218	10.9662	10.9928	8.67015	8.58133	16.8505	38.7867	33.4523	16.9082	9.78967	18.7873	30.0792	127.504
6.48575	11.5436	10.3367	12.0591	8.47956	8.89251	16.9697	36.5043	30.768	16.2528	9.84692	21.2003	30.0798	125.949
5.73607	11.1601	9.20914	14.5037	7.33292	8.22378	16.2312	32.7704	26.3871	16.8017	10.2681	21.4086	30.0799	123.892
5.25673	7.82524	8.32283	12.7788	7.11433	8.15184	14.0838	34.7695	21.5613	16.9346	11.5806	19.602	30.0742	121.903
5.09503	7.25157	7.36309	10.9991	6.56646	8.14402	14.498	37.2425	24.9383	17.5228	14.2402	19.3033	30.068	120.175
5.118	8.46175	9.16478	11.9241	6.86315	8.14665	16.4832	43.2131	24.7617	18.5285	16.4543	21.7802	30.0683	118.615
5.3562	8.77289	9.14826	11.0543	8.28174	9.15137	15.4772	39.8815	21.1532	17.3052	16.2898	22.6796	30.0715	116.983
5.74482	7.51608	7.07815	12.244	8.2879	8.52973	15.8738	32.0151	20.2213	16.4194	16.9583	24.5858	30.0653	115.134
6.26804	7.2519	7.34886	12.0619	7.15858	8.64638	14.1334	34.4857	20.4604	16.0414	17.4048	23.1283	30.056	113.353
6.01916	6.97414	7.73669	13.3151	7.64093	9.4869	14.3095	31.385	18.7714	17.1405	18.1658	24.7007	30.0683	111.498
4.64881	7.75829	6.64185	13.2182	9.24646	9.60544	13.1024	35.1327	19.2938	19.2527	22.1416	22.9538	30.0814	109.766
4.99441	8.50712	6.42724	11.6766	8.43674	10.2471	12.3528	33.5574	20.2945	19.8277	20.4331	23.1802	30.086	107.914
4.97213	9.00735	6.76481	12.6733	8.90035	9.83622	11.905	34.5718	21.1275	20.4084	23.5053	27.3883	30.058	106.389
4.45165	8.08208	6.46921	12.2769	9.32673	9.45982	12.523	32.1611	21.4409	20.4886	28.5239	23.3176	30.0495	104.863
4.12566	7.09726	6.17542	11.9426	11.04	9.20743	13.884	31.0106	21.2922	18.7186	34.5347	22.7461	30.0587	103.089
4.61629	7.63255	6.43796	12.4541	11.448	9.05887	13.657	31.2411	21.7097	18.8523	30.5777	22.7391	30.0657	100.898
5.20021	8.28791	6.08463	11.7949	12.6961	9.29274	14.1213	32.0175	21.9308	21.4518	31.5823	21.7588	30.053	99.1405
5.3335	7.90508	6.58902	11.542	12.3242	10.378	11.416	31.3797	23.241	21.7187	39.4254	22.5781	30.0632	97.5415
5.30029	7.53777	7.49991	13.4448	11.3017	10.547	10.1316	30.8175	20.2111	20.293	38.0029	24.0199	30.0823	95.9405
5.28297	7.81707	7.22514	12.6709	10.6372	9.01586	11.3797	34.5601	21.4801	20.6295	37.7476	24.7056	30.1019	94.0538
5.2351	7.53702	6.27165	13.3072	11.1186	7.72995	10.1224	33.1039	20.375	21.9976	39.8717	21.8166	30.104	92.5037
4.83755	7.93367	6.32603	13.4958	12.6151	10.4511	11.8782	31.6583	20.0682	20.1855	36.7342	25.3886	30.0986	90.8772
4.04453	7.81914	7.06845	13.4447	13.4859	11.1442	10.2416	28.5303	22.051	20.9564	37.7798	21.9883	30.0867	89.0843
4.4961	8.70496	6.28131	14.8425	14.3164	10.9293	9.76986	30.4072	21.8213	19.6648	38.8267	23.9845	30.0708	87.2226
4.43125	8.65602	5.61752	12.5594	13.4109	11.0407	9.4398	27.4522	16.2814	21.8669	47.5742	26.0328	30.063	85.3896
4.56518	8.43122	5.28262	14.3457	11.6561	11.1701	10.0164	25.6961	16.1702	21.4915	45.3662	26.4672	30.0811	83.5263
4.46825	8.60041	5.18251	14.049	12.7231	11.7767	10.4941	23.76	15.3077	21.0675	49.262	29.4622	30.0808	81.8524
4.24014	8.95329	5.4607	16.0658	14.5426	11.1264	9.33568	22.513	15.9701	20.1748	42.988	28.5899	30.06	80.1028
4.74343	8.39011	5.16168	14.7344	14.3694	9.72183	8.29924	21.1531	15.7555	20.0104	52.6157	25.3605	30.0345	78.3467
4.31721	8.59807	5.43567	13.2707	13.3407	9.70684	6.7657	21.6069	15.0925	20.0879	49.9762	27.2192	30.0345	76.344
3.86446	8.87735	5.94357	12.7908	13.0538	9.10488	6.10351	22.5963	13.1429	20.2988	47.8761	27.0938	30.0431	74.7331
3.87713	9.07312	6.14027	12.3214	11.6481	7.77679	6.30458	20.0127	12.1407	21.8618	44.7499	25.2478	30.0612	73.1441
4.31302	10.1462	7.43093	10.3353	12.3997	8.96036	6.40651	20.1062	12.4032	21.1889	47.3065	27.4196	30.0769	71.2593
4.37058	9.75844	7.22997	12.3584	13.9933	9.7518	5.14317	18.8361	12.0881	18.3573	50.3864	28.4938	30.0787	69.2963
4.27414	8.15775	4.93175	13.1137	13.5772	9.70266	4.3546	16.9404	12.6104	17.5482	48.1441	26.8635	30.0863	67.3842
4.02837	8.47318	4.44387	11.7855	13.9508	9.58915	3.78316	16.8685	11.8668	19.4618	51.9472	27.1527	30.0711	65.6636
3.13429	10.1835	5.87244	11.3691	13.672	9.52311	3.25186	14.9664	10.6534	19.9617	51.437	28.9635	30.0791	64.1253
3.26225	11.5253	7.79999	11.3845	15.1586	9.71044	3.74361	14.6744	12.1056	21.077	50.2556	28.2544	30.0906	62.3642
3.63652	11.223	7.47073	12.4721	16.7429	10.5812	3.69376	14.1569	12.5727	22.6417	55.6836	28.3825	30.1075	60.2605
4.11596	15.8185	7.17718	11.3642	17.6974	10.9052	3.18001	17.3565	11.7381	21.7774	58.9586	28.7413	30.1049	58.5152
4.08595	20.3453	7.32801	12.4137	18.0086	9.6702	3.3821	17.9979	10.7737	19.8874	54.6754	28.6135	30.0925	56.4951
3.98407	20.4748	8.40681	13.2273	19.7329	10.8113	3.5516	17.3397	9.08974	17.0359	63.7454	28.7154	30.0873	54.6518
4.03323	20.2937	7.41578	14.0828	20.2771	10.9869	3.90591	14.2666	9.29705	16.8416	60.0123	28.8076	30.0874	52.7854
4.11618	18.518	6.3994	13.2108	23.4522	10.934	4.1907	13.8845	8.99729	18.1475	57.0932	25.9581	30.0767	51.0729
3.98398	18.1999	7.44369	14.1542	25.8696	10.3806	3.45682	15.4139	9.13743	17.9573	57.2577	31.4321	30.0705	49.3521
4.4163	19.7368	8.19557	14.0786	28.6063	8.54259	3.13803	17.2033	9.04732	17.1556	51.9482	29.0216	30.0615	47.5862
5.30714	23.3325	10.233	14.4827	29.9251	10.5287	3.38301	18.5404	9.50656	15.6335	57.8441	29.0704	30.053	53.1619
5.76324	25.4551	12.0703	14.415	29.1727	11.4941	3.87899	18.9132	13.9431	18.4361	58.1525	27.6835	30.0593	51.4092
6.17142	26.4995	13.3812	12.9194	32.8269	12.8172	4.26087	19.7587	16.1291	15.6704	54.0831	29.1309	30.074	44.7062
5.53304	23.6775	12.5383	12.0178	34.4254	12.7726	4.00049	17.669	14.6918	15.7714	55.8049	27.8139	30.0597	40.1499
4.88562	17.3918	10.4622	12.1506	37.904	12.6382	3.87153	19.6312	16.5765	16.7122	62.9452	30.2377	30.0324	38.2025
5.27996	18.0239	10.7113	14.3226	37.259	11.6364	4.81247	20.7176	9.55443	17.0029	62.24	31.803	30.036	36.2302
4.83281	22.4396	11.9489	15.7056	40.4705	11.7348	4.79633	25.1476	16.2809	15.6809	54.2628	29.0511	30.0449	34.4869
4.91476	23.3115	13.212	16.2424	44.2346	12.8754	4.90617	26.1819	13.67	16.7145	51.6995	29.3963	30.0588	32.8049
4.70135	21.1305	11.4087	17.4853	38.505	13.5129	3.93448	22.7726	15.0086	16.8693	49.0947	29.5484	30.0751	31.1812
5.13966	22.8132	10.8706	18.1865	47.207	12.2081	3.81641	20.8818	13.7876	15.7519	49.6214	28.8211	30.0813	29.5508
5.25782	23.0368	11.6879	17.8014	49.8835	13.6985	4.67638	22.0185	14.4455	15.0284	49.3347	28.4667	30.0679	27.7529
5.00574	21.5201	11.5713	17.4113	49.5031	15.1892	4.71369	22.1236	14.9717	16.4157	56.0485	28.3127	30.0542	25.8463
5.21167	21.834	11.7241	16.1647	46.171	15.4948	4.48302	24.348	14.5939	15.5467	53.6541	30.0584	30.0623	23.9187
5.2102	21.6875	11.094	17.2719	48.3446	15.0682	3.8947	25.7323	12.1324	12.627	51.4387	28.5727	30.0787	22.1102
4.6152	18.4519	10.0228	14.9938	57.2936	13.5013	3.33513	21.9244	13.8117	13.9054	53.6681	29.3189	30.0887	20.2921
4.60239	18.9139	10.6718	14.133	56.4174	13.8412	4.60057	19.1009	13.4365	13.5159	52.0566	28.6471	30.074	18.6601
4.51069	20.2338	11.1878	15.2232	58.9433	13.6768	4.65181	17.6043	12.0018	12.9337	45.6158	29.7001	30.063	16.8587
4.64418	25.3501	13.1485	17.4971	60.1903	14.2607	4.29363	19.7099	10.6277	14.0323	46.4444	31.5608	30.0581	15.4614
4.05824	24.5242	12.4155	16.8056	64.5224	17.4333	3.63916	19.5055	11.5758	13.589	46.1821	28.7997	30.0722	13.3215
3.89686	22.1884	9.0959	18.2353	62.4039	17.3682	3.25832	18.6279	12.1422	13.4059	45.9189	28.7223	30.0828	11.2911
4.12962	22.2854	9.59378	20.446	64.5525	17.9696	3.32657	15.4568	12.7225	13.5958	44.4497	23.6545	30.079	9.89346
4.87999	19.6084	11.4671	21.4802	60.5124	18.2816	4.73195	17.0518	12.0656	13.8495	45.0457	23.8955	30.0646	8.88706
5.0443	19.3387	11.1784	21.1857	73.4434	19.1465	4.93723	16.2125	10.4635	13.2932	46.544	27.4203	30.0437	7.12704
5.01133	16.3719	8.37325	20.6903	76.9335	19.4603	4.02616	14.0509	8.55683	12.7468	43.0002	26.7374	30.0386	5.07163
4.75139	18.1932	8.96748	20.3769	70.4491	18.9833	3.3794	13.7393	8.37134	11.2705	37.3166	24.1199	30.0425	3.22682
4.45618	20.7696	10.2724	17.6195	78.2407	20.2809	3.39333	27.0363	16.6802	10.6958	38.9698	24.7206	30.061	1.29319

## Sheet: P15
ra l	oi l	oe l	ico l	mf l	es l	ra l	oi l	oe l	ico l	mf l	es l	Kippung	Rotation
7.96883	6.19165	4.18247	23.893	41.0292	66.7321	4.13072	5.97257	3.19403	2.2999	25.94	51.6207	30.0322	-0.24805
2.92477	6.92597	4.90397	28.972	43.7571	63.7962	4.28687	5.90139	3.63404	4.93942	20.8211	50.5174	30.0255	-1.73005
2.9242	6.72333	4.75186	27.5852	37.0503	62.0229	4.1345	6.12306	3.22405	3.88077	16.4785	43.1587	30.0413	-3.12167
2.67155	6.67253	4.22489	28.2451	36.7579	66.9802	4.31933	6.32171	3.78654	4.17989	14.7099	42.9792	30.0491	-4.9139
2.54444	6.51091	3.69149	26.0239	36.7834	74.4154	4.42007	6.25204	3.81665	4.41107	13.0208	42.231	30.0545	-7.53618
2.59457	6.44754	3.8262	33.3024	39.2824	75.4635	4.54841	6.50124	3.77988	5.60229	16.8554	49.1676	30.0665	-9.23207
2.64428	7.46048	4.01066	33.8416	35.9018	70.8088	4.64525	5.78393	4.16033	5.95315	18.0352	38.872	30.0689	-11.2737
2.89521	9.37875	4.4324	32.1251	37.2594	63.2847	4.8367	5.96352	4.22422	5.27519	15.5217	46.0467	30.055	-13.1391
2.94805	11.1179	4.95085	33.0538	41.5365	66.6499	5.32528	5.95976	3.72577	4.0982	9.04316	38.8244	30.0327	-15.1188
2.77286	9.57086	5.54681	32.0365	41.5462	74.4757	5.35279	6.24534	4.2354	4.31882	10.7761	38.7713	30.0164	-17.108
2.43944	11.9145	6.14026	34.3609	43.3412	73.5649	5.23766	5.91222	5.03053	4.0286	10.3179	28.6779	30.0237	-19.059
2.47731	13.8738	5.96111	31.8042	43.3114	77.1315	5.32355	5.78597	5.35712	3.6927	8.31646	32.1204	30.0429	-20.9305
2.45848	13.4174	5.36741	28.4826	40.054	73.0432	5.46288	5.53518	4.83425	3.92826	9.86285	35.6109	30.0536	-22.9945
2.47309	13.3255	4.85675	29.1561	37.9593	74.754	5.68134	4.78187	4.70278	3.67582	10.7211	28.8307	30.065	-24.6203
2.59722	14.8762	5.51482	32.3617	37.1942	66.0801	5.56993	4.65043	5.03899	3.12343	10.3183	25.6706	30.0554	-26.2092
4.24731	15.6654	6.47591	35.6022	46.6389	68.4911	5.35063	4.43844	5.4822	3.94903	8.37246	19.2776	30.0571	-27.6444
4.45324	16.0347	6.41208	37.101	42.686	70.2218	5.14335	4.61342	5.83066	4.29313	7.39932	20.6497	30.0725	-29.5625
4.04089	14.6034	5.3329	36.022	42.7855	68.0291	5.40181	4.17788	6.15241	4.71845	7.73354	21.4884	30.0884	-31.4604
3.24157	17.2714	5.80027	35.97	40.8229	75.9003	5.92409	4.63507	6.7029	5.51078	7.73504	20.3888	30.0712	-33.387
2.71225	18.4887	5.86582	34.7874	38.5368	77.7261	5.8162	4.83024	6.00359	5.2344	7.73615	19.4993	30.0581	-35.2141
2.87243	20.1421	6.03086	33.5508	35.7939	70.873	6.06142	4.29451	4.44264	4.87875	7.54246	19.302	30.0543	-37.3802
2.82314	20.7262	6.32223	37.3962	38.7528	73.8673	5.63606	3.89794	4.54797	4.597	6.57191	17.8996	30.0605	-39.3074
2.80926	22.157	7.18375	39.9371	38.3194	73.1772	5.56299	4.26584	5.21975	4.96205	5.38766	17.3182	30.0522	-41.125
2.42488	23.7579	8.06762	43.0995	30.3795	73.2294	5.86956	4.19225	6.50205	4.83418	6.78822	17.1441	30.0462	-43.1542
2.47113	22.7711	7.19586	33.9864	37.3702	71.3695	6.01203	4.28315	6.84133	5.32739	6.39006	14.8905	30.0439	-44.8789
2.55581	21.3701	5.96704	41.4626	36.3474	63.1729	5.84243	4.18585	6.52194	5.03276	6.12715	16.3198	30.0449	-46.7157
2.6648	23.4983	12.3413	34.6191	31.334	64.6056	5.4975	4.37758	4.89226	4.48908	5.47304	17.3843	30.0585	-48.621
2.51046	28.3007	15.6733	35.8535	27.5786	63.1	5.24311	4.52425	5.23052	4.11948	5.32104	19.796	30.0766	-50.5119
2.70636	30.5517	15.5874	42.7596	26.6575	65.86	5.98804	4.71784	5.25358	4.76004	6.12778	19.9523	30.0616	-52.1269
2.73508	29.4442	13.7409	43.3348	29.1227	69.6222	6.44715	4.95602	6.1319	5.3441	6.56024	18.6489	30.0285	-53.8192
2.52191	26.7151	12.193	41.3709	31.0096	68.452	6.58091	4.2895	6.52389	5.39574	6.0616	22.1693	30.003	-55.6632
2.7697	29.8515	12.1285	40.6882	29.7669	63.7044	6.28567	3.76141	6.75629	4.89812	6.12122	23.7976	30.0005	-57.4171
2.62405	33.7598	13.2135	41.0422	25.356	67.2058	5.62715	3.70155	6.07103	4.42975	6.05539	23.0374	29.9987	-59.22
2.34332	34.5592	16.82	46.9278	21.7045	66.9813	5.95571	3.58296	6.79514	4.84849	6.06281	19.8928	30.0061	-61.043
2.42293	39.0145	19.2434	45.6435	19.9142	70.7805	6.06613	3.4806	7.74567	5.08421	6.10256	16.6629	30.0132	-62.8577
2.53693	37.1178	20.0824	37.2984	18.1605	66.3042	6.20738	3.57116	8.11095	4.95281	6.04242	20.168	30.0184	-64.5437
2.86709	39.8384	18.1199	39.3258	15.837	62.4128	6.30609	4.53369	7.92883	6.22344	6.01219	23.1719	30.0084	-66.2357
3.23048	43.7163	16.772	42.0287	19.2059	62.6692	6.87295	5.12181	7.72096	6.12237	5.65295	20.3268	30.0129	-68.1522
3.02742	41.7589	20.4561	44.5704	19.1479	56.9189	6.86875	5.01086	8.38546	4.79129	5.44559	18.3857	30.0119	-70.3776
2.74071	41.5802	24.751	40.1794	15.8272	62.9801	6.63902	3.7088	10.086	4.64628	4.78685	16.7546	30.0196	-72.3225
2.47554	37.7639	25.9489	45.9831	11.4714	49.934	6.82074	4.25755	10.1271	4.60955	4.71505	17.0736	30.0163	-74.106
2.65547	44.0281	21.2065	44.8393	11.0591	51.3108	7.08204	4.66935	10.5294	5.16829	4.67081	18.0623	30.0089	-76.0064
2.76372	47.689	20.3678	47.6384	10.8188	50.5352	6.86724	5.19355	10.8466	5.4177	4.92861	16.4387	30.0017	-77.7154
2.63567	45.0289	22.1035	43.148	10.5136	48.4079	6.60579	4.9316	12.1241	5.67374	4.84655	14.8496	30.0052	-79.5063
2.8734	39.7024	22.9444	44.9373	10.0648	47.9	6.58583	4.44368	10.8643	5.28996	4.47389	17.164	30.014	-81.3994
2.85842	40.8458	21.7047	42.9344	8.85677	48.3926	6.57929	4.48094	11.8917	5.86901	5.30351	19.2909	30.0121	-83.3637
2.92028	44.904	24.8336	42.624	9.94482	53.4916	6.69538	4.84467	13.1477	6.38561	5.87518	20.1208	30.014	-85.0779
2.81512	44.0706	25.436	40.9266	9.8709	45.7322	6.69171	4.96	13.2602	6.55435	5.70276	19.1696	30.0207	-86.7721
3.4183	45.4444	26.3288	40.4486	8.95083	50.5057	6.55033	4.98005	13.2301	6.20668	5.03715	16.7169	30.0053	-88.3714
3.41138	44.473	30.0197	43.5199	8.65735	44.7979	6.12193	5.70592	13.7409	5.801	5.1088	14.4405	29.9919	-90.2718
3.81957	44.1418	25.4124	40.9039	7.3218	38.4632	5.97749	5.7192	15.3822	5.068	4.67886	15.3265	29.988	-92.3121
3.40276	47.5926	29.0218	38.4697	6.40713	39.0615	6.62623	5.25273	15.6496	4.2883	5.20304	16.8911	29.986	-94.2851
3.39401	45.4859	34.1358	37.1367	7.26543	49.3491	6.74461	4.78325	16.8402	4.90024	5.40565	16.7086	29.9864	-95.8479
3.70317	47.2198	35.5393	43.9323	7.63637	38.521	6.72244	5.19038	15.4041	5.24208	5.46783	17.5798	29.996	-97.473
3.96191	51.4202	38.7863	38.9782	7.99239	37.3715	6.68528	5.52402	17.4376	4.8149	5.50111	19.0041	30.0047	-99.1016
4.41429	51.2535	38.912	38.5349	8.64789	40.6074	6.22925	5.22934	23.7007	6.19888	6.32052	18.9207	29.9969	-100.932
4.31297	49.0003	36.6442	38.0741	7.89864	36.7318	6.37163	5.39037	23.6874	5.8658	6.87085	20.2155	29.9961	-102.81
4.50289	49.8704	33.3329	44.3452	7.15313	34.6048	5.7167	5.30251	20.4289	4.51753	6.70904	18.8367	29.9963	-104.614
9.56583	46.1468	39.192	41.1247	6.90608	33.2339	6.03526	5.05874	19.505	4.97758	6.03084	17.8371	29.9948	-106.5
5.51574	46.1251	39.2	36.5928	6.29721	32.4377	5.78121	5.30817	23.6194	4.58237	6.56262	13.075	29.9808	-108.319
6.16402	46.07	37.9953	42.1178	5.86949	30.0273	6.20523	5.92567	28.5689	3.9399	6.99219	11.4239	29.9792	-109.91
5.88673	50.0566	38.9191	39.9766	5.46742	28.1042	6.22466	6.41592	25.1435	4.30289	6.64455	13.4067	29.9917	-111.518
6.831	42.8866	39.2435	35.8174	5.83614	32.8167	6.16148	6.89526	22.6126	4.82811	6.58053	15.8683	29.9972	-113.513
6.88294	46.7767	38.1614	35.6896	6.33873	35.8217	6.276	7.24489	32.4994	5.09123	6.9584	14.8059	30.0025	-115.462
8.30935	50.8178	36.7882	37.4811	6.59042	25.0768	6.428	7.19156	25.1215	5.59058	7.15353	15.3268	29.9967	-117.315
8.97027	50.9475	38.6233	33.0527	5.86422	21.112	6.65308	7.86343	26.2388	5.65262	6.98622	13.4622	29.9731	-119.115
9.71183	42.6871	45.4262	28.6086	5.35224	18.9263	6.62499	7.73299	38.6368	5.218	6.87976	12.6914	29.9683	-120.907
11.0056	40.5029	42.0489	31.5032	5.2212	17.94	7.84455	9.82351	35.6851	7.44564	7.42943	11.8736	29.9856	-122.431
10.5211	48.9616	42.5259	35.5488	6.31564	24.6547	8.37021	9.72649	36.4436	7.89327	7.96835	13.8544	29.9958	-124.175
14.2984	44.145	48.917	33.3127	6.44453	22.9662	7.6083	12.6561	37.1853	7.65205	7.64727	18.6894	29.9894	-126.253
14.6556	43.2113	39.0605	34.127	5.71272	16.1231	6.95375	12.4519	37.2775	7.63958	7.65988	17.0629	29.9738	-128.099
15.6327	41.0042	44.7296	28.8787	5.20544	13.8493	10.1624	14.368	39.2429	7.63659	7.2953	14.2073	29.9636	-129.545
14.2225	39.863	49.7121	28.2904	5.44863	15.167	10.3933	13.4202	43.0257	8.39855	7.13152	12.3501	29.9568	-131.418
16.2812	40.6642	47.286	28.7219	5.31523	12.7541	11.2809	15.1101	44.3999	9.25526	8.1755	12.5312	29.9663	-133.641
14.1578	38.0915	48.0825	24.8627	5.16831	11.8013	9.51431	14.6003	40.6185	10.2624	8.12641	11.9986	29.9676	-135.414
13.2619	37.4841	44.7844	24.5193	5.4049	11.4193	9.8889	16.1892	41.2454	10.4552	7.89255	11.9241	29.9589	-137.407
15.5506	42.6885	49.4499	25.8538	7.12714	11.3277	10.2009	15.9737	41.8511	11.1141	8.31518	12.9808	29.9444	-139.277
16.2927	44.3531	49.8386	26.602	7.53339	10.4427	10.5837	15.5378	50.011	10.2522	8.54509	13.2918	29.9365	-141.118
17.4069	39.7618	45.9814	25.3642	7.82708	11.3564	12.1228	15.1573	50.6636	9.18059	9.40486	15.5552	29.9406	-142.91
15.9219	35.0435	46.192	25.0196	6.72882	12.1412	17.8756	17.7548	50.2904	7.66189	9.44202	15.6503	29.9437	-144.817
16.4172	32.2413	46.3778	25.6369	6.55351	14.2022	17.4357	17.3534	45.165	8.18037	8.87146	14.3613	29.9435	-146.422
17.9395	33.308	44.5385	24.7689	6.18294	14.027	19.7426	17.3863	39.3948	8.74809	8.08687	14.5199	29.9587	-148.077
13.164	34.8104	48.5687	23.6488	5.78986	14.0707	21.707	18.6856	43.0503	9.39835	8.13979	14.8448	29.9699	-150.23
16.8572	36.9379	44.4957	22.9784	6.70258	13.3	22.1187	21.6356	49.478	8.6086	8.52185	16.8153	29.9551	-152.483
14.2374	32.2564	47.6664	21.233	6.87747	13.4924	18.5866	20.2105	49.8717	11.1628	9.12791	14.695	29.945	-154.292
15.276	41.741	44.7747	20.6445	6.3461	14.4354	21.3368	21.7772	45.6317	11.2977	8.63636	13.5001	29.9457	-156.096
17.2168	41.4416	46.9747	20.5192	6.22079	13.9777	21.4386	22.5321	46.0854	10.6148	8.58897	10.8039	29.9489	-157.647
17.6202	34.1067	42.9311	24.2328	5.84224	12.907	21.7013	21.0503	46.3099	9.89127	8.00808	9.63581	29.944	-159.365
14.7874	30.5218	46.6696	20.802	5.21701	12.1818	23.4706	21.4235	47.0637	11.2442	8.16568	9.5785	29.9465	-161.046
13.1032	30.8973	45.8613	21.249	5.27384	12.7588	25.791	22.5915	49.9249	11.0224	8.07841	10.3827	29.9624	-162.96
13.0564	31.8273	46.1539	15.2841	5.26432	13.1359	26.0539	24.2227	55.3368	11.2915	8.54378	10.6356	29.9678	-164.658
13.0008	30.1014	42.4081	12.142	5.58199	14.3099	28.7931	24.3877	55.5934	12.6102	8.62	11.1739	29.9695	-166.141
12.9364	29.8804	41.25	8.82906	5.30452	14.3477	29.3871	22.4488	54.2963	12.1379	8.51855	13.0058	29.9749	-168.043
12.8635	31.0855	46.5768	8.62595	4.49515	12.1484	26.9218	21.7146	44.6046	11.803	7.3324	14.3196	29.9793	-169.742
14.201	25.4821	39.6842	7.67763	4.82181	9.33161	26.8851	23.8372	52.1545	12.7807	7.8105	15.541	29.9758	-171.354
13.689	25.112	43.7973	6.77509	5.70947	9.86264	28.4644	23.4432	55.69	14.7246	8.52774	15.9182	29.9754	-172.834
15.7516	21.8405	51.5743	6.41927	5.27304	10.8748	30.0347	22.028	54.2968	14.9903	8.32409	15.6547	29.975	-174.872
15.0868	23.9988	50.1716	6.59541	5.19704	13.3823	29.3211	19.3349	46.1476	15.3543	8.29335	11.3096	29.9826	-176.731
11.7214	19.512	44.1872	6.4095	4.87319	16.0575	29.692	23.8174	48.9606	15.5608	7.39458	11.0037	29.9908	-100.554
10.8523	24.8817	45.3572	6.09716	4.75162	17.9297	27.1736	24.2355	48.978	14.7755	7.23767	12.0829	29.9958	43.4294
9.89188	24.0883	45.0805	6.00883	4.64506	20.1645	25.9598	24.6485	44.0711	14.7009	7.27046	13.2101	29.9935	177.393
11.5274	23.2959	44.784	5.10748	4.50261	15.0338	29.1204	21.0283	45.4762	16.6636	7.14947	13.1643	29.983	175.456
10.8983	15.5853	44.468	4.09949	4.22414	15.1603	29.9976	26.0183	48.4801	17.5474	7.16209	12.1273	29.9749	173.539
13.1415	16.7928	44.1329	4.06619	4.59362	14.2495	23.2764	28.2298	49.6854	19.5386	7.0764	10.7982	29.9653	171.664
13.7163	15.2412	39.9249	4.65798	4.79139	13.1712	23.3417	27.6569	51.7074	17.8269	7.16518	9.94791	29.9565	170.13
11.4727	13.5999	36.8349	5.21075	4.61187	13.742	26.8033	26.3261	45.9454	17.5119	7.05808	10.289	29.9587	168.725
11.5724	14.1265	47.6046	6.01202	5.50687	17.4322	28.2832	25.1395	49.3049	16.9155	7.58877	16.7198	29.9695	167.069
11.5064	15.8523	49.8336	5.62047	5.54928	17.2872	29.0801	28.4168	46.7899	18.1783	7.33269	18.7242	29.9806	165.132
12.8025	17.1973	47.9567	3.90341	4.52575	17.8781	23.4587	26.6343	45.9133	18.1649	7.14562	19.3154	29.9797	163.254
12.0245	16.7864	35.9944	3.65108	4.09026	13.7296	27.0727	26.5386	46.7968	18.7409	6.55036	14.3036	29.9685	161.512
9.28459	15.3784	41.2956	4.19452	3.81277	13.6634	25.863	27.2587	51.3358	19.6495	6.13945	15.3246	29.9721	159.997
9.64714	12.7373	42.4158	4.82711	4.53536	15.2953	30.0772	29.4082	56.3772	21.0674	6.30143	14.4427	29.9938	158.18
10.5384	13.9138	40.3421	4.77575	4.55671	16.1068	28.3891	32.7363	52.3992	23.0306	6.43987	13.5347	30.0064	156.296
8.53625	13.0265	39.8443	4.01966	4.46069	17.5044	29.2581	29.3228	49.3027	22.5651	7.08211	17.0363	29.9948	154.418
9.46995	15.8728	47.4955	5.43308	4.94654	20.1167	28.0461	31.9949	43.32	22.2742	7.36312	18.4705	29.9943	152.616
8.14169	15.2918	38.8095	5.48513	5.03677	22.4782	30.4887	33.7817	41.1101	20.4746	7.62242	23.2148	30.0145	150.867
7.52059	11.8372	41.127	4.24154	4.3121	19.5126	30.9304	26.2031	40.3287	23.1141	6.92043	26.7951	30.0189	148.999
6.86095	11.3096	36.1316	3.36813	4.81614	19.0193	22.8505	27.6496	43.3397	24.3068	7.42373	27.7223	30.0136	147.245
6.71138	14.6558	31.5699	2.89705	4.36687	16.5683	24.8639	30.0498	47.5951	25.6967	7.44362	29.7314	30.0105	145.631
6.59559	16.4293	30.5589	2.72839	4.22166	15.9199	28.113	29.286	49.8187	26.9815	6.99822	29.1009	30.0132	143.962
5.49128	14.5848	30.3964	2.89494	3.89791	20.6474	27.5618	29.7741	43.1292	25.0109	7.17101	28.3709	30.0119	142.506
4.90501	10.9521	30.0325	3.74833	3.80105	30.2785	23.5069	29.4967	39.4352	27.6575	7.60984	32.018	30.0043	140.691
5.48343	9.0962	34.8377	4.3414	4.67245	30.291	18.7025	29.7703	32.8052	26.5913	8.1355	32.7738	29.993	138.887
5.51061	8.65908	29.8658	4.32285	4.77818	28.4523	17.016	28.8373	37.3609	24.4503	7.9818	36.8538	29.9905	136.917
4.79011	9.52027	39.8758	4.67845	4.07574	22.6696	19.7757	27.6284	43.2636	25.7744	6.71924	36.278	29.9795	135.099
5.006	9.63425	41.5508	4.53019	3.82908	23.3488	19.8755	32.2107	38.9917	23.9514	6.61254	31.1778	29.9674	133.435
5.8983	9.70583	38.6629	4.88825	3.78927	23.4407	21.0992	32.3634	33.9766	26.838	6.326	26.0478	29.9615	131.697
5.09777	8.42757	33.3762	4.21219	3.72086	26.499	18.3624	28.4738	33.703	30.3759	7.13166	35.5286	29.9763	129.89
4.65754	8.82914	31.3321	3.86558	3.39117	30.9798	16.0236	29.2335	32.2798	27.3661	7.10799	38.5042	29.9918	127.989
4.702	7.07945	31.8987	5.54322	3.32208	31.0638	17.0042	33.7009	30.5288	30.87	7.88766	41.7543	29.9988	125.98
4.92027	7.8493	29.7944	5.85336	3.3894	28.9411	16.1697	36.5228	39.3518	27.849	7.8226	44.9461	29.9905	124.482
5.44506	7.71203	33.9454	4.95654	4.06944	28.2323	17.5017	37.1525	39.3672	28.0727	7.53526	46.976	29.9847	122.845
5.26523	6.72468	34.9618	3.81283	4.16676	26.6017	13.7729	33.1424	31.2474	31.6194	7.96099	51.4103	30.0005	121.017
4.56227	5.32346	34.5081	3.42695	3.33197	24.699	15.1187	34.7744	32.6988	28.4832	7.74311	51.0382	30.0104	119.079
4.33024	3.47941	28.8987	2.95965	2.89911	19.7851	13.055	34.848	32.8963	31.159	10.7746	43.5309	30.0051	117.251
4.25871	4.21538	23.3229	3.01552	2.64	22.3011	13.0837	33.8761	36.0753	28.9961	10.6836	44.5891	29.9964	115.59
3.87518	4.38251	26.0841	4.05288	2.96061	22.252	10.6448	35.0743	31.6328	27.4094	11.5202	54.9846	30.0045	113.932
3.63611	4.575	29.0273	5.19888	3.26446	20.9867	10.6152	35.8656	27.5024	29.1481	10.3891	54.5268	30.0089	112.279
3.83325	5.34557	30.9426	6.24619	3.32385	21.0533	10.2722	35.5829	30.8579	29.2804	17.5158	53.2665	30.0042	110.425
4.38906	5.20687	29.0046	6.49992	4.12518	23.0982	8.97714	28.6638	34.2377	26.0637	12.2385	49.4655	30.0037	108.678
4.68591	4.51303	27.8901	7.25832	4.34564	24.1005	9.51898	31.3672	29.2715	27.8095	13.2786	51.046	29.9985	106.974
4.43042	3.62141	23.097	10.5465	3.91715	36.2973	7.84228	28.5419	28.4426	31.1037	20.1907	44.9149	29.9793	105.069
4.0582	3.21196	23.6129	10.8741	3.53443	38.1367	7.10727	32.5693	36.0473	30.9057	21.1298	49.5039	29.9723	103.237
3.96956	2.88825	20.4577	11.9734	3.38828	36.956	6.68974	33.4675	23.6039	31.8663	22.0912	51.3314	29.9665	101.417
4.07099	3.12291	24.1275	11.3498	3.88477	32.6154	7.12418	32.5747	24.5328	29.7722	16.3609	56.4832	29.984	99.7183
4.01952	3.39924	20.6237	11.6276	4.10918	32.3124	7.41121	32.4405	23.2024	29.8024	20.0586	59.3182	29.9906	97.9323
4.19177	3.10794	21.0309	7.93367	4.48224	25.2386	7.95034	32.291	21.6455	31.0848	20.7721	66.6256	29.9848	96.2972
4.25432	3.46832	20.6231	7.70998	4.93057	29.1246	7.43427	36.3181	21.48	29.8185	26.476	57.7294	29.9903	94.7691
4.31634	3.17486	18.2408	8.27451	4.96041	26.7833	7.83299	31.9464	24.6837	28.3002	27.7026	65.9492	30.0053	93.1713
4.81704	2.78404	17.6996	10.1384	4.79727	25.866	6.94191	33.4065	24.113	27.8382	30.4747	59.8586	30.0084	91.2714
5.14284	2.94965	16.7101	10.2972	4.47626	26.1227	7.04687	32.4265	19.8306	29.6625	28.4298	66.8711	29.9971	89.3776
4.97331	2.98538	13.0588	9.17795	4.73933	25.0318	5.90852	30.0602	21.115	28.7342	30.1249	62.0483	29.9941	87.5567
5.04043	4.21397	12.9583	13.6693	5.42483	28.2238	5.97051	26.8378	17.7773	29.1454	36.5028	69.5605	29.9869	85.7436
5.3109	4.5225	13.7347	13.7358	5.12865	26.971	6.5171	26.2217	14.8913	29.7163	38.0268	65.275	29.9819	84.0348
5.34861	4.70862	11.9442	13.1375	5.66461	26.7684	6.81811	26.6727	16.4977	27.6007	37.4287	59.5607	29.9896	82.1982
5.46357	3.07986	11.6778	13.2833	5.51645	27.6823	6.85572	28.163	15.5769	26.0625	32.7511	62.2589	29.9854	80.6146
5.88684	3.55787	10.0211	14.5274	5.44462	27.2748	7.391	29.8902	13.0085	26.8253	34.9486	68.93	29.9846	78.8675
5.59292	4.09656	9.31866	14.4619	6.39609	25.2267	7.14999	33.3128	13.2968	26.5522	34.2434	70.1474	29.9919	77.1865
4.83546	4.48306	9.42672	14.2027	6.11526	25.3922	6.89095	31.6435	13.1535	28.9439	36.5236	66.4471	30.0077	75.4951
4.25589	5.59168	8.35411	15.9935	6.38848	25.581	6.41093	28.8667	11.808	28.9306	37.6071	65.7441	30.0121	73.6828
4.47941	5.34088	8.31611	16.9269	6.65328	30.0873	6.28454	25.3602	9.09744	28.0162	45.0978	76.9229	29.9894	71.9996
4.7712	5.83522	7.87018	16.6773	6.92632	31.2064	6.86145	24.7684	9.31626	28.9036	46.792	79.921	29.9744	70.0316
4.72617	5.73554	7.9119	17.7599	8.15655	33.9192	6.67115	25.7902	8.72493	29.1038	49.0848	81.3196	29.9664	68.1436
5.03364	6.4277	8.12123	19.0145	8.95192	33.6606	7.16549	27.6974	7.12894	29.3383	43.7347	78.8868	29.9725	66.1709
5.63778	6.61323	10.0622	19.2548	9.12779	27.7183	7.40399	29.1191	8.10766	27.5756	49.7843	70.3096	29.9579	64.3671
5.29991	8.03937	11.5409	18.2812	8.70546	25.8696	7.95076	27.9924	8.33008	27.2767	45.8079	71.5243	29.9556	62.4117
4.8125	8.62576	11.8811	18.4269	8.66114	29.1045	7.52436	27.2711	7.53598	27.1019	46.8076	73.5068	29.9796	60.3511
4.44673	9.14421	10.8961	18.6646	10.5547	31.7426	7.14585	25.6953	6.79703	28.9059	47.7782	77.4421	29.9966	58.8178
4.53905	8.72059	9.17373	21.6904	11.986	36.9308	6.88019	26.0738	6.73372	27.3507	48.7163	72.2409	29.996	57.1417
4.48401	8.46822	8.51335	19.7066	11.6704	37.709	7.14672	27.3753	5.56625	24.6153	49.4062	72.2871	29.9953	55.4746
4.55603	7.81134	8.14086	17.5549	10.3174	34.4105	6.51778	28.398	5.52963	26.397	47.2946	77.4555	29.9937	53.3939
4.6188	8.08025	7.88372	16.2079	12.7813	34.2322	6.15225	25.0467	5.58844	26.1336	52.0029	75.5077	29.989	51.878
5.19789	7.94123	8.42497	18.2821	14.7399	34.2789	6.06819	23.0599	5.79373	25.0624	52.557	71.1788	29.9865	50.0494
5.28313	8.7271	9.57309	19.2708	17.5968	42.7352	6.46749	20.6273	5.17949	26.0906	53.1207	78.1803	29.9945	48.2191
5.03013	9.5558	9.06609	19.8894	21.9488	40.2232	6.34221	18.5279	4.50102	24.0021	52.9189	78.3335	29.996	46.135
4.1503	10.5269	8.43835	18.7228	27.0026	44.769	5.798	21.0081	5.18463	24.4281	54.6128	78.4107	29.9941	44.1467
4.10466	10.1725	8.0113	20.7051	30.8489	50.4093	6.03147	22.418	5.21034	22.7947	57.7828	78.4082	29.9991	42.1454
3.87335	11.6106	7.49987	22.3761	23.1266	53.3124	6.4609	21.1307	5.23568	22.146	61.3401	77.1883	29.9868	40.5454
3.97126	11.8319	7.85454	23.3061	24.0878	52.515	6.57881	20.6587	5.01321	20.4107	58.6684	79.534	29.9795	39.006
3.99729	13.3377	7.61768	20.3709	25.0885	50.6902	6.28461	20.6522	5.02523	19.5517	61.08	73.3706	29.9852	37.0724
4.40908	12.7965	8.30112	20.0918	34.9031	53.1162	6.48466	21.6711	5.32872	20.0774	57.9369	79.4326	30.004	34.9711
4.88593	11.0773	7.79419	21.3078	31.0564	51.8613	6.63964	21.1075	4.91393	21.9249	56.6507	76.4937	30.0093	33.6861
4.61337	8.63094	6.52872	23.2814	37.3735	55.2911	6.59074	17.6329	4.41946	21.0532	58.1232	78.971	29.995	32.1387
4.00009	7.83885	6.35202	24.7848	29.5157	51.3077	6.01438	16.9461	4.17952	21.129	57.9876	73.9181	29.9779	30.1284
3.99935	8.26512	6.35533	23.9076	30.7359	53.4134	5.84116	17.4829	3.67878	19.6971	56.2704	70.8222	29.9813	28.0681
3.81132	7.63883	6.19606	23.5036	36.6616	51.0491	6.25904	16.8847	3.74846	19.472	51.5761	82.62	29.9956	26.4313
3.42021	9.86382	6.53349	25.3287	35.9608	52.4247	5.92998	18.202	4.11076	19.4773	49.3162	79.5079	30.0074	24.3138
3.35722	9.94233	6.93322	28.648	39.262	53.8109	5.87125	17.8734	4.97665	18.7556	48.7794	71.5915	29.9974	22.3156
3.3548	7.83346	7.52381	29.4335	35.8537	52.7803	6.23013	17.5896	5.78558	19.0249	47.2809	70.6817	29.9975	20.5894
3.45818	10.0162	7.35461	27.4568	47.3947	51.3233	6.63992	17.0398	5.35885	17.7474	48.7931	59.9206	30.0028	18.9027
3.43362	12.7973	7.31948	28.5524	39.1303	59.1083	6.42698	15.6887	4.39424	15.7251	48.7299	59.2488	30.0216	16.9928
3.40129	12.9471	7.99173	28.7439	50.4331	67.6697	6.69486	14.8068	4.97866	15.6569	51.2991	74.4412	30.0184	15.1142
3.23041	13.9463	7.50587	29.9829	41.1425	61.0032	6.63933	14.1444	5.00921	14.8725	50.0595	68.7173	30.0156	13.5329
3.4022	17.693	7.19302	32.7714	43.3417	62.7809	6.65621	13.3711	4.60861	14.2369	46.6968	56.325	30.0057	12.1053
3.26303	18.4287	6.73048	31.1238	39.4257	69.1856	6.3198	11.3493	4.34558	15.3948	47.658	54.8992	30.0066	10.2711
3.30813	16.8176	7.16461	32.3286	40.3643	62.5147	6.20939	10.903	4.402	16.9124	46.2793	67.017	30.0016	8.69631
3.24106	15.5842	7.94594	34.9416	43.8605	59.7056	6.72001	16.5613	5.40174	17.9901	45.5422	63.8921	29.9913	7.28271
3.1135	13.8881	7.71953	31.9456	45.7694	69.8167	6.5756	17.8296	5.24905	16.9032	39.2854	60.5417	29.9931	5.38854
3.06743	14.1785	7.38573	36.8009	46.3825	71.4939	5.92376	15.1508	4.38505	14.4328	38.6372	47.585	29.9882	3.58245
2.95087	11.4772	6.95393	37.9239	55.8035	70.5032	6.06681	11.7927	4.19071	15.4339	41.1647	43.6001	29.988	1.57178
2.92976	10.2858	6.67807	38.109	58.0095	78.1761	6.20129	12.9497	4.82393	15.8549	33.5866	53.0351	29.9852	-0.0745478

## Sheet: P17
ra l	oi l	oe l	ico l	mf l	es l	ra l	oi l	oe l	ico l	mf l	es l	Kippung	Rotation
5.10382	2.37406	5.61442	9.16949	31.2636	22.6787	1.86217	3.83481	3.08268	4.4515	24.1308	20.6077	29.9343	-0.593219
2.29959	2.75202	5.9536	9.14192	30.8003	25.2533	1.89351	3.79996	3.71724	4.27085	21.8963	21.2545	29.9275	-2.28529
2.40071	3.38252	7.2714	9.89875	26.4922	27.4402	2.17129	4.54047	3.70202	3.3776	20.9158	19.1725	29.9263	-4.20652
2.37747	3.20009	7.51118	9.708	27.9728	28.5006	2.22456	4.56751	3.58626	2.98347	21.0202	18.4125	29.9421	-6.19218
2.22582	2.43671	5.30973	10.29	25.0763	29.7191	2.211	4.2997	3.29593	3.14755	19.2458	17.3496	29.9635	-8.00648
2.2047	2.62609	5.17629	11.9257	26.9028	31.096	2.14224	4.24181	3.3123	3.22696	17.0211	15.1897	29.9688	-9.80123
2.04454	3.59468	5.46893	11.8557	28.1078	27.3974	2.05653	3.90991	3.19135	3.89713	17.4697	16.9924	29.9382	-11.8543
2.26843	4.00745	6.70384	10.7911	29.1497	29.9203	2.1072	4.06069	4.08073	3.8416	17.64	15.4523	29.9282	-13.4724
2.34067	4.59934	7.52677	11.2606	30.8024	31.3508	2.01431	5.37838	4.42721	3.03489	18.1211	13.2717	29.9369	-15.1255
2.27432	4.2531	7.44669	11.3796	29.9503	33.4252	2.25298	5.59651	4.59184	2.78029	16.7942	11.3707	29.9517	-16.9403
2.08247	3.43777	5.77532	12.1572	28.4208	29.7554	2.33725	5.08882	3.75391	2.68305	16.0268	10.8577	29.962	-18.9601
2.18494	3.85695	5.46422	12.3269	29.9902	29.7504	2.48286	5.03994	4.24233	2.58231	16.5687	9.02131	29.962	-20.9628
2.20326	4.00879	5.27012	12.2806	29.8447	31.167	2.41895	4.3784	3.7004	2.70461	15.7265	9.9392	29.9523	-22.8508
2.39374	4.19953	5.45284	13.6119	28.3793	27.6939	2.5736	4.13475	3.34281	2.73341	14.1604	9.89745	29.9412	-24.7726
2.48235	4.34289	6.32128	13.3547	25.7983	31.1957	2.83764	4.30148	3.79005	2.98474	13.0077	9.75937	29.9357	-26.6538
2.39512	5.13674	6.07723	12.2358	26.589	32.6417	2.64579	5.14998	3.75939	2.74819	12.2056	8.79248	29.9295	-28.602
2.15272	5.96001	6.231	12.959	25.0619	31.1453	2.21691	5.18416	2.90054	2.46341	11.4357	8.58794	29.9265	-30.2007
2.09356	6.56854	7.43524	13.0926	26.4558	34.0114	2.5872	5.15833	2.99282	2.49533	11.2354	9.20321	29.9289	-31.6673
2.51739	6.48816	7.75149	13.8253	26.8411	32.6066	2.93154	5.64017	3.30152	2.65374	11.8816	9.69287	29.9328	-33.7243
2.69281	6.75968	8.58045	13.967	25.9963	28.9956	2.88261	6.00238	3.69186	2.79436	11.2393	9.18188	29.9454	-35.8279
3.86992	7.48697	10.1693	14.6868	23.6928	29.9218	2.9714	5.6492	4.19802	3.12918	9.18273	8.63836	29.9599	-37.7941
3.90903	7.66918	10.9647	14.4068	20.9687	33.9829	2.89736	6.14715	3.96967	3.17209	8.21517	7.81897	29.9609	-39.5168
3.70128	7.00774	9.78979	13.8681	23.4034	32.5086	2.72382	6.26851	3.48713	2.82265	9.66172	7.29793	29.9579	-41.2378
3.12683	7.23286	10.043	14.9523	25.225	33.3963	2.76459	6.41269	3.37255	2.60534	9.74628	6.89659	29.9671	-43.2106
3.20813	8.27058	11.6134	13.8454	23.2376	29.4697	2.69174	7.00149	3.82652	2.71633	8.84517	6.84557	29.9566	-45.1054
3.28674	9.1209	11.709	14.897	19.1685	32.3408	2.84369	7.3545	4.11514	2.72721	7.4494	6.59225	29.9398	-47.0008
3.27128	9.85197	12.2717	15.5597	18.0982	30.8228	2.93508	6.54405	4.58396	2.67672	7.33935	6.41174	29.9186	-48.8298
3.69894	9.78979	11.8202	14.9922	18.665	30.5669	3.16295	6.76613	4.49096	2.57543	7.45593	6.33262	29.904	-50.4907
3.79873	10.0855	13.8824	14.7544	19.935	27.9257	2.89986	6.7245	3.57025	2.6571	7.4589	6.40473	29.8942	-51.9731
4.14725	11.2823	14.8893	14.6357	18.0057	27.4899	2.80729	7.16617	3.74886	2.61333	6.5623	6.07995	29.9119	-53.5196
4.05802	13.8868	16.9766	15.1534	18.8336	23.5246	2.89436	6.52412	4.21134	2.81677	7.13523	9.30461	29.9355	-55.4752
3.91037	15.3111	20.5202	13.8882	19.3571	23.3532	3.10648	7.32352	4.57739	3.11551	7.74112	9.34441	29.9481	-57.4392
3.42428	16.957	20.7183	13.6827	18.1719	23.5392	3.32078	7.52446	4.52459	3.16436	7.70037	9.70816	29.953	-59.3407
3.30188	17.3092	17.0617	14.1679	17.249	25.028	3.35476	7.23476	4.92155	2.8635	7.1265	6.30018	29.9432	-61.2177
5.34762	18.0231	22.6912	14.5371	16.0958	25.865	3.47624	7.5164	5.97041	4.02991	6.72968	6.11875	29.9368	-63.2353
5.771	19.6792	31.9909	14.6755	16.2018	23.0383	3.72309	7.50756	6.04107	4.04878	6.59093	6.17573	29.94	-65.2198
5.18459	18.3397	33.8701	14.8798	18.0086	24.0571	3.43551	7.66079	6.09905	3.84952	7.05042	6.04893	29.9488	-66.484
5.51565	19.6298	35.4663	13.7802	15.7048	21.9141	3.41212	7.51369	4.86738	2.97168	6.67374	5.03867	29.9477	-67.8651
6.14781	23.1222	39.0817	12.5891	15.4489	20.7433	3.16133	7.55593	3.96906	2.42392	6.4786	4.52624	29.9626	-69.8946
6.92578	26.8314	30.2114	11.4905	15.5257	22.1058	3.53917	6.83383	3.69033	2.15357	5.91891	3.89347	29.967	-72.3818
6.53583	28.5253	31.385	12.0911	15.6491	22.4643	3.64996	7.50695	4.26042	2.16213	5.84602	3.10619	29.9616	-74.1466
5.51967	23.1258	36.7879	11.3436	15.9158	22.4606	4.09997	8.1532	4.58296	2.48435	5.76258	2.78948	29.9568	-75.9624
5.69745	24.6993	34.6725	12.9611	15.2743	18.0402	4.07449	8.97462	5.28658	2.52885	6.18533	3.51687	29.9647	-77.9386
5.18236	26.9636	38.7118	14.0818	14.7117	17.3149	4.77686	9.25838	4.95367	2.53509	6.11511	3.56631	29.9651	-79.7958
5.54184	24.8875	40.1603	14.1379	13.5664	18.0213	4.72538	9.86169	5.0755	2.45611	5.67591	3.30064	29.9639	-81.748
6.18211	21.6059	41.4843	12.1389	11.6741	17.6949	3.91943	8.87763	5.87775	2.42552	4.94273	2.42911	29.9654	-83.6639
6.18589	20.5906	42.0982	10.3677	12.379	16.0142	3.49735	11.2769	6.4006	2.58467	5.03657	2.64059	29.9711	-85.231
6.33343	22.1647	40.1526	11.1497	10.6471	14.3611	3.85665	11.6851	5.57838	2.7087	4.58385	2.64744	29.9663	-86.8743
6.17417	26.4829	30.8913	12.7581	10.762	15.2393	3.82401	10.3667	6.07429	2.70684	5.4786	3.23087	29.9657	-88.5225
7.10225	27.0372	31.8534	11.3792	9.62079	17.3421	4.41096	10.5438	5.78971	2.69944	4.95694	5.79089	29.9773	-90.2864
8.67536	32.9391	36.4061	11.0943	10.5207	17.3322	4.24138	10.3675	5.36382	2.70482	5.49422	5.50647	29.9803	-92.0938
9.64913	36.4398	42.0538	12.6663	10.4227	16.0076	3.97995	10.564	4.95909	2.3376	5.13227	3.44806	29.9808	-94.1419
10.7319	39.244	45.7585	12.2076	7.64876	18.9238	4.11456	7.9291	5.45642	2.24558	4.08485	3.36935	29.9675	-95.8996
11.383	41.1708	41.2136	11.3191	7.07694	14.6102	4.10181	7.49741	5.98833	2.53403	4.10744	3.98165	29.95	-97.7339
12.3081	43.268	53.1157	10.8091	7.03658	16.3711	4.94094	8.92745	6.07463	2.78862	4.05389	3.97838	29.958	-99.4068
12.3583	40.2244	52.3839	11.3174	6.41343	16.8853	5.09732	8.83277	5.72904	2.62783	3.79732	3.21582	29.954	-101.318
11.4896	35.5803	51.0212	10.0325	9.93606	15.651	4.51472	17.6622	5.43416	2.18629	3.55607	2.98606	29.934	-103.146
10.937	32.556	44.0807	9.25883	9.69244	14.3722	13.1957	18.2683	5.49705	2.12292	3.47453	3.02058	29.9325	-104.973
10.1615	35.4639	50.1022	10.6402	5.89769	11.939	13.8016	10.4595	6.47193	2.59084	3.78277	3.50243	29.9367	-106.835
9.04221	34.9233	38.6691	10.5048	5.16156	11.1019	7.44851	12.0057	6.98326	2.97449	3.69794	3.63911	29.9218	-108.239
9.95398	41.0584	51.7199	10.37	5.14826	12.0583	8.51693	12.5236	8.99747	2.64475	3.6237	3.30143	29.9078	-109.759
10.3109	41.6813	52.484	10.2358	8.77538	9.98224	10.2016	20.6945	8.88836	2.35208	3.22147	2.88523	29.9126	-111.433
12.6482	42.2717	40.9239	10.1024	8.56049	9.42245	10.9175	12.594	10.3357	2.36323	3.11784	2.63903	29.9137	-113.821
12.8481	42.8289	53.9195	8.47778	4.61529	9.36315	13.694	19.0993	10.2193	2.34953	3.53858	3.09422	29.9168	-115.797
13.0387	33.1183	42.5962	9.02345	5.18357	9.94026	15.8338	23.4396	9.9563	2.2973	4.71566	4.03135	29.9222	-117.626
11.9328	39.2081	48.8373	9.70874	5.28147	7.47222	19.2858	27.2007	12.8879	2.8221	5.39512	4.16475	29.9377	-119.27
11.9506	43.9074	51.6754	9.14991	5.40715	5.76073	17.3411	27.8875	14.5773	3.23356	5.42422	3.28983	29.9473	-121.038
10.7321	40.5873	55.0143	8.31088	6.02915	5.67777	16.9762	28.0267	16.2206	3.11005	5.52973	3.00743	29.9358	-123.18
13.7051	42.629	61.4906	9.22457	5.70019	5.98005	16.8358	27.6897	15.7839	3.1459	4.8865	2.85361	29.922	-125.076
10.8613	47.2008	61.1543	10.1711	5.11763	5.81319	18.2279	23.129	19.1077	3.11084	4.74458	3.28758	29.906	-126.641
14.4522	41.6862	48.2604	9.12398	4.55093	6.30148	18.8339	20.8146	21.2997	2.89971	4.79653	3.71868	29.9173	-128.165
14.4732	36.4163	47.7663	8.2793	4.31485	5.99861	19.2755	20.8031	22.1793	2.85676	4.42961	3.55394	29.9229	-130.396
15.5468	40.4961	58.0728	7.65531	4.81657	5.48155	19.6141	23.7111	21.3579	2.81245	4.78651	2.72839	29.9126	-132.305
14.4513	42.5727	59.1222	8.88056	6.30613	5.43046	19.6775	21.854	22.5112	3.34796	6.41036	2.96253	29.8963	-133.62
15.2083	47.2426	59.4544	9.86528	7.01076	5.79532	22.5317	26.6284	24.0926	3.79288	6.87541	3.15362	29.8908	-135.142
13.2333	46.7938	62.3857	8.55598	5.94199	6.28418	24.1016	29.9282	25.7562	4.24388	6.29742	3.71427	29.909	-137.272
12.7579	52.336	63.0075	8.83131	7.28373	7.23884	26.1601	34.3243	28.0053	4.93162	7.23956	4.21362	29.927	-139.469
14.5898	56.8104	71.7598	8.26107	7.92734	6.67915	28.7378	34.9039	27.1146	5.29418	8.00901	4.30527	29.9307	-141.295
16.7809	47.0166	72.0496	8.15203	7.46116	4.98483	28.6995	39.0524	26.7677	5.25387	7.02547	3.27883	29.9232	-143.181
14.704	47.0158	66.1896	9.69662	6.47995	5.06625	29.7562	36.8536	25.919	4.73788	6.61304	2.64576	29.9051	-145.066
17.3245	46.981	69.022	8.54151	7.29702	4.8963	27.2311	36.1321	25.3961	5.27039	7.95942	2.55165	29.9037	-146.884
17.6259	49.8838	60.809	9.26952	8.58441	5.3131	24.5296	34.5448	27.506	5.93562	9.08815	3.35919	29.9107	-148.565
14.762	48.0109	60.8651	8.31809	9.62701	5.53004	27.4616	34.7722	27.6809	5.17313	9.86228	3.39823	29.913	-150.573
17.0589	53.4164	63.8231	8.4569	9.41902	5.65559	31.0461	39.8377	23.7989	4.98888	9.6384	3.44542	29.9192	-152.664
16.0824	52.4595	56.8401	7.66562	8.05331	5.25186	31.4927	39.2441	28.6171	5.80741	8.54146	2.9926	29.9332	-154.474
15.0926	44.1995	62.6199	6.45332	8.53598	5.28603	30.2239	33.5239	31.9678	6.31572	9.55751	2.62664	29.9599	-156.047
16.3663	44.3513	65.9647	6.94454	7.74377	4.79261	28.7472	36.0407	33.5004	6.88429	8.79264	2.69412	29.9758	-157.957
16.4367	40.3019	62.8509	8.28748	7.71575	5.58023	29.6355	26.6827	30.8318	5.95759	8.32288	3.60468	29.9698	-159.591
15.6601	49.0237	60.5041	7.72638	7.77927	5.72717	34.8582	41.4008	28.5004	5.87591	8.30053	4.20577	29.9553	-161.078
14.5571	45.2115	70.543	7.08188	8.20501	6.05504	29.7067	35.0998	28.4572	6.09338	8.81934	3.97753	29.9439	-162.578
14.4909	44.8633	60.1269	6.99623	8.57311	5.33533	30.027	35.46	31.8102	7.40469	9.63955	3.27719	29.9354	-164.587
16.9871	51.3339	64.2475	7.98134	6.75406	4.77713	34.5232	40.3771	33.8546	7.27535	8.20295	2.85699	29.9382	-166.419
15.5257	36.6396	59.6272	5.795	5.81383	4.76164	29.8116	34.5704	36.4065	7.30835	7.26511	2.86135	29.9545	-168.231
14.8238	41.6922	48.2136	6.11357	6.04358	5.47566	27.4566	32.4503	31.4493	6.68683	7.80979	4.16073	29.9553	-169.781
14.5584	47.4507	55.3095	7.3996	7.1152	5.75852	31.9226	44.5858	33.1211	7.25357	8.23224	4.23844	29.9506	-171.418
14.0329	46.1879	59.991	7.98475	8.2215	4.99171	32.3841	37.0453	30.6099	7.44233	9.69849	3.40785	29.9461	-173.335
13.9174	47.8766	63.0239	7.33667	8.88271	4.77929	31.5803	37.3178	35.4429	7.98363	10.1927	3.22632	29.9397	-174.877
15.5215	41.9159	53.4797	6.71807	6.89631	4.54794	31.7751	37.5749	36.7508	9.36052	8.20396	3.10513	29.9397	-176.188
15.7945	38.1079	46.6084	6.43514	6.06553	5.47887	39.9362	46.356	35.2202	8.98449	7.29928	4.32038	29.9568	-169.421
16.186	39.1102	51.1548	6.47941	6.19671	5.49976	37.3094	38.2302	37.0136	9.21103	7.63317	4.17205	29.9791	-26.2262
15.9563	39.4472	50.5436	6.49226	6.35289	5.09332	34.8581	40.8027	32.7879	10.101	7.72427	3.73154	29.996	117.76
14.5351	37.6469	49.2665	5.96568	6.28808	3.858	32.6932	36.506	31.7113	9.81044	8.01627	2.83166	29.9912	175.558
15.5096	47.0058	50.9635	5.87838	7.13754	4.45203	37.9813	39.3158	35.2757	10.3858	8.72157	2.99369	29.9879	173.653
15.8376	48.3304	53.0005	5.74698	7.23961	4.74894	32.5392	41.3045	41.8855	10.5316	8.89092	3.88787	29.9858	171.841
13.5027	39.9021	46.0205	4.91999	6.50094	5.76498	32.5975	46.401	37.6534	10.5941	8.44393	4.94437	29.9827	170.16
11.4322	35.2009	42.7666	4.84052	5.56738	5.34556	32.6358	39.0637	37.992	10.9333	7.58717	4.73231	29.9616	168.363
12.7614	36.1158	42.1316	4.86526	5.20826	4.60841	32.654	46.6672	43.7027	11.5255	7.3519	3.28729	29.9423	166.555
13.2788	36.533	42.3687	5.35203	6.05477	4.27777	37.3343	36.9225	43.5247	11.8064	7.93575	3.81254	29.9452	164.795
12.4102	34.7764	46.4704	5.5589	5.75467	4.24335	35.7321	35.9447	38.9013	11.0934	7.89191	3.61036	29.9665	163.246
10.3648	25.7881	51.3617	6.13498	6.67462	5.28264	30.8937	35.0625	39.1677	13.2489	9.04518	4.84898	29.9613	161.582
10.1776	25.079	50.5928	6.85121	6.43272	5.10137	31.1153	31.661	45.7459	12.9385	8.92166	4.71583	29.9455	160.246
9.81694	29.3176	49.4269	6.95539	6.39789	4.99954	30.2755	31.9965	37.6421	12.5528	8.59531	4.58959	29.9474	158.476
11.2745	28.0996	53.1449	6.74307	5.82318	3.50824	36.0219	31.7564	39.0222	12.1402	8.40497	3.16901	29.9448	156.607
10.6565	21.9288	48.7391	5.95626	5.16485	3.87605	35.7511	30.7438	38.6903	12.9188	7.51564	3.23915	29.9371	154.799
10.3819	28.2663	46.2988	4.83334	5.54752	4.43258	33.0039	31.1382	36.7985	11.8923	6.65896	4.29989	29.9302	153.239
10.0858	32.8881	55.1916	5.35414	5.86864	5.10428	30.4273	36.1727	42.2361	12.5362	7.23808	4.86571	29.9575	151.169
10.2161	36.2381	57.1367	5.65345	6.66322	4.93346	30.4767	36.6691	42.284	13.5894	8.80077	4.8304	29.9766	149.357
9.39235	27.7792	57.4672	5.73542	7.28032	4.39882	28.6984	36.4543	40.5143	13.7931	9.86044	4.23306	29.9803	147.494
9.19688	32.9366	41.4088	4.31481	5.85724	3.9581	27.0938	34.6071	34.9744	13.0441	8.72457	3.92061	29.97	145.623
7.88447	25.2195	44.6413	4.47301	5.00892	4.71313	27.1626	33.873	42.831	15.1785	7.68448	4.32535	29.9615	143.895
7.18585	21.7952	42.1372	5.53688	4.3954	6.15556	24.4864	31.2853	44.5092	14.6723	6.98402	5.43768	29.9712	142.337
6.63317	17.3424	39.3796	5.59651	4.35261	6.15585	25.6256	30.1426	40.8054	13.8167	7.03161	5.72952	29.9747	140.407
7.47075	17.8949	41.8851	5.30576	4.12497	5.80816	30.2168	38.7852	37.9627	14.3328	7.09909	5.7527	29.9781	138.673
7.49098	16.9398	42.3546	5.39768	5.27885	5.17661	24.3072	30.1571	41.7959	12.831	7.51672	8.89188	29.9848	137.165
7.35515	18.605	44.3941	6.11299	5.62075	5.3896	27.6195	35.9382	47.6677	14.3405	7.75115	10.3345	29.9896	135.337
6.25207	19.5058	46.3579	6.33387	5.50603	5.85472	28.9238	36.2846	47.2603	14.5474	7.81808	11.8744	29.9893	132.42
7.10368	19.5518	43.1148	5.57977	5.2101	6.17907	25.3855	37.7222	40.582	15.107	7.72695	11.87	29.9768	130.448
6.41841	17.2398	42.648	5.15642	5.55769	6.22442	26.2677	37.256	40.472	15.2906	7.87722	9.30693	29.9717	129.281
6.50176	16.5251	41.3858	3.24066	4.50055	4.78386	22.747	34.3234	46.2405	15.4698	12.6544	11.5558	29.9713	128.097
4.97241	17.3722	40.891	4.11976	4.91008	4.02436	21.0228	33.2063	39.4122	15.2792	8.81645	13.8043	29.9611	126.381
5.44343	16.773	37.6563	4.41806	5.20616	3.92646	26.9317	33.9867	38.3257	15.8145	11.0593	13.0924	29.9649	124.772
5.44042	17.8524	37.6149	4.38128	5.63213	6.23956	28.4869	35.0354	32.9495	14.6889	11.0534	13.5392	29.9796	122.99
5.90343	16.0472	36.3181	3.88124	5.57318	6.26072	29.6452	35.1181	32.5982	15.4588	11.3362	18.0935	29.9844	121.129
5.72684	17.0219	37.9072	3.37497	5.54098	4.6157	24.8958	40.7905	36.2262	15.9025	11.3979	18.1819	29.9722	119.408
5.1026	12.0551	31.4402	3.03441	5.05727	4.3376	22.7439	35.962	36.4006	15.8393	12.1011	13.1374	29.95	117.386
4.85929	10.0471	31.8091	3.21806	4.82575	4.27923	21.2144	35.6436	31.5852	15.9336	13.0352	16.9701	29.9377	115.602
5.47705	9.90923	32.4415	3.45416	4.90139	4.75156	19.1918	39.2559	38.512	16.9294	12.833	20.1477	29.943	113.848
5.21771	9.44195	29.5457	3.87954	5.78443	4.88038	17.8625	37.3911	38.1895	17.0061	14.1583	19.3127	29.9474	112.364
5.22683	9.97603	27.1742	4.26596	5.65622	5.60679	16.5852	36.7721	32.8665	16.572	15.63	19.3189	29.9462	110.729
4.84297	8.70923	22.5296	3.53598	6.18117	5.24505	15.0958	36.5775	32.9935	17.16	18.8555	21.602	29.9362	109.029
5.03358	8.44497	23.9109	3.15833	6.15024	5.06417	19.1772	30.9022	32.606	18.1552	20.1832	23.0086	29.9303	107.071
4.77183	7.95159	23.6564	3.68955	6.88399	6.43984	20.9307	30.3807	30.9696	18.1944	19.1187	21.901	29.938	105.265
4.35773	7.31883	23.7263	3.66544	7.5272	7.52837	18.1515	30.3512	31.4091	17.9568	20.9621	21.2483	29.957	103.492
4.69199	7.16243	25.2825	4.03004	7.208	6.67822	16.2992	31.3807	34.1401	16.6852	20.6874	23.2376	29.9716	101.751
4.63346	6.52352	24.4495	3.70471	7.00842	6.40716	15.2359	31.5599	29.6057	17.6041	21.7541	25.0249	29.9852	100.12
4.41799	7.37376	19.9335	3.74938	7.33633	5.62184	15.5837	28.7987	33.8131	16.5389	23.0647	23.5862	29.9647	98.2839
4.35858	7.47739	14.9887	3.88619	7.75192	5.86961	16.8512	28.427	35.5105	16.7656	24.4733	22.8313	29.9499	96.3683
4.59593	7.0465	17.077	3.81851	7.67619	6.52265	21.9266	28.8705	33.8361	17.6229	24.5024	26.6638	29.9533	94.5959
4.61051	7.17616	17.0926	4.03967	7.75382	6.85735	20.6843	32.0151	27.901	16.6707	24.8649	27.4319	29.9676	92.7648
4.3736	7.8361	15.7612	3.9071	8.12277	6.80582	19.303	30.6134	28.5845	16.3798	26.0474	32.821	29.9515	91.0569
3.97528	7.14188	12.3213	3.83748	8.35416	6.62425	11.6294	26.9716	27.7124	16.3168	26.7994	29.5861	29.9265	89.4222
3.4784	6.9224	12.0017	3.16435	9.93466	7.09355	13.4238	29.5045	26.9051	16.7511	30.3604	32.7682	29.9331	88.0229
3.15725	6.32003	13.8512	3.46446	10.6029	6.90827	13.3224	30.229	26.8073	19.5909	34.0037	30.4841	29.9477	86.13
3.58314	6.36668	13.0945	3.99069	11.3966	6.53751	16.3708	31.2124	26.4075	19.7283	31.8398	31.2352	29.9602	84.3513
4.01601	6.49956	12.1458	4.25417	10.6262	7.3642	15.5529	29.0254	25.7594	17.6495	34.1226	37.2345	29.9737	82.5534
3.78053	6.25876	12.5702	4.05173	10.6622	7.57216	12.4757	28.7017	24.8228	18.0631	33.5125	27.5093	29.9766	81.0685
3.65972	5.39753	13.4165	4.14544	11.015	6.59261	10.1718	24.9011	23.1658	16.4206	34.2732	29.6841	29.9748	79.1709
3.35987	4.94185	13.6006	3.71941	13.1446	6.24885	8.82623	23.2289	23.441	19.273	38.0102	32.4903	29.9595	77.2481
3.65077	5.08127	12.0958	4.15234	13.9833	7.80184	11.4852	23.7422	30.8136	18.0213	39.3357	38.0852	29.9527	75.421
3.99734	5.34612	10.5816	4.37255	13.9144	8.62949	10.9537	25.0391	33.7683	17.9906	40.2702	35.9067	29.9535	73.4532
4.25268	6.27489	12.0994	4.58577	14.1945	10.3547	7.23284	25.1518	30.9235	18.005	40.3876	37.8031	29.9542	71.5182
4.09683	5.89303	12.6996	4.2736	14.198	9.44715	6.73283	23.5904	30.3059	17.8671	40.4511	35.748	29.9559	69.7394
4.10456	5.32924	11.9628	4.34359	15.1855	8.338	7.61229	26.0591	30.586	18.1425	39.0217	37.4433	29.9678	68.1973
3.68856	5.31981	12.0882	4.16296	15.8516	8.43371	7.32184	25.9081	29.3064	17.5286	37.6431	38.038	29.9749	66.5288
3.38763	5.15144	12.6237	4.46268	16.113	7.91155	6.359	24.3538	27.3034	19.052	42.2996	38.6062	29.9747	64.7737
3.2248	4.9084	13.8697	4.51624	17.5591	8.79934	6.29751	21.8241	27.6894	18.7067	43.9507	35.3915	29.9735	62.9519
3.17064	5.39274	14.6529	4.57606	17.5944	8.9765	7.83673	23.6594	27.9163	17.6064	47.03	39.5792	29.9537	61.2528
3.13639	5.60426	12.7989	4.4212	17.5606	9.07502	7.14933	23.1244	20.4609	19.2401	48.1303	46.0418	29.9382	59.4478
3.47997	5.72188	9.4439	4.10118	17.1257	10.4097	6.70247	22.5236	19.6261	17.3325	46.1491	46.2332	29.9351	57.5364
3.53499	5.95939	8.86773	4.62739	18.7742	10.1906	6.61683	22.8702	20.3493	18.7909	45.2339	43.0667	29.9488	55.6276
3.42931	6.01979	10.6306	4.78253	19.2043	12.3909	6.37325	23.733	20.2105	16.5315	45.8857	41.3286	29.9641	53.7645
3.47511	6.37107	11.6236	5.10707	20.2405	13.5859	5.68164	22.8433	18.9233	16.4359	46.4997	41.6447	29.9787	51.9236
3.33285	5.97997	12.0819	5.30382	18.5023	13.7973	5.29899	21.872	16.5066	16.6385	48.8788	46.2705	29.9755	50.1991
3.367	6.09612	11.0615	5.28156	19.1609	13.9075	5.10879	19.6767	15.6815	16.3186	44.8769	41.8481	29.9475	48.4356
3.33583	6.33977	11.105	5.14318	19.3512	12.8192	4.66119	20.5239	16.4106	16.4171	45.0132	43.8827	29.9364	46.8251
3.28103	6.21984	12.2427	5.52304	19.3362	13.1255	4.49101	21.1214	15.8046	17.0789	50.5196	46.4439	29.9423	44.9279
3.14409	5.6533	11.6728	5.47219	21.572	13.1767	5.02047	22.4325	18.3219	15.3424	49.9106	47.4715	29.9604	42.9606
2.68273	5.96858	9.54256	5.19121	21.8526	12.7189	4.97063	22.1072	18.4932	14.3735	47.4926	43.7716	29.9797	40.9831
2.73577	7.02002	10.2803	5.57338	20.6036	13.7827	4.95032	21.4596	19.3828	14.2923	48.781	38.6005	29.9666	39.1386
2.94923	7.43743	10.1054	5.52013	21.4919	14.1402	4.44603	18.9554	18.804	16.2562	47.0084	39.4244	29.9551	37.445
3.01032	6.69043	11.0067	6.01976	22.5127	15.5119	4.23344	17.8594	15.6003	15.5069	49.7084	43.5708	29.9496	35.5585
2.73228	6.83361	10.6596	6.20883	23.0579	14.8975	3.87017	19.1054	17.2782	15.1253	50.4854	37.8191	29.9514	33.617
2.62819	6.35776	10.4834	5.97904	26.6454	14.4413	4.00799	22.2543	16.5391	14.7484	48.7129	41.402	29.9634	31.8565
2.47011	6.42155	9.96827	5.92296	25.7905	15.0777	3.98829	20.7608	14.8624	14.6044	47.3054	38.3162	29.9765	30.2427
2.62306	7.11249	9.95416	6.52463	24.2782	17.5022	4.25335	21.0422	14.6407	14.0577	44.2588	37.1141	29.9696	28.2409
2.8943	7.43093	11.2519	7.0918	25.4564	22.0648	4.87091	18.6944	15.3291	15.3379	47.8792	44.0825	29.9537	26.3819
2.87273	7.25461	11.8746	8.13282	26.9013	19.4638	5.34835	17.1865	17.1559	14.7403	51.6028	39.6163	29.947	24.6021
3.17695	9.36285	13.0973	8.14094	29.2947	20.3217	5.03303	16.8308	18.8139	13.9886	48.773	34.6894	29.9426	22.8269
3.06746	9.63406	12.9034	8.34744	30.6767	24.0252	3.79058	18.1825	18.7534	12.8846	46.8885	37.3805	29.9432	21.0228
2.91917	9.56392	13.5058	7.88835	30.9964	22.9215	3.53489	18.7368	14.4185	12.4699	45.6078	36.3653	29.94	19.2334
2.7395	8.38023	11.2224	8.72456	29.5982	21.8337	3.76406	18.1836	12.3661	12.4187	41.1058	35.2407	29.9495	17.5382
2.9446	8.61552	10.6015	10.1469	29.8695	21.8649	4.27923	17.7618	14.2136	12.6819	41.1068	28.0998	29.9637	15.8673
3.21017	8.49876	8.62088	10.8475	31.9682	26.4528	4.39869	19.1946	13.6375	12.6262	43.7119	29.4124	29.9697	14.0668
3.55796	9.69107	10.9059	11.0782	30.4922	27.6755	4.36175	20.4855	12.2522	11.8856	43.7901	29.9026	29.9602	12.0413
2.99778	9.40477	10.7032	10.4021	30.2575	28.9781	4.1324	20.7644	12.2139	10.2939	43.9501	31.3297	29.9674	10.2984
3.03183	9.50557	8.72031	11.1136	30.2494	32.607	4.78301	17.5346	14.7735	10.8834	41.8502	30.6707	29.9763	8.92201
2.90887	8.95878	8.51527	11.0459	30.3196	31.7046	4.78294	17.0984	14.3072	10.6388	38.3658	26.0473	29.9775	7.42657
2.97144	9.00805	9.68595	11.5046	31.3406	31.0633	4.73898	18.361	11.0184	11.0139	34.7984	26.8379	29.9734	5.48911
3.19044	8.84661	9.28292	11.5507	34.3467	29.654	4.20376	21.8597	10.4502	10.7227	33.0954	27.5687	29.9713	3.51982
3.2227	8.90245	9.78572	12.7493	32.973	31.8477	4.06549	20.0149	9.01329	11.1474	34.2287	23.4991	29.9663	1.73477
3.26819	9.76102	11.2056	13.189	36.1217	36.8519	4.42297	19.5624	9.75848	10.8664	32.0625	16.9695	29.9525	-0.202797

## Sheet: P18
ra l	oi l	oe l	ico l	mf l	es l	ra l	oi l	oe l	ico l	mf l	es l	Kippung	Rotation
3.55665	12.0194	5.52113	13.8338	30.9116	25.0435	3.84953	13.5967	6.14687	6.53217	18.7306	17.8959	30.0176	-0.272404
3.37122	11.5596	5.47883	13.641	32.3442	24.5399	3.89702	11.7174	5.23908	6.41621	17.285	17.7941	30.0153	-2.20156
2.91796	11.2173	5.65678	16.2656	28.0476	22.1162	3.80808	11.1765	4.4711	6.4407	17.506	14.464	30.0116	-4.11667
2.90825	11.8025	5.52111	16.9006	27.8644	25.1397	3.85466	11.6749	4.44062	6.0312	17.3379	13.7551	30.0179	-5.84257
3.21754	11.0628	5.11514	15.3923	27.2943	24.156	3.89859	12.1722	4.81058	6.4335	15.9051	15.9484	30.0154	-7.86927
3.14429	10.8386	5.12289	13.6781	27.5201	24.5852	3.85513	13.0864	4.75422	6.5858	16.3998	14.9141	30.0105	-9.82628
3.00707	11.0877	4.80584	15.3044	28.2282	21.6666	3.46374	12.2475	5.03305	5.8913	15.564	12.9584	30.0175	-11.0991
3.21345	11.807	4.64431	16.3159	28.3266	22.5148	3.4209	11.823	5.71401	5.31963	15.7175	13.4173	30.0422	-13.1283
3.21529	12.5832	4.79932	17.7234	30.7053	22.863	3.57527	12.0104	6.13404	5.2839	16.0829	14.0256	30.0617	-15.1108
3.31487	12.4374	5.23014	15.9174	32.4842	24.1911	3.85858	11.7161	5.94175	5.40875	14.7961	13.3981	30.0565	-17.1171
3.36871	11.4447	5.62319	15.0189	34.6146	23.6511	3.8747	10.0456	4.82132	4.56782	12.0991	11.7654	30.0343	-18.9063
3.19071	11.8109	5.40945	15.6744	31.4442	26.7892	3.76021	9.86298	3.9926	4.026	10.2672	10.7329	30.0191	-20.7628
2.99153	12.077	5.48006	15.2769	28.0756	25.8682	3.84785	10.8833	5.06531	4.91153	11.4017	13.1788	30.0218	-22.5267
3.0638	12.0991	5.75818	17.9973	27.3071	28.1858	3.73757	11.1168	5.70898	5.293	11.9626	14.5676	30.0303	-24.5022
3.23269	10.7289	5.41145	19.6837	23.8406	29.1977	3.69262	10.121	6.12417	4.9003	9.13286	11.3814	30.0424	-26.3812
3.33758	10.2149	6.64166	19.1886	26.8529	24.5748	3.66479	11.3317	6.40993	5.97848	9.62748	12.6132	30.0534	-28.3563
3.73462	14.9887	7.11276	17.6402	27.1306	24.3636	3.96083	12.4309	6.37897	6.5239	11.8896	12.1384	30.0588	-30.0004
3.83723	19.1945	8.76783	16.3251	26.6521	28.4606	4.2346	13.5684	8.46911	6.42634	13.4239	11.9615	30.0595	-31.8864
3.81762	15.8748	6.54886	17.8924	30.7065	23.8847	4.07336	14.7847	8.96398	6.1034	12.6471	15.3832	30.0541	-33.8757
3.26694	19.985	10.9029	16.6589	25.667	25.4224	3.67775	15.3912	8.82394	5.28	11.4187	13.1839	30.0556	-35.7799
3.33694	19.2347	10.2493	15.2274	27.6957	23.467	3.56578	16.1522	7.50561	4.72566	8.90174	12.1572	30.0642	-37.6392
3.48842	19.0834	9.22823	16.4454	24.651	22.0395	3.63402	16.5644	7.40026	5.08864	10.9726	11.7218	30.0636	-39.6227
4.00436	18.4304	9.43493	18.3888	24.1338	23.2905	4.09722	17.478	8.36114	5.4153	11.9545	12.9073	30.0436	-41.1474
3.79626	17.9794	8.22376	19.4484	23.6117	26.1393	3.88513	15.1116	7.23958	5.67036	7.79462	13.0887	30.0128	-43.2044
3.70456	20.3941	7.95149	16.3776	25.4305	24.2372	3.70557	14.1008	5.64782	4.95761	9.89452	11.392	30.0071	-45.0038
3.71963	20.5024	7.4379	15.056	23.2036	19.911	3.60893	13.4393	5.02064	5.40364	8.75154	11.1356	30.0283	-46.6492
3.80351	21.0931	8.0529	15.466	22.6103	18.4885	3.68349	12.1136	5.75588	5.43866	8.90584	9.7776	30.0404	-48.1912
3.79552	19.2789	7.35247	16.6362	25.367	21.0464	4.0023	10.5623	6.1524	5.66522	9.0563	8.68671	30.0273	-49.9239
3.72363	19.776	8.13713	16.7443	22.7571	21.8142	3.97206	10.8565	6.31891	5.74061	8.38567	9.25673	30.0234	-51.8247
3.66948	17.2561	7.48624	15.4359	19.768	23.577	4.07509	10.213	6.55704	5.66319	6.48334	10.4213	30.027	-53.8022
3.70089	20.1536	9.45445	14.6452	19.2609	21.0615	3.88141	11.8556	6.31576	5.20286	6.23376	11.3812	30.0331	-55.7029
3.53255	20.7546	10.022	13	20.163	21.5312	3.67633	11.9693	6.13974	5.22249	7.18803	11.6539	30.0178	-57.2926
3.78594	20.5201	9.28784	14.1817	18.8276	19.1017	3.51626	12.3616	5.08555	5.35834	8.5402	11.5574	30.0215	-59.0833
3.88848	21.6355	9.4851	17.9112	18.3	18.7042	3.81563	12.0101	6.05308	5.10008	8.28913	11.9518	30.024	-60.9734
3.69926	20.2949	11.1305	19.7737	20.8218	22.8565	3.80824	12.2484	6.72105	5.14472	7.47827	12.3052	30.0203	-62.9439
4.72999	16.3578	13.9325	17.4903	15.4971	20.2849	3.98158	12.0347	7.66271	5.4594	6.32447	10.18	30.0132	-64.8438
4.63591	21.6115	14.7514	19.3759	13.7492	14.2138	3.81841	10.5065	7.49896	5.22298	5.85925	7.72837	30.0156	-66.8431
4.02614	23.3322	11.8613	15.1905	16.0563	17.0901	3.68281	11.3917	7.99696	5.98472	6.52852	9.47897	30.0028	-68.8393
4.06635	24.8326	14.3357	16.6438	13.9577	16.684	3.57959	11.4611	7.44285	7.14076	6.45595	11.3052	29.9768	-70.615
4.13108	20.5105	15.446	17.8616	11.5958	12.1573	3.29681	10.0767	6.75406	6.70522	6.10556	12.8156	29.986	-72.2338
3.96298	19.5436	15.1715	15.7107	14.7268	11.5772	3.49879	9.72513	6.16746	6.63233	5.28444	11.0073	30.0087	-74.0688
4.36243	18.5547	14.0776	13.5764	11.3462	11.5178	4.24152	9.25686	5.54587	6.37832	5.07599	12.2802	30.0229	-75.9802
4.5139	18.7332	14.2771	18.0809	10.929	13.1691	4.4974	8.5099	6.03949	5.40319	4.74847	10.484	30.0212	-77.5837
4.07708	18.8186	12.2892	13.8967	13.2867	14.4654	4.18625	8.31807	5.42497	4.7218	4.63973	8.23817	30.021	-79.2409
4.03034	17.8689	12.2208	18.1878	12.8219	13.8294	3.68661	8.94032	5.75955	4.00022	4.37685	9.54608	30.0196	-81.5532
4.13109	19.0801	11.4595	18.2293	7.63618	11.395	3.3839	10.9701	6.36409	3.94353	4.31236	10.8187	30.0293	-83.4663
4.14587	21.9335	12.2964	18.2625	11.9173	11.5348	3.69192	10.3486	5.75738	4.59635	4.50329	10.4308	30.0367	-84.9853
4.20726	23.7415	14.5051	17.4897	6.7525	10.0054	4.08703	8.34914	5.98553	5.54803	4.68646	10.8139	30.0312	-86.7616
4.31398	27.751	16.2185	18.0965	7.3671	8.72274	3.91856	10.4286	6.45236	6.43982	5.02986	10.8909	30.0284	-88.6916
4.69183	23.9309	17.8103	17.2398	7.19347	9.5296	3.93923	11.4111	10.1276	5.83213	5.00695	9.69514	30.028	-90.3068
4.53452	28.2963	17.2322	16.6376	5.72905	8.15324	3.85978	10.7808	13.9019	5.44537	4.31896	8.22096	30.0172	-91.4367
4.43437	26.4972	20.5052	15.7254	5.36012	8.11446	3.98012	9.68659	14.9648	4.91047	3.89003	8.84755	29.9993	-93.1695
4.54465	22.953	17.6235	14.4273	5.26973	8.34317	3.85804	9.58555	13.4756	4.89336	3.8592	9.50415	30.0039	-95.2221
4.93386	22.7997	20.0707	16.8891	5.16257	7.98213	4.36818	8.85264	15.7265	4.59751	4.47687	8.15918	30.0211	-97.7751
5.06936	21.0907	17.3298	19.4264	5.59247	7.71291	4.27946	10.6205	13.1361	4.54907	4.94346	9.11625	30.0371	-99.4282
4.89677	26.6275	15.1592	22.07	6.30996	7.05703	4.33373	12.0196	13.4485	4.3448	4.93957	9.33189	30.0291	-101.167
4.76828	28.4967	14.862	17.8735	5.20252	7.33341	4.97488	11.0894	19.5149	3.93633	3.98888	9.54721	30.0063	-103.03
4.96328	27.864	18.9074	16.1752	4.47792	7.42922	5.01789	8.82556	14.0836	4.04764	3.5009	7.99622	29.9844	-104.677
5.0283	26.0992	16.867	16.9307	4.54949	8.178	4.95611	8.8971	14.4058	4.75948	3.49851	8.61752	29.9763	-106.244
4.536	27.2809	20.4364	17.7678	5.50887	8.86233	5.61993	9.94582	14.7306	5.25529	4.26682	8.83833	29.9753	-107.999
4.69945	24.6017	20.3536	19.2388	6.04177	9.58549	5.33795	9.90693	17.7717	4.93477	4.81197	9.10759	29.9776	-110.082
5.2076	25.2439	15.7776	17.0702	5.30986	7.65803	5.56967	10.2952	17.3063	4.998	4.46787	10.4723	29.9772	-111.924
5.68408	25.5693	17.2119	18.9763	4.78753	6.62147	4.77353	9.02331	18.3814	3.85601	4.13562	10.329	29.9814	-113.621
5.70495	24.6201	18.1133	21.1477	5.41075	7.93202	4.56073	8.38724	19.179	4.10831	4.02283	9.47198	29.9849	-115.424
5.32403	19.7544	18.1262	21.5029	5.44501	7.71356	4.57479	7.81236	15.8775	4.18875	3.68932	9.48376	29.9793	-117.389
6.70362	23.9592	22.9292	20.9753	5.56796	7.46001	4.97786	8.9673	16.5441	3.60459	3.77505	8.46453	29.9784	-119.258
7.40408	27.0419	23.4066	17.0041	4.93435	6.83353	5.4506	9.52594	18.1245	3.38705	4.13809	8.97228	29.9595	-121.056
6.82631	27.0228	23.9274	19.4905	5.35255	6.46466	4.87434	10.2514	18.5887	3.32812	4.30545	8.84352	29.9552	-122.993
7.02873	27.2826	22.3747	14.1717	5.54549	5.26454	5.85208	9.58459	20.6341	3.23308	4.05422	7.31803	29.9593	-124.861
6.28321	23.5161	19.8372	18.7682	5.26813	6.11557	5.88496	9.36937	20.1461	3.24163	3.28315	7.65997	29.9656	-126.411
6.57364	26.2334	21.7134	16.3224	5.63907	7.01817	5.28931	10.7771	20.2445	3.72117	3.84047	8.97004	29.9649	-127.9
6.24471	27.1077	19.5136	16.1325	4.84354	6.98874	5.02821	10.1038	17.196	3.68834	3.8191	9.53946	29.9772	-129.685
6.40164	20.9074	18.009	15.9353	4.86313	6.76487	5.20912	10.7721	21.3661	3.76406	3.57402	9.01549	29.9934	-131.556
5.9988	21.7293	18.004	19.7096	5.16486	6.18832	5.41459	11.1075	19.836	3.42803	3.69956	7.82388	30.0013	-133.684
6.1078	20.4251	16.953	18.6853	5.38124	8.00063	5.3522	11.4615	19.4503	3.5308	3.87672	7.95351	30.0029	-135.621
5.51308	18.8096	17.843	19.0778	5.46716	8.49005	4.79773	9.47553	15.6688	3.22163	3.88581	7.84099	29.998	-137.419
6.96971	17.8786	18.5896	17.6459	5.33681	7.49221	4.96243	12.2587	16.7247	3.56935	3.77593	7.91894	29.985	-139.12
7.00021	22.2992	20.0464	17.2385	4.93115	6.73511	5.42109	12.4395	18.4171	3.49856	3.56994	8.06694	29.9798	-141.13
6.26887	22.1044	21.5491	16.1964	4.85947	6.14845	5.33545	12.7202	19.2593	3.34218	3.36775	8.08305	29.9884	-142.904
7.62292	17.5121	25.6818	14.9523	4.85643	7.08205	5.7085	13.8168	22.8914	3.16949	3.89623	8.3928	29.9973	-144.24
7.34977	16.6392	25.3501	11.4642	4.9572	7.30094	5.92056	15.621	21.77	3.78165	3.97372	7.59738	29.9995	-145.637
7.7885	20.1395	21.3316	11.3146	4.45326	6.54554	6.23206	18.8024	20.4798	4.25258	3.7584	8.19005	29.9998	-147.561
7.10763	22.0604	21.2943	11.4124	4.62797	7.24014	7.08958	18.3801	17.3206	4.18877	3.64623	8.37241	29.9915	-150
7.12011	21.022	24.8803	11.3085	4.37646	7.10578	7.25479	16.1335	19.2298	3.15435	3.47079	7.29878	29.9842	-151.924
8.2751	18.0663	21.294	12.3475	4.42698	6.36745	6.6017	19.0976	21.1469	2.51035	3.60121	6.611	29.9714	-153.809
8.64883	19.2999	20.7982	12.7312	4.89895	5.14683	7.04356	18.2048	21.0516	2.93443	4.17052	5.91499	29.9645	-155.595
6.83655	24.5423	20.8259	14.2366	5.15674	5.77056	6.28709	20.1171	20.8237	3.84926	4.4436	5.53175	29.9525	-156.855
6.36531	22.4657	20.3647	14.2441	4.29012	5.91477	7.14663	18.0095	22.3589	4.14561	4.01484	6.18632	29.9528	-158.515
7.16565	20.6325	20.86	13.1021	4.49671	5.56121	7.13005	15.2509	19.7182	4.35109	4.14014	6.24197	29.9486	-160.577
8.01745	19.0384	20.7543	9.2445	4.40887	4.66716	7.14159	14.6926	19.636	4.84502	4.16369	6.16551	29.9516	-162.275
7.12534	19.3653	20.6395	10.1887	5.34225	4.5523	7.4667	17.5583	23.0471	4.83362	4.72477	6.46263	29.9535	-164.043
7.11467	19.1151	20.9312	9.49536	5.30143	4.90412	8.08681	17.9619	25.6924	4.41122	4.79768	7.1652	29.9514	-166.342
7.10126	22.4904	21.0299	10.3499	4.36022	5.23937	6.90817	21.0756	23.947	3.86568	4.02775	7.13247	29.937	-168.201
7.95143	14.6618	18.3167	8.85459	4.19928	4.49032	6.94411	16.7418	23.0309	3.71491	3.96337	6.14629	29.9289	-169.791
6.71632	18.7969	18.8916	8.10678	4.65704	4.20082	7.38585	18.8673	23.0651	3.56242	4.08501	5.80607	29.934	-171.489
6.89578	20.7802	20.8215	9.00003	4.63502	4.19607	6.70676	18.6028	22.6729	3.64911	4.13288	5.89773	29.9304	-172.876
6.61963	18.2502	19.7702	8.82931	4.04578	4.25915	7.03896	18.9031	22.1236	4.86136	3.8815	5.66989	29.9295	-174.647
7.93176	18.9938	19.4675	8.88314	4.75656	6.12509	6.92262	19.5955	21.8728	5.34637	4.80347	7.43168	29.9328	-176.609
6.96564	19.7065	19.2105	10.3013	4.8053	6.33746	7.41884	20.8606	20.5457	5.27711	4.57467	7.61686	29.9391	-151.286
7.98502	17.6312	21.7115	11.8234	4.93916	5.73054	7.38908	18.1572	22.4008	5.15003	4.51949	7.58279	29.9501	-7.05676
7.39818	17.4391	21.8914	10.8574	4.39738	3.87669	6.93593	19.2407	22.7745	4.97828	3.70437	5.69956	29.9619	136.582
7.21912	14.9007	20.7012	8.98294	3.95573	4.38237	7.45339	22.6711	24.322	6.0588	3.69347	6.03033	29.9475	175.842
7.61725	16.6813	18.3081	8.60805	3.71219	4.44655	7.20817	23.6759	30.5505	5.73214	3.65125	6.16435	29.9464	173.917
6.78634	16.6522	16.7407	8.21109	4.10676	4.52121	7.67693	24.1125	33.1165	5.79581	4.06202	6.32391	29.9615	172.189
7.83632	16.0875	17.163	8.42108	3.92027	4.77182	7.9606	21.0642	24.3937	4.79336	3.84799	6.74159	29.9605	170.238
7.65666	15.4268	17.5457	7.60088	3.5446	4.82081	7.99143	21.4484	30.9148	5.76417	3.56495	6.81444	29.9662	168.739
7.134	17.5224	17.9487	6.99101	3.70894	5.09366	6.2498	26.522	31.09	6.46711	3.8007	6.78041	29.9729	167.094
6.06028	14.5733	15.9378	6.80554	3.60793	4.8398	5.96322	25.4941	25.0227	6.20356	3.9529	5.48355	29.9971	165.386
6.08415	11.7997	14.5084	5.32682	3.22292	4.05241	7.1867	22.1376	23.1837	6.81142	3.60804	5.68995	30.0118	163.793
6.88985	13.6798	17.0998	5.84638	4.73692	5.07979	7.81252	22.7149	31.8187	7.26293	5.29552	7.1638	30.0066	162.097
6.8554	15.5573	16.8621	6.54381	4.81003	5.35637	7.37327	24.4896	27.8052	7.42336	5.24617	7.57145	30.0045	160.31
5.68861	14.1192	13.135	6.15739	4.5653	4.88248	7.02171	21.0572	25.3508	5.6	4.79399	7.29014	30.0257	158.605
5.22185	13.8768	14.3954	3.23713	3.68105	3.11947	7.54541	21.3941	23.2806	6.13487	3.73743	6.51095	30.0277	156.676
5.8995	16.3778	15.5292	2.44103	4.00868	3.05646	8.01344	23.2327	27.9069	7.20641	4.47731	5.97114	30.0156	155.046
7.06441	16.9349	17.5202	2.16007	4.36498	3.31674	7.86693	27.083	30.0759	10.2703	5.44204	5.41941	30.0048	153.422
7.58485	17.0663	17.3073	2.60757	4.12266	4.55734	7.7563	25.8403	33.7298	9.7363	5.0846	5.96862	29.9954	151.74
7.15898	15.8657	16.0709	2.64982	3.94541	4.39529	8.24176	23.1051	31.1609	8.64169	4.80754	7.11963	29.9771	149.831
6.48705	13.4795	14.8695	2.33493	3.33552	3.58374	7.07542	22.1352	25.6108	7.73172	4.20149	6.74976	29.9805	147.947
6.45664	12.3857	12.4481	2.11581	3.47722	2.76899	7.63646	28.2603	32.6451	7.92385	3.9674	5.44705	30.0013	145.972
5.89326	11.5431	11.7208	1.87739	3.55468	3.11797	6.85275	28.5403	27.8633	9.49595	4.43233	6.35468	29.998	144.142
5.16417	11.8419	12.4996	1.83569	3.47991	3.34784	6.29836	24.8549	32.817	8.98209	4.30383	6.67449	29.9831	142.594
4.67712	10.3538	12.2901	3.92942	3.71963	4.45405	7.78398	29.5268	32.2538	7.88228	4.75523	7.48855	29.9698	140.776
5.65669	10.419	13.0326	3.99387	4.39024	4.78096	6.90978	33.7067	27.6568	8.34956	5.2252	7.27787	29.9845	139.023
5.38237	10.5694	12.277	3.2307	4.79729	4.22274	6.86867	34.3097	31.5117	9.40339	5.77252	6.81431	29.9791	137.358
4.68857	8.00235	12.8239	2.48227	4.40599	4.65268	7.91767	29.934	28.5428	8.42232	5.1813	8.0111	29.9758	135.596
4.20517	12.1344	12.7395	2.47162	3.74837	5.68538	6.94838	26.2685	26.5775	7.91168	4.57744	8.28109	29.9597	133.688
3.95911	12.0407	13.9808	2.66239	3.34082	6.62996	6.87686	25.0225	28.7154	8.77979	4.3985	9.55179	29.9732	131.826
4.0739	6.47315	9.59328	2.70085	3.56336	7.19627	6.49153	25.7739	25.388	9.17356	5.17481	9.95753	29.9886	129.986
4.23212	7.44577	10.715	2.97949	4.19235	7.12747	5.71194	24.5014	21.4889	8.41991	5.1495	9.71207	29.9948	128.545
3.91424	6.9184	9.53485	3.29832	4.91795	7.79776	5.83457	24.4284	24.4191	8.72122	5.56193	9.48958	29.991	127.061
3.88783	6.93419	9.96633	3.58301	5.32847	6.62032	6.09378	24.8076	25.1767	8.36398	5.88602	8.64178	29.9895	125.305
4.30411	9.87601	9.71448	3.8208	5.36186	7.18634	6.82257	27.3771	27.0733	9.08909	6.34263	8.80311	29.9834	123.446
4.28841	12.3407	9.55025	4.48233	5.1391	8.52013	6.68186	29.7247	25.5072	10.7101	6.2524	8.06498	29.9936	121.749
3.9696	11.5995	13.7071	4.14355	4.76413	9.37343	5.70208	31.3732	23.5969	11.3948	6.05164	7.88588	30.0156	119.957
4.2381	13.6129	13.7649	3.20814	4.90376	9.54034	5.68674	36.0625	23.8103	10.7427	6.34858	7.78189	30.034	118.165
4.34106	13.6332	14.3188	3.9958	4.87265	7.36073	5.95582	31.0278	22.4588	10.1069	5.42653	8.37509	30.0165	116.339
4.06335	13.571	13.6043	4.82659	4.461	8.95893	6.64332	31.0408	24.2381	11.7827	5.79444	7.44324	30.0061	114.326
4.15128	12.9399	12.2603	4.84343	5.03232	8.61376	6.37046	35.8045	28.6203	10.7264	6.69806	7.76656	30.0053	112.559
4.10881	13.6514	13.5857	5.13476	6.233	9.74551	5.9067	34.4663	26.6668	10.823	6.90622	7.29305	30.0106	110.861
4.20477	13.1773	13.6257	4.98591	5.87132	9.16243	5.49373	36.0252	28.7012	10.9159	7.22836	7.3454	30.0129	109.377
4.2522	11.618	13.254	6.35434	6.08127	9.10408	6.02779	30.9083	26.8962	11.0049	12.508	6.8889	30.007	107.573
3.93999	13.6939	13.4851	7.64352	5.35108	9.44663	5.55184	30.8286	22.3584	12.1197	13.0872	6.74232	30.0081	105.913
4.05671	13.6838	10.467	7.02559	6.34598	9.8074	5.25985	30.7302	21.5633	10.8604	13.6784	7.12952	30.0046	104.154
3.98143	11.8769	8.35777	5.5469	6.86606	9.80164	4.74792	30.6129	22.7375	10.2773	9.88252	7.93449	29.9941	102.501
4.28518	15.6446	7.37751	5.39499	6.64491	10.3682	4.43958	35.6582	21.9069	11.781	10.6479	7.63147	29.9773	100.626
4.17807	12.1968	7.92846	6.07145	6.35938	9.81829	5.3986	34.1144	18.7979	12.966	11.1626	6.98595	29.9721	98.7294
4.11749	11.8946	6.90204	5.97662	5.38282	10.4502	5.31304	31.8609	21.8316	13.3964	16.15	6.91254	29.9712	96.9662
3.60127	12.7026	7.10823	5.45511	5.50408	10.9804	5.22668	28.2203	21.6234	12.9001	12.8148	7.01871	29.9733	95.1756
3.5397	13.2428	6.86217	5.88904	5.919	10.6856	3.97415	35.1294	20.8203	13.3473	13.3758	6.87343	29.9777	93.3228
4.29786	13.6315	7.98148	5.31847	8.01961	9.83108	4.34593	33.7283	25.2942	11.9401	17.1044	7.50484	29.9842	91.4904
4.36945	15.614	7.94858	6.82423	8.47384	9.56384	4.27822	29.9324	22.903	11.2299	18.0075	7.65089	29.9812	89.7401
4.05998	14.0422	6.49311	6.76084	7.75306	9.65476	3.75817	30.1579	19.1327	10.8615	17.6586	7.17169	29.9835	88.0912
3.88159	12.1671	6.50103	6.99386	7.25371	10.0584	3.7295	27.1386	14.7682	12.4201	20.6921	6.75928	29.9953	86.4304
3.9604	10.5959	6.18322	7.14141	8.41875	8.91613	3.83517	22.3723	14.6668	12.1648	22.6611	8.15638	30.0009	84.607
3.7381	10.7464	5.59824	7.95773	9.76589	11.6834	4.0905	22.9275	15.7758	12.7939	25.21	8.39156	29.992	83.1848
4.16471	11.3765	6.72848	7.69388	9.4568	12.7152	4.16619	24.056	16.4837	11.8711	21.8919	7.84016	29.9953	81.5054
4.02971	11.639	7.74146	7.5305	10.8838	12.7894	3.68634	21.952	14.1694	10.9124	22.7768	8.39682	29.9999	79.5413
3.78692	10.8334	7.20964	6.54136	11.5088	12.6921	3.57617	21.9933	15.7014	10.7789	23.4453	8.33554	29.9869	77.7226
3.72657	13.9422	7.67286	9.32858	10.9165	10.7657	3.74565	24.5346	17.1593	10.374	28.8073	12.9323	29.9802	75.8424
3.66481	15.3278	7.54224	10.4256	11.2573	9.51448	4.20007	23.6014	17.1907	9.60354	29.3437	9.84069	29.9647	74.1872
3.70116	15.0788	7.1049	11.9413	10.752	9.2332	4.18427	25.2673	19.9311	10.8768	29.158	9.30427	29.9442	72.3756
3.64858	12.514	7.85875	10.4842	10.931	10.7851	4.26678	25.8896	19.2655	12.1186	28.4586	10.0291	29.9566	70.6912
3.78876	14.095	7.6885	8.79494	11.8965	10.3387	4.05151	26.7104	14.1104	11.6473	26.6974	10.1065	29.9726	68.6677
3.40173	16.3537	7.91238	10.6806	11.0316	10.1621	4.27997	20.3125	13.2769	10.9339	29.1707	11.5079	29.9712	66.6162
3.23135	16.3807	6.89568	11.5386	11.7686	9.76032	4.07696	20.406	12.7483	11.0162	29.2334	12.8926	29.9669	64.8631
3.56149	16.4861	6.50722	10.1455	12.2964	10.5155	3.98734	21.3198	15.0736	10.5401	30.7506	12.5402	29.9633	63.3256
3.56078	16.4496	7.57353	9.60162	11.5364	10.6428	3.62282	24.807	13.8233	10.4769	30.9531	13.4351	29.9634	61.6133
3.68206	16.8495	7.11228	9.89616	12.3653	10.8103	3.54846	28.6862	12.3567	10.6262	31.8488	12.232	29.9601	60.1578
3.72141	18.2687	5.95761	14.0125	13.3082	11.1897	3.35962	27.7832	12.8938	11.5493	31.5929	13.3622	29.9439	58.2961
3.55583	17.9364	5.59506	10.4387	13.0164	12.7061	3.43948	21.7352	11.0667	9.96597	30.9496	16.1798	29.9459	56.1821
3.49039	16.2831	6.14217	11.9268	13.7338	12.9368	3.52715	17.3822	8.74097	9.7027	32.0519	19.8066	29.9716	54.1731
3.89656	20.2977	7.85725	8.78081	13.5857	15.4416	3.63093	20.0431	13.1126	10.5102	31.8385	17.8665	29.9803	52.5229
3.92718	19.4049	7.84485	9.63705	13.2925	14.6876	4.03224	21.2362	13.5905	11.4568	31.8219	18.2574	29.9678	50.9365
3.63023	16.7011	5.41018	8.84485	12.6068	11.8649	4.15219	19.7456	13.0971	10.1818	31.3944	20.4593	29.9498	48.7103
3.44825	16.389	5.13657	10.2745	13.5781	12.8217	3.83491	16.0822	9.30244	9.40202	32.1055	20.9009	29.9399	46.8929
3.33075	15.5465	5.81494	11.0827	12.7001	14.3129	3.19985	16.598	8.89985	10.4864	30.2744	20.666	29.9416	45.0334
3.37859	15.767	6.42028	12.6622	15.2865	17.0747	3.09079	16.4754	8.50176	11.7915	33.8871	20.616	29.9607	43.2172
3.7678	15.9001	5.85983	10.5305	15.4016	16.3571	3.55945	16.0321	8.61308	11.1989	33.3685	23.9055	29.9681	41.2385
3.9614	15.103	4.53662	12.4039	16.6142	15.7163	3.80736	14.6926	8.08717	10.3058	35.7834	20.5497	29.9651	39.3691
3.57698	15.6617	4.51638	9.62704	16.7418	17.1341	3.93242	14.9749	9.69299	9.77567	30.9449	25.4097	29.954	37.44
3.5065	14.0969	6.0664	10.7044	17.9066	18.6615	3.56127	14.2403	8.82968	9.94709	32.3121	23.8007	29.9549	35.8215
3.82453	13.4685	6.44595	12.5914	15.9367	19.017	3.3132	15.1693	6.63782	8.65985	30.8272	23.0228	29.9612	34.0507
3.82352	12.6696	6.19458	13.2753	16.8587	17.4242	3.23437	14.8468	7.18133	8.49911	33.237	22.426	29.9695	32.489
3.60724	12.4889	6.2614	10.2189	16.5122	17.0916	3.65752	13.8721	7.03867	8.53197	38.4405	22.2499	29.9813	30.8186
3.48849	13.4232	6.91086	10.2964	17.2964	19.3966	3.76721	13.7712	6.65119	8.356	34.8873	21.1454	29.9876	28.8478
3.69413	14.7065	7.29582	12.5475	20.1027	17.4838	3.92648	14.2347	6.91044	10.7619	35.9967	22.9406	29.982	26.8327
3.8988	15.461	7.34357	13.091	21.2951	17.8369	3.91528	14.0442	7.4074	9.71048	36.3786	23.2405	29.9695	25.2761
3.88736	14.9017	6.24706	12.2203	21.8919	22.4731	4.05427	15.6024	7.6245	9.56864	37.5021	23.527	29.9652	23.568
3.45478	12.5212	5.95999	9.42152	20.0726	21.6591	3.74988	14.6735	7.14183	9.42366	36.8045	28.4461	29.9791	21.6446
3.66422	11.6138	5.45099	9.86167	19.2106	19.2681	3.80576	14.3482	6.24759	8.76865	32.5612	25.403	29.9901	19.8379
3.85724	11.0152	5.19885	11.0609	18.9966	20.3895	3.74985	12.2963	5.03482	8.1679	31.9792	23.2308	29.9814	18.1253
3.54771	11.2022	4.84923	11.5692	20.9131	17.9591	3.84705	11.7283	4.53783	9.76417	28.8684	28.0265	29.9676	16.0918
3.291	11.602	5.78291	11.5143	20.6656	17.1402	3.7144	10.3939	4.31231	10.4106	26.8226	27.7977	29.9634	14.2226
3.49806	14.4257	5.78348	11.9147	20.6402	17.0797	3.80983	11.6885	4.077	10.5548	25.125	27.3756	29.9594	12.3449
3.86385	15.3112	5.00144	12.6155	21.3929	18.6365	3.98411	12.045	4.63877	8.99799	27.2834	22.8743	29.9651	10.7156
3.83369	13.5718	4.86906	14.9874	21.4239	20.7462	4.25027	11.4193	4.74852	8.03801	24.7127	24.0355	29.9637	9.22973
3.75537	11.3453	4.49481	12.9208	25.2242	20.4827	3.95061	10.5571	5.33924	7.52441	25.8356	23.7916	29.9668	7.70602
3.38938	11.7953	4.92823	13.0536	30.0904	21.9335	3.81974	11.4071	6.33519	7.57535	22.3003	22.249	29.9652	6.13218
3.44903	13.3079	5.17647	12.1079	28.8502	20.9787	3.68277	11.799	7.28722	7.89518	23.88	21.4595	29.9791	4.27345
3.51645	13.1974	5.2176	11.2837	25.7701	23.9847	3.61078	12.2841	6.6211	7.38568	23.1925	25.493	29.9912	2.27566
3.50912	12.6404	5.2019	11.5734	27.778	24.6487	4.96025	11.6232	6.07184	7.15824	21.2082	25.4952	29.9944	0.334525

[truncated: 31 more sheets: P21, P26, P27, P30, P34, P35, P36, P38, P39, P40, P41, P02, P06, P07, P09, P12, P13, P14, P16, P19 …]
