# Supplementary material for: Studies on the hysteresis of trunk muscles—Muscular specificities must be taken into account
Source: PLoS One. 2024 Dec 17;19(12):e0315813. doi: 10.1371/journal.pone.0315813 (PMC11651586; doi:10.1371/journal.pone.0315813)
Supplement: S6 Data — (XLSM) [file pone.0315813.s012.xlsm]

## Sheet: P01
ra l	oi l	oe l	ico l	mf l	es l	ra l	oi l	oe l	ico l	mf l	es l	Kippung	Rotation
1.57349	7.66204	4.73326	4.99322	54.1029	34.5042	6.96543	10.7615	3.7688	5.84123	47.9884	25.7751	30.0765	0.984604
1.34311	8.48911	4.68276	5.08276	51.1067	32.7817	5.95221	11.0798	3.98102	5.69301	49.4522	25.06	30.0637	2.46689
1.85087	7.85674	4.17805	5.05943	48.2594	31.1383	2.16922	10.5033	3.58054	5.72849	48.2901	27.8542	30.0666	4.2816
1.90782	7.43511	4.35477	4.80175	41.1378	28.4056	2.19841	9.83963	3.66056	5.31851	49.3324	29.146	30.0813	6.26352
1.73741	6.51931	4.95599	4.83826	36.636	23.6719	2.05895	10.2921	4.12751	5.35534	47.3045	29.4886	30.09	8.34841
1.38492	5.48891	5.09825	4.99123	41.7753	25.0222	1.37028	9.27181	4.01808	5.64202	50.7858	32.0082	30.0782	10.0834
1.40278	4.85683	4.67442	4.91342	42.0082	27.6641	1.42376	11.8692	3.72777	5.87722	50.1403	30.0026	30.0741	12.0161
1.58298	5.20406	4.55307	4.35296	38.5943	23.7568	1.53714	12.2518	3.66547	6.22863	51.5483	30.7451	30.0734	14.019
1.47263	4.835	4.27472	4.14395	34.0087	24.3153	1.49654	13.1806	4.62861	6.22472	53.8004	31.5609	30.0677	15.746
1.43647	4.73445	5.25699	4.68759	32.0593	23.0876	1.58805	10.5518	4.76148	6.78945	54.9871	31.1478	30.0774	17.7126
1.48925	4.07883	4.81961	4.96396	30.2189	20.5215	1.60623	11.9092	4.2432	7.80955	52.9013	27.5538	30.0735	19.2266
1.9613	5.04579	4.19242	4.5819	28.4832	19.4739	1.90027	13.062	4.09383	7.10014	53.9241	27.921	30.0658	20.5617
1.97466	5.59397	4.68713	3.75599	27.9591	18.4806	1.8443	14.0637	3.49071	7.34722	54.6052	27.2678	30.0754	22.3004
1.91686	5.4309	4.20584	3.69606	31.317	20.4986	1.93563	14.7182	3.39935	7.08425	56.0735	30.5428	30.1074	24.52
1.57827	4.4376	4.1014	3.22283	30.6655	21.2701	1.80517	13.5772	3.3777	6.95052	57.0688	30.4836	30.1121	26.4806
1.63411	3.60091	4.7133	2.87243	21.0136	15.8059	1.95388	14.5873	3.80203	8.55168	59.4662	32.0045	30.1095	28.4668
1.58674	3.73408	4.71428	3.0076	21.8137	15.0092	1.79442	15.6146	4.08246	9.15042	53.1286	32.5143	30.1091	30.2921
1.56607	4.28486	3.82872	2.86312	20.457	14.2568	1.63093	15.7835	4.21127	8.94639	52.5198	34.3929	30.1046	31.9665
1.59593	4.18163	3.97334	2.4239	18.4501	13.5466	1.67958	16.2075	4.2038	8.21325	51.856	31.5301	30.0849	33.7797
1.72088	4.12611	3.71569	2.80169	20.3956	12.8769	1.76468	16.4446	3.77462	8.14882	55.6195	32.7211	30.0826	35.4174
2.19553	4.92863	4.05167	3.08774	18.631	13.5259	2.04488	15.8461	3.69251	8.02489	48.4494	29.509	30.1072	37.3676
2.22391	4.77759	4.15349	2.73951	15.5393	10.5076	2.12342	20.5867	3.97724	7.90133	48.8891	29.1628	30.1192	39.0769
2.38395	4.64739	3.95371	2.5701	15.0527	7.4836	2.35529	23.7639	4.59022	8.14894	55.7499	26.0663	30.1101	40.729
1.85257	3.33352	3.02923	2.26692	16.0487	7.02877	2.06036	22.5551	5.10174	8.80199	57.5985	28.3958	30.1069	42.5255
1.83884	3.88388	3.66294	2.28224	16.0402	6.76048	1.98268	21.8591	4.62521	8.57067	46.9252	27.9785	30.1101	44.567
1.67158	3.65317	4.10366	2.1019	14.762	7.25297	2.12264	20.1727	4.12643	9.16705	45.9776	27.541	30.0978	46.2277
1.712	3.00341	3.67393	1.66406	12.6158	6.84777	2.3582	21.0879	5.78248	8.7863	51.1091	25.7688	30.0804	47.7476
1.78737	2.5082	4.2493	2.16336	11.2861	7.41785	2.36111	23.2059	5.94533	8.36572	40.6313	26.5274	30.0805	49.6836
2.2071	3.0177	4.77522	2.41018	10.46	7.16847	2.55501	23.8691	5.22773	8.01179	35.9947	25.1565	30.0913	52.0342
2.82875	3.96045	6.51911	2.80124	9.7299	6.80604	2.96068	24.2088	4.75959	9.6837	39.5091	23.6933	30.0993	53.8905
2.77627	4.09222	7.02849	2.91147	10.9591	7.29317	2.95045	25.6103	5.30107	9.73139	44.7989	27.7103	30.1125	55.544
1.87377	3.30476	5.65911	2.07626	10.0577	7.46961	2.31949	23.8352	5.22626	8.55924	39.8178	28.8548	30.1099	57.2556
1.93162	2.91258	6.02828	1.82475	9.15879	6.28213	2.53832	22.9537	6.576	9.01124	43.5185	27.8452	30.1161	59.1572
2.49995	2.91538	6.54201	1.65609	7.71902	4.98263	3.22305	26.7501	7.60276	9.87275	32.5228	23.84	30.1191	61.082
2.38381	2.63162	6.93126	1.81326	8.58657	3.92732	3.24073	34.2914	8.37609	10.1804	41.135	20.8391	30.1059	62.7684
2.23531	2.3929	5.78933	1.90733	8.23383	4.43159	3.06337	35.9443	8.31925	8.81234	43.4314	22.1852	30.0921	64.7154
2.23393	2.69488	6.02472	1.79231	7.93331	4.40891	3.3929	34.4808	8.37512	9.78978	40.8169	23.7911	30.0843	66.4992
3.10087	4.56949	7.25332	2.52628	7.51875	4.75207	3.77903	30.2995	7.31184	10.2803	34.9719	22.1464	30.1087	68.3201
3.11522	4.53127	7.69095	2.46415	7.38411	4.06124	3.86463	37.6688	7.54376	9.94211	34.0854	18.8782	30.115	69.8314
2.4374	3.18107	6.16862	1.87414	5.57088	3.42208	3.53803	31.5066	7.98551	10.3215	25.6464	16.5021	30.1066	72.0086
2.40618	2.46759	5.49053	1.83886	5.95652	3.33315	3.69359	37.5668	7.91621	10.8625	26.516	15.749	30.0932	73.8247
2.45692	2.29728	6.81326	2.06819	5.71579	3.35502	3.35864	32.0044	7.2629	10.7377	25.7086	14.6648	30.0983	75.5863
2.73066	2.17075	7.20355	2.26937	4.75251	3.23065	3.8	28.5804	8.58289	9.8782	21.3805	15.1639	30.1064	77.2293
2.61491	2.93447	8.19232	2.49764	5.81636	3.57711	4.96894	32.602	8.56453	9.25184	24.3585	17.3868	30.1093	79.1447
2.4864	3.38346	9.33775	2.57212	6.47499	3.9341	4.85689	35.0555	7.54534	9.45795	24.9353	15.5306	30.1039	81.2405
3.10484	3.86014	11.1887	2.44064	7.11327	4.18448	5.2954	35.0538	8.4674	10.4939	23.928	15.1651	30.0903	83.1862
3.48062	3.629	13.7187	2.85272	5.67566	3.73986	5.31032	34.5691	9.66034	11.2893	19.7297	14.6851	30.083	85.0099
3.32102	3.76369	13.0482	2.83144	4.73372	3.0505	5.24538	34.9291	9.50894	11.6203	19.1046	14.4794	30.0767	86.6698
3.28282	4.11564	9.166	2.49531	3.54436	3.02547	6.73266	41.0262	11.9703	10.7657	11.9814	11.4655	30.0782	88.4377
3.18543	4.20969	10.1475	2.34125	3.47817	3.12559	6.7459	39.618	12.8028	8.99703	11.7401	9.97866	30.0808	90.0998
3.34632	3.88321	10.5512	2.53712	3.7546	3.18638	6.63618	36.7954	11.393	10.4199	11.1797	10.4326	30.0652	91.839
3.25025	3.94872	10.14	2.19593	3.7094	2.85771	6.86075	39.3275	11.2599	11.1848	10.8692	10.4421	30.0638	93.6749
3.26781	4.2557	9.17581	2.16092	3.33295	2.97753	11.1575	35.5708	11.3806	11.2084	8.12997	9.42987	30.0666	95.347
3.37522	6.03881	14.8781	2.15461	4.69947	3.94505	9.07382	40.1233	12.0104	11.518	8.16858	8.19656	30.0692	97.3653
4.19044	6.21983	15.4306	1.98236	4.73764	4.01334	10.6315	39.3919	14.9842	11.254	7.2687	8.02889	30.0747	99.3877
4.15861	5.14728	15.9831	1.8281	3.79276	3.1774	9.66568	37.7138	14.6546	9.49518	5.50061	8.07496	30.0796	101.264
4.1387	4.85375	10.9137	2.2852	2.8983	3.43223	10.1477	34.7182	11.5639	9.55496	4.61409	8.06867	30.0806	102.861
8.71167	4.77801	17.0851	2.22501	3.03242	3.76846	10.9452	36.7734	16.3369	10.0187	5.33039	10.3795	30.0809	104.469
4.58611	5.48391	11.9936	2.5474	3.13761	3.71334	14.8066	36.1807	16.745	9.79305	5.33688	9.44448	30.0749	106.346
5.9231	9.47499	12.8902	2.61483	3.14556	3.12569	15.6069	33.7428	17.1438	9.43809	5.07585	6.34336	30.0664	108.263
5.63348	10.2579	16.107	2.62188	3.34188	3.66784	13.5687	33.7143	14.6238	9.39823	5.28268	10.3439	30.0542	109.639
7.29851	15.1345	17.3307	2.32988	5.2397	4.64443	13.7356	39.8346	17.7062	9.51212	6.50577	13.1738	30.0611	111.069
8.40181	14.7732	20.5297	2.69443	5.49499	4.32255	13.137	41.8086	19.9776	9.9215	6.99077	11.9616	30.0732	112.812
8.05365	14.2236	19.3085	2.58198	4.26135	3.35437	13.4834	35.8038	18.4623	10.9719	6.11446	8.15867	30.0833	115.282
8.29273	16.5871	17.5274	2.3428	3.88375	3.30484	13.1154	34.6314	18.9298	10.4301	6.05101	5.78628	30.0846	117.064
9.94046	17.2671	19.149	2.14799	3.56214	3.29484	16.5054	35.5683	16.6333	9.52967	4.92174	6.17867	30.0869	118.895
12.6855	21.4155	22.0464	2.50434	3.65723	3.11629	16.6777	40.8683	16.8003	10.1988	5.09499	6.12179	30.0877	120.842
14.3395	23.758	22.3731	2.40879	3.73225	3.17893	17.7759	39.2013	15.9119	10.0834	5.24481	6.45588	30.0884	122.703
11.4344	22.0896	22.8677	2.35472	3.09916	3.33183	15.5502	35.0081	15.1509	9.44537	4.69334	6.28837	30.09	124.696
10.5395	22.1323	26.2608	3.31615	4.38493	3.88438	16.0569	35.3441	20.5299	8.77009	6.14196	5.4785	30.085	126.546
10.5536	20.5471	23.3265	3.59746	4.54515	3.86217	14.4908	36.6379	20.8009	8.46711	6.34072	5.14776	30.0847	128.25
12.3087	23.5321	24.924	4.01888	4.28683	3.36893	16.2359	40.3784	16.6304	9.70574	5.69923	4.65477	30.0893	129.923
12.1139	20.2287	23.5343	3.72756	3.91666	3.09015	17.1319	39.9013	19.4506	9.77458	5.41433	4.93199	30.1024	131.645
11.7694	19.8427	20.1385	3.77856	3.65597	2.89538	16.1544	34.5338	19.72	9.13711	4.21813	3.93145	30.1034	133.649
10.16	17.8284	22.3915	4.00018	3.40823	2.89538	16.0083	39.5877	20.0535	9.51098	4.0251	3.4599	30.0831	135.672
13.7627	28.4714	27.1716	4.25765	3.37209	3.17951	18.202	39.4158	19.9578	9.43507	3.927	3.05028	30.0773	137.17
15.1309	33.3546	27.821	5.72266	3.17886	3.66869	19.4181	32.5669	23.2699	8.70751	3.60011	3.77145	30.0793	138.742
14.4983	32.5802	25.1303	5.78372	5.14271	4.25671	19.2395	34.5487	22.767	10.2075	6.56674	4.48639	30.0881	140.192
14.0701	28.2389	27.3719	5.51173	5.7095	3.93186	17.3067	35.2832	21.0506	10.2377	7.1127	4.53921	30.0782	142.173
12.4245	25.547	30.4121	5.50215	5.04587	3.32773	19.3048	31.7323	24.4765	10.0239	5.93839	3.8833	30.0823	144.066
14.2457	30.2418	28.0311	5.92917	5.10239	3.63446	19.2471	42.0105	27.5845	8.95416	5.12605	3.12038	30.0824	146.419
16.5148	34.9948	33.5795	6.13387	5.39961	3.63699	20.3297	37.9591	22.8719	9.54348	6.17806	3.37107	30.0629	147.953
17.95	33.6822	31.9773	5.41434	5.30724	4.009	18.254	37.6494	26.7346	9.10325	6.51933	3.84021	30.0614	149.665
17.5843	34.1063	31.1582	5.20648	4.20599	3.59026	18.2708	38.1636	27.0048	8.71264	4.98849	3.55137	30.0593	151.518
18.1511	33.3015	33.1594	6.23151	4.73205	4.42617	18.2732	38.914	25.4558	8.42492	5.28587	3.64627	30.0529	153.476
18.5783	41.1807	28.1684	6.9375	6.21417	4.78321	20.6209	36.0392	23.3549	8.89786	6.05904	4.20939	30.0532	155.264
18.8679	41.9423	32.2441	7.83851	6.3378	4.90282	17.7002	36.6442	21.5063	8.43935	5.82894	4.33267	30.0513	156.949
20.2613	41.2674	34.54	8.12365	5.93229	4.1823	17.8951	42.0173	24.1855	9.23502	5.88822	4.49735	30.0524	158.618
20.7418	37.0138	35.5763	8.62593	5.92323	3.90184	17.8847	35.4325	25.7483	8.61702	5.73668	3.90501	30.0538	160.528
20.2535	39.7065	32.5869	8.23024	5.58693	3.42519	17.485	37.4227	26.9503	9.05786	5.6179	3.65839	30.0537	162.404
17.8079	38.2905	32.4155	7.41766	4.70924	3.5258	18.8319	30.2369	23.1951	8.94576	4.70709	3.37756	30.031	164.289
21.6	43.4537	33.3313	7.8256	4.80979	3.58229	20.1386	40.8574	25.6208	7.90886	5.4487	3.56386	30.0028	166.136
17.2232	41.941	29.935	8.516	6.03333	3.8732	19.6378	33.6528	25.1701	8.60596	6.41991	3.81487	30.0007	167.805
17.3019	45.3659	28.76	9.23059	7.22264	4.12359	19.9571	33.1754	27.4361	7.17739	7.29208	3.92832	30.0154	169.423
21.5946	41.7591	29.1662	9.36293	7.04806	3.77704	17.5851	35.8912	25.6846	8.03604	7.21114	3.87818	30.0314	171.223
21.8797	47.5579	25.8812	7.38627	5.08573	2.89765	16.9934	33.5959	24.0755	7.50092	5.49563	3.18708	30.0122	173.264
20.968	40.7085	33.1392	7.43784	4.40863	3.01169	18.0727	28.2404	23.5638	6.70008	4.83769	3.03821	29.9968	175.246
18.7345	40.0966	31.705	8.73948	4.43181	3.49984	17.6285	31.1552	25.9678	6.36736	4.51707	3.12177	30.0146	177.017
19.4534	42.6434	31.7183	10.1283	4.93519	3.6305	18.5096	26.4958	25.6335	7.51757	4.67706	3.15174	30.0336	103.664
21.2155	40.0266	29.6162	10.0432	5.23918	3.03793	19.4171	24.9186	22.6581	8.15752	5.06998	3.07786	30.0434	-40.1088
21.4646	40.7875	33.2307	9.04187	6.21387	4.24662	18.8101	29.5416	22.5272	6.88042	6.04385	4.34216	30.0491	-177.063
17.5348	43.7439	36.3879	10.1237	6.25549	4.54293	17.6368	26.0368	23.6964	6.91001	6.14851	4.40656	30.0546	-175.487
17.5142	46.3619	32.4143	9.12639	5.7071	3.84861	16.1136	32.5787	26.3253	5.67831	5.58794	3.95858	30.0608	-173.828
17.4827	49.2723	36.298	9.26856	5.62684	3.767	15.89	27.8636	25.745	5.68093	4.95289	3.87237	30.0591	-172.249
17.4403	46.6102	36.2055	10.7707	5.87835	3.67486	15.6578	33.0533	22.9523	6.67665	5.15626	3.51782	30.0579	-170.394
16.0624	45.2819	37.7434	9.21394	5.24903	3.71864	16.2786	28.3993	23.5397	6.15679	4.42901	3.46507	30.0458	-168.683
15.8046	51.5889	31.633	9.35592	5.29517	3.47712	15.9957	30.7275	22.7033	6.87619	3.95317	3.31758	30.0409	-167.087
19.4152	51.1992	30.7928	10.3683	5.53286	4.20093	14.7546	31.7638	25.906	7.35717	4.40449	3.66049	30.0355	-165.373
18.2641	47.9177	31.0276	10.8832	5.94482	4.83848	16.3671	30.3809	21.1123	6.89431	5.67243	3.88861	30.0416	-163.609
14.7541	46.6474	29.0158	9.94817	6.58031	4.53622	15.3386	26.6076	23.5164	5.93888	5.98037	3.79655	30.0287	-161.786
17.4092	58.0961	36.1595	10.0639	6.98999	4.12158	15.6877	27.312	20.8204	5.87387	5.5968	3.5391	30.0197	-159.914
17.8278	59.0421	35.7912	9.19316	6.36181	3.64525	15.5553	27.1977	23.2982	5.49408	4.7757	3.06822	30.0202	-158.17
18.0969	54.944	35.933	9.89702	6.39447	3.952	14.7688	25.2137	22.4325	5.38806	4.64895	3.23189	30.0525	-156.674
14.5577	54.5507	26.6877	9.05892	5.19859	3.95743	13.1399	22.8549	18.7444	5.5132	3.85593	3.04734	30.0718	-155.328
14.9941	58.436	27.3494	10.999	5.46131	3.7479	11.3559	23.1954	22.821	5.39236	3.84317	3.07831	30.0698	-153.34
15.2562	52.6333	34.6733	11.4226	5.26442	4.02252	8.76125	18.8601	21.0634	4.27394	4.29913	3.11827	30.0644	-151.238
15.3253	53.9655	34.1449	11.2284	6.57777	4.77506	10.1937	18.6139	20.3717	4.38186	5.57928	4.06027	30.0703	-149.327
14.2649	53.5214	30.2489	10.2059	6.02876	5.15469	10.5749	18.0827	18.7061	4.28215	5.028	3.851	30.0813	-147.709
12.0098	50.4877	28.2004	12.0882	5.4447	4.41182	10.4935	19.4381	19.4501	4.01239	3.94443	2.78891	30.092	-145.707
14.1378	55.59	29.0912	11.9362	4.98703	4.45057	9.99754	19.7338	22.0374	3.58948	3.99124	2.79649	30.0916	-143.802
14.9846	57.0152	29.6962	12.3504	4.85829	4.39243	11.2607	20.4996	18.4452	3.26731	4.00498	2.69223	30.0789	-141.942
15.2183	57.4905	28.7747	12.1181	5.73043	5.16005	11.5487	19.0379	16.9334	3.32736	4.59894	2.94931	30.0645	-140.365
14.241	53.3952	31.6097	11.1872	5.58359	5.50574	9.11948	16.462	16.6861	3.02349	4.50672	2.81063	30.0638	-138.587
12.9883	52.6143	29.5397	10.8033	5.49469	4.99119	8.12321	16.561	15.4781	3.75383	5.02007	3.37514	30.0668	-136.776
12.4162	58.7298	29.2454	10.7365	5.49508	5.25455	7.65729	16.7183	17.4845	4.21169	5.19515	3.56052	30.0883	-134.963
12.4428	58.9569	32.1448	11.4063	5.34171	5.24466	7.04368	16.9827	15.6661	3.68494	4.69564	3.30091	30.1014	-133.413
12.596	64.9186	29.6496	11.4451	5.1987	5.56555	6.09705	14.2712	13.5334	2.76584	3.73405	2.86526	30.1088	-131.791
13.6878	62.6432	24.8016	11.3291	5.39934	7.96501	6.31034	12.8876	14.5941	2.97325	3.84796	2.75015	30.1094	-129.927
13.0083	61.5252	24.3276	11.47	5.54154	8.17461	5.99896	12.2333	14.6859	2.77579	3.84539	2.6113	30.1124	-128.165
11.1989	59.7672	25.0087	11.7204	5.49017	8.29255	6.24932	11.927	15.0076	2.81675	3.60718	2.63672	30.111	-126.445
11.5037	56.8268	26.5138	11.3307	6.40808	8.21037	6.39277	13.8054	15.1277	2.62723	4.69278	2.91504	30.1028	-124.473
11.6065	57.8734	26.7145	11.7164	7.03174	8.63106	5.93007	12.9328	12.7131	3.37586	5.75124	3.89551	30.0999	-122.553
11.1465	59.9232	22.9129	11.6126	7.01036	7.57125	6.03371	12.4783	11.5291	3.85758	5.34093	3.9674	30.1005	-120.749
11.7356	59.1915	24.6667	12.0175	6.09994	6.8053	5.11075	8.79473	12.0384	3.78646	4.11692	2.85486	30.1122	-119.016
10.4587	58.2116	24.2819	12.3926	6.12951	6.85225	4.8336	7.85608	11.8871	3.7572	3.7154	2.65286	30.1125	-117.47
9.21949	54.4857	23.6182	12.3224	7.73535	7.09601	4.24568	7.3674	9.84973	3.19026	3.50362	2.59234	30.1155	-115.813
8.45383	54.9954	24.8513	11.812	7.56022	7.21193	3.90093	7.84268	13.2962	3.00112	3.70053	2.50028	30.1142	-113.984
9.06515	54.4931	19.6325	11.3006	7.33304	7.00575	3.76449	7.65289	13.0065	3.01008	3.79199	2.36395	30.0992	-111.876
9.18018	54.9814	18.1772	12.4893	8.0905	7.49661	4.68308	8.39202	8.73163	3.16597	4.68068	3.51099	30.091	-109.92
8.36573	56.4307	21.323	12.6228	8.07647	7.42674	4.48597	7.57939	7.96539	2.97451	5.02672	3.56552	30.1073	-108.059
8.81498	55.995	22.8039	12.1734	14.887	8.31436	4.1398	7.31823	7.75848	3.1648	4.50808	3.15704	30.108	-106.176
7.39844	55.5252	24.546	11.5693	15.6004	11.3246	4.0428	5.89991	7.94512	3.68228	3.40283	2.60871	30.11	-104.667
6.55726	55.0218	23.7843	11.4476	16.3328	12.378	3.72914	5.88608	7.04261	3.85554	3.88203	2.21505	30.1042	-103.224
6.2066	54.4853	19.5749	11.5803	12.3381	13.3632	3.31345	5.82778	6.02327	3.48033	3.89193	2.26349	30.0835	-101.289
6.08577	53.9162	17.5648	11.6012	14.8802	9.73139	3.12257	6.37406	5.8276	2.60428	3.76484	2.56156	30.0677	-99.5019
5.92973	53.3153	20.8979	12.2447	15.9513	11.0914	3.34718	6.30839	9.04193	3.17872	4.69496	3.62624	30.0694	-97.6686
6.25663	59.5624	25.1431	11.9308	15.4633	11.1862	3.3272	7.06458	12.0898	3.88699	4.78965	3.57764	30.0607	-96.028
5.5833	51.4801	22.6984	13.2328	15.4254	11.2717	3.25998	7.34474	11.8469	3.87518	3.99434	3.02385	30.0566	-94.2446
5.96984	51.2283	18.834	13.5216	20.2808	12.5042	3.33218	6.94371	11.0671	3.22999	3.62854	2.70644	30.0692	-92.4928
6.37769	52.5167	14.4586	12.9922	20.0754	12.9484	3.05498	5.9099	10.8013	3.27608	3.96299	2.85909	30.0679	-90.8617
5.77687	51.5706	15.9623	12.4745	22.6774	14.8051	2.60688	5.25133	8.67126	3.30446	4.16785	2.78878	30.0751	-89.0717
4.7671	44.7382	15.6914	11.8678	20.2197	14.4966	2.63544	5.022	6.16613	3.2223	4.41959	2.64337	30.0783	-87.5848
4.9158	41.1597	15.6304	12.3071	21.7723	14.235	3.22131	4.77591	7.32622	3.37238	5.82017	4.18641	30.0677	-85.6284
4.66586	48.266	17.5827	10.9347	24.6849	13.6005	3.5573	4.61542	8.7431	2.97017	6.31561	4.1193	30.0601	-83.7942
4.70987	46.1886	18.4309	12.3659	31.1968	14.1842	3.18948	6.17219	8.34031	2.73339	6.1012	2.92356	30.0662	-81.6602
5.15022	46.5202	16.9464	13.4049	28.716	15.8564	2.97596	6.25207	7.98691	2.01289	5.11064	2.24863	30.0698	-79.7328
4.51399	45.881	14.2409	13.0485	28.5901	16.3661	3.04768	5.49378	7.92781	2.50713	5.25324	2.61532	30.0687	-78.2336
3.67988	41.2526	14.7355	12.1468	33.1374	18.296	2.75728	4.57149	7.894	2.77815	6.01753	2.51846	30.0766	-76.4457
3.28006	39.9895	13.4253	13.6603	34.2943	19.1277	2.78421	4.69805	8.5324	2.56292	6.01014	2.59715	30.0818	-74.8532
3.25735	36.5748	11.2342	12.7271	32.3356	17.8656	3.11576	5.88093	8.0497	2.84956	6.36012	3.92134	30.0805	-72.9949
3.30504	40.864	11.628	13.0506	33.3438	16.9968	3.11487	5.92799	7.1898	3.33083	6.1471	4.01041	30.0789	-71.059
2.78181	38.4448	10.2821	12.7125	33.8084	17.7908	2.58636	5.45047	6.74231	3.07958	5.38886	3.06873	30.0665	-69.3285
2.75761	38.2885	9.87186	11.7326	35.141	19.3709	2.19984	5.38535	6.2961	3.0257	5.90876	3.24063	30.0514	-67.5315
2.74401	35.8171	10.7147	10.5087	39.3723	21.5002	2.34372	6.3355	6.50766	2.58251	5.88218	4.16742	30.0369	-65.6026
2.61825	37.8389	11.5312	10.3052	40.4558	22.0937	2.35363	7.14476	7.80585	2.59277	5.97753	4.84351	30.0338	-63.4021
2.57915	36.4275	13.4108	10.8484	42.782	20.4334	2.74782	8.2829	8.14154	2.91754	7.13696	4.99301	30.0429	-61.7195
2.66312	30.1037	13.4065	11.1224	38.7024	24.6293	2.84034	8.0011	8.43166	2.69914	8.12676	6.68601	30.0501	-59.7511
2.93834	28.8554	14.2522	10.0801	37.1651	25.9304	2.82533	8.57672	8.63348	2.58108	9.02081	7.78222	30.0505	-57.783
2.52128	26.8777	11.4046	10.1497	38.395	27.7863	2.40969	8.58885	8.82499	3.12867	8.38589	8.45411	30.0453	-56.0969
2.6873	27.0068	10.4917	9.94143	45.0898	26.3859	2.36401	7.71546	9.3129	3.35184	8.59158	9.34399	30.0414	-54.6002
2.61002	25.4127	8.97705	9.49315	43.7542	24.9744	2.19158	8.24883	8.36296	3.06723	8.10786	9.08921	30.0579	-52.5298
2.72963	24.7738	9.16782	9.56524	41.8792	28.2454	2.49473	10.197	8.36921	3.12753	8.15281	8.80259	30.0664	-50.7028
2.8857	23.1598	10.1524	10.553	42.7485	29.5784	3.11289	10.4285	10.2884	3.46283	7.92598	9.45706	30.0638	-48.8101
2.8549	21.0443	9.49898	10.9817	44.2181	29.3183	3.1943	9.97914	10.0597	3.28512	12.1641	7.87534	30.0553	-46.9703
2.84272	24.9966	7.23618	11.5194	43.9683	25.3296	3.04336	9.038	6.15263	3.30805	13.5909	9.17653	30.0552	-45.0556
3.31739	27.5858	8.86475	12.147	45.9757	27.2329	2.57735	9.9107	5.92978	3.05169	15.1466	9.76016	30.0567	-43.1324
3.56166	25.494	9.12433	11.5934	51.0619	25.6894	2.631	11.656	8.04096	3.17202	19.3441	10.6754	30.0659	-41.5377
3.52432	23.134	8.43952	9.30922	45.8431	26.7499	2.67992	12.2223	8.59987	3.76098	15.8528	11.5553	30.0769	-39.7433
2.98575	26.5465	8.97655	10.1275	46.4157	27.7249	2.74022	10.6463	9.20652	3.71862	25.7384	12.7109	30.088	-38.1089
2.76893	29.4467	10.1814	11.4532	46.9426	28.9446	2.57775	9.89945	9.63661	4.05572	24.6992	11.8669	30.0862	-36.4883
2.75981	25.3719	11.5469	11.3933	49.9265	27.3823	2.6957	10.0289	10.3215	4.24838	25.6737	12.5606	30.0783	-34.3456
2.51468	24.3511	11.8281	10.2094	51.941	29.1303	2.72614	12.4425	11.2719	3.81244	27.8905	14.4671	30.0591	-32.2318
2.81675	21.3638	11.3068	10.1216	49.168	28.8615	2.76984	13.6384	13.0432	4.37676	21.0663	13.8579	30.0522	-30.3216
2.71167	18.216	9.96315	11.055	45.4132	27.5372	2.78315	11.8483	12.3141	4.53888	22.3514	14.531	30.0507	-28.6919
2.4371	17.8987	9.35755	9.7918	42.6739	27.6229	2.63612	13.783	9.95797	4.55124	23.7269	17.6225	30.0734	-26.7887
2.77807	20.7744	11.6312	10.3325	43.8112	28.7142	2.9828	14.9696	10.3307	4.92402	33.4721	19.8377	30.0891	-25.1237
2.74174	20.6692	11.7461	8.82082	44.8221	27.9841	2.76239	13.8956	8.83477	4.88945	32.9156	15.9852	30.0852	-23.0733
2.59117	22.5179	11.7892	9.04198	46.971	26.2552	2.70956	14.9334	9.48887	4.14956	34.0506	20.5512	30.0861	-21.1475
2.51078	20.3971	11.0225	9.76947	46.3097	26.112	2.72413	15.7365	10.001	4.91831	33.1595	20.0929	30.0847	-19.2712
2.56156	22.3717	10.588	9.76906	51.0445	29.1196	2.82809	15.0117	9.96659	5.46476	35.3313	17.7607	30.0581	-17.23
2.63308	21.3746	10.4987	10.224	47.9931	32.1487	2.76773	15.006	8.44	6.54661	35.7078	20.8075	30.0444	-15.5133
2.70919	20.4371	9.82424	10.9457	44.4295	30.0945	2.91036	15.1631	8.8253	7.35738	38.2719	21.242	30.0573	-13.6253
2.74585	16.4367	11.6247	10.6668	44.9607	28.1887	3.15274	14.7383	10.224	7.14396	38.5589	22.9979	30.0671	-11.6535
2.6356	17.1116	12.3544	9.31712	42.9977	27.9449	3.18163	17.0936	9.69729	7.00188	37.8159	25.129	30.0643	-9.8806
2.30634	14.7086	10.5335	8.68205	42.121	30.2323	3.05754	16.2505	10.3683	7.517	37.9514	26.8336	30.0641	-7.81807
2.22297	16.7875	8.637	9.90434	44.1163	25.0788	2.75487	14.3837	8.85208	7.77697	38.3273	28.2072	30.0763	-5.78423
2.31258	15.2523	7.5965	9.60379	45.5885	25.0302	2.68396	12.8966	7.90531	6.70822	42.5533	26.0616	30.0875	-3.91199
2.36468	15.2723	8.52282	8.86328	42.5976	27.041	2.58219	13.5449	6.73818	6.7809	51.4888	24.9414	30.0924	-2.15397
2.53747	14.2743	9.14302	7.45864	42.4273	22.9339	2.85089	15.5229	7.27326	7.00231	50.7547	30.6894	30.0903	-0.244191
2.69418	16.4975	8.95686	9.07005	41.8181	25.2761	2.75492	15.656	6.78338	7.02047	51.9946	32.3856	30.0786	1.24579
2.40095	16.6714	8.398	7.74733	40.6245	20.0273	2.59314	15.5167	6.19735	7.32374	61.9951	29.2696	30.0703	2.23323

## Sheet: P03
ra l	oi l	oe l	ico l	mf l	es l	ra l	oi l	oe l	ico l	mf l	es l	Kippung	Rotation
11.8399	13.4368	2.35198	5.83128	32.4996	20.3552	2.03945	3.67026	3.85018	7.65423	54.4595	33.7122	30.0921	-0.0714851
2.31432	13.2591	3.28363	5.90105	32.6014	19.7038	2.49494	3.72615	4.04117	8.07225	46.5793	30.0815	30.099	1.35372
2.39932	14.9435	3.54591	5.71888	29.9768	17.0761	2.56986	3.79144	4.30172	7.43647	45.8584	32.2407	30.097	3.2079
2.27773	14.3977	3.27454	5.44	24.5887	16.5378	2.90079	3.47087	4.07304	7.68819	52.2592	32.5527	30.0942	5.01909
1.63325	15.0859	2.58349	4.8257	20.7351	16.6386	2.54854	3.58454	4.12864	8.46903	48.7414	31.3565	30.0806	6.84362
1.71759	15.2161	2.48946	5.06626	24.4637	17.4158	2.69116	4.52531	4.74164	8.83871	41.9503	30.655	30.0665	8.56317
1.74349	13.9352	2.44277	4.93294	22.7295	18.2128	2.57561	4.86825	4.88478	9.23732	41.1061	33.3273	30.082	10.5306
1.63267	12.9989	2.96255	4.39863	18.9468	18.6181	2.73925	4.87863	5.14518	9.31933	42.0789	32.8611	30.085	12.4565
1.99455	13.6179	3.83675	4.30164	15.7905	17.2418	2.99198	5.34803	5.55856	8.18361	45.1833	32.326	30.0713	14.2393
2.12785	14.0324	4.12415	4.11101	18.4134	13.9853	2.79181	5.19737	4.79621	8.33952	46.5724	30.3349	30.0579	26.594
2.01914	13.9123	3.5064	3.8713	18.5248	13.1053	2.48182	4.38214	4.54183	9.64348	44.1613	35.9938	30.074	51.8962
1.73489	13.8037	3.08781	3.29619	16.5448	15.7358	2.48066	4.47959	4.77762	10.1861	43.4875	39.0899	30.0836	53.6213
2.24006	14.558	3.66846	2.89842	16.5598	17.5592	2.83286	4.88267	5.12359	10.4707	42.9104	34.0783	30.0995	28.6723
2.24057	13.683	3.66756	2.8741	16.7558	15.4442	2.69389	5.15765	5.80987	10.881	41.944	31.5486	30.1011	22.9823
1.96867	14.4991	3.39739	2.77281	16.5126	11.3645	2.69729	5.79232	6.50036	10.8997	40.9817	31.6507	30.1077	24.7468
2.34643	14.0909	4.00397	3.29625	15.0888	11.3088	3.23722	6.87945	6.19545	9.81684	48.2822	30.7618	30.0989	26.6712
2.64399	13.2105	3.95853	3.12556	13.8304	10.7544	3.46545	7.36829	6.98119	11.0145	41.5319	35.1736	30.0866	28.6577
2.56913	12.3424	3.33785	3.35745	13.6687	10.8816	2.78665	7.73411	9.3951	11.7774	42.1968	36.5573	30.0865	30.1881
2.09688	14.1823	2.86863	3.27027	12.7722	12.1236	2.80971	7.14959	10.5619	11.7997	38.8043	31.8277	30.0831	31.9202
2.24147	14.9729	2.5329	3.15463	12.6012	12.9122	3.12297	7.4184	11.4037	12.7312	39.678	31.4358	30.0884	33.4591
2.46257	13.3828	2.25484	3.14947	11.7373	13.5764	3.52971	7.53315	12.0085	12.9436	40.8351	31.0282	30.0839	35.2009
2.51966	13.8616	3.20913	2.82761	10.6583	12.7179	3.3246	8.11506	15.4	16.1806	36.5608	34.4038	30.0667	37.0607
2.65321	14.4336	4.85518	2.93674	11.9406	12.9275	3.49147	9.50648	15.8815	17.342	38.2657	30.1709	30.0401	38.9196
2.53193	12.9936	5.29589	2.92684	11.5242	13.4439	3.94642	9.10234	15.1544	17.1288	40.904	29.7233	30.0446	40.6311
2.33944	12.1662	4.36571	2.86402	12.2104	11.1448	3.93478	9.18236	14.2053	17.3434	31.7637	31.6257	30.049	42.8549
2.25838	13.694	3.19029	3.09548	11.8977	11.2633	3.45114	10.5902	15.8944	15.8231	39.4669	31.7373	30.0599	44.7101
2.25068	15.8692	2.72564	2.79353	8.60366	10.6672	4.05793	12.7216	18.0976	17.1102	32.8533	30.6228	30.0522	46.5739
2.20572	16.1911	2.44574	2.56057	7.66331	9.41238	4.24827	11.4017	19.8938	16.6324	30.7243	26.3619	30.0441	48.2789
2.25108	13.4938	2.57935	2.59151	7.76891	10.3168	4.75934	11.1738	17.2425	17.5893	26.6472	27.8152	30.0527	50.1975
2.61268	15.7073	3.68404	3.3243	7.74064	10.7507	4.1405	10.1247	18.2758	19.1446	25.6576	28.2551	30.0639	51.787
2.80725	15.5079	3.68123	3.33963	7.96028	10.9899	3.78654	10.8122	16.6399	19.5469	24.8527	27.8454	30.0683	53.5484
2.71246	12.5582	2.6976	2.65303	7.68237	9.67396	3.49936	12.8379	22.8485	17.4008	24.9834	27.0576	30.083	55.6599
2.58336	13.9706	2.71746	2.43441	6.50053	7.26832	3.89878	13.4966	24.9985	17.5952	24.3712	24.6298	30.101	57.5515
2.5735	12.7632	2.97333	2.34361	6.19087	7.76082	4.17557	12.0674	24.9346	20.4382	27.0204	21.8112	30.099	59.1031
2.77194	12.5046	3.2149	2.12477	6.83296	6.70071	4.25025	12.1418	26.4864	20.418	28.4689	23.2545	30.0893	60.9023
2.85412	12.3776	3.98042	2.39922	7.28134	5.57268	4.48443	12.4026	27.6952	20.7028	28.4828	26.2762	30.0633	62.8302
2.97216	11.325	4.45404	3.38135	6.89608	5.17845	5.07976	14.1517	32.7281	19.3412	28.0233	25.3294	30.0662	64.7043
2.89637	11.2422	4.47014	3.4384	6.54646	5.30439	5.6903	16.3577	30.8097	20.143	23.6848	22.8864	30.0732	66.4117
2.47431	10.6917	3.96093	2.24171	4.63603	6.36905	5.48492	17.4921	32.2762	19.371	18.0338	19.092	30.082	68.3272
2.35432	9.63177	3.21944	2.04405	4.2448	7.15282	4.84635	17.0193	25.4118	22.1106	16.1947	18.0477	30.0841	70.1587
2.61047	9.08951	3.3996	1.87009	4.76867	6.57175	5.09313	18.4626	23.9137	20.9678	17.4567	18.8199	30.0907	71.6836
2.90619	9.42637	3.32098	2.1841	4.98768	5.40591	5.45798	19.6533	27.7239	17.8823	16.9968	19.0193	30.0925	73.5298
2.74474	9.24375	3.89554	2.18714	5.0741	3.81229	5.41003	21.198	28.3853	19.5504	15.1437	18.1662	30.0894	75.4237
2.75096	9.02163	4.38022	2.82392	5.11017	4.50756	5.7485	21.5488	34.9965	19.8974	14.7269	16.3727	30.077	77.4866
2.42954	9.70522	4.7302	2.62247	4.52015	4.74365	6.05468	22.3068	35.2145	21.4678	12.3073	14.6093	30.0626	79.3612
2.10652	8.48833	3.34521	1.85781	3.72988	3.86576	6.29386	20.1597	35.1242	19.5237	11.1622	13.7179	30.057	81.2224
2.01928	9.19286	4.2268	1.73523	3.3589	3.98813	6.84259	22.5659	38.7087	20.9942	9.67694	14.625	30.0531	83.0414
2.15093	9.33394	4.47302	1.69627	3.32357	3.6221	6.60596	25.0967	36.5726	21.1517	8.80647	15.1792	30.0643	84.7017
2.238	9.70028	3.97856	1.87967	3.08903	2.87243	6.08145	29.5769	37.4232	21.3416	6.89331	13.738	30.0776	86.5517
2.40714	9.41361	3.89867	2.13389	3.48059	2.6503	7.57246	30.8742	35.031	22.4221	7.09186	13.3872	30.0848	88.3413
2.78004	10.1124	4.45406	2.35574	4.17584	3.58145	7.63044	33.4476	31.4788	21.7384	7.26292	12.7146	30.0744	89.8061
2.95792	10.4197	4.73116	2.2779	3.90963	3.60477	8.54371	31.3141	43.3618	19.9018	6.63688	12.1438	30.0633	91.5258
3.2334	8.82404	4.81187	1.86764	3.29984	2.76905	7.88397	28.7915	44.4511	20.6054	5.79187	11.2607	30.0657	93.3998
2.88798	11.6759	5.19969	1.7609	2.88532	3.00246	8.9638	33.7579	33.9155	20.1132	5.00206	10.5523	30.0518	95.2024
3.22703	12.2221	4.7371	1.76145	3.47589	3.21408	9.98118	30.9337	37.3542	24.1816	5.91082	11.7755	30.043	96.7306
13.2815	9.83996	6.5084	1.71954	3.63034	3.24191	10.5367	35.1054	35.5871	23.52	5.95213	10.5321	30.0327	98.7449
13.9149	9.57759	7.82656	2.01862	3.38261	3.41353	11.6554	37.4602	48.0755	21.8769	5.54229	9.13588	30.0105	100.717
14.541	10.6684	9.64112	2.52736	3.89787	3.30121	10.9219	37.8751	47.217	19.8182	5.43602	9.39146	29.9938	102.175
15.1588	11.1909	9.58608	2.60582	4.32693	3.48249	10.3963	32.96	50.4593	20.5671	5.72104	10.1484	30.0025	103.984
15.7674	11.4702	7.61493	2.34908	3.86358	3.58755	9.51314	36.2253	44.8057	20.6367	5.08765	9.67353	30.0188	105.874
16.3661	11.7475	8.38671	2.05196	3.44667	3.26792	10.3189	35.0659	48.3862	19.5621	5.24972	7.3175	30.0183	107.821
8.02698	11.3354	8.72985	1.889	3.75651	3.15148	8.88933	35.7982	50.9356	21.4274	5.73258	7.97938	30.0149	109.292
8.80681	14.8893	8.86365	1.8428	3.55392	3.02891	11.9809	38.5011	49.9759	21.2215	5.73056	8.70312	30.0163	111.058
9.65694	19.4054	12.0352	1.83111	3.7948	2.73109	13.3775	38.7615	53.4443	19.3975	5.68777	8.152	30.0147	112.851
11.1933	20.7488	13.7207	1.88168	3.60923	3.21798	12.7226	36.0438	45.9517	21.8642	5.39993	8.68236	30.0206	114.793
13.7201	30.2354	13.5714	2.09461	4.99143	4.01887	13.8356	36.9818	56.068	24.2853	7.50311	9.22745	30.0267	116.701
15.2174	33.61	15.0383	2.26046	6.17773	4.16599	16.0797	48.0897	56.2753	24.0444	9.36323	8.01128	30.0347	118.578
15.9604	33.748	15.7235	2.13267	6.99554	3.95197	15.2288	48.4687	54.7909	22.0291	10.3757	8.84021	30.0346	120.459
16.7269	33.0654	18.0161	2.62207	5.53075	4.29049	14.1881	35.8048	47.196	22.2091	8.02982	8.17446	30.0329	122.31
17.4102	33.7133	18.6919	3.36021	5.2225	3.90226	12.8742	40.0209	52.5282	19.9196	7.56988	8.64794	30.028	123.681
20.5528	37.5036	17.0941	3.95428	5.98411	3.70974	16.0152	43.9162	63.4333	21.7912	8.65045	8.10248	30.0126	125.434
22.1021	45.9996	19.7663	3.98259	6.62483	3.76762	17.8189	47.235	66.9595	20.1735	9.14244	8.14261	30.0022	127.434
24.6301	50.8399	22.6287	4.82983	7.19451	5.23087	22.0651	48.076	70.5949	20.8118	8.98357	8.14671	29.9977	129.222
31.4088	53.8341	26.2419	5.37329	7.31414	5.39742	23.913	62.3086	70.3704	20.9442	8.88222	9.07953	29.9993	130.767
23.3125	50.6969	26.1181	4.7929	7.56686	5.78008	23.4078	58.3144	60.8763	21.3347	9.36636	8.86325	30.0008	132.534
29.026	47.2322	24.821	4.92376	6.76639	5.00106	22.3189	58.2312	61.2215	18.8462	8.42529	8.76781	29.999	134.679
32.0871	41.8178	22.7218	5.3947	6.1706	4.32056	20.7577	50.1692	71.2665	21.1342	8.07911	7.63958	29.9909	136.716
31.2156	45.23	25.1885	5.30437	6.25178	4.75783	19.1563	56.3689	61.9161	20.9066	8.42056	6.73869	29.9899	138.544
28.6171	39.7742	24.2535	4.31031	5.46896	4.25809	16.2422	53.5239	62.8193	20.4785	7.41858	6.09271	30.0105	140.196
28.8661	41.7278	24.5663	4.27512	6.18084	4.57643	19.1008	53.4687	58.4384	18.9757	8.0944	7.49549	30.038	141.761
29.5111	39.1417	21.6141	4.72705	6.93136	4.93042	21.7013	52.6973	57.8111	19.2364	9.14488	8.10326	30.055	143.422
29.9076	41.9731	24.5982	5.11182	7.17946	4.78738	22.5674	47.1202	67.9088	18.0797	9.74964	7.67734	30.0644	145.685
30.0446	43.8906	28.4696	5.10229	6.12284	3.46924	20.5438	53.2788	64.6233	18.9215	8.89295	5.9819	30.0664	147.542
32.7564	42.1007	30.9026	4.87317	5.74518	3.50218	18.9642	55.9985	51.0336	19.6589	8.32734	5.95607	30.05	149.471
30.0445	43.1473	27.175	5.87813	6.23019	3.55133	20.8463	56.4877	64.6608	20.1598	8.49632	5.53578	30.035	150.955
31.3383	52.2309	34.5887	7.14872	6.70918	3.76531	22.7529	56.6752	62.044	16.0237	9.63137	6.18706	30.0249	152.488
33.2682	56.3404	38.4078	7.97158	7.12348	4.89251	24.2664	56.7691	58.2837	18.0148	9.6726	7.09812	30.0332	154.183
34.9783	60.4289	38.6254	8.30041	7.01314	5.60177	26.3641	64.1172	53.9991	19.0049	8.88446	7.85643	30.0412	156.327
33.8683	60.1427	38.8011	7.62361	6.75576	5.17431	27.3024	61.2061	50.3336	18.0379	8.04339	6.73692	30.0357	158.078
26.8143	68.517	32.6403	7.55803	7.90231	4.60572	30.2153	68.4783	61.723	19.4771	10.6163	6.63746	30.0323	159.901
31.5667	56.4973	37.2992	8.52455	7.53788	4.28706	27.2735	57.0973	65.8414	18.3842	10.1932	5.95499	30.0332	161.778
29.8307	56.9084	40.1673	9.74494	8.6637	3.81106	25.7074	48.9031	71.7277	17.8776	12.0678	5.77983	30.0352	163.706
27.4715	55.4602	32.2528	10.1992	7.66895	3.67406	26.0581	59.2287	61.4931	18.6706	10.6488	5.34091	30.0314	165.305
31.7016	66.5141	36.357	8.97963	9.6026	4.12722	27.1545	73.4007	61.1971	19.8667	12.1586	5.57103	30.0314	167.053
34.0238	66.4827	35.188	9.6766	10.3879	4.54922	34.083	60.6249	60.8694	20.1744	12.7193	5.87443	30.0443	168.775
36.0493	76.3463	43.5475	10.7743	12.7706	4.6353	26.8393	60.5022	60.5107	19.5686	15.6842	5.69176	30.0606	170.696
32.5063	76.0208	43.8161	12.2445	11.6319	4.22013	26.8948	60.3436	60.1216	19.3065	14.1174	5.1723	30.0551	172.264
31.4041	68.3601	48.7574	14.2898	10.3205	4.18347	26.9335	60.1494	66.4783	17.9824	11.87	5.02763	30.0471	174.137
29.4383	64.2807	48.8563	13.6012	8.82258	3.95319	34.933	67.2204	53.0444	16.964	10.2262	5.30952	30.045	175.865
32.9843	72.7525	48.4383	11.8469	10.748	4.56942	26.9605	59.6561	53.1978	16.4092	13.1279	5.73865	30.0384	120.485
34.4968	70.9939	58.7974	14.3273	9.58989	4.58949	26.9488	69.8318	48.2528	16.3798	11.3523	5.39852	30.0352	-22.7662
31.3134	77.9629	57.7743	15.6	10.0352	4.38329	33.2947	60.0847	51.2192	14.1763	11.7015	5.28239	30.0398	-165.098
30.047	74.7594	54.1073	15.4425	10.2232	4.51235	34.7763	64.6945	62.4223	14.6844	11.7781	5.04689	30.0415	-176.263
34.4016	65.786	51.3114	13.0677	10.91	4.74299	34.8876	65.8919	61.0736	14.3738	11.7077	5.14817	30.0346	-174.585
33.0085	66.3495	51.9617	13.3213	11.1208	5.98343	35.204	57.832	46.9691	14.0609	10.9157	5.76971	30.0257	-173.015
29.5144	66.886	52.5827	13.5723	12.1406	5.56894	31.8124	57.3702	46.0631	13.7461	11.8233	5.44898	30.0195	-171.35
29.7442	68.5943	61.6801	16.1563	11.9212	4.7914	32.7079	56.8775	49.2433	13.4297	12.1117	5.06704	30.018	-169.41
28.0174	63.9181	54.5537	15.0555	11.3153	4.22057	31.7107	61.6629	49.6197	13.1119	12.4378	4.92629	30.0245	-167.765
25.826	61.3277	51.9199	16.4318	10.9584	4.31485	34.5195	64.6182	56.0971	11.8999	13.036	5.00682	30.028	-166.096
20.9632	67.0432	64.6026	15.8239	9.35483	4.15604	27.5076	56.4552	61.9478	11.1736	11.1306	4.56153	30.0343	-164.482
23.1373	70.4148	55.2132	16.0509	10.2408	4.47921	27.0375	56.8783	61.2383	13.195	11.2126	4.68718	30.0409	-162.855
25.7655	70.7513	57.8453	18.5588	9.72357	4.53842	27.8126	55.3741	57.5736	13.0659	10.4062	4.60191	30.0485	-161.151
25.5538	79.8202	56.0267	18.9584	10.3561	4.36168	30.6582	60.9121	58.1913	12.2493	11.3768	4.68141	30.0396	-159.374
24.1555	70.1444	56.3789	17.1059	9.6546	5.63041	27.7951	53.9116	56.8026	11.0649	10.8154	5.97836	30.0294	-157.571
23.3021	70.4164	66.2037	18.8479	10.3157	5.76729	26.1532	52.453	47.091	12.2508	10.7539	6.43218	30.0428	-155.927
19.5037	84.0153	67.0476	15.8805	10.7312	4.87472	26.6474	50.5849	42.8716	11.7029	9.98733	5.37276	30.0552	-154.101
19.7888	71.9405	64.1221	16.0863	8.85129	4.43712	29.8357	52.3901	46.8049	10.9404	9.16006	4.91492	30.0541	-152.127
18.3026	71.3094	65.5465	16.2866	8.87121	4.6458	24.2701	49.6244	53.1152	11.3324	9.48447	5.1093	30.0346	-150.307
18.5226	71.3948	68.9716	20.2902	8.33143	4.48339	23.9765	48.8194	52.3435	12.011	8.15554	5.49053	30.0265	-148.633
17.9579	72.7691	69.5169	16.3366	10.5425	4.71779	32.5174	56.0933	45.7627	9.53937	10.1947	5.69607	30.0266	-146.777
17.6366	75.2838	66.6042	15.7685	10.5944	4.8589	25.5221	56.12	40.8244	7.10586	10.3936	4.88132	30.0265	-144.838
15.9614	76.8445	58.5615	18.409	10.5037	5.32093	24.3333	47.1087	42.7357	6.79782	10.2395	5.03872	30.0194	-143.192
18.9024	73.8381	58.5545	20.0182	7.61868	5.20714	26.6286	44.0699	40.3734	7.61615	7.65708	4.86847	30.007	-143.266
19.3521	69.0534	55.7562	18.1064	7.24691	5.37591	24.2402	43.1905	42.0785	6.93825	7.238	4.7416	30.0146	-145.259
16.1696	69.576	48.1186	17.0258	5.10518	4.69597	20.3448	40.4394	39.8101	6.42602	5.7796	4.3233	30.0157	-143.469
13.8546	77.0544	52.9726	17.3596	6.42474	5.42035	18.8039	30.5383	36.4431	5.80839	6.23354	5.04484	30.0158	-138.408
15.2552	87.842	52.6244	17.7536	7.27105	5.7966	18.6125	41.2052	31.3331	6.39895	7.41598	5.05216	30.0114	-134.724
15.3968	76.2285	54.1096	15.9555	6.87754	5.33947	18.8092	42.6747	34.5184	6.34696	7.12863	4.78841	30.016	-132.935
12.9919	58.323	61.5004	18.0799	6.34936	5.77775	15.5216	41.7676	36.0697	5.07486	5.36418	4.20295	30.0309	-130.978
11.2523	61.626	62.4692	18.2012	6.41028	6.36345	12.731	37.4926	34.3955	4.42918	4.89674	4.31898	30.0516	-129.356
11.2087	61.6747	49.8703	15.8368	6.55512	6.70537	10.4888	29.9615	32.0732	3.69268	4.35554	4.28227	30.0682	-127.619
10.9869	65.8896	50.9981	16.7856	5.85719	7.00411	10.1026	25.2801	31.4688	3.52782	4.08126	4.27101	30.0701	-125.415
11.1544	66.3851	46.9484	17.5588	7.39417	6.96663	10.0356	24.2955	28.9267	4.08464	5.30851	4.86641	30.0514	-123.594
11.8992	61.1819	43.3825	16.3308	7.41191	6.71715	10.3538	22.157	28.5904	3.99437	5.4662	4.85027	30.0358	-122.053
11.6233	61.8132	49.3854	17.6542	7.53547	6.77881	11.395	20.0298	25.5148	3.2731	5.23422	4.85416	30.0486	-120.56
10.6503	58.3489	47.3918	17.7044	7.41532	7.371	10.7222	25.0387	29.901	3.67091	5.08551	3.89747	30.073	-118.606
8.90529	58.2504	49.3545	16.3867	6.90425	8.93073	8.97598	26.6146	27.6583	3.56489	4.69817	3.89841	30.0796	-116.64
6.25278	54.4194	44.7101	17.0234	7.23851	11.02	8.08582	18.794	21.8006	3.01818	4.48832	4.036	30.0771	-114.948
5.73543	52.0925	42.621	17.0331	7.71008	10.4185	8.38671	20.3605	25.6557	3.09633	4.88192	4.29378	30.0821	-112.973
6.63353	55.2682	43.0139	16.1005	18.2256	9.20065	7.65517	18.6415	24.8288	2.67763	4.76272	4.22286	30.0748	-111.255
7.64038	57.8555	45.6181	16.3036	19.1065	10.9611	7.35525	16.8334	23.1048	2.31223	4.67555	4.23904	30.0663	-109.337
7.10626	55.6713	45.6646	18.7035	20.0117	10.9536	7.07682	15.9816	20.7672	2.36685	4.45882	4.14494	30.0641	-107.767
5.35196	60.2738	42.582	18.2816	20.9401	11.0999	8.17111	16.4726	21.8428	2.57969	4.44497	4.27065	30.0583	-105.964
5.00458	54.3016	47.8062	19.051	21.891	15.4254	7.75619	17.0364	19.6791	2.56729	3.96504	3.94881	30.047	-104.226
5.32428	49.2633	46.8878	15.6701	22.8634	16.6473	7.52496	15.5462	18.6088	2.53642	4.39443	3.91641	30.0537	-102.513
4.7089	46.6363	38.0763	17.1566	23.8561	13.4369	7.48579	13.368	18.16	2.17157	4.555	4.843	30.0899	-100.835
4.52974	47.4144	41.9038	18.3388	16.7287	15.9643	7.70643	12.293	16.2433	1.95054	5.33739	4.95847	30.108	-99.0912
4.26304	46.9707	41.8537	19.2308	19.7792	12.4752	7.19363	10.7392	16.0466	1.89329	5.52849	4.41162	30.1022	-97.3756
4.07478	47.2922	40.0059	17.5137	22.1617	13.4357	7.68981	9.42616	13.4694	1.86389	5.85194	4.07428	30.0794	-95.5924
3.91908	60.4399	39.5758	15.0103	20.8784	15.7509	6.27387	9.9152	9.61521	1.6591	5.83664	4.16754	30.0654	-93.7507
4.08252	47.6429	37.4677	18.8469	22.5144	14.639	5.2222	10.0267	10.0151	1.73342	6.26948	3.93092	30.0446	-92.2437
4.39346	50.665	36.7642	15.7815	27.8275	13.3489	5.10664	8.62058	11.9813	2.25878	7.06838	4.98145	30.0556	-90.5801
4.23571	51.3117	33.2018	18.8704	29.6319	14.6929	5.58396	8.93564	12.7425	2.57267	7.4385	5.91014	30.0775	-88.6664
4.13245	53.076	31.6184	19.605	30.108	16.9232	5.34154	9.49376	14.3448	3.09023	8.36917	6.11531	30.0837	-86.9292
3.26337	59.5243	31.7409	18.1175	38.6823	17.1707	5.04204	9.53102	13.7754	3.23649	9.95534	5.94524	30.0771	-85.26
3.50419	56.2123	36.2312	19.5549	39.8289	15.4318	5.05172	10.4856	12.7527	3.25276	10.6848	5.31007	30.0664	-83.5209
3.97014	55.1928	32.2289	21.153	39.1835	15.7938	5.28869	10.8905	12.4439	3.09657	9.3107	5.4717	30.0735	-81.8188
3.7948	48.4472	28.3508	19.6762	43.8301	14.9198	4.37691	10.7148	10.1309	3.11637	10.4132	6.02893	30.0764	-79.9181
3.58794	42.3244	23.4195	16.9609	45.0278	18.7026	4.07444	10.4566	8.7236	2.86399	11.2579	6.93593	30.0754	-77.7722
3.64954	47.4201	24.8794	15.6074	39.0847	19.6237	3.96321	10.1046	9.57563	2.68746	12.3763	8.36346	30.0688	-75.8322
3.34903	50.2666	28.5245	16.086	40.1935	21.1655	4.02831	10.389	10.4125	2.96227	12.9683	8.45079	30.0633	-74.2058
3.62834	58.0627	28.2927	18.6918	41.2931	19.9245	6.30295	16.1144	19.5074	3.22255	12.9241	9.45303	30.0597	-72.3308
3.23892	57.5668	24.2381	17.431	42.3805	20.3256	6.46657	15.9758	19.8029	3.09805	13.3605	9.02067	30.0746	-70.5147
2.90571	54.0936	21.4208	18.5923	53.4572	19.7229	5.79786	14.9461	18.6195	3.11296	14.0345	8.17856	30.0953	-68.8828
3.1558	64.13	22.1254	14.6418	54.4774	24.7708	4.19718	9.44678	12.3503	2.75426	12.715	9.26163	30.1046	-67.3268
3.24009	46.8028	21.9709	16.3326	53.6489	23.4832	6.31656	15.8753	19.7061	2.78135	13.2407	8.54438	30.0872	-65.1742
3.48615	45.9215	21.1984	15.5132	54.3825	19.8222	6.20826	15.9365	20.0674	2.54481	13.984	7.68019	30.0828	-63.2671
3.08824	52.0121	20.6266	14.3954	54.3084	23.4925	4.78085	12.7101	13.1886	2.42864	15.4244	7.76777	30.0964	-61.3207
2.84732	44.1823	21.4682	13.441	47.2316	22.6146	4.97832	9.80235	12.4937	2.59851	15.8398	11.8552	30.1095	-59.7746
2.81578	58.7378	22.2289	15.578	47.2867	24.8167	4.94169	11.3012	14.0779	2.82702	15.6958	15.5022	30.1062	-57.9834
2.737	41.3313	20.4414	15.5492	49.9503	22.8927	5.80817	11.4108	13.3337	2.88323	17.218	18.8183	30.1	-56.1174
3.00021	41.0939	20.1207	17.0284	54.2367	23.9275	6.46483	11.5757	13.6817	2.86273	17.6356	21.4079	30.0999	-54.1751
2.88464	47.6097	17.2204	16.7133	57.7679	24.1052	7.06913	9.51024	10.736	3.15822	18.3423	15.2874	30.1035	-52.2424
2.89911	49.7941	16.1793	19.0539	52.6214	25.0939	7.11766	9.37973	9.88572	3.41954	18.4842	15.7733	30.1031	-50.498
2.84369	48.7195	17.1189	18.5221	53.3332	25.3485	7.64432	8.92033	8.61521	3.45566	19.401	16.2791	30.0982	-48.6229
2.85474	44.0043	20.0699	18.1116	63.347	27.7825	7.34542	9.92005	10.4364	3.66185	20.5751	16.8058	30.0922	-46.9289
2.64717	39.2161	19.7159	14.7725	48.8218	27.3795	5.96515	10.7929	8.74054	3.19149	19.8514	17.3543	30.0819	-45.2071
2.76798	36.7107	15.6353	17.8548	52.2551	25.3576	5.05741	10.0008	6.40562	3.77911	20.4315	17.9254	30.0856	-43.3287
2.56518	40.4824	13.8191	15.2397	51.896	29.3299	4.13546	9.10848	6.60995	4.74022	19.8246	19.9187	30.0879	-41.5495
2.30044	41.519	12.5968	15.0476	55.7043	25.7923	3.67432	9.47901	6.4711	6.13718	24.7078	20.2545	30.0918	-39.6453
2.23785	37.8193	9.91223	13.8334	61.2534	29.7818	3.23701	8.8293	5.50918	6.30116	26.8536	22.7178	30.0814	-37.7348
2.6428	35.9571	9.78373	16.9917	55.1479	23.5124	3.14967	8.73755	5.02402	4.95456	25.2772	21.1809	30.0722	-36.2684
2.79979	34.8732	7.79851	15.8287	49.0838	26.285	3.03255	8.01685	4.51657	5.25046	26.3143	21.3369	30.0846	-34.3884
2.51447	36.8167	5.80974	14.911	48.9053	23.3212	3.24676	8.56198	3.62414	5.30502	28.0365	22.057	30.1035	-32.2716
2.97775	39.8082	5.63131	15.2337	55.2547	24.0681	3.84443	10.3914	6.36597	8.22436	32.3612	23.1562	30.1059	-30.4905
2.83757	42.0221	5.14323	12.807	60.5522	24.6587	3.79451	12.1662	7.1859	6.40265	33.4941	23.5706	30.0942	-28.7411
2.57399	38.3983	4.56905	12.3641	56.2126	26.59	3.15917	12.4727	7.17525	8.25554	30.8711	23.5358	30.0884	-26.6689
2.31937	31.1602	4.8419	11.9426	49.6461	25.3025	2.93371	8.77503	4.98151	7.32406	31.2025	21.9537	30.0908	-24.6872
2.2112	26.8424	4.9522	10.6499	50.8432	24.1581	2.79917	8.11662	4.94729	6.92974	34.2934	25.3911	30.1013	-23.0181
2.05039	32.1303	5.65033	9.76609	49.1079	23.1658	2.62882	8.37447	5.34135	6.26186	32.546	25.9886	30.1141	-21.071
2.34731	30.241	5.49274	10.6332	56.1622	24.3181	2.68065	8.91618	5.13949	7.22753	36.1745	26.226	30.1109	-19.2634
2.52423	31.0218	5.32497	10.3053	54.9542	27.145	2.83266	10.5446	5.79674	8.09832	35.1458	27.6752	30.1034	-17.2888
2.61938	24.482	4.79769	10.6089	55.5346	26.5977	3.03163	10.7673	5.96612	8.82824	34.1243	28.6318	30.106	-15.212
2.14011	25.9399	4.69052	10.1618	50.3283	23.0631	2.77273	10.9044	6.19265	7.75851	34.2372	28.4418	30.1202	-13.2772
1.99297	30.6024	4.94006	10.2782	45.6473	25.648	2.69828	11.2991	6.63147	9.80439	38.1077	29.4175	30.1202	-11.8502
2.0509	34.1395	5.30355	10.6849	39.4005	27.7366	2.88547	10.0299	6.57503	10.3725	40.518	32.2661	30.1357	-9.85326
2.41199	30.1915	5.0146	11.0704	41.2747	25.0151	2.85079	9.66045	6.41467	11.8944	41.4045	35.9983	30.1359	-7.76082
2.88766	31.7266	5.0116	9.39022	41.575	24.421	3.03011	11.1191	6.55681	11.252	45.1658	34.3967	30.1202	-6.00024
2.80112	29.8254	4.69198	7.6152	39.046	24.9091	2.71956	10.5184	6.76424	10.9848	46.782	38.4871	30.0949	-4.24807
2.63136	31.5973	4.66808	7.80336	38.1018	25.2473	2.9739	8.74102	6.7038	10.7045	40.815	36.4747	30.0861	-2.38126
2.19687	31.7621	4.83063	7.71792	34.917	23.7452	2.99741	10.4272	6.621	10.6599	51.8416	33.3291	30.0788	-0.632796

## Sheet: P04
ra l	oi l	oe l	ico l	mf l	es l	ra l	oi l	oe l	ico l	mf l	es l	Kippung	Rotation
3.94888	4.9703	4.06104	4.81718	41.7265	42.4039	8.60113	7.87219	3.4358	6.2565	36.064	29.649	30.0979	0.338265
4.85832	4.81101	3.76133	3.90145	37.2934	40.1525	3.14121	8.43218	3.70918	6.09573	38.099	29.9614	30.1025	2.00875
5.1419	4.98069	3.95716	4.50557	33.0555	38.0097	3.09307	8.68956	3.79269	6.11051	38.4076	32.6107	30.1125	4.01369
4.00326	6.056	3.8138	4.49513	33.7156	34.8856	2.97775	8.90365	4.03619	5.96996	40.5003	31.4064	30.1257	5.98809
3.41654	5.93574	3.79617	4.39945	32.5205	39.7367	2.97258	9.17451	3.66875	5.64542	40.1656	31.777	30.1344	7.86346
3.14029	4.83483	3.60903	3.67599	32.287	37.9638	3.09813	8.52738	3.75053	6.35522	38.3184	29.3811	30.1406	9.7432
2.93439	5.33386	3.68813	4.06409	28.3029	35.5484	2.79212	8.78449	3.63799	7.80029	35.1032	29.3375	30.1437	11.3669
2.67167	4.36778	3.81564	3.59315	29.7593	24.2996	2.77148	7.92808	3.79961	8.12923	37.6834	31.6741	30.139	13.1062
3.10318	3.76938	3.71898	3.19702	23.4293	25.0236	2.83844	7.79627	3.74597	8.35795	37.143	34.1163	30.1357	14.7198
3.59434	4.67155	4.16114	2.76932	20.1041	25.8515	3.2288	8.20123	3.84165	9.81592	38.2207	35.5311	30.1451	16.6523
3.66899	4.93548	4.04072	2.46115	20.8738	24.3259	3.34832	8.60042	4.15644	10.137	38.7403	33.9167	30.1508	18.5249
3.18949	4.25146	3.80701	2.65916	21.3513	22.9953	5.47837	8.60965	4.35227	9.46309	38.8258	33.1871	30.1359	20.4871
3.18818	4.31526	3.87738	2.41778	21.0675	21.7381	5.68598	9.17978	4.37598	7.87687	35.7525	30.1812	30.1311	22.1877
2.99451	3.78959	4.16437	2.53537	18.4173	27.5848	0.987402	9.83206	4.50955	9.45302	39.7167	32.609	30.1456	23.8216
3.10579	3.48629	3.96202	2.49737	15.8179	22.5014	3.12428	11.165	3.86674	10.7666	40.9561	33.6324	30.1448	25.6674
3.11852	2.95902	3.42401	2.31456	12.3621	23.2709	3.58105	10.8782	4.8249	11.0206	40.3935	36.5061	30.1237	27.5912
3.78801	3.7098	3.23554	2.71474	19.3026	17.3842	3.89616	10.3976	4.58681	9.85117	36.9542	34.0666	30.1207	29.368
3.75628	3.97682	3.1021	2.73291	13.4696	16.4501	3.93497	9.49431	4.28456	9.62555	40.1963	33.8561	30.1192	30.8186
3.45725	3.28987	2.92662	1.71288	15.7499	22.8445	2.86382	8.53144	3.77647	9.69024	35.3396	36.9893	30.1237	32.1046
3.1894	2.98284	3.36197	1.73347	10.9102	15.3389	2.85584	9.96704	3.95037	9.43703	38.6279	29.4762	30.1219	33.767
3.2917	3.22956	3.83816	1.7237	11.2188	15.8125	3.07292	11.0693	3.9541	9.57985	34.2291	32.5303	30.1189	35.6127
3.40061	3.10056	3.92439	1.79198	10.1395	17.6233	3.21363	12.5443	5.06543	9.69082	33.6373	34.0159	30.107	37.8584
3.51628	2.86896	3.95937	1.7169	7.66702	11.9615	3.63086	13.803	7.2065	11.1419	33.0241	32.7375	30.0872	39.9032
3.66797	3.6847	4.29572	2.48822	9.24478	8.16878	3.85362	14.1633	7.61038	10.6136	32.3915	32.6467	30.063	41.8967
3.72997	4.31371	4.20191	2.31677	9.43629	7.54496	4.02319	12.6744	7.18068	11.1543	33.596	32.7112	30.0497	43.7428
3.32337	3.68421	3.63036	1.66011	7.98408	5.55376	3.66106	12.5329	6.84565	10.6614	30.573	33.4413	30.0496	45.3515
3.41502	3.51564	3.86146	1.43083	6.51851	5.05333	3.49672	13.3321	9.95543	11.613	26.9977	26.3156	30.0509	47.2448
3.24165	3.23692	4.0762	1.33415	6.65745	5.27297	3.34279	14.2797	10.6718	12.5132	29.7063	29.9051	30.0478	49.0813
3.18554	3.45029	4.32968	1.40999	7.26497	6.77001	3.2315	13.2739	10.3828	13.2516	29.0056	29.3724	30.0686	51.0212
2.92805	3.7219	4.19922	1.48941	7.49574	6.80188	3.20986	13.614	7.87251	13.3003	28.3176	31.8131	30.0815	52.6979
3.75073	4.18365	4.1574	1.87465	8.77254	7.03508	3.57755	13.3724	7.77927	15.4723	30.6377	32.7111	30.092	54.4388
4.0229	4.14153	4.08139	1.77627	7.75389	6.14401	3.90261	14.7103	7.87565	16.5659	26.86	31.0583	30.0797	56.0204
3.84316	3.51948	3.7041	1.48031	5.71054	5.38702	3.54429	15.2257	7.81742	15.6535	28.5404	24.6199	30.0631	57.9835
3.32268	2.58774	3.90301	1.25266	5.3836	4.17058	3.51134	14.055	9.048	16.1277	27.4987	30.2857	30.0628	60.1033
3.26587	2.77829	4.00028	1.58094	5.03427	5.23515	3.76865	14.1065	9.97368	15.2451	25.5709	25.8711	30.0837	61.6981
3.19314	2.7462	4.87139	1.51363	4.15527	4.66787	4.03229	15.3619	11.8726	14.1146	19.5689	25.2516	30.101	63.3011
3.31273	2.80233	4.73011	1.72506	4.26051	3.85027	4.14206	17.0793	11.5304	13.9081	22.736	23.789	30.1053	65.3749
3.95567	3.23173	4.845	2.0119	4.54919	4.19785	3.89113	16.4168	12.0858	14.319	22.2375	21.3553	30.0944	67.1872
4.38302	3.37908	4.12129	2.39533	4.95049	6.33936	3.95482	17.6527	11.7137	15.7913	22.0158	23.7094	30.0738	68.827
4.13941	3.15164	4.15009	2.22331	4.98555	6.06716	4.62131	19.2442	11.8778	15.4749	18.8206	23.5913	30.0658	70.6365
3.24837	3.31895	4.36257	1.75652	4.13734	3.79286	4.92098	19.0633	13.797	14.9892	16.4714	22.8797	30.0732	72.6434
3.13675	3.23971	4.67669	1.53476	4.41116	3.39666	4.93546	17.6204	14.6888	17.2536	17.3116	25.1877	30.0738	74.5328
3.27652	3.01396	4.61616	1.55774	4.17943	3.91893	4.99531	16.0409	16.2851	17.5209	17.0913	24.4904	30.0609	76.2504
3.53449	2.63985	5.05523	1.55713	4.02672	4.14871	5.0738	15.7029	19.0021	15.3841	17.7657	20.1721	30.0512	78.1737
4.25463	2.98334	6.00828	2.03465	4.35272	4.22603	5.01092	20.0012	21.6684	14.5506	17.113	20.9287	30.0568	80.1451
4.31404	3.74798	6.29235	2.08145	4.67408	4.38371	5.03168	23.4809	20.4204	15.9466	15.8761	18.375	30.0664	82.0627
4.52334	3.94797	5.9114	1.88958	4.11771	4.06557	6.69684	21.5187	16.8251	15.317	13.8764	17.5777	30.0779	83.6138
3.85474	3.18476	5.85674	1.49907	2.93752	3.55181	7.19817	21.2427	17.8947	14.4857	12.9609	16.6701	30.0956	85.3779
3.69147	2.87657	4.85823	1.49482	3.53632	3.60951	8.28724	19.7105	18.3977	17.7141	14.7762	15.1178	30.1133	87.2916
3.56654	2.46529	4.12586	1.5102	3.78482	3.02542	8.1013	21.3141	18.1937	19.3232	15.1991	16.1563	30.1202	89.0743
3.98151	2.62194	4.52309	1.52189	3.31168	2.81447	9.89023	20.1106	18.4363	15.187	13.107	13.9066	30.1214	90.8197
5.46969	3.08497	5.02208	2.92622	4.00935	4.9723	12.6176	22.9548	21.9592	17.5221	11.1516	13.661	30.1247	92.4156
5.55933	4.06513	5.5191	2.88612	4.34685	5.05524	13.1328	29.4988	28.151	16.2967	9.84223	12.5114	30.1156	94.1147
6.26897	4.19827	6.45032	2.85845	4.09645	4.87783	12.6902	32.1694	30.7625	17.6916	10.4934	12.225	30.1118	95.7169
5.75505	4.14611	6.88108	1.58109	3.0626	2.79896	11.9862	32.8028	26.2598	17.7619	9.71996	11.8021	30.1032	97.6869
5.49684	3.98793	6.7655	1.6813	3.02566	2.55356	12.1165	28.6669	23.2719	17.4117	8.35535	10.2423	30.1041	99.6253
5.42027	4.36971	7.6631	1.6573	3.02021	2.3494	12.9703	31.9692	23.7831	15.6736	6.36908	7.87998	30.113	101.394
4.99048	3.60412	8.26445	1.90064	3.01803	3.21751	12.2578	35.3968	26.2231	17.9144	10.0827	11.9463	30.1166	103.166
10.8207	3.82099	8.23669	2.24928	3.78274	4.69124	10.8977	38.1702	26.986	18.8723	5.64719	7.60201	30.1077	104.967
11.9118	3.88951	7.61222	2.22391	3.9668	4.65318	15.0148	38.7165	29.8275	20.3324	6.3564	7.42444	30.0993	106.784
9.83448	5.28892	8.16999	2.03397	3.89632	3.15851	10.7115	41.1161	30.7757	20.7149	7.51091	8.08902	30.0987	108.258
4.21838	5.78895	7.24865	1.79575	3.51178	2.40008	13.8109	45.5043	33.9998	20.2637	7.20502	6.90211	30.094	109.478
4.55538	6.28083	6.26785	2.00712	3.44765	2.80109	14.9409	44.8016	33.0928	20.2555	6.98582	8.06743	30.1161	111.146
4.86131	6.01858	8.69538	2.08936	2.80246	3.27414	14.633	35.7522	30.1781	15.9752	5.51866	6.95585	30.1414	113.455
5.33991	6.4401	13.1085	2.86415	3.38408	4.03693	16.6132	34.3873	24.8781	17.9315	5.57848	6.01737	30.162	115.577
5.56127	9.2092	14.4086	3.60982	3.56529	4.18388	16.8957	33.1693	27.477	17.8958	5.05315	6.62536	30.167	117.331
6.2269	10.389	13.692	3.91194	3.28762	4.07103	13.5196	31.9536	30.4215	15.7919	4.77531	6.99059	30.1572	119.279
6.97168	12.4959	11.6904	3.93965	2.77482	2.95929	17.5948	34.5964	35.0742	19.4308	5.19936	6.0899	30.1255	121.258
8.08718	14.0127	10.873	3.65022	2.79821	2.83891	18.0265	42.814	36.0747	17.7335	5.12591	5.73434	30.1062	123.1
7.78318	16.8024	10.5566	3.52832	3.53138	2.74923	16.9686	43.5555	32.0105	17.6612	5.98212	4.27663	30.1173	124.768
9.55951	18.3465	12.2947	3.2405	3.60335	3.05265	21.3495	41.155	32.2294	17.5802	5.75422	4.53432	30.1374	126.708
11.0701	17.3196	11.6792	3.50872	4.04677	4.61322	21.3829	42.7434	32.4233	20.1365	6.38292	5.06678	30.1432	128.558
11.7553	18.7524	10.0694	3.29855	3.85043	4.6645	22.4027	43.453	34.0041	19.1375	6.02718	4.89371	30.1321	130.344
10.8071	18.5019	8.02567	2.97384	3.68953	3.60738	21.2859	39.9135	30.177	16.1491	5.39621	4.72846	30.1115	132.155
10.2237	19.7699	9.87796	3.30699	3.18708	2.26111	18.8211	37.7576	30.4401	15.2253	5.61856	3.65954	30.0938	134.093
12.1191	17.8325	11.221	3.87987	3.1786	2.8434	18.9636	42.9695	32.6074	14.7388	5.61362	3.43797	30.0896	135.872
11.999	17.4507	12.2677	4.04099	3.41361	3.09716	19.0915	43.8041	36.61	17.3237	5.74874	3.10878	30.0976	137.42
13.7933	17.8739	11.6354	5.04889	3.34019	3.41626	20.7552	42.3257	33.0619	17.8763	5.40088	3.42109	30.1145	138.919
15.5402	18.3601	10.7647	4.97353	3.87749	4.46994	20.6266	34.9823	33.0818	15.3158	5.73458	4.09618	30.1219	140.885
16.0086	16.9853	11.9007	4.58986	3.91158	4.83608	18.9426	44.3252	30.9321	19.2219	6.20582	4.89293	30.1205	142.717
14.8835	19.6603	13.5705	4.84008	3.4261	3.90761	18.9687	44.8436	29.1068	16.3173	5.83088	4.25372	30.1174	144.288
14.7821	23.1736	13.3064	4.70059	3.57924	3.46173	19.4214	40.9706	29.7235	17.4314	5.8471	3.60674	30.1201	145.766
14.0791	25.7692	13.0384	4.90472	3.42729	3.59059	19.4455	38.7556	30.5398	15.8238	5.06566	3.71213	30.123	147.453
16.0119	28.7766	13.6624	5.01583	3.39876	3.34395	19.9207	39.1202	35.5989	17.8579	5.01246	4.19497	30.1189	149.51
19.8465	29.0096	13.241	4.74735	3.83982	3.51767	21.0438	39.1743	35.643	18.3464	5.34353	4.56061	30.1173	151.589
19.8674	27.0391	14.4157	4.61043	4.98459	4.48858	19.7651	36.4014	36.0113	15.9706	5.90587	4.73445	30.1318	153.374
19.288	26.4507	14.3941	5.46247	4.67674	4.39021	18.9029	37.5827	32.6035	15.2158	4.93679	4.17253	30.1524	155.327
22.2376	27.2399	15.8625	5.90265	3.71757	2.92978	20.7911	46.8807	32.2033	14.55	4.66992	3.1795	30.1582	157.124
22.3391	33.0391	17.6457	5.54716	3.67291	3.09251	20.005	41.8602	33.684	13.2712	4.83097	3.22903	30.1586	158.895
22.3615	29.1835	19.5227	5.95547	3.59542	3.2702	20.5949	38.6674	32.7106	14.5871	4.59757	3.2758	30.1453	160.755
18.5481	36.787	20.9468	6.74413	4.26345	3.3986	21.8252	35.8533	30.9182	14.3676	5.08787	2.9347	30.1432	162.578
21.5497	35.9983	23.8481	7.42769	4.43464	3.60798	23.0438	33.634	29.2406	13.4633	4.74006	3.8314	30.1478	164.283
25.3963	33.9985	23.508	7.83135	5.59217	5.2881	19.1931	37.4477	30.9581	13.1686	5.54054	4.80889	30.152	166.116
25.2532	31.9086	22.1085	7.781	4.81115	5.05298	20.7526	43.8931	26.1214	11.8028	5.32997	4.39089	30.1501	167.85
25.6237	36.3366	25.8946	7.75103	4.28312	4.40086	20.0898	51.3472	29.0756	13.5116	5.99477	3.93937	30.1391	169.414
24.2656	39.8464	25.6794	7.48354	4.52024	3.89186	19.7552	38.3824	27.5566	13.0686	5.9254	3.99212	30.1233	170.992
25.1023	38.7231	24.5116	7.44444	3.89998	3.57946	19.2125	44.1605	26.7725	11.9738	4.81064	3.37256	30.1247	172.895
28.8954	42.9588	26.548	8.88205	3.77852	3.62342	18.5963	34.4231	24.05	12.7185	3.96122	2.81881	30.1348	174.598
31.4665	36.4889	26.2034	9.50628	3.88901	4.05858	20.2424	40.6557	23.6967	12.47	4.21143	3.23931	30.1468	176.675
32.609	44.2622	27.4337	10.0783	5.91774	4.91465	19.9378	46.1856	28.1374	12.5704	5.9051	4.38004	30.1419	51.9899
29.6915	39.3502	29.8509	8.77224	7.14666	5.09264	19.4259	41.6836	29.3558	13.4095	6.58857	4.55534	30.1413	-91.1375
27.3234	43.4769	23.0865	9.36449	6.29196	4.39148	16.7098	32.5764	25.2326	10.5181	5.45877	3.78839	30.1264	-177.289
26.4929	40.3744	23.8399	9.9384	4.44189	3.72031	15.7876	30.8058	22.7446	9.68223	3.94758	2.87166	30.1067	-175.669
28.2883	36.1049	27.2679	11.0668	4.39065	3.9141	19.0816	29.4933	27.0778	11.6726	4.10021	2.83108	30.0852	-173.928
26.4516	37.988	26.7282	10.4563	4.48911	3.6004	20.0911	41.6086	28.5958	12.6215	4.53084	2.65636	30.0988	-172.302
25.6	45.562	24.9465	11.4504	4.96776	3.58878	15.9626	40.741	26.5348	10.8377	4.61594	2.92384	30.1083	-170.327
28.0695	40.8294	31.1157	13.2054	5.09119	3.69517	13.3953	34.2355	24.608	10.1637	4.41891	3.08223	30.1049	-168.672
33.6801	45.3968	27.2947	11.5842	5.22615	4.914	17.0234	37.6179	27.4347	11.2942	4.48606	3.77404	30.1112	-167.059
33.0529	48.0373	27.5438	11.7863	5.19198	4.92016	17.4569	37.4301	24.2417	10.8809	4.44341	4.02779	30.1258	-165.75
31.7993	48.1706	27.7768	11.9847	5.28707	4.59291	16.3517	35.9637	23.7248	10.4063	4.33084	3.84034	30.1326	-164.093
34.7971	41.8496	27.9932	12.1791	5.49459	3.94682	14.3939	34.2243	27.5133	8.93746	3.62976	3.27427	30.116	-162.365
34.6865	42.1367	28.1927	12.3692	6.34024	4.53207	17.2814	31.5593	28.0845	7.60323	4.43528	4.23771	30.1224	-160.566
30.5122	42.3962	28.3747	11.8663	5.74856	4.30269	17.9921	33.506	22.134	9.47541	5.0106	3.96987	30.1273	-158.709
30.681	47.0175	25.9786	14.2593	5.56487	4.29986	17.1207	32.4823	21.593	8.97836	5.06368	3.70642	30.1281	-156.916
33.6486	42.7381	23.567	15.098	5.19186	4.71714	16.9997	29.8588	25.2701	9.66557	4.61891	3.58682	30.1183	-155.214
28.3106	49.3011	28.8847	14.973	6.38323	6.97857	16.5442	28.6714	24.8208	9.63801	5.65508	5.31362	30.1147	-153.449
28.344	43.1482	29.0647	14.2163	6.66664	7.06102	15.439	34.7367	19.9478	10.2141	5.68391	5.29863	30.1214	-151.85
28.3566	44.239	34.7754	14.8754	5.39953	4.51058	13.563	34.4453	20.2799	8.41736	10.2178	3.22477	30.1267	-149.853
34.0276	40.8827	31.46	14.6965	5.04023	3.61604	12.7285	35.9897	18.5557	7.49835	10.2655	2.81593	30.1244	-147.901
32.2285	43.8204	29.7874	14.8686	5.15941	3.83388	13.6071	32.3494	17.2608	6.66401	10.2073	2.85074	30.1419	-146.037
26.9196	45.7413	27.6379	13.488	5.40315	4.18674	12.2799	28.0086	17.9521	6.08213	4.63462	3.05116	30.1615	-144.792
27.8762	41.2119	31.4604	16.078	5.73683	4.62369	12.5491	20.9952	20.2886	6.70585	4.78959	3.09914	30.1508	-143.265
26.3338	37.1626	33.0006	14.4809	5.74563	5.26882	11.8202	21.7806	16.9991	7.59453	5.11903	3.69511	30.1433	-141.345
24.8035	43.2981	26.7208	13.7863	5.40868	5.64661	10.622	22.067	15.4104	7.1787	4.78698	4.36742	30.1461	-139.309
23.5343	43.1934	29.5392	15.0749	5.49227	5.71868	9.64787	22.7578	12.5455	7.26449	4.45819	4.19809	30.1432	-137.496
25.024	43.9079	29.0332	16.6522	5.495	5.19716	9.91997	19.2055	13.7037	6.86609	4.35497	3.49966	30.1503	-135.681
24.5616	42.5474	25.883	16.419	5.79222	5.48981	8.35319	13.755	10.6728	5.89417	4.49565	3.37312	30.1674	-134.031
23.0003	42.687	28.7783	15.1627	5.94809	5.28486	7.22681	13.2715	10.2401	5.21286	4.53871	2.67713	30.1807	-132.132
27.0736	38.9852	23.9877	14.293	6.16577	5.34361	6.67442	13.2303	9.77373	4.76345	4.71634	2.86267	30.1613	-130.251
20.2012	47.8934	24.7845	14.434	5.92456	5.26266	6.02493	11.9456	10.3028	4.35723	4.60742	3.126	30.1523	-128.473
21.4459	47.7224	26.5436	14.3259	6.52902	5.94694	6.16271	10.8643	10.5969	4.22603	4.89944	3.72772	30.1528	-126.781
21.2203	45.8299	26.7056	14.973	6.88542	5.89925	6.0015	11.4468	8.04205	3.90203	5.47164	3.84386	30.1616	-125.611
21.0432	39.7188	27.3468	13.4935	8.8691	5.42708	5.84543	10.9007	7.61101	3.04298	4.98612	2.99493	30.179	-123.633
23.4198	41.4057	27.6228	15.2022	10.6571	6.07584	5.63439	8.40874	7.77421	3.22045	5.22203	2.79393	30.1835	-121.213
23.8209	39.4704	32.7777	14.3988	10.1544	6.66068	5.88094	9.303	8.39924	3.69418	4.65937	2.86162	30.1782	-119.322
25.6752	36.1599	28.0952	13.5424	9.54181	6.62856	6.39151	7.92333	7.3742	3.38024	4.31936	2.34447	30.1762	-117.858
26.0449	34.9903	23.036	13.1201	14.1561	6.01539	6.60476	6.57115	6.86309	3.46044	4.09702	2.67645	30.1679	-116.129
25.1123	31.8205	26.4307	13.4	14.8316	9.17338	6.06673	5.52561	7.30354	3.4879	4.92051	4.5172	30.1621	-114.503
24.0283	32.3901	22.7083	14.1536	15.5263	9.74989	6.09904	4.61751	6.49692	3.34612	5.21574	4.59444	30.162	-112.434
21.5227	31.5546	24.3668	15.2298	13.8511	12.9799	4.8357	3.76652	5.00574	2.19523	5.55006	3.11765	30.1748	-110.595
23.498	33.7503	25.305	15.1662	15.6176	13.6375	5.04534	3.78242	4.84618	2.35729	5.97397	2.27336	30.1887	-108.77
23.2658	38.4838	27.2679	15.644	13.5532	10.5536	5.11666	4.02076	5.25986	2.58557	5.64359	2.28916	30.1946	-107.143
21.8587	39.671	24.9183	14.9653	15.9337	9.98056	4.97098	4.50203	4.73155	2.65347	5.29324	2.09393	30.201	-105.593
14.869	33.0534	24.6521	12.7152	20.1492	10.0539	4.35909	5.22287	4.76379	2.81976	6.27917	2.76463	30.1896	-103.891
15.3493	30.4388	22.6033	13.7344	20.0686	17.176	5.29428	4.95255	5.15299	3.4752	8.43483	3.9535	30.1704	-102.138
16.3305	29.9745	19.9842	13.7827	20.8822	17.7687	5.70082	4.11826	5.33204	3.43611	8.52997	3.91906	30.1687	-100.371
17.3625	30.4097	22.6116	12.8137	26.6174	13.9321	5.51943	3.25395	4.29043	2.32932	6.94411	2.33655	30.176	-98.8333
17.0774	36.1649	18.9476	15.59	27.5229	16.0139	4.83662	3.2974	3.55406	2.12922	6.45661	2.29601	30.1729	-97.2748
16.3487	34.5583	19.5846	16.5905	23.4044	17.0786	4.69457	3.47116	3.31224	2.33974	7.36189	2.42648	30.1677	-95.741
12.5471	27.3109	19.816	16.8399	27.5762	17.1233	4.57203	2.66036	4.03671	2.81536	7.02666	2.63888	30.1638	-93.7427
11.8907	25.6906	17.5492	14.8293	22.9811	20.3625	4.65276	2.88504	5.04705	3.37915	6.33056	3.47294	30.1636	-91.8415
12.4557	24.2799	17.1152	14.9139	24.772	21.4259	4.4976	2.88385	4.85594	3.28944	6.37683	3.67829	30.148	-89.8812
12.301	23.7891	18.3081	14.8465	28.2857	20.6387	4.35657	3.05549	5.00527	2.91634	7.24743	3.17501	30.1346	-88.0937
11.0505	23.9816	16.7767	16.7154	31.9477	21.0509	3.82888	2.73382	4.02275	2.13935	8.08047	2.47081	30.1261	-86.1265
9.00436	22.6959	14.8784	13.8389	28.7224	20.3459	3.87261	3.56396	3.42603	1.94807	8.78222	2.85309	30.1105	-84.3379
9.81808	21.7255	15.7575	11.6173	29.6301	18.3841	3.81553	3.84585	3.87957	2.13823	8.80575	3.18924	30.1035	-82.5872
13.2855	20.1695	15.4414	13.9112	31.1072	18.6931	4.05013	5.70561	4.42327	2.39981	7.19673	4.01574	30.0955	-81.1378
12.6229	21.9866	16.5523	13.7633	32.5878	20.503	4.49764	5.58196	4.43606	2.75967	6.78195	3.96072	30.0925	-79.0946
8.38001	21.4185	15.0602	13.5916	35.1819	22.6251	4.23566	8.71512	4.58492	2.61129	7.24684	3.53699	30.1065	-77.3504
5.50461	18.1115	14.3884	14.0945	33.7125	20.6088	3.85235	5.70336	4.07424	2.35973	6.97411	2.80558	30.124	-75.4525
5.30322	17.2387	13.6454	13.6233	32.8586	23.4962	3.98347	6.96434	3.83854	2.08933	6.62681	2.87498	30.1402	-73.7237
5.0509	18.4769	13.2362	12.0034	32.3311	22.4207	3.91851	7.39719	3.33753	1.78369	6.85333	2.72087	30.1284	-71.8555
4.51399	18.839	14.509	11.9339	33.1954	24.3961	3.87134	6.52483	2.7742	1.81614	7.18286	3.37881	30.1242	-69.9759
4.81829	17.238	12.2284	11.5147	37.3737	26.9926	4.45736	6.99761	3.20877	2.593	8.04125	4.43059	30.1223	-68.2393
5.03884	16.389	12.2021	11.6254	39.0613	31.9305	4.32847	7.92176	3.52822	2.59255	8.79965	4.31219	30.1414	-66.3449
5.68303	14.7297	10.6428	10.2028	33.7954	29.316	3.90432	7.33317	3.41354	2.59308	8.38712	4.18406	30.1503	-64.3228
5.36621	12.9023	9.25761	10.3266	39.3913	31.3248	3.47861	5.78985	3.37526	2.14391	8.40497	4.71568	30.146	-62.7562
4.22039	12.4807	8.71872	10.1445	35.9097	35.4173	3.37595	5.66729	3.43726	2.4275	9.53143	5.03515	30.1256	-60.9554
4.14206	14.0157	9.07479	12.5581	38.501	38.5271	3.2796	5.73926	3.0302	2.43271	9.31739	5.37787	30.1003	-59.2413
5.06406	15.4645	9.74831	13.2024	42.7649	32.0313	3.41942	6.59777	2.95406	2.23034	10.0126	6.04215	30.0799	-57.4833
5.49426	14.677	9.07013	13.4876	44.7172	36.9895	4.08331	7.63202	3.46103	3.37275	10.7059	6.94683	30.082	-55.9265
4.81202	12.3574	6.86733	10.7357	42.2159	32.8947	4.04613	8.74288	3.76785	3.57625	10.8371	6.89027	30.0993	-54.0218
3.66233	9.71863	7.01209	11.7791	40.9868	32.4027	3.35575	8.12582	3.69211	2.60897	10.0303	10.3658	30.1087	-52.1699
3.43441	10.3598	7.58985	11.7017	44.191	35.2558	3.17933	8.03658	3.31843	2.25644	9.65555	10.278	30.1233	-50.3245
3.60914	9.87994	7.59812	12.7276	47.7676	36.9814	2.84326	7.83736	3.40156	2.37838	10.105	10.27	30.1347	-48.371
3.25583	10.7243	6.01346	11.1359	48.9101	35.0296	3.00902	7.74684	3.96808	2.70881	9.52798	8.87474	30.1417	-46.626
3.62295	10.5746	5.63849	9.80107	45.9587	32.1673	3.4404	7.43535	4.43786	3.45459	8.8434	9.9778	30.1407	-44.8226
3.88988	10.1876	5.07501	8.87735	46.2273	35.6497	3.5865	7.85584	3.95818	3.23371	10.5269	10.0633	30.1261	-42.8785
3.6414	10.1911	5.74941	10.0099	47.9318	35.9011	3.68755	7.09512	3.74914	3.04289	11.1507	10.2614	30.1146	-40.8192
3.04994	9.46372	6.17906	11.2351	51.4108	36.5827	3.38238	6.96516	3.74423	2.47867	12.7582	9.55524	30.1163	-39.1363
2.84818	8.71063	5.5574	9.20916	51.1692	37.2347	2.85963	6.77277	3.68976	3.13058	13.9591	15.2034	30.1222	-37.3672
3.04777	8.55281	5.29954	8.81916	43.9973	43.6075	2.83182	8.11963	3.4366	3.60969	15.0925	11.676	30.1162	-35.4409
3.29889	9.57399	5.1628	10.2099	48.285	38.0683	3.17759	8.26486	3.79831	3.61769	15.6245	14.3374	30.1172	-33.4605
3.77525	8.61868	4.58106	9.82417	45.7856	38.2821	3.31102	7.33732	3.9302	3.55123	13.6773	16.9019	30.12	-31.4935
4.25862	7.58691	4.98067	8.78254	50.4224	45.5083	3.26326	7.42238	3.55963	3.53633	14.9823	13.7804	30.1211	-29.7968
4.1652	7.46472	5.17997	7.52994	50.6267	41.5447	3.66113	8.02129	3.08054	3.11321	18.0709	17.9599	30.1275	-28.0616
3.23497	8.0672	5.55732	6.73526	52.6471	38.6019	3.68179	8.84506	3.36366	3.02452	19.0407	19.9721	30.1218	-26.1935
3.12024	7.54215	5.17433	7.46905	48.9869	36.5696	3.583	10.1145	3.87077	4.13211	21.0722	16.8914	30.1329	-24.397
3.1298	7.27976	5.08734	7.53793	50.4425	34.6792	3.10309	10.6268	3.86386	4.80552	22.0074	16.3924	30.1392	-22.3426
3.50745	7.4575	4.76132	7.27223	49.4127	35.8502	3.1408	11.9803	3.65016	4.50454	22.3062	21.2168	30.1384	-20.404
3.772	7.32296	4.67643	5.87656	46.9286	35.9297	3.15857	12.6392	3.6686	4.6774	21.777	22.6665	30.1363	-18.5033
3.57847	7.52801	4.39371	6.19438	47.9582	38.0996	3.13409	13.0111	3.81181	4.58532	25.0024	24.2148	30.132	-16.6053
3.43362	6.741	4.31623	6.15464	47.9157	38.1781	3.40833	16.3904	3.59113	4.45639	25.0735	20.7699	30.1249	-14.817
3.46716	6.53021	4.45851	6.72103	49.0034	37.1458	3.52208	7.27633	2.95499	4.0855	25.3718	23.402	30.1298	-13.1348
3.26536	6.9752	4.3659	5.91154	43.4478	33.8838	3.21015	7.79706	2.88775	5.27504	25.7032	25.4435	30.1367	-10.8684
3.32297	6.6528	4.22216	4.65566	38.7567	33.456	3.50536	8.34436	3.23484	5.6995	28.5633	26.0344	30.1457	-9.0794
3.72348	6.21155	4.76834	4.25108	41.6045	32.9416	3.63027	7.32117	3.29575	4.82089	35.7437	24.7038	30.1498	-7.05758
3.56367	6.16002	5.27119	5.53406	37.314	31.907	3.67911	7.06684	3.55433	5.12303	37.6104	24.9765	30.1575	-5.42929
3.00297	6.98856	5.05669	6.09047	37.6078	28.7089	3.15558	7.9784	3.62691	4.47985	34.9765	30.7719	30.141	-3.88438
2.9741	7.36982	4.43647	5.11659	35.0574	34.5826	3.52649	7.56153	4.53972	5.09099	34.9405	29.1962	30.1257	-2.02057
3.08264	14.6553	4.91294	4.32901	38.196	32.3873	3.70279	8.00545	4.67731	5.55298	36.4112	32.307	30.1287	0.0647485

## Sheet: P05
ra l	oi l	oe l	ico l	mf l	es l	ra l	oi l	oe l	ico l	mf l	es l	Kippung	Rotation
2.63004	12.1763	4.89117	11.1041	45.3747	40.9817	2.78559	16.1362	6.69752	7.69959	37.1326	31.2396	30.0265	0.243196
2.723	14.0592	4.96659	11.9967	36.4844	39.119	2.93718	16.0094	6.55526	7.12004	37.8249	31.4753	30.0246	2.6483
2.62485	14.6553	4.59263	11.2604	41.0669	37.3309	3.03216	17.4419	5.85201	6.07048	38.4203	28.9978	30.0205	4.9664
2.55593	14.1325	3.97486	9.72754	34.8934	35.615	3.3136	20.1984	6.67933	7.09117	33.7273	29.052	30.0226	6.88114
2.27587	12.3925	3.32932	11.1852	35.2449	34.5807	2.97504	22.4567	6.57311	8.40554	32.1061	31.5336	30.028	8.72084
2.62416	11.9014	3.48604	9.24117	31.5842	37.4108	2.85347	22.154	6.35175	9.30497	36.541	33.821	30.0387	10.5167
2.45107	11.6397	3.21739	8.86571	36.5921	30.879	2.52563	20.3846	5.53377	8.55151	42.2402	34.364	30.0319	12.3809
2.66612	12.6238	3.51524	6.15198	35.35	33.9765	2.70253	17.2074	4.85347	7.84587	46.9672	30.8426	30.0293	13.8045
2.55027	12.795	4.43575	5.9005	30.1838	29.9156	3.06855	18.6666	5.48499	8.35676	45.2477	34.5127	30.0413	15.3771
2.44493	13.6746	4.85093	5.46841	32.1931	25.9709	3.14252	19.8021	6.13858	8.73284	40.2187	33.5444	30.0538	17.065
2.24306	13.4682	4.54428	4.49679	30.022	25.1213	3.10133	22.2155	7.49035	8.53975	43.0029	28.799	30.0553	18.8059
2.2503	13.1844	3.71223	4.91936	22.9389	27.7748	2.83752	18.6204	6.7463	7.81841	43.7551	31.0834	30.0479	20.7039
2.20657	10.6237	3.11887	4.53644	27.4554	23.0745	2.69489	21.3644	7.01188	9.77439	45.1034	29.6443	30.0637	22.663
2.12732	11.8481	3.60172	4.53574	23.9698	21.9672	2.76738	21.3519	5.66391	10.0568	43.2693	29.2621	30.0807	24.5923
2.72691	13.4039	4.8445	5.05927	18.92	20.9102	2.94014	20.47	6.38021	13.4476	39.4482	29.8147	30.073	26.5296
2.75904	13.4495	5.12052	4.45115	16.229	21.4895	3.16908	18.3942	6.96871	13.1064	44.9334	29.5934	30.057	28.3306
2.52645	12.1275	4.63432	4.66934	16.6335	18.9405	3.06634	16.3734	5.87424	11.6553	38.7711	28.7032	30.0612	30.0152
2.18208	12.8144	3.34216	3.82889	13.7517	18.0243	3.09454	15.312	5.31889	8.86941	43.5145	27.7274	30.0687	31.8845
1.85681	13.3831	3.35492	3.44831	10.7339	17.8106	3.2302	18.5154	6.2222	8.50325	39.2753	26.9113	30.0662	33.5847
2.22071	11.8522	3.77156	3.97726	12.0212	17.7543	3.40087	21.3984	7.25694	9.66365	40.1103	31.6209	30.0695	35.3592
2.73772	13.5102	5.51954	4.37088	11.5301	14.5311	4.3214	23.1708	8.20278	12.8195	37.7094	29.6919	30.0913	37.0207
2.81974	15.0753	5.35562	4.11264	12.2879	14.9947	4.39103	23.7469	7.62274	12.9948	36.3651	24.9922	30.1054	38.9067
2.48852	15.1762	4.69615	4.01388	11.4825	13.785	3.50535	21.6076	6.02222	9.98263	35.7833	30.6038	30.1109	40.6066
2.31822	12.5929	3.62564	3.80039	10.3149	14.0068	3.1595	17.7005	6.0592	11.4873	35.1739	29.0191	30.0946	42.2707
2.54751	11.3387	3.60847	2.97598	8.4004	11.5748	3.07124	21.6018	7.57688	11.8254	32.82	25.7226	30.0829	44.4383
3.09486	13.0596	6.13291	2.69533	8.69938	12.1364	3.72224	23.843	8.7257	12.7708	30.478	26.6749	30.1027	46.4252
3.27871	13.1049	6.69099	3.1988	8.59971	5.93607	4.52367	23.0938	12.5678	17.3639	32.4162	22.075	30.108	48.0774
3.1795	12.222	6.28362	3.32035	8.32102	5.82449	4.51778	22.4923	12.6934	17.7275	31.8757	23.6134	30.1058	49.7884
2.58959	11.6795	4.64639	3.32177	8.75793	12.1241	3.78237	22.0093	11.8278	16.7208	29.7065	25.6636	30.0988	51.6755
2.13477	10.8077	3.82107	3.03433	8.52784	12.1092	3.05071	22.9807	8.58105	11.7062	26.0045	24.5159	30.0965	53.5285
2.08984	10.7534	4.12109	3.06148	9.32447	12.3253	3.09298	23.2902	8.8719	16.1201	35.5669	27.7868	30.0957	78.9117
2.46406	9.3608	5.8254	2.69599	8.76357	5.01722	3.45459	26.7419	9.27442	13.201	33.7393	24.9072	30.0896	81.6524
2.83443	9.51933	5.79192	2.73549	9.95771	5.66325	3.5527	33.6331	11.7	17.109	34.4684	26.306	30.0761	75.902
3.10836	9.93694	6.85907	2.58427	9.51943	6.34489	4.08865	34.9607	16.1923	17.4424	26.4714	22.9093	30.0495	60.8015
2.73272	9.73033	6.96123	2.52263	8.41024	6.27354	4.16976	32.7816	18.5069	19.8155	24.4955	25.2677	30.0388	62.2722
2.52199	9.20673	6.92322	2.94857	7.19408	5.94554	3.9001	29.0162	20.2158	20.6767	23.698	21.9144	30.0463	64.1142
2.34927	10.1816	5.38658	2.99761	6.89661	5.23582	4.75782	26.3333	22.4955	17.9066	27.2532	21.4138	30.0617	65.9913
2.63167	11.0268	4.42826	2.91499	7.11476	4.55243	4.96094	31.3443	22.8834	18.705	25.5167	20.9123	30.0714	67.7128
2.80772	11.0613	5.54767	2.55469	7.26612	5.74605	5.40052	36.3445	23.1841	18.5602	25.0298	21.3199	30.0806	69.5551
2.69572	10.1306	5.49281	2.46716	7.06039	5.71548	5.23939	38.1176	20.1659	19.5211	23.9688	21.5057	30.0694	71.4493
2.24385	11.2536	4.58198	2.28972	6.99311	4.84755	4.70268	36.4676	19.9607	18.6242	24.4568	23.4016	30.0582	73.1485
2.60169	11.4641	6.01346	2.46111	6.93882	4.32183	4.70208	31.4587	21.19	20.618	22.1018	18.9104	30.0551	74.928
2.68756	10.1819	5.79054	2.40443	5.96468	4.25215	5.26349	32.4072	22.6588	20.9641	16.1969	22.1099	30.0605	76.9268
2.97904	10.1901	9.02637	2.49259	5.54356	4.05335	6.67196	38.0615	24.867	18.4833	15.0988	19.1383	30.0726	79.0885
3.1826	11.5725	9.21111	2.58392	6.29145	3.64691	9.15433	41.4246	28.6602	23.1376	13.732	14.548	30.0825	80.7615
3.02214	12.0524	8.51186	2.93527	6.54042	4.37247	11.4367	41.5663	33.1228	24.374	13.9837	15.1992	30.0804	82.3859
2.76036	10.5872	5.33034	2.4183	6.14756	4.37137	10.7898	45.7091	31.5252	25.3804	13.4026	15.302	30.0785	84.3305
2.91215	8.98284	6.51698	2.32834	5.33936	3.77046	11.8011	44.7211	32.6612	24.7627	11.3277	13.4818	30.0861	86.1304
2.67197	9.0216	5.53959	1.88043	5.29517	3.08387	9.85723	37.02	31.9096	19.704	16.6938	13.7265	30.0866	87.8057
2.75372	9.60063	5.94363	2.16123	5.74102	3.45478	11.4396	41.0198	34.7421	22.1245	15.9999	16.3714	30.0746	89.5146
3.01905	10.21	5.45366	2.20393	6.14736	3.53186	10.8706	42.6746	37.5537	23.4234	8.79448	15.7989	30.0719	91.1431
3.10784	11.1475	5.0209	2.18494	6.25513	3.2281	10.9129	46.7786	35.7778	19.5546	7.99109	14.1549	30.0817	92.8461
3.21954	11.6589	5.7261	1.7918	6.31063	3.01762	9.94369	46.8437	33.4728	27.0966	7.08898	10.9401	30.0837	94.7435
3.14226	12.1523	6.92698	1.878	6.29815	2.82882	11.4174	53.2736	33.4517	26.5688	7.40504	11.5023	30.0825	96.6358
3.07511	12.2851	6.87152	2.04022	6.40269	2.97504	11.3022	56.7279	36.9961	23.9211	7.31213	10.2557	30.084	98.4388
2.83268	12.109	6.10564	2.64018	6.43733	3.08191	12.5754	61.888	36.562	23.949	5.40714	10.6421	30.0834	100.203
3.01002	11.8096	6.02472	2.77768	6.46272	3.01895	12.8563	60.1457	38.5057	22.0006	5.33995	10.3481	30.0748	102.287
3.18785	12.7108	6.68661	2.67763	6.49623	2.56696	12.0998	62.4296	32.7561	20.8928	5.52611	11.6269	30.0724	104.243
3.08881	14.5454	6.17946	1.80591	6.25064	2.66205	10.1264	53.6194	34.9352	20.9476	5.85652	8.68016	30.0782	105.898
3.26136	14.1838	6.30855	1.85095	6.32306	2.78124	12.1259	56.6393	40.8008	22.4257	6.42172	8.71514	30.0948	107.449
3.30161	14.1015	5.93028	1.73279	5.9651	2.62383	13.1284	54.3382	43.4289	21.0152	6.00682	8.02595	30.1033	109.044
3.52456	14.3494	7.67839	2.08649	5.90238	2.73551	12.0472	48.2923	43.6583	23.93	5.09214	8.31332	30.1045	110.875
3.92353	16.2043	7.8909	2.0298	5.87472	2.55446	13.0296	65.1226	50.2252	24.3565	6.07768	7.29243	30.1028	112.609
5.50839	19.3059	11.1917	1.96222	5.56341	2.58817	19.0504	66.1561	43.8348	24.4875	7.01885	6.46672	30.1067	114.25
6.33316	24.8895	11.0541	1.56544	4.7912	2.47615	21.8409	65.2247	46.912	27.837	6.59388	5.29674	30.1068	116.051
6.58224	28.0616	10.1807	1.54781	5.01422	2.56369	25.7172	72.7867	37.6218	27.3236	7.10217	5.01164	30.1089	118.135
7.00739	30.9763	12.6476	1.89241	5.29554	2.69565	25.8591	67.3898	40.5318	28.3012	7.9693	5.16055	30.1142	119.869
7.24423	29.3182	16.2694	2.51466	5.73539	2.84888	26.4932	58.425	47.2483	26.6256	7.62869	5.56969	30.1055	121.756
6.47466	27.9881	17.9515	2.50591	5.58839	3.10478	22.0174	65.2121	52.5406	26.5666	6.16079	5.91974	30.0968	123.694
6.31249	28.765	17.0988	1.92886	5.91288	2.78651	19.8555	70.0299	49.8264	23.7808	5.27342	5.63736	30.0882	125.369
6.77762	28.5931	16.0187	1.7251	6.21467	2.57418	21.1066	66.4109	39.218	20.8667	6.18466	5.77677	30.0724	127.035
8.59078	31.0227	21.0436	2.34031	6.19627	2.58929	23.8325	61.0356	43.0692	20.2673	5.80461	5.80339	30.0455	128.908
11.155	42.2106	22.1376	3.35896	6.62494	2.93815	25.5093	67.7203	47.715	23.9652	7.1866	6.34249	30.0311	130.848
10.6915	46.4532	25.8557	3.62074	6.83905	3.44214	22.5704	69.832	46.8712	24.3295	6.69965	6.20732	30.0338	132.543
10.7502	40.7421	31.2308	3.90095	7.07731	3.17693	25.6539	67.3377	46.9698	23.4879	6.22046	6.46945	30.0367	134.439
11.0827	32.8379	31.0165	2.94796	7.09038	2.63395	25.1303	62.3536	47.0314	25.286	6.41071	6.2922	30.0347	136.057
11.0193	33.6744	29.7692	3.15344	6.86027	2.64686	21.9157	75.6892	49.4962	22.3159	5.89583	6.54864	30.0326	137.543
11.991	50.7027	32.9966	3.59958	6.95382	2.62187	23.5257	66.064	52.8162	26.5637	6.03531	6.54324	30.0228	139.26
17.1672	60.6758	35.0739	4.6326	6.74574	3.37091	29.5355	74.1194	50.0038	22.2869	6.06917	6.55898	30.0214	141.31
19.1078	52.1047	26.5549	4.3553	6.79409	3.49493	32.7929	61.7109	45.7335	24.5152	5.27303	6.52539	30.0314	143.281
22.0888	50.4762	32.8781	4.51364	6.45762	3.14714	37.5316	62.1921	39.8495	18.6483	5.68527	6.14969	30.0373	145.032
19.8584	58.7211	33.2289	3.7303	6.2539	2.84159	34.4247	71.5371	42.9672	18.4171	5.68948	6.21336	30.0371	146.701
19.5227	58.7437	26.3332	3.30438	6.30561	2.64814	37.8975	75.7897	46.4548	18.9796	6.39906	5.85158	30.0564	148.172
19.5226	53.7087	37.8587	4.9055	5.80376	3.27566	31.9664	68.8732	46.2337	20.7902	5.87963	5.38531	30.062	149.978
20.4554	64.5064	31.3664	6.34226	5.35059	3.65746	28.7908	67.3334	40.7799	20.6983	5.29443	5.32566	30.0507	151.932
24.2673	79.4092	36.675	6.65011	5.39316	3.6735	30.4648	80.9785	49.7427	22.6717	5.04472	5.18661	30.037	153.962
26.7555	70.2539	37.023	6.54178	5.70196	3.12351	35.5771	89.8639	48.3417	21.2057	5.18201	5.05521	30.0336	155.885
29.3793	71.4083	37.8408	6.9285	6.01793	3.15607	38.3683	77.2061	45.6244	20.2519	5.05875	5.31197	30.0417	157.704
26.6537	72.5302	43.1226	9.28687	7.19165	3.80752	41.4709	92.9924	46.3581	19.0434	6.47929	6.14679	30.0647	159.49
24.9329	73.6183	50.9025	9.84565	8.2536	4.11864	46.9067	77.1106	40.3304	21.4897	7.24877	6.40909	30.0687	161.209
28.9826	95.1072	54.5262	10.5	8.65286	3.85273	44.2565	79.5019	39.5272	20.1362	7.17519	6.25362	30.0657	162.887
25.7192	102.435	47.855	9.14367	7.80823	3.58129	36.0086	87.0653	40.2879	16.8995	6.28482	5.92049	30.0702	160.077
35.4317	104.48	51.6589	11.0237	7.4183	3.57675	44.7032	78.4317	40.6386	17.7928	4.46755	5.9253	30.0811	160.183
31.5113	101.313	51.5783	10.5238	7.15854	3.74412	46.7717	73.8864	44.6327	17.1026	5.03337	6.29363	30.0868	163.658
28.1968	101.904	56.9168	9.61828	7.55318	3.52248	45.0893	85.3859	45.2766	17.1671	6.06215	6.56506	30.0737	169.979
27.0939	79.3731	49.4545	7.6301	7.32234	3.40027	36.2752	74.9943	39.0061	14.5055	5.60519	6.3605	30.0662	171.696
27.3959	80.1934	57.1069	9.40011	6.92004	3.131	36.2795	74.4805	37.5656	15.5153	5.73827	5.75457	30.0624	173.433
27.6802	80.9713	52.3735	9.6109	6.91926	3.20174	47.0476	73.9225	39.2676	15.6337	5.35424	5.61496	30.0635	175.5
27.9464	81.706	53.2775	9.8495	7.09378	3.59135	40.3579	81.1956	35.0455	12.8148	5.63828	5.85838	30.0707	177.249
28.1942	82.3967	54.1563	10.0898	7.53282	3.8605	44.6887	78.7444	35.3826	15.994	6.58043	5.83142	30.0696	37.1163
28.4229	83.0425	62.2621	11.0479	6.99773	3.55529	36.0491	71.9907	33.8816	15.6913	6.02435	5.23712	30.0499	-106.012
28.6324	83.6426	52.5636	9.97824	6.97118	2.95928	47.0106	71.2636	32.262	13.2297	5.09171	4.32758	30.0636	-177.155
37.0424	109.4	58.8751	10.5553	7.1619	2.93826	46.6562	81.7326	32.8414	11.1334	4.93391	4.18066	30.0706	-175.803
36.4706	103.869	60.683	9.98427	6.58243	3.00474	35.6199	83.9812	34.2541	11.4177	4.96814	4.03282	30.083	-173.822
36.7336	108.794	58.0425	10.9592	6.44352	3.6158	35.4291	85.5511	33.2129	9.98153	6.02947	4.76622	30.0818	-171.88
37.5988	94.1237	58.1122	12.9842	6.65277	4.00435	41.1844	75.7287	33.0482	10.4909	5.91186	4.99725	30.0717	-170.5
37.1493	85.8004	64.3371	14.2302	7.2497	3.65983	40.8117	77.1207	38.0346	11.3148	5.38358	5.02994	30.0548	-169.163
32.821	64.491	69.5536	14.9405	6.80554	3.08943	38.7912	73.0481	32.8612	9.5047	4.17471	5.04455	30.0427	-167.107
34.1154	69.1101	60.7194	15.5466	7.90306	3.4769	36.4851	76.3677	32.0715	12.4728	4.92966	5.4086	30.0358	-165.112
33.5025	66.1555	69.8889	14.0737	8.14564	4.04794	34.2138	66.3837	32.7343	9.78921	6.00275	6.02765	30.0324	-163.487
29.6985	80.872	66.9709	14.3593	8.61275	4.79363	38.8985	70.486	30.9054	10.6939	5.86011	6.22344	30.0333	-162.029
33.5646	88.903	62.2752	15.9616	9.1791	5.03206	39.2368	69.315	29.4991	6.7368	5.27032	6.42101	30.0369	-160.346
37.7352	90.2301	62.7142	13.3248	9.9021	4.94973	33.0203	59.2446	30.5473	5.53191	4.49713	5.79588	30.0532	-158.613
36.7074	78.5717	71.9451	13.5788	10.0901	4.61234	32.9322	53.1307	25.9722	5.66846	3.85507	5.40346	30.0687	-156.701
35.7695	88.2485	70.1103	16.4071	9.08586	4.85742	33.2339	63.1787	23.7406	6.33441	3.69664	5.44799	30.0703	-154.928
31.0541	101.655	70.6997	16.2299	8.96986	4.92214	33.7042	68.3197	25.2091	6.50927	3.75207	5.60866	30.0736	-152.994
26.6494	102.553	66.8781	13.9515	8.26287	4.73344	26.5946	54.4809	25.9506	4.40075	3.58667	5.39558	30.0772	-150.935
24.7742	70.6715	59.2267	14.7718	6.97092	4.29827	28.7245	53.8836	24.3428	3.6738	3.44718	4.8495	30.0662	-149.442
28.0249	64.9679	57.2866	14.2051	7.03193	3.84314	37.6258	59.6044	24.0754	4.00674	3.4922	4.2792	30.0659	-147.515
29.325	90.0439	67.6113	13.5545	7.03668	4.64049	38.0427	52.3872	20.1142	4.2746	3.5168	4.19281	30.0814	-145.977
30.0459	92.3313	64.6663	15.8128	8.20163	4.94557	27.8052	63.0868	22.0304	3.79531	4.36778	4.47236	30.0975	-144.183
28.4727	78.4366	66.6388	14.6864	9.28204	5.18391	27.9193	50.4572	22.4231	3.0628	4.61818	4.46277	30.1027	-142.439
29.5451	73.6873	55.2095	13.3469	9.36481	4.65808	32.3086	54.5804	21.129	2.79018	4.07139	4.32892	30.1062	-140.769
26.9972	63.1457	62.1375	13.8271	8.78661	4.2718	30.1294	48.2882	18.4212	2.80985	3.64441	4.32681	30.11	-138.876
26.3131	70.5403	66.1157	13.9899	8.1859	3.44607	30.9745	41.2022	20.0479	2.68965	3.76217	4.25647	30.1106	-137.187
26.9559	60.8894	67.4294	12.8465	8.2241	4.04612	28.9286	48.8593	25.1072	3.38424	4.42493	4.74605	30.1018	-135.402
28.9599	69.2927	68.9526	15.6612	7.8573	4.14147	29.9315	48.7633	22.0658	3.11929	4.17346	5.23504	30.0868	-133.502
25.5667	75.2882	71.9053	17.8103	8.27667	4.52192	25.2288	43.673	19.0728	2.67245	3.72183	5.2088	30.0934	-131.521
23.147	65.518	64.5476	18.9507	8.5873	4.36237	21.6389	34.7091	17.106	2.5637	2.43385	5.1381	30.1136	-129.841
20.5215	61.2839	53.6236	15.9941	9.05954	3.96844	17.7451	33.8403	17.541	2.73486	2.84398	5.52113	30.1318	-128.075
20.2936	64.8617	57.4206	15.3662	9.32339	4.26662	17.0472	34.2039	16.559	3.00372	4.04855	5.58455	30.1357	-126.295
18.7881	74.2089	59.5069	16.759	9.51394	4.57474	18.2069	33.8612	12.8717	2.46827	5.30886	5.2872	30.1225	-124.552
21.2361	77.5262	64.8739	17.779	9.66542	4.19034	17.6196	26.4751	13.1852	2.35012	5.07056	4.94671	30.0813	-122.55
19.8771	72.6055	59.0343	15.0255	8.97539	3.91059	14.5513	18.4219	10.1914	2.15454	3.89047	4.89808	30.052	-120.945
17.011	69.5419	62.0283	16.9209	7.75103	4.42763	11.0461	17.1821	9.19343	2.54735	3.08002	4.98245	30.0538	-119.294
15.5241	58.8034	52.8182	16.9731	8.64798	4.89862	10.424	16.3998	6.55769	2.71451	2.73966	5.08904	30.0757	-117.548
17.0947	64.128	48.8419	18.4946	9.2839	5.21039	9.74768	14.4585	6.21067	2.8694	3.87073	5.17894	30.0933	-115.588
17.0135	68.8427	52.5912	20.2442	9.02293	4.96139	9.27928	13.8546	6.55857	2.83874	4.35349	4.72591	30.0876	-113.819
15.1345	67.545	55.2081	19.4203	8.95755	5.38943	8.55691	14.5214	6.99476	2.27168	3.90905	4.61664	30.0715	-112.256
15.3045	62.8039	56.502	20.3533	8.84854	5.09704	7.96493	12.7904	6.09862	2.03216	3.32064	5.48893	30.0668	-110.66
12.2645	51.2649	47.0393	18.9627	10.5913	4.29679	6.57879	8.58184	5.2013	2.35381	3.59853	5.32714	30.0924	-108.781
10.9993	57.089	55.2513	18.9171	11.5033	4.9249	5.7263	9.42552	5.20045	2.65278	4.02631	5.25032	30.1158	-107.084
10.9927	63.121	54.2841	20.5174	12.248	5.60788	5.58313	9.05253	5.84509	2.41912	3.946	5.63489	30.1198	-105.124
10.894	61.0005	46.7032	20.7181	11.8871	5.79721	5.79296	8.46973	5.83201	2.30948	3.34731	5.98043	30.1219	-103.349
11.7842	60.7936	46.1339	20.9142	14.022	6.79515	8.26705	6.30738	6.29364	1.78082	3.34014	6.73035	30.1203	-101.638
11.4511	55.3537	41.7886	19.9107	19.0447	7.94338	7.89972	6.8375	4.80952	1.88993	4.35048	7.44274	30.111	-100.14
11.1496	50.2654	50.0046	20.342	21.3355	7.27256	6.74355	7.4741	5.49319	2.18597	4.90644	6.66755	30.0954	-98.4836
10.2145	49.3353	45.7963	22.001	22.4073	7.90036	4.96301	7.7381	5.11037	2.26533	5.20229	7.11545	30.0954	-96.611
9.97684	53.7538	48.6491	22.4012	21.7086	8.25779	5.3219	6.5272	4.37617	1.94571	5.06062	6.94681	30.105	-94.8284
10.1135	48.1426	44.3467	23.9651	21.4234	8.61321	4.64798	4.32111	3.53289	2.06295	4.12138	8.63789	30.1026	-93.1972
10.2062	43.8224	43.6517	21.9845	24.699	9.84426	4.14184	3.56415	3.13085	2.44597	5.26263	9.76451	30.1031	-91.3934
8.58521	42.7468	42.0814	25.4737	22.4284	10.7475	3.14222	2.82411	3.13841	2.26378	5.00005	9.60449	30.0997	-89.7181
7.00674	46.5195	38.2654	23.7792	25.765	12.9411	3.4732	4.82606	3.29487	2.7392	6.54968	8.46747	30.1019	-88.1772
6.1631	46.114	32.9294	20.7839	25.7413	11.9324	3.18239	4.59937	2.80603	2.7194	6.45654	8.67597	30.0846	-86.2371
5.58361	42.3754	36.8892	21.5025	24.0973	8.29183	3.19162	3.02315	2.62423	2.76054	5.89754	9.11346	30.0884	-84.2229
4.93227	40.5887	36.8384	24.0664	26.4525	10.4831	2.98707	1.90424	2.57517	2.36868	5.50618	10.8539	30.0839	-82.7235
4.82203	39.5906	35.7061	21.4404	25.9599	10.5809	2.78922	2.09421	2.40296	2.66439	5.20047	11.3152	30.087	-81.2034
4.12545	40.718	33.4038	22.3599	34.7212	13.1505	3.21755	4.55612	2.77831	2.51408	6.457	11.5397	30.0904	-79.2142
5.0299	37.271	30.2366	21.5499	34.2269	14.4947	3.3533	5.1123	2.8427	2.8184	6.52466	10.8175	30.094	-76.9673
6.76319	42.7018	27.4163	21.8688	34.8012	14.1914	3.60233	5.08494	2.66105	2.72872	8.4204	10.8336	30.0963	-75.1324
7.02313	39.8042	26.2895	23.5887	31.0992	10.324	3.11442	2.53655	2.20852	2.54934	9.81821	12.2077	30.0681	-73.2727
7.0205	38.8575	27.7757	25.7765	37.5966	11.1282	3.27237	2.51075	2.39925	2.75996	9.39633	12.4797	30.0478	-71.5195
5.1317	36.6287	27.1772	23.9529	34.2527	13.0184	3.02476	2.46284	2.9856	3.13902	9.0203	12.132	30.0313	-69.7516
4.81747	37.8741	25.3375	19.709	34.478	12.5396	3.10947	4.9529	3.61803	2.98443	8.96013	10.7385	30.0339	-67.7721
4.4084	37.112	23.2875	25.7372	36.5005	12.6059	3.40833	5.2269	3.87946	2.47673	9.58115	10.7189	30.0478	-66.3256
4.35412	33.5868	23.311	26.7927	35.1728	17.2854	3.17082	3.5558	3.71364	2.52931	8.92153	12.9572	30.0484	-64.6752
3.94527	30.352	26.8313	26.4047	32.1537	18.2368	3.11343	3.48892	3.35826	2.5972	8.48199	13.1842	30.0465	-62.7739
3.77391	32.9897	28.2041	24.4785	31.7909	17.2555	2.87179	3.23916	3.93747	3.15354	9.80556	13.4719	30.0493	-60.5902
5.31648	34.9908	27.0215	26.5645	41.1265	19.7052	6.01528	5.51921	3.99989	3.20266	10.3716	13.0354	30.0841	-58.7236
5.53353	30.2596	25.4474	24.7217	36.9701	20.685	6.01397	5.68088	3.7844	3.95888	9.0689	14.0208	30.1052	-56.7875
4.57909	29.565	24.061	26.4462	43.5787	19.9798	3.51218	4.16857	3.62476	4.90047	11.3429	14.3266	30.118	-55.0642
4.20239	28.0243	23.2543	25.9797	40.3518	19.7136	3.38067	4.49277	3.592	4.92633	13.2023	15.1623	30.1067	-53.3171
3.50413	28.0807	19.4932	22.9688	41.1267	22.1049	3.13768	5.33985	3.83744	5.23348	13.2295	16.8091	30.0951	-51.6693
3.67331	25.4727	13.7443	21.2092	41.4332	21.1452	3.10801	7.42915	3.58483	4.84987	12.4448	15.4645	30.0808	-49.7496
3.52276	28.7724	14.4489	23.8049	37.9942	24.4713	3.24084	10.2174	4.54046	4.79682	11.9754	13.0432	30.0794	-47.9265
3.23053	41.7854	13.5128	25.1531	40.2082	22.8555	3.21164	11.6123	4.84045	4.94781	11.4391	11.5627	30.084	-46.2994
2.8211	42.8071	11.1916	24.1584	40.9479	27.3256	2.59434	14.3055	4.81114	4.70852	10.7685	12.713	30.0775	-44.5469
2.36102	27.672	10.0579	20.3197	40.981	28.5038	2.10574	11.7012	3.72842	4.76562	11.5812	14.3934	30.0762	-42.8078
2.33094	26.7295	9.82803	19.6491	45.2699	29.0718	2.14285	9.69151	4.08095	4.72759	11.9299	16.9756	30.0692	-40.9687
2.74248	27.927	8.15293	22.8874	43.9084	28.8007	2.89047	12.1785	3.82586	4.43348	12.6755	16.3723	30.0683	-38.9888
2.75867	28.1203	8.51829	22.7318	46.0027	29.4148	3.07157	15.5029	3.76708	4.90538	14.384	14.9807	30.0711	-37.1263
2.12458	28.3199	7.09873	21.4693	44.2149	28.1688	2.43475	15.2135	3.69745	5.50757	14.4054	14.9688	30.0684	-35.3044
2.16601	28.9881	7.14501	24.2028	50.4927	26.8437	2.20943	12.0563	3.99504	5.34297	14.8441	15.9975	30.0636	-33.5246
2.38033	30.0046	7.68098	24.8603	50.6047	27.7373	2.07877	12.7468	4.3385	5.36267	14.5765	15.5185	30.0511	-31.5584
3.34294	26.5806	6.73826	22.7967	52.3264	28.4754	2.87667	14.9124	4.75679	5.75132	17.6787	18.2684	30.0523	-29.5164
3.31233	22.4425	5.81567	25.0245	49.5399	29.0761	3.02995	15.6244	4.54483	6.43009	18.3715	18.5548	30.0524	-27.605
2.69329	23.5258	5.36393	21.4334	54.818	33.8695	2.42475	15.0677	4.76166	6.16123	19.0967	19.3598	30.0471	-25.8124
2.08567	21.7652	5.13069	23.4275	48.8699	30.2692	2.53191	15.9513	4.89261	5.89105	20.7946	23.1713	30.0397	-24.5441
2.19467	21.0889	4.09325	22.4323	53.6131	30.86	2.37996	15.3088	4.37994	5.7779	20.3453	20.2214	30.0409	-22.485
2.53719	24.1586	5.58196	19.8907	48.3525	31.4459	2.9327	15.7287	5.94533	5.50906	20.2339	24.3792	30.0457	-20.3261
2.42452	24.6414	5.70006	18.9632	45.087	31.7963	2.91187	14.9654	6.30181	6.88872	21.418	24.702	30.0549	-18.3867
2.32445	24.6976	5.53284	19.8195	48.9371	31.7635	2.71832	14.7548	6.66712	7.11525	22.911	25.6866	30.0467	-16.6929
2.00371	24.5915	4.68688	17.2698	45.3982	27.6082	2.1888	16.3358	6.34754	6.23916	21.7438	23.7717	30.0481	-14.6388
1.9827	21.5016	4.32788	17.9433	43.0872	33.722	2.42919	16.9308	6.178	6.2007	21.753	23.3952	30.0524	-12.4399
2.40095	19.7627	5.88215	19.0393	42.9791	34.2693	2.557	16.6698	5.29211	6.44057	22.8133	25.3502	30.0637	-10.8303
2.90297	19.5193	6.7345	17.911	47.7219	34.8061	3.41919	20.5672	5.22624	7.03865	26.4776	26.0118	30.0527	-8.94849
2.83323	21.616	6.56075	17.4156	47.1863	30.544	3.28541	21.0384	5.63098	6.8783	27.6862	25.5059	30.0405	-7.11176
2.3155	20.2477	3.78493	15.7546	49.5719	39.2354	2.7103	19.8407	6.73943	6.20206	29.636	28.0827	30.0453	-5.47607
2.2051	18.5295	3.66992	15.9433	43.2634	36.996	2.34056	23.7744	8.50425	6.15029	31.0501	31.1501	30.0498	-3.63703
2.3778	19.7527	4.04304	16.3686	40.0416	38.4246	2.12925	23.2778	8.3184	7.56831	33.5352	32.7039	30.0558	-1.6195
2.62981	21.5845	4.72769	17.0779	39.8462	37.2916	2.77343	23.9577	8.22126	4.85855	36.4741	31.9989	30.0638	0.0375566

## Sheet: P08
ra l	oi l	oe l	ico l	mf l	es l	ra l	oi l	oe l	ico l	mf l	es l	Kippung	Rotation
2.3804	4.17638	4.47317	9.82292	73.2834	43.5153	1.76273	3.92643	2.44037	8.27292	71.112	32.4882	30.0848	-0.631115
2.54903	4.57528	4.34749	10.5943	59.2308	41.1301	1.77851	3.81804	2.70576	7.89598	68.9113	33.6528	30.0969	1.05016
2.66093	4.8119	4.38517	9.20313	64.6387	32.8677	1.56418	4.29172	2.60674	7.64159	72.8411	36.0517	30.0984	2.60092
2.88421	5.61218	4.52808	7.85602	50.683	31.1558	1.85196	4.61922	2.57145	6.83799	61.1309	37.2917	30.1069	4.50412
2.68071	5.2312	3.99382	8.11644	55.8791	35.5597	1.7022	4.50956	2.56825	7.30786	61.6527	41.3229	30.1146	6.8647
2.25225	4.02439	3.59963	8.59162	48.4438	31.8876	1.64414	3.77221	2.74526	8.54401	61.9369	38.8265	30.1128	8.60522
2.11787	3.45053	3.67968	7.9263	45.5608	30.5832	1.55192	4.13152	2.64997	8.77372	59.4907	38.8519	30.1094	10.1622
2.07928	3.32402	4.15464	7.98642	51.4231	30.1637	1.56922	5.19153	2.55087	8.32268	65.4612	35.4408	30.1017	11.6402
2.08311	3.09391	3.5129	7.66317	43.8212	32.7065	1.55781	4.90313	2.44002	8.09291	73.4889	36.4611	30.0968	13.4905
2.21456	3.12284	3.44246	6.09564	41.0114	32.0611	1.62158	4.88709	2.46539	7.47022	72.2986	39.8968	30.087	15.2732
2.50258	3.29954	3.32726	6.16624	46.548	24.2787	2.00719	5.15344	2.77369	7.56446	68.1521	44.7166	30.0746	17.1981
2.42363	3.53149	3.6305	5.88689	38.92	27.493	1.93726	6.93114	3.11364	8.58231	65.1953	43.5339	30.0834	19.3473
1.78116	2.91981	3.31745	5.46013	39.3576	20.675	1.70791	6.36834	2.74774	8.25831	57.8066	44.7228	30.1052	21.2814
2.01545	2.42567	2.64552	5.55914	31.3795	24.5313	1.65742	5.28173	2.53114	7.94008	64.7107	45.1347	30.1094	23.0562
2.09904	2.80456	3.11229	6.37201	29.3383	19.0221	1.53605	5.36528	2.34369	7.57227	63.809	42.8906	30.0936	24.88
2.14532	3.50435	4.14677	6.01351	27.4305	17.8847	1.61829	5.59202	2.55823	8.39304	67.4064	44.333	30.0845	26.6836
2.09717	3.95842	4.26779	7.02369	25.6498	16.8121	1.65675	5.38355	2.67624	8.66073	64.8173	44.1972	30.0844	28.3594
2.75555	4.29982	4.54668	5.76661	32.1422	19.512	1.88369	6.47993	3.27786	9.16013	69.3664	43.9966	30.0943	29.9834
2.82954	3.94395	4.10043	5.58741	28.5198	19.9539	2.07681	6.67749	3.29922	9.31424	71.6964	43.7346	30.1105	31.794
2.13788	3.51879	3.90858	3.1561	18.8028	19.8786	1.95639	6.84443	3.26493	8.92122	73.0256	43.4149	30.1165	33.6063
1.79566	3.62978	3.44823	2.52745	14.1652	14.6429	1.79116	7.04091	3.67241	7.85844	67.9301	47.4613	30.1164	35.3591
1.66132	3.16309	3.73164	2.58418	17.2089	13.2359	1.75007	6.60636	3.69869	9.61955	71.3825	47.9135	30.1128	37.3074
1.92764	3.02168	3.34564	2.60663	16.8902	9.87332	1.89986	6.71024	3.19389	10.2418	63.0922	40.2961	30.1068	39.1811
2.07517	3.07066	3.18229	2.10538	14.2591	6.94012	1.96853	6.78499	3.48404	10.1509	58.5963	42.4873	30.1133	40.7982
2.66672	3.70388	4.02378	2.89623	14.2132	8.01935	1.94532	6.96189	3.90134	9.70751	60.7288	45.3849	30.1293	42.514
2.88285	4.31631	4.27988	3.18369	11.6146	7.42225	2.39421	7.26853	4.73802	9.35455	56.5889	45.9364	30.1236	44.4344
2.73243	4.10114	4.13181	3.01064	8.38736	4.83146	2.52707	7.66955	5.98248	9.95818	57.3569	43.6935	30.1103	46.5461
1.95486	3.05361	3.00449	1.61643	8.04139	4.1648	2.39359	9.56153	6.21223	10.105	59.2314	39.0358	30.1004	48.5841
1.77687	2.18306	3.24858	1.68963	8.53908	4.22207	2.16957	9.65427	6.55899	9.73928	56.1062	37.7565	30.0843	50.4214
1.87215	2.00441	3.45227	1.72193	7.8909	3.78392	2.2188	9.56872	6.3041	9.60343	47.6613	37.9794	30.0786	51.9425
2.00654	1.9254	3.10455	1.68929	6.66219	3.55518	2.23519	8.76418	6.47568	9.11368	43.091	41.2725	30.0779	53.633
2.12687	2.01976	2.76554	1.6235	7.37988	3.53786	2.24555	8.56064	6.79264	9.39568	49.0451	40.2131	30.0829	55.6961
2.98199	3.07619	3.20936	2.55501	8.95202	4.50226	2.619	9.12551	7.37839	9.8275	52.1691	36.2181	30.0765	57.531
3.13022	3.17464	3.27408	2.53547	8.168	4.24579	2.80492	9.11521	7.96514	10.5755	43.2976	29.1518	30.0723	59.4148
2.63581	2.25883	3.19788	2.17022	6.74467	3.20751	2.95949	10.4235	9.29255	11.6371	52.9344	31.5084	30.0508	61.1068
2.29597	2.11812	3.54995	1.55204	6.38633	2.53132	2.74028	11.4812	9.33825	11.2691	52.1348	29.5179	30.0617	63.075
2.18138	2.06503	3.57587	1.54344	5.86416	2.73734	2.37254	10.6027	8.73832	11.2746	52.3254	27.3315	30.0851	65.0327
2.10864	1.7574	3.66912	1.67786	4.80975	2.78728	2.5232	9.67442	7.23939	12.0073	44.1549	27.151	30.0966	66.8399
2.34348	2.10766	4.02677	1.71892	5.02831	2.57653	2.59297	10.7791	8.22985	11.7459	45.184	31.4676	30.0969	68.6228
2.72732	2.67092	3.73715	2.38012	5.85326	3.25654	2.85572	11.8266	8.48192	9.81458	42.2385	29.4975	30.0996	70.4288
2.69605	2.96119	4.06246	2.69791	6.20648	3.37095	3.05543	11.6991	9.54391	10.0458	40.039	31.2789	30.0934	71.9425
2.6876	2.76156	3.9617	2.69569	6.01658	3.3762	3.24927	12.1824	10.3292	10.8636	44.5938	28.1494	30.0837	73.4228
2.44699	2.62917	3.42975	1.67186	5.36175	2.57407	3.33522	12.8334	12.6641	11.4481	42.9398	23.507	30.0723	75.0432
2.32968	2.93957	3.43954	1.66178	5.53846	2.05549	3.61127	13.4612	14.3023	11.5186	41.6889	21.3337	30.074	76.9093
2.55363	3.46537	3.62228	1.39151	5.3137	1.89322	5.49734	15.9073	18.006	10.819	36.4872	25.048	30.0739	79.1534
2.70505	3.80437	3.53191	1.41687	4.66351	2.20677	7.52004	15.7689	17.7027	10.6648	28.2488	25.7832	30.0728	81.0347
3.32459	4.75264	4.21324	1.99077	6.61767	3.52299	6.93051	15.8827	13.263	11.5922	29.3998	29.0305	30.0587	83.0994
3.45349	4.82662	4.75857	2.48397	7.04124	4.09972	4.22528	15.2507	12.5535	13.01	37.5786	22.562	30.0444	84.9558
3.64332	4.9743	4.52006	2.47141	6.14898	3.9682	5.01198	15.9342	13.4139	12.8116	33.9023	23.2111	30.0465	86.4332
2.94013	5.10661	4.42831	1.48855	3.90994	2.49133	5.68634	18.7394	17.2325	10.6753	27.1589	15.1057	30.0601	88.2468
3.51387	6.31022	4.99509	1.46613	4.43864	2.51741	6.56564	20.0863	22.5922	12.204	26.6511	20.0388	30.0696	90.3237
3.43543	5.37556	5.75087	1.38293	4.90174	2.67228	6.56461	18.8538	21.6897	13.153	27.7653	13.3916	30.074	92.0957
3.14365	3.85201	5.4057	1.34665	4.49314	2.69566	6.33716	14.6582	19.9676	13.7789	27.0876	14.0374	30.0668	93.6636
3.30717	4.1274	4.50196	1.63198	3.80828	2.71451	6.90475	14.3789	18.9559	11.693	17.8133	11.566	30.0578	95.5988
3.7918	4.55988	5.10255	2.19707	4.71106	3.38722	7.199	15.5738	18.6453	12.283	12.3835	11.7215	30.0479	97.3789
3.60967	5.20818	6.41783	2.1726	4.37299	3.29057	6.64601	15.052	18.1394	11.8978	13.1861	10.5073	30.0338	99.0353
3.17637	4.37676	7.32574	1.50961	2.7896	2.14744	6.44908	22.5357	20.0198	11.0023	11.7498	9.21181	30.0252	100.798
3.82093	4.76121	6.51129	1.46124	2.54823	1.7821	7.57858	17.5161	18.998	11.7388	10.1484	8.62263	30.0211	102.593
4.17902	5.55284	6.24555	1.64371	2.99349	1.77955	8.68118	20.5065	21.8208	12.7666	7.69405	8.96398	30.0191	104.411
4.26843	6.35512	6.49313	1.4577	2.93651	1.89333	8.59965	19.8665	22.5145	11.8072	6.74152	8.37516	30.0186	106.187
5.03355	6.55856	6.33608	1.68117	3.12256	2.18993	7.80367	18.945	20.9513	12.1317	6.28791	8.54368	30.0256	107.992
5.82731	6.26846	6.33952	2.38067	4.58822	3.21783	7.87273	18.7719	19.7157	11.4567	6.07551	8.0386	30.0254	109.854
6.13619	6.96804	7.24328	2.37131	4.75908	3.19487	7.37363	18.0695	26.3999	11.3443	5.68887	7.47029	30.0284	111.725
6.46888	7.60952	11.2972	2.13092	3.41395	2.04051	7.20229	21.206	19.0696	10.0079	4.64288	5.46498	30.0352	113.618
7.31092	11.1871	11.6118	2.11633	2.79611	2.02279	7.78086	22.003	20.5028	10.4203	4.37029	5.34299	30.0368	115.263
10.8524	21.1118	12.0713	2.80541	3.41128	2.2984	11.1091	23.7699	28.5198	12.012	4.91995	5.60058	30.0442	116.971
14.7259	24.9739	13.0445	2.81786	3.82598	2.33459	16.8845	27.3968	33.8522	13.4688	5.95899	5.9516	30.0551	118.949
16.0756	25.3416	13.0829	2.52361	3.74284	2.42003	18.0168	30.9284	31.568	12.6621	5.97531	6.43855	30.0519	121.059
13.866	16.5607	10.2238	2.40706	4.98955	3.18957	14.443	28.6332	31.0023	10.8654	5.57032	6.48528	30.049	122.697
13.5143	20.3799	12.62	2.59318	5.37375	3.3603	10.9093	25.7442	27.2711	10.536	6.5705	6.66036	30.0425	124.057
14.4228	25.4552	12.352	2.46092	4.50513	2.80299	10.5084	24.8903	26.2877	10.9979	6.90361	6.40146	30.0371	125.726
14.8779	24.2173	13.1774	2.22917	4.03896	1.85386	11.4804	25.9115	31.3339	11.7845	6.75935	6.08855	30.0487	127.984
22.7129	30.4544	15.4667	2.12903	3.72015	2.07713	14.1815	26.6814	28.837	12.323	6.62417	5.25417	30.0476	129.922
22.622	29.5624	14.8524	2.10114	3.47471	2.03152	13.5882	26.1851	28.9415	12.518	6.21072	4.86128	30.0504	131.691
23.4284	29.6024	15.0569	2.13475	3.9856	2.21807	13.3048	26.0562	35.1847	12.525	6.52277	4.82276	30.0436	133.438
24.3403	31.4351	15.877	2.76238	4.83293	2.7933	14.0407	28.8485	31.6988	11.5233	5.8891	5.94479	30.0444	135.221
25.0366	35.1237	15.1228	3.44105	5.49731	3.104	13.4789	26.739	28.6252	10.9996	6.13764	6.29216	30.0374	137.376
24.1203	36.7272	16.1389	3.67133	5.35638	2.72811	12.0622	28.1332	27.0605	10.748	5.80551	6.25637	30.0433	139.042
24.908	38.2443	15.6031	2.78066	3.55823	2.11387	11.6491	26.0387	31.2424	10.0615	5.02976	5.0294	30.0629	140.738
32.1734	38.427	15.7876	2.54059	3.4384	2.21771	13.5363	26.8996	33.2867	10.0342	5.08343	4.97644	30.081	142.461
35.7977	45.6336	18.2874	3.88974	4.39491	2.43925	16.3646	32.3032	36.4036	9.97938	6.30437	5.24096	30.0764	144.329
46.0645	52.601	16.0669	4.97391	6.94511	3.26013	16.7492	29.6891	28.9053	9.99339	10.3612	6.34527	30.0763	145.976
46.9942	37.6321	16.32	5.2305	6.90692	3.45115	21.719	29.7244	28.797	9.83376	10.4997	6.06521	30.0853	147.597
37.1141	47.3692	16.5676	4.48301	5.67666	3.84014	17.4054	29.7404	28.6672	9.6701	7.68539	5.73393	30.0971	149.226
31.896	40.0354	18.7595	3.96572	5.02001	3.2616	15.7291	30.3421	31.5054	10.7091	5.97393	5.4104	30.0972	151.19
29.6345	33.1516	21.0605	3.80037	4.46932	2.79036	16.7178	26.5198	24.5325	9.59283	6.0767	4.99575	30.0916	153.099
34.664	35.9468	20.6666	3.19802	4.54394	2.13578	17.8328	30.3669	27.9284	9.95579	6.22558	4.61394	30.0957	154.674
34.5062	34.8499	21.5761	4.54136	4.29964	2.20327	15.5747	30.1567	30.0204	9.16709	5.81343	4.45362	30.1003	156.253
30.2229	28.3665	17.3962	5.17945	3.15696	1.84558	17.8839	25.561	26.0123	10.3831	3.79725	4.60906	30.091	158.322
41.5997	40.9885	17.2944	4.59377	3.66986	2.06863	16.439	29.0154	28.3488	10.539	4.9387	4.34082	30.0745	160.596
45.3284	45.2391	19.6733	5.09217	4.53248	2.72929	19.2747	33.6308	31.054	10.5585	5.56315	4.703	30.0624	162.251
38.185	46.3903	20.6119	4.72266	5.3444	3.34897	20.0598	31.1376	26.4666	9.84726	6.38743	5.22885	30.0617	163.961
36.1609	45.7571	19.5683	5.30236	5.27583	3.18726	18.9515	26.3842	21.1749	9.18833	5.89878	4.61035	30.0806	165.685
54.0084	50.9659	18.6103	4.9282	4.34932	2.52034	22.7158	34.4268	25.7293	8.2228	5.49552	4.24039	30.0838	167.69
40.3923	43.6636	18.1629	6.15843	4.43478	3.15015	18.457	28.7078	26.444	7.24583	5.69599	4.09304	30.0757	169.559
40.8112	44.016	19.4029	5.86247	5.15781	3.41058	18.5156	28.5122	26.2294	5.30809	6.09775	3.64152	30.0771	171.297
41.2032	44.3442	18.5297	5.627	4.96894	3.20553	18.5635	28.3013	25.5512	7.27737	5.69403	2.8827	30.0771	172.797
41.5676	44.648	15.8922	4.83673	4.88152	3.02164	18.6008	28.0755	22.8927	7.08135	5.09104	2.77918	30.0793	174.612
52.2354	51.9848	16.7855	6.17353	5.57851	3.67568	22.2053	27.8353	20.8964	6.88489	5.25607	3.05794	30.0793	176.598
47.0601	49.5474	17.8105	8.1192	5.47762	3.83839	20.6092	31.0016	23.9436	6.68824	5.46645	3.10222	30.0825	90.4615
50.0968	49.9412	19.3451	7.52058	4.77046	3.75607	21.8139	29.116	25.4762	6.49167	5.47781	2.22223	30.0943	-54.1992
42.7398	52.0468	22.6612	6.54334	4.78344	3.07793	22.359	28.2268	22.8826	4.07864	5.16704	2.16952	30.112	-177.478
42.9591	54.3282	23.6891	7.41607	4.82422	3.45619	20.6319	29.1364	18.5656	4.08516	4.91469	2.25845	30.1195	-175.517
43.1481	54.7285	20.3185	7.32614	4.31493	3.42263	20.995	26.4852	21.6717	4.05915	4.2668	2.28472	30.1214	-173.872
56.892	50.7757	20.938	6.60767	4.50592	3.15737	23.5314	29.5034	21.0642	3.93207	4.5622	2.07195	30.125	-172.104
56.1473	53.1264	17.4782	6.62335	5.59431	3.72902	22.4047	29.3757	18.9338	4.12869	5.73156	3.01861	30.119	-170.357
55.0909	50.7644	17.4526	7.54726	5.5001	4.92709	21.1396	24.8688	18.1317	3.4373	5.55754	3.037	30.1002	-168.917
56.252	46.3279	20.1019	7.68276	5.10536	5.1109	20.3662	23.9589	17.1727	3.56693	4.98628	2.58398	30.0858	-167.626
55.466	46.3602	20.5853	6.97436	4.57549	4.84401	21.6144	25.8537	14.9215	3.29963	3.2872	2.04058	30.0614	-165.911
52.4098	46.3681	20.6475	6.3926	4.43845	4.62415	21.6187	27.2067	16.5364	3.46983	3.51189	2.11662	30.0444	-164.115
42.8562	50.3003	19.5854	7.16252	3.71504	6.54485	21.7785	26.0707	17.1266	3.89275	3.50449	2.06713	30.0497	-162.223
44.1644	50.9009	19.3203	7.3782	4.27956	6.57808	18.8752	20.9286	15.2047	3.51759	4.0496	1.94916	30.0596	-160.6
43.8901	49.7374	17.1479	7.34733	5.6838	5.21983	17.7691	20.9289	13.7242	3.15665	4.7828	2.67188	30.0646	-159.237
49.189	45.5251	21.9486	7.8914	5.73105	5.77204	15.7055	21.3115	14.1484	3.44849	4.57257	2.92077	30.0617	-157.287
43.3901	47.8046	22.1558	7.46323	4.90917	5.65082	16.2818	21.6135	14.5709	3.61285	4.04097	2.53227	30.072	-155.304
38.0498	53.5511	22.7964	7.12371	4.05386	5.56269	16.9479	22.9179	15.0851	3.1785	3.53703	2.027	30.0777	-153.427
33.7251	46.1002	21.8714	6.72029	3.61041	4.94838	15.6913	22.424	13.9356	2.85391	3.17073	2.08502	30.0724	-151.576
40.9752	45.7159	18.984	6.17841	3.80053	5.47563	16.9532	23.8236	15.5318	3.46594	2.97345	2.03202	30.0587	-149.904
44.8029	41.0889	18.1681	6.31431	4.0867	6.9884	16.126	21.4403	16.9486	3.45196	3.13071	2.28414	30.0493	-147.993
43.612	39.7284	18.7769	7.5212	5.44935	8.00882	16.7737	16.576	15.7655	3.29821	3.90678	3.2544	30.0469	-146.309
41.4587	35.5862	19.8318	7.95682	5.54368	10.4648	15.7321	15.6953	13.281	2.59517	3.9557	3.26135	30.0601	-144.373
43.5486	42.6041	20.285	7.64057	5.00213	9.64284	17.3955	17.55	18.7343	3.8629	3.70178	2.45811	30.074	-142.475
46.1331	46.3895	20.7363	7.71805	4.51733	7.09929	15.3801	17.9896	18.9656	3.90438	3.30965	2.30727	30.078	-140.628
45.4996	40.7985	18.8034	9.74577	6.08088	7.98644	16.0679	17.7861	18.58	3.81774	3.24879	2.16189	30.0732	-139.111
36.1259	33.5044	20.6458	10.3493	7.26937	7.57382	16.2465	16.0411	11.5033	2.76709	2.94667	1.93952	30.0699	-137.493
33.9699	36.0059	17.1775	9.87786	8.40699	7.20357	17.4861	14.6649	10.0713	2.57136	3.46007	2.50361	30.0853	-135.751
35.8206	40.2716	19.8145	9.99044	7.6386	9.02624	17.8816	17.2746	9.82443	2.90065	4.08951	2.958	30.0837	-133.412
34.7473	39.4298	20.6466	11.0143	7.56859	9.35865	18.0579	18.0106	15.0123	4.06516	4.43465	2.96251	30.0755	-131.863
32.2595	34.3319	19.8698	11.6222	7.46796	8.71311	17.4165	19.1647	14.4742	3.80557	3.52479	1.9812	30.0709	-130.402
32.1598	35.2248	20.6516	11.4943	8.85066	11.3589	15.1838	15.8957	13.979	3.54074	3.13485	1.95698	30.0707	-128.494
31.8337	36.6081	19.6595	12.4411	10.195	14.0879	12.6768	10.9801	7.64022	2.12898	2.6349	1.92418	30.0811	-126.518
33.0626	36.9799	19.6255	12.4076	10.9997	14.1729	14.2132	11.7649	7.40332	2.08671	2.45653	1.9463	30.0877	-124.81
34.0707	36.1767	22.1836	10.4283	12.0562	13.634	14.5101	13.2428	11.4773	2.87564	3.88576	2.80586	30.0687	-122.841
31.9499	36.4518	20.67	10.4852	14.004	13.0373	14.1677	13.3499	12.014	2.73436	4.42684	2.96343	30.0407	-121.066
31.2074	34.4035	19.0057	10.7553	13.6923	12.1294	11.9702	10.6898	10.7192	2.81425	4.14844	2.74641	30.0223	-119.209
26.85	31.406	17.947	11.6333	16.9109	14.81	9.40938	10.2161	7.04789	1.99597	2.84352	1.84174	30.0255	-117.562
23.7862	29.4134	18.7092	15.0515	19.7401	17.2827	9.87844	9.80237	7.05786	2.11917	3.31772	2.13672	30.0298	-115.905
24.5385	34.041	19.0876	16.3651	17.9734	18.0722	8.86503	9.36889	6.56983	2.11821	3.66232	2.27092	30.045	-114.29
24.3823	27.3335	19.3106	14.5349	17.9786	15.8286	9.11636	10.4202	6.91485	2.27612	3.42526	2.37708	30.0535	-112.388
25.1632	26.4238	16.4542	15.4255	20.992	16.0879	8.60768	9.37002	8.92452	2.57991	4.04948	3.34075	30.057	-110.757
22.093	26.3031	15.1788	15.2949	21.0148	15.44	8.23543	7.81462	9.37257	2.34036	3.91214	3.48922	30.0609	-109.051
18.4363	25.1721	17.4058	16.388	23.2186	16.1618	11.3649	6.47921	7.79893	1.6944	3.5609	2.88609	30.0617	-107.914
17.1604	22.4146	22.1184	17.5898	25.3628	16.3506	11.0738	6.5139	8.59004	1.78998	3.83773	2.42801	30.0703	-107.244
17.9698	26.8872	18.541	18.6192	32.5138	18.3036	10.782	6.83349	9.10646	1.90869	4.32333	1.96988	30.0638	-105.016
18.1049	27.0694	21.2558	18.6007	37.7506	17.9517	5.76412	8.12592	9.93234	2.10591	5.05116	2.04607	30.0521	-101.911
14.3092	28.0616	17.9803	18.9439	41.4857	19.5138	6.30967	9.4066	10.6207	2.27891	5.69929	3.04001	30.0643	-99.8582
12.0861	23.8428	16.2942	17.3308	39.5974	19.2151	5.94089	9.20877	10.9205	2.31567	5.79198	3.44984	30.0779	-98.1621
11.4432	21.135	16.1471	18.9563	37.6014	22.6743	5.89511	6.3532	9.53762	2.25856	5.86574	3.43218	30.0751	-96.3941
10.2046	16.507	15.8778	18.6158	37.7463	22.9202	5.13214	6.00892	7.89281	1.91379	4.94971	2.40376	30.0738	-94.7456
10.5778	18.8159	14.6967	19.3936	41.493	23.7968	6.66952	6.50928	7.3966	1.93597	5.16739	2.23171	30.0726	-92.9917
11.3704	20.6793	12.8922	20.3248	41.9224	21.9681	7.52717	8.74009	13.0775	2.35415	4.97549	2.09344	30.0682	-91.1482
11.9178	23.7902	14.653	20.727	45.2826	22.7734	8.22871	10.2764	14.3731	2.52044	6.05553	2.78166	30.0657	-89.5448
11.01	19.5103	17.5433	21.1243	47.4039	23.2597	7.79169	10.8763	15.7862	2.95317	7.34847	4.53094	30.0736	-87.9311
8.62027	20.125	19.9699	18.5731	52.3135	31.2864	5.68998	8.38359	12.0035	2.92056	7.5833	4.7549	30.0881	-85.8932
7.62407	19.9247	19.2331	22.125	56.509	29.9739	5.81182	9.04	11.4784	2.5875	6.69493	3.55983	30.0736	-83.9889
8.91593	19.1911	18.0768	23.6868	57.4384	26.0853	5.26469	10.4725	11.5525	2.34732	6.15607	3.34588	30.0666	-82.2756
10.1784	23.0894	18.4791	22.8367	61.3969	28.9385	6.44436	11.0315	11.1699	2.63559	6.54505	3.14774	30.0746	-80.3256
8.76589	28.7732	18.3262	21.7036	56.6373	28.8196	7.30996	10.146	14.1592	2.89004	7.35235	3.77091	30.0847	-78.6288
8.88544	38.6046	19.5716	22.3955	60.3361	30.0515	8.63524	13.3963	14.5466	3.25178	8.65945	4.4893	30.0738	-76.6519
8.4777	25.1363	18.3135	22.0641	59.4345	29.6568	7.00653	13.3919	12.0783	3.21289	9.35591	5.00634	30.0577	-75.0108
7.24021	24.59	15.866	24.9497	58.3679	29.6939	7.12189	13.3702	9.7324	2.7133	12.3587	4.84661	30.0502	-73.4096
7.36642	24.0556	18.7702	25.9528	64.6176	32.5211	6.39463	12.3876	11.6072	3.05751	12.8129	4.18028	30.0468	-71.5315
6.92719	37.0711	18.0625	25.677	64.8448	31.1842	7.25195	13.0167	12.6254	3.13945	12.1424	4.31695	30.0438	-69.9362
6.09343	36.9091	17.1378	24.9025	69.6302	33.0378	6.79936	11.923	12.0637	3.21312	14.5732	4.98539	30.0426	-68.2447
6.2515	28.8576	14.8171	25.1635	76.3061	34.7216	6.48606	12.1608	12.1863	2.99073	15.3314	5.30419	30.033	-66.3045
6.5268	21.4773	13.1241	25.4053	69.5045	34.9663	6.48146	11.7497	12.7164	2.95263	20.4767	5.4853	30.0271	-64.2581
7.56606	19.1359	13.2669	25.6266	71.0998	32.4534	6.77955	11.0517	13.2715	3.0013	20.0529	5.45805	30.0354	-62.1066
7.34923	19.3588	13.5859	25.8261	72.6604	39.8928	5.68616	9.24747	9.98356	3.03788	21.8833	5.73144	30.0542	-60.2856
6.7397	20.0774	13.9532	26.0021	74.1818	38.8854	5.89445	10.8145	10.4659	3.13924	22.1525	6.2614	30.0685	-58.5804
5.0228	19.71	15.3383	26.0521	85.6003	37.8517	5.78727	11.1941	10.9785	3.59025	28.6996	6.05828	30.069	-56.7308
5.28045	20.67	15.6585	25.9941	77.0883	34.8839	5.44929	10.6945	11.4606	3.70306	28.4781	6.33416	30.0518	-54.9098
5.62765	19.6942	13.8932	25.6902	77.9253	40.8953	6.14412	11.288	13.6511	3.77659	33.7783	6.66613	30.0463	-52.9815
5.10476	18.7513	10.1285	24.971	83.9337	42.2445	5.45095	10.3498	12.9517	4.94549	34.5064	9.73017	30.0453	-51.053
5.16209	20.5844	14.5592	25.027	83.018	38.5162	5.04338	10.8721	12.4554	5.09286	37.6788	10.1917	30.0444	-49.3169
4.56661	20.6754	10.5625	27.6208	87.3031	36.9667	4.30658	11.523	12.1081	6.1557	29.8916	11.9021	30.0522	-47.8285
4.64689	18.8794	12.3164	29.31	87.9677	40.1785	4.96775	11.4275	13.217	6.67917	36.1895	12.4042	30.0433	-46.146
4.83332	16.3722	13.9834	26.3782	75.2813	46.7542	4.8189	11.6961	13.7892	7.38899	42.7859	13.2784	30.0457	-44.3427
5.13939	20.2759	11.8628	29.2894	76.9739	42.7108	4.281	11.1936	12.3633	6.81805	41.6362	15.2859	30.0447	-42.2348
5.85356	22.3762	11.4499	26.1222	77.4933	43.0446	4.48265	12.015	13.1468	6.74824	43.2496	14.7819	30.0397	-40.2479
6.18671	24.218	13.5929	26.3749	81.111	46.8011	5.04008	12.3886	13.2704	7.80882	44.9147	12.1322	30.0276	-38.5072
6.37619	22.4137	16.3678	25.3314	80.6745	46.8337	5.33321	14.1919	14.1336	7.80879	46.6333	11.248	30.0328	-36.739
7.54857	23.5448	15.6849	23.8078	77.956	48.9353	5.61269	14.0588	16.8298	6.44827	56.9097	10.2985	30.0413	-34.8511
7.18227	23.5522	14.6963	24.3185	78.8902	48.404	5.1656	12.8733	17.9987	7.84537	50.8638	12.9393	30.046	-33.2898
7.22855	22.8139	14.0432	22.5237	89.3029	43.9777	6.06263	13.6685	17.0849	9.21491	59.6466	14.8941	30.0363	-31.4123
7.26648	21.2879	15.9776	23.8269	88.5479	43.9964	6.45851	16.788	16.834	8.80755	62.7555	15.8006	30.0222	-29.5488
7.91825	23.0444	16.3625	22.6665	86.5536	50.286	7.55908	19.4641	18.4105	11.1512	67.2915	16.7716	30.0125	-27.5991
7.24641	22.8603	16.5851	23.0464	88.7804	39.5428	7.26016	18.2924	16.7488	10.8487	58.1655	17.8103	30.0195	-25.7204
6.74038	24.7352	14.6606	20.0175	81.9963	43.9675	6.4573	16.3541	17.4126	8.96776	60.3087	26.0917	30.0394	-23.8088
7.41371	25.7147	17.0159	21.9523	85.8037	41.0084	4.95752	18.9226	15.7893	9.3273	78.3822	23.4663	30.0515	-21.8012
8.11478	23.3163	17.9493	21.217	78.6273	37.1839	5.26736	20.7307	16.4405	10.4659	74.4647	21.9673	30.0359	-19.8197
8.10783	20.7475	18.6646	20.4141	78.7032	42.6625	5.86476	20.9452	15.9801	10.415	77.5067	21.5865	30.0148	-18.1198
8.76888	19.8624	20.4983	17.4796	78.2145	40.3633	7.4704	22.1447	19.4165	11.7987	71.8729	22.8233	30.0245	-15.9947
9.55181	20.2044	16.6563	18.8328	84.3657	40.4266	7.90646	21.0356	21.2631	12.9043	76.2412	23.2787	30.0438	-13.6519
9.03394	22.3495	16.9778	18.012	92.5073	40.0992	7.65327	23.5862	18.114	13.1155	74.6821	24.0541	30.0603	-11.2577
9.81519	23.9722	17.326	14.7919	91.5545	40.1337	7.021	25.1222	19.0646	12.2526	90.1881	23.7468	30.0637	-9.34134
9.07245	22.1576	16.2238	14.5626	83.1728	35.9999	5.99048	22.9916	17.0393	11.9955	80.3127	33.096	30.0706	-8.39355
8.16745	17.9926	17.6593	15.4199	84.3699	38.7524	6.16306	20.9059	15.8567	10.1676	82.9447	32.8452	30.0696	-6.58458
7.4418	16.9902	18.8516	14.1988	73.0835	38.9584	5.94736	21.4342	12.8968	10.4846	85.8745	34.7318	30.0656	-4.72365
7.17174	17.8617	18.0989	12.1005	69.8394	34.7102	6.08438	19.2316	12.5074	10.8748	88.8963	31.4749	30.0596	-3.0894
7.00518	16.844	19.5022	12.0977	66.9656	34.7377	5.27208	18.9619	11.2465	10.8368	92.0129	37.3952	30.0496	-1.36194
22.4398	15.9969	20.0309	8.06623	66.249	34.4006	5.01168	18.8431	10.9399	11.2079	81.0438	38.1242	30.0374	0.150792

## Sheet: P10
ra l	oi l	oe l	ico l	mf l	es l	ra l	oi l	oe l	ico l	mf l	es l	Kippung	Rotation
9.91283	3.15351	2.0586	6.16524	40.3402	16.6972	8.87277	10.2502	2.34567	7.9232	48.5339	21.5404	30.078	-0.811213
3.38733	2.78294	1.83104	6.84894	37.239	17.2833	7.53161	5.23636	2.29412	9.33706	54.0192	18.1726	30.0807	0.661665
3.28929	4.13001	2.23988	7.93486	41.0456	18.2562	1.54271	5.18099	2.27716	7.81678	53.7474	17.702	30.0747	2.00745
3.099	4.80703	2.55061	7.74802	41.2139	18.0546	1.9041	4.67905	2.68413	7.19972	53.4151	19.0785	30.0744	3.53282
3.20421	4.36042	2.86914	5.29087	37.2599	15.0008	1.87346	4.60151	2.9643	10.854	51.5429	20.5013	30.0747	5.4243
3.31449	2.29049	2.51691	4.89603	28.598	14.3754	1.33393	5.74418	3.37398	11.1792	55.872	21.3973	30.0921	7.13753
3.36818	2.32334	2.13433	4.78992	28.4889	13.2492	1.42719	5.74859	3.26946	11.0011	53.9834	21.2496	30.1003	8.67705
3.31952	2.12296	1.53137	3.77771	25.9803	12.414	1.46018	4.9446	3.20565	8.30719	48.1921	18.9321	30.1149	10.6535
3.56941	1.59896	1.59765	3.4516	24.9885	12.9729	1.58921	5.17503	2.53834	8.02894	52.1675	17.2881	30.1143	12.51
3.63587	3.95778	2.31516	2.64366	17.0791	10.9816	2.04647	6.2543	2.55632	8.61244	56.6333	17.5378	30.1134	14.1933
3.51054	4.19131	2.35185	2.56488	15.1684	9.75444	2.15593	6.02349	2.73054	9.07522	53.0534	19.7486	30.1013	16.1865
3.46801	2.89666	2.29912	2.8048	15.1584	12.0605	1.96371	7.30314	2.31508	10.1283	53.9147	21.7524	30.0871	18.2062
3.26529	1.71008	1.76198	2.51381	11.2424	12.5714	1.75832	6.50779	1.73093	10.1844	50.3377	18.3792	30.0774	19.9837
2.97211	1.58761	1.56968	2.43206	11.1818	11.4746	1.93588	7.04382	1.73474	10.2787	52.8746	22.0486	30.0792	21.4797
2.79416	1.98583	2.0115	2.34533	8.24164	8.69125	2.00784	6.18906	2.0038	10.4904	55.1985	21.1494	30.0936	23.3662
2.75898	3.81008	2.57306	2.50464	7.5533	8.43878	2.0893	6.45942	2.68836	10.3319	51.6877	19.3651	30.1096	25.2897
2.73621	4.65662	2.88443	2.99457	6.54085	8.1151	2.16052	5.7277	3.03764	9.92703	48.7456	17.8295	30.0975	27.1832
2.7324	4.3011	3.02831	3.00024	5.75106	6.60573	2.02849	6.95932	3.76173	12.2461	51.3452	18.3017	30.0921	28.9666
2.77338	1.80233	2.70222	2.79373	5.01704	5.81566	1.74954	8.00404	3.65871	12.5799	49.3715	16.605	30.0978	30.395
2.67597	1.70475	2.62317	2.51002	5.16088	5.34738	2.01309	8.66065	3.78537	10.6181	47.1311	16.3652	30.0806	32.01
2.72137	2.16142	2.28695	2.62763	5.42078	4.76336	1.96306	5.77589	5.33888	12.3674	43.8337	15.9275	30.0506	33.9528
2.57177	2.79008	2.22488	2.73935	5.9344	5.77599	1.92348	6.60101	5.69625	12.3678	48.0346	18.9141	30.0413	35.8026
2.67212	4.84731	2.81351	2.64935	6.19294	7.112	2.41489	7.94466	5.72844	10.7785	48.5225	19.1924	30.0617	37.3273
2.71406	4.71957	2.92038	2.46431	5.86623	6.9798	2.45968	8.2617	5.77542	11.2857	43.9461	17.7657	30.0778	39.0905
2.87797	2.55646	2.57915	2.36332	4.70328	4.53495	2.29029	8.26849	7.58275	11.3875	36.6841	15.5975	30.0848	41.0786
2.71669	1.71961	2.36281	2.15821	4.55311	4.73935	2.16498	8.65727	8.42483	11.9709	40.3002	17.143	30.0735	43.0177
2.73203	1.47987	2.22881	2.30897	4.42984	5.46069	2.03584	9.68245	8.86318	11.0513	40.1181	17.2986	30.0593	44.9586
2.83602	1.54188	2.39953	2.29051	4.33905	6.16776	2.17025	10.5715	9.29322	12.8691	36.4478	13.7884	30.0373	46.7969
3.22864	4.40518	2.78897	2.49325	5.4148	6.5191	2.49425	9.88877	10.4022	12.4117	31.197	13.8419	30.0407	48.7065
3.18971	4.78596	2.9687	2.52619	5.66953	6.69294	2.54854	10.7815	11.4493	12.8681	34.2911	13.9628	30.0575	50.7615
2.96584	3.93189	2.80865	2.38563	5.10987	5.49951	2.58635	12.9985	10.9286	12.3939	35.4988	13.1084	30.0698	52.5262
2.88907	1.34599	1.94556	2.23291	4.28195	5.72311	2.44315	14.8257	12.5148	12.7927	33.5379	13.8524	30.0645	54.3324
2.99803	1.31762	3.70074	1.92651	4.4004	5.46165	2.29083	13.9537	13.0825	11.4866	33.1429	13.8886	30.061	56.0734
3.17509	1.48108	5.76522	2.25862	4.32849	5.56097	1.90802	18.5085	13.5174	11.5591	29.1341	13.5789	30.0685	57.7096
3.26717	3.5869	6.19569	2.52811	4.59951	4.66458	2.17543	19.863	16.0054	11.3873	24.2326	14.7258	30.083	59.4535
3.13711	4.25145	4.29218	2.51006	4.69933	4.87047	2.72371	19.7267	15.9224	12.9877	24.0041	16.1499	30.0972	61.3464
3.02574	4.22708	3.89376	2.32582	4.48987	4.65978	2.66133	14.2256	15.8308	15.6345	29.2306	15.7314	30.1025	63.3585
2.92553	1.83838	2.57886	1.62496	3.93914	3.80517	2.16695	15.1406	18.6451	15.7209	27.4378	10.1744	30.0998	65.2241
2.6717	1.62817	2.39704	1.77338	3.53683	3.77059	2.41436	19.9906	20.8368	15.0633	23.4255	8.51466	30.0935	67.1111
2.60329	1.92321	3.00488	1.66394	3.42349	3.20645	2.86543	21.0808	19.3982	14.8923	22.094	10.6961	30.0901	68.839
2.74403	3.33376	3.65072	2.04879	3.8044	3.37598	3.18537	20.3978	15.5332	14.757	23.5279	12.0237	30.0915	70.6128
3.07996	4.54491	4.61304	2.19446	4.13743	4.06007	3.17906	26.0722	19.0079	14.1775	19.1941	14.5526	30.1046	72.6022
2.99237	4.45952	4.68712	1.90102	3.87481	4.21939	3.02109	28.2027	23.5528	14.0911	17.5876	12.754	30.1192	74.5807
2.47095	2.07577	4.62995	1.84962	3.28207	3.69732	2.81266	27.9368	23.6686	14.7606	17.0087	11.4751	30.1282	76.2617
2.22956	1.88827	3.38211	1.87049	3.09047	4.92793	2.91695	22.8648	26.2123	15.9686	16.7018	9.30171	30.114	77.9164
2.03228	1.92295	4.39769	1.87863	3.01914	4.53174	3.98218	23.8873	25.2961	15.4434	14.8427	8.35205	30.0844	79.5921
2.96496	2.10302	5.97272	1.92323	2.80051	4.01431	5.89179	25.348	27.1044	18.5767	9.87215	8.07247	30.0838	81.514
3.38143	4.8981	6.01696	2.06233	3.61819	4.14477	6.70096	26.0677	30.5219	16.7113	10.2215	8.51433	30.0942	83.1887
3.04453	4.82583	5.468	1.95543	3.68864	4.35294	6.5369	29.1878	34.1497	18.3037	11.5528	8.68292	30.1008	84.9707
2.81	2.6364	5.77962	1.81378	3.31392	3.37104	6.79626	26.6672	33.9407	16.2276	8.24132	8.31981	30.0964	86.8877
2.51916	1.70689	6.10137	1.60352	2.69271	2.99697	7.80182	30.2164	30.8918	19.0683	6.86528	7.24474	30.0847	88.8616
2.6313	1.97166	5.5491	1.5427	3.06075	2.93578	7.35433	30.5822	29.7886	19.0604	5.39915	7.02163	30.0803	90.6308
2.92863	2.26028	5.08737	1.46424	3.14727	2.77114	7.7265	32.4004	31.532	17.3074	5.06434	6.27015	30.0861	92.2457
3.3528	4.53687	4.83752	2.56089	4.20681	3.394	9.04044	31.3581	33.3939	17.8992	4.79615	6.55926	30.0968	93.8436
3.57199	8.01353	6.93611	2.60322	4.12003	3.4847	10.699	37.5484	32.5694	18.0764	4.52119	5.93174	30.1092	95.6835
10.015	7.5358	8.97646	2.39482	3.46625	3.46956	10.8396	35.0242	31.5109	15.4316	4.37197	5.92022	30.1186	97.5329
10.4655	6.91462	9.01402	1.46065	2.83523	3.2365	11.2572	36.9927	34.3451	15.8435	3.83121	6.30223	30.1197	99.2539
10.9132	4.85976	8.43947	1.55724	3.02903	3.22073	10.944	30.029	33.8482	17.5041	3.73667	8.57675	30.1104	101.036
11.3573	7.58381	8.98083	1.81588	3.1018	3.10539	11.3127	33.5743	43.1281	18.523	4.12656	8.62765	30.101	103.185
6.30979	13.315	9.16029	2.66516	3.92225	3.77446	14.1551	36.19	42.3406	16.6335	4.53758	8.35576	30.0936	104.886
6.77904	16.6824	10.1752	2.7339	4.12753	3.54537	14.1559	36.1695	37.0202	17.7279	4.37025	6.31069	30.0768	106.586
6.83005	17.3147	9.12352	2.55688	4.03214	3.4282	15.3363	37.698	32.5964	18.774	4.29448	6.29622	30.0602	108.436
13.0861	12.951	15.7104	1.92013	3.43308	2.79236	14.2722	38.1654	32.5099	18.8883	4.02169	6.40433	30.0584	110.19
9.05137	15.6782	13.7869	2.07508	3.13442	3.09649	13.9209	38.603	29.7466	17.6821	3.60673	7.80725	30.0598	111.885
9.71471	24.7611	17.0367	2.9422	2.84307	3.25939	13.5434	34.9416	45.6251	17.8764	3.49845	8.10836	30.06	113.847
10.0754	27.7692	16.5902	3.83939	3.79761	4.12993	15.4605	39.942	46.3391	18.6345	4.10552	8.3047	30.057	115.682
11.6787	22.0923	16.1166	3.25894	3.93273	4.19383	17.9717	37.8194	34.301	18.1207	4.38338	7.80849	30.069	117.317
14.4262	25.1074	17.9638	4.32157	3.91771	4.49241	17.8852	40.2713	42.3649	18.1369	4.3466	7.45525	30.0887	118.971
14.6968	21.761	23.48	4.00162	3.19783	3.70547	19.2287	44.875	45.4219	18.1045	4.52253	6.88375	30.0979	120.752
14.5684	19.0775	25.5703	3.16833	2.90971	3.23074	19.9556	40.5841	44.1784	17.4542	3.90472	6.79987	30.0971	122.703
16.9033	27.2303	24.281	3.4302	2.78822	2.84603	18.2464	43.2842	34.7898	18.0098	3.45673	6.2614	30.0904	124.596
18.944	31.3399	20.1047	3.73389	4.00142	3.36925	19.3609	41.2079	35.7876	17.9477	4.53784	6.28878	30.076	125.989
17.8953	33.4161	23.4474	3.93713	4.18034	3.73862	19.2808	39.7727	44.4128	17.4628	4.60632	6.34158	30.074	127.387
19.6725	37.9354	24.2458	4.58013	3.70563	3.64836	22.2954	41.5835	46.8438	17.2965	4.03203	6.87636	30.0728	129.483
21.8766	40.7809	24.5752	5.27798	3.07448	3.38453	20.9297	42.9739	38.2576	19.2287	3.94707	7.91536	30.0835	131.958
22.0146	38.7296	22.159	5.23956	3.17378	3.34249	19.7248	38.6067	40.1146	17.1006	4.19668	8.00568	30.0764	133.754
20.4099	35.3844	22.6131	4.69002	3.47302	3.4985	22.3104	40.1154	41.1786	18.3256	4.04908	7.91702	30.0805	135.464
21.7649	38.6879	26.4579	6.03309	4.44403	3.9155	25.3788	44.3573	39.3598	17.2011	4.01684	7.53309	30.0744	137.084
21.6851	40.6139	23.9182	6.60218	4.60604	3.57105	23.9402	41.4433	40.4931	17.2312	4.49808	7.44758	30.0794	138.955
18.0386	40.6031	21.5039	6.85315	4.15973	2.94495	22.8331	42.9528	37.6906	15.461	4.52139	6.65751	30.0871	140.776
17.7043	40.2743	26.4828	7.02913	3.69616	2.51394	25.4646	41.2952	37.907	16.9681	3.65998	5.81174	30.0856	142.75
22.157	50.7321	28.0368	6.48846	3.79379	2.67048	24.6105	44.0993	43.8846	19.164	3.91833	5.91198	30.0819	144.598
24.0986	54.529	27.6587	5.73143	3.92476	3.05563	24.4085	41.4767	65.47	18.5988	4.35147	6.42107	30.0788	146.442
25.295	59.7917	26.1913	7.36115	4.68913	3.77032	20.9173	46.364	63.9138	17.7666	5.21628	6.70278	30.068	148.183
22.6629	51.3859	29.6053	7.66331	4.57699	3.54292	21.5855	40.6467	54.1945	17.5259	4.39049	6.52302	30.0623	150.005
24.4184	68.1062	30.9583	7.16586	4.13359	3.00388	22.4656	42.5135	52.588	15.3347	3.20028	7.72945	30.0689	151.86
24.9157	69.5653	30.4543	7.38741	4.01931	2.97174	24.8969	37.0571	52.4948	14.5051	3.67512	8.94712	30.0775	153.654
24.2479	73.7712	29.0333	7.50952	3.94042	2.86439	24.3495	40.3666	52.3646	14.1898	3.75569	7.39668	30.0873	155.253
24.4998	90.055	24.7994	7.90772	4.53131	2.91512	24.8054	38.324	48.1381	15.5304	4.94267	7.45681	30.0982	157.017
23.6442	95.8008	23.3187	8.49365	4.88406	3.91329	22.1462	39.2141	59.3252	15.3189	4.74646	7.81451	30.1091	158.949
22.7351	91.4111	25.6305	8.24884	4.70432	3.971	20.6987	35.5215	60.4946	12.946	4.90835	7.04524	30.0954	160.702
19.779	101.867	26.201	7.24027	3.40967	2.82716	22.0223	38.0098	51.4848	15.7073	3.53325	5.72588	30.0945	162.237
23.4886	77.5799	29.4485	7.45196	3.71157	2.80051	22.2993	34.0754	51.178	16.3313	3.52034	5.33519	30.1174	164.133
21.063	88.1562	27.462	10.9306	4.45469	3.08435	22.0435	33.6898	65.6824	15.7574	3.72026	4.17621	30.1258	165.527
27.31	79.93	30.0923	11.657	5.68944	5.35735	25.2194	38.5364	56.5426	13.0718	4.55152	5.62645	30.1102	167.294
24.0449	81.0378	27.777	10.108	5.17451	5.55213	20.4261	38.6912	60.0054	13.9288	4.00259	6.37131	30.0998	169.283
26.4059	96.4994	29.8954	8.08754	4.43775	5.40541	20.2434	32.8245	49.6234	11.9128	4.31532	6.18196	30.1004	171.219
26.9775	107.355	33.7168	7.40752	4.07266	3.21222	20.0465	32.6149	49.1566	15.0012	4.0398	4.53868	30.1051	173.098
23.7148	101.062	29.8982	8.31854	4.33138	3.31164	24.1984	33.2294	48.6602	13.1687	4.16239	4.65512	30.0963	174.966
22.2589	100.196	30.0792	9.43903	4.01781	2.73656	18.04	33.7977	59.0778	15.2206	3.25898	4.47043	30.0777	176.937
26.1899	104.411	35.777	10.7264	5.11083	2.86241	19.3748	33.9933	47.5818	12.6433	4.62375	5.57689	30.058	70.8895
21.0381	86.6546	35.4126	9.94248	5.11197	2.8533	19.1254	33.4028	47.0016	12.3759	4.46268	6.13813	30.0506	-72.88
25.6975	87.407	35.9179	10.1389	4.68878	4.72812	18.8641	34.8627	46.3953	13.4396	3.40193	5.81781	30.0433	-177.35
21.4827	88.1037	27.3594	11.8756	3.81328	3.35686	18.5911	26.7921	53.0458	13.7168	2.91785	4.22676	30.0467	-175.585
21.4843	88.7438	28.7119	11.7177	4.05068	3.12895	22.9596	32.2851	46.799	13.9204	3.52651	3.96182	30.0627	-174.177
20.7633	96.9317	31.1868	10.867	5.07609	3.25796	22.6394	35.184	41.752	11.7261	3.74268	4.15454	30.0809	-172.572
21.8423	105.826	29.6423	9.02558	5.60924	3.84098	21.8283	35.1798	43.8066	9.08341	4.48901	4.286	30.0797	-170.944
23.0072	113.15	33.5449	10.3287	5.34835	4.02788	20.43	32.7651	47.8603	10.2201	4.30402	3.74721	30.0671	-169.31
20.2916	110.084	32.4759	12.2416	3.98025	3.39279	20.2225	28.8782	46.398	12.9007	3.90527	3.66387	30.0585	-167.506
25.1689	112.108	28.5281	13.6811	3.91626	3.12945	16.5495	28.5828	46.6816	10.1668	3.31367	3.15364	30.0696	-165.743
24.4365	103.231	33.244	14.0076	3.78888	2.69696	12.9528	26.6258	34.9619	9.43987	3.21105	3.04422	30.0645	-163.844
19.4913	95.8752	33.8822	12.826	4.29291	4.11473	11.7498	23.2755	30.8321	8.62465	3.2014	3.28956	30.0453	-162.051
18.1838	95.9091	27.5767	12.3841	4.37813	4.18039	15.4541	23.5863	32.8492	8.65459	3.45993	3.49739	30.0401	-160.281
17.4021	87.0754	26.297	10.5845	3.89612	3.69811	14.7696	25.1016	36.7559	9.06991	3.35842	3.09875	30.0374	-158.859
15.8915	85.6399	25.4314	13.4124	3.58743	2.4048	14.9453	28.2949	37.6724	9.39143	2.79932	2.35519	30.0467	-157.423
17.9975	75.1267	30.0563	11.6642	3.96801	2.61557	14.7085	24.8719	35.4001	8.04034	2.41883	2.58497	30.0553	-155.463
19.6485	76.6193	33.5399	13.0224	4.18746	3.04604	13.4296	20.2847	27.2627	8.48822	2.39081	2.70209	30.0712	-153.601
19.6088	91.4448	33.6887	14.0417	4.62753	4.50202	12.6265	23.1718	26.4475	8.13797	3.06519	3.10669	30.0808	-151.779
17.9272	95.4646	28.2078	13.7655	5.05691	4.2657	11.9253	25.0517	28.8647	7.18358	3.48376	2.93659	30.0864	-149.966
16.5441	89.2945	25.7927	13.7042	4.45697	3.27256	9.3466	23.0342	26.4321	5.47215	2.93766	2.4148	30.0921	-148.119
16.2828	94.755	24.4926	14.8204	3.78768	2.55269	7.00092	24.6763	25.6285	7.04039	2.53942	1.82763	30.0787	-146.303
15.2425	89.7528	29.0815	15.2748	3.48393	2.48697	7.96108	22.7821	21.6939	6.71156	2.44509	1.89411	30.0784	-144.388
13.7222	82.2284	30.3037	16.0974	4.80351	3.04154	8.22911	16.9811	24.5627	5.71837	2.93995	2.35798	30.0808	-142.703
14.1605	70.7371	24.0478	15.4607	5.70705	4.3962	7.71545	16.5185	26.4986	5.45815	3.02327	3.28395	30.0803	-140.908
13.0287	89.6882	29.5651	14.8008	5.46034	4.82402	7.27471	15.4767	28.5642	4.26398	2.97143	3.03365	30.0858	-138.944
10.8673	89.7765	29.3432	13.3163	3.82702	3.83644	6.54675	15.4461	25.1591	3.94366	2.07739	2.26644	30.086	-137.183
12.0371	78.1744	26.7148	14.4297	3.86329	3.83407	6.206	13.2081	19.1626	3.83718	2.07863	1.97725	30.0875	-135.575
13.3329	75.0786	28.8716	15.9225	4.01618	3.44554	6.31214	14.0622	17.907	3.51394	1.88779	2.17102	30.077	-133.577
13.9489	80.6794	27.1722	15.8157	4.99195	4.64524	7.74356	14.7542	18.5456	3.47288	2.58971	2.80227	30.0706	-131.623
13.3082	73.6138	28.1279	15.5569	4.81447	4.74276	7.68507	12.7234	14.6937	4.67707	2.70412	2.75096	30.0855	-130.065
12.9883	71.8326	28.239	14.0472	4.34656	5.24962	7.03371	11.298	10.853	4.46211	2.4404	2.75065	30.0982	-128.563
11.6101	72.8227	24.8513	13.3803	3.71553	3.95345	5.60098	10.3973	10.7153	2.60463	1.89535	1.83492	30.091	-126.934
12.7098	82.2629	30.4474	13.901	3.47133	4.18755	4.97683	12.0051	12.2879	3.05721	2.02237	2.0616	30.0709	-124.883
12.4033	83.5318	31.2403	15.9916	3.66969	4.30549	5.07033	12.3125	12.1188	4.44388	2.2881	2.15903	30.0622	-122.969
11.8475	70.2392	32.6894	15.8355	4.68922	5.35085	4.69557	11.4406	11.7341	4.91746	3.08648	3.02842	30.0646	-121.383
10.628	70.7847	29.6143	15.8813	5.80132	5.42976	4.06076	7.65389	11.2031	4.12421	3.26106	3.04032	30.0687	-119.696
10.8274	70.4885	29.0625	16.9924	5.52601	4.93948	3.52613	8.1461	12.6117	3.13511	2.64215	2.44761	30.0585	-117.936
9.94437	58.4717	26.3851	16.686	4.98939	4.92239	3.01884	6.87478	12.7853	3.73914	2.53789	2.08151	30.0442	-116.025
10.5722	56.3242	22.3848	18.8155	4.54563	4.66717	2.88138	4.88239	11.5451	3.77126	2.15115	2.00514	30.0489	-114.099
9.19182	65.5234	25.0123	16.2124	7.13553	5.31728	3.12544	4.4528	9.24949	2.07257	3.11665	2.56411	30.0613	-112.315
8.38222	62.1865	23.6856	16.2393	8.61689	6.59773	3.15762	4.29676	11.2034	2.39955	3.22632	2.91913	30.0584	-110.505
7.33185	52.6963	21.8127	18.1468	9.04398	7.86368	3.31531	2.82329	10.704	2.52121	2.79658	2.79499	30.0613	-108.79
7.70589	50.4096	22.8225	16.2713	11.3055	8.022	3.0686	1.95586	10.9294	2.12414	2.22824	1.91037	30.0787	-106.929
7.4655	50.9194	23.2438	17.7507	11.5184	8.5966	2.67474	1.61139	10.1249	1.81022	2.13717	1.96875	30.098	-105.13
5.39721	51.1098	21.1579	17.6699	17.6386	8.10448	2.46628	1.82956	10.0225	2.01089	2.18755	2.13704	30.0992	-103.517
5.02111	48.4067	19.3448	16.1146	18.704	9.10734	3.03071	2.23791	6.99776	2.76629	2.99995	3.39182	30.0802	-102.017
4.28168	47.6511	18.1455	15.893	14.0538	9.83532	3.00954	2.20127	5.72619	2.92319	3.05232	3.49506	30.0637	-100.277
4.00373	49.4662	17.6294	16.9918	14.9849	8.11544	2.54016	1.63142	6.44436	2.32126	1.99112	2.25789	30.0784	-98.5822
3.78052	47.0121	18.5779	16.1768	18.219	9.36368	2.41512	1.69459	6.72403	1.95914	2.09101	2.47095	30.1015	-96.8213
4.76742	44.48	17.7641	18.5891	19.0496	10.7563	2.23889	1.91217	5.52266	1.82272	2.14212	2.58009	30.1004	-95.1976
4.83914	40.0815	17.7875	18.6727	22.2448	11.3756	2.6804	2.21492	7.42701	2.82595	3.08189	2.76536	30.0872	-73.2529
4.70927	39.9596	17.5401	16.0563	26.8829	11.6145	2.85675	2.21121	7.26557	3.07359	3.4696	2.65801	30.0638	-71.4045
3.8995	33.8063	17.2716	13.4495	29.0561	10.2447	2.91014	2.14005	6.24779	2.82905	3.99049	2.39002	30.0468	-70.0935
3.73227	33.4667	16.8747	14.936	28.4857	10.3735	2.52195	1.71098	5.51337	2.02403	3.56889	2.3354	30.0459	-87.9267
3.17275	31.4193	19.7892	13.3715	29.0512	12.5481	2.1674	1.93932	6.07913	2.25289	3.63355	2.65	30.0498	-86.189
3.52566	33.6138	20.2268	15.2825	29.2566	12.272	2.09958	1.7925	5.41396	2.48018	3.41622	2.77653	30.059	-84.3302
3.61876	32.8365	18.4927	15.9356	26.5131	11.434	2.04872	2.37882	5.81738	2.23756	3.61504	3.72177	30.0676	-82.3538
3.99642	30.7721	19.2622	13.5776	35.1199	12.8579	1.85432	2.20027	5.02699	2.39733	4.0694	3.62826	30.0903	-80.7191
3.61439	31.0543	17.9888	13.7416	37.4163	13.3595	1.86788	1.86062	3.90912	2.19624	4.29936	3.3201	30.1145	-79.018
3.26383	32.6857	14.5798	12.6943	36.1229	14.8789	1.89449	1.63928	3.30779	2.09345	4.63247	3.13666	30.1249	-77.4455
3.09585	32.7724	18.593	13.8642	31.4608	16.0547	2.07746	1.53334	5.07991	1.96195	4.00572	3.38557	30.0976	-75.7798
3.0019	30.8547	19.8103	15.971	33.4019	17.0258	2.13952	1.28062	5.83216	2.05877	5.03634	4.10724	30.0762	-73.8975
2.82245	27.5716	17.6075	15.281	37.1418	16.3945	2.41315	1.7049	4.79887	2.33306	6.08062	4.26075	30.0714	-72.0016
2.88859	24.7773	10.9063	14.0341	41.7638	15.6511	2.46922	1.91392	4.61064	2.37735	7.56072	4.05439	30.0648	-70.071
2.89048	25.9998	7.92593	14.4386	44.5629	17.8096	2.15534	1.4353	3.99234	2.44535	7.40527	3.62583	30.0637	-68.1057
3.30799	31.2084	7.56108	15.4288	45.3144	16.5	1.9523	1.06978	7.08533	2.7808	6.71949	3.90182	30.0832	-66.2284
3.5226	30.9787	12.6	14.4803	41.42	16.2799	1.82038	1.0334	7.17175	2.92195	5.63712	3.95819	30.0801	-64.5621
3.31485	25.7322	12.88	14.3296	40.7284	17.098	2.61082	1.66875	5.98997	2.42979	5.96762	3.98718	30.0697	-62.706
3.09186	24.5089	11.4236	14.1743	46.516	17.4533	2.72	1.78647	3.91062	1.97897	7.62521	4.1841	30.07	-60.3768
3.21451	24.3971	14.7799	14.822	47.937	17.8019	2.62446	1.80569	3.46143	2.4534	8.98598	4.47168	30.076	-58.6313
3.34467	22.3298	14.6385	14.3034	49.0287	18.143	1.76413	1.15544	3.05561	2.60435	9.20624	4.79008	30.0582	-56.9977
3.51073	23.1421	13.0892	12.1391	50.0803	18.9533	1.85885	1.12224	3.19621	2.62426	9.22574	5.12661	30.0461	-55.5104
3.30708	22.4848	6.744	11.5647	56.8465	18.3828	2.06196	1.06409	3.10245	2.73329	9.76453	5.1725	30.0416	-53.6991
3.44023	21.5586	6.80456	10.6256	57.3051	16.3808	2.83021	1.88369	3.57867	3.06596	10.6431	6.0487	30.0438	-51.8249
3.33366	21.0308	5.59772	11.4427	56.974	19.4114	2.80057	1.87987	4.47786	3.13379	14.007	6.56914	30.0473	-49.9305
2.96204	21.6032	5.77279	10.8862	59.9915	17.3536	2.52845	1.72245	4.3157	2.98	16.5749	6.28984	30.0645	-48.0424
2.69825	18.3288	6.07422	12.2657	61.1229	20.4037	1.97085	1.09905	3.81364	2.44483	17.216	8.02659	30.074	-46.1555
2.55795	18.237	5.37671	11.261	54.1437	19.5321	1.89351	1.06384	3.7214	2.89024	19.6885	9.35515	30.0698	-44.3712
2.43425	17.63	5.18477	11.2303	55.9664	22.1762	1.70754	1.22651	3.27556	4.53161	23.7152	9.77523	30.0715	-42.5901
2.7463	16.9107	6.5743	9.84861	55.6318	22.2679	2.07228	1.88994	3.0395	4.85041	22.6518	10.2133	30.0884	-40.6516
2.98879	15.0799	7.21886	10.269	59.8233	19.5811	2.14682	1.97949	3.175	4.75716	23.068	13.7149	30.1002	-38.9003
2.73608	16.0207	6.18728	10.6058	62.5002	19.1897	2.29648	1.49196	2.66794	4.26081	24.4425	14.8272	30.0913	-36.9148
2.33275	17.6105	5.64214	10.4515	53.037	21.2489	2.27051	1.5388	2.72755	3.88588	25.8967	14.201	30.098	-35.3917
2.07438	17.9918	5.4321	12.2825	54.1107	19.1002	2.3339	1.98106	2.72412	3.7265	27.4342	13.3985	30.1034	-33.6323
2.15224	15.2881	5.13644	12.0363	52.7821	18.9942	2.27321	2.02572	2.25353	4.28311	29.0582	13.6092	30.1043	-31.5683
2.69208	15.0062	5.95027	11.3064	50.9954	19.6776	2.62333	2.35272	3.13255	4.1486	30.7725	16.5486	30.093	-29.4035
2.69791	11.8005	4.57315	9.83033	53.714	22.9396	2.51896	2.20175	3.02832	3.32456	39.9901	17.5624	30.0801	-27.9206
2.48328	12.8796	5.48168	11.1035	57.3452	21.6804	2.01602	1.50313	2.55978	4.99982	34.4864	15.5593	30.0855	-25.9174
2.39245	14.1245	4.71623	11.8358	56.9044	21.0629	1.9029	1.12062	1.79056	5.39843	45.1464	13.8731	30.0953	-23.9899
2.43768	12.2317	4.86659	10.3451	59.2099	20.8199	2.21508	1.06818	2.34437	5.13266	36.9986	14.6897	30.1108	-21.9172
2.15895	12.8762	6.57299	10.8304	48.5472	21.0592	2.39601	1.3437	3.09578	4.55655	39.75	15.74	30.0944	-20.1747
2.25789	13.0423	8.4566	11.1683	51.611	19.5186	2.63231	2.34852	3.42191	4.78645	40.7661	15.7118	30.0665	-18.4392
2.50752	13.3392	8.34806	10.5066	53.7557	21.3146	2.51202	3.10626	3.70499	5.19304	48.3873	18.6824	30.048	-16.6337
2.73121	13.0397	4.95559	9.69082	50.6178	20.6138	2.45233	3.12651	3.27947	5.27486	52.9964	19.1628	30.0511	-14.6838
2.82637	13.0943	3.83787	10.6937	45.1782	19.5841	2.38284	2.38864	2.91098	5.16616	51.538	17.4899	30.0786	-12.6369
2.68042	12.7211	2.92029	9.76628	44.0081	20.4178	3.80099	2.07344	2.52899	5.30337	43.9507	17.0177	30.0933	-10.74
2.53715	11.5734	2.67361	10.5504	47.7095	21.3783	3.7966	2.72697	3.1173	6.60747	49.969	20.1875	30.0882	-8.88788
2.36331	12.4327	3.05272	10.5223	40.0135	19.6792	2.42915	2.72839	3.83997	6.9231	57.6547	22.2141	30.0781	-7.02529
2.55545	11.8899	3.2634	10.0242	45.4437	20.9561	2.46424	3.16356	3.92501	7.12385	59.9455	22.8806	30.0714	-5.00489
2.73924	11.4789	4.02126	8.75285	42.6894	19.9146	2.30578	3.42283	3.28298	7.07402	66.4635	20.8559	30.0702	-3.05039
2.77727	10.3807	3.63594	7.25908	38.1889	19.4934	2.6384	3.52189	2.65463	8.25855	70.0225	24.5692	30.0658	-1.12944

## Sheet: P11
ra l	oi l	oe l	ico l	mf l	es l	ra l	oi l	oe l	ico l	mf l	es l	Kippung	Rotation
3.20698	6.59452	3.4285	10.3832	51.9801	12.4826	7.2393	7.09235	4.48127	10.2487	60.7845	29.6813	30.0366	0.509435
3.13026	6.78108	3.46712	9.55184	49.8091	9.7527	3.27828	7.17262	4.23519	9.91858	50.7867	23.5492	30.042	1.45034
3.1504	6.89788	3.907	9.522	50.2755	10.5216	3.33495	7.89075	4.26908	10.1319	61.0898	24.0542	30.0556	2.76464
3.2758	11.4478	4.44925	9.35369	48.9107	10.7195	3.28899	8.44009	4.93292	11.4452	61.1082	25.1747	30.0625	4.59376
3.32196	11.5589	4.50995	9.24471	50.3713	9.80692	3.09176	7.91475	5.4562	12.8603	53.0499	24.961	30.0696	6.82962
4.06493	10.2932	3.7374	8.57106	44.0437	9.78205	2.60776	8.13113	5.48538	13.5766	55.9408	27.7535	30.0561	8.80906
4.27401	7.40543	3.66351	9.85992	50.5096	11.1158	2.85149	8.60329	5.19797	12.0781	65.7878	32.9253	30.0485	10.4769
4.08663	6.51486	3.57161	9.44619	46.1591	10.8681	3.02569	8.56339	5.64851	14.8436	69.6099	33.3895	30.0575	11.9184
3.81417	6.01909	3.35438	8.52732	35.4829	10.0568	2.9733	9.07901	5.5693	14.4468	60.0252	31.6411	30.0768	13.494
3.66478	5.49414	3.1793	8.50924	36.7937	10.1134	2.81883	11.3967	6.57281	13.4584	59.601	27.5964	30.0701	15.4564
3.87628	6.11412	3.97672	9.02927	37.4613	9.81539	3.4418	11.4732	6.78986	13.4937	59.1164	29.2102	30.0444	17.4761
3.72583	6.35803	4.53791	9.46036	30.9173	9.63509	3.82464	9.89708	6.54031	12.9422	64.4386	26.4034	30.0323	19.3025
3.76223	5.83664	4.96423	8.71253	36.4832	9.462	3.66976	10.7158	6.92033	13.2237	67.8231	30.9529	30.0466	21.0863
3.37148	5.12005	4.82396	6.51453	27.3385	9.30832	3.20387	10.7604	7.38857	12.3229	62.3105	30.2985	30.0683	22.7359
3.56396	4.48675	4.35747	6.60517	24.1127	10.0689	2.7583	10.566	7.15764	13.7664	63.8322	28.4386	30.0785	24.4076
3.69059	5.51215	4.10927	7.22132	26.8091	9.69138	2.75618	10.048	5.84877	13.938	60.8774	24.9918	30.0872	26.2246
3.82191	8.03362	4.20824	7.34736	24.5547	9.76415	2.85971	10.1469	6.01342	12.0137	65.127	27.1732	30.0883	27.8948
3.60829	8.2686	3.92811	7.06834	19.4057	9.45611	3.67001	11.5902	6.8653	11.9343	59.8064	27.9489	30.0828	29.7074
3.61538	5.90191	3.80087	6.53185	17.9642	9.97566	3.96228	12.0603	8.11883	12.5939	53.4503	28.4726	30.0866	31.5356
3.98753	7.32699	4.65179	6.36076	16.886	9.3182	3.98199	14.1668	7.56112	13.9907	52.6016	24.6544	30.1031	33.292
4.05907	5.73133	4.87384	6.2461	16.2238	7.29586	3.328	13.9761	6.87022	13.738	53.4423	24.5575	30.1091	35.2827
4.04873	5.69485	5.66837	6.61429	15.1148	6.75511	3.14728	14.6767	7.47037	12.508	53.0092	26.4852	30.0844	36.8733
3.93342	7.16519	5.40279	6.52875	14.4164	6.89258	2.54718	15.2281	8.69568	14.913	47.4748	23.8187	30.0519	38.6523
3.95064	5.03018	5.73802	6.30474	11.8713	6.88829	2.76838	15.4705	10.5961	13.8809	40.4884	23.1437	30.0342	40.4855
4.0107	5.43292	5.19485	6.2846	11.6404	6.89664	3.47455	14.3	14.6092	16.1222	40.4044	24.8963	30.0455	42.4692
4.72121	5.80368	5.25495	7.44398	12.6973	6.81082	3.82786	13.3494	13.8796	17.0973	41.268	23.7721	30.0515	44.384
4.54084	5.69713	4.86094	7.31438	13.1792	6.20428	3.60008	12.6429	13.1264	17.2497	42.4676	19.8895	30.055	46.247
3.98512	4.1375	4.25797	6.90977	11.9373	5.81531	3.54367	12.5056	14.0204	15.9811	42.3493	18.6236	30.0506	47.7644
3.48289	6.48361	4.2293	6.03386	11.4305	6.0018	3.29476	13.8181	16.0168	15.1916	44.6498	19.0182	30.0469	49.8921
3.30691	6.73661	5.24477	5.58821	11.4224	6.42481	4.11966	14.3088	16.6888	13.1173	43.7293	20.2346	30.0425	51.7217
3.56282	7.02236	6.59897	6.01319	11.3379	6.68407	4.80008	14.3411	15.9562	13.7116	43.5424	20.4531	30.0637	53.6852
4.02042	4.87098	6.58586	5.76304	11.7448	7.06808	5.72167	14.1095	16.6851	14.4284	40.4562	20.8478	30.0823	55.4504
4.60179	4.70299	5.6912	6.32339	10.4488	7.91999	5.31638	15.9514	16.8935	15.2058	36.0661	20.2889	30.0885	57.2695
4.17472	4.51864	4.87843	6.37242	10.4864	7.70507	4.85588	18.459	19.929	15.2522	40.2316	20.1492	30.097	59.1556
3.54978	4.76878	5.51484	6.01538	9.39713	6.31597	5.7356	21.5847	20.219	15.2484	40.4286	19.1424	30.0976	60.9195
3.768	5.07416	6.40556	6.95178	9.31849	6.0197	6.06139	21.7443	21.3672	14.7628	37.5196	17.4999	30.0983	62.6647
4.32087	4.46701	6.68968	7.40483	9.80123	6.74374	6.10639	23.839	20.13	15.3705	37.5313	17.9356	30.0862	64.3544
4.4167	4.76097	6.3879	7.49873	9.93393	6.59621	7.2459	22.4694	21.2359	16.1746	37.7796	17.6787	30.0561	65.804
4.88327	4.49708	7.00413	7.35604	10.2465	7.51904	8.02825	23.765	23.4249	17.342	36.4633	17.7278	30.0224	67.6181
5.50335	5.86189	8.18785	7.73344	10.6339	7.65798	8.55646	24.6142	20.7995	15.8442	38.2557	18.9533	30.0046	69.403
5.77779	6.1831	9.7408	7.34226	10.6144	7.73049	10.2544	25.4375	25.2826	17.6589	38.2491	19.4183	30.0104	71.7163
4.44812	5.11635	7.99581	6.22718	9.35678	5.64204	10.0971	22.468	22.5168	16.2815	39.1259	18.9553	30.016	73.7227
4.15314	5.02071	6.82809	9.37686	8.6288	6.0793	12.819	22.5852	18.8363	17.744	35.147	18.0461	30.0237	75.4977
4.36028	5.25052	6.42936	10.339	7.41599	6.18513	12.0338	31.4848	20.1555	15.8142	24.4504	20.3087	30.0337	76.8905
4.67844	5.02337	6.61732	9.12287	6.50159	6.83846	16.1259	32.3686	24.773	15.794	24.9346	19.3326	30.0519	78.6553
4.8095	5.50517	6.72594	8.86606	7.16393	7.21865	14.0488	29.223	24.0791	15.7689	24.3707	19.3316	30.0667	80.5669
4.64693	5.46938	6.23194	7.63962	7.34503	7.73248	10.2241	29.3465	24.9859	16.556	25.6845	17.9443	30.0681	82.7923
4.74235	5.15532	9.07582	6.82553	6.15665	7.14365	15.3032	32.924	23.3521	17.471	20.6219	18.0729	30.0565	84.6557
4.93016	5.3493	9.04575	6.29491	6.49399	6.12299	16.0332	32.1139	24.6705	15.6656	15.5875	16.2184	30.0422	86.2143
5.01873	7.76048	6.98906	6.8767	7.43014	5.80104	16.2767	36.5226	26.3683	15.6221	15.3975	16.3001	30.029	87.9949
4.81432	8.30858	5.70706	6.77786	6.88927	6.01491	14.4181	39.4745	28.0915	16.7476	14.2443	15.2147	30.0178	89.3665
5.07217	7.40064	7.85313	7.24993	6.9378	6.39863	14.6814	37.698	27.5026	15.6471	13.027	19.6385	30.0119	90.9397
4.95114	6.14667	7.58818	7.2034	6.37093	6.98545	15.0528	39.0714	22.1212	14.8246	11.7617	20.3879	30.0235	92.9123
5.82046	7.29203	8.26556	6.69748	6.01366	6.70182	16.6082	40.0184	28.3675	16.1945	11.186	19.709	30.0334	95.0246
11.0909	10.5374	8.20732	5.82471	5.47442	6.5554	17.0713	34.1849	28.6238	15.6966	9.27533	14.7788	30.0381	96.8854
6.38363	13.0213	8.96167	5.01521	6.05811	6.06978	15.9898	36.035	31.7714	15.2768	9.85251	17.3562	30.0435	98.5082
6.77169	12.4989	7.958	4.98861	7.0292	6.11595	16.2808	40.6372	30.7212	15.3671	10.2956	18.5531	30.0568	100.343
7.67087	12.9657	8.78336	4.68467	7.39562	5.93427	15.815	42.4713	29.2169	15.1541	9.45336	17.4056	30.0754	102.353
8.66857	13.3631	8.36758	4.56933	6.81356	6.65311	16.3118	42.5273	35.6339	15.0258	9.38294	17.409	30.0703	104.166
8.66819	13.3991	9.80608	4.22057	6.32365	6.3141	19.9124	36.8502	31.0191	14.0499	8.09746	17.5973	30.0506	105.816
13.7895	15.1336	9.49671	3.33444	5.01608	5.98309	17.7957	45.8541	32.1277	14.371	7.09935	17.2146	30.026	107.407
14.0185	24.313	11.9034	3.28586	4.73691	5.93356	23.0509	42.6616	33.5189	13.5582	6.97379	18.1441	30.028	109.321
14.5858	32.0969	12.6335	3.10488	4.74877	6.60792	22.5256	45.0206	28.6655	13.118	9.03208	17.7832	30.0276	111.254
15.9734	33.8657	13.1898	3.22958	5.48409	6.42542	21.9509	43.5087	30.6129	12.5103	9.29272	17.1913	30.0386	112.995
14.4891	28.1595	9.96441	3.57066	7.03558	6.36378	19.2188	39.7569	33.6871	13.4132	8.70937	17.6702	30.0593	114.587
15.1822	23.606	9.12216	4.06344	6.87153	5.47346	20.9005	42.3692	31.6554	13.8193	7.74552	19.1729	30.0715	116.45
14.7733	24.7503	8.91977	3.75731	5.11335	5.93336	19.4468	40.6337	33.4987	13.8933	7.17499	19.1999	30.0685	118.198
14.4827	27.0118	9.94675	3.55359	4.89346	6.34164	22.7206	44.5779	29.2636	12.2816	7.01794	19.4232	30.0662	120.205
15.6221	30.4909	10.0578	3.66657	5.27733	5.48816	23.0012	47.0987	30.8013	13.2099	8.08364	19.96	30.0515	122.14
15.5808	30.427	13.1736	4.23674	5.76083	5.2059	22.0297	51.0363	34.7947	13.0323	8.19975	18.9336	30.0589	123.919
17.2468	32.215	14.3196	4.97308	5.94444	6.1399	23.793	52.3661	35.6968	13.2046	7.74605	18.5001	30.0548	125.62
17.6105	30.0842	13.3361	5.48002	5.79541	6.89794	23.7432	46.5846	32.012	12.0873	7.2494	17.5458	30.0647	127.623
19.7554	29.8104	14.6473	4.43779	4.94885	5.86245	23.9567	43.0559	35.0347	12.9835	6.04319	18.068	30.0572	129.119
18.4078	27.0739	16.2469	4.05437	4.37856	5.72343	24.067	45.5622	30.089	13.9205	5.58203	17.1676	30.0556	130.872
17.8531	29.7861	15.9625	3.82286	4.69235	5.74081	26.1493	53.5396	37.0696	13.2739	6.1816	17.07	30.0699	132.7
23.009	35.7609	15.6296	4.84992	5.72389	5.97921	24.494	54.8628	35.5868	14.0043	7.03081	18.7752	30.0912	134.205
25.6274	41.952	15.9146	5.242	6.1596	6.58948	24.6386	60.9498	41.2761	12.8609	8.02847	17.8759	30.0962	135.786
25.57	40.8121	20.9644	6.23009	5.85949	6.56778	24.7658	58.5605	36.8084	11.6922	7.60111	18.0041	30.0855	137.789
25.2977	39.9563	22.3711	6.68596	4.61832	6.87967	26.734	62.1041	36.5089	11.6751	6.11293	17.2028	30.0578	139.98
22.2602	37.1429	24.5436	7.25623	4.63725	6.26367	24.497	60.8506	37.222	10.8515	5.94611	16.7616	30.0227	141.896
24.2884	37.1461	31.012	7.36885	4.82668	5.22858	24.5521	57.4481	36.4756	12.2729	5.95143	17.0366	30.0059	143.471
24.1915	35.8269	31.988	7.98411	6.13318	6.02222	26.5667	49.7696	35.1851	12.227	6.55128	19.4949	30.0179	145.409
26.2688	41.6608	25.1086	8.97662	6.04923	6.62101	23.5056	52.8434	32.314	12.1593	6.05483	16.2061	30.0345	146.956
22.62	52.9415	32.8813	8.71058	5.40253	6.4937	25.2407	43.0083	36.3374	10.2916	5.78874	16.3317	30.032	105.876
27.2791	57.9486	32.1916	7.54551	4.67406	6.22626	24.9696	52.132	36.3573	12.1087	6.18585	16.2245	30.0288	90.6474
27.2414	57.7129	26.2548	7.59921	5.46332	5.56061	26.7605	56.8737	32.4963	9.99266	6.11106	15.95	30.0441	114.228
25.5527	60.2787	25.8351	8.13519	5.70955	5.37455	23.7746	52.2143	30.7408	9.38765	5.75263	18.0999	30.0591	154.312
24.0689	56.7131	26.7237	10.1886	7.47291	8.18616	25.6962	55.0061	36.1238	11.1794	7.28942	20.7719	30.0649	156.198
23.8907	47.9562	27.0113	13.0253	8.14482	8.91623	25.0395	51.5974	40.111	11.7674	8.92689	22.077	30.0675	158.02
24.1078	48.5255	27.2865	12.0897	7.57637	7.45594	27.8672	51.2689	40.1186	11.3707	8.0699	21.0427	30.0721	159.635
27.6217	49.073	27.5491	12.0391	7.55886	6.98533	25.2406	61.8261	37.9801	9.26349	7.77802	21.5247	30.0751	161.436
26.9047	68.1072	27.7988	12.2612	7.31644	7.66695	26.3746	50.5142	40.773	10.7051	6.8225	22.2811	30.0606	163.324
26.2351	62.9743	36.8347	12.0759	9.27244	7.29864	25.0549	50.0894	35.9372	10.9477	7.94377	24.7149	30.034	164.963
25.1011	67.2525	36.4339	12.5689	9.0436	7.78669	25.2653	49.634	41.0554	11.073	7.83375	25.3115	30.0179	166.625
24.996	51.0331	37.3619	14.4439	7.85149	6.96245	27.2558	49.1489	35.2648	11.1099	7.21685	23.7066	30.0175	168.431
25.1329	66.9362	36.804	15.3568	5.59689	6.34983	25.9965	58.255	32.5177	10.7393	6.34871	25.9412	30.0109	170.443
25.2558	56.2568	38.2029	13.1612	6.5397	6.5478	24.2532	55.7931	40.3124	12.942	6.72939	20.1231	30.0059	172.186
26.5725	53.6248	32.8653	12.6113	7.11913	7.23578	25.198	51.292	40.4453	12.4289	6.52631	24.6853	30.0152	173.849
23.7239	56.179	32.65	12.7808	7.44835	8.82452	24.6756	47.2175	33.2121	12.2101	6.9152	22.7185	30.0274	175.712
23.1628	59.1121	32.9927	12.4152	6.94343	9.14955	25.7614	53.3041	33.1245	11.0073	7.58914	24.2302	30.0261	148.954
28.0644	57.7423	37.5516	12.1495	5.56252	8.97233	23.1841	45.153	30.2145	12.0657	6.57433	23.1452	30.0402	5.03435
28.5208	53.4258	33.2714	12.4127	4.52456	7.39866	25.4925	42.9564	32.3766	11.4988	5.09234	20.9258	30.0465	-138.583
26.7	48.6047	28.1773	11.4795	5.46281	8.45384	22.3867	39.4783	29.5669	11.5917	4.77717	21.714	30.032	-176.409
23.3541	45.5405	28.912	13.1857	6.41322	7.77059	21.3264	39.5071	32.2961	10.4375	5.22119	23.1543	30.0063	-174.765
28.7146	73.0055	29.7946	13.7754	6.92105	9.28097	22.1508	42.8613	33.5013	10.9909	6.03805	20.9429	30.0166	-173.146
29.5783	70.9213	29.8475	15.5337	6.7775	8.75592	21.8654	42.1105	38.284	10.0607	6.43428	21.0453	30.0497	-171.62
29.763	66.0601	37.2689	14.3619	6.87225	7.5654	23.3498	41.3418	35.3739	9.44056	6.37843	23.5858	30.0554	-169.742
26.8735	44.2519	32.2649	13.7726	5.80149	7.57125	19.4427	35.3038	32.5908	8.78035	4.7052	21.2326	30.0504	-168.077
26.5172	55.3289	31.6364	12.8143	7.99734	7.69903	22.7607	49.2263	35.159	9.61666	7.18839	26.7175	30.0352	-166.558
23.4498	55.687	26.4084	14.1127	8.35102	6.94159	23.4841	48.9497	35.1631	9.21668	7.7326	24.3885	30.0295	-164.786
25.4648	52.7699	27.9582	15.6022	7.05387	6.73123	20.2989	36.9852	31.5748	10.0503	7.2451	24.2363	30.0377	-163.029
20.4398	55.2374	28.1179	17.766	6.69215	7.02016	22.416	31.6739	34.9648	9.32353	6.12593	22.148	30.0447	-161.377
20.7098	54.908	25.4579	18.0536	7.25186	7.04472	19.2384	37.116	30.488	9.54262	6.33667	20.4294	30.0481	-159.499
23.2307	54.1269	21.9257	16.7426	7.48796	7.54342	18.9007	39.7652	27.8071	7.77208	6.90141	19.5384	30.052	-157.773
21.1686	50.6044	23.8703	17.6489	7.11406	7.47131	17.9726	35.7824	29.3448	7.35747	6.47289	18.2098	30.0484	-156.376
24.8496	43.5425	28.3074	18.67	6.58362	7.08303	15.5998	29.5555	32.8845	6.977	5.55315	17.5501	30.0456	-154.928
20.4882	42.046	25.839	21.2388	6.52738	6.66812	15.1462	24.596	29.9974	7.66642	4.98757	17.2668	30.0337	-153.455
22.0615	49.5335	25.1299	19.8468	6.51328	7.34829	14.9313	32.0249	24.3839	7.41138	5.18367	22.2048	30.0168	-151.683
28.3054	58.6781	24.2096	19.6235	7.12941	8.04154	17.9098	22.9861	25.523	7.03236	6.08473	16.9433	30.0077	-149.601
26.1154	59.7734	23.3435	18.7553	7.90717	7.6124	17.5139	23.754	25.3058	6.83581	6.13948	17.8571	30.0045	-147.253
23.0836	58.0359	23.6944	19.2871	7.85155	8.25115	16.427	33.8758	27.1495	6.72957	5.86547	19.3938	30.0017	-145.445
23.6518	54.4407	22.0335	22.054	7.4659	8.31964	14.6161	32.4348	23.427	6.14178	5.93108	17.7803	30.0105	-143.591
23.4057	54.0685	22.2542	23.8147	6.87917	8.41965	13.6379	29.7157	25.4724	6.51299	5.71266	18.9414	30.0205	-141.627
20.5396	49.6595	21.9964	23.9513	6.17872	8.0887	11.8518	23.1032	23.4222	6.50061	5.30455	17.8521	30.0311	-139.896
22.3105	43.5244	27.9058	25.3313	6.92939	8.07146	13.0392	20.4	27.2223	6.96712	6.45925	17.8562	30.0344	-138.205
24.1153	48.0348	28.1803	25.3036	7.49143	10.0249	13.7997	17.9649	27.214	6.72653	6.79385	20.2158	30.0142	-136.645
21.3843	47.0635	22.8218	25.3186	7.47762	10.5376	11.5128	19.8931	24.907	5.87636	6.17502	20.3242	29.9921	-134.831
23.7882	45.4631	21.6268	27.3421	7.736	11.2719	12.7499	19.6952	22.5652	5.32493	6.87881	21.3694	29.9897	-133.095
22.1475	44.4177	18.9997	29.742	6.84019	9.11991	13.6826	18.5959	18.0661	5.35326	6.60288	21.7527	29.9788	-131.177
19.422	39.5936	21.8691	36.8663	15.4647	9.23426	12.7093	17.477	20.3452	6.46132	6.48486	20.1544	29.9714	-129.282
19.5905	38.1327	25.8788	38.6709	16.3003	9.46864	12.2951	20.7003	26.6998	6.74473	5.83125	21.5326	29.9949	-127.61
20.1405	35.9863	23.8978	34.1936	17.1669	11.6954	11.3793	21.0573	24.6752	7.26531	7.47702	21.884	30.017	-126.13
19.344	35.9848	22.7469	37.3075	18.064	12.8953	10.3885	14.9663	24.5962	6.19599	7.06436	25.3369	30.0292	-124.2
18.2714	40.4176	21.3699	36.1876	18.9915	12.0623	10.5589	15.2071	23.2343	6.62041	7.18366	22.5542	30.0448	-122.322
18.2968	41.7162	22.933	37.4063	12.101	10.6258	10.4671	13.2362	22.7487	6.31041	6.57022	21.8927	30.0503	-120.452
18.7025	38.2549	23.0932	37.0921	13.9166	10.7505	10.8582	13.0256	23.4937	6.58808	6.7496	19.7585	30.0557	-118.739
20.3926	36.0579	22.2348	34.398	16.1492	12.5952	11.27	12.2101	21.1247	6.87972	6.61654	21.8837	30.0522	-116.878
18.6459	39.0007	21.3196	40.5652	16.7584	12.7382	10.3722	10.8692	22.3343	6.3672	7.0469	23.9495	30.0583	-115.284
17.9002	36.8901	19.0978	33.3626	17.353	13.0948	10.4257	10.5991	21.2693	5.37346	7.19638	22.0342	30.0521	-113.353
17.7657	36.8839	23.3584	40.0564	21.3343	11.9229	8.68749	10.3001	17.6716	5.7753	7.76297	22.806	30.0534	-111.781
17.0035	36.5206	25.1188	35.8979	21.9655	12.6959	8.53821	10.6605	21.7842	6.10651	6.90543	20.7262	30.051	-109.819
16.344	39.4223	26.2741	36.2333	22.9629	12.2858	6.63079	8.71262	20.5812	5.78829	6.73829	20.6119	30.0409	-108.101
16.6077	37.3553	23.3555	36.5519	27.4596	11.3333	6.23479	8.82791	17.6484	5.29169	7.56766	23.3455	30.0401	-106.406
14.6249	33.948	23.126	36.8532	34.5057	12.9101	6.49046	6.62514	14.2168	5.19044	8.51765	27.4601	30.0277	-104.604
13.5122	34.9894	21.6071	37.1366	31.0407	13.0673	6.40163	6.07925	14.3687	5.31865	9.43046	23.784	30.0265	-102.965
14.7624	33.988	21.0647	37.4017	38.4084	12.2802	6.13933	5.42398	13.7382	4.89975	9.02121	23.8103	30.034	-101.406
16.4276	37.8046	21.9266	37.648	37.0618	11.7394	6.2599	6.37727	12.5638	5.12342	8.58499	27.5166	30.0566	-99.4337
15.1254	35.2036	21.6643	39.5767	37.6619	12.1168	5.89231	6.21982	11.2581	4.92912	7.81755	24.2993	30.0649	-97.6215
12.6377	29.1691	21.9419	35.2961	43.5692	12.4851	5.90104	6.98404	11.85	5.58715	8.83311	21.8607	30.056	-95.8908
11.6948	26.5028	19.9627	37.8485	43.0966	12.9075	6.22233	6.52101	11.2191	5.77367	8.8994	23.8423	30.0566	-94.1143
10.6123	25.5518	22.131	38.4362	38.7637	14.5157	5.61233	5.90461	12.6385	6.28111	10.7084	24.2168	30.0631	-92.2382
9.62317	28.5283	17.9604	38.5819	40.1025	13.5523	4.29395	4.54064	13.1435	5.34661	9.83141	25.6193	30.0664	-90.5716
10.3146	28.5684	17.1495	38.7061	45.3942	12.3964	4.45022	4.53599	11.4673	5.14162	8.72944	22.6984	30.0588	-88.8596
13.0481	27.6194	15.7418	42.2625	48.2172	14.0501	4.83055	4.08373	10.8331	5.62985	9.65581	21.5394	30.0322	-87.2395
12.0601	22.1511	15.4154	37.6129	48.1478	14.2819	5.19543	5.40646	9.54217	5.66653	10.2506	23.1903	30.0156	-85.5272
11.1583	20.7183	15.6033	37.7705	45.5391	15.8151	4.74994	5.22021	9.59734	5.52223	10.1349	25.4407	30.0083	-83.9682
8.90458	24.826	13.569	36.3727	55.1364	15.3641	4.28092	4.63142	9.94662	5.44732	9.09047	24.0011	30.0182	-81.8296
9.18808	25.1661	15.9877	39.1662	53.75	12.8699	4.30226	4.41812	10.7763	6.12604	9.80932	29.1109	30.0165	-79.8637
8.5965	40.275	15.4867	40.769	51.1004	16.0209	4.18772	4.3547	10.8406	5.69684	10.1568	24.0253	30.0285	-78.0476
9.4809	39.5098	14.0238	41.8685	57.9876	16.9843	5.44144	4.63206	9.00329	5.88003	11.3132	26.6372	30.0532	-76.4242
8.39141	18.99	13.6998	38.7773	59.1135	15.3863	5.32723	5.48612	8.95791	5.42184	10.925	27.1773	30.0674	-74.5792
7.14641	16.4124	13.3042	33.5521	58.6961	14.0228	5.09023	5.91729	8.65218	5.16788	9.88792	24.6736	30.0531	-72.6395
5.33597	15.9096	11.6337	32.1991	52.2489	15.9508	3.1155	4.61999	7.17775	4.7783	9.68269	23.2693	30.0356	-70.6634
5.55375	16.7079	10.9649	34.2008	54.426	17.5189	3.1105	4.7591	5.88496	5.27894	10.8802	23.9964	30.031	-68.9208
5.48101	16.5577	13.5683	38.4816	61.5968	17.4384	3.98315	4.93759	5.78736	5.1483	12.7259	20.5724	30.0447	-67.1075
4.48092	16.7581	13.3581	37.9442	59.8193	15.414	4.14823	4.66041	5.80912	5.82993	12.4227	18.4921	30.0514	-65.3805
4.8887	17.9017	12.7362	33.3812	57.0029	15.3748	3.93232	4.61211	5.70506	5.80687	11.317	21.4007	30.0373	-63.603
4.83059	15.84	11.983	31.6727	65.9057	15.4971	3.07953	3.90555	4.62123	5.1974	12.5386	21.3847	30.0205	-62.1132
4.88018	15.935	11.2748	31.3816	62.4925	16.6136	3.61611	4.38333	4.55696	4.89712	13.9808	25.6537	30.0256	-60.5324
4.6028	14.6222	11.1584	30.2427	66.3822	17.0722	3.66924	5.59657	5.00789	4.55986	13.6683	26.1581	30.0401	-58.6396
4.75294	16.2631	11.3875	30.9783	62.3668	16.6888	3.82372	6.00537	5.24616	4.66395	13.0684	22.174	30.0624	-56.4692
4.57681	16.6784	10.7366	31.894	60.6955	16.8189	3.81441	5.37711	5.31055	4.76641	13.9125	21.4443	30.0632	-54.6231
3.83285	15.6876	11.782	32.3329	68.9144	18.9342	2.54719	4.79087	4.51054	5.13531	16.0077	21.6976	30.0462	-52.704
3.62697	13.7279	11.1198	30.5489	71.6719	17.9331	2.53818	4.71639	4.35496	5.32508	20.1355	23.925	30.0427	-50.8624
3.74457	14.1281	9.89508	28.6059	70.8246	15.8151	2.77786	4.88907	4.4383	5.55619	24.7681	24.6873	30.0562	-49.169
3.84005	12.974	9.68127	32.7787	67.0095	16.4375	3.7826	5.56921	5.06418	5.5359	23.9057	27.5692	30.0488	-47.2688
4.03772	12.8375	10.0509	33.5289	64.4463	17.2218	3.62359	6.49856	5.04201	5.93504	24.8478	27.3841	30.0284	-45.7803
4.11076	13.3127	10.6822	35.7605	68.5229	17.4444	2.87175	6.83973	5.36768	5.62287	27.4084	21.5384	30.0192	-44.1907
4.18264	14.345	10.6832	32.46	65.865	17.9004	2.77323	6.43727	5.85738	6.13949	29.2027	23.2477	30.0295	-42.2375
4.27045	14.1942	10.9241	34.7721	66.0681	17.155	3.04669	8.41297	7.00936	6.7908	27.7442	23.6954	30.0367	-40.2054
4.35006	14.6439	9.50055	28.5309	72.3623	18.6688	4.13936	9.21168	8.85819	8.43493	27.9136	23.2404	30.0307	-38.3513
4.11986	13.1174	10.4624	31.273	72.6931	18.5587	4.16923	9.45591	9.13264	8.30344	33.8282	24.0961	30.0186	-36.7606
4.20425	13.9177	10.691	28.888	66.5546	17.8893	3.48309	12.4092	9.05009	9.41026	39.0648	24.9238	30.0279	-34.7222
3.98972	15.1644	10.2292	26.4959	72.0906	17.9449	2.68913	16.3316	9.12558	9.40436	32.0612	29.178	30.0334	-32.6403
4.48277	15.7667	10.2449	25.441	69.9673	17.102	2.9986	20.0795	8.32229	8.60357	33.5749	30.0183	30.0257	-30.9625
5.09324	17.8749	10.9106	25.0573	73.05	18.1868	4.6328	18.3525	6.62986	8.78057	43.5785	29.0127	30.0393	-29.2413
4.7476	17.3462	12.313	28.9825	74.2341	16.9798	4.81571	19.0501	6.49444	9.9951	42.1017	29.9946	30.0558	-27.2395
4.10065	16.509	11.8325	30.228	70.6173	18.0009	4.29996	15.1035	6.2718	9.65452	47.6111	28.3707	30.0634	-25.3229
4.01527	16.5074	12.636	32.4945	76.414	17.9852	3.37739	14.5881	6.59846	9.63473	40.5157	23.8015	30.0709	-23.5669
4.30457	15.9358	11.2679	29.0621	74.3589	17.3664	3.55539	12.9558	6.58928	9.53721	42.4915	25.7045	30.0669	-21.5488
4.56043	13.4481	8.97731	24.4008	63.0218	17.7943	3.6051	11.4076	6.35311	9.94633	46.7095	25.7377	30.0545	-19.8004
5.25388	12.6932	9.11807	23.7056	62.732	17.353	4.59113	10.8843	7.74821	9.54255	52.3027	23.3885	30.0324	-17.8805
5.1705	12.3498	9.19755	22.2098	62.8202	15.7639	4.37213	10.6288	7.39706	9.6852	54.0653	24.307	30.0217	-15.79
4.55166	11.68	8.83332	21.3719	65.3665	17.9629	3.28638	11.8805	7.40207	9.27911	50.24	23.9839	30.0269	-13.8137
4.06144	12.9845	9.7217	24.5077	69.0233	17.0299	3.11857	12.1051	7.1788	9.6058	50.1831	25.1941	30.0217	-12.0287
4.32207	15.0369	9.20714	27.1476	69.116	18.2842	3.28882	13.0898	6.51368	10.1732	59.8489	28.9003	30.0134	-10.0542
4.16485	14.9756	8.02835	24.6662	62.1201	17.0632	3.19937	12.1918	6.6738	8.79592	56.8089	29.8322	30.0151	-8.52741
4.90766	14.9287	6.77611	20.5946	63.8175	17.6335	3.99957	11.911	7.26517	9.76277	55.2761	26.024	30.0385	-6.68577
5.07902	14.2067	7.076	19.6645	49.7526	17.515	4.22215	11.061	7.41913	9.82779	65.4897	26.7325	30.0644	-4.88806
5.15736	13.6014	7.82298	18.8727	56.9936	19.0986	3.83369	11.7529	7.08179	12.0724	68.7089	28.3202	30.0614	-3.07585
4.68374	12.6027	7.6322	16.8919	59.9924	17.212	3.71323	11.6267	7.03322	11.7022	72.0788	29.6765	30.0396	-1.1508

## Sheet: P15
ra l	oi l	oe l	ico l	mf l	es l	ra l	oi l	oe l	ico l	mf l	es l	Kippung	Rotation
3.71265	8.62577	3.39988	17.1187	39.6189	46.969	5.83751	12.6721	4.74956	7.89729	41.5109	56.2271	30.0368	0.0295228
3.71211	7.93033	3.43935	14.7133	36.8823	42.5024	5.75341	12.9446	4.79625	9.66685	49.839	51.4734	30.0427	1.68847
4.11183	8.92462	2.99547	14.4197	33.8517	46.1336	5.94203	12.5056	4.55423	10.5318	52.3015	62.6739	30.0335	3.64548
4.12488	8.89968	2.94366	14.1729	31.8828	40.4023	5.801	10.9554	4.27731	9.27472	44.0192	65.7223	30.028	5.70097
3.99216	8.8958	2.39887	12.3295	28.2036	40.4161	5.60602	11.5706	3.63062	8.87885	47.2746	62.4079	30.0348	7.48929
3.99485	7.21502	2.43351	9.72947	26.7071	39.4733	5.57094	14.4284	3.22471	9.91484	43.1646	67.7969	30.0449	8.98984
3.71925	6.67811	2.38535	10.0694	25.4197	38.9073	5.25331	15.9352	3.06217	11.1998	46.5658	63.0778	30.0398	10.7821
3.69931	6.47683	2.98667	9.88218	30.452	30.108	4.99811	17.9788	3.37148	10.9233	49.6558	63.8552	30.0391	12.3515
3.83459	7.03588	3.54718	9.26234	20.7426	28.7106	4.89037	17.436	4.06819	10.5771	48.1554	64.6177	30.0381	14.1521
4.17625	7.99483	3.70753	10.4829	20.9501	43.701	5.08329	17.9752	4.32992	10.5565	42.7649	62.6978	30.0278	16.0926
4.20056	7.97014	3.31514	11.7694	18.5755	33.5516	5.43629	18.1596	3.4524	9.41607	39.2421	57.3656	30.0276	18.3369
4.40852	6.41463	3.35931	10.3427	23.1996	35.5423	5.65933	17.8489	3.55942	9.67086	45.1591	61.5616	30.0457	20.255
4.46106	5.86068	3.33607	5.38243	12.506	22.221	5.18262	17.7546	3.39085	10.109	40.1859	65.798	30.055	22.1144
4.37043	5.40057	3.37973	5.53846	14.0104	27.8272	4.90638	18.6411	3.90123	10.1301	41.6381	67.026	30.0516	23.8137
4.48046	5.36598	3.46521	4.14087	14.593	31.8309	4.9376	18.0634	3.80482	10.2463	40.1864	64.1086	30.056	25.5911
4.61536	4.88871	3.54519	4.52308	9.86326	34.0146	5.14507	19.2104	3.69679	11.0484	43.1577	61.5389	30.0592	27.3866
4.64197	4.973	4.29837	5.50293	9.92076	33.0929	4.9665	25.5001	4.12357	11.8563	47.546	58.6041	30.0509	29.1614
4.61236	4.40809	4.11864	5.6893	9.43227	29.4491	4.82506	28.2882	4.02824	13.9838	41.5473	60.3602	30.0353	30.589
4.65904	3.48335	4.01124	5.29752	9.17885	28.9684	5.21212	27.2444	3.87843	14.9283	40.8336	65.4175	30.0269	32.1383
4.40428	3.76586	4.10461	5.02546	8.44023	18.0895	5.53361	27.0919	4.1018	15.688	40.0951	65.7241	30.0119	34.0464
4.31546	3.83959	3.98048	4.58731	7.00534	21.2563	5.60779	26.5763	4.20836	12.6584	39.3344	71.6539	30.0039	36.0892
4.28794	3.75826	3.59686	4.44988	6.42556	27.4849	5.00951	27.3867	4.14005	13.42	38.5539	64.3966	29.9943	37.9566
4.30927	3.61642	3.75469	3.82946	7.18676	27.3874	5.07721	27.6647	4.21266	15.6552	37.7559	66.6544	30.0093	39.8415
4.37955	3.26026	3.97278	3.82776	7.4325	23.008	4.87107	30.0149	4.27549	15.4041	36.9427	64.0924	30.023	41.6758
4.27643	3.09925	4.24041	5.05274	8.0294	22.6636	4.64835	34.7219	4.43549	15.5946	39.7779	59.7656	30.0199	43.5155
4.10716	2.74679	4.50278	5.30899	8.12759	23.9478	4.70293	38.0039	4.72077	15.0971	38.2017	62.2083	30.0055	45.2101
3.93872	2.74856	4.32189	4.54857	7.40947	22.6162	4.92725	38.8297	4.89131	16.7496	39.8461	69.5592	30.0005	47.0537
3.83691	2.34258	4.58188	2.92923	5.94543	18.3409	5.426	35.5668	4.80345	17.848	33.5803	63.5258	30.005	48.7973
4.10256	2.45322	4.90559	3.32577	5.26162	23.8478	5.45295	44.2005	4.61864	18.8725	32.7753	66.5654	30.0194	50.601
4.20367	2.33387	5.46929	3.51835	5.25062	25.5663	5.35	42.5955	4.54844	17.9373	29.9182	55.8498	30.0158	52.1532
4.02694	2.45189	5.30545	3.05	4.29767	20.9896	4.97503	38.9743	5.55017	16.0901	30.9979	61.6215	30.0069	53.9902
3.85178	2.51309	5.23508	3.079	5.15469	17.7317	4.86013	38.1419	7.52775	19.2884	32.7277	56.9842	29.9991	56.1976
3.94309	2.49209	5.64345	3.39886	5.2102	20.0962	4.91485	39.607	9.18127	21.9393	32.7324	66.8105	29.9924	58.2137
3.97876	2.94714	6.35717	5.19914	5.6574	21.9217	4.82292	43.1808	11.2676	22.298	28.5289	62.3049	29.9972	60.0248
3.82318	2.83842	9.39967	5.24481	5.80311	29.6107	4.40342	42.9264	11.9193	24.7017	25.946	62.8875	30.0281	61.7685
3.75059	2.41816	11.0535	4.81134	5.00475	32.9997	4.75628	50.3843	11.1911	23.9682	29.7458	57.808	30.0381	63.6924
3.82874	2.60504	12.0987	3.7399	4.73735	34.4258	4.75497	51.8475	10.3937	22.7678	26.0452	58.142	30.0163	65.6819
3.53034	2.86569	10.4404	3.20618	4.41701	26.7934	4.76419	49.5131	12.6813	22.1672	23.9286	51.9398	29.9962	67.4147
3.56364	2.77455	9.89243	2.61347	4.27876	21.4741	4.50275	52.861	13.1684	19.3882	24.3318	57.5285	29.9964	69.1755
3.8349	2.50961	11.1449	2.80513	3.63176	21.0156	4.69828	50.2151	12.6758	22.9402	21.6136	51.5474	29.9946	71.0364
3.80771	2.4665	12.8854	3.06271	3.64571	20.7117	4.88808	50.7025	12.2471	24.0675	19.4722	54.5627	30.0098	72.8447
3.63396	2.86725	12.4835	3.37246	3.89126	24.6331	5.02069	48.2766	12.0808	21.289	21.8234	50.0291	30.023	74.3958
3.9975	3.21325	13.6193	3.79718	4.78258	26.6297	5.42786	54.2917	14.2646	25.3429	16.1068	53.4087	30.042	76.2219
3.99264	2.93119	14.5268	4.33993	4.94344	30.6138	4.96176	55.3886	15.5868	26.9451	20.5627	56.6619	30.0468	77.9829
3.90523	2.15015	16.632	3.55167	4.0994	24.9021	4.5422	62.2227	14.2904	26.0408	20.7863	52.6043	30.0399	80.0649
3.79114	2.4003	16.0713	3.18653	3.55047	23.019	4.93156	54.1959	20.4124	25.0008	15.0508	40.2546	30.0457	81.7861
3.55439	2.82783	16.9901	3.45754	3.64255	22.901	5.7935	61.3861	22.688	26.2612	18.1127	43.7993	30.0472	83.5953
3.41092	2.98453	17.331	3.84487	3.76882	24.179	5.94549	67.207	22.3961	27.5727	14.7225	44.8563	30.0396	85.2102
3.63459	2.84174	20.1093	3.86407	3.65333	26.3816	5.5409	65.9672	18.3194	24.0662	16.2785	44.4873	30.0346	86.7945
4.0616	2.9496	19.7476	3.46862	3.28499	27.69	5.08624	59.7058	24.871	24.7545	14.352	45.0793	30.045	88.2845
3.76816	3.40392	17.4118	3.6622	3.57104	21.6001	5.56311	56.4531	18.316	24.8698	15.4538	39.9668	30.0455	90.1216
3.60326	3.86058	17.3787	4.16898	4.1349	17.5297	5.63651	55.3394	22.3051	24.1818	9.12233	42.169	30.0369	92.516
3.55157	3.99471	19.0344	4.03021	3.95766	13.8582	5.642	54.8792	22.4716	26.3181	8.9809	45.1468	30.0278	94.3961
3.56083	3.48281	20.3385	3.61667	3.75514	13.3151	5.64511	57.4484	28.5621	26.8118	7.98323	43.5725	30.0255	96.3136
3.52055	3.33633	19.0712	3.85429	3.91498	19.7491	5.85122	61.7071	28.1732	27.8267	8.08095	39.6269	30.0226	97.983
3.52875	3.49885	17.6427	3.59283	4.06122	22.5606	5.98454	58.364	29.894	25.9639	8.86693	46.8678	30.0401	99.6957
3.73349	3.46471	19.1156	3.20456	3.45545	18.6384	5.84002	62.4659	29.5579	23.285	8.33367	37.6347	30.0477	101.34
3.57824	3.74961	19.2087	2.84699	3.08017	17.1239	6.38212	62.2722	30.9188	22.3776	7.01519	38.972	30.0549	103.428
3.32498	3.98334	21.5076	2.79314	3.20129	17.6407	8.93504	67.0885	36.5163	23.2457	7.2363	38.6446	30.05	105.204
3.46526	5.23626	23.0855	3.22737	4.5136	21.2147	9.18954	64.2857	35.649	24.7439	7.65758	40.6848	30.0282	106.698
3.96927	5.05661	23.482	3.82276	4.90731	23.2691	9.9534	67.4414	33.255	25.6536	7.69444	37.8652	30.012	108.134
4.23051	5.10258	27.1156	3.93059	4.94905	19.2614	9.58003	59.0378	34.9234	28.5398	7.62307	38.1554	30.0047	110.006
3.84464	4.22155	26.1882	2.91939	4.20748	28.5817	8.45283	58.8322	33.9682	25.641	7.51597	36.1021	30.0218	111.891
3.74547	5.31102	29.2684	2.79798	4.10687	24.8079	8.58927	58.5864	34.5096	27.7786	7.43587	33.273	30.0255	113.951
3.6501	6.20116	27.5595	2.55411	3.20828	20.7772	7.87819	58.301	38.2311	27.9983	5.64099	29.5178	30.0108	115.907
3.38999	6.58736	35.1413	2.76947	3.47879	17.9491	10.4608	57.9766	45.0031	24.6686	6.31134	29.3032	29.9996	117.541
3.31457	6.42144	36.012	3.172	3.68436	17.1304	12.1523	62.3024	44.0315	27.5115	6.71997	20.6027	29.9972	119.296
3.98927	7.41882	34.1913	3.64575	4.31215	17.1897	13.5345	61.1521	44.0039	27.9524	7.69041	20.4542	30.0065	120.768
4.55364	7.40283	35.0992	4.49456	5.15693	19.5092	14.0871	61.5945	45.9088	25.8666	8.02056	24.3641	30.0251	122.458
4.12317	9.30433	37.9913	4.57842	5.02283	19.8899	10.7659	58.4378	43.8554	21.6634	7.19439	26.8914	30.0174	124.327
4.61169	10.8022	45.9762	5.43347	4.86406	19.1232	11.7387	61.0201	45.9232	22.3837	7.18868	25.1524	30.0097	129.203
5.18099	10.4883	43.3802	4.56339	4.61733	16.7591	11.5564	58.3415	41.1946	26.2661	7.25972	21.3736	29.9964	131.441
6.48101	11.648	46.7927	4.19362	5.14292	17.3819	15.2795	51.3746	46.9887	23.4296	8.47488	17.9883	30.0008	133.384
7.38649	9.32151	46.5823	3.86852	4.92323	17.3319	14.3153	51.657	46.4574	25.5354	8.62314	17.0173	30.0172	132.463
8.67225	12.1131	47.6523	4.06305	5.13766	19.0391	15.1465	54.3248	56.7037	25.9128	8.66364	16.2117	30.0277	133.834
8.72102	13.5991	43.4345	3.9238	5.51469	23.1994	14.4692	61.6506	55.2517	25.5015	8.87888	12.9045	30.0229	135.46
6.36485	12.5235	51.6837	4.63338	6.00484	23.6318	12.4314	61.2975	47.5862	21.5068	9.27273	12.7821	30.0226	137.143
7.01783	11.4098	48.467	5.75246	5.7738	20.2394	13.2603	57.8738	44.2678	22.8067	8.67664	13.8391	30.0393	139.121
9.05584	11.0642	48.1179	5.75734	5.18659	16.1065	14.512	53.27	52.1782	21.5571	7.92611	13.183	30.0503	141.164
8.53061	11.8792	45.8543	4.41609	4.76611	13.5766	12.1859	45.8337	53.7145	20.6265	7.63713	13.4894	30.0501	143.026
8.82419	13.1574	45.4513	3.86807	4.77616	16.0844	12.1986	44.5599	46.9188	20.9403	7.41721	14.7504	30.0403	144.584
10.1523	14.7213	48.3697	4.29846	5.60079	20.1435	13.4961	45.3153	52.1517	21.5186	8.50552	14.5009	30.0217	146.446
10.3738	15.4598	42.0953	5.23416	5.91539	21.6822	14.3225	45.1892	44.9444	19.585	8.3686	13.711	29.9967	148.23
8.08508	14.2789	40.2063	5.72723	6.35485	22.0518	15.8906	48.0593	45.2438	20.1253	9.5359	11.8887	29.9757	149.915
10.8964	15.0379	46.1373	6.50053	6.20602	18.3954	18.1089	43.8219	53.3777	17.4989	8.65555	13.062	29.9786	151.772
11.6384	17.418	47.8986	7.12497	6.78936	17.0554	16.1884	41.3255	58.7759	18.2084	9.12119	12.9146	29.9912	153.571
13.3055	18.6841	58.4594	6.56884	6.29214	15.1466	18.2681	38.6373	58.6551	19.6728	8.16702	12.9721	29.9981	155.442
12.2686	16.4673	53.0684	6.36231	4.48901	13.876	16.1271	38.192	55.621	19.8117	7.15973	14.2523	30.0005	157.165
9.67073	19.5336	50.3802	5.24897	4.34486	12.5358	17.9651	41.8571	59.43	18.4589	7.50871	12.5525	30.0099	159.034
11.1908	16.0174	59.8988	6.30175	4.66094	12.0257	13.7718	40.8877	61.6098	19.064	8.32079	10.5766	30.0234	160.884
12.3363	20.858	59.673	7.01947	5.43736	10.9698	13.7245	39.906	54.9638	18.4119	8.44983	9.48883	30.0282	162.87
14.1901	21.5197	46.8982	7.11702	5.61639	7.37376	13.669	32.3319	53.1874	14.4836	8.62756	10.4378	30.0182	164.642
18.5407	18.6889	43.249	6.146	4.67933	7.9117	13.6055	33.6044	50.0629	15.5595	8.00855	9.76209	30.0261	166.354
18.0591	20.1441	58.4518	6.05548	5.43546	9.98859	13.5341	30.2243	53.5695	15.2172	8.71012	10.1757	30.0349	167.785
18.7916	22.2847	58.9912	6.32031	5.80587	11.4225	13.455	29.4591	62.2373	16.6614	8.86612	9.86845	30.0438	169.573
18.4862	23.4637	59.8202	7.00594	5.87945	11.8169	13.3685	27.3488	60.2036	15.8713	9.06736	8.87375	30.0395	171.215
18.2741	25.9608	45.2698	7.65941	5.88152	9.9513	13.2748	29.2979	60.9835	14.9814	8.47823	8.05238	30.0378	172.903
19.6674	24.7713	49.8479	8.00108	5.56546	12.542	15.5699	26.9692	54.8851	13.3419	8.39038	6.7662	30.047	175.236
13.5877	29.0129	58.2689	8.76079	6.19341	13.7009	13.0992	23.4883	53.0115	14.807	8.61394	7.25138	30.0423	170.516
13.6521	28.5319	58.8195	8.68302	6.31684	13.1678	13.045	22.3207	54.9174	14.42	8.65514	7.6337	30.0286	27.292
20.0474	27.7591	57.0883	8.69384	7.41	12.219	15.5034	23.6736	60.1533	10.9925	10.6833	7.59794	30.0352	-116.701
18.4775	28.0294	56.7937	8.75072	7.13252	13.7463	12.706	24.9151	54.8451	12.407	10.4496	9.67349	30.0535	-177.326
18.4973	26.8316	51.4362	9.47025	7.87421	14.108	12.574	21.5407	60.2964	11.8624	9.62196	10.3711	30.0541	-175.437
16.908	27.9287	50.8565	9.63206	6.05601	15.6826	12.7976	17.9133	55.2957	10.2165	8.71609	7.67442	30.0421	-173.744
18.739	29.9682	50.028	9.78485	4.94801	12.4261	12.1235	16.9246	54.151	9.14263	8.25143	7.28674	30.0322	-171.992
19.2863	30.8015	47.642	9.13621	4.55424	12.9364	9.96562	17.3901	62.0715	8.54313	8.17525	6.71162	30.0387	-170.408
20.4104	27.422	50.3415	9.41032	4.85324	13.7434	12.8335	19.3922	47.7459	9.14015	8.01005	7.94767	30.0526	-168.728
19.8096	32.1677	54.8972	11.1651	5.9419	16.2608	12.1798	20.4383	46.7146	8.80641	8.26876	8.49837	30.0633	-166.846
18.3171	34.3748	53.6907	11.7644	6.12463	14.9867	11.5092	20.2014	57.6295	8.19484	8.48331	6.64495	30.0628	-165.047
13.8178	32.3512	51.7686	12.3358	6.7141	16.3537	9.42316	18.8383	59.8498	8.94884	8.73709	8.19139	30.0472	-163.379
13.7848	37.2958	51.5168	11.4098	7.90836	14.2939	11.1046	19.2406	47.5225	10.9807	9.76785	8.84815	30.038	-161.974
13.7426	32.8066	52.7655	11.9127	8.00481	13.7726	11.8917	20.0728	48.2827	11.245	9.69569	8.31528	30.0314	-160.737
19.7899	32.0404	49.2046	13.4667	6.58691	15.3763	11.1751	17.6107	53.9168	9.57517	9.42337	7.96633	30.0167	-158.742
18.0337	34.2057	50.5941	14.9545	7.16719	17.6625	6.92293	13.7514	52.4612	7.46215	10.8511	8.44996	30.0064	-156.433
16.1885	38.9663	50.2318	16.2429	7.06681	18.7276	7.11337	12.7888	51.8007	7.98902	11.144	9.0985	29.9979	-154.72
17.9368	34.7228	44.0986	15.3101	6.2209	14.664	8.65877	15.8439	50.9407	8.31988	9.85635	9.37658	30.0172	-153.067
18.1791	35.3998	49.427	14.2306	5.3212	13.0792	9.91457	15.2684	55.426	7.70685	9.03314	8.6828	30.0545	-151.172
17.0336	35.757	41.6964	15.1424	5.34335	16.6268	9.60585	14.8324	48.1977	6.55772	8.87946	6.80951	30.0656	-149.211
14.0642	36.0927	44.779	27.1799	6.0171	18.6599	6.85476	13.3218	47.5625	7.30604	10.1056	9.1719	30.045	-147.35
15.628	38.5599	45.54	28.0584	6.6419	25.203	6.1171	14.1731	54.8752	7.85219	10.0015	9.56667	30.0291	-145.567
14.6942	37.879	46.2355	28.942	6.3527	22.7108	6.17542	14.5629	49.5637	6.38567	9.4515	8.35616	30.0321	-143.941
14.4904	34.2382	46.3149	29.8298	5.4414	26.7373	6.52827	12.8126	40.5494	6.67392	9.52547	8.36421	30.0367	-142.41
12.3094	38.2327	49.2629	25.0179	5.40577	29.4394	6.58797	9.97088	42.754	5.88422	9.15409	9.01722	30.0493	-140.823
10.1118	41.9123	48.161	27.9719	6.20824	27.6718	6.37409	7.60041	42.6957	5.54178	10.2955	8.98909	30.0497	-138.816
10.9278	37.8741	46.7225	29.4011	5.77986	18.8256	5.84409	10.0696	41.5439	6.60218	10.43	9.02131	30.0572	-136.822
10.3225	40.7809	43.2509	30.2308	5.84631	20.1188	5.96815	9.87793	34.6629	7.11564	8.81443	8.19842	30.069	-135.084
7.70603	40.3824	37.7301	37.0765	5.93171	24.0089	5.47547	8.08538	39.8204	7.47109	9.29744	7.47026	30.0713	-133.186
7.22755	39.8795	35.7582	37.8812	6.21832	23.9792	4.79883	8.16843	46.5487	7.42939	9.34255	9.13103	30.0713	-131.308
6.53136	37.6313	35.7341	38.7427	5.50528	27.6267	4.89549	8.64003	48.8754	6.80121	9.52898	8.86105	30.072	-129.623
7.11835	37.3879	38.5369	41.1169	6.80544	23.626	5.145	8.26105	47.3559	7.09039	10.0271	8.70203	30.0786	-128.083
5.88696	37.4798	44.1034	37.8867	6.5937	21.5422	4.94548	7.19066	42.3622	6.84773	9.67688	8.267	30.0741	-126.307
5.42379	34.0916	44.9059	50.2287	8.37864	21.3678	4.90578	5.91612	29.7808	7.58719	9.52645	8.35225	30.0576	-124.472
5.33672	37.271	35.4988	50.6834	8.77286	23.6058	5.25716	5.84727	36.6944	4.80839	7.32211	8.23298	30.05	-122.728
5.30096	37.0321	31.9249	47.527	8.91128	31.4283	5.47289	5.48884	30.204	7.7873	6.89437	9.50456	30.0564	-120.948
5.3611	39.5786	37.985	47.8899	8.21627	36.3065	5.13178	5.88839	30.2284	6.47864	7.42612	9.51072	30.0622	-118.969
5.105	37.0815	31.6128	49.7885	12.0356	42.2333	4.89052	6.00625	29.2041	5.69807	7.66941	10.7538	30.0689	-117.168
5.01074	35.9045	45.2349	50.9409	12.2583	42.1963	5.01176	5.37212	31.8211	5.72954	7.7366	10.404	30.0636	-115.512
4.68716	39.1649	35.4974	48.1043	13.1864	36.9689	5.15763	5.63762	32.7995	5.64868	7.85413	11.7701	30.0391	-113.542
3.94925	40.7984	31.0968	52.487	12.3255	36.0073	5.3061	5.53975	29.9903	4.99129	7.62486	10.1971	30.015	-111.722
3.339	37.2782	30.3746	56.1087	12.2176	36.0596	5.33329	5.721	27.5845	4.84727	6.87447	11.2826	30.017	-110.212
3.73244	35.1294	27.2303	58.4288	10.5042	33.6361	5.93814	5.8254	23.1582	4.78629	6.27383	11.1713	30.0218	-108.542
4.48882	33.9045	36.8418	53.0124	11.3581	40.298	5.88277	5.78412	21.8958	5.34033	6.88199	11.8622	30.029	-106.615
4.69044	37.8602	35.115	53.0416	18.9189	38.4711	6.29455	4.84509	19.4067	5.27432	7.33767	13.5234	30.0362	-105.122
3.41157	38.6596	28.4745	48.775	18.9074	43.5176	6.03003	4.47749	19.1433	5.76094	7.49872	13.4478	30.0467	-103.598
3.02345	36.324	31.139	49.5231	19.5735	42.8129	5.89138	5.13313	17.6775	5.51815	7.12776	10.7659	30.0598	-101.598
3.39876	37.6291	26.8038	58.1738	20.1227	41.1461	5.95412	5.7196	15.6257	5.5299	7.31285	13.5767	30.0519	-39.5988
3.77085	39.4661	20.6932	57.921	21.6381	38.9872	6.3934	5.76094	23.8259	4.84367	8.17448	14.9852	30.0424	-37.0284
3.68718	35.0276	23.8823	52.6032	21.3818	48.0036	6.08851	5.4594	14.2705	4.68887	7.72839	15.4718	30.0485	-58.2672
3.97087	34.6125	25.4976	53.6734	17.1518	49.6711	6.16325	5.20081	15.313	4.67544	6.87651	13.3093	30.0686	-94.3192
4.24016	34.1755	24.9889	52.9665	20.403	47.7881	6.20866	5.79272	19.1418	4.80106	7.69667	14.5162	30.0674	-92.4983
3.88689	33.7171	20.0812	65.0348	22.6999	45.2989	5.98094	5.78876	23.0551	5.14949	7.73294	16.3853	30.059	-90.6882
3.41325	33.2593	22.2903	63.0902	28.6153	50.5299	5.41476	4.85574	21.9072	5.38561	8.4137	17.3654	30.0506	-89.0762
3.03847	32.0904	21.4098	56.0588	34.7767	56.5256	5.333	3.79449	21.0817	5.50719	9.8339	16.9836	30.0586	-87.5057
3.25327	36.404	17.8245	58.7486	34.7119	55.9933	5.76161	4.11564	17.5963	5.53896	8.97217	15.0508	30.0521	-85.5907
3.32095	31.6865	17.42	60.2998	29.7291	54.4774	5.95949	4.86739	12.7156	5.5389	9.16843	14.7714	30.0438	-83.7172
3.37866	33.5469	17.7754	60.6583	35.6705	57.6247	5.60679	5.26005	13.2574	5.37627	9.25447	15.3378	30.0496	-81.8911
3.23386	29.4825	17.1758	61.7529	32.4721	52.4728	5.22629	5.32469	14.4317	7.17301	10.2878	16.9963	30.0528	-80.2828
3.51967	29.9831	17.0942	62.7797	33.5258	53.3988	5.49522	5.66008	14.11	7.35791	11.0687	17.1778	30.0455	-78.533
3.53036	25.6193	13.3667	68.451	39.4763	54.3089	5.43667	6.4125	12.9175	7.00783	10.2899	21.4214	30.03	-76.7842
3.80383	26.4216	12.3137	61.7418	32.4763	54.327	5.5909	7.39568	9.26987	7.10973	9.57155	21.7178	30.0232	-74.8424
3.66482	26.4077	11.9329	62.4576	33.9382	58.0351	5.62566	6.82686	9.32397	7.32568	8.51984	19.1168	30.0243	-73.009
3.21202	24.978	11.6925	54.489	37.2535	64.3523	5.26716	6.21442	10.2722	7.87226	8.86564	19.136	30.0182	-71.1865
3.02007	25.7252	9.7843	58.6737	40.9456	58.5109	5.05184	5.56772	9.32198	7.36427	9.85116	19.8216	30.018	-69.2203
3.40684	26.1463	10.9936	58.8589	42.9144	54.174	5.12517	6.88396	7.83433	8.3687	9.30222	23.7222	30.015	-67.2555
3.57432	24.9793	12.2487	59.0008	42.1295	58.1678	4.8806	6.67129	7.67334	7.98441	9.40208	25.8801	30.0223	-65.5271
3.63482	22.101	10.9077	47.2112	38.6904	57.7672	5.21208	6.77168	8.42022	6.81305	9.34548	24.0477	30.0303	-63.5858
3.83583	22.3426	10.3075	55.284	40.6741	55.021	5.65277	5.80121	10.0383	6.45658	8.8955	21.9854	30.0325	-62.147
3.47217	23.1437	8.79671	59.3334	48.808	58.7182	5.75674	6.61554	9.88858	7.80771	9.83487	24.9284	30.0489	-60.5414
3.20467	21.0449	7.01197	55.4988	44.9011	70.773	5.47941	7.38726	9.3293	9.50771	10.2044	27.214	30.0607	-58.7188
3.28858	22.3402	7.27296	52.7977	45.8561	65.157	5.46021	7.5461	6.35473	10.2048	10.4224	29.228	30.0654	-56.5013
3.27992	18.795	7.78034	49.8388	46.8292	58.2399	5.24939	7.51947	6.42136	9.87154	10.5235	27.6984	30.0487	-54.6461
3.25696	17.8945	8.25054	60.4303	48.5916	63.5688	5.91265	7.5559	7.39515	9.51124	11.4382	26.4083	30.046	-52.7719
3.49529	17.4328	7.99784	61.1196	47.5006	63.9839	5.80861	8.71731	6.548	9.20499	11.0496	23.4411	30.0337	-50.7885
3.09213	18.28	8.75416	63.5508	45.0506	57.2466	5.83686	10.0145	7.19124	9.44138	11.7947	24.9929	30.0208	-49.2866
3.19847	17.6135	7.72225	60.2375	52.263	67.697	5.97065	8.65825	7.24929	9.50257	15.71	33.4369	30.0297	-47.568
3.4007	15.8819	7.17741	58.6905	56.8134	64.8647	6.225	9.78738	7.62568	10.1466	15.7476	38.2157	30.062	-45.6999
3.32759	17.2602	6.57625	54.4419	51.6781	72.1176	5.7824	8.64396	5.93248	9.79935	18.5235	39.7291	30.0762	-43.8963
3.12573	17.7503	7.45433	50.4243	55.5208	67.9918	5.55889	9.00576	6.16254	10.5332	19.4653	41.2112	30.0601	-42.2405
3.40172	18.7438	8.22538	48.0349	54.1307	66.3137	5.14779	9.12675	6.62749	11.0083	17.9047	39.7029	30.0471	-40.1924
3.25651	17.42	8.42735	45.2524	49.4538	68.4254	5.47874	8.97599	6.20927	10.4213	17.0453	39.0825	30.0296	-38.21
3.48202	16.4648	7.67501	43.943	48.7829	59.5412	5.7785	9.48781	5.85617	9.96299	13.4926	43.3029	30.0157	-36.422
3.32448	16.949	6.70783	53.2403	52.6783	58.836	5.74138	9.45438	6.21591	10.8394	13.9633	45.6555	30.0233	-34.6491
2.96998	17.8798	7.60014	48.0764	58.2778	61.2561	5.60108	9.90457	6.2742	10.8312	16.3238	41.2418	30.0245	-32.6181
3.08261	18.1489	7.9487	51.329	59.8247	58.4144	6.14658	11.7399	6.40226	11.5768	20.1707	49.2055	30.0105	-30.538
3.14572	16.3747	7.89073	49.9666	54.7058	57.139	6.3544	11.3313	5.7206	11.0903	23.5698	43.9955	30.0016	-28.5922
3.30986	14.7055	7.89647	46.9763	50.4762	53.6403	6.58852	10.4514	6.20415	11.3164	23.3655	40.6617	30.0093	-27.0703
3.19681	13.8012	7.354	48.7066	59.9683	52.512	6.41322	11.6195	6.72258	11.892	24.4661	41.9462	30.0119	-25.4939
3.34893	13.6836	7.68942	42.2056	62.6108	55.0249	6.22952	12.2544	7.00877	13.6463	24.7029	47.7467	30.0215	-23.831
3.0006	15.0028	7.38216	39.432	56.4667	54.4144	5.74165	11.8071	6.45656	14.5793	27.6504	46.7999	30.0418	-21.72
3.78044	16.0563	7.81297	35.6116	48.4436	54.1643	5.22802	10.4821	5.85829	14.5327	31.5359	53.5216	30.0599	-19.6631
3.81302	15.2241	6.99767	35.2924	54.8301	55.4964	4.78524	11.7591	5.97253	14.58	33.6215	58.6352	30.0575	-17.6438
3.39672	12.8594	6.13062	30.3802	52.804	56.1522	5.22462	10.7489	5.77487	12.9099	33.7497	58.9908	30.0474	-15.8906
3.37307	14.0317	6.86383	31.8041	51.2224	52.6651	5.26667	11.0901	5.23596	12.6345	36.2833	56.9032	30.0464	-13.9673
3.42666	14.5759	7.20015	36.137	53.1311	46.5998	5.09715	13.1413	5.00548	12.8371	35.5675	55.2543	30.054	-12.3886
3.75164	17.9323	6.81338	42.8335	52.3161	40.7573	5.28505	13.1635	4.59522	12.8213	39.3193	56.88	30.0521	-10.3532
3.36061	16.7674	6.93788	43.5006	51.367	47.4318	5.61656	14.4683	4.33681	14.013	40.4662	60.3837	30.0544	-8.55519
3.01258	13.8904	7.51206	40.8998	46.8273	50.3092	5.66983	18.2452	4.91077	14.9609	42.3544	62.1247	30.0571	-6.49355
2.81789	16.5925	7.33903	37.1085	53.6716	49.8696	5.49562	19.4952	5.13422	15.6287	46.0533	63.7069	30.0509	-5.38199
2.76594	15.7602	7.29405	30.1301	47.6538	49.9717	6.0869	20.5653	5.11963	14.6527	49.6008	58.3214	30.0392	-3.65482
2.74424	18.4321	7.45595	29.6491	46.1063	39.4457	5.93919	18.6882	5.98843	15.9382	47.2139	63.5482	30.02	-1.59327
2.6943	17.1565	7.04029	29.6645	49.4748	36.5516	6.2023	16.1988	6.17242	16.5904	54.8241	65.1819	30.0099	0.114543

## Sheet: P17
ra l	oi l	oe l	ico l	mf l	es l	ra l	oi l	oe l	ico l	mf l	es l	Kippung	Rotation
2.26351	4.82296	8.79669	7.40831	23.6989	23.3553	13.2779	7.69361	3.83221	8.40686	49.6179	28.0002	30.0059	-0.790519
2.25128	4.85155	8.86192	7.24057	23.5676	21.1614	2.38833	6.68969	3.95357	9.72547	47.6447	29.6829	29.9808	-2.74738
2.04124	4.40474	7.97458	5.72595	22.1478	19.3685	2.24588	7.89958	3.84265	10.2886	45.0141	27.8086	29.9696	-1.00868
2.0854	4.11993	6.56588	5.47472	20.8942	17.7501	2.36015	8.44333	4.39944	10.5512	43.9463	28.6334	29.9821	4.18271
2.14448	3.48403	5.82298	4.58761	18.2703	15.0029	2.3145	8.2843	4.49548	10.7024	45.3455	28.3982	29.9988	7.28923
2.27234	3.37803	5.77524	4.23989	17.1281	14.3336	2.46689	6.64497	4.30197	10.0632	42.9515	28.9618	29.9987	9.08163
2.39873	3.6842	7.25028	5.83062	18.2747	16.0161	2.44062	6.70661	4.23471	8.89229	41.205	29.1896	29.9945	10.9379
2.24128	4.19349	7.67695	5.61154	17.6812	13.1796	2.51623	6.54443	4.19583	9.80235	43.7693	33.7831	30.0074	12.7731
2.22235	3.77697	6.77109	5.49848	18.8639	13.9249	2.25092	6.64577	4.24417	10.5734	44.9184	33.4939	30.0188	14.2389
2.19018	3.70569	6.50935	3.73984	16.9423	10.8825	2.21867	7.14801	4.07339	10.8655	44.027	33.4358	30.0002	15.7629
2.18119	3.39262	5.85229	3.73112	16.7234	11.6517	2.05904	6.90274	4.09055	10.9125	42.0766	33.1237	29.9664	17.3491
2.09529	3.42329	5.52982	3.23644	16.586	11.2223	2.19795	6.43135	4.44197	11.8906	42.0343	37.4082	29.9535	19.2387
2.41253	3.7608	6.59372	3.78414	16.2982	12.1024	2.78057	6.38268	4.59628	12.0379	41.0265	34.999	29.962	21.3595
2.3801	3.8105	7.39226	3.74603	14.052	8.43071	2.75543	6.42186	5.16463	13.0285	38.3145	36.8879	29.9828	23.3566
2.32834	3.61334	7.60381	3.70548	13.0834	8.44017	2.62043	6.9794	5.33092	12.6519	35.2729	36.0554	30.004	25.2855
1.98084	3.38588	7.65618	3.22255	14.0577	7.85494	1.99942	7.85707	5.68848	12.1738	35.1127	32.4096	30.0048	26.883
2.05145	2.94142	8.15021	3.29975	13.9292	7.19458	1.98866	7.20314	5.91823	12.1035	37.3492	35.423	29.9854	28.7008
2.13876	3.07631	7.82535	3.02896	12.9492	6.64098	2.12875	7.39782	6.80066	11.8961	35.2406	35.3748	29.9668	30.5674
2.21363	3.42616	8.30578	3.0641	11.6998	6.25679	2.50254	8.72307	6.43984	11.3095	35.0611	35.2713	29.9608	32.5482
2.33141	3.73781	8.26466	3.11238	12.1649	6.35	2.92561	9.08091	6.47238	12.4986	37.1841	31.8109	29.9714	34.06
2.23084	3.96879	7.49503	3.21909	11.2187	6.62845	2.84559	10.1668	8.38234	12.9164	33.9904	31.2677	30.0067	35.77
2.23244	3.72914	6.86933	3.1452	9.97129	6.7889	2.83042	8.8627	8.85382	12.8693	31.5942	36.2055	30.0123	37.4239
2.23715	3.62446	5.70963	2.65213	10.441	6.05114	2.82001	9.27576	9.73589	13.0807	30.621	35.6713	30.0048	39.3048
2.40934	3.5919	6.64	2.85626	10.6981	5.21418	2.60178	9.72754	9.19554	13.507	33.7854	36.644	29.9956	41.2295
2.47145	3.6861	7.56038	3.06278	10.0758	5.51974	3.16036	10.1522	9.96258	14.7447	28.171	35.357	29.9978	43.3479
2.2697	3.6942	7.68873	3.00216	9.96916	6.07301	3.3313	10.8365	11.4022	16.0325	27.3849	33.2474	30.0033	45.2747
2.32943	3.53708	6.17336	3.00926	9.01526	5.62251	3.3036	10.3455	13.405	14.2322	29.608	32.8057	30.0093	46.979
2.43092	3.55863	6.69735	3.15274	8.42826	5.72504	3.48015	13.5162	14.258	13.4031	27.1236	34.8499	29.9994	48.81
2.48972	3.72355	6.86245	4.16067	9.17113	6.12873	4.03921	16.1153	15.1477	13.3315	28.4049	28.8413	29.9795	50.55
2.47349	3.65384	6.26019	4.11904	9.03403	5.77614	3.98353	16.5327	16.1996	12.4174	28.6543	30.0158	29.9788	52.6254
2.31667	3.27964	5.06916	2.87714	8.43354	5.5232	3.68891	14.4793	14.7854	13.3639	27.1786	30.4492	29.9793	54.5374
2.17255	3.23417	5.56899	2.43456	7.39973	5.51215	3.72853	17.6158	15.6618	14.2963	23.6795	33.4924	29.9799	56.2294
2.26056	3.41642	6.23898	2.58472	7.05578	4.81966	3.74626	16.9544	19.3536	14.0335	20.5646	32.297	29.9821	57.7516
2.51694	3.581	6.37355	2.56944	7.39578	4.61543	3.77469	16.447	22.859	13.5868	20.6572	30.2638	29.9658	59.4814
2.4464	3.65407	6.11099	2.51793	7.3189	4.63176	3.51204	15.4466	18.3913	12.9039	19.6137	28.4972	29.9625	61.2581
2.53235	5.39809	6.26697	3.62829	6.31933	5.06577	3.82213	15.2041	23.7215	14.9084	15.6199	29.1139	29.9747	63.1689
2.82624	5.52525	5.59745	3.99343	6.93715	4.67851	4.27916	19.9712	21.8931	15.2406	15.8265	29.9146	29.9833	65.2057
2.61333	5.41839	5.82371	3.91676	6.89985	4.57089	4.95949	22.9923	23.7908	14.995	16.3154	28.8565	29.9774	66.9897
2.387	3.83816	5.7235	2.09884	6.30435	3.90195	4.97934	23.3675	26.5892	15.029	17.4954	27.4051	29.9683	68.9221
2.13793	4.09175	5.94526	2.08855	6.69061	4.47789	4.38151	20.1242	25.4447	17.0173	17.5967	29.3124	29.9704	70.6899
2.15302	4.2991	6.11065	2.06147	6.23265	4.79346	4.3149	19.6864	23.9682	17.2419	17.2517	24.6055	29.9844	72.7539
1.9665	3.78425	6.35902	2.26814	5.67923	4.94599	4.18986	20.4762	23.2365	15.0953	14.8083	23.7775	29.9929	74.5398
2.19664	4.66371	6.20183	2.79512	5.68759	4.44126	5.61299	20.2241	23.0344	15.5846	14.3628	23.2164	29.9979	76.2795
2.4613	4.80376	7.64137	3.20719	5.68274	4.55177	5.56353	22.4849	22.1685	14.444	13.8049	26.6563	29.9757	78.0258
2.52276	4.45848	7.95461	3.4729	4.84492	4.15666	4.91361	22.4018	23.5733	15.9927	12.0003	24.6645	29.9675	79.9487
2.44192	3.9357	6.35757	2.65226	4.5318	4.29201	3.77073	19.6102	23.6927	15.7396	12.1859	21.357	29.9625	81.8444
2.63218	4.17287	7.33552	2.26302	4.46348	3.72707	4.23824	19.621	23.4409	16.3403	12.3878	19.8271	29.9548	83.5555
2.78796	4.29011	7.98104	2.21677	4.80871	3.41025	6.15151	19.7429	24.5385	15.0755	12.66	20.9742	29.9605	85.3476
2.66732	4.25644	7.50182	2.05681	4.89932	3.72849	7.84257	20.2093	28.0464	17.2278	11.3805	20.1284	29.9697	87.0351
3.05839	4.72875	7.43251	3.24433	5.58825	4.09457	10.2215	21.799	30.7897	15.2248	11.2839	20.6153	29.9813	88.5627
3.03291	5.09884	8.51595	3.25888	4.73314	4.11283	10.8743	24.453	28.7692	14.2586	9.10143	18.5321	29.9969	90.2393
2.74049	5.45385	9.72493	3.13751	4.40017	3.65194	10.1085	26.0586	28.9249	13.883	10.1333	18.372	29.9991	91.8318
2.82712	5.21521	10.145	2.28425	4.10464	3.39435	10.9998	26.6648	27.8241	13.7716	9.52693	15.2771	29.9943	93.7359
3.35068	5.40491	9.76483	2.3418	4.2225	3.57169	14.4183	26.6222	28.995	13.453	9.54716	14.5712	29.988	95.8496
3.82467	5.27504	9.7944	1.92086	3.75796	3.61093	16.5654	28.5912	27.8317	13.8051	8.14684	15.6806	29.9937	97.5469
3.48567	6.17795	9.38913	5.92399	3.57499	3.58711	15.9567	29.9608	33.03	14.0429	7.17138	13.4646	29.9952	99.3868
3.63767	6.67327	9.59495	6.56359	4.39658	3.89223	17.5366	33.029	33.3797	15.4121	7.09759	11.6634	29.9806	101.177
3.32271	6.75214	9.20274	6.44508	4.75482	3.62282	21.1005	32.6987	32.6731	15.4047	7.55496	12.1607	29.9763	103.051
2.9664	5.67352	10.252	2.15524	4.33903	2.615	22.1541	34.7761	34.9077	14.5722	6.93173	10.2249	29.9746	104.606
3.74796	5.83925	12.9687	2.30397	3.89844	2.55175	20.0017	34.8191	32.5692	14.4999	6.2572	12.069	29.9782	106.32
4.60049	8.22903	16.2479	2.25902	4.08848	2.9202	22.9238	36.2085	38.7706	14.4235	6.186	11.5156	29.9696	107.995
4.8552	11.0902	14.2828	2.2465	4.1982	3.06593	27.973	38.3528	34.4426	15.8762	5.9167	10.9761	29.9579	109.936
5.24536	11.9648	16.3626	2.74674	4.10959	3.52497	26.3316	37.5408	34.8601	15.5457	6.16175	10.4511	29.9687	111.878
5.88362	14.1551	17.7365	3.53529	3.89426	3.6709	27.0153	33.7965	37.2318	13.2033	6.02658	6.38328	29.972	113.677
6.05241	12.9827	21.8184	3.48549	3.71443	3.59007	25.6588	30.1729	33.2124	14.0798	5.45486	6.60053	29.971	115.525
5.03366	13.4311	24.0527	2.32907	3.14253	2.55852	23.3263	30.4544	36.0096	13.9848	4.34808	5.43782	29.9639	117.254
5.44608	16.6872	23.9152	2.64479	3.08274	2.77023	21.4772	31.5392	33.9026	13.8863	4.22466	5.82194	29.9692	119.034
5.11104	17.636	24.225	2.63531	3.22482	2.86837	22.0557	32.7982	38.0881	14.7097	4.30254	6.10982	29.9596	121.049
5.74572	15.8539	24.4121	2.84478	3.32726	2.82621	19.6377	32.3573	36.7673	14.4874	4.44275	5.5775	29.9608	122.885
6.5715	19.5457	23.0627	3.2138	3.38895	3.17935	21.225	29.2853	33.7927	14.432	4.78806	3.92853	29.9662	124.728
6.01177	20.7703	24.336	3.9205	3.60548	3.41168	21.6582	38.4908	34.8993	15.257	5.00442	4.98346	29.9693	126.673
6.94426	20.3652	25.6153	3.84267	3.88706	3.29304	21.7601	38.7499	36.9536	12.3021	5.15536	5.09746	29.9753	128.353
6.78834	20.4201	32.3257	3.14625	3.55039	3.26384	26.9893	30.8968	36.6543	12.42	4.63814	4.66714	29.9819	130.129
6.80084	24.2445	34.791	4.95909	3.30044	2.96575	29.2805	34.0848	34.7177	11.8077	4.46239	4.94542	29.9701	131.743
6.83017	24.8278	28.7937	5.64292	3.33927	3.13141	30.8592	39.8339	40.0856	13.7715	4.65683	4.97851	29.9531	133.605
7.34599	29.5002	29.7521	5.87214	3.15141	2.6602	29.8051	38.691	40.4432	13.8379	4.45969	3.80639	29.9393	135.509
7.39552	25.0898	31.7326	3.21729	3.44741	3.00976	25.8706	39.6556	32.8269	11.4964	4.87394	3.7013	29.9315	137.492
6.77661	25.1848	33.849	4.31795	4.12868	3.94184	24.7953	39.7592	32.0829	10.4431	5.58565	4.15934	29.9252	138.828
6.40345	26.7928	35.0231	4.7154	4.2282	4.09271	28.0593	33.1535	35.4666	12.4663	5.53304	4.203	29.9158	140.624
6.95004	25.7682	32.3823	4.13395	3.65391	3.51009	30.7631	34.7569	33.1192	10.1917	5.52373	4.04466	29.9143	142.343
11.1912	31.4808	42.4237	4.31371	3.28812	3.32451	41.8133	43.9582	39.2798	12.1934	4.97525	3.97842	29.9385	144.23
9.92987	35.5657	44.6214	4.55141	3.98103	3.31983	33.7383	39.9203	33.0836	10.6997	5.41623	4.39402	29.9505	146.207
10.0948	39.8471	41.6653	4.66508	4.8408	3.11298	33.8951	39.8984	35.0733	10.6918	6.30334	3.90834	29.9494	148.056
10.256	43.6144	40.3935	5.18099	5.10732	3.52381	34.0247	39.8524	34.5541	10.4955	6.09846	3.83969	29.932	149.928
10.4135	44.7719	43.8431	4.79291	5.25964	4.29469	43.468	39.7824	36.4282	10.8222	6.55031	4.93057	29.9169	151.714
10.5671	34.2418	44.5911	4.73025	4.45393	4.27299	39.5285	39.6889	42.1024	10.7471	6.57826	4.8629	29.9052	153.242
10.7166	34.7972	45.0481	4.69164	4.37421	3.11365	34.2519	39.5724	39.1454	11.1376	6.00858	3.60034	29.9033	154.697
13.8641	35.3374	38.0579	5.04489	4.55391	2.91244	34.2742	39.4332	32.7713	11.1007	6.16598	3.42966	29.8938	156.655
12.0426	35.8619	41.0021	4.96512	4.55065	3.04012	42.3505	39.2717	31.7425	11.2883	5.87545	2.96361	29.8851	158.652
13.4236	42.1414	38.3289	5.1794	4.06411	3.27653	34.2404	44.2562	33.3135	10.9288	5.67552	3.46958	29.8854	160.624
11.2706	40.6811	35.9449	4.59294	4.88541	3.90264	34.1847	38.2607	31.9298	9.21225	6.68413	4.27753	29.8787	162.398
11.3975	44.6779	41.195	5.60243	5.04894	3.54854	34.1037	45.6245	36.1061	10.4197	6.28675	3.80094	29.8794	164.097
11.5194	47.5187	44.3945	6.26866	5.30345	2.72194	42.5735	43.9265	37.2064	10.9905	6.79844	2.68624	29.8767	165.859
14.29	45.6396	42.5056	6.62187	4.27328	2.97638	37.0683	36.3846	36.2633	9.62369	6.14589	2.53923	29.8919	167.675
14.0952	46.3033	42.4078	5.832	4.70017	3.43884	30.7746	33.1043	36.0732	9.50574	6.86131	2.81056	29.9047	169.327
14.0416	39.0569	46.2106	6.36485	5.21726	3.4869	31.5463	34.6023	39.8173	10.3105	6.88566	3.02348	29.912	171.205
14.0873	39.4404	54.6219	7.16394	6.13115	4.07584	33.3723	39.122	35.9775	9.4203	7.11637	3.77609	29.9024	173.178
14.3861	39.8047	53.8869	7.26922	5.93505	3.84736	36.5496	44.454	37.2008	10.2923	6.84389	3.62939	29.9097	174.878
14.4383	40.1492	46.3395	6.77729	5.24204	3.44089	37.2849	36.5534	41.5278	10.3932	6.4746	3.43565	29.9078	176.457
12.9678	40.4739	48.9635	6.65333	4.74053	3.13426	37.5183	36.1843	41.2888	10.6316	6.4338	2.67769	29.9148	103.255
13.7689	40.3368	39.5874	5.77878	4.54641	3.12048	34.6524	33.2048	31.1784	7.49612	6.4727	2.69243	29.9191	-40.5489
13.8686	43.197	45.1455	6.36857	4.48805	3.57798	34.2626	36.6525	33.7853	6.95354	6.06257	2.78817	29.9105	-177.657
13.4826	44.566	43.2725	7.38236	5.45022	4.09966	35.6523	40.8424	44.184	8.73308	6.42853	3.52915	29.8976	-175.842
13.5119	44.7244	46.9216	8.17666	5.38511	3.99509	32.8564	42.5588	36.3131	10.7101	6.14436	3.85601	29.8914	-174.312
14.2681	44.9539	50.9367	8.04066	5.47296	4.07573	33.8141	42.6775	35.9918	8.47889	6.64791	3.44231	29.8873	-172.748
15.3554	44.2353	51.2302	8.66442	4.62855	4.03463	35.3368	39.7868	35.657	8.31737	6.01726	2.99753	29.8956	-170.958
14.915	44.0804	56.8237	9.47532	5.2993	4.40223	33.8091	36.4007	35.309	9.57345	5.65918	2.7698	29.8949	-169.163
13.4876	43.5895	58.5687	10.7222	5.12091	4.47098	31.877	29.9973	34.9484	9.34934	5.30697	2.7872	29.8873	-167.549
10.12	40.5698	61.6903	11.0044	5.24556	5.07841	29.4893	30.9942	38.849	9.26661	4.88333	3.76238	29.8793	-166.247
10.9802	39.0113	64.7288	12.0609	6.2849	5.42083	30.6059	29.6807	36.413	8.66829	6.13491	3.84711	29.8802	-164.464
10.9922	42.9051	54.3168	8.54226	6.83694	5.02934	33.9735	33.1809	35.5257	7.18962	6.90756	3.31925	29.9079	-162.282
10.6124	44.2002	54.6796	12.3252	6.6937	4.30013	32.5401	29.3049	39.5491	8.28674	7.73684	2.57523	29.9306	-99.2677
10.6487	37.672	55.0171	9.68594	6.5167	4.18981	28.4527	31.8447	36.1758	8.91584	8.27531	2.66372	29.9318	-95.6336
13.6763	42.4455	55.3287	9.23428	6.2367	4.21946	25.6471	32.5517	29.283	7.10015	8.1678	2.73285	29.9195	-100.953
12.6951	44.1013	55.6141	11.4611	7.12552	5.42851	24.7183	32.639	33.179	5.99636	7.98824	3.2586	29.9201	-155.283
11.9687	37.4766	63.7465	12.3207	7.07082	5.67039	23.406	26.6145	31.6545	7.26396	6.91977	3.54839	29.9215	-153.54
11.8317	35.5995	65.1979	13.2987	7.73707	5.74202	23.2684	22.3551	31.1982	8.40052	7.34761	3.51848	29.9148	-151.496
12.0237	34.3229	50.7146	10.8681	5.84787	5.00084	22.3665	19.1351	38.3473	7.93538	5.99172	2.68296	29.9195	-149.867
12.3567	33.3766	48.6129	9.73	6.45798	4.86626	24.9707	19.8444	35.7631	7.03382	6.80925	2.76065	29.9148	-148.079
12.0774	42.4821	48.0868	7.8313	6.85848	5.0533	23.1386	26.8895	33.6033	6.56511	7.20786	2.96015	29.9067	-146.594
12.5474	31.1192	54.3512	9.07074	7.70729	6.88638	22.6164	28.9171	30.1844	5.54059	7.7269	3.38415	29.9113	-144.893
10.2179	31.8533	56.1676	9.05484	6.04986	7.27874	20.8861	28.5365	26.6869	5.49986	6.54099	3.53039	29.9288	-142.954
11.1178	34.7219	56.6748	9.29321	5.99535	6.16634	20.5944	21.208	25.5047	5.62661	6.73979	3.00455	29.9352	-141.181
11.9799	33.0716	51.2159	9.22732	5.64913	5.1314	17.6156	19.8414	26.1723	5.70827	6.15431	2.5819	29.9289	-139.379
11.6913	30.6267	47.4348	9.9782	6.21535	6.78637	17.4552	20.2673	24.8137	5.68412	5.98696	2.59148	29.9297	-137.467
11.2148	29.9615	56.9151	9.75744	6.67485	7.92922	15.9936	18.7759	23.088	5.36152	5.76374	2.66262	29.9364	-135.721
10.975	32.208	56.859	9.33787	6.68127	10.0772	15.1154	17.0686	20.8497	4.82034	5.76442	2.72483	29.9365	-134.092
9.9208	32.7781	56.773	9.18752	6.96476	11.5075	13.0774	19.0558	25.2097	5.29536	5.69447	3.28935	29.9277	-132.19
11.9242	40.8636	46.4903	12.9209	6.79599	11.1485	14.0615	19.493	27.0001	5.56876	5.57428	3.81068	29.9316	-130.401
9.3123	42.7037	55.5877	9.81272	6.09706	13.3961	14.6381	20.0508	28.804	5.47201	4.97115	3.26955	29.9445	-128.508
10.9643	41.307	58.9208	10.5793	6.38511	13.3672	13.3145	17.2373	29.3317	4.76377	5.1927	2.70687	29.9569	-127.278
10.6121	34.9004	47.2762	10.4282	5.84416	9.29366	14.406	18.5301	28.315	4.49132	5.71833	2.74447	29.9529	-125.827
10.1738	35.5549	49.413	13.2278	5.35161	13.7123	13.0229	18.2682	25.94	4.82179	5.50742	3.1839	29.9511	-124.289
8.98262	31.9639	51.0713	12.9162	6.22352	14.1341	9.57762	15.7891	22.7542	4.76033	6.08107	3.84322	29.9557	-121.892
9.87571	32.1541	48.3169	13.7551	6.34055	13.3395	9.42011	13.6882	18.8522	4.53211	5.55192	3.82548	29.9503	-120.064
10.0315	34.8749	49.9506	11.6439	11.21	15.0772	9.07387	13.8123	13.6526	3.54267	4.84024	3.16442	29.9417	-118.376
10.3275	34.4543	45.843	11.6941	7.39121	12.7549	6.77398	14.0602	16.4281	2.65715	4.77546	2.81923	29.9257	-116.457
11.5996	39.8504	53.5068	15.5178	8.70606	14.5871	7.17843	19.7089	16.9208	2.84863	5.52122	2.9641	29.916	-114.404
11.9962	37.5095	54.5901	15.8505	12.8949	15.9576	6.87976	19.6287	15.4663	2.48916	4.97149	2.89276	29.9117	-112.257
11.2087	33.6919	53.7634	15.0537	13.4883	15.7243	6.90812	15.4692	12.9354	2.82527	5.44593	3.59261	29.917	-110.556
9.99859	31.3091	55.0232	16.5558	11.3668	18.2059	6.05582	14.9084	12.7126	2.9726	5.82194	3.73933	29.9233	-108.905
10.868	32.5612	51.9966	16.8713	11.9864	18.8653	5.46253	14.7572	11.0251	2.91942	5.59881	3.71522	29.94	-107.377
10.5825	31.5461	55.8644	17.1872	12.4506	19.5344	5.46491	14.4912	11.2085	2.49356	5.31078	2.91799	29.9522	-105.792
8.06808	31.6015	46.6805	16.7829	11.6867	20.2126	4.97071	14.5476	11.0073	2.58012	6.10304	2.85558	29.948	-103.915
9.75054	37.4165	40.4136	16.0966	13.7204	20.773	4.99417	13.2336	11.4224	2.98752	6.33709	3.09565	29.9528	-102.291
11.0647	41.0448	42.3501	19.15	15.347	22.2722	5.15961	14.4722	15.2086	3.30812	6.87088	3.13389	29.9468	-100.632
10.8715	42.5534	43.8398	20.1711	15.2252	24.3126	6.25954	14.2463	15.7548	2.85539	7.16929	3.37659	29.949	-98.8237
10.106	39.3047	44.4693	16.7383	16.0308	24.5413	6.18624	14.2986	13.2809	2.49361	6.95587	3.14495	29.9553	-97.0097
8.6977	38.6433	46.0084	17.2455	16.1597	24.6678	6.1276	12.0503	11.4538	2.66236	6.70635	2.88334	29.9684	-95.1591
7.50448	33.3385	49.2462	20.0581	16.5497	23.4659	5.55583	10.7018	11.9312	2.83314	6.84094	3.29254	29.9764	-93.334
7.62384	32.2401	45.9649	19.6011	16.8473	23.4907	5.53473	10.5852	11.8962	2.93535	7.45728	3.45274	29.9817	-91.2334
8.39624	32.3336	51.9688	21.0568	18.7946	28.1687	5.58891	12.1838	10.4765	2.90854	7.91645	4.2828	29.9882	-89.5704
7.8345	27.4644	53.3444	18.1091	22.362	27.0347	6.23658	11.9054	9.38748	2.77702	7.42084	3.98906	29.9794	-87.8847
6.48507	27.855	44.8483	17.9084	18.8187	23.2117	5.486	10.8085	10.1525	2.63334	7.87892	3.71911	29.9605	-86.3558
6.70152	27.5664	44.6179	20.6284	22.5191	25.2994	4.69986	9.506	10.905	3.25484	10.1974	4.0211	29.957	-84.4258
7.27579	29.1991	42.8359	24.4635	27.1133	31.0322	4.15504	10.2559	10.0796	3.19333	12.3754	4.58859	29.9719	-82.523
7.55696	27.7234	41.99	22.9772	26.4339	31.9796	5.02957	10.9047	10.439	3.4542	11.1684	5.64661	29.9809	-80.67
7.16515	25.6646	50.4682	20.9374	27.2073	26.756	5.53984	11.7436	11.5718	3.33435	10.6561	6.91897	29.9743	-78.8925
6.30815	23.0503	41.0438	20.004	27.8296	27.7629	5.77975	11.9581	10.3742	2.9845	10.4663	6.52777	29.9658	-77.0087
5.97192	25.6996	37.747	22.6192	30.0332	32.5509	5.2587	16.7311	10.2238	2.92131	11.4576	6.20755	29.9569	-75.3864
6.22991	23.2571	37.3202	24.1675	29.6857	31.7733	5.02312	17.4173	9.15678	3.03656	11.4007	6.58046	29.9681	-73.805
6.31518	20.3663	37.0299	23.6873	28.6612	30.5484	4.55635	15.9795	9.81692	2.95959	11.64	6.52137	29.9809	-72.4009
5.6232	17.8549	40.4739	22.6823	30.8497	31.5134	4.76202	17.4886	10.956	3.21934	13.044	6.33038	29.9784	-70.4433
5.74992	16.9755	44.7089	24.2374	30.92	32.3097	4.5158	14.0759	11.8502	3.31547	14.0952	6.57611	29.9747	-68.2812
6.64921	19.3171	45.0929	25.1742	31.2894	34.8653	4.82575	13.0609	11.6828	3.2355	16.8972	7.05038	29.9762	-66.1383
7.40541	21.1935	34.8569	25.5991	31.9934	34.2323	4.70813	15.2722	9.73424	3.33265	17.0714	6.99556	29.977	-64.4518
6.79936	20.9929	35.98	22.9969	33.0331	32.0427	4.23428	17.9441	8.87001	3.00864	14.9014	7.4836	29.9859	-63.0462
5.54672	18.0071	34.9367	24.7352	33.3577	33.4595	4.35068	15.6031	8.74054	3.49622	17.2551	7.7349	29.9964	-61.1558
6.11718	19.2599	36.2927	23.9675	38.1486	34.6224	4.61244	16.3728	11.2425	3.65698	17.6527	8.59853	30.0063	-59.2853
5.47516	18.8427	32.9307	24.0934	38.6368	36.5984	4.62674	14.6958	10.6362	4.2915	18.1464	8.55819	30.0029	-57.3215
4.69788	18.384	25.2738	26.5257	39.1642	38.0508	4.26704	13.5353	11.5869	4.30205	17.0061	8.40208	29.991	-55.328
4.45328	16.598	25.4512	23.043	37.8283	38.494	3.94187	14.3237	8.20515	4.40691	16.0913	7.53147	29.9878	-53.5926
4.27896	14.9888	25.0017	23.1915	38.8489	38.903	4.28017	16.5353	6.64243	4.66719	18.2109	8.96177	29.99	-51.8503
3.55924	14.0217	26.9902	24.4134	38.6911	37.5096	4.52338	15.6903	7.22464	5.23807	18.1276	9.21418	29.9864	-49.9499
3.77266	12.913	26.8828	23.0484	36.8636	38.9964	4.25902	16.8402	7.33839	5.65756	19.5072	9.06864	29.9752	-48.1344
3.92575	12.9908	23.8095	22.3974	35.8436	36.9218	3.95306	16.9588	6.9289	6.10143	20.7567	10.8112	29.9704	-46.4771
4.16542	14.1946	19.5339	24.6956	37.6049	40.1477	3.98767	15.6623	7.59096	6.2775	22.3052	11.1208	29.974	-44.5029
4.28308	14.0336	18.0079	25.6515	39.92	40.3482	3.74563	13.9859	8.51527	6.45087	22.6893	9.09021	29.9855	-42.7318
4.11842	14.5669	17.0058	23.1767	39.8949	38.4617	4.06843	13.9374	8.73013	5.96786	24.602	11.5991	29.9925	-40.8107
3.92157	13.7948	17.6513	22.648	40.8164	38.787	4.2159	15.6539	7.256	6.67021	27.5377	13.4879	29.9864	-39.2387
4.55808	18.9138	19.5138	25.4884	40.9768	40.4577	4.53482	15.8096	8.09425	6.03842	30.2726	14.9934	29.9824	-37.2696
4.15281	19.4269	20.4201	26.1264	41.1959	36.8728	4.09064	15.0328	9.43836	5.98252	28.2797	13.9359	29.9884	-35.3235
3.81828	17.1591	18.9655	21.758	39.4366	36.2476	3.43964	15.558	9.02927	5.80495	30.3673	15.6733	29.991	-33.4989
3.55916	15.3378	17.0599	23.1424	40.9636	41.7603	3.79443	16.6542	9.15891	5.53128	33.5212	20.3831	29.9686	-31.5683
3.94686	16.1184	18.101	22.7888	44.5499	40.1922	3.95601	19.0459	8.09048	6.69428	29.4679	17.8337	29.9702	-29.5849
4.14472	17.3766	16.6986	21.7685	40.1471	39.9101	3.97692	19.0233	9.13838	7.3121	35.7314	18.8842	29.9807	-27.6981
4.51539	16.8767	14.36	25.0118	42.4483	38.335	3.85716	17.0183	11.2423	7.41324	31.7854	24.1111	29.9763	-25.8672
3.90903	15.6464	13.2816	25.4833	41.721	40.424	4.0028	16.1432	11.3798	7.64389	33.0179	24.5566	29.9707	-24.1358
3.52024	15.0028	12.2839	23.2479	37.8362	39.9809	3.76705	15.4638	10.6229	8.28407	38.9517	22.4474	29.982	-22.1613
3.37145	13.6034	12.5226	20.5042	38.0471	37.9987	3.76601	15.2347	8.38413	8.66587	40.5913	27.6062	29.9961	-20.3261
3.66902	11.7291	13.9867	21.0497	35.7085	38.2209	3.75278	14.8084	8.50711	8.98832	37.0309	26.6021	29.9942	-18.589
3.4506	14.238	13.6875	20.5301	37.7685	33.3094	4.03248	14.2247	8.68267	8.39536	41.5562	25.5398	29.9854	-16.8053
3.28707	13.935	12.4588	16.746	35.5167	35.6401	3.62953	14.4065	8.62818	8.45262	39.2385	26.1886	29.9713	-15.0824
3.46895	13.0153	13.4863	19.5811	35.6454	34.6573	3.638	15.971	8.31086	8.67115	36.9214	28.4465	29.9678	-12.9279
3.63621	12.8879	13.1137	19.2492	36.4952	31.1106	3.63007	15.6104	9.33558	9.48918	43.184	27.7793	29.969	-11.3186
3.36622	13.448	12.8639	17.7122	31.1087	35.7622	3.65393	17.2392	9.77783	10.0888	44.878	29.7171	29.9793	-9.43325
3.43518	12.3586	12.3626	16.2611	33.7339	31.0613	3.66138	16.5701	9.38522	11.1161	45.3426	36.5166	29.98	-7.35987
4.04082	12.244	12.096	15.07	33.6803	29.6326	3.43466	18.4002	9.08369	11.2453	46.5554	38.6016	29.9597	-5.32222
4.15535	12.7627	12.1285	14.7163	34.2497	26.5626	3.90202	17.9162	8.86974	13.3615	47.1564	37.9048	29.9384	-3.31174
4.18825	13.2461	12.2741	17.2973	32.1454	23.2821	4.3059	16.823	9.52483	13.9143	47.3354	41.6645	29.9547	-1.61538
3.65146	11.0983	11.9293	13.6399	28.8741	23.1326	4.21889	15.5943	9.77254	13.304	49.1957	40.2355	29.9618	-0.0311244

## Sheet: P18
ra l	oi l	oe l	ico l	mf l	es l	ra l	oi l	oe l	ico l	mf l	es l	Kippung	Rotation
3.31971	14.2817	4.53335	11.4337	27.7909	23.1414	3.60466	11.245	12.2448	10.8485	31.4355	20.53	30.037	0.182756
3.22151	14.7093	4.86494	8.1085	30.2401	23.016	3.54264	11.6722	11.9486	9.0633	33.1362	22.597	30.0369	1.9787
3.43048	12.1542	4.3601	8.19098	29.2761	20.8359	3.80173	12.6839	5.6135	10.0904	29.1803	20.2549	30.034	4.12936
3.44148	12.7883	4.84538	8.28276	21.5715	18.3037	3.53935	12.3211	6.42451	11.0789	30.0893	21.9934	30.0252	6.07803
3.41367	11.9658	5.02604	9.07431	24.3921	19.7098	3.6347	10.8439	6.31163	12.5688	36.2048	21.0603	30.0072	7.66103
3.2332	11.5774	5.50983	8.84712	25.6463	18.0604	3.49936	10.9743	5.6856	12.7076	36.6574	20.194	30.0032	9.39912
3.20406	9.88069	4.5471	7.32974	23.6758	16.1245	3.59925	12.4085	5.85513	11.2973	37.3915	21.9968	30.002	11.2966
3.2014	11.7153	5.82692	7.54544	19.2113	16.8025	3.42067	12.678	6.4898	10.8861	31.7653	21.6735	29.9957	13.2154
3.14071	13.2094	5.64527	7.50893	14.8269	16.6796	3.40928	11.8373	7.55446	11.1852	31.6115	21.1148	29.9916	14.9002
3.09345	12.9661	4.4748	6.91124	15.7552	17.8005	3.25357	11.7092	6.10709	11.1073	31.5414	21.0396	29.9858	16.7223
3.26362	11.593	4.82569	8.20452	16.8906	15.2809	3.38233	12.2933	7.18178	11.1454	31.8527	21.2371	29.9895	18.4932
3.25799	12.1259	4.97574	8.26848	16.1867	11.6168	3.6863	14.0486	8.18962	11.1464	30.1342	20.0533	29.9956	20.6086
3.29821	14.1584	4.44868	8.46181	14.0707	14.0104	3.86321	15.9532	8.11694	10.7843	34.0712	21.3283	29.9831	22.377
3.13972	17.0775	4.89845	7.15127	14.6359	15.5664	3.81858	16.6161	6.48007	12.5973	36.1461	21.4312	29.9854	24.2477
3.19007	18.171	5.34589	6.37429	14.9468	14.1735	3.52247	15.4025	5.59354	12.4732	34.4664	21.8942	30.009	26.0356
3.13762	15.7105	5.17073	6.5352	14.1857	12.5289	3.24723	13.7967	4.7869	12.1009	32.9774	21.1745	30.0347	27.5833
3.16539	16.4276	5.59153	6.12202	12.3316	10.9887	3.1679	14.2942	5.55774	12.1168	29.6656	20.4113	30.0319	29.2284
3.10511	14.7227	5.3013	6.19479	11.0849	11.1365	2.96993	14.199	6.02567	11.4988	25.6888	20.4778	30.0257	31.2304
2.98931	14.8561	5.41504	6.93321	9.68379	10.4814	2.9233	13.8454	6.1321	10.4863	24.3686	20.0754	30.0429	33.0742
3.06141	15.4512	5.61767	6.29964	9.5506	11.1665	3.09352	15.1454	8.35872	10.2335	23.1948	17.5566	30.067	34.6702
3.26416	15.136	5.28033	6.6059	9.79472	12.0677	3.40545	16.5948	8.13652	10.2774	24.8091	21.2876	30.0731	36.1668
3.55173	11.8142	4.72549	6.17106	10.184	12.3191	3.60071	15.6826	6.88101	10.1294	26.143	18.2736	30.0495	37.799
3.62636	11.2067	3.50228	5.67979	10.3679	13.6271	3.80144	13.596	6.45466	10.6472	28.8001	20.3309	30.0291	39.7416
3.48776	9.29232	3.96849	6.86253	9.41369	12.3382	3.87952	13.7292	7.64887	10.4123	26.6188	17.3385	30.0332	41.7287
3.52754	8.52799	4.46105	6.69232	8.82961	11.7288	3.70047	15.5441	8.15293	11.1923	22.1912	17.4537	30.0493	43.6872
3.56676	8.99923	5.26132	8.71843	8.95313	13.2343	3.97258	16.4673	7.67498	11.6146	21.0852	16.5151	30.0445	45.437
3.51381	8.92064	4.7947	8.15204	8.86871	13.796	3.71702	17.7587	7.80959	10.9665	20.346	19.1455	30.0456	47.3116
3.33565	8.24052	4.76723	7.23413	8.57818	12.5283	3.75955	17.8462	8.37351	9.4663	21.0817	17.4079	30.0653	49.5123
3.50212	8.48636	4.88482	7.64691	8.41959	11.6814	3.7754	19.1014	8.37436	10.6865	23.1807	17.6445	30.0798	51.473
3.622	8.11356	5.41681	7.79773	8.97765	10.9727	3.73468	18.4058	10.3423	10.5131	24.2524	14.6146	30.0624	53.0162
3.89753	13.2268	8.40549	11.5663	8.51147	11.3678	3.48876	23.4146	15.6721	11.5701	21.1624	12.8163	30.0423	54.555
4.17666	18.1516	5.64516	12.768	8.24133	9.3336	3.8063	26.147	17.5133	13.1941	21.2878	12.5263	30.0335	56.4022
4.22962	17.7425	5.78421	8.59475	10.4872	11.2356	4.34839	26.7705	16.4425	12.2794	21.8319	14.1944	30.0248	58.6085
4.05912	11.3886	9.45652	11.7317	11.619	12.1614	3.91328	24.778	18.4589	12.3687	21.2937	16.0516	30.0228	60.3621
4.07409	8.95458	7.50774	8.38595	12.9612	10.6656	3.84098	23.7467	19.2827	13.1711	20.7562	16.3635	30.0297	62.2312
4.03619	9.3301	6.80297	6.76686	11.1349	8.94069	3.7958	25.617	20.9715	12.3118	20.2202	13.085	30.0448	64.0631
3.90705	9.72983	5.71999	7.25412	11.8864	8.06095	3.71221	25.771	20.4628	11.2825	19.6865	11.3401	30.0445	65.8995
3.99463	10.5932	5.57913	7.01188	9.11986	9.04383	3.91715	23.4944	16.3946	12.7012	19.1555	11.3508	30.0247	67.4024
3.97158	9.86675	4.54596	6.69056	7.92914	10.3459	4.16289	23.3352	17.416	12.7766	22.5658	10.747	30.02	69.1466
3.65206	9.37654	5.13538	7.33839	6.54025	11.0968	4.21798	23.5072	18.5392	12.8483	15.643	11.4985	30.0104	70.9203
3.259	9.72615	4.93039	7.21829	6.67987	10.6726	3.94572	24.8748	18.5477	10.7912	16.9977	10.4611	30.0126	73.1196
3.28818	9.93251	4.63444	7.01244	7.07866	9.54547	3.85887	24.9017	18.1993	10.78	17.8278	9.56445	30.0202	75.0275
3.50796	9.92936	5.54393	6.13448	5.84675	9.91603	4.09237	22.2078	18.1201	11.4927	15.5204	11.9169	30.045	76.6152
4.08867	10.7511	7.81979	7.07253	5.63229	9.03443	4.69281	23.0429	20.643	11.19	12.4439	9.25794	30.0636	78.312
4.24466	10.6253	8.64639	8.38333	5.78315	9.78402	4.91251	30.0874	23.0587	11.3266	12.2363	9.42324	30.068	80.4093
3.67279	11.4395	8.4688	7.99798	5.26513	8.6958	5.08412	30.3266	24.9218	12.9267	10.6509	9.38663	30.0585	82.3229
3.5027	13.8782	7.48663	6.86668	5.19255	7.95108	5.03013	28.5793	25.0301	12.0033	10.9077	8.28112	30.0489	84.0043
3.7826	14.203	8.3156	9.53367	6.05383	10.658	5.41399	26.496	25.1659	13.2407	15.1578	8.43598	30.0366	85.3105
3.8442	12.4542	9.81121	11.1651	6.31175	11.3961	5.05676	27.0937	18.1021	14.0898	14.3417	8.48661	30.0242	86.9738
4.01369	12.354	10.4033	7.31833	6.5438	10.9694	5.0637	26.8105	22.5275	13.1774	13.3671	9.15194	30.0153	88.749
3.9315	11.4038	10.0663	7.22426	5.91724	10.6864	5.38533	28.0718	23.0522	11.6467	8.9871	8.4111	30.0149	90.4035
3.9037	10.5177	8.58551	11.4647	7.71109	9.69366	5.67512	30.4118	24.9956	12.1756	9.96027	9.80775	30.0309	92.2048
3.94009	9.43823	8.75863	7.03272	8.96217	9.59413	5.12652	29.3595	26.8703	13.504	10.4569	11.2504	30.0321	94.2212
3.96507	11.411	9.07941	10.4689	7.7915	13.4264	5.02901	30.9211	23.6259	13.8388	9.62756	9.25309	30.0329	96.3029
3.52286	11.8583	9.5534	6.83772	7.92884	9.39389	5.05053	27.7862	19.4745	12.1859	7.94884	11.5694	30.0205	98.0165
3.64586	12.1506	10.0793	6.73934	8.57521	9.29306	5.42741	37.7515	19.1877	16.1909	8.06343	11.016	30.019	99.9298
3.74259	10.3776	9.74218	6.64057	8.41077	9.19168	5.67034	37.6767	23.7468	13.303	7.76243	10.399	30.025	101.771
4.16082	11.8518	11.0403	7.84122	6.71785	9.0897	5.45678	34.4765	24.4784	13.277	7.23695	10.3148	30.0209	103.739
4.6958	14.7901	9.87694	8.18028	5.43313	8.9871	7.08296	31.3755	21.6322	14.4365	7.36253	9.7075	30.005	105.232
4.81445	13.8412	10.6159	7.30162	5.80561	10.6711	7.09526	31.73	27.2016	13.206	7.53234	9.8899	30.0021	106.246
4.65479	12.0698	10.2688	6.47567	5.76906	12.052	6.8726	31.9113	21.5728	16.0915	7.35826	10.126	30.0067	107.896
4.76771	10.2706	10.8711	5.59395	5.22674	8.67531	7.31359	30.0273	23.7138	15.0506	6.44609	9.38299	30.021	110.279
5.51254	13.2056	11.2873	5.87278	5.37411	11.9166	7.67689	31.0557	21.7376	15.0262	5.40945	9.06046	30.0227	112.161
5.5568	13.9141	11.5276	6.77107	5.95447	11.8565	7.3956	32.3676	23.2371	15.8519	5.49397	8.88966	30.0031	113.949
5.48061	10.0738	8.64181	6.63413	5.03095	9.29844	6.33949	30.329	25.2424	14.9049	5.18645	8.47826	29.9964	115.868
5.38346	8.87074	9.19475	5.55397	3.59054	8.1308	6.52692	24.8803	24.3585	13.2245	4.81036	7.16951	29.9996	117.952
4.97473	10.2386	10.0537	5.20618	2.98061	7.17357	6.52132	25.5776	24.844	12.0095	4.9163	6.95212	30.0022	119.72
4.44337	10.5408	9.64103	4.01409	3.05613	7.77414	7.32361	29.2839	29.582	13.6863	4.66981	5.84059	30.0001	121.625
4.64345	9.58884	11.409	3.04875	3.43155	7.47209	8.77582	26.7733	33.4575	14.63	4.67282	5.83853	30.0038	123.352
4.80626	10.692	13.9611	2.88968	3.36941	7.10363	9.76798	26.7124	28.8005	14.1355	4.30368	6.62972	30.013	125.015
4.5926	11.1683	13.8615	3.75324	3.5455	5.02555	7.83624	34.773	23.4087	12.4713	4.40294	7.1016	30.0104	126.949
5.03376	12.8801	14.2789	3.82214	4.35457	5.09982	8.41239	26.4203	24.864	12.2022	5.55487	6.94266	30.0078	128.666
4.88822	11.3148	13.6013	2.55629	3.8141	3.61224	7.50587	27.6287	27.7496	10.2665	5.47625	7.25828	29.9849	130.543
4.83524	11.3366	14.3882	2.29402	3.58466	3.88352	8.06212	27.3974	29.5652	10.1268	5.30966	7.20048	29.9708	132.376
4.75737	10.8658	13.664	2.49534	3.84595	3.94653	8.01992	30.4234	31.9064	13.5368	5.315	8.19998	29.9731	133.959
4.64512	13.4787	15.0428	2.71345	3.87465	3.94741	8.07399	34.1409	31.7143	11.758	4.86935	7.2767	29.9873	135.596
4.72637	13.8964	14.7343	3.53396	4.44409	5.0739	7.53664	33.0337	33.5931	12.5299	5.62321	6.90403	29.9833	137.564
5.14492	12.6511	12.8584	3.5855	4.4234	4.99654	7.70188	32.4595	31.5129	11.4058	5.68184	6.65963	29.9943	139.427
5.69535	12.23	11.7278	3.29211	4.45099	4.91501	8.63147	30.6033	32.8282	10.1395	5.78788	6.70794	29.9956	141.326
5.8784	14.1865	18.2927	2.76095	4.26555	3.41202	9.45078	29.5438	30.6026	10.5869	4.68116	6.34672	30.0018	142.921
5.88116	17.3088	16.1099	2.69311	4.41356	3.96026	10.5269	31.3329	33.736	9.89518	4.99867	5.84767	30.0061	144.659
4.95353	16.2485	18.551	2.86728	3.91569	4.19745	10.3332	26.4913	34.1694	10.3376	4.55311	5.86947	30.0075	146.388
5.35285	15.9082	16.075	3.22261	4.45552	4.50919	10.4747	27.7373	33.85	10.3425	5.14848	6.09109	29.9976	148.298
5.8764	13.9534	13.7559	2.88049	4.08769	4.61419	9.86961	25.3761	28.1999	9.80839	4.95141	5.96042	29.9762	150.241
7.98598	23.4822	14.253	2.64575	4.68681	4.87779	11.2806	40.6475	30.5114	9.68181	5.26115	6.31586	29.9649	152.16
6.86962	18.4142	15.0882	3.20994	5.35888	4.63379	9.12009	31.5218	37.5107	11.5286	5.85429	6.45006	29.9844	153.731
6.91854	18.5438	17.1788	3.91606	5.71437	4.10215	9.11459	31.1483	31.3258	9.99805	6.40378	6.86538	30.0046	155.305
6.96529	18.6712	20.3009	3.84721	5.13608	3.98405	9.10426	30.7589	31.2258	12.5298	5.9348	6.36595	30.0048	157.111
7.00982	18.7963	21.0332	3.36006	5.22806	4.05343	9.0892	30.3541	31.1093	12.0548	5.98664	5.75986	29.9832	159.019
7.05206	18.9192	16.1065	4.48434	5.53076	3.96918	9.06945	29.9347	30.9766	11.7975	5.9682	6.21883	29.9825	160.807
7.09198	19.0398	13.9753	4.6046	5.33505	4.15353	9.04512	29.5016	30.828	10.7682	5.47804	6.1817	29.9947	162.696
8.70245	25.3785	17.9172	3.98772	4.36369	3.18956	9.61442	34.0616	30.7122	8.12134	4.42832	6.2065	30.0014	164.369
8.74915	22.7453	18.9988	3.68965	3.81715	2.94685	10.1067	31.4611	32.5696	7.52909	4.14128	5.54847	29.9975	166.048
8.2674	19.8484	21.5038	4.47069	3.84916	3.07366	9.45034	32.358	28.7167	6.13894	4.12674	5.00833	29.992	168.163
8.02534	20.3171	20.7634	4.37553	3.96504	3.43872	9.48761	32.0006	28.8721	6.5013	4.25708	5.19725	29.9899	169.998
6.93235	19.4452	17.3165	3.88619	4.5916	4.22964	8.42024	28.265	30.2474	6.40519	5.1475	5.89017	29.992	171.528
7.1129	25.2506	21.9302	3.50802	4.40354	4.46846	9.29994	32.1622	28.9292	7.2363	5.17712	5.98403	29.9864	172.937
7.77324	29.1817	18.5919	4.06451	3.94975	4.13913	9.2338	32.7351	29.8201	7.70954	4.89024	6.1115	29.9879	174.813
8.48417	28.9919	20.9033	4.22885	3.56603	3.71142	9.49573	32.2472	28.1961	7.08767	4.37585	5.56229	29.9974	176.88
7.61083	23.3689	20.3942	4.29875	3.08548	3.81287	8.41624	24.3444	24.6857	5.92381	3.78593	5.77732	30.0049	33.9604
7.93129	24.1552	19.2115	4.28655	3.37709	3.81082	8.72852	23.8623	24.9979	5.23288	3.51379	6.45703	30.0028	-109.788
8.01222	24.3788	18.8078	5.32026	4.69482	4.56986	8.53207	19.9642	25.7114	5.6896	4.33825	7.16902	30.001	-177.009
8.13619	29.3638	21.1695	5.1454	4.95524	4.66103	8.55322	25.8254	28.6082	5.43766	4.67434	7.12145	29.9937	-175.139
9.12973	29.3269	22.9236	5.329	4.26791	4.05859	8.48647	26.1917	25.1124	5.21889	4.33056	7.1856	29.9955	-173.541
8.2786	20.5124	19.0543	4.10373	2.83621	3.69505	8.20579	19.9093	27.2888	4.3574	3.36654	6.27681	29.9942	-171.966
7.67003	20.5597	19.09	4.83844	2.70416	3.73635	7.47426	18.416	27.7578	4.26539	2.95	6.09105	30.0012	-170.285
7.17575	20.2235	23.0166	4.86405	3.46714	4.81693	7.15814	14.9325	26.849	4.46858	3.38902	6.09108	30.0055	-168.731
7.71699	23.8283	17.8193	5.98074	3.97348	5.69864	7.49448	20.5922	26.4347	4.73135	3.53022	6.65936	29.9928	-167.05
8.04898	22.8841	19.6638	5.98765	3.35869	5.62959	8.11628	22.1492	28.3777	4.37609	3.23208	6.51293	29.9874	-165.492
6.52646	19.5874	20.979	5.2515	3.00717	4.35901	7.68045	20.0643	29.9099	4.22498	2.70852	6.45325	30.0029	-163.545
6.61272	15.5892	21.5423	4.53477	3.01949	4.29409	7.97582	14.0914	26.8364	3.88757	2.57427	6.2705	30.011	-161.89
6.45533	16.2108	19.7637	4.82357	3.22747	4.33255	6.93792	14.9234	23.4533	4.1934	2.88792	6.4506	29.9972	-160.289
6.63279	17.3709	22.1634	5.68001	3.40597	4.58242	6.17617	13.5256	21.6585	4.08286	3.02299	5.92263	29.972	-158.706
6.37862	21.8383	20.2808	6.34907	3.80181	4.84883	5.65339	14.1402	20.9139	4.37	3.40178	6.30688	29.9471	-156.838
6.05819	21.241	19.3136	6.66592	3.64849	4.74406	5.49577	13.5881	22.3144	4.00372	3.26394	7.4189	29.9384	-155.089
5.49772	17.17	20.4972	5.29506	3.31584	3.92807	6.25441	13.8981	19.0324	3.66603	3.12373	6.94918	29.9521	-153.483
5.54402	18.8699	21.0151	4.31313	2.57943	3.81546	6.64622	13.8088	18.6022	2.77545	2.33297	6.45546	29.9739	-151.391
6.20229	18.647	18.7967	4.45068	2.83103	4.24793	6.21475	14.0943	18.1094	2.74355	2.52361	6.27497	29.9599	-149.483
6.79482	19.4633	20.3098	4.87217	3.06652	4.06772	6.089	13.6157	17.959	2.81405	2.78022	5.6307	29.9514	-147.689
7.18775	18.8844	19.5982	5.49026	4.0007	3.91884	6.60006	12.0652	16.119	2.65189	3.45061	5.57482	29.9599	-146.032
7.69798	18.4304	20.3222	5.40521	4.28396	4.30556	6.21434	13.4461	16.5211	2.5637	3.55052	6.28091	29.9732	-144.114
8.60955	21.5734	16.5827	5.77605	4.52303	4.65176	7.02134	15.2796	14.9534	2.64719	3.65437	6.63738	29.9726	-142.268
8.49413	22.3486	17.417	5.25352	3.64636	4.05261	6.02402	14.1888	14.3	2.40145	3.10097	6.41722	29.971	-140.557
7.40409	22.2951	20.1045	4.91603	3.4182	3.62786	5.2182	13.3526	11.6573	2.38085	2.86149	6.37515	29.9638	-138.611
7.55386	22.8062	19.3582	5.39222	3.59557	4.01292	4.76377	12.5295	11.3508	2.3079	2.88061	5.91837	29.959	-136.738
7.62921	21.8305	19.7906	5.93418	3.26453	4.28352	5.27917	12.6377	11.3268	2.45806	2.79784	6.36194	29.9553	-135.363
7.44281	18.872	17.0545	6.19309	4.31394	4.57563	5.58194	12.0714	17.972	3.88053	3.67018	6.44082	29.9555	-133.912
7.98106	19.4483	15.4769	9.23957	4.73475	5.80789	5.86425	12.3976	20.1602	4.81104	3.68055	6.11119	29.9527	-132.055
7.45865	18.3886	15.9208	9.68659	4.85098	5.94292	5.39452	11.7742	20.6838	5.1844	3.36345	6.8636	29.9454	-129.887
5.9771	20.8219	13.6174	10.7132	4.1816	5.77504	4.88511	10.2431	16.4009	4.04626	3.15728	6.54521	29.9427	-128.054
7.05	21.7989	13.7599	8.85999	4.12893	4.53076	5.46027	11.6647	17.9551	4.29832	3.5146	6.24522	29.9459	-126.476
6.48811	19.6459	17.2594	8.70539	3.99906	4.92092	4.67072	11.3972	19.6763	4.03268	3.28226	6.36753	29.956	-124.734
7.14765	21.2052	14.8161	8.9436	4.34698	5.1137	4.4891	7.67883	18.225	3.34242	3.06535	6.57735	29.9501	-123.599
6.09169	22.0087	14.3202	10.1154	4.31068	5.2975	4.99041	6.77389	17.9728	2.96196	3.37604	6.7854	29.9382	-122.006
5.44884	22.8732	13.9708	9.31916	4.68901	5.63753	5.01965	6.91072	17.007	2.68242	3.46829	6.83165	29.9375	-119.9
4.79927	25.5503	13.0455	8.37519	4.82717	5.8506	4.35133	7.39542	17.3479	2.6958	3.27217	7.64285	29.9526	-117.373
4.6359	24.9092	15.5775	8.73723	4.93369	5.25306	4.20635	7.88483	16.1015	2.53496	2.94976	6.96756	29.9562	-115.431
5.04553	20.9297	14.5971	9.08416	5.39584	5.87938	4.76708	7.60148	14.2966	2.44294	2.76676	6.78893	29.95	-113.753
5.75795	21.8337	15.7726	9.5079	5.32667	6.26395	4.89869	7.46374	13.2664	2.014	2.90711	6.62967	29.9526	-112.402
5.07195	22.0259	12.672	10.2752	5.96999	6.44954	4.99852	7.81122	14.3956	2.33263	3.44036	7.05366	29.942	-110.679
5.3981	22.2228	15.5006	9.56858	6.80147	5.4228	4.9596	5.43591	12.0641	2.34651	3.68477	7.4471	29.9346	-108.831
5.16156	19.717	12.5957	10.1326	7.47848	6.15142	4.88098	5.34494	11.368	2.01664	3.90948	6.99485	29.9354	-106.813
4.94005	17.6462	13.654	10.0052	10.0558	6.66234	4.21057	3.78502	13.3944	2.03183	4.12638	7.66105	29.9477	-105.015
5.37678	19.5192	15.1903	11.5674	12.6881	7.23859	4.85381	4.27152	13.8278	2.41407	4.63388	8.54703	29.9592	-103.258
5.00924	20.3005	14.8057	10.9639	13.3585	6.26925	5.28148	3.7752	14.7697	2.42276	4.76551	8.31061	29.9548	-101.429
5.08153	19.9197	13.5899	12.4897	10.9833	6.60015	4.8486	4.36511	13.0979	2.48688	4.2155	8.78352	29.9454	-99.6777
4.26818	18.1483	12.9893	14.0584	12.0635	6.43855	4.48644	4.43223	13.0849	2.93769	4.18224	8.57493	29.9336	-98.0956
3.87498	19.2849	12.6494	14.3778	11.0546	6.34371	4.33493	4.69637	13.2231	2.87181	4.27953	7.9109	29.9299	-96.4646
3.66439	20.6786	13.0955	13.8842	10.8519	6.58007	4.0475	4.45245	13.503	2.56992	4.46249	7.18064	29.9429	-94.6512
3.93283	21.1894	16.105	12.198	12.6896	7.30412	3.49485	2.5863	12.6721	2.27412	4.98312	8.01449	29.9599	-92.7808
3.67707	18.2553	15.4723	12.8085	17.1915	8.20839	3.40248	2.47192	9.40378	2.21669	6.29159	8.27073	29.9671	-91.015
3.52618	16.5281	12.5135	14.0304	20.1892	8.65382	3.31669	3.57749	7.00069	2.3333	6.83159	8.38435	29.9747	-89.5178
3.51523	18.1421	11.402	13.5635	18.7719	7.61663	3.52256	5.15433	7.69506	2.93136	6.50919	8.08855	29.9732	-88.0008
3.96329	19.2886	11.7605	13.9497	21.4465	6.05433	3.54832	6.04177	8.61732	3.31439	7.4588	8.38208	29.9695	-86.0263
3.93473	18.5342	10.8858	14.3326	20.7958	6.31549	3.71426	6.11764	7.87009	3.52383	7.47935	7.38681	29.9626	-84.0731
4.00664	19.6811	10.3825	18.025	17.1211	9.03878	3.6988	6.2489	6.90818	2.99022	6.60853	6.87957	29.9577	-82.4135
3.65354	21.2312	11.5385	18.2308	19.3136	11.0795	3.74136	5.72535	5.85236	2.95682	6.58155	7.08186	29.945	-80.8517
3.44571	19.6205	14.8992	18.5684	23.7052	11.7109	3.85627	5.71149	5.83431	3.33765	8.44509	7.75485	29.9483	-78.8903
3.49186	17.9033	11.0457	16.5114	24.705	10.514	3.78535	7.27637	6.62961	3.41489	8.48317	10.008	29.9683	-77.0222
3.74033	18.4943	10.7907	16.9423	22.6041	8.83771	3.92594	8.45111	9.55557	3.26314	7.29171	9.50334	29.977	-75.0838
3.52533	18.9819	9.04803	16.1367	19.2364	6.9764	4.01326	10.7414	10.8502	3.48632	6.73005	9.32789	29.9765	-73.3309
3.33789	22.5058	9.13135	16.56	20.7616	8.32003	3.92138	10.3065	10.3972	4.08458	7.31439	8.5553	29.9832	-71.6852
3.67056	24.7886	8.80728	16.897	23.2839	8.54982	3.87777	11.9646	9.36977	4.58115	7.97952	8.87523	29.9889	-69.6119
3.79247	28.1325	7.43063	16.7034	25.1822	9.11749	3.7123	18.2627	8.71211	4.78334	8.04682	8.27588	29.9768	-67.854
3.70598	26.196	7.39629	15.4775	27.9783	8.64548	3.87488	18.8749	8.22536	4.99104	8.56738	9.14249	29.972	-66.1643
3.49279	28.5464	7.48174	17.1307	24.2193	8.54998	3.68239	16.8983	7.99403	4.71265	8.61007	9.4572	29.9688	-64.1468
3.35033	23.107	8.10627	18.4431	28.5245	11.2109	3.46175	21.6701	8.51051	5.21019	10.0847	8.37635	29.9627	-62.1653
3.41874	23.0154	8.69514	18.121	31.7475	10.5264	3.48873	12.2503	9.1492	5.87027	13.0056	8.36817	29.96	-60.2576
3.77479	22.9134	10.7758	20.4301	27.5986	10.8738	4.208	12.5731	11.1088	5.44242	13.1115	8.0952	29.9729	-58.6043
3.6008	22.8004	11.5705	17.3777	28.1809	10.813	4.18295	12.8984	11.0418	5.19864	12.163	8.6158	29.9796	-56.8407
3.47635	31.6045	8.95121	17.5312	28.7462	12.531	3.62123	20.0865	8.19124	5.06193	13.5512	10.7697	29.9789	-55.0103
3.49606	28.7743	8.80868	20.4842	33.3852	12.5494	3.51831	17.7637	6.61345	5.34579	14.8994	10.7497	29.9838	-53.2424
3.18639	28.2906	8.39172	17.1941	30.2911	12.3516	3.41671	19.0588	6.88258	5.74247	16.0572	10.4982	29.9646	-51.3146
3.20791	26.9072	8.1429	16.0426	29.4171	12.5151	3.42567	17.6521	6.09592	5.52317	17.0346	10.6986	29.9487	-49.5252
3.28115	24.1803	7.50157	18.4198	34.5674	12.5054	3.51935	16.0198	6.77808	5.27877	17.3164	10.5166	29.9657	-47.7374
3.59628	24.675	8.82881	17.5464	35.9094	10.386	3.59026	15.1999	6.63857	5.06515	16.4792	9.79157	29.9889	-45.9469
3.71899	20.9126	7.99719	14.5035	34.6929	10.9374	3.48838	15.5082	6.56592	6.18924	14.0933	10.4801	29.9923	-44.4196
3.39623	20.6462	7.93211	18.2541	30.5296	10.8487	3.39823	14.2445	5.66854	6.77404	16.3718	12.5653	29.9846	-42.5994
3.49338	21.5182	7.84107	18.2985	34.0415	12.4112	3.51068	13.7885	5.9665	7.53361	16.2254	13.7403	29.9807	-40.6141
3.40647	21.8661	8.54438	16.2979	34.5947	15.6396	3.49478	15.0376	5.95682	7.28029	16.9634	16.711	29.9827	-38.5014
3.64	21.1268	6.92306	15.3049	26.8696	16.1737	3.56144	15.9587	5.42706	6.59063	17.9989	15.3483	29.9926	-36.7407
3.50689	16.8252	7.81153	18.3264	31.9995	13.9338	3.43021	15.8266	5.48737	6.51036	20.6566	17.3852	29.9869	-34.8134
3.45004	13.7765	8.02948	14.7445	33.4176	14.2493	3.29395	14.1453	5.07607	6.88516	22.6468	19.1521	29.9874	-32.9248
3.27843	11.8255	7.20793	16.889	30.3866	14.4933	3.31563	11.1874	4.80196	7.24354	17.8878	16.8061	29.9988	-31.1376
3.12249	13.4216	6.8188	17.0298	28.0333	14.7196	3.55631	12.308	5.02493	7.42736	18.3027	17.7816	29.9901	-29.4814
3.11715	13.8902	6.17373	16.215	27.8172	13.8669	3.73998	12.6346	5.45084	7.55754	19.7557	16.9598	29.9675	-27.6249
3.48708	12.7083	7.0353	16.6551	28.3763	14.0179	3.79771	14.6777	5.29574	8.87131	20.1109	17.1033	29.9635	-25.9043
3.25138	14.1777	6.80835	18.4337	33.5827	12.6227	3.69021	14.7051	5.31057	9.6207	21.6189	22.5232	29.95	-24.1325
3.3671	14.6823	6.74809	17.5081	29.0092	11.7605	3.81041	14.6063	5.67271	8.57262	21.6704	21.5817	29.9366	-22.2694
3.41706	15.5002	6.4644	17.0296	33.4377	12.3156	3.59468	15.5361	5.41601	10.1346	20.6218	19.329	29.9533	-20.5227
3.60902	15.1557	6.86356	16.0091	30.47	14.5273	3.60221	15.4063	4.69726	8.5294	28.0808	22.9652	29.9797	-18.444
3.39531	14.1985	7.58375	15.6313	27.6174	15.133	3.51368	15.6935	5.7948	9.43997	25.8948	23.8741	29.9896	-16.4016
3.15835	12.9242	7.07807	16.7481	26.2896	14.3333	3.64857	12.6307	5.57562	10.5255	28.1177	22.7079	29.9862	-14.5003
3.25203	13.185	7.08935	13.7645	31.6583	13.9604	3.86388	13.8994	6.10713	11.3204	32.2709	26.2347	29.9913	-12.8374
3.07762	13.9211	6.54597	15.3715	31.0647	11.9277	3.73203	14.1818	5.98028	11.4749	33.7993	27.466	29.9944	-10.9643
3.13988	18.1872	6.78148	15.6761	25.5618	14.2013	3.60576	16.7696	5.69721	9.70803	29.3283	28.7575	29.9961	-8.92846
3.39485	17.7756	6.92009	18.5354	35.5588	14.7553	3.62689	16.9229	5.70905	10.8471	41.6223	27.9445	29.9955	-6.95676
3.24477	15.5628	7.74627	14.9179	28.7418	20.0708	3.78254	14.3661	5.3836	12.1187	38.8124	31.5294	29.9954	-4.95574
3.39484	10.5075	8.1353	14.4508	27.7735	19.7662	3.60861	13.5825	5.03452	12.3371	40.6343	33.0139	29.9925	-3.08673
3.20131	10.318	7.99927	15.1957	30.1669	19.7206	3.3289	14.5094	5.43667	12.5465	45.986	36.6333	29.9953	-1.23978
3.30143	10.5072	7.09683	13.7691	21.2278	18.771	3.03582	15.2171	6.66472	13.4413	44.52	36.1915	29.9822	0.182122

[truncated: 31 more sheets: P21, P26, P27, P30, P34, P35, P36, P38, P39, P40, P41, P02, P06, P07, P09, P12, P13, P14, P16, P19 …]
