# Supplementary material for: Studies on the hysteresis of trunk muscles—Muscular specificities must be taken into account
Source: PLoS One. 2024 Dec 17;19(12):e0315813. doi: 10.1371/journal.pone.0315813 (PMC11651586; doi:10.1371/journal.pone.0315813)
Supplement: S7 Data — (XLSM) [file pone.0315813.s013.xlsm]

## Sheet: P01
ra l	oi l	oe l	ico l	mf l	es l	ra l	oi l	oe l	ico l	mf l	es l	Kippung	Rotation
12.5058	34.3874	33.0775	6.40495	4.39026	3.52184	17.5346	36.3503	19.7473	9.64786	16.8087	3.31501	30.0502	-0.891256
13.3141	36.4963	32.0919	6.6928	4.44494	3.33177	16.8624	39.4461	21.6727	10.4424	4.43223	3.42107	30.0498	142.958
13.1255	34.8893	34.424	6.762	3.95005	2.98318	16.2696	36.3569	20.859	9.956	3.99883	3.19639	30.0386	176.058
12.3991	33.633	36.5594	6.72618	4.24033	3.1841	18.3004	39.1063	21.7322	9.02153	3.92832	3.1178	30.021	174.497
11.7361	35.3108	40.4026	6.66605	4.14706	3.2845	18.7069	39.9029	25.0037	10.8338	4.51405	3.30285	30.0143	172.474
10.8976	29.9973	39.2677	6.52722	4.60458	3.32676	16.9175	39.766	25.8122	11.7344	5.14427	3.49203	30.0147	170.826
11.5218	27.5884	33.7891	6.31002	4.7492	3.68084	15.8531	34.7741	21.5132	10.8334	5.71848	3.60304	30.0188	168.993
9.33985	27.9522	28.9534	6.38266	4.67489	3.7574	17.571	33.8379	18.7626	12.3263	5.33692	3.54382	30.0081	167.043
10.506	27.8468	27.6309	6.21581	4.71074	3.47072	19.7224	30.9034	20.0007	11.9391	4.92415	3.43884	30.0197	165.329
10.5211	27.8614	29.9812	5.97805	4.5538	3.13357	18.9647	34.7368	23.0315	10.9031	5.18472	3.00235	30.0396	163.656
10.2625	27.8589	27.292	5.97486	4.78635	3.1847	19.8262	40.6367	21.802	10.7059	5.72426	3.21742	30.0557	161.832
11.0411	32.2095	29.8425	5.25648	4.79759	3.25119	17.4403	36.7706	23.0097	11.7862	5.80417	3.58187	30.0499	159.989
10.8259	31.7972	28.4458	5.55689	4.36655	3.22219	15.4041	42.4315	24.4397	12.961	5.00672	3.83637	30.0329	158.109
11.0444	29.6398	29.6077	6.01574	3.70735	3.28013	16.9634	40.4801	23.2516	12.0493	4.22092	3.77835	30.0184	156.276
11.6802	27.5354	26.4497	5.91743	3.89162	3.2055	17.612	39.2304	22.6524	11.589	4.60406	3.63048	30.0323	154.592
10.6327	26.7111	28.2864	5.73152	4.83202	3.87121	15.0803	36.9654	20.652	11.4591	5.24348	3.96263	30.0476	152.826
9.30969	25.4693	26.6637	5.51462	4.54805	3.70599	17.8442	31.9906	18.2651	11.3186	5.02557	4.05547	30.0492	151.375
8.88225	22.3788	24.7737	5.46132	3.78414	3.24724	15.5098	36.3146	15.6611	10.5592	4.84216	7.15496	30.0463	149.705
8.83377	20.9668	27.9855	4.9264	3.57634	3.21623	15.2347	31.3962	15.1076	12.0432	4.79668	7.65154	30.0373	147.737
8.02735	17.4996	29.0806	4.29364	3.19994	3.25604	16.7756	30.0206	14.9466	12.0917	4.0379	3.90779	30.0252	145.952
6.62936	15.8641	25.7239	4.82807	2.96333	3.10402	15.3017	32.0124	14.4727	10.5094	3.71996	8.82551	30.0346	140.178
6.57143	15.6961	23.7541	4.71643	3.04899	2.84579	13.8567	34.6479	15.7816	11.7035	4.03831	7.41107	30.0571	104.006
6.70247	19.4868	25.5372	3.99014	3.15446	2.84211	14.3403	30.0145	14.2882	12.3937	4.20012	7.58904	30.0668	102.208
8.27119	26.0196	27.5725	5.03524	3.94074	3.27686	13.6198	34.0646	15.0772	12.6089	5.39834	6.83587	30.0608	127.571
8.63437	27.3729	26.4709	5.03008	4.19484	3.70795	14.7991	35.4849	13.9495	11.8533	6.02215	8.9497	30.0547	137.162
8.24327	22.7391	29.4394	4.60769	4.37841	3.71555	13.7639	35.7075	15.2454	11.4184	5.7927	10.2758	30.0575	135.43
8.18778	18.1652	22.7964	4.59012	3.88268	3.81398	12.8431	40.006	14.2942	11.2491	5.18524	10.392	30.0633	133.751
7.82762	16.3129	24.8919	4.3469	3.5446	3.52928	13.3429	35.9522	14.3961	11.084	5.12658	10.3865	30.0751	132.007
7.18555	15.5055	22.3076	3.81262	3.28409	3.01809	14.0161	34.0588	16.1281	11.166	5.03175	10.4105	30.0643	130.12
7.7742	17.6748	25.9082	3.94774	3.40176	3.24607	14.0228	35.8092	17.8461	11.506	5.27249	9.64428	30.0432	128.322
7.1024	15.1934	26.4309	4.03802	3.27377	3.83519	13.892	32.2918	16.4739	11.157	5.08972	9.23104	30.0346	126.751
7.41329	16.2285	24.2916	3.61986	3.65219	4.06108	12.7014	35.5142	16.3163	12.3299	5.82553	10.4139	30.0313	124.852
6.49232	12.3292	18.8192	3.29098	3.67522	4.15016	11.5829	32.4979	16.3161	13.6712	7.33615	10.4552	30.0318	123.02
6.82583	15.1151	20.7297	3.44028	4.2268	3.72083	12.7125	32.4285	15.6796	12.972	7.42345	8.69646	30.0385	121.144
6.4042	15.5347	23.275	3.83523	4.16073	4.10393	11.7226	34.7482	15.4319	13.3537	7.53795	7.25566	30.0594	119.538
6.78278	14.3382	24.9319	3.69997	3.77261	4.3299	10.5289	39.1159	14.6326	13.5753	7.67295	10.0056	30.0752	117.836
6.12066	9.86106	21.3615	3.67791	3.41115	4.0694	9.03965	35.8426	13.6946	13.5567	8.34108	10.646	30.0763	116.097
4.67337	6.73846	16.3504	2.74811	3.56005	3.50282	8.73558	35.3193	14.2393	13.0118	8.22268	9.84624	30.0548	114.245
4.46017	7.7988	16.992	2.67179	4.46322	3.73732	9.19115	34.3508	15.3313	12.4398	9.82644	10.0482	30.0539	112.478
4.63717	7.1267	18.7376	3.05499	4.54221	4.29206	9.02305	36.36	15.2312	11.3504	10.2925	9.9576	30.0842	110.727
4.63117	5.48632	19.7908	3.17801	3.84594	4.36769	8.45336	37.0201	15.3311	10.173	11.1962	9.68097	30.1	108.777
4.76726	5.3677	15.236	3.49873	4.78307	4.89224	7.37778	38.0206	15.5974	11.0776	16.9598	10.0423	30.0926	107.107
4.24254	4.98172	15.1182	3.38051	5.30277	5.16325	8.07893	36.6587	14.896	11.8782	18.3963	10.5301	30.0811	105.488
3.81399	5.16538	14.8456	3.01971	5.42831	5.21724	7.97602	34.0317	14.8223	11.2208	20.7539	11.923	30.0864	104.023
3.70023	5.27442	13.5807	2.86684	5.11268	5.04608	7.62899	35.7567	12.8816	11.5869	20.5709	12.9431	30.0799	102.067
3.79876	4.82108	13.5835	3.02663	4.81029	5.52825	6.86768	34.9438	10.399	11.7081	19.9076	13.0506	30.0671	100.091
3.74701	5.24918	14.6274	2.83662	4.65538	5.45599	5.39094	34.8005	10.381	11.8579	19.5672	14.0586	30.0432	98.3819
3.45236	4.82941	12.5899	2.4721	4.35083	5.56564	5.59092	35.3518	9.5821	11.9992	20.4421	13.4479	30.0563	96.8922
3.62907	4.38901	9.77177	2.86046	5.69565	6.28068	5.37846	30.7481	9.25762	12.4406	28.5381	14.6697	30.0834	95.1079
3.58743	5.33217	10.2371	3.0699	6.86773	8.14594	6.20949	27.3184	9.60223	11.1177	32.7311	14.3181	30.1028	93.1815
3.29211	5.04928	9.76698	2.87278	7.79562	8.36827	5.66233	28.708	11.0023	12.4768	35.0778	14.638	30.0997	91.3424
2.79341	3.75669	9.35386	2.49626	7.60996	7.9778	4.42842	32.7012	11.228	10.8945	35.4465	15.1358	30.0788	89.5295
2.84744	4.71615	9.77162	2.84809	7.32696	9.0855	4.847	33.5275	9.71421	11.502	35.0157	19.5024	30.0507	87.9474
2.90484	5.18	9.29597	3.13503	8.15153	8.42326	5.05557	31.0555	8.30229	10.7036	37.9256	19.8993	30.0347	86.0232
2.92103	4.43146	8.35544	3.29478	8.51348	7.10715	4.89981	33.3471	6.72658	9.91494	40.9264	16.2564	30.0274	84.4412
2.90108	4.59084	7.28561	3.38097	7.70082	7.96744	4.21646	32.3227	6.99389	10.4851	40.0029	18.59	30.0295	82.79
2.84383	5.89748	7.84243	2.91804	7.40105	9.10456	3.24048	31.3842	7.14263	10.4707	36.2544	19.0873	30.0417	81.1065
3.10534	7.01955	7.98757	2.79818	7.84708	8.63957	3.30825	27.4007	7.85315	10.1855	39.2436	20.4222	30.059	78.9805
3.07185	7.2911	7.43833	3.11068	8.01614	8.9083	3.58329	30.2076	7.23506	10.9989	36.9442	23.2857	30.0603	77.2351
2.55843	6.68264	7.713	3.28039	8.82413	8.80525	3.90271	31.917	5.59895	11.429	36.2675	23.7194	30.0598	75.5078
2.64276	6.22977	7.63126	2.89876	9.61859	8.06144	4.21854	34.6187	5.80673	9.98192	43.5331	25.7927	30.0771	74.0462
2.501	4.82142	7.02524	2.93491	9.86922	7.46271	3.16109	30.6298	5.41659	9.87334	44.5037	22.5304	30.0821	72.0773
2.7019	5.35023	5.24727	3.35597	9.77983	8.02584	3.19206	25.5644	5.17264	10.5596	43.9132	21.359	30.0778	70.1598
2.64704	6.19716	5.38575	3.53569	11.4252	9.05559	3.13813	26.0414	5.3801	8.82584	47.1722	20.5986	30.0699	68.2023
2.68659	8.03084	7.16716	3.41313	11.8166	10.4862	3.33753	25.1072	6.35177	8.09351	50.3987	22.3638	30.0707	66.5369
2.68858	9.02984	9.65053	3.83901	12.1619	12.3612	2.83145	27.8905	5.88451	9.42903	48.9893	24.8559	30.0583	64.5087
2.72755	9.21563	9.34056	3.76122	12.3879	12.5149	2.9524	25.76	5.79289	8.54626	45.6454	23.5718	30.0578	62.6306
2.55612	8.15009	8.21037	3.06604	12.5772	10.4096	2.39215	25.0508	4.9667	8.84639	48.1718	26.6933	30.0589	60.8518
2.50197	8.47087	7.00522	3.20034	12.664	14.9348	2.47056	25.8949	4.54592	8.7033	51.0226	23.8049	30.0678	59.3013
2.61167	8.49892	7.64467	3.59493	15.8511	16.7693	2.3753	21.991	4.8522	8.22144	49.0865	28.0619	30.0794	57.9013
2.50323	11.2224	9.35581	3.94904	16.7589	16.6612	2.25718	23.235	4.78636	8.81477	51.8538	28.5805	30.0769	56.2379
2.44367	12.4361	9.36762	4.06127	20.2126	18.6818	2.3863	23.3905	4.68044	8.31817	51.9756	26.5993	30.0689	54.3621
2.64271	12.825	9.97495	4.22977	19.9241	21.3678	2.36202	22.435	5.35164	8.54986	54.1279	24.4537	30.0701	52.1975
2.59116	11.9168	8.22738	4.73972	22.5097	22.7748	2.4351	21.3478	5.5876	7.62444	47.208	22.6732	30.0664	50
2.7245	11.6548	7.45676	5.15963	24.2021	19.4005	2.59559	25.3836	5.60639	8.74167	56.9492	24.8153	30.0643	48.077
2.5094	13.2308	7.69859	4.90444	25.8098	18.8987	2.73541	26.8004	5.36521	8.53104	50.0095	25.5869	30.0735	46.2786
2.38677	13.5434	7.59633	4.64375	27.0692	23.1536	2.44672	26.1519	4.90953	8.24012	56.1613	27.2762	30.0835	44.6329
2.10514	14.4225	6.82918	4.45294	29.6043	24.9811	2.26166	19.7364	4.3596	8.26874	50.9811	24.9699	30.0907	42.912
2.14314	12.24	7.05947	4.92314	30.5383	20.9333	2.31126	17.1055	4.27483	8.90259	48.0618	23.4181	30.1001	40.7058
2.74221	11.6803	7.18976	6.00898	31.5327	20.9412	2.6002	20.6544	5.08234	9.44292	43.1036	23.7283	30.1117	38.7383
3.02565	12.9809	7.97729	6.35874	32.4476	23.5599	2.45874	21.105	5.09707	9.27775	47.6847	24.0084	30.1081	37.0631
2.90553	15.401	7.94107	6.21049	38.5419	23.4131	2.24671	22.0617	5.71245	7.98063	49.6027	26.0041	30.0888	35.322
2.33962	14.914	6.85523	5.48157	45.0984	23.2256	2.06378	22.8584	6.00188	7.3217	47.1723	25.5617	30.0893	33.6905
2.28765	14.5386	6.56295	5.2971	35.8768	28.4194	2.06936	21.3404	5.64836	7.40211	49.4115	24.1454	30.0911	31.7328
2.42713	14.8488	5.67017	6.03442	48.4823	28.3356	2.03691	19.9786	4.80209	8.06871	52.918	24.2145	30.1058	29.9845
2.38242	15.2015	6.20581	5.90838	46.2795	25.5109	1.98232	19.7801	4.53962	7.65099	51.1333	26.024	30.109	28.3617
2.4367	14.6343	7.39158	6.74926	41.74	25.748	2.37677	19.2833	4.5967	7.72004	45.168	26.804	30.1054	26.4948
2.25688	15.7487	7.63639	6.73348	44.8247	24.7072	2.37963	19.7575	4.54376	7.01218	45.8752	25.163	30.1025	24.5249
2.0872	16.6435	8.36469	6.80193	46.7775	25.4288	2.31788	18.5371	4.05865	6.85452	47.2189	26.8583	30.0992	22.8262
1.96726	14.0933	7.86699	6.69935	45.0549	27.4452	1.7861	16.713	4.0665	6.48843	45.4454	26.42	30.0772	21.0006
2.12231	13.6713	7.32767	6.60176	44.998	25.8761	1.90007	16.8128	5.39865	6.36706	46.3947	22.1433	30.0741	19.0187
2.21842	12.3934	6.91464	5.96228	47.7581	24.7913	1.94103	17.2477	5.71695	6.28664	51.2504	21.8859	30.0669	17.2463
2.35496	13.4197	6.29928	6.37906	46.7173	26.756	1.88995	16.6463	5.5111	6.29781	40.0068	24.2116	30.0687	15.4308
2.87636	19.3212	7.81617	7.94506	44.4746	26.2914	2.43863	16.4204	6.86472	5.61981	39.2619	20.5528	30.0732	13.5371
3.06302	21.4233	9.20561	7.62401	44.1987	25.13	2.59472	15.575	7.02626	5.95737	43.5344	21.7981	30.08	11.8841
2.94781	21.305	9.57029	7.63555	45.806	29.96	2.47507	16.4239	7.12059	6.3514	39.2514	22.1029	30.0677	10.1749
2.46251	19.7621	9.15708	7.38401	48.3592	31.1566	2.07819	16.1894	7.87829	6.22658	36.6336	23.8549	30.0592	8.70806
2.37488	23.6634	8.65869	7.04639	48.9295	35.1726	2.1297	15.1765	7.59307	5.16788	33.0548	22.3815	30.0415	7.02369
2.3545	23.2189	9.31763	6.64241	50.1107	33.7324	1.97084	14.7769	6.68436	4.83261	34.2079	17.7865	30.0403	5.12526
2.33935	19.8802	8.59799	7.23133	49.6097	32.7109	1.91586	14.3807	7.05939	4.6	34.4535	19.4688	30.0531	3.02463
2.79097	20.8851	7.50215	7.63505	50.842	32.0698	2.57468	13.4514	6.35459	4.28668	36.6898	23.3444	30.0615	1.05795
2.96145	20.3986	6.95762	8.9316	52.8286	31.3492	2.59245	14.0958	5.87576	4.1707	36.5392	22.7956	30.0641	-0.613691
2.36879	24.0779	8.02599	8.47799	50.5645	31.3337	2.21056	12.3858	5.78408	4.14572	31.5292	20.5248	30.046	-2.41141
2.30527	23.3816	7.92698	7.76217	49.3999	32.6698	2.09905	11.1237	5.35576	4.68243	23.3098	18.3485	30.0361	-4.35368
2.3654	19.9402	7.07169	8.87227	51.7999	29.8501	2.06093	10.3441	6.01914	4.92178	30.3268	20.218	30.0407	-6.32162
2.3024	19.8855	6.92312	8.75711	51.4778	29.9249	1.97281	8.43868	5.88779	4.06588	28.2032	19.9339	30.0601	-8.08368
2.20086	24.6546	8.09264	9.8891	53.9997	29.9816	2.1355	8.90017	5.85535	3.96272	19.1047	15.4579	30.0675	-9.81823
2.44934	26.0443	9.01309	9.74767	50.9129	31.9328	2.56735	8.91176	6.36163	3.90793	17.2389	16.3191	30.068	-11.6777
2.591	28.021	10.1691	10.7146	50.9054	34.8849	2.62159	10.5999	6.41374	4.16874	20.1224	14.7467	30.0817	-13.6254
2.25289	30.1932	9.99602	10.0195	52.0999	30.0414	1.97727	10.9418	6.07344	3.93033	20.6909	14.5529	30.0939	-15.4729
2.35822	30.3083	10.2016	9.97312	54.7722	30.0243	2.16736	10.7214	7.58867	3.64892	14.4014	10.8233	30.0945	-17.4924
2.52674	35.6314	11.5284	9.9761	42.4512	29.9884	2.07024	10.632	7.98657	3.64549	13.18	11.6191	30.0791	-19.2756
2.67147	43.3961	13.4674	10.3632	50.4486	29.9338	2.01697	10.2055	8.48038	4.53338	21.7323	11.0565	30.0706	-21.3395
2.92315	44.9562	15.5857	9.15656	45.9715	34.7344	2.57169	11.2994	9.47309	4.62888	10.1214	11.161	30.0668	-23.2207
2.90654	41.3384	15.6504	9.98922	49.6641	29.7681	2.72031	12.3895	10.2933	4.50286	9.36464	10.1007	30.0649	-25.0607
2.90992	37.0175	14.4949	9.88659	43.7298	33.2794	2.70425	12.2907	10.3536	4.68745	18.798	9.33783	30.0519	-26.724
2.54683	35.8189	13.9499	10.9054	40.3166	33.2438	2.17257	10.2396	9.66568	4.77475	17.8352	12.7671	30.0497	-28.5666
2.73231	32.3155	12.1887	11.0653	38.2372	29.2848	2.16183	6.72923	7.44346	4.4195	6.91459	12.3626	30.0557	-30.0469
2.86189	34.2442	12.0588	11.1258	43.0445	29.2109	2.18323	7.56064	6.8425	4.13769	6.70766	9.00919	30.0552	-32.0713
2.86413	38.5694	11.7786	10.8597	43.2005	35.6449	2.20377	7.50433	6.04017	3.89723	6.63629	8.87295	30.0581	-33.9669
3.31962	41.0422	11.6832	10.4856	36.9879	35.2266	2.55743	7.32163	6.47642	3.70567	6.93277	7.90512	30.0662	-35.865
3.4066	42.0315	13.0578	10.6303	37.2817	32.9239	2.61659	6.75866	8.35269	4.37996	7.204	7.4139	30.0721	-37.6574
3.16023	38.3067	15.4144	12.0886	36.1694	33.5835	2.45603	7.04442	10.1399	4.23247	6.69782	8.64637	30.0649	-39.7325
2.90106	47.071	14.9618	11.6503	41.585	29.4426	2.36336	7.66989	9.98932	3.95267	6.66856	8.25019	30.0638	-41.6685
2.47685	47.0859	12.8544	11.065	37.8652	24.8558	2.25034	6.89644	7.09333	3.6491	6.39412	7.8376	30.0542	-43.587
3.50604	53.9506	15.6403	11.7491	33.8327	23.2521	2.55726	6.16072	6.78752	3.67109	5.52921	6.79185	30.0566	-45.4598
3.83466	57.6711	16.7874	10.8875	35.0936	22.3993	2.68773	5.75072	7.04183	3.38942	5.8836	7.14255	30.0634	-47.1741
3.91259	54.4024	15.5516	11.0964	33.5561	20.6519	3.26502	6.31199	8.7785	3.61066	6.51187	6.79617	30.0897	-48.6706
3.43034	58.0657	17.0655	10.3695	29.1841	26.5346	3.04702	5.7431	8.86714	3.26684	6.37671	7.25481	30.0891	-50.3898
3.45025	58.4575	16.4312	11.1699	33.9054	26.1711	2.59638	5.25604	9.00994	2.91175	5.61345	7.21254	30.0705	-52.1385
3.79261	52.3549	15.0109	12.436	33.8848	25.7913	2.75824	5.74818	9.88802	2.88317	5.33197	6.26601	30.074	-54.0899
4.38405	53.9722	13.3958	11.8271	31.7433	21.6422	2.86609	6.28653	10.2742	3.07615	5.4532	5.84591	30.0932	-56.0142
5.04714	62.0198	17.9055	11.0454	27.4776	22.3364	3.10226	6.05143	10.6476	3.06007	4.84746	4.94038	30.0937	-58.0094
5.4877	62.4321	19.5424	11.6656	26.8367	20.2392	3.54953	6.258	11.1867	3.61091	5.03606	5.27621	30.102	-59.6062
5.48493	49.2967	19.7858	11.7725	27.1394	18.7495	3.51427	6.44305	10.516	4.22512	5.01952	5.67362	30.1046	-61.4279
5.59249	52.0565	21.1652	11.7667	24.5598	23.6609	3.65369	6.1223	9.84195	4.59365	5.26606	6.74234	30.1085	-62.9253
5.10663	59.2937	16.3934	13.1061	22.5177	18.7925	2.96213	5.00184	8.98218	4.0816	4.06034	5.54684	30.1216	-65.0408
5.92247	63.2314	16.385	12.2561	20.2069	21.6223	3.02266	5.12462	10.0927	3.7035	3.71464	4.56786	30.1268	-67.0978
6.03056	56.746	16.4515	12.2805	19.1756	19.3701	2.96805	5.34797	9.59159	3.18168	3.7825	4.7733	30.1026	-68.9413
5.83746	65.2581	20.8479	12.2996	22.9347	16.8043	2.86151	5.69697	8.30035	3.32448	4.80577	6.20101	30.089	-70.8973
5.96094	65.3201	19.6493	11.9255	20.977	21.1861	3.27593	5.87903	9.32452	3.13551	5.0451	6.67537	30.0817	-72.695
5.57545	58.548	14.9305	12.3219	18.5802	13.9107	3.58773	5.68897	8.63485	3.02305	4.5647	5.73609	30.0773	-74.5215
5.0381	60.2687	14.7952	11.0907	14.191	15.6923	3.39315	4.69858	9.44531	3.09599	3.97524	5.2435	30.0602	-76.4802
5.28617	65.2547	19.1759	12.0085	14.8194	15.4339	3.26091	5.02003	8.84707	3.33277	4.30481	4.70589	30.0789	-78.3599
5.62517	67.6511	21.554	12.7859	15.433	13.5709	3.08963	5.02848	9.19688	3.5151	4.49717	4.99489	30.1001	-80.0781
5.25869	60.4963	23.2735	12.1116	11.6941	13.1167	3.13732	5.00262	9.09117	3.57819	4.06458	5.3387	30.1121	-81.6311
7.70808	61.0027	21.6829	12.4775	8.79794	12.946	3.86088	4.60629	9.79641	3.52278	4.09995	4.74182	30.1131	-83.4908
5.66243	63.0621	20.8545	12.1035	8.66191	13.5971	3.94721	5.10462	8.87238	3.29504	4.44184	4.48442	30.1005	-85.2601
8.23794	65.097	18.16	12.076	8.2823	11.9953	3.57327	6.25251	8.31779	3.11393	4.31827	4.46643	30.0853	-87.2409
8.50863	67.4986	18.3667	10.9962	8.47576	13.4945	3.13047	5.87645	7.99583	3.34848	4.04466	3.98938	30.0894	-89.2131
8.78284	68.2193	25.1401	12.8106	9.02266	14.6966	3.25722	6.16255	7.19368	3.64595	4.45774	3.42946	30.1026	-91.1548
9.0603	73.9898	20.2651	13.4006	9.72976	15.8892	3.66125	5.89607	8.29154	3.45415	4.51055	3.30897	30.1046	-92.8566
7.33342	73.3799	22.7042	12.0717	8.49555	15.4325	3.98623	6.83486	10.6609	3.25623	4.00678	3.3405	30.0847	-94.6927
10.526	67.8478	26.3205	12.0193	8.02235	14.8743	4.50464	8.66626	10.7093	3.2549	4.24991	3.70331	30.0596	-96.4809
10.9205	73.5659	25.2492	12.237	7.26138	13.2755	4.52321	9.45328	10.0571	3.04582	4.01792	3.88952	30.0411	-98.3267
8.93763	68.2474	27.7166	12.1851	6.77048	13.7218	4.37366	8.75792	11.1709	3.4906	3.86198	3.49318	30.0511	-100.227
9.70332	68.3917	23.4887	11.6765	6.42448	11.97	4.75312	9.91134	13.6407	4.06324	4.01765	3.09572	30.0572	-101.661
13.3325	68.4982	27.0996	12.0619	5.53502	10.0258	6.0735	12.8579	15.0101	4.14753	3.98529	3.33269	30.0657	-103.229
11.0686	68.5662	28.5033	11.6918	7.10875	8.9473	6.10716	11.6332	17.1919	4.61905	4.26122	3.78365	30.0636	-105.108
11.3609	68.5952	27.7003	11.6143	7.46528	8.14404	7.29442	13.7739	16.9918	5.05127	5.08346	4.49922	30.0631	-106.835
12.607	79.1105	25.5961	10.1062	6.23895	9.41266	7.30775	12.877	11.9013	3.94873	4.7357	4.4557	30.0691	-108.504
12.4452	76.6978	24.9958	12.5959	6.25235	9.4609	6.5052	11.5445	10.7392	3.8074	5.21726	4.31974	30.075	-110.27
10.7774	69.8178	31.2596	12.7979	5.89373	8.84688	5.81907	9.18423	10.6505	3.21216	4.49633	3.1213	30.072	-112.196
10.3089	61.5264	28.2463	11.6565	6.47134	6.60562	5.4651	10.0414	10.7767	3.34233	4.8886	2.96092	30.0721	-114.174
11.502	64.3486	29.6396	11.1768	5.97359	6.3161	6.99506	12.5017	14.474	3.52414	4.31588	3.35979	30.0698	-115.792
14.0519	69.3703	33.4447	11.0809	5.78511	5.95725	8.65362	15.2314	19.3819	3.96372	4.04163	4.06169	30.0553	-117.633
13.5697	68.5084	32.8519	9.70823	6.31257	5.97412	8.57341	16.989	15.5743	4.37739	4.92829	4.3679	30.0572	-119.74
12.3805	73.434	33.6779	10.126	5.84453	5.87766	8.31902	16.9184	17.8143	4.25642	4.84739	4.26614	30.0702	-121.692
13.5151	65.1793	34.8029	10.5654	5.78574	5.54664	6.84847	15.9291	14.8539	4.13068	4.73746	3.78386	30.0628	-123.526
14.8521	65.0008	36.1897	11.969	5.44226	5.38262	8.53531	15.1633	14.0835	2.83997	3.9162	3.29503	30.0635	-125.49
14.178	58.0613	38.2692	10.9684	5.48573	5.74723	10.5515	14.954	14.5113	3.44973	3.97903	3.21254	30.0556	-127.331
13.4031	66.3787	35.415	10.0026	5.69161	5.30734	13.0306	18.3226	15.1039	3.97951	4.35383	3.39556	30.0504	-128.99
14.1267	63.6596	35.8303	9.81666	6.04496	5.82942	13.1147	20.4238	14.3597	4.71245	4.36809	3.68661	30.0512	-130.885
16.307	56.9351	36.2336	10.5248	6.53757	6.59187	12.8761	25.2384	15.1965	4.34704	4.49397	3.97471	30.0511	-132.918
17.3168	56.514	36.6243	10.2389	6.02235	6.47906	12.3746	23.9294	16.2668	4.06215	3.86406	3.74496	30.0458	-134.601
16.5878	63.3389	43.6921	9.12773	5.344	5.47814	13.8571	21.0641	16.5254	4.05542	3.61163	3.55445	30.0448	-136.279
15.9773	52.0372	37.3642	9.08486	5.45569	5.41506	15.1621	28.9006	18.0921	5.80859	4.13108	3.89611	30.0392	-138.124
16.1965	57.3156	40.8784	8.64158	5.84812	5.64742	13.4036	24.662	19.0585	6.22113	4.25386	4.25377	30.0298	-139.708
16.4059	57.143	39.1208	8.70821	6.09037	4.67382	13.8622	25.6722	21.1669	5.97052	4.30796	3.89167	30.0364	-141.458
15.0177	51.6378	36.992	9.15426	5.13471	4.55643	14.3371	27.6995	22.6089	5.42565	4.69494	3.87707	30.0397	-143.352
14.928	55.2323	38.6557	10.116	5.06656	4.48158	14.8289	25.2738	23.0417	6.57015	4.56059	3.52257	30.0364	-145.423
15.5046	54.3195	38.8986	10.5062	5.56146	4.38199	15.338	27.3862	19.4013	5.85103	4.45982	3.2385	30.0517	-147.434
17.1911	56.4874	39.8048	9.36623	6.44279	4.16165	15.8651	29.392	21.7793	5.74319	4.9321	2.97589	30.0704	-149.346
17.8978	50.1739	33.1139	10.0969	6.19722	3.93949	16.4109	33.5296	18.5752	6.87875	4.91223	3.33072	30.076	-151.356
17.8827	52.2698	35.5016	9.18842	5.80361	4.96806	16.9759	28.7657	26.0877	7.1468	4.73596	3.84743	30.0781	-153.241
17.1196	43.9428	42.0273	8.6053	4.68827	4.91087	17.5607	33.5382	23.3435	6.92714	4.56563	4.28549	30.0837	-154.808
17.5331	46.6377	40.0155	9.99059	5.22732	4.57704	16.6247	29.0529	23.9005	5.39286	4.60615	3.51583	30.0608	-156.589
17.9959	49.5696	40.1627	10.0212	5.9877	4.1104	18.7926	31.2303	24.4762	5.8003	4.95431	3.40612	30.0468	-158.028
17.6151	47.2929	41.165	9.27778	5.5081	3.73772	19.441	31.1012	29.5779	6.07753	4.40283	3.19241	30.0426	-159.834
19.5145	42.4453	40.8515	7.80603	4.88045	3.65426	20.112	35.1313	29.835	6.54474	3.96102	3.33026	30.047	-161.842
17.9011	45.4798	37.582	8.66543	5.02302	3.69878	18.3399	42.8652	28.8069	7.74851	4.5432	3.45179	30.0481	-163.736
17.8582	48.961	44.3374	8.34343	5.43865	4.05321	21.8939	41.3898	31.4928	7.52517	5.0287	4.17954	30.0544	-165.396
17.9716	40.9144	40.4976	7.86612	5.67612	3.99326	19.9656	47.5673	29.2507	8.41701	5.24672	3.82112	30.0587	-167.053
18.0815	39.2953	45.1765	7.46147	5.50615	3.30783	21.6734	46.6953	32.2066	8.75262	5.36302	3.74347	30.0586	-168.439
15.3437	45.4428	40.5018	7.91132	5.01283	2.81723	24.144	44.4275	30.6729	9.5527	5.0919	3.05872	30.0597	-170.46
16.1922	45.244	34.9215	8.31128	5.31062	2.79489	25.5559	44.1927	29.206	8.34037	5.2813	2.81377	30.0624	-172.343
17.1281	45.4857	40.2188	7.7776	5.00573	3.05623	25.5275	46.4214	28.1476	9.72527	4.75213	3.22994	30.0644	-174.272
16.2867	42.9381	36.7159	8.84007	4.74316	3.86551	24.3118	50.2769	29.3007	9.93894	4.50525	3.49861	30.0693	-176.027
17.1857	40.4512	40.8674	10.0184	5.59641	4.04435	27.4659	52.3118	30.6575	10.6718	5.09326	4.17804	30.0545	-177.792
16.3632	40.7899	37.2288	10.0614	5.41164	4.04161	27.2802	54.6337	28.1738	11.842	5.42596	4.02967	30.0466	-145.492
14.3559	40.908	39.3741	10.3524	18.1601	3.56348	26.5405	55.5539	33.9972	11.6133	4.64399	3.82297	30.0572	-1.31418

## Sheet: P03
ra l	oi l	oe l	ico l	mf l	es l	ra l	oi l	oe l	ico l	mf l	es l	Kippung	Rotation
27.4104	57.3875	57.641	12.2527	9.092	4.08569	79.8497	82.865	64.7389	15.6553	23.7706	6.55612	30.0589	-0.29897
27.6504	48.3647	48.7353	11.4927	8.12978	4.02792	85.6429	87.6736	73.4529	17.8006	20.9695	6.38034	30.0521	142.901
28.1196	50.1229	48.0455	9.34562	5.93376	3.94943	78.0803	77.7109	70.327	21.245	18.3968	6.06751	30.0645	176.634
21.5615	54.6646	49.3686	11.0709	8.31418	3.97668	70.5265	83.917	80.3488	18.879	10.8111	6.40578	30.0721	174.83
25.431	55.8872	52.6838	12.2169	9.21188	4.24188	74.8751	79.3079	70.2155	19.2837	11.7217	6.39389	30.0874	173.047
26.5825	58.5601	49.3164	11.5072	10.1543	3.99228	76.6669	87.4118	80.737	16.2423	12.4899	6.50404	30.102	170.875
26.5417	55.263	42.6824	10.6101	9.54885	3.7811	76.4594	85.393	68.5518	17.397	11.534	6.70129	30.1079	169.277
21.8294	53.0165	44.4142	9.67688	8.55229	4.1291	66.6339	76.694	74.0147	19.2745	9.73477	6.52602	30.0962	167.503
20.6505	56.2801	42.7394	8.99107	7.127	4.25185	63.1833	79.9331	71.4849	21.2176	7.83496	6.79968	30.0707	165.848
19.137	59.2252	41.0319	7.90022	7.26619	4.09871	62.8667	78.6509	72.0384	21.9576	7.85858	7.14648	30.069	163.898
18.4674	53.3266	40.0946	7.68734	7.39958	3.35576	71.9703	69.0552	82.1587	19.7012	9.43375	6.80013	30.0842	162.036
19.5022	49.2528	35.57	7.81685	7.48887	2.97413	70.9775	73.4074	85.6041	23.0115	9.92404	6.73391	30.0872	160.186
20.2589	52.4476	36.4683	8.85264	7.22312	3.5977	70.2953	69.1965	99.3439	23.3732	9.31758	7.44128	30.0733	158.384
21.1071	54.557	34.6753	9.12658	7.71826	4.29254	73.5252	86.7023	95.2451	22.468	10.0464	7.5111	30.0599	156.632
18.4181	45.0041	38.5182	6.8072	6.86336	4.18715	58.5339	82.343	81.6259	23.0377	8.9063	7.09097	30.0558	155.029
19.2068	51.4265	32.6643	5.82367	7.3955	3.924	74.207	70.7669	95.5875	24.2769	10.1031	7.03127	30.0563	153.685
17.8782	44.692	31.436	6.32123	7.12511	3.71308	73.7365	78.111	85.7038	24.521	9.37227	6.90026	30.054	152.103
16.2971	48.7879	30.2548	6.44345	6.86374	4.30584	64.1667	68.0997	85.3685	24.7382	8.89468	7.25029	30.0496	150.115
16.2934	51.5391	29.1188	6.30478	6.48836	4.39565	62.919	66.7645	84.9285	24.9293	8.26473	7.66675	30.0403	148.213
15.8339	40.8053	28.0262	6.05948	6.97569	5.2068	61.6471	65.4297	84.3893	25.3368	8.71697	8.97012	30.0434	146.525
16.2064	39.6	26.9756	5.85803	6.62717	4.67367	57.4776	59.8962	92.6962	26.9231	8.47113	8.95122	30.0497	144.533
16.8325	38.4043	31.5687	5.41236	7.3925	4.3615	61.752	67.9048	89.6345	25.0637	9.77423	8.99545	30.0529	142.684
17.0973	29.8531	23.0178	4.94816	7.75092	3.1529	62.1351	63.5841	81.9426	24.9456	11.1909	10.0475	30.069	140.94
14.2823	34.8009	26.5603	5.30766	7.77463	3.35365	61.5751	65.7959	95.0954	29.4808	11.251	10.0991	30.0636	139.357
13.7891	38.2865	23.1593	4.94264	7.4289	3.54802	55.9061	67.3818	91.8801	29.4615	10.7322	9.29362	30.0476	137.472
12.6483	36.0523	22.2944	5.08462	6.55077	4.31108	49.4577	63.2825	83.1003	26.5829	9.74681	8.90218	30.0288	135.688
10.5774	27.6877	23.0436	3.87913	6.7297	4.24484	51.4964	55.4451	85.6151	23.261	10.2198	8.74702	30.0449	133.145
11.205	29.3704	17.4988	3.22272	6.6705	4.09345	53.1924	64.8312	89.0914	24.2445	10.3707	10.0255	30.0563	128.615
10.8553	29.7692	16.7601	3.48162	6.49145	3.76403	54.7907	63.3096	80.3401	22.381	9.8463	10.5262	30.0635	126.609
9.71525	28.4353	16.5174	3.0601	5.10564	3.60402	51.7787	54.3549	73.8662	25.5626	8.1078	11.8994	30.0546	127.253
8.77842	24.8243	15.5882	3.11176	4.6727	2.94167	48.5864	41.202	69.2454	25.5075	7.43222	11.0831	30.0517	127.047
7.14388	20.9133	14.3309	3.0168	4.61763	3.59916	55.9597	47.7398	74.4559	23.9558	6.91974	10.5951	30.0549	125.259
7.05113	19.6039	14.7575	3.1211	4.40293	3.55307	52.1981	43.7248	62.64	25.3199	6.33353	10.2044	30.0688	123.524
7.71006	19.4084	13.4794	2.28527	4.14932	3.34448	48.1892	35.9364	69.2352	24.9627	6.64881	9.13539	30.07	121.769
7.36901	17.7756	13.4115	1.54042	3.85114	3.07641	49.2024	39.4872	64.4396	25.1453	6.89466	10.2221	30.055	119.724
6.75201	19.7042	12.4498	2.06786	4.45767	3.24351	39.9905	49.1487	68.9305	22.3103	7.86589	10.6909	30.0456	117.94
5.72595	17.7773	12.2049	2.40113	4.2573	3.06961	44.5949	48.0691	55.9401	22.1988	7.46183	10.7953	30.0549	116.192
6.16421	15.6638	9.60157	3.11873	4.64884	3.63519	31.7951	36.7175	51.2151	21.0845	7.6161	11.8134	30.0594	114.194
6.19664	12.9325	7.72409	3.12086	4.87093	3.7336	36.036	34.5596	61.7493	21.841	9.38728	14.2081	30.0633	112.598
4.98607	13.3028	8.20391	2.57298	3.99699	2.96531	28.7741	32.1518	60.1946	26.5372	9.27214	15.348	30.0615	111.09
4.77184	12.5185	9.02448	2.66274	4.06081	2.82282	32.0195	34.2898	58.6278	27.0579	9.43597	15.1646	30.0643	109.415
4.65699	10.7405	9.791	2.59308	3.91704	3.01102	31.9274	31.2311	46.6756	24.0139	10.3422	12.5946	30.0588	107.666
4.79654	10.6256	11.4873	2.10187	3.97263	3.20558	26.5662	34.6157	53.9235	24.378	20.3086	13.0579	30.0555	105.886
4.59596	11.6937	11.3101	2.7221	4.30627	5.03069	27.0498	35.5648	50.0167	23.291	12.9317	14.8207	30.059	103.98
4.52156	11.3556	9.9386	2.60338	4.36582	5.00353	23.8669	33.7718	44.7739	22.5495	15.0471	15.1191	30.0694	102.355
3.79159	10.6964	7.73069	1.77598	3.8404	3.20482	23.1144	28.2677	44.355	21.5576	23.5638	14.8557	30.078	100.866
3.80612	9.16576	5.65191	1.49011	4.39945	2.83206	22.6002	22.9456	57.0219	21.1479	24.6328	14.8162	30.0723	99.2222
3.52609	9.69773	6.45119	1.5187	4.53421	3.68964	25.1512	24.4945	56.6139	21.8849	25.6898	16.7216	30.0764	97.3364
3.23916	8.5627	6.47675	1.71817	4.58207	4.17012	22.4476	29.5333	36.4802	24.3525	17.8249	17.0618	30.0773	95.5158
3.78498	8.77494	6.75834	2.1722	6.04291	4.96562	20.091	29.3153	37.4669	21.0599	24.8658	19.0089	30.0785	93.8045
4.11166	9.07946	7.5984	2.01645	5.95755	4.82873	17.5254	27.5007	34.6185	21.6299	26.7116	17.1863	30.0683	91.8994
3.60695	8.07718	7.1077	1.31856	4.38442	2.93551	14.3702	23.0075	35.6213	20.8701	20.7728	20.1317	30.0586	90.2524
3.18081	7.01735	5.66243	1.37911	5.82655	3.77077	14.4609	20.323	41.8351	19.9971	26.1507	15.8359	30.06	88.4461
3.22309	6.15171	4.33365	1.6502	7.16884	4.50233	14.7313	20.7736	36.0047	18.6079	34.4663	17.6003	30.0759	86.642
3.35544	6.8625	4.53794	2.07065	6.93626	4.26053	13.2536	22.7238	27.2558	18.5745	31.9707	16.8325	30.0765	84.8473
4.09181	7.33198	5.40082	2.76594	7.5434	4.55364	14.0161	23.5877	29.8723	18.566	34.2241	19.0511	30.0627	83.2417
3.96545	7.16326	5.29511	2.52809	7.64456	3.82706	13.1947	23.5751	34.9168	20.6546	32.1653	20.077	30.0498	81.4148
2.74616	4.92336	4.14561	1.29383	8.02378	3.67117	12.5892	23.0281	37.0222	22.1235	37.1456	19.0153	30.0542	79.5127
2.56963	4.28144	3.72487	1.20212	7.94085	3.67706	12.6593	22.6837	35.9161	22.3684	36.0892	19.6941	30.0791	77.9488
2.5709	4.49445	4.19443	1.55568	8.37081	3.74494	12.3508	16.6714	28.7405	21.0054	32.722	20.7307	30.1047	76.2336
3.11858	5.18388	4.63997	2.28512	9.88203	3.5222	9.62215	18.7579	22.9826	18.7826	36.3052	24.4556	30.1126	74.442
3.07765	4.93888	4.51507	2.54982	10.4214	4.28562	8.60474	20.4509	25.7138	19.5753	40.1584	27.3306	30.1131	72.8305
3.00778	5.18486	4.2623	2.39221	9.16935	4.35351	7.65497	20.5239	27.3399	21.2388	37.1471	28.3992	30.1099	70.8546
2.31045	4.00703	2.95068	1.62587	8.58175	4.5645	6.82289	19.2694	25.0932	20.7082	32.9155	23.9227	30.081	69.0358
2.43827	4.19663	2.5633	1.52287	9.44912	4.35267	5.85274	15.5783	22.8769	16.8033	37.7334	21.014	30.053	67.1412
2.63639	4.37408	2.45357	1.62311	11.1954	6.35566	5.43643	16.0234	19.9072	20.6075	43.0344	26.3459	30.0301	65.3516
3.12156	6.42171	3.76951	2.03263	10.5577	6.70208	5.89708	15.0377	22.059	20.7475	41.0728	25.6221	30.0309	63.6919
3.03075	8.186	4.00608	2.30878	11.2569	8.59315	5.85013	13.2176	24.2785	20.2162	39.6059	25.8649	30.0398	61.9814
2.55417	9.68455	3.96779	2.22736	10.62	8.58487	5.57435	14.3176	24.8581	16.9397	42.0007	29.3155	30.0484	60.0501
2.13331	8.74801	3.26699	1.6541	11.1424	7.42791	4.26857	13.4494	20.931	18.1439	36.4773	26.0195	30.0509	58.0638
2.01268	8.85002	3.44035	1.88263	12.2018	8.0864	4.07225	13.0522	19.707	18.1881	43.7352	24.9931	30.0548	56.1648
2.14827	10.0429	3.56551	2.19929	14.881	8.55119	3.3903	12.1063	14.585	16.6145	43.0734	25.3369	30.056	54.2393
2.69563	11.7342	4.75597	2.80772	17.3602	8.75785	3.71237	12.4189	16.1471	18.0898	43.3515	27.333	30.0372	52.6896
2.78454	11.5146	4.41536	2.79276	18.2548	8.43653	3.56792	11.3902	14.5158	18.0827	43.5896	26.4875	30.025	51.0246
2.62738	8.96026	3.8792	2.6054	18.1708	8.90261	3.07063	9.44844	11.9372	14.8018	46.3935	29.869	30.0407	49.1465
2.11903	11.4059	2.82482	2.28989	18.0115	9.57381	2.47286	9.37706	10.8279	14.4372	43.9463	27.1249	30.0591	47.0673
2.01173	13.6235	2.54338	2.38546	20.2392	9.71448	2.32914	9.2754	7.40884	14.4708	44.0651	26.2116	30.0527	45.0912
2.10241	12.5861	2.95248	2.48784	21.0965	9.31596	2.26051	8.53896	6.47923	13.669	51.4861	27.3248	30.0413	43.433
2.59176	11.3958	3.95024	3.74764	21.7555	10.089	3.11161	9.28282	7.22831	12.7156	48.5839	23.3096	30.0356	41.6804
2.80656	12.116	4.49472	3.88985	24.0344	10.9589	3.39676	9.65907	6.70292	12.6483	48.661	24.6187	30.0358	39.8485
2.7038	13.9096	3.36058	3.18901	25.8777	9.93371	3.216	8.59349	5.37294	11.9493	45.8956	24.8165	30.0306	37.8908
2.5302	14.4603	2.62543	3.14926	28.5257	10.3569	2.68231	7.34498	5.06114	10.9273	46.8915	25.7108	30.038	36.0379
2.41934	12.926	2.56912	3.56801	32.1225	11.0928	2.75103	6.3537	4.02657	11.2484	48.4061	26.5369	30.0466	34.2618
2.26784	12.5642	3.2844	4.1463	33.6579	12.2316	3.01871	7.68743	4.82999	10.6577	43.8106	30.3532	30.0692	32.4195
2.53117	11.2287	4.45371	4.21129	30.3029	11.7953	3.64319	7.92075	5.46607	11.9946	46.4682	29.2272	30.0854	30.6113
2.56848	12.9979	4.69062	4.51504	31.6485	13.6863	3.63417	7.77015	5.76407	11.9037	47.8083	29.6028	30.0871	29.0205
2.25892	15.112	3.55905	4.32934	33.5256	15.3808	2.77104	6.01435	5.11682	11.8426	41.0249	24.585	30.0892	27.1583
2.27015	13.1091	2.91152	4.79617	38.1279	15.5943	2.78941	5.72753	4.68158	10.7247	43.3006	24.2139	30.0895	25.5585
2.14058	13.6596	3.22799	4.68003	36.1068	18.2576	2.89933	5.49824	4.69386	10.6025	48.169	28.5509	30.0984	23.643
2.28114	12.7797	3.78307	5.23145	36.2933	17.9361	3.55248	5.61833	5.21292	10.6297	45.9282	26.8336	30.111	21.8728
2.72367	12.4624	3.96705	5.54796	40.092	20.2105	3.81407	6.64596	6.40031	9.31751	47.8726	27.0986	30.1191	20.1249
2.79769	13.8631	4.32748	5.40766	38.8644	18.7411	3.45499	6.63317	6.73991	9.98913	41.3594	24.592	30.1097	18.4169
2.2007	15.9791	3.66529	5.22454	33.5403	17.1839	2.53978	6.02131	5.5156	9.97118	46.2848	25.8171	30.1036	16.6387
2.09984	16.6205	3.25376	5.82876	38.5174	19.6554	2.6727	4.85697	4.15952	8.54919	45.1311	25.6413	30.0998	14.7981
2.48263	17.778	3.52999	6.22029	44.7212	21.5579	3.03309	5.55997	4.41133	8.92112	39.818	28.2779	30.0959	12.6843
2.98941	19.454	5.27745	7.14936	50.9515	21.8317	4.37974	7.096	5.45886	9.87335	33.7698	27.7404	30.0953	10.75
2.81805	19.3274	5.31946	7.80557	50.4015	18.896	4.04161	6.75414	5.76823	10.051	35.5246	27.5033	30.0852	8.9909
2.22127	19.0342	3.94958	8.11384	53.3418	20.8219	3.22675	5.17855	5.60614	11.7908	39.0713	27.0541	30.0698	7.54751
2.11981	20.316	3.46823	8.61021	48.2185	20.8063	2.41535	4.79687	5.10079	12.6308	39.9669	29.8194	30.0751	5.89675
2.11228	20.5572	3.4598	8.67145	45.4005	21.4435	2.64419	4.79026	4.93886	11.238	34.143	26.9265	30.0726	4.05599
2.48028	21.9888	3.80237	9.38341	49.5255	22.366	3.43782	5.67918	4.61836	8.31374	34.3605	28.8632	30.0649	1.80461
2.9139	20.5368	5.00782	10.4983	54.037	23.932	3.78544	5.78896	4.43651	7.63844	40.2778	23.9263	30.071	-0.0661939
2.8678	17.9049	4.96425	11.8949	44.5746	24.2183	3.59151	5.51747	4.85241	7.90468	39.4607	23.6078	30.0717	-1.54323
2.26001	20.5823	4.08066	11.6098	56.8881	22.1327	2.83943	5.06709	5.11716	7.75995	33.7773	25.2944	30.0835	-3.01946
2.31625	22.6084	4.44281	11.4476	57.6278	22.0681	2.96061	5.09529	5.37179	7.63983	34.0938	24.6646	30.0851	-5.19272
2.31236	22.5158	4.35586	10.9026	45.4948	24.2276	2.78899	5.11171	5.01522	8.21716	36.0734	25.807	30.077	-7.14049
2.58437	22.649	4.44197	11.0639	45.7357	24.5146	2.97855	5.1227	5.29348	7.87156	32.8114	22.2209	30.0627	-8.99742
2.53557	21.1907	4.63048	10.7292	56.2275	26.8755	3.34591	5.1364	4.70875	6.27209	30.1767	22.8886	30.0446	-10.8855
2.58539	23.1619	4.93753	10.7764	51.5834	29.1611	3.33269	5.17217	4.45641	5.90483	24.1028	23.8445	30.0422	-12.7618
2.44788	22.8913	3.90648	11.234	46.2522	26.6961	3.03135	4.53821	3.71523	5.72027	27.1981	23.3736	30.0414	-14.5047
2.48322	24.3072	4.00306	12.5904	46.3539	29.0763	3.20551	4.27392	3.78217	4.96785	26.3131	20.6915	30.0425	-16.5311
2.77048	27.1377	4.61882	13.93	60.5266	26.4933	3.33069	4.61743	4.06574	5.00667	24.8509	21.9705	30.0466	-18.4675
2.92886	30.4059	5.65339	14.5071	57.5209	28.0004	3.22335	5.14889	5.35882	5.70581	23.0026	23.0834	30.0605	-20.4372
3.1257	35.3693	6.18012	13.2859	57.6071	23.234	3.83992	5.73646	5.61082	6.75744	24.6762	18.58	30.0568	-22.2794
3.24307	36.3256	6.20194	12.4755	56.7456	26.5793	3.98311	5.53279	5.28969	6.63387	24.8076	22.7378	30.0433	-24.0049
3.0124	42.4069	5.59653	15.4398	58.0101	26.7674	3.46071	4.30546	4.91853	6.14922	24.8173	23.4715	30.0498	-25.8089
2.79547	41.2374	5.17215	13.2586	46.1954	24.2692	3.40671	4.22857	4.6067	5.30214	23.4013	18.2313	30.0519	-27.8228
2.8676	36.8654	6.18141	13.4971	59.7657	25.5802	3.35648	4.1059	4.41616	5.11604	22.5953	17.8021	30.0393	-29.6438
3.23955	35.3378	7.11443	14.3824	51.8864	30.4024	3.47753	4.4055	5.22783	5.17162	23.6995	21.464	30.0299	-31.3491
3.67806	36.9836	8.32715	14.3077	49.6633	27.9726	3.9041	4.48982	6.06657	5.09253	21.465	20.4434	30.0344	-33.209
3.54846	35.9282	8.89108	13.423	47.3189	29.4531	3.88623	4.56195	6.48463	4.08554	15.0633	15.6061	30.0339	-34.8285
2.77088	34.0542	8.03783	12.949	46.9193	27.5821	3.23688	3.67678	6.45068	3.87159	16.55	15.4543	30.0341	-36.4262
2.64692	42.7879	7.60501	13.0903	52.4102	27.5827	2.71977	3.46005	6.54931	3.49774	15.5825	16.4207	30.0402	-38.4785
2.64598	46.3281	7.19736	15.5846	53.6562	25.6794	2.78755	3.41788	6.59851	3.46226	14.9654	14.3858	30.0439	-40.4457
3.29415	44.2472	7.12232	15.0514	57.3929	28.9114	3.10142	3.6227	6.11774	3.35856	14.5993	11.9648	30.0491	-42.4595
3.65123	33.8277	7.78626	17.7366	48.1554	30.8188	3.54679	4.47375	7.04481	3.85356	13.5797	13.4183	30.0526	-44.3604
3.66472	35.6307	8.36351	15.8127	37.0352	27.4431	3.49744	4.68009	7.24817	4.16687	12.346	10.2168	30.0565	-46.2533
3.16916	41.0273	8.32586	14.6994	39.0687	27.3696	2.98384	4.13618	7.11907	4.09309	12.6141	9.98193	30.0572	-48.045
3.20281	39.25	9.71211	15.1171	39.4224	27.2727	3.30662	3.84636	6.38239	4.51199	11.5695	8.11043	30.0612	-49.6192
3.06998	38.924	10.586	13.8176	38.9884	27.1524	3.44628	3.65275	5.88722	4.57326	10.9531	8.39113	30.0723	-50.7288
3.05371	37.4176	11.9714	16.1891	37.6007	29.4422	3.54685	3.61836	5.00449	4.43357	10.5669	8.05142	30.0863	-52.3748
3.24006	46.1617	13.3531	14.3844	34.418	29.6052	4.58132	4.84457	7.10104	4.08091	9.58805	8.13334	30.077	-54.4858
3.50473	48.5442	11.1967	16.5217	29.4224	29.3541	4.56507	4.71106	7.45144	3.73468	7.97991	7.60414	30.0574	-56.7034
3.75659	48.3211	11.0506	15.128	30.539	26.2861	4.33406	4.08842	6.5616	3.76315	7.76093	7.59545	30.0434	-58.4084
3.7887	40.5346	13.3495	16.1692	32.3199	23.6013	3.28116	3.08089	6.21764	4.47457	7.3599	6.14671	30.0426	-60.4544
3.8952	41.9485	13.5086	16.3028	31.1281	24.0143	3.06552	3.6179	6.22147	4.36265	6.63256	5.29781	30.0418	-62.3093
3.68618	55.0197	15.0058	16.9695	29.9102	25.8073	3.29912	3.84055	5.53502	4.42795	6.52456	5.17284	30.0415	-63.8156
4.28278	54.7792	17.5355	17.3665	26.6426	25.7466	3.88286	4.31423	5.71304	5.56471	6.98079	6.25797	30.0452	-65.3996
4.55825	55.5035	18.7506	17.5525	23.028	25.0155	4.00602	4.71354	6.16406	5.83608	6.60275	6.25471	30.0512	-67.4759
4.25512	65.2121	19.829	18.4671	24.6002	23.9688	3.82484	4.47709	5.53291	5.11689	6.29036	6.02313	30.0583	-69.71
3.77035	56.1487	20.8802	17.9525	22.797	25.4794	3.031	3.45367	4.79039	4.36557	5.79944	4.8736	30.0576	-71.7619
3.83583	53.2295	21.9095	20.2816	22.4568	24.4387	3.00582	3.65052	4.45466	4.29673	5.71039	5.10102	30.0505	-73.6151
4.17092	60.2	20.7731	17.7898	20.0667	24.3064	3.70067	3.86303	5.05688	4.97669	5.50221	5.23452	30.046	-75.3713
4.37523	61.7177	23.112	17.8783	17.32	25.1135	3.99699	4.17108	7.26395	6.5089	4.98758	5.48634	30.0318	-77.1459
4.72378	59.3769	22.0406	20.1872	16.9594	25.9436	4.7219	4.87799	7.74133	6.78711	5.34385	6.1684	30.0235	-78.9559
4.76206	64.9828	23.0513	19.0331	15.8365	22.188	4.60509	4.89068	7.44239	5.40213	5.14745	5.32691	30.0317	-80.8542
5.09681	65.8959	26.9009	19.1246	14.0398	19.722	4.01677	4.32844	8.76616	4.50072	4.33027	4.57987	30.0477	-82.5241
5.01271	68.5917	28.7723	20.2931	14.6673	18.9613	3.6756	4.16017	9.17478	4.63928	4.19017	4.15828	30.0583	-84.3078
4.80562	69.6247	27.4765	20.6485	11.9919	17.8689	3.58625	4.61855	7.84958	4.13304	4.04877	3.91655	30.0538	-86.2554
4.90534	68.1117	25.8481	16.7852	10.5084	17.7933	4.0267	5.18929	9.03002	4.29086	4.15075	3.72628	30.0399	-87.883
5.94111	65.7095	29.3732	17.7469	8.69743	17.9368	5.50074	6.32917	10.1564	4.43906	4.64746	4.14012	30.0383	-89.7089
6.63668	58.7978	28.8594	17.5312	9.136	17.6019	5.78151	6.94727	10.103	4.21038	5.0102	4.2274	30.0284	-91.5442
7.4839	62.7006	27.721	18.7609	9.08973	17.0362	5.53897	8.55398	10.6573	3.67406	5.07378	4.08186	30.0122	-93.4114
7.73789	63.3066	32.0027	16.6734	7.90985	18.4604	5.39363	9.32743	11.5151	3.63752	4.71904	3.60777	29.9885	-95.2935
7.51983	70.8826	34.8165	18.4919	6.86335	16.6934	5.75477	10.7383	12.3232	3.55653	4.81213	3.82447	30.0007	-96.6972
7.89689	64.7015	38.7503	16.7581	6.78569	17.8251	5.67893	9.35566	11.22	3.75443	4.63262	4.03841	30.024	-98.3677
9.35217	77.0216	41.4702	17.8666	6.68186	13.3317	5.67866	8.98316	12.4578	3.75137	4.06182	4.25423	30.0426	-100.038
9.32304	69.9488	38.8888	17.5208	7.46874	12.465	8.49198	7.28831	12.9078	4.13887	4.63116	5.23794	30.0607	-102.298
9.80278	63.5031	39.5458	17.2518	7.33096	12.291	8.75908	8.12226	12.9923	3.6834	4.66115	5.29015	30.0614	-104.314
8.636	61.7183	33.2141	15.5568	6.2616	12.7555	7.07861	9.90599	13.6628	3.3083	4.08254	4.21537	30.0595	-106.075
8.12096	70.9207	32.5893	15.4997	6.11507	12.6493	7.97227	15.579	13.096	3.45795	4.40315	3.61997	30.0399	-107.407
8.68571	74.3907	34.1572	18.9529	5.54449	9.6274	7.25002	15.9809	13.1351	3.27035	4.08414	3.24436	30.0246	-109.15
9.4569	66.6541	37.0727	19.0259	6.04381	8.10061	7.48477	15.6128	14.4318	3.50851	4.35933	3.24712	30.0061	-110.34
10.7908	71.1603	40.4044	18.1635	5.43896	7.55082	7.85551	14.7804	20.9091	3.18037	4.14366	3.69728	29.9987	-112.214
13.8118	63.3003	41.9713	18.1095	5.36455	8.09016	9.56006	18.672	22.2616	3.39746	4.42503	4.02057	29.9991	-114.575
15.1125	62.6523	44.8991	15.5212	5.29422	7.98851	11.4776	20.353	25.298	3.51047	4.35729	4.42988	30.016	-116.859
13.7721	71.5249	47.1921	16.8428	5.93017	7.51937	11.8117	25.3137	21.4046	3.9665	4.49471	4.35334	30.0259	-118.694
16.0526	71.3633	49.3556	17.0617	7.25175	7.77554	11.0458	25.7435	22.2157	4.7801	5.35758	3.99967	30.0331	-120.673
17.3159	76.8066	46.859	16.4823	7.81251	7.41709	9.52966	24.0606	24.778	4.85491	6.06432	3.55718	30.0238	-122.531
16.9658	75.2033	53.571	16.6396	7.18301	5.79393	11.3037	29.0567	26.8301	4.71087	5.90469	3.82193	30.0101	-124.367
15.8178	73.5299	46.701	17.0331	6.12048	5.55564	11.8255	30.0703	28.3543	4.86042	5.25047	4.31898	29.999	-125.905
13.8447	70.8801	51.3447	16.0935	7.46531	4.68659	13.6382	26.3848	27.8549	4.68814	6.46936	4.50139	30.0085	-127.565
15.1487	60.0454	52.3992	17.5029	6.94259	4.52249	15.5401	34.793	36.2015	6.19982	6.31862	4.34416	30.0291	-129.352
16.0565	59.6088	49.9523	15.49	6.75844	4.18849	16.1792	37.8047	38.5141	6.31993	6.54658	4.68201	30.0341	-131.161
20.1351	57.1796	48.9814	19.6154	6.74968	4.9073	20.2325	44.5415	43.4879	6.65583	6.10182	4.6548	30.0489	-133.277
24.5246	67.778	49.4068	19.4696	7.13208	4.82698	19.3295	46.8419	38.7917	6.28451	6.03561	4.40927	30.0658	-135.188
25.4608	67.7622	55.4948	17.1134	6.57508	4.15089	18.0956	40.8189	33.3925	5.84578	5.87018	3.95974	30.0769	-136.797
26.5482	60.3925	59.4298	19.341	7.14696	3.32903	19.0583	37.9274	44.1092	6.45708	6.84496	4.05756	30.0668	-138.303
26.2234	58.7672	59.7494	19.6307	7.8547	3.7802	20.6059	41.6767	45.4556	7.16321	7.59068	4.20808	30.0499	-140.236
25.0545	59.4963	53.1394	17.6554	7.74294	4.4014	26.5891	47.6615	50.8233	8.22799	7.59647	4.09126	30.0286	-142.254
28.9867	67.6128	57.6201	16.3102	8.3405	4.29626	27.9002	49.7999	41.1733	7.45469	8.14679	4.74597	30.0129	-143.965
31.8567	62.0489	54.7075	17.3448	9.31851	3.77043	32.3631	63.6317	46.5697	8.27218	9.53401	4.96563	30.0171	-145.824
32.1326	62.5799	60.056	18.2613	9.61094	4.18341	33.3665	63.0316	53.7569	8.66667	10.2079	5.01772	30.0367	-147.418
28.4531	59.444	61.3958	16.3827	9.78355	4.12521	34.1222	52.2632	54.6415	8.89372	9.85235	5.34745	30.053	-149.363
28.8229	56.3134	62.4772	18.4856	9.6827	3.94717	41.1011	64.6569	48.6998	10.6026	9.94368	5.01676	30.0401	-151.202
29.6331	59.0082	63.4551	15.0976	10.4763	4.06295	39.5327	73.0381	44.53	11.2435	10.7756	5.09722	30.0267	-153.475
30.4517	69.9075	61.7084	13.4515	10.1057	4.28064	41.813	69.3487	53.5807	12.1304	10.5006	5.68293	30.0246	-155.182
31.2784	67.2332	63.37	13.671	10.2177	5.50042	44.2144	72.5367	51.7246	14.7523	10.2754	6.92507	30.0413	-156.774
36.5124	67.1922	62.7729	16.8014	13.005	5.77419	46.7418	75.845	66.962	12.4912	14.2883	6.70842	30.0447	-158.462
31.3081	67.1598	63.239	15.8111	12.141	5.34708	49.4001	79.2771	62.1153	13.0313	13.5155	5.76588	30.0394	-159.975
36.431	68.6377	67.1667	18.3093	10.8563	4.79364	52.1943	96.7589	61.2616	13.594	11.9609	5.36977	30.0344	-162.021
34.6565	64.4259	64.8896	16.7553	10.7396	4.9566	55.1297	97.942	58.2381	15.8582	11.6915	6.09018	30.0306	-163.891
35.5165	68.8453	68.6404	15.8518	10.7279	5.49811	58.2115	90.3528	62.0641	14.67	11.5862	6.59607	30.0294	-165.826
36.9766	67.8748	70.0847	15.9534	11.5213	4.81826	64.7348	102.175	62.6999	13.5547	11.9974	6.03763	30.0166	-167.625
35.9985	64.1814	68.3483	14.5465	11.8011	5.08383	59.3157	92.8652	59.4626	15.7598	12.1938	6.00879	30.0085	-169.159
35.2794	61.8964	64.0931	15.4216	10.9005	4.83148	68.3896	102.677	64.158	15.7101	11.3063	5.36736	30.027	-170.765
38.7313	66.5106	65.6149	15.3245	11.3489	5.86602	64.3785	98.0929	69.4082	18.2562	12.1346	7.13415	30.0489	-172.55
39.1925	79.3563	62.2103	15.8559	10.8076	6.32737	72.6927	111.64	75.6117	17.5759	11.9522	8.14723	30.0509	-174.268
40.7647	74.6814	64.9867	14.6023	10.5667	5.77192	74.4121	121.037	78.7852	17.2674	11.6442	7.92898	30.0368	-175.917
41.6485	70.4571	61.7218	14.4257	26.3893	9.47606	84.3515	121.238	75.1243	18.5109	10.7021	7.26468	30.0061	-143.175
42.5331	58.1193	64.6552	14.275	29.741	10.8003	88.8091	126.287	81.3182	18.1028	9.33949	6.56488	30.0014	-0.291751

## Sheet: P04
ra l	oi l	oe l	ico l	mf l	es l	ra l	oi l	oe l	ico l	mf l	es l	Kippung	Rotation
34.1843	39.5312	21.924	6.12008	4.69343	3.43475	41.6939	36.6211	37.6667	12.2189	5.88962	10.0816	30.1402	-0.514119
31.169	38.9874	19.8859	6.27347	4.88166	3.66768	38.0618	31.212	38.1582	15.8555	5.31262	2.96927	30.133	143.399
31.0131	30.5009	26.2056	8.55065	5.56531	3.79246	39.9408	36.8447	33.3468	16.681	6.0418	3.2485	30.1199	176.015
31.7252	39.3	26.3468	8.65777	5.09926	3.15309	41.3031	37.0847	37.9585	15.8981	5.53705	3.30395	30.1049	174.29
32.5844	40.3381	26.3002	8.16201	4.66463	3.40802	37.4376	36.7272	42.4529	18.6415	5.35235	3.82406	30.0852	172.223
32.7325	31.5012	21.4391	5.44976	4.06672	3.17528	37.6424	35.7299	35.8301	16.6463	5.05472	3.74482	30.0893	170.282
26.8794	24.5959	21.2675	5.87985	3.42202	2.70697	34.2423	37.2711	35.831	15.3879	4.78158	3.10527	30.0946	168.638
22.8963	21.43	17.7427	5.2036	3.75658	2.89377	34.8327	46.2661	41.9965	18.6908	5.95122	3.35537	30.1095	167.269
22.552	28.8759	17.526	5.36974	3.99544	3.48802	37.4969	53.2317	39.5974	18.5672	6.46484	3.52157	30.127	165.671
21.3548	33.5175	16.7388	5.38871	4.23278	4.71413	35.4364	44.8686	39.5537	18.848	6.78605	4.00063	30.1255	163.891
18.1801	32.0291	12.6795	5.5827	3.94101	4.58814	34.6653	45.1381	39.4563	19.1044	6.39481	4.11907	30.1174	161.633
20.8863	27.1962	13.186	5.68964	3.17711	3.33809	33.5538	40.7866	34.2432	16.4291	5.81208	4.1028	30.1151	159.956
23.1648	16.9043	14.0031	4.56968	3.13562	2.97784	35.8042	51.2406	42.6378	20.4289	6.44457	4.04779	30.1285	158.169
22.4007	19.3682	15.3325	4.4104	3.03908	2.94326	33.8382	45.6046	43.6987	22.208	6.00228	4.18248	30.1253	156.498
20.8981	23.3004	16.4931	5.29535	3.54525	3.64659	31.7393	50.864	42.6962	19.7838	5.92026	4.49852	30.1233	154.683
17.9492	23.9169	17.3917	4.98276	3.56526	4.09211	27.4884	50.2146	40.5452	20.9824	5.7435	4.87453	30.1121	152.953
16.4113	19.6509	15.294	3.88133	3.32661	4.18211	28.7578	44.2143	37.6096	20.2882	5.35172	4.63906	30.1108	151.178
15.8852	19.8112	14.9836	3.9406	3.6051	4.19224	29.3182	47.5031	36.6788	21.6343	5.70353	4.39637	30.107	149.518
15.8573	22.1383	16.6704	4.1772	3.29149	3.60943	30.1909	42.718	34.7313	19.0301	4.93464	4.1926	30.0915	148.111
15.1495	23.2762	16.5231	4.28563	3.11712	3.44598	28.7471	42.0973	35.7499	20.1514	5.43012	4.28184	30.0813	146.242
15.5956	21.7503	14.401	3.51545	3.09485	2.92133	27.0981	48.1202	39.2276	21.7688	6.2253	4.21379	30.0783	144.382
14.714	20.8487	15.2661	3.64872	3.87578	3.29857	26.8794	55.2565	40.9669	20.5029	7.6392	4.16416	30.0639	142.424
13.6892	19.6527	15.3815	3.34719	3.86687	2.83937	24.3335	49.4558	39.9969	20.5175	7.3396	4.11625	30.0546	140.559
15.5649	16.2294	13.4403	3.10681	3.09987	2.11508	27.5873	43.3046	36.7642	20.516	6.78323	3.56077	30.0651	138.785
14.8547	17.9581	10.5922	2.9826	3.00808	2.57892	25.607	49.4426	32.7838	20.4169	6.00978	4.11958	30.0775	137.307
14.4067	15.9726	11.5514	3.47166	3.40493	3.37434	24.6208	45.5446	30.697	20.4669	6.03953	4.59322	30.0699	135.71
12.6363	12.4034	12.3241	3.63091	3.52261	3.53042	24.0283	36.3557	31.134	20.4205	6.21934	4.45601	30.0712	133.791
11.8633	9.41572	10.2546	3.38294	3.37169	3.61664	21.5453	36.8101	33.8965	18.3553	6.46699	4.18492	30.0706	131.918
10.089	7.46321	9.93401	2.79073	3.21365	2.54141	22.4463	44.1933	35.846	19.9545	6.82679	3.72948	30.0638	130.218
9.00697	7.90379	10.774	2.55769	3.23909	2.23994	20.9312	43.9563	33.269	18.1093	7.02026	4.00189	30.0599	128.478
7.91336	6.24384	9.86101	2.4932	3.20421	2.26912	16.6539	39.4086	30.4661	17.7863	6.65507	4.15073	30.0646	126.812
8.38639	5.46243	10.292	2.78261	3.13166	2.44738	19.5526	40.5357	30.7038	19.9903	6.1249	4.55463	30.0701	123.95
7.36296	5.2908	10.2825	2.56924	3.20343	2.94323	19.9218	30.7521	30.1494	19.8683	7.38689	5.0277	30.0657	119.497
6.69444	6.03982	9.33061	2.31039	3.74806	3.45512	16.9654	34.7534	30.6266	18.7835	8.75811	5.05992	30.0662	117.415
6.70943	6.29167	8.23293	2.30782	4.28347	3.82921	18.3416	37.3171	25.5265	18.5762	11.1417	5.73634	30.0696	119.327
6.56012	5.49691	8.36273	2.60424	4.30026	3.48065	18.8785	33.3332	22.9986	18.528	10.9494	6.76116	30.0652	117.572
5.83646	4.04584	7.7821	2.52968	3.32703	2.24039	16.2798	45.8727	24.9814	18.5483	10.2339	7.67734	30.0589	116.022
6.2674	4.5163	7.81188	2.45664	3.12398	2.22194	14.028	43.5002	26.1112	18.4818	10.1339	7.52472	30.0513	114.503
6.00417	4.10105	7.88876	2.36756	3.20979	2.14081	12.6306	44.0493	25.8895	15.964	10.3216	7.69617	30.046	112.618
5.45242	3.57091	7.12479	2.26617	3.60565	2.15923	12.7694	39.3804	21.9185	16.7778	11.6524	8.00863	30.0418	111.057
5.0353	2.78631	6.85736	2.27909	3.46966	2.36475	11.3114	31.8374	22.7527	15.59	13.017	9.49667	30.0501	109.231
5.66576	3.70776	6.64756	2.56925	4.0384	3.18126	10.5346	32.358	18.0252	18.3395	15.9206	10.1116	30.0699	107.441
5.60542	3.83648	5.81567	2.46838	4.61048	3.10688	9.66904	27.6749	17.4796	15.6729	20.2195	10.5666	30.053	105.653
4.89163	3.61469	4.76008	2.2995	4.33573	3.0804	8.48916	28.7439	17.9116	18.6757	20.5482	11.5177	30.0344	104.07
3.87846	2.8521	5.63697	1.67445	3.53834	2.29668	7.94877	28.7065	16.6824	17.6921	17.4562	13.8437	30.0202	102.244
4.27443	2.51581	5.844	1.68496	3.87266	2.32174	7.43033	27.6893	16.0641	17.5313	17.241	12.8408	30.0356	100.408
4.26362	2.62541	5.72439	1.65639	4.53216	2.32479	6.94538	27.8145	15.1425	19.1094	25.4391	16.8689	30.0543	98.5856
3.88646	2.37238	5.41581	1.52976	5.03928	2.60582	6.87605	26.8785	14.4106	17.6883	27.3962	16.7572	30.0849	96.867
3.98941	2.3539	5.43807	1.76502	4.91842	2.83235	6.58603	26.1505	14.4404	15.831	24.5202	14.1041	30.0843	94.8732
4.35749	3.02928	5.36669	1.8587	4.48647	3.71698	6.87262	25.2333	13.9458	15.9273	19.5976	12.9927	30.0828	93.2404
4.44615	3.43526	5.12825	1.7964	4.10984	3.87862	5.98918	23.8815	10.9208	16.111	27.439	18.3668	30.0858	91.5476
3.82603	2.91699	4.89946	1.78384	5.01194	3.43393	5.07409	26.0458	11.7477	15.787	24.6945	18.9365	30.0891	89.6036
4.24991	3.96736	5.95256	1.83196	6.20947	3.31271	5.07885	27.6395	12.2249	15.6703	30.9969	19.4897	30.0941	87.8934
4.30937	4.33849	6.21172	2.25919	6.15982	3.72855	4.6862	27.0206	14.8321	17.5971	30.9873	17.5794	30.082	86.1208
4.089	4.50923	7.15574	2.57491	6.36139	3.73398	4.19906	24.7304	13.9758	15.224	32.5914	19.4673	30.0571	84.5678
3.87084	4.66793	6.62404	2.53755	5.29423	3.75615	3.57926	32.4591	11.6286	17.9057	28.2233	18.6587	30.0278	82.7587
4.69793	4.95511	6.0802	2.16169	5.60096	4.4167	3.73432	24.1218	9.77827	15.3445	29.7814	16.4065	30.0248	80.8317
4.54078	4.65148	5.17523	1.81788	6.8854	4.15693	4.65326	23.4526	11.0783	16.4413	33.4962	17.3913	30.0388	79.1371
3.2871	3.91449	5.17053	1.82713	7.39505	2.80787	4.1163	19.9498	10.3612	16.2945	36.8881	20.8553	30.0459	77.7882
3.27872	3.94138	5.32558	1.95573	6.75298	3.14708	3.7084	14.1956	9.38581	15.7878	35.4787	20.6148	30.0448	75.8865
3.50075	3.4648	5.59143	1.80833	6.0335	2.98015	2.97776	12.4442	7.79112	16.0805	33.697	23.227	30.0377	73.9627
3.34904	3.28401	5.60992	1.81476	6.26378	3.27144	2.88713	11.9712	7.46838	15.852	33.6479	24.9256	30.0457	72.0906
4.07014	4.2994	5.92907	1.87023	6.82275	3.96367	3.37982	13.286	6.84645	14.2345	32.7803	26.6838	30.0565	70.4178
4.38351	4.95458	5.11642	2.18668	6.69493	4.83367	3.36869	13.6129	5.70158	12.1854	37.2189	24.2715	30.0794	68.5475
4.37899	5.62512	5.72186	2.15195	7.8349	5.35102	3.48329	12.6938	6.36082	13.0877	37.8185	30.2466	30.092	66.7035
3.20037	4.98795	6.64948	2.1905	8.16064	4.82515	2.90934	13.1628	6.53805	14.8309	39.7483	25.6345	30.0813	64.9536
2.83107	4.54324	6.81947	2.01309	7.94389	4.88432	2.58139	13.1837	5.7357	13.5134	38.045	23.0158	30.0647	63.1772
2.63391	4.48184	5.64015	1.87524	8.53963	5.20136	2.40463	12.7168	5.6613	9.98702	37.9007	25.0342	30.0673	61.6783
2.70312	4.28738	5.01132	1.75866	8.79592	5.49345	2.74671	11.4297	5.97375	9.8511	40.3961	29.8182	30.0744	59.7049
3.52726	4.75871	4.96944	1.91622	10.1995	5.69977	3.19604	10.6357	5.53025	9.67405	35.9924	28.6011	30.0662	57.8314
3.72528	4.9387	6.19344	2.27337	10.7177	7.63876	3.46423	11.5931	4.43153	10.1059	36.1151	31.2869	30.0611	55.9393
3.53313	5.0216	6.51029	2.40121	10.2462	9.44886	3.27983	12.1955	4.32142	9.03495	41.1873	28.2945	30.0696	54.0476
2.84023	4.51179	6.08227	2.24701	11.107	10.2119	2.56815	11.4496	4.55383	10.1355	42.7978	24.4821	30.0608	52.1218
2.98379	4.02867	5.83208	2.10006	11.3983	12.6337	2.21127	11.8609	4.28232	10.5006	36.2823	24.7499	30.0667	50.4068
2.67719	4.03457	5.42265	1.97009	11.8367	13.705	2.34379	11.3622	4.13703	9.87445	43.4761	28.7481	30.0872	48.7229
2.85136	4.28309	4.31382	1.78285	12.2927	17.2761	2.64901	8.86829	3.95207	8.90767	40.2974	31.1809	30.1028	46.7965
3.73576	5.16176	4.85061	2.25195	12.4882	18.4681	3.24828	10.1958	4.08739	9.63698	37.7275	28.8539	30.0996	45.0511
4.00083	5.44249	4.96773	2.2745	14.5695	20.8775	3.17741	11.6117	4.5138	8.96878	36.866	26.4108	30.0918	43.4495
3.95368	4.65095	4.76524	2.19111	16.483	20.9548	2.66935	11.7121	4.30843	9.26236	36.9518	25.0618	30.0917	41.4343
3.71065	4.48173	4.62274	2.29639	19.5343	22.9765	2.58597	10.8458	3.63945	8.89029	38.4784	28.8228	30.0881	39.3021
3.56277	4.92528	4.8855	2.71003	19.9647	21.2356	2.6038	9.3296	2.96397	8.92232	35.543	31.5926	30.0737	37.421
3.41545	5.1934	5.25864	3.00983	20.5289	22.657	2.31649	9.45276	3.39345	8.40981	35.3153	25.997	30.0771	35.831
3.40057	5.00891	5.09317	2.78249	19.4685	22.3289	2.89506	9.65291	4.11273	8.48886	35.0588	25.87	30.0987	34.014
3.6171	5.48584	5.68102	2.52313	21.7206	20.5636	3.06204	9.30568	4.55649	8.30875	38.3255	25.7214	30.1305	32.0464
3.71483	5.01919	5.62087	2.87122	22.0816	20.5399	2.93139	9.24956	4.249	7.94603	32.5912	29.122	30.1396	30.3062
3.25786	5.1206	5.00083	3.98503	24.1143	27.9936	2.92709	8.66293	4.15654	7.41042	37.031	25.4316	30.139	28.753
2.99228	5.35795	5.14903	4.83373	27.851	27.5593	3.21016	8.28414	3.75339	7.10532	37.9752	26.7017	30.1122	27.1797
2.97802	6.01016	5.55185	4.56584	27.6779	23.4562	3.04534	8.54239	4.65366	6.17752	33.1682	23.6213	30.103	25.4971
3.80546	5.3642	5.48996	3.97379	28.015	23.935	2.61989	9.31152	4.51041	6.07178	29.8302	19.8081	30.1061	23.4691
2.98282	5.39284	5.05361	3.54518	31.4172	25.4164	3.0442	9.11625	4.19749	6.63689	31.0896	23.2099	30.1152	21.9068
2.9271	4.94048	4.52973	3.79623	36.5136	26.8367	3.46448	9.13898	4.43912	6.13639	32.839	24.8867	30.1156	20.2006
3.22819	4.43244	4.34368	3.51137	35.5041	26.6387	3.46738	8.84612	4.21134	5.57831	31.7446	26.13	30.1215	18.1388
2.57522	4.26812	3.6813	4.40477	37.609	22.7804	2.88699	7.90158	3.547	5.61252	28.6693	24.1971	30.1278	15.7483
2.875	5.62845	4.09687	4.54569	32.206	26.3975	2.92445	7.13252	3.11492	5.82016	25.944	22.6326	30.1155	13.7835
3.01006	6.35149	4.12298	4.85823	32.0221	28.6189	3.23355	8.33574	4.11358	6.22151	26.5006	25.7092	30.1035	12.0969
3.08256	6.45048	4.46075	4.9041	34.8975	30.3602	3.3252	7.47686	4.13421	5.49853	34.4038	24.1346	30.1004	10.8716
3.31302	4.9213	4.18841	4.83291	39.7819	29.4767	3.38078	8.18162	4.03473	5.24413	35.5809	20.0291	30.0935	9.56734
3.6129	5.5472	4.08758	6.16919	34.7515	32.8248	3.23867	6.99921	3.75807	5.24632	27.9114	20.5361	30.1019	7.90746
3.3826	5.76522	4.4409	6.72467	42.9454	36.1252	3.42825	7.41899	3.50171	4.88284	22.6633	20.7791	30.0941	5.81445
3.04794	5.60491	4.4287	6.3789	44.2402	35.7293	3.24605	6.31179	2.8151	4.3906	27.1018	20.8579	30.0894	3.97895
2.98804	4.99929	3.88358	6.29834	45.2125	34.5634	3.47395	6.57644	2.93838	4.79964	22.856	20.4312	30.086	2.1149
2.84463	5.02768	3.47731	6.54714	36.7809	35.3699	3.21587	5.21214	3.00861	4.74397	22.759	18.3939	30.0987	0.0525489
3.03969	5.52579	3.53909	6.40302	45.1597	35.4969	3.42574	5.46172	3.13691	4.20989	19.482	18.0093	30.1222	-1.87377
3.93803	5.41342	4.00887	6.03579	43.0785	29.7883	3.88729	5.9467	3.94837	4.43526	20.9977	18.3221	30.1246	-3.61673
3.93881	5.47579	4.19968	6.93503	42.8898	26.9228	4.09144	5.67345	3.92375	3.49058	20.5409	17.8188	30.1158	-5.53164
3.80098	5.38512	4.51804	7.44026	40.4206	28.0615	3.65093	5.72228	4.23159	3.56037	15.8089	16.5869	30.114	-7.4551
3.42352	5.75911	4.27728	9.23167	41.5767	31.9144	3.47358	6.09117	3.4092	3.43021	17.3487	16.7931	30.1135	-9.26154
3.21747	6.68915	4.19316	9.06696	44.1836	30.5503	3.48732	6.50431	3.11048	3.41355	15.3008	16.4505	30.1066	-10.9278
2.99927	6.85906	3.74481	8.23668	47.1899	34.288	3.57183	5.97143	2.91683	3.06576	15.073	16.376	30.0924	-12.6509
3.05881	7.23187	4.08708	8.16855	46.2871	36.6211	3.51798	5.78603	2.72329	2.77411	14.166	14.0429	30.077	-14.7129
4.32899	6.53763	4.81858	8.25238	43.1846	37.1476	4.3283	5.39632	3.94568	3.28673	14.5705	19.0109	30.069	-16.6403
4.2381	6.28946	5.23916	8.3446	41.8108	33.1759	4.23863	5.45422	3.87289	3.38031	12.9586	17.4493	30.0773	-18.5589
3.3843	6.007	4.90838	9.73174	42.9726	33.0478	3.33062	5.04556	3.10385	2.73041	13.5054	17.9971	30.0904	-20.5321
2.91345	5.46296	4.91808	9.30488	44.4571	35.3007	3.3323	5.27418	3.12944	2.54905	12.1332	15.6921	30.0839	-22.4482
2.86343	6.2871	4.61875	8.84705	46.4859	37.2041	3.35143	5.62346	3.20036	2.34985	10.2298	11.5211	30.0607	-24.234
2.86044	7.62414	5.15418	10.425	47.7075	36.8106	3.49813	5.02423	2.8655	2.65351	10.5353	11.0281	30.0577	-25.7303
3.38562	7.88534	6.37379	10.9935	40.7425	30.935	3.91871	4.02811	3.57897	2.99952	11.8882	12.764	30.074	-27.2831
3.8088	7.12455	6.41705	9.88163	48.5231	30.8895	4.13408	4.264	4.24319	2.81591	12.2996	6.91873	30.0903	-29.5237
3.62122	6.6186	5.90345	9.62496	40.7589	30.8207	3.92369	4.37044	3.57662	2.4298	12.9748	6.63859	30.1144	-31.6025
3.19323	6.67508	4.70348	9.89055	40.7177	36.1362	3.46712	4.5779	3.01242	2.12685	12.6169	6.45091	30.1229	-33.3097
3.1875	7.34236	5.2566	10.388	47.6103	34.6056	3.68945	4.10266	2.64311	2.16478	11.4496	6.71483	30.1123	-34.8259
4.06676	7.84588	6.14178	10.2477	46.8079	30.7685	3.77252	3.8237	2.95799	2.31963	10.0571	6.26152	30.1089	-36.955
4.53286	10.0104	7.38296	10.3819	45.4696	28.1675	4.01987	3.95544	3.43845	2.4098	9.38364	5.88162	30.129	-38.8623
5.2243	10.1319	7.94595	10.1536	39.1225	27.9849	4.18494	4.06407	4.28221	2.78598	8.82834	7.33288	30.1365	-40.5422
4.53471	8.35212	6.8553	9.88514	38.0077	32.2968	4.24959	3.0791	4.30275	2.82589	9.34192	7.91276	30.1287	-42.224
4.43524	8.7953	8.32458	11.197	39.1504	27.0833	4.05802	2.66324	4.18992	2.71663	9.04301	6.75227	30.1141	-44.3604
3.32233	9.27667	7.7239	10.8351	38.3643	23.8976	3.58818	3.27459	3.43681	2.59642	8.59687	5.68648	30.1032	-46.2737
3.39678	9.90228	7.96251	9.70501	34.5124	22.2838	3.30834	3.18917	3.73498	2.40068	7.61249	4.67621	30.0985	-48.0188
3.90243	10.7945	8.13909	11.4241	36.0569	21.9714	3.49298	3.04857	3.52486	2.22604	7.62638	4.69309	30.0953	-49.7819
4.63965	16.7446	13.057	11.1268	36.8119	23.2064	3.422	2.15086	3.28646	2.05151	8.07018	3.91245	30.0853	-51.7472
5.49019	16.9522	9.40386	11.2577	37.1909	25.1883	4.09661	2.54077	2.78832	2.61549	9.34994	5.19086	30.0701	-53.6563
5.47105	16.5251	12.731	11.3854	32.7387	24.6543	4.42892	2.30657	2.6138	2.73244	8.85474	5.31047	30.0627	-55.2793
4.91725	14.375	10.7751	10.5492	37.1203	24.9796	4.12829	2.20814	3.01636	2.5456	8.19175	4.63272	30.0614	-56.7454
4.89555	14.9496	11.4712	11.6983	31.2717	25.1272	3.44893	2.18649	3.02327	2.1141	7.5267	3.79987	30.0745	-58.2858
6.62602	13.2345	10.4705	11.2234	32.2168	22.1262	4.07052	2.19657	3.27518	1.87752	7.73214	3.74762	30.0814	-60.1054
6.86051	15.1331	12.522	12.1155	30.8221	20.8542	4.40796	2.08772	3.51733	2.10019	7.19934	4.04779	30.0891	-62.1881
6.86796	16.1105	15.3084	12.1586	32.1844	22.5203	4.38944	1.43871	3.24873	2.27142	8.60493	4.03343	30.085	-64.225
6.85375	16.8571	15.4923	11.8926	26.7617	23.0098	4.56694	1.88351	4.09618	2.8	7.71649	4.03694	30.083	-66.3
7.47191	17.2875	11.2622	12.0094	29.9387	19.9061	4.82866	2.09564	4.50694	3.06489	8.45743	3.95301	30.0799	-68.1424
7.887	17.0578	15.2373	12.4459	28.194	18.9711	4.58486	2.54533	5.58168	3.21183	7.6166	3.97776	30.0731	-69.8928
8.73363	20.6674	17.5199	12.4232	32.1772	16.6715	4.58904	2.24583	4.88417	2.6388	6.37086	3.0803	30.0576	-71.6504
8.23113	22.5537	15.8244	11.215	27.2837	22.9258	3.93703	2.09991	3.8511	2.61879	6.50438	3.21693	30.0631	-73.5951
9.14356	21.0495	16.1765	11.6638	31.861	15.3099	4.02814	2.09178	4.2293	2.82324	7.13626	3.0625	30.074	-75.3877
10.7242	21.1751	17.0382	12.0721	29.52	18.61	4.34321	2.14998	4.07987	2.68091	7.72806	2.88992	30.081	-76.9968
11.4836	23.3093	18.6595	11.8794	25.4077	18.0821	5.01769	2.66328	4.6252	3.32606	9.79499	3.84181	30.0672	-78.9944
10.4716	26.2458	17.8643	11.0539	23.5031	17.7452	4.81357	3.52458	6.6207	3.20501	10.0786	3.99839	30.0655	-80.9653
11.2613	27.6643	16.3599	12.8223	25.6311	14.8799	4.45045	3.35693	7.00212	2.68999	8.86437	3.3465	30.0861	-82.9682
10.5861	25.6337	15.6682	12.2257	25.3169	13.5545	4.26508	2.6312	6.04496	2.69491	6.73088	2.52529	30.1039	-84.712
10.5333	30.3922	14.9496	12.5757	19.9447	15.9208	4.24116	2.50462	6.19547	3.12594	5.90347	2.58552	30.1027	-86.5749
11.2577	26.1541	15.7147	13.8911	19.7941	16.3002	4.8166	2.55729	7.52023	3.77928	5.73758	2.49787	30.1062	-88.3167
12.0774	26.8433	14.2252	14.673	17.7962	13.7582	5.07043	3.09449	6.99573	3.6843	5.21113	2.72985	30.1025	-90.3573
11.9563	27.537	14.9504	13.1278	18.3807	14.1411	5.01214	3.70479	8.29558	4.33847	5.27238	3.57872	30.0905	-91.8739
13.0819	36.3369	16.1035	13.5867	17.0742	12.5356	4.57357	3.68808	7.26126	5.28061	5.49868	3.56439	30.0895	-93.4053
15.0059	34.7738	17.8893	13.2071	18.1485	12.3932	4.725	3.50722	7.30752	5.96968	5.20363	2.7642	30.0877	-95.219
16.0176	34.1082	17.7031	13.5644	16.9234	10.8127	4.49773	3.4881	7.73271	6.08709	4.90374	2.76355	30.0809	-96.9362
16.4455	28.9781	17.3194	13.1842	15.4707	12.2014	4.85493	3.78326	8.02678	5.97005	4.4286	2.66929	30.0697	-98.6966
18.1215	30.793	18.5512	13.2115	14.469	13.1932	5.34091	4.0353	7.35977	5.43257	4.4904	3.0148	30.0672	-100.468
18.123	29.7227	18.2115	14.08	14.0572	16.9046	6.92006	4.94511	8.37179	7.62414	5.38706	5.02506	30.0671	-102.303
17.697	26.6481	21.2406	14.2723	12.4032	16.2101	6.42962	5.75266	8.44693	7.89267	5.53387	4.9443	30.066	-104.209
17.7577	28.1671	21.6845	13.3361	9.25362	15.7554	6.00253	6.37894	9.03118	7.49683	5.49259	4.76997	30.0754	-106.063
16.4875	31.6451	18.4319	13.6219	7.89966	7.80194	5.68293	6.7444	8.96262	4.83911	4.69183	2.44836	30.0751	-107.941
18.2006	37.4156	17.6061	13.3433	6.55367	5.54958	6.17383	7.49573	8.93907	5.52652	4.74618	2.41762	30.0822	-109.852
18.813	33.05	22.7986	13.3403	5.88338	4.78196	5.96614	7.18597	8.87612	5.11162	4.02332	2.67019	30.0791	-111.798
19.374	27.9857	18.9137	13.333	5.56673	4.95167	5.41485	7.91962	10.4121	5.34406	3.90032	2.91965	30.0636	-113.475
18.0633	31.0172	18.8452	12.2977	5.69834	4.87721	6.68041	9.7451	12.613	6.05236	4.58946	3.43718	30.073	-115.201
18.2517	34.0366	20.1333	11.8462	5.48914	4.87098	7.42314	10.1667	13.6607	7.67747	4.82557	3.52399	30.0876	-116.694
22.2902	32.2241	24.6777	13.2857	5.05447	4.59617	9.14948	9.71634	13.7014	7.7711	4.68218	3.02726	30.087	-118.684
18.549	30.632	24.6951	11.5842	5.15621	4.13709	10.3564	12.448	11.269	7.5437	4.07793	2.87631	30.0898	-120.706
21.3789	38.5127	25.3025	12.4494	5.54551	4.09972	11.1279	14.7758	13.2571	7.92249	3.99802	3.00596	30.0965	-122.855
21.7961	41.8965	25.8612	11.7329	5.61566	4.20339	11.3089	15.2574	12.8566	8.10566	4.61264	2.68397	30.1075	-124.632
22.4685	37.4759	26.4716	11.9513	5.05487	4.34979	12.6046	18.5369	12.3611	8.00672	4.93696	3.31159	30.0963	-126.197
22.642	43.5051	24.6922	13.0018	6.66562	5.2093	13.1716	22.0067	13.3019	8.12204	5.78443	3.92179	30.0976	-127.888
23.2683	43.4078	23.0855	13.2088	6.51644	5.12201	14.1912	21.5132	15.4665	8.37842	5.80411	3.85748	30.102	-129.541
23.9264	42.049	28.1713	14.6714	6.68936	4.3626	13.386	21.9758	18.674	7.13371	5.31815	3.62317	30.0943	-131.514
24.2793	42.5643	30.3507	13.3417	5.22326	3.83608	13.8766	21.9493	16.9579	7.93055	4.55657	3.30265	30.0966	-133.332
24.3012	46.3155	28.5044	12.5848	6.21649	3.44167	14.3912	22.1282	15.074	6.92381	4.7415	2.92736	30.1033	-135.164
30.196	37.5855	30.3054	13.3071	5.9668	3.66336	17.8706	21.9131	15.2	6.77206	4.73424	2.86031	30.0911	-137.004
31.5709	35.6332	30.1842	12.9551	6.24863	3.66612	15.4315	19.2928	16.7019	7.12827	5.07629	2.80399	30.0596	-139.017
31.5767	44.363	25.4088	11.2022	6.0796	4.83118	16.6251	24.8043	15.7348	8.04824	5.21421	3.91862	30.038	-140.788
32.9666	44.7378	26.8271	11.6704	5.98045	4.89168	20.058	24.7823	15.5366	6.61524	5.22119	4.3164	30.0448	-142.723
30.243	45.0786	33.5341	12.9845	5.68667	4.46849	17.36	23.0583	16.2495	6.86096	5.21837	4.08573	30.0642	-144.624
30.7289	42.9747	30.4598	13.8257	5.74533	3.42708	18.0408	18.6215	19.2607	6.58725	4.79608	3.25537	30.0806	-146.192
31.1962	45.9315	35.5981	13.1535	5.25802	3.14941	18.7533	21.0358	18.0162	6.38978	4.28239	2.80636	30.0934	-147.95
31.6434	48.485	29.2261	12.7975	5.36521	3.34798	19.499	28.1344	18.8252	6.98178	4.62652	3.01922	30.0782	-149.889
32.0688	49.9626	30.6462	13.9134	5.3134	3.44434	20.2789	24.7685	22.0513	7.0679	4.6974	3.23659	30.0763	-151.753
32.1816	44.2238	31.3469	13.1676	5.44214	3.90499	22.2998	25.7321	19.2887	8.18862	4.60262	3.36026	30.0905	-153.493
28.4167	47.6196	31.5041	14.1476	7.09125	5.99467	23.729	32.4863	18.772	9.79791	6.29237	4.98959	30.093	-155.418
34.7758	53.0482	31.6325	12.1214	7.79985	6.29429	25.8503	28.593	18.9964	9.6391	6.29782	5.27223	30.0925	-157.298
33.5171	49.6681	36.6183	12.0443	5.92561	4.62767	24.114	35.4029	21.2029	9.87626	4.55872	3.99554	30.0854	-159.159
35.9495	44.4183	32.1426	13.1776	5.1083	3.49887	27.7261	32.0205	27.1007	9.2518	4.66864	3.57522	30.0753	-160.737
31.9961	41.8781	33.3963	11.6176	4.91025	3.32764	29.6155	29.1428	22.4245	8.80042	4.45997	3.30496	30.0809	-162.371
29.5175	51.3354	32.99	11.6456	5.02869	3.73654	26.1657	25.5211	18.5959	7.91962	4.75956	2.96552	30.0923	-164.305
32.0115	52.2588	31.9953	11.5466	5.25742	3.77289	24.5309	27.0214	20.2083	8.82283	4.69448	2.92462	30.1003	-166.055
32.9134	52.0075	32.3022	10.7382	6.06744	4.52431	26.3918	28.0617	25.93	8.46688	5.3705	3.62379	30.1055	-167.23
35.4208	47.3089	33.3212	12.3433	6.18275	4.5996	30.2679	38.1523	29.2368	11.9497	5.66786	3.45586	30.1078	-168.57
35.13	44.937	30.6584	11.8159	5.58472	4.08649	31.5183	38.5178	29.7904	12.6424	5.45338	3.09762	30.1058	-170.558
31.2534	52.0485	33.736	12.3697	5.36364	3.19838	32.8209	28.8894	26.0813	10.5488	4.58731	3.01755	30.0978	-172.958
32.9012	43.457	31.3176	11.4037	5.13955	3.00073	32.8284	35.9468	28.9846	12.9943	5.02599	3.19749	30.0961	-174.657
34.1299	41.7713	27.9699	10.3952	4.79294	2.69748	33.7814	37.7374	29.3579	13.3445	4.55077	2.99924	30.0828	-175.876
33.245	42.0143	30.3231	11.2394	14.9317	2.85019	37.8641	47.2709	32.377	13.8166	4.51495	3.25837	30.0896	-143.062
34.3428	41.1646	29.9218	11.1785	17.2458	11.9687	36.9018	42.6131	35.7404	15.2749	4.81777	3.67751	30.1061	0.852395

## Sheet: P05
ra l	oi l	oe l	ico l	mf l	es l	ra l	oi l	oe l	ico l	mf l	es l	Kippung	Rotation
49.1033	142.246	46.6878	6.58896	8.40691	3.54139	72.9794	111.039	41.2477	20.7593	17.8098	6.25672	30.1027	0.124439
44.5604	123.481	40.2617	7.2877	8.39924	3.7086	78.5525	131.443	47.9999	22.0169	15.4983	5.95957	30.1043	144.063
40.1936	121.409	45.5445	7.65137	7.97015	3.39622	73.2474	125.703	47.2577	22.5008	7.02466	5.2766	30.1006	176.934
42.0688	97.9831	39.4983	7.5993	8.04159	2.98008	69.1147	104.147	45.1086	25.42	6.84561	5.31364	30.0893	174.862
43.9945	108.613	38.7726	7.68271	7.52607	3.26166	76.9834	126.43	50.0375	25.1437	6.62676	6.0526	30.0742	172.888
41.5322	106.804	40.4512	7.02244	6.73246	3.35247	75.5048	125.434	46.527	23.408	6.90794	5.71433	30.0702	170.992
39.996	107.373	37.787	6.98232	7.30952	3.56457	74.2172	126.46	51.0008	21.0015	7.61542	5.75793	30.0731	169.399
38.0235	103.848	41.2173	7.05802	7.59749	3.46441	60.9443	92.2151	51.1432	23.8244	6.57226	6.14375	30.0835	167.719
29.0053	100.914	42.3526	6.62626	7.60881	2.89419	47.7281	77.6119	50.5579	27.1846	6.66766	6.09909	30.0848	166.126
28.0637	72.3737	32.5135	4.218	6.27992	2.45363	45.2372	91.6876	39.8003	24.6801	5.93309	5.18204	30.091	164.212
29.7395	84.5796	31.3384	4.95896	6.28549	2.59982	49.8423	81.8599	39.5582	24.1859	5.60478	5.06147	30.1051	162.379
28.663	91.3985	32.7694	5.04397	6.64134	2.56232	53.8416	93.8388	45.2915	26.7878	5.53894	5.62215	30.1049	160.778
24.0885	76.4113	31.2397	4.12726	6.22484	2.53438	55.6752	84.089	44.9653	24.4748	5.41351	5.49046	30.099	159.194
21.609	65.1856	23.0198	3.89221	6.01539	2.78673	59.0623	85.6227	44.6074	23.4891	6.50534	5.22791	30.0975	157.504
21.4407	58.3431	29.5879	4.97737	6.76683	2.66275	47.0722	73.6475	44.1872	25.3646	7.0671	5.38962	30.0868	155.867
21.6655	60.1288	32.8113	5.23732	7.13644	2.42715	47.4184	77.1264	40.7358	23.5742	6.45968	5.88739	30.062	154.054
24.5284	49.4363	29.6547	5.24256	6.78764	2.45258	43.8551	76.5427	49.2176	29.4728	6.76949	5.67491	30.0448	152.154
24.431	54.7557	23.7122	3.5791	6.34129	2.73559	41.6763	79.8404	42.8917	29.403	6.07023	5.39419	30.0469	150.191
23.7156	54.044	21.9612	3.56753	7.26876	3.30875	39.2802	60.8866	42.3995	26.5266	5.9373	6.11196	30.0637	148.263
23.6132	44.0096	25.8888	3.48442	7.97006	3.29653	39.7211	53.794	39.7949	22.1174	5.31494	6.69173	30.0805	146.58
22.4548	36.0575	24.6601	3.85953	7.19354	2.89183	34.6804	54.9411	38.9331	24.1208	4.50792	6.22373	30.0892	144.779
18.5385	40.3579	25.7066	4.09195	6.5084	2.49229	30.6521	55.1285	41.672	29.2766	4.65892	5.77116	30.0994	143.179
18.2842	40.3958	24.1714	3.66993	7.17506	2.6144	28.7331	54.2241	42.731	30.192	5.18019	6.36277	30.0927	141.316
15.1036	40.7142	20.9021	3.48832	8.28428	2.69468	27.7313	56.9454	42.7465	32.1378	6.98653	6.63523	30.0868	139.537
15.8124	36.3137	19.0642	3.31781	7.88007	2.49264	31.5912	61.2233	40.2874	30.8345	6.84239	5.89574	30.0833	137.858
15.8638	34.9694	21.1224	3.25274	6.91548	2.36277	31.1123	60.0317	34.5106	23.4827	5.54843	5.82954	30.0856	136.286
14.6873	33.6159	19.5551	2.96671	6.92851	2.10041	34.2859	50.0734	34.6623	23.1421	4.90565	6.00693	30.0843	134.381
14.1813	36.1895	14.2789	1.94142	6.93916	2.24677	34.9109	48.9801	36.9817	20.7586	5.11833	6.09014	30.0792	132.561
12.5854	28.2757	17.2667	2.47629	5.99287	2.687	34.1171	55.6563	41.6884	23.3641	5.00054	5.13942	30.0676	130.869
12.3909	28.7636	16.0729	2.78645	5.62239	3.06997	32.7169	53.3835	35.8088	24.29	4.9518	5.41895	30.0546	129.147
13.3223	24.8006	14.3339	2.67205	6.38704	2.77803	25.1445	49.2113	39.4369	21.0285	5.11177	5.94899	30.064	127.419
11.3608	21.6479	15.571	2.46305	6.14191	2.44842	18.518	45.7357	38.7547	21.7988	5.45326	6.96872	30.0813	125.521
8.06149	22.8312	18.2023	2.5182	5.5121	2.28248	19.3287	56.172	33.5983	22.6151	5.64948	8.1377	30.0685	123.977
7.91049	26.6345	17.8462	2.7675	5.87631	2.52771	20.0117	56.9685	32.5737	23.0115	7.28068	10.2855	30.0465	122.516
7.69064	26.9003	15.5784	2.67579	6.82514	2.7761	21.0732	61.8533	30.719	24.7553	7.2519	10.2614	30.036	120.715
7.73206	26.638	14.5385	2.52915	6.37751	3.16536	21.5779	46.267	31.5936	25.2776	10.0481	12.4513	30.0372	118.523
6.20898	22.2407	12.5322	2.46911	6.25433	3.41457	23.2709	66.3611	32.6784	27.4548	10.4888	11.1845	30.0347	116.779
6.16534	21.4563	10.9186	2.47792	6.43302	3.21623	20.0007	55.2994	30.2696	28.3876	9.45664	8.42615	30.0429	115.035
5.7932	22.069	9.41297	2.70156	6.9135	3.52869	18.4236	48.1604	33.372	26.4368	10.7526	9.5734	30.0584	113.427
5.61828	18.4532	10.0341	2.59358	6.34409	3.63251	15.353	54.2231	34.8453	26.0601	10.1553	8.66994	30.0622	111.798
6.4886	17.3871	9.24471	2.73629	6.51615	3.95697	17.3679	55.2262	34.1624	22.9054	10.8635	8.577	30.0558	110.052
6.14032	15.2093	8.13976	2.80377	6.82025	4.84264	16.8031	50.488	33.6701	23.2455	15.2129	10.4614	30.0518	108.704
4.24761	13.7533	5.47187	2.712	7.4393	5.17848	17.6483	43.7677	29.6981	22.6087	16.9123	12.0311	30.0681	106.88
3.63615	12.2127	5.0328	2.6539	7.28621	5.02418	16.5579	44.3572	26.5048	24.3357	18.9535	11.6436	30.0947	104.497
3.3724	11.2229	3.93405	2.63016	7.33327	4.8976	14.655	42.784	22.1879	23.1692	17.5764	12.1509	30.1038	102.842
4.01863	14.1886	4.60611	3.24181	7.95627	5.56641	14.0443	45.8868	25.6069	25.0983	18.3394	13.6084	30.1042	101.717
4.01585	13.4523	4.51793	4.1314	7.85402	6.94202	14.2502	43.5639	23.877	22.1046	16.2563	13.0427	30.0932	99.8724
3.37236	10.8079	6.04985	3.73932	7.02352	7.90765	11.6321	42.6407	17.4938	18.9468	16.3023	13.094	30.0708	97.9149
2.78693	11.2103	7.05777	2.77973	7.21896	7.56662	11.5657	38.7161	17.1439	18.988	18.3185	16.0115	30.0658	95.9774
2.6765	12.1377	7.0663	3.54828	7.631	9.46863	8.33051	33.5568	21.1099	19.4708	20.9631	17.1579	30.09	94.0261
3.21518	11.6117	3.41999	3.76624	7.02765	9.53426	9.52911	33.957	22.0176	18.812	18.6468	14.5995	30.1034	92.1315
3.5203	10.9812	4.63103	3.62792	6.99141	7.97614	9.24676	37.264	19.2624	17.322	19.9587	16.3595	30.0859	90.4738
3.40468	11.5823	4.57117	3.22807	7.31492	9.83889	9.2044	38.1539	20.6008	16.8969	19.5775	18.0159	30.082	88.7409
2.74125	11.1339	2.43585	2.90708	6.94134	9.67128	8.38455	38.0504	20.1597	20.8148	19.4074	20.8402	30.1035	87.3375
2.6182	9.72882	2.72528	3.46046	6.85112	10.1205	7.72306	35.0038	18.8824	20.4343	20.0805	20.7324	30.1322	85.7076
2.46439	9.91504	3.00545	3.39597	6.30864	9.09004	6.76205	32.5004	17.1841	15.8595	24.7435	19.0579	30.1217	84.0329
3.03198	11.5173	3.89137	3.10519	7.08669	10.4956	6.94425	31.9339	17.7321	16.9842	26.2922	19.0376	30.1048	82.0896
3.10328	11.7475	3.35964	3.32607	7.4666	10.2678	6.77515	33.2291	17.7669	17.8168	26.1402	18.8077	30.0904	80.1926
2.48064	9.92278	2.76473	3.27666	7.66715	8.66081	5.88122	31.7557	13.9676	15.7944	25.7468	19.1626	30.0894	78.3507
2.08294	9.48889	1.91922	2.68061	8.87694	8.63895	5.52933	30.1049	12.3651	13.8556	27.496	19.3303	30.0854	76.6809
2.07214	10.6559	2.07075	2.72991	8.92289	8.04264	5.4857	30.6462	13.3808	14.2464	28.4171	21.3645	30.0873	74.8274
3.38857	11.7907	2.88951	3.77159	8.11633	8.39681	6.64605	31.7225	14.826	13.8674	30.2923	20.5025	30.102	73.1674
3.39981	10.7885	2.81755	3.8386	7.4552	8.47953	6.10107	28.7727	14.1903	12.3861	31.9718	19.1907	30.1175	71.2823
2.98696	10.3955	2.24225	3.45262	8.51362	8.91884	5.56546	23.027	9.21877	14.1935	31.4189	20.9495	30.1184	69.6809
1.86698	10.9925	1.72244	3.52768	9.10002	10.7649	4.37024	24.9746	8.9208	13.4727	33.0621	23.2712	30.1077	67.8875
1.77122	10.4805	1.88121	4.19375	10.5933	11.3716	3.22136	27.707	8.4234	11.6056	31.9096	23.078	30.1016	65.9817
2.56371	11.5146	2.60918	4.63689	10.4496	10.8685	3.97046	24.8424	7.52109	9.19511	36.1005	23.4358	30.1018	64.0642
3.3595	12.9356	3.29469	4.35823	9.67571	13.1798	4.41476	21.7344	7.07544	9.34799	33.991	24.1745	30.095	62.3409
3.24426	13.2543	3.35424	4.20444	10.5532	12.7144	4.4092	20.7751	7.41922	10.2324	31.0976	20.7936	30.0922	60.4717
1.77033	10.0432	2.01219	3.54497	11.5887	12.8518	2.59425	18.3483	6.58844	12.6949	34.0666	24.4355	30.0823	58.5466
1.84359	9.47782	1.46585	4.0241	10.873	15.96	2.45462	20.7877	6.38973	11.8672	34.3319	21.5215	30.0641	56.6383
1.93691	11.0429	1.82214	4.60642	10.2677	16.7487	2.73549	20.631	6.45631	12.2094	28.5716	24.9513	30.0413	54.8732
3.02971	12.9781	3.13196	4.72765	11.5847	16.0083	3.87959	19.6769	6.31858	10.7788	32.5836	26.2024	30.0347	53.141
2.98416	11.7979	3.13302	4.37274	11.6954	15.2337	3.87201	17.833	5.78511	11.617	35.593	21.3685	30.0434	51.5622
1.89226	9.88546	2.00278	4.20019	11.3889	13.0261	2.14941	16.5283	4.86706	9.61319	37.0712	21.7695	30.0566	49.4414
1.66452	10.702	1.71631	5.35839	12.3644	14.448	1.87858	15.6373	4.713	17.3052	40.955	24.2448	30.0566	47.435
1.59199	10.857	1.85963	5.71033	12.3331	16.0574	1.90171	21.7682	5.8733	8.53259	41.7061	25.2671	30.0593	45.7945
2.69886	12.3494	3.20591	5.42701	11.6021	15.1733	3.28217	22.175	6.37937	10.1424	40.352	26.5132	30.0669	44.2662
2.84613	12.4873	3.19809	4.73043	11.8779	12.9908	3.32791	21.8962	5.79385	13.7967	37.976	26.488	30.0601	42.4603
2.24281	12.072	2.59781	4.93865	13.9099	13.4672	2.57841	16.3406	5.58257	12.7055	37.9803	27.593	30.0532	40.5461
1.83024	10.4996	1.81795	5.26762	19.4369	16.5561	1.71477	16.1597	5.02332	10.5504	43.8346	24.1248	30.0582	38.5633
1.65702	10.7571	1.93921	4.92623	22.4165	17.0572	1.86688	16.1383	5.00149	13.0499	37.2854	22.8813	30.0717	36.4626
2.9623	14.2013	4.66159	5.43485	24.5775	17.2543	4.13934	14.7005	4.91859	14.3614	41.1526	26.111	30.0871	34.5891
3.21095	18.5619	5.75877	5.93923	18.5623	17.4424	4.30477	16.4725	4.8645	14.0824	42.9558	27.4248	30.0888	33.0087
3.01629	18.3568	5.63837	5.63564	20.1617	19.6506	3.94697	16.8684	4.59934	12.4788	41.4376	28.1515	30.088	31.1986
1.72709	16.3491	3.01848	6.19413	31.2359	16.5392	1.91119	18.0207	4.87369	12.1818	42.155	25.4755	30.0657	29.4317
1.7181	20.5153	3.65699	5.99219	30.5535	16.1072	1.98398	16.1197	4.89458	12.7788	40.4714	23.8527	30.0712	27.5463
2.12163	23.3728	5.69357	6.25594	30.995	17.8096	3.56086	20.394	5.87035	15.5032	39.8213	24.8789	30.0754	25.8161
3.04394	20.2075	5.61781	5.96274	26.1982	17.9192	4.005	19.4919	6.06736	23.0483	38.398	28.4352	30.0645	23.9765
3.0412	20.7243	5.61318	6.73174	29.8885	19.4097	3.88461	17.3615	5.98465	26.0595	41.8405	29.4456	30.0531	22.1777
2.10939	22.3096	4.10506	10.3975	32.8443	22.3356	2.20774	15.2068	5.7523	17.734	44.1902	29.8263	30.0518	20.4712
2.05315	22.4238	4.37453	10.1034	28.5009	21.7182	2.16858	15.3701	5.49974	22.7876	43.056	28.1799	30.0459	19.0532
1.99725	21.6701	4.31872	9.41374	25.9719	17.9825	2.77307	14.9784	5.95984	24.7626	35.1881	27.8569	30.0379	17.2675
3.36754	22.8997	4.37479	7.40229	31.108	18.0943	4.13437	14.7721	6.22525	24.8127	34.7761	27.825	30.0521	15.2873
3.30928	26.2153	4.85652	8.92567	33.4931	21.6831	4.26774	13.6539	6.09443	25.5309	34.3397	31.0962	30.0564	13.144
2.45263	26.8986	5.49547	9.67724	29.9439	22.0234	2.69295	13.9564	5.35696	25.0788	33.8798	29.7811	30.057	11.3338
2.02495	24.6987	5.47675	10.0379	34.3061	21.3549	2.50338	13.9662	5.21921	25.243	39.7625	27.6403	30.0474	9.45846
1.98012	22.4886	5.46309	9.94246	35.3709	20.5525	2.20115	14.1978	5.47115	23.8913	36.1698	30.5662	30.0499	7.73472
3.25537	25.9239	6.1107	10.8766	29.4352	20.8801	3.97856	13.646	5.68447	23.5731	35.8639	31.5086	30.0662	6.21486
3.33053	29.1275	7.18687	9.739	32.7678	18.4613	4.12207	17.1287	5.32301	26.9496	31.8241	31.7794	30.0726	4.4426
3.25739	27.2877	6.57966	9.81874	31.1619	17.046	3.75491	16.0187	4.84168	25.9587	31.261	28.9349	30.0692	2.34216
2.07029	33.3051	7.57191	11.1288	32.0606	16.0015	2.41279	18.1132	4.83781	25.2019	28.6303	25.4976	30.0601	0.412595
2.07372	29.6687	7.3605	11.6946	34.477	16.7223	2.28728	17.2315	5.57354	25.8989	30.5979	26.7689	30.0566	-1.39675
2.4032	24.9452	6.33063	14.3876	35.4105	18.3554	2.63458	17.5716	6.07437	25.6273	30.1257	28.7301	30.0753	-3.13154
2.99881	27.6888	7.15006	14.7042	38.1656	20.0842	4.04353	13.3212	5.31208	17.8956	35.9069	27.8953	30.0857	-4.88102
2.88267	31.5146	7.07863	14.6902	37.838	19.4604	4.08805	13.3461	5.11984	25.0581	35.1062	29.8898	30.0731	-6.91975
1.85239	30.9987	6.22461	12.7766	33.0947	17.5592	2.46569	15.2559	4.95482	23.1196	30.2781	27.3147	30.0729	-9.02405
1.84741	34.8381	7.00548	12.7069	36.632	18.8956	2.38751	14.7071	6.14982	25.3182	28.8971	28.7176	30.0935	-10.762
2.16264	35.9683	6.71314	12.3044	37.6651	18.8206	2.44603	15.6194	5.80705	25.1033	28.1706	25.3057	30.0975	-12.5191
2.57672	32.9686	7.80524	13.5075	35.4801	17.027	2.42057	11.961	4.05044	22.3658	21.954	27.0053	30.0957	-14.5492
4.00188	33.0877	8.49647	14.1904	35.0065	19.3022	3.52803	12.0881	5.29333	18.3487	18.2576	21.9809	30.0914	-16.211
3.94157	34.1302	8.70034	13.6508	37.9851	19.449	3.51912	10.9689	5.53193	17.9234	19.3809	23.574	30.0978	-18.0734
2.15838	27.0892	5.9438	13.2395	43.262	22.2124	2.03967	10.6111	4.48909	17.2434	19.3091	21.4105	30.0951	-20.0354
2.30951	30.2286	5.92976	13.2388	39.2446	20.3409	2.51255	10.5921	4.46306	19.5313	22.7167	21.4822	30.0874	-21.8311
2.21966	34.5164	7.5521	15.155	38.1711	18.687	2.5575	12.8884	4.26029	19.5608	14.0119	25.7067	30.0848	-23.5003
2.37676	35.158	7.74387	15.9176	37.7337	18.1403	3.11893	13.3106	4.34196	18.6131	13.8002	26.0921	30.0907	-25.5895
2.75119	30.9631	7.87796	15.3005	37.5191	19.729	3.94165	12.6244	5.21259	20.6156	13.108	25.4878	30.1034	-27.3047
2.76618	33.7968	8.52065	15.6898	38.8861	18.7381	3.93503	11.4478	4.67675	19.3486	12.4277	23.7644	30.1128	-29.1491
2.75565	35.5825	8.72446	16.3318	38.1753	18.1679	2.93512	13.2977	5.93151	20.6269	10.9962	22.6203	30.1172	-30.8149
2.74717	31.594	8.06587	17.4201	39.3944	17.7674	2.62129	12.9405	6.78423	19.2752	10.5442	22.3179	30.1044	-32.9153
2.39912	32.6564	8.86639	18.4043	43.0527	18.6364	2.14568	13.8643	7.30239	19.1225	12.2231	21.9595	30.1041	-34.8837
2.41509	33.8781	8.84437	19.7894	35.2293	20.6347	2.32026	10.465	5.29651	20.5946	13.7725	21.5933	30.0938	-36.8531
3.06601	38.0163	10.8901	19.845	44.242	19.2904	3.56058	9.46059	5.7937	18.4476	13.1189	19.6011	30.0953	-38.6502
4.23882	37.666	11.7301	17.7133	41.1968	19.5328	5.82795	11.0569	6.43848	15.0723	11.1775	19.3865	30.0978	-40.4361
4.31884	42.3818	12.5231	19.6627	39.0243	17.2196	5.74176	10.718	6.02299	14.099	9.39964	21.3832	30.1044	-42.3113
3.60287	45.4563	13.6921	16.4994	41.8949	17.8388	3.79798	9.38724	6.91438	16.563	11.234	21.3791	30.1157	-44.1417
4.17954	40.9758	12.0137	19.4082	34.224	15.7145	5.78292	10.2583	7.84137	15.7716	13.7486	18.3696	30.1354	-45.8864
5.02038	47.1153	13.5516	16.9399	33.9366	15.4543	6.38182	8.4934	8.80037	14.0947	13.2597	17.9104	30.1322	-47.7431
4.76274	43.7164	12.0107	19.3262	31.1556	15.4478	4.74447	10.4531	7.95904	13.0269	8.1813	18.7624	30.1183	-49.4264
5.19008	47.5439	10.8349	17.7887	31.799	16.9649	5.20381	8.29236	7.71589	12.5754	7.8039	16.451	30.1173	-50.9026
6.3899	48.3611	13.5799	18.0969	32.5486	15.333	4.90727	8.06425	7.65675	12.1577	7.3601	13.7779	30.129	-52.4641
6.48974	48.6071	13.8658	17.5838	32.7993	15.2189	5.12267	5.73673	7.85967	13.0072	7.8136	15.6611	30.1402	-54.3792
5.41488	53.1559	15.2791	17.8071	34.2795	13.5057	4.25091	6.28509	5.9526	13.115	7.11879	15.6637	30.1371	-56.5112
5.89768	44.3482	15.0461	20.3826	33.8395	12.1656	4.1032	5.79582	6.16347	13.6633	6.91096	16.2239	30.1186	-58.4323
6.96523	49.9227	19.183	16.9729	31.0292	13.8396	4.43131	6.58034	5.92453	10.9426	6.84903	15.4852	30.0935	-60.3972
7.84976	50.9794	18.9825	16.0204	25.6828	13.192	4.31598	6.43614	7.00433	10.6298	5.87042	12.4972	30.0826	-62.109
7.30429	51.6001	18.4849	18.1456	24.8927	12.7966	5.42141	7.69204	7.28554	12.2003	5.73638	12.5152	30.0979	-63.9103
7.3509	50.6801	19.1756	18.3328	30.7065	15.6323	5.02506	6.12661	6.93847	10.8207	6.33017	14.0638	30.1119	-65.8968
7.18154	51.3457	17.4226	18.354	30.6709	11.2445	4.95909	6.05404	5.48815	9.42421	6.05486	13.9752	30.126	-67.7347
7.2201	52.8445	18.1869	17.2201	26.5299	11.4858	4.87219	6.35178	5.73705	7.86874	5.27078	13.3114	30.1296	-69.3123
7.85705	46.1474	18.8195	15.4615	20.45	11.1791	6.08005	6.40635	6.97435	7.20184	4.13817	13.1942	30.139	-71.0797
8.33689	52.1786	20.8396	16.0431	19.3809	7.48532	6.14426	9.10893	7.94046	5.00435	3.81876	13.3418	30.1419	-73.3524
12.9472	66.2735	19.7718	16.7367	25.2682	8.56512	6.94471	11.4545	7.66263	5.74454	4.48785	11.1309	30.1299	-75.0593
13.8218	64.8338	22.2742	16.664	24.4193	8.34322	7.39006	12.4556	6.38362	6.44937	4.26951	10.8713	30.105	-76.9031
12.2099	59.1877	21.5801	16.5821	24.7484	9.12828	6.90891	9.71818	6.64604	5.81867	4.12477	11.349	30.0825	-78.4348
12.379	63.5	20.6557	19.1989	20.9415	7.58375	6.40228	8.65645	5.09295	5.09484	3.68583	13.6196	30.072	-80.5466
12.3468	59.5909	26.2831	15.4585	16.8131	5.99084	5.52805	10.0275	4.1241	4.52894	3.5936	13.7532	30.0653	-82.4615
12.0824	63.7243	24.3711	17.0322	18.3339	5.91125	5.71932	12.4205	5.36959	5.24092	4.17308	11.9816	30.0708	-84.4178
10.984	76.1983	28.7882	14.7645	12.8072	5.03188	8.51594	15.381	6.04176	5.08784	4.06823	10.9156	30.0924	-86.2685
13.0077	71.9915	26.7654	13.5339	12.4384	4.81669	8.80872	14.8967	5.81426	3.77596	4.14192	11.8173	30.1171	-88.0014
13.7109	65.9031	26.111	13.3908	20.3491	4.79616	6.13841	11.1873	5.06729	3.21664	3.35064	9.64137	30.1365	-89.7838
14.9242	68.9632	27.3798	15.763	19.5333	4.30521	5.75875	10.4032	5.94287	2.03686	2.67919	5.68412	30.1466	-91.4935
15.8263	76.6976	26.7712	15.6134	18.7087	4.1254	6.00985	10.5251	5.60489	2.28744	2.58526	5.70572	30.1433	-93.3855
16.267	76.2308	32.4976	15.4566	8.82347	3.98879	6.63797	11.0528	6.50748	2.05944	2.70225	5.49673	30.1189	-95.0711
15.6409	71.6589	33.3985	15.2927	17.0399	3.93796	8.87254	12.2147	6.48527	2.47085	2.79478	4.67828	30.1099	-96.8237
18.2468	66.1745	34.2989	15.1221	7.14863	3.57499	11.4199	18.546	7.00505	2.24068	3.49262	4.4586	30.0979	-98.7112
21.0933	64.3454	35.1974	12.1387	7.70726	3.91188	12.237	20.3586	7.51749	2.18328	3.48908	5.11041	30.0904	-100.543
19.0214	71.2172	26.9817	12.0771	7.79828	3.32421	12.5991	19.9011	8.04144	1.9329	3.29186	4.9708	30.0737	-102.291
20.8682	69.4887	28.9623	11.5861	6.83212	3.0663	12.4545	19.8212	8.91943	1.87764	3.03105	4.46363	30.0681	-104.045
21.226	75.1877	30.9454	11.3736	6.94996	2.76602	15.019	20.7352	8.73203	1.91724	3.16337	4.41106	30.0706	-105.785
23.6429	73.3513	36.6726	11.9044	6.84404	3.40448	21.0075	32.3068	10.3972	2.15031	3.08906	4.82203	30.1026	-107.49
25.4131	78.8858	40.9674	12.6567	6.87416	3.25518	24.2947	34.2767	10.1858	2.38878	3.30692	4.30092	30.1336	-109.24
24.1699	88.8682	44.829	13.668	6.59393	2.92145	24.1725	36.4986	12.273	2.72175	3.45102	4.11197	30.1353	-111.125
28.5901	79.1523	36.7096	11.6546	6.21058	2.34649	25.0162	35.7211	11.937	2.56088	3.35233	4.34184	30.126	-112.932
29.4058	79.916	44.6333	11.2044	5.90347	2.69662	25.5526	45.2295	18.5694	2.73679	3.40706	4.49447	30.1182	-114.63
28.0373	94.124	50.8905	11.0437	6.35517	3.05746	26.3436	54.9853	18.0177	2.90537	3.50676	4.19637	30.1164	-116.497
28.7137	101.8	43.6069	9.65704	7.20635	3.36535	25.9553	54.7296	12.3004	2.54469	3.82949	4.71902	30.1045	-118.329
33.1277	99.26	37.8072	9.68546	7.36812	3.22456	33.735	69.9121	12.8333	3.23436	3.64449	5.22285	30.0972	-120.15
34.0933	92.7482	43.4019	13.702	6.96202	2.83476	34.505	76.8174	15.9641	4.61197	3.53404	4.94052	30.0931	-122.15
29.4342	91.311	50.2877	15.0917	5.99643	2.65388	31.4233	64.0178	17.1046	4.72149	3.00631	4.28036	30.1088	-123.836
32.5593	93.524	46.6576	12.9576	6.60451	2.85403	34.9394	59.3599	15.644	3.86005	3.26031	4.60138	30.1404	-125.413
35.5946	106.557	51.3512	11.1251	7.21167	2.90669	39.8067	65.6744	16.8953	4.07419	4.17601	4.81607	30.1478	-127.295
36.8519	119.942	47.7291	10.9558	7.68034	3.16005	47.516	70.0449	20.9777	5.00532	4.80565	4.41988	30.1228	-128.969
39.1485	127.414	48.5423	13.0684	7.85153	3.07424	56.407	79.4274	24.409	5.79089	5.14954	4.32133	30.0946	-130.637
43.4025	115.476	49.0984	12.5237	8.22864	3.45374	46.4205	73.7331	19.3976	8.12277	5.53624	5.03799	30.0888	-132.598
41.0818	131.991	49.614	14.1148	8.18135	3.50036	57.3199	75.8204	24.8757	8.35336	5.11722	5.51568	30.0797	-134.886
38.957	110.197	55.3108	14.3098	7.61598	3.52851	56.7481	90.0468	25.6218	9.02527	5.00518	4.94396	30.0708	-136.548
39.1671	104.015	57.3841	13.2165	8.04552	3.26732	48.0458	68.6212	20.9166	7.43437	4.44923	4.95032	30.0838	-138.394
43.2838	122.736	50.8904	13.7583	9.24209	3.42662	48.5815	70.696	26.4566	6.98643	4.5981	5.65919	30.0945	-140.022
40.3371	120.439	56.1554	12.4846	8.95551	3.25537	51.0171	81.2145	26.6266	8.39918	4.83347	5.55326	30.1102	-141.963
45.1317	125.775	51.9426	11.3244	7.98308	2.98636	48.7594	97.0207	22.5964	10.4026	5.22132	4.76542	30.1041	-143.645
51.411	129.151	45.2005	8.45157	7.04471	2.94729	56.4516	100.082	24.7124	11.6297	5.09194	4.97611	30.0886	-145.436
50.8224	129.425	46.5066	8.02741	7.92798	3.34492	61.9155	104.747	25.1396	11.8864	6.00898	5.52416	30.0787	-147.307
47.0079	133.189	43.8123	8.76196	8.11141	3.68648	64.5859	92.7264	23.0615	9.32972	5.78323	5.39686	30.0648	-149.294
54.2089	139.521	48.6247	11.2895	7.53086	3.66435	66.6129	99.6808	23.8282	12.1539	5.31578	4.95639	30.0692	-151.28
50.8888	136.534	47.1069	10.9174	7.3596	2.74497	68.9868	108.315	24.7971	13.4032	3.87964	4.74146	30.0793	-153.088
45.3672	116.567	53.2559	10.4451	6.96463	2.98714	73.0978	106.035	27.0787	13.2229	4.24149	5.26205	30.0882	-154.798
50.7733	144.743	55.9954	9.29615	7.38138	3.26022	75.0599	97.1803	27.0878	18.3797	6.58523	5.17231	30.0845	-156.544
49.8392	130.893	49.2657	9.57697	7.35677	3.86064	83.2409	98.4674	27.8196	10.319	6.90441	5.02801	30.091	-158.107
50.2586	131.263	55.0584	10.837	8.13094	3.68859	81.6617	99.6466	28.5759	18.9702	6.97843	5.44762	30.1007	-160.146
50.6215	131.503	50.4422	12.9864	7.92376	3.48086	78.625	100.71	33.6656	14.5486	6.51586	5.82686	30.1153	-161.933
50.9244	131.605	49.8834	9.437	7.97838	3.36791	80.8542	101.651	30.6374	13.7883	7.58806	5.3625	30.1248	-163.699
51.1637	131.562	49.2265	9.49055	8.58492	3.24154	83.1027	122.866	31.8582	16.0573	7.81504	5.37367	30.1366	-165.657
48.2766	131.366	48.3405	11.0766	7.94228	3.46628	85.3693	83.5198	32.6077	18.4462	5.4252	6.10451	30.1429	-167.197
51.8896	131.01	46.7321	10.9334	8.2357	3.55948	91.7383	81.7202	25.6264	17.9539	4.7874	5.95354	30.1369	-168.861
51.708	130.487	39.9781	10.0804	8.52355	3.57235	97.228	86.2573	31.8433	17.5162	5.1772	5.6429	30.1329	-170.746
48.7062	124.578	39.8987	8.98653	9.24783	3.1047	100.659	101.667	32.6765	15.8651	5.71083	5.41217	30.1329	-172.503
51.2782	111.821	36.8173	7.1114	9.34555	3.08884	85.052	97.3773	32.4236	16.5913	5.66698	5.89293	30.1286	-174.173
51.0572	127.828	42.9828	7.6843	8.32	3.41982	96.9267	104.079	30.6341	16.3586	4.8442	5.41785	30.1178	-176.043
50.7455	126.551	32.9059	7.94072	18.4314	3.57408	99.2727	103.725	37.7295	26.0862	5.32805	5.20255	30.109	-144.51
50.3386	112.488	38.2161	10.9805	20.7415	3.41245	101.627	85.9405	33.7921	28.1542	5.9625	5.64036	30.1163	-0.586841

## Sheet: P08
ra l	oi l	oe l	ico l	mf l	es l	ra l	oi l	oe l	ico l	mf l	es l	Kippung	Rotation
35.3109	54.3611	24.0481	6.52567	2.85817	2.42752	12.4798	31.4829	30.0171	5.23294	20.5257	2.02788	30.0031	-0.697953
34.3238	44.1892	22.9978	6.74455	3.41468	2.26216	13.3671	31.6412	30.6808	5.14191	17.1623	2.08156	30.0138	143.235
29.4487	49.2604	23.4045	5.4294	4.25218	2.18753	14.8458	30.7343	24.7579	4.47303	4.6305	2.21793	30.0117	176.584
27.3592	48.452	23.3448	6.15504	4.62153	2.26631	14.2319	32.1988	25.3955	4.86637	5.43307	2.46981	30.0152	174.903
26.9654	49.4447	18.0741	6.06923	4.46945	2.92082	13.1377	31.4764	23.9454	4.49723	5.53971	2.68067	30.0279	173.181
27.1924	48.42	18.1214	4.914	4.12575	2.71712	13.2631	28.669	24.3632	4.96938	5.41177	2.78458	30.0399	158.024
28.9137	42.5943	18.2494	5.07665	3.7598	1.98044	15.6227	28.3714	27.014	5.13338	4.72351	2.6558	30.0404	76.3862
25.7125	42.2446	17.7442	4.88612	3.84579	1.83283	15.0407	30.2578	25.3901	5.08189	4.16223	2.60297	30.0436	74.6361
24.5522	38.1853	18.1564	5.13903	4.09924	1.66292	14.1053	28.1415	23.8877	4.79652	4.59598	2.31831	30.0412	132.771
24.3157	37.6561	17.243	4.29451	3.69034	1.71003	11.8686	26.3615	23.7441	4.94047	4.56339	2.39581	30.0304	164.405
20.813	33.2562	15.2535	3.30402	3.40413	2.05799	10.9011	25.6043	27.2621	5.27182	3.99858	2.75462	30.0269	162.327
20.3773	32.0021	15.9972	4.01251	3.34735	2.89422	12.3749	28.2678	24.9472	5.43515	4.07391	3.30637	30.0333	160.663
20.5102	33.2288	15.1161	4.10231	3.43236	2.71416	12.7702	32.2713	26.6966	5.58544	4.09649	3.18824	30.0391	158.923
18.6656	28.4548	14.2619	2.94204	3.09935	2.43159	13.1179	32.2507	30.4847	6.3199	3.97018	3.00396	30.0349	157.192
21.2283	27.5157	11.5684	2.78073	2.78865	1.68264	12.5726	26.1093	29.5731	6.50012	3.93822	2.79336	30.0321	155.404
20.4102	24.1208	10.5599	2.73945	3.05294	1.84249	11.6897	23.8947	25.0169	6.07197	3.85117	3.30279	30.0455	153.548
19.8905	27.6283	11.8736	3.02472	3.67716	1.99229	13.7482	26.8657	32.3974	7.69854	5.19971	4.22661	30.0489	151.713
15.7674	28.1055	12.32	3.19949	4.26926	2.09756	13.7504	28.4594	31.9738	8.13301	6.30173	4.51067	30.0395	150.072
13.9003	23.0924	10.3812	3.04363	4.518	2.63627	13.275	29.3452	31.2737	8.38572	6.04528	5.52682	30.025	148.31
14.4514	21.0924	9.73274	3.11601	4.42296	2.83861	13.2518	28.6087	25.6845	8.31601	5.75432	5.20341	30.0216	146.513
17.5095	20.1654	9.30245	3.00033	3.58313	2.6965	13.1284	24.8483	24.54	8.44733	4.16411	4.86903	30.0247	144.582
13.3304	20.1176	10.1766	2.54528	2.21148	1.69163	14.5585	28.4594	23.336	7.3848	3.72092	3.71151	30.022	142.712
12.7184	17.3194	9.13939	2.5342	2.76074	1.86785	11.8731	23.909	25.4789	7.54773	5.21626	4.51103	30.025	141.016
13.7835	23.5527	9.48138	2.33379	2.92209	1.88984	11.6452	23.441	24.0545	8.47661	5.46541	6.05073	30.037	139.197
11.5965	20.3245	9.42756	2.53907	2.83624	2.05436	11.4131	22.9747	23.9634	10.1464	5.00514	7.29068	30.0426	137.543
13.5495	22.7373	9.789	2.44926	2.90688	2.10962	11.1775	22.5105	23.7908	9.85114	4.59085	7.67543	30.0438	135.804
13.9983	14.042	8.58905	2.22833	3.56215	3.14131	10.939	27.0324	25.5553	9.61389	5.17821	7.69887	30.0395	134.078
10.4888	15.8449	6.14659	1.88614	3.31483	3.09157	11.1662	18.9259	26.6488	9.48944	5.07964	7.37839	30.05	132.553
9.88935	10.301	7.01153	1.84181	2.68293	2.28154	11.4222	20.3781	23.4534	11.5188	4.86054	9.70505	30.0566	131.179
10.4489	10.3372	8.57342	2.21251	2.44642	2.1739	11.109	22.2973	20.6364	11.7799	4.81867	9.98201	30.0636	129.3
8.59728	8.89653	8.74451	2.0924	2.45812	2.04158	11.8891	25.0954	22.4483	10.8837	4.86856	8.14726	30.0678	127.892
6.66091	6.17838	7.74962	1.69045	2.71222	2.01078	11.1505	24.2078	25.7337	11.9784	4.87256	5.29247	30.0742	125.9
5.42208	6.0758	7.32493	1.41938	2.5612	2.17419	11.5498	24.0052	25.0074	11.3236	4.62481	4.7444	30.073	123.918
5.13653	8.57767	8.97216	1.86847	4.05999	3.2128	11.1258	23.4141	24.4266	12.2573	5.54105	6.67924	30.0722	122.019
5.91935	10.2996	8.95648	2.11783	4.28497	3.15771	8.98269	24.2572	25.4225	13.2899	6.62074	10.1404	30.0675	120.529
5.95048	8.8559	5.94939	2.05935	3.99158	3.00295	8.73881	21.1954	25.1881	14.6772	8.52252	12.3936	30.0567	118.659
4.51948	4.1576	5.27956	1.55369	2.44085	2.40381	10.2333	15.6341	23.9001	14.592	8.44696	12.4019	30.052	116.733
3.87783	4.01194	5.27427	1.50864	2.29138	2.72654	5.68155	11.7349	19.8722	14.3378	10.4917	14.5633	30.0444	114.681
3.65977	4.50076	5.0707	1.55575	2.80776	2.91465	4.97518	10.7982	21.1544	14.6923	15.4553	15.3151	30.0369	112.819
4.24729	3.88439	4.6674	1.48353	3.1474	2.84304	4.6712	12.3836	21.283	15.5866	14.7531	14.8784	30.0385	111.13
4.73228	4.94741	4.98618	2.07456	4.50639	2.77104	4.59781	12.8851	19.5591	14.8922	15.9115	13.9267	30.0411	109.456
4.30982	5.18244	5.78386	2.23294	4.39222	2.61067	4.60227	10.7565	16.0595	13.6919	22.0301	15.0908	30.047	107.764
3.53625	4.73326	5.63322	1.94328	3.75876	2.3776	4.5842	10.9338	14.264	13.2371	23.5265	16.0942	30.0494	105.878
3.60563	3.75926	5.61414	1.56297	2.98462	1.92488	3.98191	12.1573	14.5203	14.274	16.6353	18.5325	30.0552	94.1375
3.65197	3.11267	5.23252	1.62327	2.82271	1.90444	4.47702	11.4166	16.7968	16.5136	17.9309	19.5609	30.0613	77.2341
3.35629	2.80921	3.63515	1.60987	3.00969	1.96022	4.4817	10.1446	16.7282	16.4617	20.3114	22.495	30.0651	76.0104
3.40783	2.99787	3.9693	1.47623	3.09653	2.36546	3.60843	8.21585	15.0666	14.8229	19.2544	22.905	30.0515	99.5433
3.76486	4.51428	4.3397	1.96339	4.4745	3.3479	3.0677	8.85323	12.7641	14.9106	21.2688	24.871	30.0315	97.8083
3.82881	4.51544	4.46953	2.03504	4.88333	3.33994	3.47665	9.29962	12.232	14.9876	28.3136	24.4583	30.0116	95.6256
3.52017	3.87152	4.67337	1.67004	4.01006	2.50241	3.25761	10.4777	13.2216	16.5822	26.657	21.1306	30.0094	93.7422
3.54171	3.37612	5.45532	1.66215	3.80749	2.12669	3.15792	12.2963	17.5792	16.6219	25.7369	21.3104	30.0138	92.1018
4.11044	3.06214	6.60262	2.02473	4.30473	2.32044	3.55843	11.2112	17.1287	14.74	27.3428	21.4153	30.0305	90.4236
4.19692	2.84286	5.96477	1.90826	4.90615	2.61069	3.72539	11.3711	19.11	16.0333	30.992	24.0859	30.0522	88.8106
3.46767	4.41155	5.77655	2.2319	4.94006	3.31644	3.07765	9.82979	16.8148	16.2658	38.2643	33.1645	30.0575	86.9294
3.19591	6.21548	5.59799	2.7901	4.73759	4.5196	3.14815	10.4719	14.3109	17.4508	39.1886	32.679	30.0547	85.0519
3.09866	6.35067	5.45598	2.81759	4.65802	4.8787	3.12265	9.5938	13.8957	15.2302	39.6447	31.7074	30.0462	83.2612
3.17843	3.1843	4.46034	1.86653	4.97753	4.5295	3.00465	8.06995	12.3978	15.2231	45.7102	27.1564	30.0382	81.416
3.43333	2.65287	4.06296	1.62094	4.32723	4.02693	2.94854	7.13388	11.6158	15.2057	39.1916	31.4854	30.0346	79.5806
3.75704	2.0816	4.82697	1.59736	4.18416	3.67887	2.8975	5.99206	9.07194	16.982	35.3488	28.6199	30.0416	77.7316
3.52854	2.25749	4.41617	1.59442	5.01964	3.76343	2.55107	6.07204	9.24449	16.1086	43.5733	29.3049	30.0614	76.1453
3.54161	3.67659	4.49749	1.72807	5.18772	3.99591	2.39824	6.70007	8.87178	15.2247	46.7271	29.9141	30.0768	74.4394
3.61461	5.35742	4.61095	2.26779	6.61992	6.79771	2.37229	6.87486	8.84244	13.4635	48.2958	28.9691	30.0623	72.4209
3.95481	7.29831	6.59491	2.5975	6.88148	6.65109	2.32576	7.52772	7.81732	13.1114	51.1664	30.0894	30.0626	70.7756
3.76046	6.60775	7.00234	2.00853	6.47902	6.47157	2.09866	9.83646	7.38038	13.9504	48.4781	27.3639	30.0797	69.315
3.71696	5.05436	5.48539	1.49001	5.5815	11.2742	2.40524	11.079	8.98741	15.4838	48.9489	38.3481	30.0857	67.4434
3.82712	4.52648	3.86264	1.53231	6.73233	11.8903	2.65676	10.3653	9.29186	16.8167	53.4167	37.9845	30.0795	65.7067
4.00419	4.31235	3.36104	1.74467	9.15633	10.0046	2.60697	6.40063	8.24198	14.5965	53.9638	36.1006	30.0804	63.8117
4.71377	6.22442	4.84329	2.74747	19.9089	19.0077	2.66344	6.16707	8.78364	12.9861	55.9052	35.7266	30.0799	61.9336
4.94055	8.08325	5.59435	3.17659	21.3454	19.4208	2.79283	6.17876	8.35215	12.6061	52.5694	34.9722	30.0718	59.9698
4.85605	8.34929	5.91419	2.51145	11.8082	10.1202	3.02727	6.82025	8.2105	12.55	47.0258	37.6094	30.0637	58.1749
3.27089	6.64411	4.59926	1.94232	10.2804	9.092	2.40686	7.36664	5.74105	13.3048	50.5619	37.7034	30.0744	56.1721
3.14334	6.67539	4.17539	1.79588	22.4935	15.7835	2.35183	7.34658	5.77566	14.3994	52.9424	35.0767	30.0678	54.3882
3.20068	7.22314	4.07651	1.92287	9.95068	9.76831	2.5529	7.47589	6.67831	14.8202	55.9591	37.4929	30.0472	52.5092
4.03555	8.95331	6.12469	2.36648	11.7583	10.8325	2.74653	7.0535	7.914	14.208	56.8037	41.4686	30.0405	50.9588
4.55519	9.2847	6.56326	3.19801	19.3765	15.4733	2.82743	6.99365	9.22595	13.6427	63.046	36.7278	30.0527	49.1223
4.72818	10.0464	6.32039	3.35495	20.3749	17.262	2.95232	8.13265	9.8939	12.1215	63.5695	36.7406	30.0618	47.5232
3.8878	9.04757	5.42644	3.26077	18.3533	19.6713	2.6913	8.11061	9.25325	11.2393	60.9956	41.7874	30.0732	45.792
3.36262	7.97125	4.89179	2.64084	16.7627	20.0459	2.47806	7.73576	7.61162	11.3624	57.0336	37.2271	30.0835	43.6166
3.07837	7.08465	4.6638	3.22864	22.3941	20.2066	2.23451	7.78871	7.10219	11.9119	58.8495	34.0363	30.0822	41.6327
3.12431	7.18599	4.91588	3.72523	25.833	21.5921	2.36921	7.74581	5.82274	10.7522	60.1533	33.5899	30.0765	39.7738
3.8915	6.94016	5.39031	3.98376	27.8318	21.9087	2.63045	7.07213	5.75621	10.8294	59.0564	34.7803	30.0646	37.944
3.99642	7.97198	5.25367	3.86497	25.4157	20.0204	2.7748	6.10217	6.41407	10.3689	55.9027	37.1251	30.0565	36.1301
4.24938	8.99883	5.59087	4.63521	29.3089	28.1167	2.81729	8.09102	6.30414	9.96881	55.8912	39.7615	30.0611	34.4036
4.2425	9.98361	4.62932	4.96684	30.7464	25.5077	3.09415	8.9764	7.23991	10.3519	56.4965	40.4596	30.0774	32.5767
3.97421	10.4556	4.43641	4.78719	33.2416	27.9012	2.90869	8.46328	7.07474	11.3642	58.8091	35.467	30.11	30.7564
3.70038	9.66628	4.80988	4.49429	32.8243	24.0885	2.54508	8.12395	6.15903	10.6253	55.5662	35.1809	30.115	29.0264
3.60632	9.47967	5.59431	5.2561	36.5281	28.1761	2.67502	6.5321	6.2432	9.81696	62.9425	34.8683	30.1045	27.2177
3.40389	8.15363	5.55743	6.54092	41.9601	30.7135	2.51547	6.95603	6.34151	8.99211	58.6637	32.9522	30.088	25.3432
3.75278	10.51	5.65101	6.72971	39.8674	29.6832	2.7068	6.82978	6.89832	8.58452	54.7687	34.2429	30.0774	23.4821
3.61051	10.7892	7.12723	6.05772	38.2985	26.1323	2.99929	6.59436	7.14733	9.18745	54.4044	33.623	30.0746	21.5441
3.89994	11.3321	8.22387	6.46896	49.8401	28.596	3.22903	7.86378	10.1163	10.1415	55.1035	33.2164	30.0786	19.8966
4.31991	11.1301	7.85496	7.4546	44.4292	32.2762	3.024	8.47476	11.7757	10.5412	56.0027	33.5508	30.088	18.2681
4.81685	11.5574	9.19532	8.5046	45.424	30.4961	3.03446	8.66329	11.0556	9.39803	59.252	34.8375	30.1006	16.5224
4.87416	10.3054	8.85762	11.7746	58.5204	32.9759	2.99446	8.99181	10.2539	9.09989	56.6134	37.934	30.1007	14.6983
4.01613	10.0354	7.46294	9.65052	57.3337	33.1594	2.76896	9.92586	10.8689	9.36599	53.0962	31.5061	30.0959	12.7147
4.16192	10.4736	6.85792	9.9431	54.5986	33.6589	3.01972	9.82521	11.1555	9.33725	56.742	36.8907	30.0833	10.8444
3.95814	10.3083	6.7593	10.2344	55.8648	31.716	3.05248	8.4909	11.4926	8.78667	47.413	31.8973	30.083	9.07839
3.62098	9.67196	6.836	11.6303	54.9455	34.4885	3.24566	8.41464	11.4112	8.52547	46.6186	31.2878	30.0812	7.3013
3.60876	9.52976	7.81388	12.6375	54.0023	33.2835	3.1746	9.34818	12.6443	8.00179	54.4502	30.477	30.0788	5.54034
3.62095	9.71339	7.10534	11.0288	58.3349	40.3149	3.20282	8.47732	11.1273	7.80059	49.5024	29.0705	30.0959	3.66745
3.31404	9.02741	6.15094	11.4723	61.3415	34.7299	3.13258	7.57373	9.16034	7.63878	45.8911	27.9339	30.1073	1.64346
3.40329	11.0742	6.26162	11.9289	62.3171	37.057	3.56875	6.88024	8.03774	7.87536	51.1865	28.8441	30.1085	-0.0863955
3.50071	12.2131	7.15302	12.1326	53.9678	39.2461	3.49402	7.86839	9.10611	7.82104	46.1036	31.2228	30.0942	-1.96989
3.51427	11.1213	7.30857	11.0511	65.7732	38.0723	3.24116	7.50705	8.57761	7.2984	38.026	31.3228	30.0842	-3.74377
3.54228	9.72487	7.30887	11.7263	62.608	37.1783	2.94464	6.83856	7.50941	8.086	38.2391	25.6675	30.0826	-5.44064
3.91702	9.13682	5.95901	13.3696	61.2427	34.7887	2.9029	5.97814	6.80512	7.99192	39.6928	30.2168	30.0806	-7.4163
3.50023	8.9947	3.9661	12.1494	61.976	36.3954	2.71872	5.52436	5.60121	7.04955	43.8228	26.5723	30.0698	-9.46613
3.66448	10.3161	5.14483	14.5128	57.0059	41.5716	2.67756	5.40735	6.12266	5.03995	39.0518	21.1281	30.0682	-11.1384
3.84525	10.3627	5.77361	13.3768	70.6999	42.8445	2.8109	5.60298	5.88061	4.44681	33.8813	21.1604	30.0766	-12.8711
4.21687	10.1036	5.53348	11.9886	66.4005	40.1347	2.75587	5.61805	6.91671	4.28611	31.4958	22.0189	30.0808	-14.5764
3.73188	9.61199	6.5784	12.3985	63.9096	38.12	2.37289	5.08808	7.06645	4.25919	30.0705	22.6867	30.072	-16.4785
3.65836	10.39	6.34945	13.7081	58.7042	43.484	2.6498	5.24643	6.60005	4.03541	25.6382	18.3068	30.0661	-18.4464
4.01034	10.9476	6.83469	14.1213	59.0185	45.6359	2.92772	6.0583	5.66548	4.7407	28.3443	13.6845	30.0686	-20.5332
4.20618	12.0244	6.12396	16.3482	66.9049	42.8319	3.3883	7.99136	10.7961	4.84221	30.5072	14.324	30.065	-22.3078
4.83703	13.4786	6.93031	14.8385	64.7359	40.565	3.88184	8.8278	11.5312	4.05565	27.0017	11.9422	30.064	-24.1442
4.68699	14.7733	6.80287	17.487	64.7502	35.8514	4.09744	8.48915	10.8599	3.84381	25.9574	11.9138	30.0633	-25.8916
4.33014	13.881	6.67948	15.5722	72.6468	38.2892	3.56397	7.46073	8.13997	3.79984	23.8704	11.3308	30.0667	-27.7636
3.60851	13.8947	6.17739	14.7806	59.8854	40.5442	3.15684	5.60305	7.9393	3.28886	23.7103	16.9309	30.0913	-29.516
3.5761	11.5456	7.71078	16.246	70.3113	39.2839	2.49336	5.19865	7.94189	2.73844	21.8043	16.2641	30.1223	-31.34
3.28296	10.6614	8.00306	16.3812	66.0282	39.3115	2.52119	4.96083	8.00125	2.59261	19.1059	15.6033	30.1301	-33.1508
3.25608	10.9394	7.22323	15.5778	57.2179	36.0145	2.62942	4.98671	6.91872	2.23727	14.8108	14.9492	30.1261	-35.126
5.48432	11.7277	7.54411	14.667	64.1677	41.1525	3.16086	5.60344	7.08005	2.50519	13.2054	8.44958	30.1187	-37.0662
5.83721	11.2685	8.00941	14.0414	64.8071	38.4615	2.98999	5.47127	7.77982	2.52565	14.2755	9.16181	30.1131	-38.9222
6.11128	10.6908	7.59053	14.146	60.7682	35.0587	2.92638	5.24996	7.73139	2.5861	14.4592	8.85225	30.1018	-40.9899
5.6147	10.8416	8.73626	15.3206	59.0145	33.7972	2.93887	6.72118	9.72873	2.75168	12.0665	7.73351	30.0837	-42.8641
5.79232	12.0775	9.50958	16.8916	51.2492	38.1364	3.22147	6.38999	10.0582	2.71649	7.88487	6.97701	30.083	-44.574
5.58724	16.7601	10.0895	18.0556	53.2193	42.0389	3.79247	8.00539	10.5232	2.26655	7.51033	6.36917	30.1026	-46.4195
5.03504	22.6111	10.389	18.6442	64.2193	43.5827	3.83082	7.92989	10.7546	2.6791	10.3501	6.34839	30.1044	-48.2547
5.2412	14.993	10.5918	19.027	65.4339	40.3823	4.1948	8.43913	11.4814	2.73899	10.6431	6.00841	30.0994	-49.8802
6.33842	15.2832	11.928	18.3657	59.99	37.1396	4.34996	7.57769	11.5928	2.62679	8.60863	5.66801	30.097	-51.7376
6.49988	20.1407	13.9072	17.7663	48.1231	39.9438	3.65284	6.78983	9.15388	2.52976	6.25882	5.2151	30.0895	-53.6105
6.62037	17.8681	13.8272	17.1175	46.9065	43.6434	3.26369	5.88744	8.91595	2.50805	5.764	6.4803	30.0948	-55.4175
6.27456	17.7427	12.6443	15.3969	44.4673	36.9605	3.30257	5.50209	9.0108	2.58289	5.37658	8.53393	30.1019	-57.2365
5.97703	16.7927	13.0427	18.9747	41.8467	40.942	3.34115	5.45238	9.66526	2.84416	5.92645	9.05613	30.0916	-58.7431
5.98982	15.1172	15.0129	19.7365	39.934	32.0749	3.28356	5.6386	9.2433	3.0507	5.62101	8.28491	30.0669	-60.6561
7.08759	14.9805	15.5841	19.1483	40.5159	32.0741	3.35929	5.34499	8.26383	2.83613	5.2342	8.46593	30.063	-62.5483
7.30962	16.5774	13.7056	19.2685	40.9282	31.9931	3.26858	5.56454	7.51717	2.72914	5.32731	8.86073	30.0662	-64.1217
6.69599	17.2432	12.655	18.4728	42.0372	34.6761	3.3852	5.89656	7.47744	2.66175	5.24576	8.08085	30.0666	-65.8181
6.05438	18.0367	12.9131	16.058	39.8708	30.4414	2.96853	5.88103	7.89343	2.41135	4.89408	7.47514	30.0515	-67.967
6.15363	16.1647	14.8848	17.2896	38.4069	33.6305	2.79557	5.16321	7.01507	2.32116	4.43725	6.81336	30.0661	-69.9431
7.32814	14.1217	15.689	18.5218	35.1653	33.0449	2.90818	5.40617	5.36023	2.49527	5.03975	7.2185	30.0862	-72.0506
7.15595	13.7703	14.1905	17.4587	34.6532	25.6714	2.63021	6.12068	6.76714	2.15014	5.55187	5.8652	30.0958	-73.7855
7.68858	14.3014	11.728	16.2958	37.9289	31.797	2.94386	6.46381	7.84659	2.56246	5.10359	5.40907	30.0911	-75.6017
9.31649	16.1398	14.7643	18.5317	37.0099	25.479	3.72793	6.52518	8.04014	2.45298	5.47885	5.79908	30.0938	-77.5419
9.49182	16.1238	15.4028	17.9388	39.8836	28.3387	3.81532	5.96256	6.5631	2.43154	5.2976	5.7841	30.0994	-79.3793
9.34441	16.854	11.6304	16.684	36.4268	29.8075	2.97152	6.60021	6.64302	2.22917	5.14234	5.07877	30.0989	-81.0087
8.89602	17.7349	13.4142	13.3722	35.3966	28.7896	3.29754	5.74766	7.94242	2.11912	4.18471	4.8147	30.0968	-82.7236
8.27258	19.871	15.9838	15.5532	36.5396	24.2558	4.31814	5.35077	9.52031	2.39383	4.44087	4.65264	30.0963	-84.317
7.70366	21.9415	16.5696	16.5084	38.6131	22.5617	4.99837	5.30403	11.0402	2.67195	4.45014	4.65192	30.093	-86.2125
8.30844	23.3493	17.9049	15.7186	37.8401	23.2832	4.6518	6.69735	11.5733	2.59085	4.89473	4.53799	30.0843	-88.0912
7.98169	24.7248	15.8138	15.6899	33.2889	22.272	4.5917	7.08115	12.7747	2.46559	5.65299	4.82366	30.0859	-90.0321
9.00324	22.9324	16.9907	15.4513	30.8891	26.2712	4.80669	6.64851	11.4307	2.69784	5.2164	4.993	30.0816	-91.8084
11.0507	21.6842	16.8649	15.4802	26.6778	26.0282	4.95112	6.26898	11.0415	2.74954	4.20314	5.04021	30.0797	-93.3925
10.5348	22.6386	15.9268	14.7846	23.4821	21.4849	4.70727	6.36653	9.9575	2.64044	3.36228	4.70261	30.0884	-95.2071
11.8472	23.4844	19.4926	14.8762	23.852	17.2226	3.83473	6.27247	10.484	2.49225	3.26127	3.87317	30.1102	-97.0293
12.4594	23.3881	18.7497	14.7766	21.8797	16.4187	4.22011	5.01417	10.1474	2.10337	2.97335	3.36815	30.1129	-98.876
12.0296	23.6135	23.4704	13.9559	21.5354	15.8708	4.35122	5.95394	9.72391	1.91186	3.16759	2.98826	30.1128	-100.729
14.1302	24.5997	20.5774	11.5302	22.2093	16.7981	4.79293	7.21892	11.3392	2.27837	4.13619	3.45921	30.0972	-102.567
14.0872	29.3647	19.0369	13.8505	18.5347	16.1491	5.59549	9.02929	11.8595	2.41081	4.06085	4.14691	30.0711	-104.38
13.1721	29.7956	19.5175	13.6076	17.4943	13.3276	6.07882	8.8816	15.0313	2.15272	3.46624	4.14079	30.0727	-106.222
14.3296	29.484	20.6675	13.3589	17.1404	11.4112	6.23633	8.5687	14.1803	2.28322	2.95241	4.04094	30.0784	-107.783
14.859	28.1277	20.8151	10.4358	15.8614	9.38859	6.40744	7.23101	13.4635	2.65466	2.90698	3.7076	30.0725	-109.466
15.5258	27.3529	20.3548	9.9663	13.6508	9.5659	6.07117	7.74099	14.859	2.84109	2.79126	3.59478	30.0644	-111.297
15.8471	24.1304	18.3802	10.8679	15.7073	13.4057	6.0819	7.65019	12.329	2.90938	2.63092	3.58624	30.0784	-113.172
15.8473	25.9428	21.3988	11.0018	15.3031	15.9969	6.82857	7.89979	12.7324	2.77487	3.5857	4.26285	30.083	-115.024
17.927	30.5222	21.7087	11.323	14.5725	16.2208	8.58892	8.51158	13.0643	2.68021	3.8935	4.11537	30.0773	-117.129
18.7442	31.247	21.6266	10.735	8.3259	8.70512	8.64867	11.5655	15.1695	3.28297	3.50295	3.89045	30.0702	-119.186
18.21	32.1674	22.542	11.0341	6.85824	8.56053	9.73082	12.457	17.8154	4.30274	3.01475	3.43288	30.0611	-120.75
16.5716	39.4194	20.6298	10.4852	6.63531	8.51088	10.5125	13.0288	21.9021	4.47879	3.26009	4.06612	30.0542	-122.199
15.4985	35.8299	22.4179	9.46826	6.87713	11.8442	10.178	11.7767	21.6244	3.98842	3.11386	3.80215	30.0663	-123.67
16.4439	32.0678	20.8749	8.90949	5.50684	11.1652	10.1399	14.6676	20.9952	4.05055	3.68218	3.45071	30.086	-125.726
17.3259	35.74	25.7741	8.68344	6.40379	10.6944	10.2849	15.585	26.6783	4.32938	4.85665	4.25394	30.0908	-127.766
16.6686	34.1148	26.22	9.99553	5.3328	9.21613	9.39059	14.9893	28.501	4.28278	4.72254	4.34115	30.07	-129.834
15.8266	30.9276	26.6635	11.0479	4.96877	9.1507	9.15287	11.6667	23.3659	4.01535	3.60937	4.20771	30.0612	-131.545
19.5656	37.8485	25.3548	9.43663	4.05186	9.38176	11.3002	12.9986	25.2489	4.56435	3.01504	3.71697	30.0644	-133.513
20.8438	41.8387	29.3624	9.0854	3.91242	9.41343	13.5724	14.9057	28.9169	5.11299	3.20699	3.7467	30.0724	-135.339
20.8124	41.108	30.023	8.72295	3.97277	7.54826	13.9532	16.5912	25.2363	4.64743	3.21945	4.15566	30.0768	-136.982
18.3229	37.9753	30.425	9.21097	3.86201	7.07433	12.214	14.8529	22.2099	4.86898	2.9202	3.93083	30.0824	-138.602
18.2675	34.2609	26.6348	8.75587	5.32221	6.73519	10.9264	15.3116	19.0904	3.96172	4.42889	4.24928	30.0919	-140.461
18.8006	32.417	29.2372	7.89202	5.14819	6.88325	11.8996	13.8571	21.4975	4.91923	4.54566	3.58842	30.0971	-142.377
20.5135	41.6334	28.1939	9.71817	4.62989	7.43652	14.4585	17.9953	28.6723	5.75666	4.09904	4.29528	30.114	-144.326
21.5322	39.8784	32.3392	10.7561	3.78886	7.56477	18.1022	21.1664	34.0255	6.3219	3.53729	4.37611	30.1096	-146.175
20.513	40.2018	32.483	7.84009	4.46988	7.09741	17.5348	18.873	28.585	6.25417	4.06155	3.68321	30.0968	-147.876
26.7399	41.2434	30.8155	7.67025	5.88427	6.06168	17.1032	19.5748	29.416	6.95696	4.81334	3.78069	30.0706	-149.866
24.3626	41.7225	33.5504	10.356	6.03999	5.24207	17.8589	20.3095	30.2747	7.69725	4.83523	4.28948	30.059	-151.694
25.6965	42.1871	33.5234	8.36812	6.16767	5.32334	20.2191	21.0786	34.1734	6.43497	5.41282	4.45563	30.0578	-153.514
23.7121	48.2304	31.8893	8.12677	5.99287	4.64001	19.7106	25.5682	31.0244	5.73263	5.32625	3.53567	30.0553	-155.21
23.414	47.4407	32.2213	7.84246	6.47047	3.56372	21.0521	23.8555	31.9739	4.5682	4.90887	3.40486	30.0538	-157.24
27.4595	48.6047	32.5388	7.89382	7.1825	3.28892	22.492	25.4194	34.3029	5.76665	5.61188	3.32666	30.0625	-158.915
28.6609	41.6447	31.0245	7.13446	6.39122	3.7791	22.1954	27.3141	35.0153	6.37637	5.41794	3.79198	30.0605	-160.712
29.8212	38.9298	29.1053	7.12087	4.21992	3.40085	23.1839	26.7365	36.0593	6.77423	4.44147	3.44328	30.0636	-162.33
27.8756	40.981	30.7774	8.21035	5.43517	3.39789	26.1726	29.9285	40.3567	5.55131	5.2255	3.3826	30.0792	-164.118
30.1869	44.6884	35.816	8.78119	5.94148	3.54486	26.7307	26.3458	34.7169	6.30401	5.25764	3.75481	30.0855	-165.901
28.8705	46.563	38.0273	9.05328	5.69117	3.70565	28.0139	24.5693	42.1653	6.50387	5.14818	3.66179	30.0738	-167.853
29.3637	51.2156	34.0778	8.504	5.77779	3.20312	30.1564	27.7338	44.3178	6.75487	5.23926	3.29892	30.0648	-169.51
29.8532	47.9398	34.2628	7.96812	5.82795	3.30997	29.8366	27.6711	40.2853	6.2168	5.50441	3.52501	30.0719	-171.193
31.5796	43.7106	37.771	7.48002	5.1996	3.04087	30.1797	32.1757	43.0804	6.34312	5.37792	3.3497	30.0692	-172.872
27.6398	38.6875	34.5606	6.28939	3.32045	2.90916	30.5437	31.6225	45.2006	8.22353	4.04569	3.39683	30.0674	-174.656
28.8399	46.281	34.6708	5.13978	4.69516	3.06956	29.0779	32.6243	50.1849	8.40293	5.13668	2.9283	30.0585	-176.388
31.7616	43.0239	34.7535	5.31644	5.29018	3.53495	34.2326	34.6863	43.1244	6.47316	5.44145	2.9311	30.0492	-144.231
32.2227	43.8675	34.8074	5.86098	22.2165	10.9761	35.7291	31.7765	48.5627	5.80121	5.15883	3.23352	30.0375	-0.149494

## Sheet: P10
ra l	oi l	oe l	ico l	mf l	es l	ra l	oi l	oe l	ico l	mf l	es l	Kippung	Rotation
20.1792	25.2129	25.0582	7.35769	3.81218	2.6446	16.7178	31.2219	25.1919	8.92122	20.0936	2.21042	30.0887	-0.61025
19.4445	25.8449	25.228	9.39024	3.52304	2.58167	15.0806	31.8591	27.3664	8.50052	16.6064	2.23561	30.0964	142.84
17.3473	30.054	27.2536	9.53537	3.77281	2.40862	15.1243	52.828	26.5713	8.75211	3.1305	2.01899	30.1141	176.393
19.1493	28.3812	28.5632	9.14455	4.17322	2.26288	15.7558	54.8506	28.3903	8.93515	3.08061	1.84448	30.1075	174.414
17.2396	23.4698	29.3583	8.05046	3.90028	1.84779	15.7605	41.4514	26.1313	8.26737	2.78788	1.80503	30.0989	172.642
16.495	24.3274	28.2252	7.65148	3.44402	2.29679	14.0378	46.165	25.1127	8.5768	2.77586	2.24661	30.0769	171.063
14.8516	24.9189	28.6113	7.14169	3.72412	2.78491	14.3377	51.3203	36.7029	10.0071	3.33455	2.49233	30.065	169.154
14.8602	27.1223	25.9945	6.90798	3.48899	2.98477	16.1629	48.5995	31.2586	9.94467	3.64834	2.55888	30.0845	167.321
16.4064	31.9415	28.779	6.96307	3.32346	2.74513	15.9227	39.8019	34.1936	10.2952	3.45782	2.29839	30.1065	165.481
15.5561	29.333	27.7454	5.67355	2.87032	2.02105	15.2377	50.279	31.7199	9.94279	2.6353	1.93958	30.1107	163.71
14.7932	24.8433	21.5934	5.0471	2.62424	1.81042	12.91	39.2489	26.293	8.61395	2.32547	1.96632	30.1077	162.046
14.2898	26.3956	19.6455	5.13004	2.87191	1.86083	12.9905	48.3452	29.0906	8.10274	2.591	2.10039	30.0905	160.342
13.5911	24.1315	18.4055	5.06953	3.03353	1.77967	16.8293	51.392	32.0823	11.073	3.02016	2.09192	30.0861	158.661
14.1149	24.7341	20.7269	4.22844	3.18592	2.20604	14.3862	51.623	32.1223	12.2048	3.61882	2.27163	30.0802	157.035
15.0216	21.4777	21.5289	4.77973	3.53087	2.15255	14.0685	62.0812	37.9199	10.5609	3.67364	2.16259	30.0809	155.449
15.3953	22.4767	22.5796	4.42883	3.49279	1.87742	13.7566	59.5274	32.0918	11.3395	3.12405	2.08456	30.0754	153.917
11.2989	22.0048	22.1777	4.31434	3.28082	1.75124	17.7002	56.7269	32.0245	13.7999	3.19931	2.34581	30.0725	152.175
14.4338	21.8566	22.5831	5.02311	3.4134	1.85914	14.5923	50.162	31.9246	13.0748	3.01824	2.79053	30.0721	150.112
13.2327	21.5574	23.3521	4.91927	3.34365	2.01013	14.293	47.2017	32.6967	11.8688	3.37969	2.81079	30.0732	148.214
10.1482	19.5105	20.3747	4.73889	3.47199	2.20538	14.3866	44.1154	28.7868	11.2323	3.49021	2.80659	30.0712	146.533
8.95422	17.5186	17.3967	2.67041	3.4121	2.17001	13.7744	45.1457	27.5346	11.016	3.62932	2.87133	30.0698	145.052
9.82187	14.6448	17.1357	2.29212	3.0933	2.05215	16.1503	54.0762	32.5101	11.2786	3.44343	2.58076	30.0709	143.381
12.4087	15.3281	16.8701	2.05925	3.14012	1.95468	11.7201	55.2905	33.9207	12.6348	3.91545	2.32319	30.0622	140.457
12.5895	17.091	12.9562	2.05047	3.26747	1.79508	13.5164	51.6276	28.4411	13.1606	4.02817	2.875	30.0431	113.147
11.8427	22.223	10.4375	2.53127	4.18401	1.88408	12.3893	55.3804	27.2514	13.4708	4.19378	2.87674	30.033	111.27
10.829	22.5017	9.29175	2.88141	4.4929	2.49725	12.6075	62.1275	26.2794	12.7923	4.38703	3.00082	30.053	135.77
9.05136	19.8319	12.6047	2.68597	4.59254	2.62277	12.0957	61.1975	24.0429	11.5494	4.268	3.12123	30.0703	134.035
9.39177	16.4376	14.8618	2.27694	3.83069	2.30558	12.5107	47.5729	29.4601	12.3875	3.44489	3.09062	30.0742	132.247
8.37903	14.3117	15.5817	2.53498	3.41066	2.11466	11.6773	46.199	22.9789	12.5261	3.07337	3.52331	30.0715	130.627
6.33619	11.6473	12.0958	2.61681	2.92802	2.03719	10.2309	46.7265	28.7178	11.6517	2.78563	3.22723	30.0765	128.818
5.18716	13.124	11.1731	2.87046	3.38203	2.12135	10.5752	48.0953	22.7606	13.7409	3.85864	3.34681	30.0696	126.935
6.30459	12.1366	12.6769	2.79214	3.72473	2.53008	9.70923	45.9112	23.2172	13.5308	5.00192	3.66671	30.0642	125.022
7.32174	11.9069	12.5809	2.56194	3.82593	3.40336	9.36558	45.7302	21.8833	12.2084	4.82314	4.38697	30.0669	123.27
6.40294	7.74868	11.8065	2.18726	3.30975	3.04237	7.9344	47.493	21.2245	14.142	4.08773	4.62518	30.0773	121.579
5.77155	7.26196	11.1568	2.04472	3.14948	2.2719	7.54166	47.7387	23.594	12.1122	4.99357	5.37309	30.0931	120.217
4.62827	9.01709	9.19895	1.99979	3.19501	2.18154	7.40516	48.7893	25.1352	14.3284	6.73764	5.51448	30.0899	118.44
4.68942	9.2095	13.1968	1.70705	3.16487	2.22645	7.76867	45.4288	26.9744	14.411	6.59526	5.25613	30.0912	116.432
4.62084	9.4717	13.7794	2.1478	3.48913	2.83702	7.11407	45.1284	25.0667	13.0086	6.66338	4.09391	30.0994	114.464
3.47214	3.83549	9.81404	2.17939	3.62107	2.98554	6.30303	36.158	20.217	15.4217	21.4618	7.54321	30.114	112.764
3.68636	3.44384	10.0639	1.78341	3.3441	2.23701	7.30329	34.7959	24.6923	15.2931	21.4805	7.61601	30.1163	111.023
3.4208	3.75911	8.90021	1.67203	3.27883	2.09041	7.0478	36.0201	27.489	12.4899	20.1261	7.19332	30.1167	109.274
2.97011	3.25304	6.26905	1.72619	2.81119	2.02599	7.16681	37.5717	24.9731	12.2932	20.1308	4.15465	30.1067	107.617
3.32569	2.47913	6.03879	2.02439	3.44915	2.84903	8.0274	37.3962	22.3763	17.1922	11.8627	6.40673	30.1008	105.904
3.87435	3.02502	8.41212	2.45441	3.91288	3.80953	8.14814	35.6003	18.5109	14.7872	13.6219	6.96007	30.0976	104.327
3.54805	2.92897	8.41579	2.22002	3.86078	3.47192	5.54315	33.4696	19.6944	16.9994	17.7644	6.95144	30.1051	102.847
3.15329	1.06861	5.29844	1.90861	3.36321	2.33703	4.33169	29.2611	22.6844	14.5743	19.0034	6.65058	30.1141	101.102
3.20619	0.937238	5.18234	1.85236	3.23813	2.0801	4.11462	28.2299	21.2444	15.0155	21.5538	7.77344	30.1243	99.2032
3.28298	0.958549	4.75006	1.9376	3.6529	2.10862	3.81265	29.7761	21.6405	15.2701	21.8236	7.90255	30.1288	97.229
2.94754	1.87088	5.26154	1.98891	3.8674	2.94326	2.87622	31.448	16.1982	15.0581	22.7895	7.53192	30.1278	95.5697
3.45265	2.80509	5.20355	2.67594	3.81712	4.09244	2.58027	31.9469	18.6721	15.563	21.9979	7.76553	30.1203	93.9249
3.28433	2.8557	6.07183	2.6443	3.62555	4.10007	2.71504	29.8793	19.6413	16.2514	22.1309	7.19112	30.1074	91.983
2.86536	1.30187	6.96054	1.83919	3.33602	2.02228	2.3975	32.9235	19.3039	15.9647	24.0948	11.1327	30.1053	90.2126
2.9331	1.11165	6.65782	1.58776	3.83891	1.86935	2.21143	32.4254	21.3022	15.4675	25.1066	7.17906	30.1001	88.4059
3.18706	1.03686	5.86465	1.52457	4.1282	1.94198	2.16198	30.5753	22.0172	15.0966	30.9092	8.82393	30.0844	86.6217
3.4674	1.84785	4.72181	2.56365	4.76928	4.14625	2.34086	32.74	16.7683	14.9231	34.0453	8.93969	30.0659	85.0419
3.53124	2.60174	5.67902	2.96279	4.49063	4.66151	2.26208	30.2067	21.8112	16.7233	33.5203	9.68491	30.0579	83.3952
3.36044	2.49003	5.7107	2.96466	4.1901	4.55906	2.21464	29.0855	19.4608	15.6385	32.7371	10.5348	30.0468	81.9351
3.09338	0.913353	4.102	1.5315	3.76964	1.78655	1.82633	25.8757	19.6386	16.5939	35.5621	10.393	30.056	80.1411
2.87847	0.865466	3.82409	1.37397	3.54971	1.86349	2.04044	23.7703	14.847	14.4227	37.4663	10.0851	30.0884	78.2763
2.69849	0.800641	3.34343	1.57521	4.20504	2.11661	1.87222	22.2877	14.38	16.7768	39.6506	11.4151	30.1217	76.2766
2.36433	1.83622	4.10179	1.88746	4.90465	2.79892	1.90185	21.7572	20.0709	15.6625	42.2033	11.4909	30.1168	74.3617
2.42167	2.79396	4.00306	2.23882	5.32501	3.34181	1.79836	21.4304	16.4091	13.1436	42.2861	10.5163	30.1057	72.4561
2.7793	2.63396	4.38287	2.13765	5.45015	3.33771	1.80533	20.8342	13.8699	12.9659	44.4318	14.5375	30.0911	70.7736
3.16027	0.877106	4.31866	1.5959	5.36246	2.57841	1.56435	19.9205	16.5124	12.1778	37.8436	11.827	30.1025	68.7143
3.24301	0.822139	3.21173	1.73927	6.05304	2.84324	1.65097	18.926	15.9154	13.8662	38.5314	12.6322	30.1128	67.0443
3.34381	0.917099	2.76465	1.66515	6.08406	2.83131	1.61697	20.0014	10.3944	11.7432	42.659	14.1173	30.1056	65.3696
3.34785	1.99761	2.46203	1.99873	6.08739	3.65791	2.4128	18.8071	10.0524	13.1232	43.4061	14.5107	30.0923	63.4125
3.59428	2.80783	2.33734	2.10628	6.49471	3.63352	2.47036	19.0056	9.85525	12.1946	46.2782	14.8339	30.0932	61.6498
3.43369	2.57674	2.62104	2.1185	7.07097	3.60721	2.35118	18.1548	10.2984	12.8624	53.0809	15.4096	30.0894	59.8309
3.30238	0.977404	2.76903	1.91469	7.38164	2.96149	1.483	18.0606	7.52023	12.5887	57.2705	14.6278	30.0889	58.3856
3.01061	0.933528	3.03155	1.75781	7.52116	3.23281	1.50462	15.7267	8.35203	12.7263	55.1982	14.3259	30.0849	56.7789
2.85229	0.968857	2.64952	1.83916	8.01888	3.71364	1.58503	16.4485	7.01168	12.2916	59.0234	16.9634	30.0855	54.8032
3.28367	2.48167	2.65978	2.36748	9.30526	4.66644	2.20718	18.8273	6.77932	12.3557	60.793	20.8349	30.099	53.0058
3.50986	2.86387	2.54392	2.61391	10.9779	4.82117	2.26537	18.3592	5.66123	12.2904	61.2599	19.0273	30.1109	64.5272
3.55758	2.67453	2.27127	2.32611	11.124	4.38525	2.16255	17.7356	5.76323	13.3678	64.2351	19.5031	30.107	62.6168
3.33911	1.14949	2.23251	1.74191	12.8959	4.2762	1.53052	15.7463	6.33185	12.853	63.001	19.7247	30.0979	49.0155
3.06193	1.05213	2.42206	1.86851	16.2496	4.56405	1.51376	16.9433	6.25417	12.1872	55.3613	18.5811	30.0878	45.2519
3.0679	1.04696	2.43983	2.13297	17.7006	6.12331	1.61067	15.9593	5.38192	9.59538	52.9312	19.4883	30.0891	43.3013
3.01961	2.80097	2.53953	2.33886	24.8227	6.79867	2.11533	15.8395	5.10029	10.3125	52.7457	17.379	30.0989	41.4213
3.08537	2.85793	2.55834	2.18015	22.8777	7.14739	2.09345	15.2323	5.54361	11.7169	60.0119	18.4485	30.1074	39.6275
3.04812	2.43026	2.42083	2.10769	23.8591	6.90298	1.73651	13.8207	5.29098	11.4673	55.8992	19.0228	30.1123	38.04
3.23245	1.0496	2.06804	2.32406	26.4759	8.52567	1.36369	13.9244	4.6179	11.9366	62.968	18.2129	30.107	36.394
3.19431	1.21402	1.50885	2.49524	25.7666	9.01025	1.48747	13.4948	4.46205	11.0213	59.0868	18.0123	30.1059	34.6445
3.19563	1.55123	1.5791	3.35574	22.3359	10.6321	1.63448	13.6005	4.38679	10.6321	60.4481	20.395	30.1029	32.9303
3.3237	2.92371	2.36518	5.45877	26.1118	14.1492	2.29726	10.8954	4.44082	9.31229	52.1858	19.3444	30.1118	30.9034
3.08649	2.88599	2.53104	5.64322	29.1168	15.2712	2.25943	8.47031	3.86502	10.5684	59.9578	21.1763	30.1186	29.128
2.73253	2.12039	2.09957	4.58115	33.2123	12.356	1.74088	6.39532	3.15919	10.3761	62.5932	20.1947	30.1206	27.4579
2.4958	1.00918	1.60917	4.77429	39.4886	13.3596	1.31639	7.62447	2.78719	10.5366	61.6262	16.5777	30.1328	25.5165
2.52004	1.08355	1.63663	5.53941	38.1055	14.3432	1.17039	6.76798	2.43405	9.66671	62.6341	17.1161	30.1309	23.8312
2.73127	1.45532	1.70722	5.32563	33.9162	14.9617	1.31599	5.73287	2.31561	10.5021	58.9368	20.9483	30.118	21.951
2.94064	2.74367	2.21365	5.81111	36.3204	13.9568	2.12012	6.80236	2.54787	9.77171	57.542	16.3839	30.1052	20.0822
3.00468	2.66394	2.20294	5.83879	38.4214	13.5064	2.1621	5.92859	2.32825	9.02867	61.1657	18.9749	30.0985	18.1805
2.85183	1.74695	1.71937	6.02743	40.9343	14.5162	1.4662	4.0054	1.74517	8.63608	60.0907	18.7935	30.0978	16.2567
2.72916	1.12116	1.52453	5.42675	42.5865	14.653	1.54931	2.72292	1.51856	9.00546	54.3216	18.7953	30.0887	14.4706
2.56546	1.09732	1.32972	5.34055	46.4269	15.3636	1.52751	2.25039	1.67087	9.33879	55.1999	19.1735	30.0823	12.6895
2.61538	1.44267	1.69225	5.6691	43.7013	15.9197	1.54055	3.32333	1.92442	7.59783	57.1975	15.9206	30.0781	11.0548
2.84175	2.63617	2.60862	5.58352	45.7033	15.1644	1.92026	7.1864	2.5982	8.80127	55.0033	16.7778	30.0807	9.54659
2.91811	2.68635	2.64761	5.70657	43.8664	16.0506	1.90953	7.18907	2.40453	8.66377	54.343	16.221	30.0896	8.14569
2.91181	1.53772	1.7378	6.33954	44.6459	15.9717	1.31503	2.10114	1.59043	7.96789	53.2622	17.465	30.102	6.2752
2.99316	1.1717	1.51565	6.44998	46.8155	19.4033	1.43993	2.31107	1.52073	8.37335	45.827	14.9995	30.0989	4.1137
3.19016	1.19523	1.92159	6.68537	49.1353	18.2838	1.55364	2.92837	2.24978	8.63496	48.0058	14.802	30.1046	2.28695
3.35078	2.57085	2.27219	7.04674	50.4639	17.1854	1.79249	8.1268	3.75715	7.97245	47.519	14.597	30.1117	0.384613
3.48003	5.06581	2.44886	7.31635	56.6254	18.4295	1.97361	8.55126	4.27916	6.23002	44.8229	18.2018	30.1032	-1.28567
3.17655	5.86437	2.60694	7.86544	55.4307	19.4529	1.89577	8.2067	3.46973	5.81472	34.3365	15.8144	30.0849	-3.24582
2.60161	6.79266	4.11738	7.59169	56.9835	20.0578	1.51571	4.55606	4.17499	5.60118	41.0836	16.4513	30.066	-5.26122
2.46429	6.54783	4.20991	6.95125	57.1054	17.5447	1.35962	3.78007	3.706	5.57879	46.9661	14.8357	30.0716	-7.2791
2.6429	6.24114	4.01466	7.09788	46.5148	17.7511	1.50802	3.28778	3.24077	6.5275	49.476	16.5756	30.09	-9.19112
3.00463	5.09116	2.60289	7.07876	61.931	17.9464	1.65315	3.28282	3.0002	6.0183	39.7422	14.0345	30.1152	-10.4224
3.25834	5.65213	2.57089	7.6167	59.3933	21.1161	2.0882	3.90528	3.82515	5.3519	33.4733	12.0962	30.1221	-10.4889
3.23093	6.31947	2.81781	8.3586	47.438	18.3027	1.99663	3.66837	4.51206	4.38622	28.3819	9.88601	30.1313	-12.5435
3.37797	9.51082	2.8897	9.19118	58.0323	20.7153	1.35404	3.10497	4.43206	4.29573	30.2957	9.65565	30.1305	-16.6221
3.23931	9.05319	2.65041	8.49483	59.3101	18.1206	1.28598	2.97438	4.10366	4.38552	38.9931	10.4014	30.1107	-18.5926
2.89178	8.46221	2.05909	7.80921	59.0874	17.2195	1.32628	2.61555	3.06325	4.68555	41.5735	13.1117	30.0923	-20.1613
2.75472	8.07462	2.49497	7.98291	55.8575	20.5475	1.41653	2.92797	3.15141	4.41867	25.4782	11.5776	30.0905	-22.0892
2.85774	9.20143	3.76082	8.35343	61.7315	21.854	2.10041	3.86036	3.29266	4.02978	23.0621	7.44371	30.0983	-24.012
3.06242	8.50629	3.66942	8.64681	48.2227	22.9496	2.03943	3.644	3.09657	3.68226	15.4529	11.1711	30.1051	-25.6786
3.06345	7.23123	2.41125	8.40535	48.2085	19.8842	1.3141	2.46911	2.79079	3.87233	18.6876	7.78979	30.1209	-27.3506
2.99573	7.20548	2.96489	7.80383	57.9244	19.5622	1.3411	1.43401	2.54327	3.86262	17.4544	7.9932	30.1233	-29.2691
3.22429	17.0792	4.51105	9.48822	59.4858	18.9108	1.47619	1.35852	2.5905	4.56809	24.2537	7.74531	30.1153	-31.056
3.44903	19.9651	4.97446	9.56999	55.9776	22.5778	1.49758	1.45515	3.42263	4.71413	23.1655	6.86981	30.1245	-32.9261
3.63078	16.8326	5.33402	10.3162	52.1995	19.3324	1.7873	5.05896	3.7636	4.49119	9.99987	6.47634	30.1124	-34.904
3.6121	11.8428	5.06474	9.80389	52.0161	19.3405	1.67988	5.82355	3.74023	4.29096	9.24754	5.97987	30.0885	-36.9754
3.54741	19.6964	6.38461	10.7183	45.7189	23.3249	1.55711	5.6588	2.88468	3.70785	7.8489	5.40826	30.0855	-38.7463
3.93207	23.9762	13.5131	10.5227	49.5385	21.6787	1.10178	6.87675	3.35055	3.8513	8.68588	5.82322	30.093	-40.4905
4.04176	26.0353	15.6464	9.83422	51.2405	20.07	1.40895	8.96139	3.61836	3.99024	8.98638	6.58808	30.088	-42.1005
3.68702	21.538	12.1814	9.24747	55.4322	19.2735	1.92846	9.03196	3.17695	4.36273	9.11103	6.24294	30.0761	-43.9665
3.69821	21.2447	11.2071	10.4891	47.9183	20.7717	2.29898	5.27048	2.94092	3.75463	7.93703	5.68846	30.0739	-45.979
3.83961	22.8041	11.6104	10.6447	50.2583	18.2806	2.56077	4.15433	3.16923	3.0062	7.68823	5.7782	30.0829	-47.7238
3.97439	21.8338	12.2364	9.01551	51.7822	15.51	2.58728	4.59092	3.29363	3.12872	7.47057	6.09011	30.0979	-49.6269
3.88377	25.1142	13.6154	9.03069	47.5028	14.6903	2.0791	4.9243	4.11636	3.39528	6.615	5.81455	30.1052	-51.3761
4.44134	25.4104	20.3534	11.1936	41.4931	14.5964	1.53555	4.64205	4.09687	3.68673	6.23209	5.28685	30.1027	-53.0244
4.57997	23.7146	13.791	11.9908	39.3933	15.8149	1.5247	4.58152	4.40057	3.78751	5.61574	5.52908	30.1025	-54.7056
4.24553	23.3097	22.0625	13.0825	37.9144	16.8414	1.44	4.94178	4.01208	3.14573	5.22403	5.31753	30.1065	-56.8978
3.83671	26.1437	19.407	12.9457	34.3562	15.8695	1.82585	4.79125	4.04696	3.22414	4.32675	4.42049	30.1078	-58.8618
4.18984	26.3329	21.4353	13.9539	32.6414	16.2736	1.84464	4.17367	4.20174	3.3866	4.21345	3.88384	30.1093	-60.5573
4.49524	27.0616	22.8909	12.0949	32.508	13.7394	1.62484	2.75632	4.2281	3.05856	4.21548	4.09481	30.1115	-62.1053
4.77616	28.4012	24.8669	15.2468	37.2863	16.3511	1.4347	2.61091	3.5254	2.81658	4.42105	4.78191	30.1218	-63.946
4.57473	28.2785	23.3669	14.2118	29.7802	15.2022	1.64243	1.60901	3.50449	2.82732	3.70314	3.99054	30.1274	-65.9749
4.30174	30.1973	23.4858	13.3612	28.2706	13.1118	1.76846	1.37791	4.33684	2.62648	3.04422	3.97881	30.1183	-68.0742
4.07997	33.5073	21.2338	13.921	25.2897	13.5816	2.04772	2.60045	4.35518	2.82648	3.88275	4.38028	30.1168	-69.9914
4.40728	34.3097	20.0616	12.8899	19.6824	14.3555	2.03143	2.62807	4.56729	2.87782	3.35886	4.17307	30.124	-71.6956
4.58857	37.5295	19.6921	15.1317	21.7513	13.7824	1.83884	2.19761	4.03437	3.29643	3.08119	4.95753	30.1234	-72.9849
4.74542	37.9478	24.4083	13.1331	22.2536	12.8147	1.80624	1.49536	3.985	3.02534	2.50852	4.49219	30.1093	-74.5529
5.44924	36.7254	26.4637	13.998	23.5809	14.0179	1.74589	1.5438	4.43446	2.99986	2.4934	4.39771	30.0944	-76.5556
5.66429	37.8405	23.3253	14.8898	23.9633	13.6782	1.64446	1.62635	5.07277	3.15809	2.67357	4.58197	30.0891	-78.8219
5.35273	37.8462	24.0546	15.9152	17.3299	13.074	1.67835	2.41172	6.30413	3.2397	2.9821	4.82499	30.0813	-80.8431
5.96866	36.8313	22.116	13.8914	28.2818	14.3079	1.82891	3.02098	8.32992	3.04308	3.0509	4.73755	30.0908	-82.8527
6.06521	35.2753	22.3035	13.5145	14.847	14.3855	1.84913	3.05483	9.40599	2.82105	3.00189	4.52594	30.0971	-84.4226
7.18436	37.3032	21.6179	13.1713	13.8259	13.5916	2.22199	3.86949	10.3291	2.46692	2.21302	3.65347	30.0918	-85.6614
8.76367	37.683	24.3983	12.1954	12.2704	12.4614	3.23473	6.04695	9.93875	2.44474	1.96417	3.60401	30.0853	-87.5561
9.17586	38.4487	26.1685	12.5031	9.2	12.8293	3.81838	7.92492	8.59001	2.32428	1.81061	3.24171	30.0816	-89.5272
10.169	38.0902	25.8535	14.2957	10.6832	12.5132	3.78155	8.15449	9.13532	2.35007	2.09039	3.52782	30.0623	-91.5439
11.3987	37.7664	32.8599	14.6704	10.1732	11.4661	5.11952	7.11649	8.97741	2.89775	3.32522	4.18022	30.0571	-93.3504
11.1968	36.6034	35.5125	12.9419	6.66752	11.412	5.43714	8.97766	9.24511	3.3274	3.23558	4.06084	30.0684	-95.4451
10.2832	38.3309	33.6986	12.7739	5.08595	8.86246	5.41318	9.63773	9.72097	3.45434	2.13464	3.71437	30.0692	-97.2198
10.8915	34.2104	32.0895	13.7981	4.58722	9.20357	4.59723	8.95059	8.71094	2.84043	1.84053	4.36064	30.0683	-98.6419
11.3263	41.6589	27.3102	14.892	4.62964	8.99736	4.19995	8.27666	10.178	2.59401	1.98687	4.75012	30.0632	-99.7122
10.6905	38.0915	28.5383	14.1194	4.17194	7.66111	5.17057	10.9917	12.2021	3.05343	1.98636	4.69617	30.0494	-101.676
10.6579	39.5621	34.9417	15.2866	4.06168	7.83594	5.99658	12.6024	12.7903	3.32892	2.41057	4.61275	30.0366	-103.942
11.1044	35.3271	35.7352	15.387	4.22514	7.88583	7.1669	15.5216	12.304	4.26764	2.76245	6.0297	30.0364	-105.753
14.6855	40.9462	36.5169	14.8814	5.00243	8.06631	9.56279	20.0777	13.4846	4.44823	2.76093	6.08798	30.036	-107.089
15.2584	45.4242	33.5766	15.6471	4.30162	8.41233	11.5738	24.8808	14.7072	3.74016	1.73906	6.60668	30.0422	-108.858
14.3028	49.1437	34.7382	15.1786	4.13784	7.54887	11.8918	26.3377	18.0066	3.56168	1.74417	7.20192	30.0504	-110.847
12.6037	47.5755	33.0377	14.0966	3.39001	6.87843	10.7918	23.0032	17.8887	4.07176	1.71402	6.16954	30.0575	-112.833
11.88	44.765	39.4927	15.47	3.65109	6.14618	11.0245	21.4234	14.8217	3.90777	2.41803	5.74466	30.0554	-115.025
12.9367	46.579	40.1899	14.5852	4.08413	6.46733	11.8569	24.4708	16.1585	3.6782	3.20608	5.45478	30.0586	-116.659
12.9276	40.3097	40.8645	13.7844	4.10704	6.64673	12.2111	21.511	17.6272	3.9595	3.20321	4.8444	30.0581	-117.774
14.1378	47.8282	34.0149	16.008	3.44473	6.84271	12.9879	18.5402	18.2888	4.52777	2.5655	4.14388	30.0659	-119.587
15.7084	49.7803	38.5741	13.4688	3.71248	5.66329	13.576	21.8402	18.9398	4.70265	2.53255	4.3098	30.0732	-121.681
17.591	49.3363	36.2602	13.5501	4.06727	5.51342	14.3253	29.2666	19.1805	4.40215	2.33255	4.2695	30.063	-123.967
16.9449	47.6204	43.2963	13.3606	4.30967	4.47989	13.8722	27.8351	18.7655	5.08109	2.58927	3.62003	30.0515	-125.966
14.935	48.8959	42.9345	16.1744	4.23913	4.05206	14.3475	20.8998	19.5295	4.63906	3.26249	4.33105	30.0583	-127.797
15.1408	48.4656	47.1112	13.242	3.4825	3.87702	14.8716	21.6383	20.718	4.00935	2.98515	4.09111	30.0631	-129.608
16.8715	49.6955	48.0413	16.1676	3.83219	3.6518	16.397	25.8957	20.52	3.46078	2.60343	3.08548	30.0689	-131.173
16.428	49.8983	45.1954	16.224	4.61869	3.52346	17.9235	30.3821	23.6235	4.8616	2.25989	3.37401	30.0704	-133.04
18.1248	52.541	53.0776	16.2248	4.8411	2.9527	17.8215	34.0209	22.9258	6.05824	2.53325	3.30432	30.0713	-134.679
19.3071	43.4568	49.3919	16.4029	4.87128	2.65445	18.2097	34.7346	26.3719	5.88769	2.70672	3.0643	30.0676	-136.719
19.6263	50.5405	54.9182	16.1762	5.12963	2.82101	17.5711	36.0699	25.2135	6.59247	3.22986	2.85626	30.0757	-138.513
21.7984	48.4796	46.4068	16.1764	5.78325	3.59993	18.5871	36.0975	23.628	7.5733	3.20513	3.65747	30.0889	-140.394
23.3176	49.9083	46.5824	16.1424	6.37684	4.27256	18.8857	35.4266	22.1569	7.99254	3.17788	4.02894	30.0816	-142.069
24.5046	52.2958	52.8127	16.099	5.46775	4.15317	22.719	33.969	23.9695	9.56995	2.7152	3.99031	30.0587	-144.008
22.8484	48.7444	53.484	18.2222	5.12137	4.32814	22.8006	33.277	25.7228	7.71989	2.56473	3.47858	30.0558	-145.9
25.6262	48.5107	46.7586	16.6286	4.60094	4.47053	20.8856	29.8626	27.3896	10.4151	2.32406	3.04631	30.0622	-147.895
27.8063	45.83	52.242	16.7406	5.00628	5.01679	21.6903	36.9725	30.3484	9.81743	3.17271	2.9459	30.0574	-149.801
29.0426	46.259	48.7116	17.9017	5.61013	4.24084	23.5117	43.8789	31.3148	9.05786	3.55116	2.89413	30.045	-151.677
26.8139	48.1838	51.4058	17.4059	6.00495	3.85516	25.1427	48.9152	32.5664	8.12237	3.79748	2.38845	30.0412	-153.326
22.8187	47.7815	51.2006	15.2457	5.41803	3.13252	23.4391	41.7688	32.6385	8.9997	2.95636	3.0771	30.0393	-146.514
29.5133	54.1583	51.4384	12.6202	4.33457	3.04544	25.1434	50.5527	34.176	6.99866	3.08262	3.10738	30.026	-145.84
27.7112	50.3545	40.5897	12.2981	4.36638	3.34907	23.6317	52.5352	36.6238	8.05931	3.40791	2.90004	30.0217	-151.452
28.379	50.1096	45.1101	13.6918	4.64023	3.17535	24.2491	54.5859	39.509	8.68925	3.7084	2.7585	30.0542	-160.28
29.054	49.8222	42.1676	16.0379	5.00146	3.04423	24.8743	66.2384	41.9861	10.4591	3.36951	2.8529	30.0795	-162.041
29.7359	49.4913	44.209	16.3023	4.78625	3.31101	25.5071	64.4406	41.9287	10.3512	3.14672	3.45319	30.0838	-163.995
30.4244	49.1157	47.1407	16.7573	5.11545	3.25282	26.1475	60.9617	41.5409	9.84644	2.99268	3.74083	30.0738	-165.617
33.7571	48.6944	44.4791	17.2489	5.33619	3.00522	28.3613	62.5291	43.9717	10.6623	3.13957	3.47756	30.0796	-167.401
34.9489	48.2263	40.4998	17.1164	5.62081	3.26761	27.4506	68.6246	46.563	12.0474	3.72157	3.76678	30.0706	-169.18
29.111	46.3362	36.3116	12.9813	4.68023	3.20533	26.4924	65.6001	45.7973	11.0069	4.02569	3.80449	30.0402	-170.777
33.2407	47.145	32.4503	12.7363	4.82079	3.22861	26.4665	62.0669	47.051	11.8016	3.72731	4.43093	30.0374	-172.565
33.9589	40.583	32.8397	12.8445	3.90161	3.18799	29.4597	74.2189	50.1691	12.626	3.0187	4.91886	30.0429	-174.054
31.6372	38.0787	30.9642	13.4455	4.26494	3.56032	30.1436	77.0967	57.6981	12.3237	2.98338	4.94926	30.05	-175.773
32.2274	45.1436	27.3461	10.4029	21.0488	3.54772	26.2102	70.4334	57.7099	13.1806	3.0646	4.21526	30.0543	-143.743
36.1429	41.011	25.7644	12.7525	24.62	3.59926	31.5319	82.2935	50.8064	13.1877	3.57457	5.20888	30.0641	-0.834625

## Sheet: P11
ra l	oi l	oe l	ico l	mf l	es l	ra l	oi l	oe l	ico l	mf l	es l	Kippung	Rotation
28.734	52.8599	32.2318	7.84312	5.61132	3.13369	28.4771	51.6942	29.1928	9.13445	5.47265	7.73037	30.0559	-1.23739
29.2041	47.2935	30.9512	8.57732	5.96396	4.4731	30.7363	45.2271	28.9246	8.29135	5.3759	9.74155	30.0619	142.473
25.2569	43.0494	25.6037	8.47176	5.97158	4.30288	27.4529	50.1568	29.7206	7.97103	4.99162	9.54648	30.0478	175.4
25.7971	52.7735	31.6804	8.86665	6.9299	3.06491	27.8354	50.4168	23.6796	9.04592	6.16165	10.2201	30.0316	173.637
23.573	51.421	31.435	8.67603	6.75085	3.07371	27.2136	52.0311	25.6302	9.4959	6.38424	11.7306	30.0271	172.006
21.2489	41.2611	24.3299	6.45021	5.94855	3.11971	23.1851	52.7054	31.2303	9.99149	6.68525	13.4044	30.0201	170.216
20.937	36.9719	24.8462	6.66168	5.54876	3.1478	24.3272	55.5523	29.1095	10.2397	6.36791	13.2099	30.0195	168.448
21.7508	34.442	29.6952	9.10519	5.67689	6.51892	22.2913	48.8466	28.9513	10.2275	6.68585	14.4334	30.0331	166.607
19.9857	34.9528	28.4309	9.1876	5.60467	6.43386	25.1157	47.3429	28.7908	11.3808	6.79414	16.3097	30.0373	164.811
19.5109	32.5893	26.6405	8.91017	6.50267	6.14268	25.8955	45.8169	28.628	13.5372	6.97326	15.363	30.0322	163.071
15.4586	27.7193	19.0575	6.36226	6.3048	2.81355	22.7531	48.2453	33.9626	13.2478	5.99976	13.6465	30.0309	161.455
15.4786	26.1235	18.0683	5.57275	5.08815	3.25811	23.1532	47.2939	29.9848	11.8148	5.13025	15.6571	30.0264	159.801
16.3214	26.1611	19.8646	5.88927	5.63493	3.36583	19.936	43.7535	28.4471	11.1147	5.12615	16.4546	30.0288	157.977
17.2026	30.3174	22.512	5.83901	5.4927	3.49448	18.8595	37.9004	22.3422	10.3835	5.22711	15.3645	30.039	156.223
16.0807	30.302	21.6767	6.18583	5.89851	3.85185	19.0736	42.2119	27.7777	10.1551	5.75233	13.9417	30.0583	154.311
15.0834	25.1201	20.9314	6.28477	5.60529	3.36613	18.1658	34.181	27.6003	14.3936	5.63266	13.7359	30.0639	152.775
13.8717	19.9665	18.9047	5.81433	4.56256	2.695	17.7099	35.6292	24.9176	11.1539	5.36501	14.1831	30.064	151.307
14.3976	20.2707	17.2224	4.62291	4.40491	2.73439	17.8416	34.1114	24.0651	11.2795	5.47596	14.3209	30.0535	149.452
12.0954	20.1999	17.6327	4.19677	4.43501	3.04391	19.846	34.3081	21.8314	15.8668	5.41986	14.4752	30.0399	147.452
11.5448	18.8821	16.4621	4.42902	4.96312	3.29637	19.117	35.2418	24.0612	16.3265	5.7098	14.7446	30.0487	145.627
11.5536	15.438	13.6216	4.89092	5.68859	3.51471	19.0074	37.4612	25.4461	13.5649	6.82041	14.4938	30.0681	143.805
10.2061	19.5248	14.2493	4.39089	5.94357	3.42673	19.1909	35.1046	21.4283	14.0834	7.38051	13.0548	30.0845	141.869
10.6345	18.8454	12.5342	3.09424	4.75434	3.30925	18.7105	31.4842	24.2109	14.239	6.8961	15.6729	30.0778	140.164
9.3046	16.4943	13.6864	3.69896	4.73798	3.10351	17.6365	31.6797	27.0352	14.6458	7.05555	17.8846	30.0613	138.744
10.1235	11.4122	11.7562	3.88791	4.96276	3.14152	16.8186	30.7883	25.9396	15.7625	6.72879	15.6385	30.0568	137.237
9.08871	13.1145	11.6683	5.29729	4.99141	3.52477	17.1126	31.4492	22.2232	15.8369	6.70016	14.1656	30.0736	135.222
7.77868	11.2009	11.9347	7.04635	5.58058	6.17804	17.8013	31.6914	23.0171	15.7403	8.22208	16.2548	30.0769	133.41
9.16719	11.0006	10.8438	6.98289	5.45698	6.27237	17.4793	36.66	20.8097	18.0768	11.2248	17.094	30.0897	131.732
9.79527	12.9118	9.44512	4.82265	4.56581	3.79525	17.0264	36.2453	19.4675	19.7466	12.1933	21.3598	30.0845	129.937
9.27945	13.7449	9.65434	5.45165	5.1055	3.71305	15.2143	43.4849	25.5967	20.5943	12.3826	21.9446	30.068	128.074
7.97463	11.4313	10.5054	5.41594	6.05357	3.7807	16.1597	34.4797	25.5013	22.055	17.1528	23.1658	30.0781	126.261
6.794	10.8047	12.3272	5.81963	6.78528	4.20159	15.4471	34.0859	22.6509	20.3401	20.857	20.6121	30.082	124.572
6.7246	8.33371	11.4763	6.7493	7.44265	6.06978	12.9337	33.7013	22.0393	20.1551	25.9739	22.7922	30.076	122.717
6.89495	7.76981	8.77516	6.84403	7.73731	5.76015	14.2826	33.3257	22.8248	19.9894	29.826	19.5107	30.0819	120.951
6.81289	7.87179	7.34906	5.43261	7.42589	3.5877	15.2767	32.9589	26.0357	24.19	27.8497	20.2187	30.0785	119.2
6.72251	7.37184	9.87523	5.71791	8.61089	4.78296	15.8754	36.6905	23.5424	25.8131	33.362	23.1008	30.0675	117.328
6.36244	5.26712	9.34949	6.1076	8.62996	5.558	14.8138	33.9202	23.3166	25.7297	32.0324	28.0677	30.0605	115.448
5.30415	4.39911	6.13703	7.2498	8.30866	6.03224	14.3477	35.0258	23.0891	25.3037	28.0126	27.7335	30.0567	113.765
6.26187	5.36517	5.76091	7.31422	8.50712	5.5489	12.8313	33.5722	28.18	23.2822	30.5012	23.3361	30.0631	112.147
6.04471	5.40887	5.58289	6.55311	9.71641	4.97415	12.5455	37.0848	22.6289	23.3728	36.4243	23.4843	30.0808	110.453
5.66398	5.49707	6.45067	5.14998	9.35938	4.1669	12.2654	36.7935	22.3964	24.7196	39.9519	27.1838	30.0815	108.669
5.16566	5.52083	6.53477	5.06637	10.2845	4.89805	13.4655	35.8246	22.1625	26.7201	43.6501	27.8184	30.0693	106.901
4.69768	4.812	5.17918	4.83748	9.72696	5.41793	11.5145	33.4271	21.4308	25.0984	40.8423	25.4117	30.0658	105.207
5.24761	6.37755	5.05598	5.60711	11.4993	5.92655	12.2061	31.954	24.0397	22.6264	46.528	22.3619	30.0584	103.399
5.00363	6.66521	5.04661	5.54436	11.9924	6.3213	10.5507	25.4204	22.9524	23.2817	47.0362	23.5707	30.0505	101.646
5.2446	6.17427	4.70335	5.07481	13.556	5.88702	12.7885	26.9737	23.024	25.5646	49.2265	24.8553	30.0356	100.075
4.8984	6.1388	5.98723	5.47497	12.7694	5.21212	10.7009	30.5698	21.5836	23.2955	51.0982	26.2001	30.0274	98.353
5.09178	6.22736	5.73856	5.77211	11.4128	5.37022	12.8048	30.5199	20.4795	26.768	50.0873	27.7752	30.0263	96.7447
5.34226	6.61677	4.81257	6.56507	12.9319	6.18096	10.222	30.8072	21.3079	23.4417	51.9515	29.0402	30.0416	94.9625
5.26799	6.71647	5.8647	7.66902	12.3501	6.93594	12.6321	30.9715	17.5312	27.9308	46.5407	28.9719	30.0579	93.3552
5.68561	6.30193	6.86359	7.81019	13.3145	7.07103	12.3802	30.3141	17.2425	25.7449	53.5295	25.3626	30.0591	91.7666
5.66308	6.6129	6.886	7.22287	13.3345	6.52203	9.37136	27.6305	15.6469	25.7298	55.5452	29.2364	30.0529	89.7806
5.59894	8.09976	7.05377	6.60629	15.1358	7.65436	8.32309	28.1177	17.5119	26.332	56.0014	29.1535	30.0439	87.9109
5.08664	8.42174	7.51648	7.1407	15.1787	7.35322	7.78286	23.1511	18.5904	27.0096	55.8008	28.7969	30.0472	85.9652
5.10516	7.98459	6.99307	9.09075	15.1868	7.06034	8.88847	21.5993	18.7491	25.4323	55.2003	26.3311	30.0426	84.1619
5.36507	9.01677	6.24411	9.06782	17.026	7.15406	8.60655	20.4978	17.3641	23.9499	60.9791	28.4972	30.0391	82.4446
5.69055	8.51219	5.5273	8.93509	17.2264	7.45444	9.45416	21.9534	17.9964	25.3423	60.6351	33.0023	30.0433	80.7786
5.46642	7.40808	4.71065	7.4723	18.7678	7.839	9.281	22.9013	17.8364	24.8281	59.21	33.4899	30.0454	78.9545
4.75954	7.87186	4.79278	8.64513	18.0581	8.02187	7.98154	21.2592	13.8312	21.4813	60.0678	35.8966	30.038	77.3045
5.48773	10.3645	6.95857	9.29855	18.1724	8.10335	7.63453	21.814	17.4866	19.5832	60.8718	32.2708	30.0366	75.569
5.30443	10.9981	8.19662	11.1661	18.2984	9.47948	6.83272	22.5446	18.3083	24.4988	66.5636	36.2859	30.0339	73.9609
5.71565	10.645	8.81371	10.7123	18.2435	9.84943	7.11787	20.0918	17.3275	25.6311	67.0557	33.7437	30.0265	71.7184
4.82493	9.42743	6.09735	8.04812	21.1232	8.38293	6.08364	18.6069	14.5402	25.636	63.5908	32.0246	30.0359	69.9247
4.64788	9.38752	6.15247	8.07754	21.8467	7.41506	5.38677	21.2683	12.4981	22.0105	61.9946	32.2738	30.0463	68.0769
4.37829	10.9229	6.59563	10.1572	23.7894	7.99083	5.26765	22.5522	14.4224	23.0966	61.9661	34.1457	30.0599	66.2469
4.83702	11.9645	6.40922	11.3684	37.1502	9.23088	5.16022	21.5866	14.5947	22.0333	60.2176	31.6047	30.056	64.4041
4.60685	13.377	6.7375	11.7887	38.4744	9.51693	5.22152	21.401	16.3219	21.3021	60.9979	31.4818	30.0623	62.7575
4.44769	12.7808	6.24796	9.99135	28.5165	8.18469	4.22717	20.2089	15.0025	20.3712	65.3015	32.2589	30.0799	61.2415
4.7284	11.7815	6.03056	10.466	34.6729	9.80384	3.92711	18.345	13.6849	21.0752	64.0457	33.9211	30.0878	59.5132
4.9096	11.2749	6.16345	11.3495	34.7639	11.0015	3.51438	15.03	10.9908	20.4869	63.084	34.7667	30.0798	57.4308
5.57818	11.2862	6.73551	14.737	33.2654	12.0137	4.41049	18.8431	12.5836	23.2989	66.0291	33.9626	30.0727	55.5008
5.48566	10.191	7.48413	15.0983	37.2095	10.6985	4.57617	21.175	13.0048	22.2051	66.159	34.0259	30.0697	53.8476
4.76725	12.8242	7.14576	15.1242	37.591	9.58171	3.72721	22.839	13.2084	21.8424	66.2331	35.7441	30.0744	51.9639
4.39896	16.3564	7.85129	15.4427	43.5855	10.397	3.59644	20.5447	12.1251	20.5459	66.0441	32.8999	30.0653	50.1451
4.73121	18.5497	8.813	16.1191	47.0387	11.1387	3.48274	20.8972	13.1915	20.3728	68.1553	31.7303	30.0503	48.2905
5.48787	17.1866	8.57841	16.9313	54.4548	11.8945	3.63729	23.6828	14.9864	23.1021	62.2635	29.6787	30.0393	46.3538
6.05131	23.015	11.8934	16.7444	55.7093	13.1641	4.27422	23.6586	15.7548	23.3097	68.329	34.5806	30.0283	44.3538
6.12746	15.0531	12.115	15.2112	53.0905	13.6307	4.11198	22.2437	13.2444	20.466	62.4627	36.5885	30.0331	42.6071
6.45931	15.1825	10.8585	16.338	54.1718	12.7509	3.95543	25.2474	14.1482	19.0954	61.46	34.6595	30.0378	40.6416
6.05876	21.4009	9.21308	16.3059	56.1117	11.6393	3.96963	26.1698	13.2479	19.4403	68.3636	29.7473	30.0371	38.8465
6.78071	18.4191	10.3966	18.9181	56.1578	11.8701	4.2338	23.3277	14.1747	19.5355	65.4411	35.0829	30.0272	37.1728
6.58921	20.8136	10.9034	17.9553	58.184	11.5211	4.5766	24.873	14.6848	21.8257	60.8961	35.3616	30.0293	35.6663
5.82635	19.278	11.4664	18.0577	60.488	13.4671	4.23659	23.3265	13.3917	21.9193	62.1444	32.7191	30.0355	33.8273
6.56352	20.0674	12.809	19.2973	59.5449	18.5154	4.21665	24.3044	13.7249	20.7041	64.1552	32.0984	30.0458	31.9604
6.96927	21.0322	13.0408	20.031	60.6164	15.9545	4.18655	27.8602	14.9747	21.4512	64.0444	36.1601	30.0465	29.9777
7.21822	21.3077	14.2114	20.9494	61.6605	18.9568	4.61389	27.7495	14.4726	21.5323	68.3317	37.1645	30.0372	28.1715
6.31627	22.7466	12.7285	18.6938	62.676	17.4193	4.54116	25.1695	12.7128	19.2124	64.5018	36.9158	30.0321	26.3396
5.40651	19.8673	9.67696	17.8013	73.5461	16.6595	3.35842	24.5673	11.3788	17.9474	65.5318	32.8118	30.0355	24.5901
5.41008	18.3588	10.262	17.4779	76.2407	18.6221	3.78331	24.9683	10.1075	17.9557	68.0112	32.1062	30.0262	22.7729
5.06907	16.6696	10.4978	16.9791	76.4856	19.0119	4.1977	23.8571	10.4215	16.2911	64.5034	30.0656	30.0123	20.9996
6.12962	16.1482	12.3741	17.178	77.9452	17.2584	4.3476	25.0506	10.7754	17.1964	58.9006	32.9818	30.0139	19.1198
6.41751	15.961	12.3135	17.6963	80.5157	17.1926	4.1851	21.7293	11.2644	18.5789	64.396	34.7102	30.0265	17.3128
6.50656	16.0425	10.0288	18.2436	68.0981	17.7723	3.67264	20.686	9.71778	18.0214	60.2005	32.6553	30.0335	15.4924
5.92759	15.2792	9.16578	18.8392	73.7281	18.844	3.84841	21.6687	9.95497	15.2806	58.9097	32.4115	30.0382	13.6214
6.20772	13.9832	10.1996	18.6304	68.72	18.7084	3.61178	20.6412	10.4556	16.2625	55.0811	34.7488	30.0307	12.0712
5.80312	14.6769	10.9904	18.0911	73.0224	17.5962	3.60956	20.7465	10.3275	16.2296	54.8916	31.8397	30.0277	10.3656
5.23837	16.5715	11.3484	19.9825	72.0728	19.179	3.49202	20.5866	10.4092	17.5839	52.7339	30.9128	30.0209	8.7156
5.04358	17.0811	9.62754	18.3815	76.2817	18.4165	3.21048	20.6684	10.4988	16.6665	54.542	28.6024	30.0116	6.88437
5.32132	17.1371	10.1605	18.63	74.2481	19.2439	3.18538	19.2514	9.52151	16.6631	46.422	27.2797	30.0122	4.89968
5.38193	14.9328	9.22955	20.2395	74.8094	18.1552	3.68833	21.9677	10.2844	17.0574	48.4099	26.9788	30.031	2.85654
4.93889	12.8298	8.81841	21.649	70.852	18.7708	4.17263	20.8433	10.4276	16.0887	46.8331	27.3905	30.0289	0.991246
5.17943	14.6044	9.63839	22.9778	71.4571	19.794	4.27534	23.0941	9.53937	16.8243	48.1678	28.8293	30.0132	-0.777051
5.66536	14.8596	11.2562	26.3404	88.045	22.099	3.81578	24.8625	8.69856	15.5651	52.2398	29.2756	29.9814	-2.77344
5.80147	15.1675	12.4752	28.5929	74.4486	23.7858	3.57975	23.9805	9.53268	14.8963	46.4573	29.2972	29.9563	-4.56557
6.38322	16.7584	14.0031	29.3623	86.5549	20.3354	3.81693	20.5168	10.339	14.7778	50.9096	30.1792	29.9522	-6.39578
6.44759	19.4136	13.9617	29.1024	75.5033	23.4926	4.17466	20.9819	11.4105	15.6011	48.2313	29.0855	29.9567	-8.32437
6.48	19.1574	13.6569	31.6482	81.5095	20.604	3.95332	22.4024	10.3051	15.1138	39.7258	27.2421	29.9691	-9.81516
5.6898	19.5173	12.5249	31.8531	74.6911	23.6649	3.69904	20.0643	9.88788	17.3275	38.7347	31.1684	29.985	-11.6145
5.2685	17.4394	12.4905	30.107	63.4172	20.584	3.59223	18.6926	10.4424	16.8355	43.3088	28.489	29.9768	-13.822
4.93784	12.7041	10.265	26.402	62.5233	19.2018	3.35809	20.3813	8.92325	15.3385	44.5258	30.0805	29.9671	-15.5885
5.50082	13.2877	12.9785	31.4389	67.0989	20.4886	3.89248	20.1517	11.0637	17.131	38.9554	27.611	29.9692	-17.5503
6.1755	14.4058	14.5397	34.7598	74.1697	21.7947	3.86877	22.5008	12.8114	16.9411	38.8905	31.5897	29.9992	-19.2727
6.43341	13.5091	13.7071	34.7243	78.2193	19.9031	4.19458	20.7809	12.8497	15.0562	37.8472	27.4205	30.0108	-21.1515
6.3652	13.9077	11.9894	33.926	78.3081	20.6528	3.65954	21.8379	8.65134	16.4073	29.7646	27.3709	30.0011	-22.7631
5.69645	14.3965	12.0547	34.2654	74.487	21.3929	3.76549	20.1229	8.11566	16.2114	31.738	28.4928	29.9889	-24.2412
5.34075	14.4098	12.8775	35.1174	75.1706	22.9315	3.89873	22.5562	9.19537	18.0824	28.8966	27.5351	29.9933	-26.2266
6.19395	14.9448	14.2166	38.532	77.9736	23.073	4.38121	21.1562	9.27866	16.4251	27.3989	25.3848	30.0223	-28.3939
6.07971	14.5977	15.0423	35.5921	85.0363	22.4191	4.16077	19.6949	8.90138	18.2989	24.695	21.5094	30.0447	-30.3004
6.52803	15.6285	14.461	33.2392	80.4729	23.1551	4.00714	19.4872	9.29388	16.3636	24.272	21.9924	30.0626	-32.1097
5.44269	16.2224	14.7191	32.3555	73.1164	23.3547	3.5333	18.0333	9.53998	15.5249	22.2694	26.7835	30.0622	-33.9997
4.95765	16.8401	13.3596	34.7471	68.4222	24.7803	3.2437	17.6847	8.31582	15.684	19.9739	25.9104	30.0487	-35.8797
5.76189	16.7339	13.8421	31.4781	75.444	21.7429	3.47002	16.0499	6.84201	15.6661	25.1051	24.2073	30.0347	-37.7049
6.18333	16.4309	14.6379	29.8604	74.7908	20.486	4.13788	19.0731	8.1027	17.4429	16.3491	25.895	30.0423	-39.6614
6.35133	18.2421	14.6774	36.2934	76.62	21.0637	4.01784	22.3322	9.49064	16.3786	17.6767	25.6764	30.0505	-41.6834
6.34559	18.3659	14.8283	38.8556	70.6884	20.613	3.64391	24.2692	9.29269	16.0625	15.7807	25.4674	30.0506	-43.7152
6.70576	19.9686	16.5597	38.3185	75.9001	22.651	3.49946	23.4774	8.40146	15.7946	15.9168	23.1836	30.0496	-45.1074
5.79132	18.5612	16.8931	37.0536	72.4109	23.6081	3.26178	19.0647	6.28976	15.0189	15.2224	21.4991	30.0538	-46.7037
6.05961	18.0328	19.3443	35.4749	66.4925	21.7481	3.23406	20.0595	9.50122	13.1479	13.6995	21.2849	30.0591	-48.1967
6.68669	18.6792	19.7145	36.4281	61.9519	23.0091	3.83468	20.2197	10.5275	13.052	11.8585	23.1181	30.0748	-49.2417
6.48785	21.8407	17.7067	38.113	60.9205	24.0648	3.79539	19.098	11.1935	11.7443	12.7208	24.6442	30.0853	-51.1393
6.21847	23.4392	20.0097	44.0146	55.4954	23.1844	3.50277	14.3875	8.06589	12.1488	12.6412	22.2999	30.0889	-53.5568
7.15836	23.2491	22.7262	39.5902	56.4335	22.547	4.19637	13.3705	7.60197	14.9835	13.0037	23.1412	30.0839	-55.8979
7.28776	19.9103	23.3405	39.8512	53.935	21.7955	4.19288	15.433	8.23738	13.8557	12.7597	22.7572	30.0793	-57.7411
7.54303	17.33	23.0081	35.0888	55.8734	23.402	4.53851	15.0382	8.74338	10.7676	14.1475	20.1984	30.0743	-59.7619
6.85167	15.9178	22.9277	38.9585	52.5523	20.9697	4.29494	18.7565	8.87094	11.6294	12.4083	20.2518	30.0609	-61.6645
6.96151	16.1704	21.6447	41.4827	54.5137	18.1541	3.87667	18.8321	9.53543	11.4792	12.231	20.733	30.0521	-63.3262
7.06175	20.1945	20.8398	40.2249	57.6263	17.8058	3.48453	18.5399	10.1787	11.2905	12.8597	21.9122	30.0479	-65.0041
7.0586	23.636	19.995	38.2481	59.4524	19.8699	3.35277	16.6847	9.59655	11.7549	13.2935	20.8084	30.0465	-66.8937
6.92891	22.4596	19.1804	42.6711	56.3507	20.1813	3.38942	16.0805	10.1058	11.2967	11.9735	21.4406	30.045	-68.7463
7.52941	21.4387	21.2794	39.8303	54.9038	19.7969	4.00473	16.3342	11.8339	10.343	11.4748	23.2852	30.043	-70.6965
8.10615	21.2313	27.1357	40.5371	43.5237	16.324	4.18546	18.5824	11.4396	13.245	10.1647	24.7935	30.0548	-72.7302
8.07317	23.0082	25.7538	39.523	51.6303	18.3971	3.96502	19.6702	9.18271	14.2452	10.2105	24.3415	30.063	-74.4117
8.47215	22.8849	27.6986	44.4396	52.8087	14.4339	3.84914	20.9047	9.80691	15.384	10.3117	22.749	30.0694	-76.0471
8.86807	20.9297	26.5067	43.2977	49.6366	17.8901	3.656	16.9263	9.35526	13.3929	9.33135	25.2692	30.0677	-77.8209
9.02511	22.2647	26.2677	46.2615	44.1486	14.7673	4.22575	17.8522	9.00002	12.3456	8.14607	21.6544	30.0622	-79.5865
8.77656	20.7866	27.7084	39.9617	50.3492	17.5201	4.36287	19.3412	9.67307	12.6655	9.82398	20.4605	30.0631	-80.8441
8.70195	19.7798	28.0708	49.5482	48.6385	17.001	4.26034	17.4679	10.7398	12.5293	9.66929	21.4077	30.0654	-82.3697
7.19964	20.2199	27.2267	50.2719	41.1884	13.5033	3.37258	17.9967	10.6111	13.9868	8.99677	21.7756	30.0702	-84.5803
8.01138	22.3045	30.2827	45.6785	40.273	12.9049	3.4044	16.2901	9.8622	14.154	9.36388	22.7837	30.0708	-86.5801
9.2502	27.5915	26.8598	45.8951	38.2482	12.8262	4.28002	15.6284	10.8484	13.0688	9.27701	22.642	30.0717	-88.6487
10.5784	30.8046	27.2207	46.0938	43.0397	13.8048	5.06512	16.436	11.5474	11.0108	10.0683	21.2219	30.0629	-90.5519
11.7088	30.5303	32.9521	46.274	33.9484	15.1219	4.97382	16.5719	14.0613	11.8173	9.25708	20.7447	30.0562	-92.2578
10.2209	28.7334	31.8154	49.3845	34.9191	14.0729	4.51037	17.1669	12.5844	12.5884	9.65822	20.0708	30.0701	-94.0714
10.6839	25.9428	30.677	48.0148	29.8735	11.7453	3.63526	17.9677	13.7867	10.9223	8.3504	20.1531	30.1005	-95.7955
12.3118	29.9753	28.4334	49.6068	24.1074	11.7646	4.17676	17.6227	11.3519	10.2612	7.36539	18.6055	30.102	-97.7753
12.7082	32.3892	26.1642	47.1283	25.5389	10.9533	4.95762	16.2001	11.0132	13.245	7.86846	21.7458	30.0963	-99.7072
10.6266	31.8082	25.6259	46.873	22.5752	11.6436	5.25284	20.9654	12.8592	14.0608	7.53106	21.819	30.0854	-101.548
12.2629	32.1877	29.1684	45.776	26.4327	11.6477	5.20321	22.8594	12.3155	15.6398	8.79578	17.937	30.0799	-103.226
11.5409	33.636	28.9975	45.3984	18.1267	10.788	4.66688	24.8149	11.7512	13.7621	8.05922	20.2306	30.0803	-104.932
12.4375	35.388	30.3246	42.2317	11.2282	9.89703	5.04964	31.4839	13.3453	16.5966	7.59205	23.0995	30.0801	-106.812
13.2312	37.1677	27.1258	43.0412	10.2192	11.3486	5.23986	23.3245	14.8863	12.588	8.23825	25.0783	30.0857	-108.632
13.3036	34.8103	28.7751	47.7635	10.1771	11.3651	5.09938	23.6466	16.6382	15.4442	8.24723	25.2778	30.0749	-110.386
13.2634	40.7277	29.9023	45.3647	9.57138	9.58329	6.9356	23.9839	17.9615	16.4356	7.93555	25.3735	30.0659	-112.228
12.8169	42.9806	32.537	45.6391	9.07783	9.51012	6.95296	27.8165	18.4746	15.5017	8.15093	26.6857	30.0611	-113.802
13.3949	35.7098	32.5751	44.893	9.74015	9.56765	6.24002	28.1595	15.4401	13.6178	8.55633	25.4335	30.0707	-115.618
15.2284	34.7554	29.7457	44.9189	9.39147	11.0266	7.5391	23.4458	17.0437	12.8754	8.25472	22.6473	30.0744	-117.632
17.093	33.9087	30.5259	46.3136	10.3513	11.4794	8.03532	24.5006	18.379	12.6512	8.60735	22.6806	30.0757	-119.526
17.5567	37.889	31.8108	46.0462	10.6096	10.5213	8.68034	21.6423	20.3437	14.8077	7.65155	22.4344	30.0599	-121.187
18.4324	36.3886	31.6899	50.137	10.529	11.2128	9.01696	24.6167	23.1312	14.3763	7.1572	24.4278	30.0477	-123.2
18.494	34.7948	33.0052	49.7666	9.99675	12.0248	8.66016	27.6335	22.9184	10.8682	7.08288	26.5208	30.0522	-125.059
18.7734	38.313	33.2097	44.7435	10.599	11.0263	10.1771	29.5623	21.8455	10.0623	7.97882	26.097	30.0644	-126.891
18.3394	38.9682	33.3991	42.0113	10.8933	10.1998	9.5148	22.9071	16.0683	10.5954	9.02986	28.1084	30.0631	-128.829
18.6912	36.1441	28.3316	44.4101	10.3134	9.65912	13.035	22.8363	18.0152	9.29017	9.39302	26.3221	30.0706	-130.749
16.9798	38.9691	32.3628	39.1344	9.71325	9.49732	12.7402	26.8692	20.6411	10.4791	7.83136	21.3538	30.0642	-132.39
19.5727	37.8926	38.1935	41.3897	10.6304	11.5534	13.0578	28.0067	22.1835	14.7805	8.24709	21.7657	30.0478	-134.08
18.2793	36.9924	34.9053	40.7168	10.9182	11.6685	16.0823	31.1226	22.7493	14.5839	8.25618	24.5059	30.0375	-135.71
19.1948	36.8585	35.5618	44.8004	10.5358	9.81444	17.1439	34.157	24.5464	13.4435	8.75888	22.6253	30.0374	-137.524
19.761	45.5657	36.7479	44.8792	9.58434	9.84855	14.3639	36.6254	23.8481	10.6244	8.35034	27.3291	30.0582	-139.521
21.9413	50.0571	34.2244	43.4296	8.69694	9.47346	17.5842	36.0126	25.8564	11.5317	8.03039	28.7083	30.0781	-141.523
22.1808	45.0943	39.5877	40.6989	8.00779	10.5514	16.8054	31.9745	26.8372	11.1455	7.14771	27.8088	30.0706	-143.394
22.2785	51.5685	34.2704	42.3848	9.53028	7.99766	18.1478	30.41	25.0353	10.6777	7.94699	25.9572	30.0556	-144.998
24.5484	45.7002	34.2566	39.2469	9.72016	7.92945	19.3564	33.2349	22.1166	10.965	7.83896	27.0502	30.0382	-146.909
22.8145	51.8568	35.2765	42.3783	9.41966	9.1005	19.6094	31.1276	20.5572	11.3246	7.02397	24.8989	30.0488	-148.921
23.1977	43.1468	35.0264	40.7276	9.80569	9.29803	21.0134	29.7444	20.1884	10.7811	6.88882	26.2601	30.0626	-150.881
25.5188	46.8481	34.0542	37.0834	8.37993	9.83171	20.2695	30.558	20.2701	9.26853	6.9134	23.286	30.065	-152.793
22.0849	39.1222	33.9292	35.7875	7.41285	9.05587	19.1486	31.7714	20.6384	8.49298	6.99756	26.0149	30.0606	-154.499
23.9687	44.2865	33.7734	34.8004	10.8529	9.8828	20.4276	36.1139	22.4066	9.28748	8.49893	23.8435	30.0449	-156.045
24.643	47.6479	30.5976	29.5075	11.4755	10.6007	23.0248	38.7262	25.1417	9.134	8.9046	25.4464	30.043	-157.726
24.9774	47.8238	32.8976	33.9505	11.3297	8.96352	21.6026	39.6283	24.2275	8.81315	9.44631	24.6731	30.0609	-159.27
25.2989	47.9491	37.3654	31.7817	10.2664	8.3721	23.3335	49.7726	22.3539	9.03069	9.17287	26.9679	30.0824	-161.064
27.2559	49.5129	34.6637	29.9	8.57148	8.16562	22.702	46.1944	23.7404	9.3187	8.12285	25.3488	30.0846	-162.924
27.6664	44.4473	34.7846	26.1203	9.56473	10.066	23.1586	45.1103	24.5666	10.1019	9.28967	25.8375	30.0864	-164.989
26.1749	40.147	31.52	23.6827	9.44933	11.8862	26.4573	37.6541	29.2298	11.6477	9.40666	25.859	30.079	-166.75
27.0813	47.8803	30.2385	23.505	9.48565	11.2222	27.7707	41.2017	32.8228	13.6821	9.16682	27.2808	30.0668	-168.484
25.284	47.7034	31.9656	24.9247	8.30136	8.69926	26.7729	39.528	29.4681	13.4239	7.73546	24.9224	30.0545	-170.11
26.8927	47.4555	30.5937	24.8761	7.94346	9.3448	27.7309	43.3095	31.8156	14.5077	7.71764	23.0773	30.0555	-171.82
25.204	42.1829	28.5448	23.6802	8.75067	9.26146	28.7181	42.5699	33.2073	13.7245	8.3402	26.1199	30.058	-173.669
26.6845	40.3681	30.6146	22.8917	8.42204	8.28269	28.9492	48.8411	28.9094	11.2223	8.48657	25.804	30.0605	-175.567
24.8707	46.0182	30.1612	18.6083	9.33092	9.76538	32.2136	53.2414	25.6306	10.4194	9.50035	24.5352	30.0626	-177.304
27.5425	45.6763	28.5203	19.8657	10.7854	10.2498	32.8376	56.1663	29.0688	11.4263	9.89353	26.9569	30.0733	-145.303
27.6408	45.0145	26.8849	18.9904	11.547	13.2685	32.0711	49.17	31.8201	12.3318	9.81431	28.3113	30.0916	-1.34004

## Sheet: P15
ra l	oi l	oe l	ico l	mf l	es l	ra l	oi l	oe l	ico l	mf l	es l	Kippung	Rotation
16.5703	17.1906	35.6696	5.65325	3.87733	20.5102	34.3027	18.685	50.1334	12.4726	21.6108	6.30942	29.9848	-0.281894
13.5118	14.7788	33.4591	4.96117	3.47328	16.9808	33.7543	18.3009	48.5511	13.5687	18.2885	5.37322	29.9764	143.569
15.2762	13.2311	31.1316	3.98454	3.45719	16.1442	33.1938	17.8094	46.1774	12.234	5.34284	5.39444	29.9717	176.54
14.5263	13.0933	36.3212	4.60833	3.39564	14.1238	30.2026	18.5403	50.6866	14.1453	5.16589	6.80368	29.9568	174.813
12.1037	12.6137	34.8693	6.49571	4.28618	11.8048	34.0481	21.1278	51.6958	14.7208	5.80448	7.4044	29.9376	172.952
12.051	11.9589	37.2384	6.54624	4.38522	15.9356	35.478	23.2327	47.3798	15.3237	5.61658	7.20567	29.9346	171.192
10.3091	11.7273	38.8959	5.54893	4.08084	15.5543	32.8012	25.5265	39.3291	15.5295	5.46259	6.24251	29.9441	169.457
12.4866	13.0158	37.0688	5.3498	3.70924	17.576	32.3075	24.0736	43.0937	16.6918	4.9959	7.24067	29.9564	167.778
13.1751	12.3406	34.544	4.36282	3.31705	15.2074	29.4392	21.552	41.3184	15.0827	4.94786	8.41195	29.9621	166.334
12.197	13.3302	36.4945	3.93977	3.5879	7.589	30.5688	20.7967	47.6624	17.7359	5.53799	8.40722	29.9603	164.932
10.3011	14.891	39.4607	4.04075	3.68996	7.68649	29.0902	20.4967	50.1011	16.7217	5.79147	8.41406	29.9506	163.139
12.0922	14.3631	43.3475	4.6618	3.57327	9.28301	28.9843	26.4021	42.1912	17.1074	5.30552	8.06121	29.9454	161.253
12.1063	14.026	36.3671	5.60603	3.48194	19.4373	27.1485	26.7648	42.5818	21.3032	6.01939	8.23219	29.9459	159.263
10.5774	14.1641	35.3265	5.57528	3.51707	22.6659	27.4993	26.9332	40.6731	20.0761	5.47172	8.67726	29.9506	157.327
7.85047	13.3586	35.4617	4.66492	3.46636	18.0958	25.8401	23.7083	36.3031	21.5089	5.35499	10.1825	29.9499	155.664
8.10166	11.336	43.472	4.24844	3.10692	13.2315	25.7696	24.6549	34.4201	23.2494	5.03787	10.8099	29.9605	153.723
9.57971	12.3532	39.1008	4.72967	2.92225	12.5842	26.0233	28.0348	38.5359	26.186	4.3929	10.8555	29.9721	152.1
7.53326	14.3583	38.9136	4.87194	3.546	10.9616	23.9709	28.5965	30.7941	26.0472	5.11769	10.8221	29.9777	150.269
7.23381	14.8202	38.6809	4.09025	3.58892	10.1736	24.1205	24.4354	30.951	22.9977	5.29918	13.1501	29.9794	148.289
7.95866	12.2651	44.504	5.19621	3.3654	7.5997	22.6602	29.6225	32.0808	23.0259	4.62724	13.8243	29.9835	146.676
7.57245	11.7479	41.2886	5.85997	3.50579	24.4875	25.1103	24.5004	37.4352	25.1766	5.08977	17.3056	29.9873	145.589
8.88164	10.7341	43.7375	5.81243	3.46735	25.291	24.0356	28.5738	35.0739	25.882	5.19014	15.8941	29.9965	144.001
8.67897	10.4804	39.9269	5.1346	3.33577	25.0337	21.0575	29.1246	30.1743	26.1441	5.93661	13.9622	30.0124	141.994
8.73374	10.793	33.5801	4.85992	3.38274	11.9455	24.367	27.6498	35.6775	25.9976	5.80393	19.3996	30.0191	139.769
6.65739	10.0626	34.4047	4.87351	3.55467	9.66467	23.7732	31.6444	36.6817	25.6764	5.9872	21.1702	30.019	137.981
6.50636	6.32696	33.1166	4.17328	3.29121	13.5883	18.7885	26.859	34.5526	30.5635	6.32434	29.4096	30.0217	136.203
5.92472	6.33726	36.8687	3.28599	2.98776	18.3196	18.7507	29.6608	35.9441	32.9707	6.36366	30.3968	30.0194	134.371
6.29376	6.93551	40.9177	3.65326	3.41892	22.1328	18.1933	34.806	35.6491	32.2682	7.5488	27.4666	30.0261	132.472
5.5349	8.34602	40.218	4.43783	3.89227	19.9671	17.6447	35.8483	34.0868	33.9727	7.54577	23.0289	30.0379	130.883
5.2116	7.90327	34.5119	4.5994	3.98713	21.4109	18.0083	31.3882	34.8282	31.9545	7.61518	26.5753	30.0436	129.302
3.97688	6.84741	31.4189	4.46451	2.70046	16.4564	16.2794	35.8268	33.4351	34.3847	6.05119	26.3496	30.0217	127.604
3.79591	5.95426	29.9166	4.63522	2.73502	14.3233	16.4948	34.4592	30.1298	30.5203	6.20637	29.7204	29.999	125.882
3.73968	5.10092	30.1486	4.73599	3.11565	14.4932	14.8472	34.2235	27.4617	30.7311	6.56593	23.7927	29.9628	123.888
3.55534	5.23768	29.0633	4.30521	3.27941	16.253	15.1544	30.6453	27.8149	29.0728	6.75477	23.6201	29.9438	121.733
3.34045	3.79962	32.107	4.08182	3.41049	18.7138	14.7864	32.2678	31.7526	30.9519	7.32958	28.5741	29.9573	120.022
3.20928	3.36515	28.8807	4.34152	3.15419	18.8549	11.5257	30.1376	26.4092	28.7207	7.51818	27.7003	29.9647	118.329
3.69807	4.36355	26.2383	4.86827	3.26363	18.7446	9.81268	32.1098	28.1313	28.8854	7.55015	32.1185	29.9651	116.574
3.50332	4.25968	26.1499	5.12446	3.05874	21.1131	13.1538	30.2566	25.0472	27.1888	7.40522	33.407	29.9734	115.108
2.94353	3.62376	29.8283	4.23149	2.61162	22.5458	12.7096	32.4088	22.28	26.9034	6.4316	33.2566	29.9813	113.627
3.3933	3.60733	31.3665	3.74656	3.05268	19.9954	12.2772	32.8056	19.5597	31.6219	6.3449	38.558	29.987	111.571
3.55412	4.18054	27.222	4.07518	3.18646	18.8865	7.38032	37.096	19.0751	29.9901	8.07974	41.2539	29.9937	109.52
3.51987	3.80171	22.3309	3.79733	3.29323	17.7635	11.4482	38.3556	19.1883	30.2549	9.29397	45.1012	30.0057	107.835
3.68468	3.20411	18.8589	3.70602	3.16101	19.2509	11.0518	36.4049	16.9148	27.4799	10.2845	55.0336	30.0238	106.15
3.59397	3.56009	23.9606	5.01305	3.1338	25.2742	6.09649	34.329	20.0116	28.2288	10.4139	53.7765	30.0226	104.521
4.87948	3.6052	22.4644	7.46168	3.92215	25.3879	7.55355	33.2011	24.7463	30.415	14.7341	47.2699	30.0049	102.837
4.75982	3.7933	18.9173	7.70948	4.18294	25.2604	7.96948	33.0545	23.7856	30.4074	15.8922	51.0278	30.0146	101.061
3.06357	3.20829	14.3213	6.12842	4.26214	26.3729	7.81529	36.39	26.3888	33.3946	18.6818	40.5618	30.0247	99.2653
2.77839	3.16482	20.9831	5.24162	3.92546	30.3185	7.76024	33.4231	24.7482	34.5906	18.3451	45.0866	30.0199	97.4379
2.71387	3.28498	21.8589	5.90712	4.29469	29.0776	7.35837	36.3657	21.0421	33.908	19.0302	46.1476	29.9984	95.9644
2.88499	3.05163	17.4707	6.13892	4.67505	31.7078	7.38693	37.9021	16.7231	34.6532	19.4481	45.8775	30.0163	94.1534
3.23576	3.09176	13.5352	4.90742	4.88327	33.2492	6.65076	36.8011	14.3229	33.4922	22.1513	53.6325	30.0427	92.3934
3.30615	2.70019	12.9611	6.16998	4.90651	30.2954	6.55629	34.7721	14.8023	33.0957	22.0889	56.6999	30.0523	90.5795
3.80724	3.22653	13.2959	11.29	5.42482	39.7305	7.73081	31.5731	15.9032	34.5357	26.3697	53.6859	30.0475	88.6633
3.8752	3.27198	15.5053	14.3337	5.23164	31.389	7.56933	31.3028	14.2068	34.4967	23.8062	55.9336	30.0435	86.7398
3.42004	2.89198	13.2964	11.038	5.02037	40.1809	6.89757	31.0195	14.9291	29.7731	34.7365	56.3967	30.0346	85.1219
3.15465	2.60152	12.2582	11.252	4.96092	35.1747	5.57609	30.7236	15.0843	28.2897	26.1305	59.5728	30.0197	83.2744
3.27704	2.46112	10.2802	11.4887	5.11525	41.9146	5.35467	30.4156	11.3858	29.1669	29.0879	57.2994	30.0194	81.7352
3.56138	2.44525	10.3339	10.6409	5.36926	34.495	6.11565	31.9438	11.6678	31.908	29.1712	49.1607	30.0165	79.9905
3.56517	2.30912	9.71654	11.7498	5.42248	41.1171	6.11344	29.4289	11.9362	30.0483	31.5634	61.3536	30.019	78.1892
3.16566	2.21354	9.27155	12.4969	5.59936	30.8272	6.14046	30.106	12.4448	31.7201	31.8068	59.8051	30.0265	76.2133
3.85103	3.00589	9.64873	13.2786	4.953	26.7929	6.03782	30.6664	12.0509	29.8869	30.4203	66.4604	30.0335	74.5778
3.94854	3.06674	8.3775	13.9534	5.8854	31.0117	5.76928	29.7473	11.2347	29.8806	32.863	60.7295	30.0183	72.9384
3.74213	2.73042	9.89795	12.0245	6.21282	33.2765	5.7339	29.6503	7.92705	31.266	36.8411	61.1219	30.012	71.102
3.72582	2.28266	8.9057	13.6288	7.98968	35.6139	5.58171	28.966	6.9022	30.1909	43.4282	61.4679	30.0105	69.2039
3.80432	2.05734	7.04116	13.1704	8.99196	35.2847	5.6214	31.2972	7.22778	28.9454	47.9617	62.8296	29.9886	67.3523
3.54798	2.50848	5.97486	14.9917	7.79847	38.7254	5.53427	31.234	6.93705	28.7155	49.1243	59.287	29.9748	65.467
3.29634	2.25184	6.12743	18.1405	8.42518	38.3744	5.15971	29.5278	6.52591	28.4797	45.7301	57.4506	29.9943	63.7344
3.32633	2.15499	5.79775	18.7674	7.59718	40.3035	5.18267	23.4507	6.25799	32.6913	46.3179	61.2716	30.0133	62.0711
3.75987	3.42891	6.67038	20.1455	8.60875	37.1072	4.7741	21.5719	6.12077	28.1016	45.3887	62.4223	30.0136	60.3436
4.13252	3.86397	7.2128	18.0604	10.0941	44.0807	5.10756	20.1023	6.11539	26.6212	46.7108	61.199	30.0088	58.3178
3.91159	3.23538	6.20204	20.5417	12.2312	44.8673	5.12263	19.6188	5.57919	28.0352	55.0087	68.6147	30.0085	56.4947
3.64892	2.99277	4.90824	18.5465	12.2444	45.6482	5.53632	22.5154	5.54764	29.556	54.5114	63.14	29.994	54.7392
3.51914	3.40099	5.19742	16.4603	10.5996	46.4225	5.37189	25.2755	5.16001	28.1231	47.4519	62.9228	29.988	53.0285
3.35963	3.64412	5.72803	17.4853	11.8906	40.3417	5.35529	23.2089	5.32892	25.7007	55.2047	64.3508	29.9946	51.1726
3.46612	3.92874	5.93937	19.0603	12.2052	41.2526	5.01525	22.441	5.23115	25.8849	46.9581	65.6168	30.0129	49.266
3.46048	3.73777	5.71718	18.0859	11.2818	48.1933	5.55094	22.0283	5.42233	26.561	47.0721	64.5674	30.0252	47.2106
3.55108	4.0989	6.15465	15.6704	11.4445	52.749	5.24661	17.3865	6.25028	25.8167	52.9693	63.5091	30.0386	45.5169
3.67188	4.35595	5.36376	14.5903	11.6057	55.8349	5.72171	22.0709	6.25805	24.4839	49.9104	55.2251	30.0449	43.8224
3.09374	4.03557	4.57119	16.2778	15.0383	54.1788	5.83397	16.0084	4.81878	22.3909	56.9973	61.2735	30.0526	42.0804
2.95425	3.95169	4.99165	18.1943	15.8295	47.3268	5.96808	17.8592	4.94362	20.4711	58.7971	56.8084	30.0582	40.1572
3.3261	3.86977	4.40243	20.63	15.9518	49.0537	5.83224	17.8332	4.53526	20.9436	46.9381	62.0958	30.0529	38.1968
3.34467	4.07499	3.86616	19.2575	16.9022	52.7401	5.39911	17.0081	4.52536	19.9727	55.1601	67.0526	30.0475	36.2053
3.34484	4.49152	4.33319	19.3618	25.9633	58.596	5.6731	15.8134	4.47732	20.5156	46.5672	67.1776	30.0553	34.4234
3.72718	4.45625	5.22192	20.8772	28.0992	55.1264	5.72921	17.0229	5.55064	22.3928	57.9043	59.181	30.0654	32.5969
3.99084	5.23418	5.58831	21.789	28.7928	54.8332	5.84201	17.1365	5.77229	21.5484	50.5567	58.6596	30.0598	30.7656
3.98063	5.10533	4.97359	23.3084	41.7328	49.098	5.87231	16.4455	5.65161	21.5008	47.801	64.2312	30.0658	29.3399
3.19821	5.11073	5.13034	23.0685	30.4196	49.5028	5.79385	15.9025	4.56134	23.08	54.9476	58.244	30.064	27.8412
3.02832	4.36922	5.89732	25.3439	31.0782	54.9468	5.82134	14.3199	4.44851	25.2171	54.5199	55.1737	30.0735	25.9113
2.86864	4.45917	5.51543	26.0071	40.4286	65.1975	5.53907	13.5867	4.24488	24.5288	52.8982	59.0639	30.0847	23.7862
2.78414	5.06012	5.33155	26.6523	33.0763	60.2353	5.15339	13.7622	4.13073	20.4346	51.1942	60.9104	30.0792	22.1674
2.59783	5.3719	4.94254	33.2168	35.5939	60.873	4.98358	12.8222	3.81433	21.7613	54.833	58.5513	30.0791	20.1435
2.95778	5.75032	6.2314	32.0622	39.1857	65.9184	5.13052	13.2307	4.10936	17.3819	51.6122	50.1703	30.0776	18.3876
2.80923	5.93792	5.96563	30.5091	36.9547	69.8825	5.2732	12.7488	4.14723	18.197	47.159	58.4043	30.0719	16.51
2.91846	5.98614	4.70919	28.1271	42.1929	63.1533	5.69253	12.1162	4.06479	18.4005	41.8582	52.6912	30.0612	14.753
2.73935	5.42412	4.21765	34.798	43.9878	60.2051	5.35382	11.3933	4.35714	17.0044	46.6269	51.91	30.0677	12.9648
2.5812	6.3263	5.26656	35.5685	39.3272	52.407	5.38697	14.2182	4.71327	18.0154	44.9171	55.9489	30.0784	11.0768
2.48267	8.22673	6.45952	34.4774	44.1496	60.1608	5.48666	15.4407	4.94185	17.7524	48.3641	47.4235	30.0752	9.35677
2.41207	7.96032	7.34429	37.9111	42.6505	69.5506	5.34026	15.5843	4.8809	19.0919	44.8179	42.1042	30.0556	7.83089
3.32216	7.63035	7.41456	38.642	41.4243	69.79	5.52665	13.9491	5.466	21.2496	43.7124	45.9607	30.0482	6.07159
3.37048	7.50957	7.78926	45.7977	37.3823	69.7285	5.51457	17.4455	5.22049	19.1538	43.4094	46.3336	30.0518	4.02523
3.0597	8.69121	7.09939	39.3304	44.8481	64.1594	5.72279	14.7715	5.18925	19.3161	43.9352	42.8764	30.0561	2.27536
2.58942	9.2506	6.44111	44.3898	46.0726	61.013	5.90056	9.54429	4.84328	18.0075	42.7986	43.4371	30.0429	0.373623
2.66255	7.87302	5.92552	43.0818	49.3991	62.7786	5.68637	9.43918	5.02472	17.5832	38.9713	41.8582	30.0418	-1.44032
3.01288	7.45823	5.86446	47.5805	49.8513	72.6758	5.8928	10.2108	4.80097	18.152	28.2761	41.1206	30.0464	-3.39483
3.33388	9.09582	6.40332	42.183	45.559	63.1806	5.77623	11.0263	4.77323	17.993	30.2717	36.1062	30.042	-5.26246
3.72576	11.1893	7.09816	42.8676	45.9238	63.3301	6.36977	11.624	6.19777	15.5448	28.4493	33.0488	30.0357	-7.08891
3.87884	12.2505	7.73663	49.1721	39.8569	71.9805	6.44104	10.6381	6.62912	16.0919	30.6761	41.492	30.0204	-8.75298
3.72268	12.9627	7.46122	48.4333	40.0682	73.0297	6.02299	9.32493	6.93355	15.9499	25.0636	29.9108	30.0041	-10.5458
3.07438	12.419	7.25179	44.0051	50.773	63.5867	5.44613	9.79757	5.71979	18.2976	26.888	28.5233	30.0081	-12.5419
2.77768	12.9315	7.92525	44.2152	38.4524	59.2669	5.85322	10.8574	4.95756	17.9669	23.876	31.3008	30.0174	-14.4072
3.01737	14.6358	8.06262	50.3851	43.2813	62.9419	5.58401	9.94218	5.478	18.6137	23.2615	36.5582	30.009	-16.1062
2.87284	13.4508	6.19324	50.6543	49.0513	61.4797	5.42092	9.02068	5.53649	17.2503	20.6129	35.2863	30.0109	-18.1149
3.06163	14.3364	5.90237	53.2179	48.0588	67.076	5.43079	7.70777	6.27352	17.2613	14.0139	29.1976	30.0126	-19.916
3.35117	14.1437	6.74691	49.2679	49.8141	64.1477	6.0417	7.9459	6.30213	15.2973	12.0164	27.5108	30.018	-21.9556
3.99731	16.2825	7.92604	47.947	50.9803	65.0391	5.66931	7.77075	6.33955	14.3362	23.938	28.5004	30.0168	-23.7606
3.85079	18.0041	9.62271	52.8743	40.6558	58.8387	5.27985	7.3862	6.05439	14.6128	10.1861	28.7127	30.0255	-25.5795
3.79081	19.9857	8.95674	54.2154	46.8893	60.5956	5.25156	7.32419	6.98035	13.7115	10.8054	25.6625	30.0295	-27.5586
3.32638	16.8998	8.30325	51.9066	46.8903	58.0672	5.47528	7.30259	7.17174	12.5437	10.9316	24.1961	30.0351	-29.1759
2.75212	19.1088	7.62579	45.7281	50.6971	56.0379	5.45577	7.37733	8.08734	13.7951	10.5932	23.7945	30.025	-31.0747
2.95171	20.4494	8.43676	45.152	49.1868	57.3462	5.93049	6.68595	7.60488	13.1211	9.97946	21.1373	30.0316	-32.958
3.17934	23.9126	9.42626	51.3853	37.3645	62.352	5.9363	5.66867	6.75461	10.8155	7.83044	20.1182	30.0484	-34.6985
3.64152	23.9079	9.20038	55.0766	35.7011	60.5833	5.94375	5.85186	5.69793	10.2787	8.51996	19.9901	30.0719	-36.3422
3.3975	22.415	9.13929	50.8956	42.0468	61.9569	5.77093	5.60102	5.82561	11.5879	8.95704	19.4582	30.0759	-38.1983
3.47077	22.2531	8.89547	49.89	42.7991	55.4471	5.65571	6.94617	5.86028	14.6057	8.87661	20.8717	30.0812	-40.1827
3.5363	22.0332	9.94393	54.8475	39.1324	59.3578	5.83553	7.10859	5.88714	14.3622	8.223	24.4125	30.0806	-42.2198
3.35632	22.7355	11.7295	58.0441	37.177	65.0821	5.84117	6.70977	5.64777	14.5135	8.56076	24.5878	30.0782	-44.1249
3.20175	21.4756	11.3285	56.8349	35.9391	59.2693	6.95443	6.05258	7.00663	12.2612	7.95139	23.6293	30.0807	-45.9989
3.29871	25.0235	10.6203	50.3584	36.4707	61.8808	7.36237	6.57054	6.78338	12.3355	7.18347	20.1032	30.0842	-47.8512
3.06773	24.7126	12.8259	59.0072	40.1495	61.2584	7.12213	6.60011	7.8101	11.3731	7.31544	18.1798	30.075	-49.672
3.12407	26.5053	15.523	58.0072	39.2519	50.5184	5.80725	6.80058	7.5747	12.2136	6.92043	20.9863	30.0648	-51.4591
3.55803	24.8993	15.979	50.0163	33.4472	48.405	5.6966	6.72357	8.047	12.0841	7.82801	24.3908	30.0591	-53.2011
3.5349	25.7732	15.3776	58.0458	30.284	53.2739	6.05984	7.15855	7.44396	14.7715	7.69406	25.2543	30.0469	-54.9187
4.03403	25.4298	15.4134	60.3366	31.9732	54.3683	6.18456	8.01948	6.99807	14.2269	8.14734	25.9339	30.0401	-56.7634
3.65846	26.1419	17.7329	57.9073	33.7453	57.9998	6.09068	7.9772	10.7441	14.2141	8.2924	24.5571	30.0252	-58.5396
3.64604	30.0086	20.1226	60.756	32.7318	56.8134	6.3177	8.13396	10.8438	12.1195	7.63125	22.6181	30.0302	-60.4537
2.99255	31.5004	21.8873	59.3483	27.7098	47.2952	7.00035	6.88856	11.2512	11.7454	6.99499	21.3471	30.0523	-62.0277
2.90869	30.8484	26.8002	52.1483	25.0901	50.2555	6.80249	7.33678	9.41371	12.1386	6.83705	21.209	30.0686	-63.9001
3.2447	34.3498	30.2141	51.5153	26.4687	51.7474	6.4925	7.02118	9.22267	11.0467	6.99322	22.3296	30.0731	-65.6766
3.15462	39.7893	25.1131	52.8187	25.1407	50.935	6.0043	7.73294	10.8001	8.30835	8.0524	24.0384	30.0849	-67.6361
3.38826	35.8176	31.0085	51.0627	19.8305	44.6241	6.06899	7.93045	10.3288	8.7043	7.69992	24.3298	30.0859	-69.3033
4.08469	38.811	28.5437	47.8995	21.1294	40.844	7.36472	7.32259	12.0441	9.108	7.04362	22.9865	30.0835	-71.2731
4.25513	37.426	30.3769	53.5832	23.2902	38.9165	8.02461	8.42894	12.5466	8.9745	6.39954	25.4268	30.0851	-73.2539
3.66651	38.1582	30.6859	49.5541	22.8851	46.4281	6.67955	7.54601	12.166	9.92981	6.35451	25.3325	30.0953	-75.0952
3.28478	38.881	28.8436	50.2142	23.2232	46.0736	5.96664	8.13787	10.8218	9.69743	6.86761	23.5212	30.0807	-76.7096
3.32934	41.09	27.7076	54.1398	15.3958	49.6491	6.22717	8.24503	10.148	9.21013	6.59579	22.9595	30.0615	-78.4968
3.78798	39.7524	28.268	51.5998	14.3553	41.9968	6.14141	8.74007	12.8568	8.81089	6.56042	24.7825	30.0583	-80.3738
4.52697	40.5601	29.5748	50.7098	12.2227	41.0294	6.28401	9.3734	13.8251	8.48517	6.16953	25.2409	30.0631	-82.3685
4.97603	43.1105	34.1502	52.3565	11.3912	38.225	7.06252	8.85666	14.3582	8.93519	6.2111	22.2419	30.0673	-84.2656
4.44507	42.3691	36.4089	47.8823	9.68639	40.5201	7.07235	8.78093	14.1015	10.2025	5.62793	20.5	30.0742	-86.0164
4.0303	41.4614	34.7994	44.3137	12.259	43.029	5.70082	7.32717	14.8032	10.115	5.29275	22.8234	30.0839	-87.9027
3.68345	43.1066	30.7293	43.9391	12.0986	39.6301	5.52046	6.89238	16.5278	9.43537	5.51451	21.7042	30.0723	-89.8494
4.19343	43.4014	30.3301	44.4863	9.75503	36.7846	5.99441	6.26256	17.8088	8.91887	5.54334	21.0164	30.0441	-91.7497
4.7812	50.2417	36.3945	52.228	10.4043	39.4254	6.49724	6.65246	18.3969	8.16134	6.84922	22.3827	30.0375	-93.3155
4.46393	45.3257	39.9671	53.844	10.5707	40.5834	6.28985	6.48024	18.0797	7.53231	6.73534	20.1025	30.0312	-95.0709
7.31983	50.1055	36.2999	52.1941	8.51635	37.83	5.99263	6.91279	19.0561	7.59506	5.96022	19.6894	30.0265	-96.5456
5.27427	50.1668	35.0297	53.1141	7.27285	38.7725	5.94962	7.39602	19.8412	7.81328	6.003	19.9031	30.0204	-98.4913
5.74163	50.8535	35.5374	51.9002	6.59414	36.813	5.83354	6.96652	21.4308	7.036	5.96117	21.2141	30.0295	-99.8661
6.36965	52.2472	41.9503	40.8587	5.38101	33.6639	5.76439	8.5685	22.0858	7.67866	5.99721	20.583	30.0414	-101.425
6.13793	47.0015	43.1136	45.7875	5.45477	28.3609	5.83527	9.54212	23.6253	8.53624	6.1658	19.3097	30.0554	-103.467
6.63268	50.3209	45.395	37.8901	5.51979	31.6708	6.22724	8.76026	20.1155	7.15977	5.7833	19.2286	30.0629	-105.922
6.69147	52.6962	40.3999	38.9353	5.99298	33.0703	5.8239	7.58991	17.9713	6.85346	6.46193	21.6849	30.0637	-107.604
9.24655	48.8498	36.5479	42.9648	6.50834	34.8093	6.43167	7.97759	22.1805	7.50469	6.61736	21.9086	30.0565	-109.136
7.40289	54.391	35.4591	40.0669	6.32324	35.3754	6.40769	6.86232	23.6375	8.66735	7.79625	20.4738	30.0494	-110.898
9.4763	49.3362	37.3287	35.0981	4.99455	28.999	6.9027	6.64413	23.0799	8.2505	7.6055	19.7476	30.0536	-112.617
10.2786	51.6973	44.6206	35.3347	4.88547	28.8844	6.19378	8.38937	23.1185	7.40866	7.45319	18.2155	30.0552	-114.613
10.7869	50.725	43.711	41.6647	4.92277	29.9973	5.89168	8.67648	23.2229	7.17244	6.51797	20.4652	30.0441	-116.197
11.1855	44.9777	40.5754	41.8811	5.15739	24.2633	5.33335	11.013	29.0897	6.84046	6.72561	18.835	30.0308	-118.277
11.3823	48.2478	37.1336	36.2403	5.32247	22.7247	5.47775	9.71468	30.8149	7.18585	7.26835	18.8259	30.0274	-120.224
10.6914	46.3988	38.9266	33.6183	7.35622	22.2212	5.97418	9.84578	34.1909	6.04086	7.92196	17.4386	30.0322	-121.901
11.9397	51.4256	42.1085	31.6542	7.60008	20.0853	6.1492	11.1888	36.26	5.85145	8.19554	14.2905	30.0399	-123.809
11.9358	49.4774	39.7754	32.1002	7.04586	14.1544	6.53601	11.5935	39.0587	6.92886	7.93238	12.6274	30.0433	-125.486
12.2376	47.5283	45.0803	30.9086	5.57558	14.2301	7.12138	12.8508	32.6838	9.4755	7.5506	12.3371	30.0428	-127.515
14.7526	49.7351	47.1025	35.1654	5.92039	20.5414	7.51938	12.8957	33.4256	9.24268	7.50966	15.6297	30.0422	-129.561
13.1628	43.9779	43.8038	36.8407	6.09303	21.4491	8.58107	13.1594	34.171	7.99314	7.26431	15.0535	30.0544	-131.243
13.2746	49.2356	50.1432	32.9185	6.24125	15.9187	8.64648	13.1694	38.0485	8.37857	7.25591	17.6178	30.0622	-132.717
13.2964	48.8954	50.6782	30.4892	5.85725	14.2381	10.7292	14.6665	35.6711	8.15192	8.15293	18.1572	30.0574	-134.521
14.4154	51.8455	51.7831	29.4433	5.51515	13.2664	12.6332	14.7886	36.4251	9.33631	8.7757	17.6654	30.0584	-136.613
16.6511	53.2368	45.1503	29.1574	5.35791	11.8175	14.6039	14.1752	37.1813	10.5347	8.23435	13.6437	30.0434	-138.426
15.6858	48.428	48.1965	28.8329	5.95731	11.1912	14.5116	14.0173	43.3194	11.425	8.30544	13.5146	30.0199	-140.085
16.549	44.5831	44.5289	26.2644	6.73774	11.8905	15.3356	14.9331	43.9201	10.8151	8.75781	13.6739	30.0145	-142.107
14.747	46.2343	41.7021	25.1965	7.16372	12.9792	15.3361	15.5591	40.1777	10.4282	9.97104	13.9714	30.0336	-143.978
16.6413	47.8026	41.0365	29.2043	6.81467	12.7931	19.9785	16.802	38.1594	9.07678	9.26603	12.8908	30.0461	-145.66
17.4164	46.687	41.2754	24.2566	6.28214	12.0533	16.4578	16.221	43.2814	10.3821	8.61742	13.7053	30.0505	-147.658
17.6167	48.271	39.0486	23.7365	6.35018	11.344	21.418	14.8563	39.5389	10.2619	8.90288	15.7158	30.0426	-149.618
17.0746	42.7217	48.8614	22.7305	6.10773	11.6032	21.6032	14.7743	38.9401	8.91522	8.58142	15.3239	30.0374	-151.558
18.0297	41.5	44.3677	18.8132	6.62704	11.7275	19.1124	16.5999	40.4171	9.41383	9.31946	17.3824	30.0216	-153.284
17.7947	40.4668	49.7153	18.6522	6.79261	10.4826	24.1737	17.3162	37.2093	9.0073	9.08324	18.5685	30.0152	-155.244
17.1366	39.2114	44.6135	18.0771	6.10118	9.50229	22.892	14.9507	44.7725	8.69701	8.98079	14.8259	30.016	-156.958
17.6406	37.8632	40.7258	19.0805	5.36345	9.04277	25.2793	15.5652	45.5252	9.08451	8.77076	14.7501	30.0258	-158.527
16.8031	30.7657	38.707	16.485	5.53332	10.7643	26.124	17.4392	39.4262	10.4378	8.03348	10.1671	30.047	-160.033
16.9591	34.8777	42.5089	15.5492	6.098	12.4281	26.4482	20.7458	46.6639	12.4285	8.33265	15.7115	30.0596	-162.075
18.7594	35.9091	39.9752	14.3098	5.62004	12.9368	28.6223	19.9215	46.7236	13.237	8.12741	16.1878	30.0549	-163.985
18.0636	34.5512	37.1185	13.1362	5.32919	12.4008	31.2157	20.8335	48.4782	14.4364	8.01599	11.4122	30.0559	-165.84
17.0267	29.6348	37.0634	11.5711	6.26946	13.8655	28.713	22.8667	51.9614	14.0364	9.37144	11.027	30.062	-167.638
16.3054	30.998	41.4026	10.9796	6.22157	12.7575	30.2109	23.7076	53.3892	16.2435	9.51448	10.0279	30.0474	-169.289
16.7409	30.3379	43.1906	7.6365	5.46821	11.1797	34.7383	21.0962	54.4194	16.7603	8.21282	10.1391	30.0426	-170.862
16.8567	25.3885	38.3501	6.51262	4.77369	12.1115	31.8839	21.9194	51.3981	17.468	6.82975	12.4517	30.0547	-172.241
15.6619	20.5545	35.0683	6.07072	4.52908	15.1539	35.1594	20.4251	49.4931	14.5795	7.43339	13.625	30.0708	-174.126
15.1686	18.7406	32.9504	5.52523	4.21343	15.5833	36.969	21.8844	52.3785	18.0618	7.34594	12.1124	30.0689	-175.949
17.4921	16.8378	32.3465	5.2398	4.63278	17.316	38.8631	20.9511	52.1726	17.5833	7.86309	9.51991	30.0591	-143.744
17.4328	15.8439	41.6126	4.79807	19.8316	18.0503	40.8444	19.8664	51.5012	15.8715	6.93153	8.40121	30.0473	0.238264

## Sheet: P17
ra l	oi l	oe l	ico l	mf l	es l	ra l	oi l	oe l	ico l	mf l	es l	Kippung	Rotation
18.1729	54.8086	38.7794	5.13058	6.44624	3.76702	65.8244	70.4976	41.9925	9.8126	17.3607	3.05142	29.9612	-1.99098
17.2995	52.3604	28.0712	4.82918	5.94724	3.86525	55.472	63.5426	43.1679	10.1518	7.81583	2.62165	29.9578	140.994
15.2245	50.0134	32.983	4.66078	6.59667	3.50662	59.0476	63.2585	43.2054	10.3279	8.14598	2.64176	29.96	174.738
15.5378	47.7643	32.1105	5.25974	6.63544	3.30446	59.6724	59.1965	42.0196	10.2174	7.84259	3.33949	29.9726	173.061
16.7766	38.3983	30.8861	4.59433	6.61317	3.14109	60.1219	53.6814	39.3676	8.02218	7.76894	3.69453	29.9647	170.985
15.5567	38.298	36.3718	4.95608	5.59729	3.79538	51.6468	49.2032	33.981	7.28748	6.48911	3.82979	29.9608	169.255
13.0938	48.0244	38.7624	5.12384	5.624	3.86408	45.3112	52.0481	37.6439	9.12451	6.29315	4.1881	29.9679	167.419
15.063	39.6843	39.6554	5.83159	6.14308	3.88541	52.2487	52.1513	35.2936	9.74065	7.11692	4.13628	29.986	154.01
14.8804	39.6087	36.3485	5.53605	5.66142	3.20926	50.8958	46.0187	41.7741	9.24241	6.63342	4.63411	29.9966	99.3248
12.9247	41.2696	31.9915	4.94254	6.06354	3.44377	51.6855	54.9018	39.8194	9.67383	7.20971	4.73087	29.9919	94.0288
12.7124	35.4802	30.4959	4.82008	5.67388	3.25316	44.8965	50.2595	34.2004	9.32666	6.64105	3.47958	29.9734	131.457
13.1049	32.2965	26.5466	4.51221	4.74347	3.20258	41.7446	40.7621	38.8876	9.71527	5.37836	3.61757	29.956	158.736
12.917	26.49	25.2838	4.54852	4.41361	3.14798	37.4109	35.7896	34.3869	10.9916	6.42791	3.72279	29.9723	157.122
11.4274	29.8535	29.1126	4.13827	5.12326	2.99747	38.2722	41.5527	38.8699	10.0346	6.91538	4.77145	29.9931	155.351
11.0165	32.6802	39.3796	3.76218	6.2169	3.36922	35.8787	34.4521	37.1088	10.9318	7.97977	5.76693	29.9855	153.508
10.3581	32.4176	40.0378	3.9193	6.0811	3.43995	33.2438	37.5729	38.2041	11.5849	8.12057	5.16787	29.9818	151.739
8.67398	28.7201	37.4542	3.86015	5.19543	3.22303	30.942	34.65	40.0889	11.5216	7.17054	9.10135	29.9851	150.257
8.86514	27.3447	33.6227	4.44141	4.27307	3.19501	28.9352	34.4159	37.9766	12.0705	5.32118	10.0584	29.9839	148.458
10.9573	25.0022	28.4093	4.0184	4.06755	2.87277	31.5175	37.7159	37.7858	12.2499	5.76692	9.4164	29.992	146.543
10.8765	23.1424	28.6357	3.1685	3.7407	2.17223	33.0959	35.8545	37.5848	11.411	6.32776	8.0728	30.0061	144.798
9.87432	21.3466	31.8636	3.2011	4.07277	2.41993	29.5736	27.1232	40.0653	10.6691	6.88988	10.727	30.0036	143.19
8.11828	20.1274	30.3329	2.79067	4.66231	2.86696	27.1232	32.5282	42.0814	10.6257	6.61388	10.5952	29.9923	141.432
7.81952	22.2575	26.8165	2.60373	4.59652	3.10581	26.9129	35.8392	39.3844	11.6841	6.4211	9.08976	29.9875	139.827
8.15351	20.9471	28.2631	2.54591	4.50668	3.0491	27.7152	31.288	39.2039	12.9819	7.21201	8.5995	29.9886	138.009
7.95529	19.4461	31.3609	2.82669	3.54027	2.75226	28.8237	30.5316	37.1557	12.5108	6.46107	9.26231	29.9865	136.176
7.55486	15.0921	34.0416	3.00672	3.51279	2.78481	29.4754	32.8365	37.366	12.0744	6.36937	10.6747	29.984	134.376
6.94247	15.6905	37.7237	3.02157	4.1624	2.55715	29.409	29.3825	31.417	12.4277	7.20407	13.5422	29.9871	132.51
7.3594	17.3859	36.4247	3.61377	4.48708	2.98263	28.3184	27.1698	35.6478	15.9988	8.15039	16.7798	29.9882	130.739
6.664	17.2357	37.5591	3.65699	4.51644	3.29959	23.903	27.6108	35.3692	16.37	8.3654	15.814	30.0029	129.143
7.47538	16.3167	30.2138	4.06406	4.58352	3.84741	22.857	25.1408	35.0836	16.7357	7.35384	18.0839	30.0147	127.724
6.8198	15.5753	23.492	3.0755	4.18647	3.30933	20.9686	27.8856	32.3078	14.6354	6.63469	15.9786	30.0032	126.02
6.2347	14.5562	21.9804	2.87054	3.73452	2.67753	23.344	29.0098	39.6941	16.2992	7.43162	15.8904	29.9859	124.056
6.54646	14.4214	29.1262	3.3007	3.77354	2.66839	23.8172	26.8867	38.0835	15.73	8.37478	15.5712	29.986	122.106
5.90082	13.8961	30.3564	3.14109	3.73274	2.38883	19.8321	28.6091	33.5409	16.7988	8.67483	16.7441	29.9916	120.238
6.53083	11.312	31.9094	3.13222	3.93597	2.44368	19.2721	27.6872	35.296	17.965	8.74682	17.7235	29.9978	118.327
6.96194	10.1724	29.9219	2.51039	4.10345	2.93055	21.0212	24.0097	37.8065	16.7734	9.78404	18.0551	30.0057	116.602
5.98335	10.177	27.5706	2.62722	3.96809	3.21111	20.3546	23.8874	38.7971	19.4129	9.70937	18.5986	30.0074	114.77
6.37303	10.9372	22.8663	2.92215	4.22645	3.16355	19.9722	23.352	28.3478	21.0033	9.9901	19.1959	29.9977	112.948
6.73077	9.42944	22.1108	3.21141	4.17206	2.96379	19.7284	20.7925	28.2726	19.6638	11.4958	18.6866	29.9828	111.324
5.78685	10.3253	21.2691	3.23749	4.39256	2.64139	17.8695	25.298	32.8698	21.1669	12.4043	19.54	29.973	109.655
4.93104	10.637	19.3219	3.15883	4.02893	2.39751	19.3511	29.3735	35.2193	20.3335	20.2358	18.6319	29.9741	108.119
5.27252	10.6811	25.2304	3.21993	4.24557	2.74822	18.2182	26.4381	36.5168	22.7176	21.3279	21.6504	29.9756	106.555
5.49294	9.78539	27.6242	2.64507	4.36241	3.12287	17.935	26.3482	34.0084	23.4405	16.8771	23.6148	29.967	104.872
5.31631	6.89149	22.491	2.66854	4.95728	3.37195	16.2932	25.6461	31.7171	21.4392	18.8705	23.7341	29.9511	103.055
4.752	6.62741	24.8469	2.8242	5.01156	2.97957	15.881	21.8074	30.3287	21.7725	18.9285	23.1821	29.9506	101.209
4.82434	7.95929	24.0723	2.67975	6.316	2.93535	14.9798	21.051	30.7507	21.3685	20.152	22.1045	29.9681	99.431
5.75652	7.6692	25.9562	2.98503	6.52783	2.72176	13.4869	21.087	28.2431	21.8823	21.8073	21.7406	29.9839	97.6437
6.08774	7.22293	25.2053	3.23582	5.65319	2.68432	12.9534	22.2643	34.1701	21.6794	20.3274	23.3418	29.9873	95.8614
5.22872	6.68375	24.8711	3.18307	5.60053	2.60354	12.2329	21.2324	31.132	21.8357	28.676	21.899	29.9852	93.9952
4.99823	5.42106	21.2905	2.72708	6.90465	2.75605	12.798	22.5374	29.2272	21.9776	22.6897	27.462	29.9769	92.3804
4.63516	4.83621	18.3384	3.4782	7.81823	3.27787	11.5644	23.6077	27.2774	24.612	27.0107	27.9794	29.9607	90.7031
4.45201	5.00847	17.5113	3.3819	12.4144	3.83439	12.0846	24.7051	28.2996	24.2985	31.5461	24.3644	29.9645	88.6773
4.73274	5.62798	19.6999	3.50939	14.2719	4.02064	11.2308	23.8071	27.7156	25.7853	32.452	25.8519	29.9808	86.8698
4.91213	5.15367	21.931	2.70344	14.2552	3.39126	10.6927	20.6236	23.4318	23.6705	33.3299	26.6287	29.9817	85.3911
5.05829	4.60664	22.7665	2.91922	13.754	4.04662	9.18821	19.319	23.4312	20.7105	38.7377	32.4572	29.9863	83.8459
4.85771	3.77237	21.0596	2.8139	11.5736	4.26494	8.03625	18.8857	22.5334	20.9466	39.5189	27.6601	29.9821	81.7345
4.60725	4.06989	21.0953	2.65318	11.7553	4.49238	6.8578	17.7351	25.5811	26.0101	37.8224	30.5191	29.9677	80.1845
4.60586	4.55819	20.7464	2.92361	10.7312	3.96733	6.21603	17.5045	23.5566	24.5453	33.0632	33.1519	29.9672	88.7752
4.38932	3.75533	13.7988	2.57188	12.0414	4.18068	6.69185	17.6664	22.0261	25.6154	36.1282	31.2749	29.9869	88.0634
4.53541	3.56764	13.1805	3.00035	13.0588	4.69675	5.86692	17.1246	24.5408	22.5901	37.17	33.8273	29.9873	80.7516
4.30796	3.1441	13.9441	2.99101	12.6247	4.37862	4.9014	18.1232	23.8756	25.0073	37.6077	27.1997	29.9732	72.8184
4.07759	3.45012	12.7179	2.72423	13.4345	4.57112	4.96447	16.6585	24.5722	22.0706	38.6188	27.7848	29.9709	71.013
4.18846	3.62443	13.1987	2.51933	14.6548	4.7782	4.89996	15.8498	20.2083	22.8887	40.5534	28.3578	29.9806	69.3172
3.49859	3.92862	11.7398	2.74186	15.042	5.09888	4.74666	16.5749	22.0987	23.5439	45.4652	31.9747	29.9891	67.8603
4.14251	4.89556	11.747	3.18939	16.3662	5.72701	4.89476	16.8412	20.1513	24.8126	40.8043	31.8844	29.9836	65.9231
3.62753	4.77665	9.97827	3.21975	16.9631	5.52107	4.97964	19.0757	20.1442	24.3496	41.263	33.2314	29.9772	64.1953
3.1434	4.17659	9.43283	3.29321	15.9346	5.49973	5.31144	18.9795	20.5926	24.0201	45.4409	35.8227	29.9688	62.1201
3.22056	4.15498	8.30843	3.08894	14.9606	5.91113	5.10471	16.9234	22.2918	21.3717	37.6594	31.9612	29.9573	60.3038
3.55922	4.77716	9.21002	3.18294	14.8042	6.26318	4.47324	18.5827	24.4551	21.9564	38.4984	30.4619	29.9497	58.846
3.43042	4.96829	10.7582	3.43443	14.9329	5.85063	4.6655	18.0632	25.2585	23.9062	38.9241	33.4539	29.9466	57.0112
3.32844	5.41499	10.9069	3.33907	15.12	6.11448	4.58773	16.301	23.1799	22.41	42.5128	33.7019	29.95	55.0643
3.23314	5.71482	12.0999	3.71443	14.4064	5.64805	6.22874	16.7746	18.9921	21.6706	42.8924	33.5639	29.9521	53.3434
3.42391	5.90291	10.5885	3.85159	14.5661	5.92129	6.30745	15.0563	20.464	20.5749	43.7652	30.194	29.9498	51.4065
3.58781	5.95998	10.4466	3.7309	16.5283	6.80658	6.2175	15.5488	19.2697	19.6112	48.9395	29.6383	29.9509	49.5942
3.16873	5.93676	8.98509	3.66618	17.0484	7.32429	4.82805	15.2474	16.7138	20.6468	51.1116	31.3227	29.957	47.6015
3.27919	5.91134	10.4236	3.81877	16.9105	8.25651	4.0835	15.0837	14.725	20.1557	51.0936	32.682	29.9674	45.9103
2.90592	6.39541	9.39999	3.9676	17.4431	8.50757	3.5618	15.4106	14.8862	20.6396	41.9156	33.2572	29.9674	43.9023
2.8312	6.72153	9.72129	4.47762	18.8412	10.1147	3.84802	15.6369	15.6374	19.945	39.33	37.5242	29.9593	41.96
2.86307	6.60548	9.37954	4.21781	18.2982	9.99387	3.89845	16.6757	15.4658	19.0024	41.7129	37.7588	29.9723	40.1105
2.90085	5.18348	9.30355	3.95232	21.1502	9.52366	3.75795	15.6232	13.433	17.5087	42.4728	32.1034	29.9952	38.4314
2.95353	5.44551	8.7029	3.92092	21.3362	10.1268	4.1917	13.5091	12.8025	17.8647	44.8786	37.601	30.0042	36.6413
2.82062	5.38357	7.19325	3.99879	19.4358	11.6789	3.9664	12.7074	13.8264	17.4776	44.4913	31.6162	30.008	34.6707
2.8064	6.03864	6.28792	3.99592	19.5994	12.8337	4.10557	12.3446	13.7181	19.5333	45.3547	31.3403	30.0155	32.8876
3.0532	6.50103	6.0706	5.06386	20.789	11.8284	4.45342	14.3791	16.664	18.2078	46.8388	31.0435	30.0188	31.2087
3.0656	6.93922	8.64924	7.05748	24.7379	15.4751	4.38867	18.4801	16.8854	15.3198	43.5495	30.7265	30.0084	29.7285
2.89385	6.07406	8.99061	7.18628	25.7508	18.9171	4.15482	17.5403	19.2194	14.4752	44.1276	32.0683	30.0042	27.9513
3.36004	5.88965	9.56821	7.54973	24.3216	17.4772	4.07276	17.1688	18.6125	17.2913	43.8301	31.1821	30.0022	26.2113
3.42561	6.21002	9.29635	7.27515	24.8529	18.544	3.48712	14.9992	14.5379	18.7698	47.3477	30.605	29.9925	24.3501
3.94139	6.26622	9.18369	6.88874	26.3405	20.8518	3.56993	16.0369	15.761	17.6102	47.5789	29.2687	29.9904	22.3687
3.76604	6.23854	8.60218	6.51678	27.0571	20.7807	3.84616	16.1035	15.719	14.9049	44.5831	28.8601	29.9964	20.4178
3.73417	7.31312	8.2731	8.26737	28.4357	22.7769	3.94563	15.7732	16.0064	15.4628	44.7243	33.9056	30.0083	18.6642
3.06809	7.72207	7.52982	8.65883	29.4701	21.5239	3.56712	14.5704	15.0383	16.8857	44.2976	27.9946	30.0022	16.6415
3.29414	8.00097	7.77948	8.81927	30.4481	23.8975	3.93792	15.8017	15.1811	16.9783	45.2051	27.5392	29.9971	14.8953
3.03099	7.21432	7.10836	9.19245	30.8347	21.444	3.59805	15.458	13.0478	12.6323	40.5268	27.0697	30.0132	13.2549
2.83295	10.5277	6.93096	9.07018	30.1979	23.8832	3.64442	14.3226	18.2171	13.2579	39.9238	26.7867	30.0203	11.8016
2.48828	10.627	6.82655	9.62207	26.7891	26.8357	3.57185	14.094	16.8016	14.2885	39.5129	23.243	30.0143	10.0129
2.68042	9.29623	6.26208	9.61049	28.5599	26.5397	3.61683	14.4507	12.7275	12.8948	38.1763	22.7767	29.9998	8.28606
2.74831	7.65563	5.72713	10.7132	30.3804	24.1067	3.28054	13.5806	11.7219	11.7422	36.2281	22.0259	29.9918	6.64175
3.02712	7.47975	6.52058	9.8859	29.1683	27.9705	3.37693	14.6835	12.467	13.3923	37.3809	23.9297	29.9891	4.92695
2.91894	9.28454	6.48834	9.58927	31.9048	27.8985	3.34026	13.7171	12.5497	13.0598	39.1227	22.4249	29.9959	3.37502
3.3446	10.1236	6.35526	10.1684	33.1703	34.3549	3.67902	14.0328	11.99	12.1553	36.4377	19.4978	29.9894	1.37431
3.22831	10.3791	6.36168	11.909	32.1275	33.5418	3.34636	12.8894	10.8008	9.76446	31.2536	21.6702	29.9812	-0.710411
2.99011	12.7193	6.34171	12.2748	33.6294	31.6271	3.30009	12.841	10.2688	9.87966	29.3071	22.3146	29.9784	-3.00706
4.13174	9.04337	8.10456	11.8455	33.1433	34.1427	3.50556	12.0493	13.7536	9.44669	30.442	18.5096	29.996	-4.60831
4.47366	9.28451	8.15728	12.1253	29.3292	29.1284	3.82761	15.0563	15.3746	8.29554	32.0041	16.2197	30.0031	-6.21519
3.80546	14.756	8.33543	12.9048	30.9536	29.5236	4.11837	15.7942	12.7005	8.25868	32.6702	20.6192	30.0004	-8.0355
3.39848	13.5369	7.51696	12.725	30.9057	36.7018	4.05015	16.1586	11.2298	8.44427	29.7332	15.5052	30.0027	-9.93398
3.23129	11.7732	7.63564	12.169	34.2242	35.6507	4.21172	14.9978	9.47238	8.04055	26.2965	14.7852	30.0021	-11.7016
3.21964	10.7088	7.19415	12.5534	28.9708	33.0903	4.02246	13.7206	9.70201	7.64576	25.4265	14.455	29.9881	-13.5308
3.29285	10.8326	7.50827	14.6738	34.435	31.8147	3.77656	14.2126	9.47659	7.16055	22.7488	13.9051	29.9719	-15.5062
3.45047	11.2381	6.53294	14.8308	34.9662	34.6382	3.35843	15.3453	9.55317	8.03899	23.6576	13.4948	29.9654	-17.3984
3.78581	10.9215	6.63138	15.6392	34.6596	31.4484	3.39192	16.654	9.18745	6.74249	21.0776	17.1068	29.9581	-19.5796
4.09189	10.6414	9.0332	15.3678	30.3164	34.3801	3.55796	16.2017	8.07745	6.27464	21.8056	16.521	29.9646	-21.533
4.28676	10.9449	9.34945	16.7171	30.5582	34.9265	3.8426	16.7457	8.72612	6.0008	19.5635	10.1229	29.9652	-23.1814
3.79249	11.6472	7.4934	14.8847	28.4274	33.4604	3.78344	15.2411	9.63408	5.2038	18.5419	12.5542	29.9644	-25.0506
3.77494	12.0225	7.51997	13.6798	28.2718	30.9848	3.74182	14.2679	8.60826	4.71518	20.0804	12.6107	29.9681	-26.7341
3.88224	11.7421	7.434	16.9123	28.0977	37.4346	3.87627	13.9981	7.41219	4.80314	18.7163	11.8055	29.9733	-28.5934
3.73418	11.8232	7.99943	15.1299	27.9052	32.5046	3.89547	15.2527	7.21639	5.43424	16.6479	10.7438	29.9866	-30.4966
4.13345	13.1333	9.40557	15.2704	27.6945	32.5876	3.61481	15.8879	7.93926	5.84627	16.7996	9.66213	29.9884	-32.1661
4.39121	15.1932	10.6327	17.5775	31.586	33.4128	3.65651	16.3203	7.86949	6.63916	15.0751	9.55464	29.9902	-33.7365
4.51936	17.8143	11.0517	15.5927	31.9492	35.4148	3.62321	15.5638	7.62284	6.18893	14.0486	10.0554	29.9863	-35.6876
3.91838	17.3965	10.5321	15.0632	31.5772	34.0358	3.64531	15.481	7.72644	5.97802	13.202	11.6699	29.9656	-37.6573
3.82721	15.682	8.21654	16.3632	27.565	31.0139	3.80854	13.3749	8.06703	5.8297	11.3409	10.1962	29.9428	-39.7592
3.93901	14.9646	7.50358	17.2453	26.6614	32.4713	4.50012	12.5711	7.86913	6.81379	11.5751	9.83227	29.9384	-41.6404
3.7817	15.8232	7.46825	16.1443	22.5588	32.7099	4.88064	13.1277	7.76098	6.86994	10.5214	8.68501	29.9303	-43.5541
4.35376	14.6923	8.7725	16.6329	23.2313	33.9939	4.56177	12.2036	7.29535	5.95093	10.6707	8.57861	29.9173	-45.219
4.92578	15.8083	9.74163	16.2271	22.6641	31.3171	3.9011	11.2726	7.40513	5.68067	10.2594	7.71798	29.9298	-47.1731
5.358	18.3384	10.6462	17.4354	22.6925	31.3303	3.95514	11.9773	7.37033	5.86589	9.86842	8.28685	29.9555	-48.9984
5.31255	18.4789	11.1321	17.9507	22.525	31.9979	4.29026	15.4339	6.97072	5.76208	10.0617	7.88456	29.9827	-50.8373
5.36541	19.6919	13.0239	16.1039	25.901	33.1471	4.64082	14.7929	7.24424	5.9468	9.87457	8.867	29.9944	-52.744
5.5286	22.1733	14.5197	16.1102	24.8487	33.4724	4.39645	13.8255	8.1333	5.16927	10.2762	8.56519	29.9889	-54.6433
5.4365	21.1928	14.6946	16.1043	19.5857	31.1399	4.24005	14.118	7.94104	4.92391	9.00784	6.33291	29.9732	-56.2985
5.50004	21.1974	15.8752	17.0987	18.2092	28.7215	4.06825	13.9654	6.9072	4.53655	7.7963	6.69778	29.9622	-57.7662
5.72223	22.4164	16.1996	17.0238	18.6703	27.8081	4.26763	14.3392	6.91739	3.70367	8.27375	7.2074	29.9634	-59.2347
5.29632	21.9532	17.2691	15.3208	18.6488	28.0312	4.01602	13.3726	6.99467	3.52827	8.61309	6.42143	29.9681	-61.3084
5.18993	21.7545	17.6564	14.2112	19.4759	32.0111	3.6604	13.0621	7.36243	3.47086	8.43057	5.97677	29.9683	-63.2482
5.73649	20.7786	18.7016	15.1324	18.3739	29.7807	3.63779	12.3833	7.9327	3.72065	7.30887	6.28025	29.9636	-64.704
6.90884	23.1158	17.9354	17.1379	17.0086	26.7655	4.71802	12.1665	8.24277	4.14149	7.59494	6.75074	29.9499	-65.9308
6.90998	23.3332	21.0141	17.4948	15.8851	23.5356	4.60689	11.6727	8.692	4.02175	7.86422	5.97066	29.9448	-68.0566
5.92878	23.4477	21.3054	17.3366	17.2255	24.7545	4.68468	11.0284	8.2329	3.62993	8.03121	4.57147	29.9456	-70.4632
7.13518	23.9343	20.8664	14.1539	17.0035	26.819	4.32066	10.0058	8.00579	3.21651	7.41073	4.43579	29.9489	-72.3844
6.92369	25.8676	18.3371	13.4994	16.8305	25.3966	4.279	10.6527	6.92285	3.01923	7.24187	4.13196	29.9682	-74.275
6.68828	26.6892	17.7979	16.1349	16.5083	24.3565	4.22521	11.9627	7.40368	3.17453	6.77677	4.02807	29.9683	-75.992
6.95225	27.2522	20.7118	17.2883	14.7977	24.6551	4.13662	12.8163	7.08863	3.24482	6.46323	4.25071	29.9532	-77.8402
7.29641	24.9207	20.8929	16.9385	12.8663	24.7488	4.61495	12.5838	7.27417	3.41694	6.5196	4.2806	29.9275	-79.74
6.85248	22.8247	21.3818	12.5535	11.0025	18.8173	4.78694	11.5733	7.98375	3.36063	5.54306	3.73222	29.9168	-81.8395
6.99192	24.6732	22.4998	13.418	9.9293	18.8629	4.59993	11.6903	9.53544	2.60487	5.2376	3.29132	29.9156	-83.698
7.48873	24.9878	23.3235	13.9514	9.15119	18.7377	4.48371	11.0791	9.24957	2.67637	5.28907	2.98902	29.9201	-85.5432
7.80516	27.2581	21.0869	12.9114	14.4197	19.0766	4.92032	10.5722	7.32219	2.77296	4.7412	2.74624	29.9204	-87.234
8.49815	30.6991	24.3161	12.4014	7.9195	17.4657	4.75036	12.7077	7.18942	2.69467	5.14459	2.79372	29.9075	-88.852
8.00134	29.7852	24.807	12.2857	8.18576	17.468	4.77045	13.0859	8.99132	2.94441	5.36633	2.80306	29.9197	-90.6189
7.35385	30.6104	26.3832	12.8268	8.43945	17.5749	4.71606	12.3252	10.1264	2.99531	5.64416	3.44344	29.9356	-92.719
7.42179	31.6182	32.5356	13.2775	7.86446	17.7669	5.78761	10.9103	10.6193	3.02278	5.03593	3.585	29.9345	-94.6216
8.97124	34.0826	35.325	13.4042	7.34392	15.6826	5.81777	11.8818	11.2277	2.78028	5.28907	2.94246	29.919	-96.2247
9.19388	34.5598	38.647	13.3863	7.07699	11.9295	5.64157	10.9699	15.6341	3.12295	5.32659	2.87081	29.9126	-97.7544
7.7895	32.6431	33.7408	10.2739	6.15826	11.5016	4.63716	11.6398	15.762	3.03441	4.7674	2.82983	29.9303	-99.3567
9.0973	38.1036	38.4223	10.7214	6.23291	11.4286	5.33813	11.2404	13.5976	2.73933	4.78484	2.70595	29.9494	-101.284
9.25688	40.5406	36.1809	11.942	5.75458	9.87607	6.03278	13.2748	14.0882	2.89197	4.82526	2.66742	29.9444	-102.974
8.98833	37.879	30.0056	11.6602	6.20298	9.24021	5.79688	17.334	13.247	3.31337	5.50534	3.06474	29.9235	-104.931
9.48398	44.1171	39.4772	8.77243	5.96865	7.06466	5.82064	18.6511	13.6757	3.5535	5.45388	3.19173	29.9024	-106.791
10.1873	44.4299	39.1873	9.9002	5.3927	5.51707	5.91199	18.2831	15.0571	3.37549	4.66051	2.6983	29.886	-108.693
9.49988	38.3607	34.2854	8.7188	5.26976	4.74	5.34497	16.9758	14.9359	2.99118	4.52243	2.51459	29.8819	-110.346
9.13689	42.2664	31.8925	10.4928	5.61726	4.60474	5.69543	17.7888	14.4158	2.90059	5.09992	2.50756	29.8957	-112.055
9.79475	40.6198	33.2011	7.57232	5.61791	4.50322	12.8958	18.1226	14.6827	3.24168	5.2855	2.73948	29.9191	-113.953
10.7512	42.4758	36.7247	8.27553	5.63052	5.0313	6.85654	17.1582	14.9446	3.64722	5.22252	3.08598	29.9401	-115.568
9.83887	42.1875	37.3706	8.13358	6.06966	5.07437	9.5413	16.6701	14.3151	3.40099	5.77161	3.34915	29.9567	-117.345
12.329	40.2439	33.9675	8.36464	5.26251	4.46241	11.5287	18.535	15.8851	3.82786	5.08907	3.22929	29.9613	-119.414
13.4351	36.2343	34.7612	8.19818	5.45407	3.97578	11.0903	19.5139	18.9853	3.84353	4.81989	3.10444	29.9682	-121.399
12.6634	39.8092	39.1531	7.84479	5.21043	4.00626	10.9399	20.4682	17.1729	3.67712	4.58525	3.48365	29.9711	-123.089
13.2279	38.5441	41.0115	6.7648	5.38032	4.3459	13.2401	22.0751	15.3268	2.93983	4.61883	3.48012	29.976	-124.763
12.6076	37.2903	47.6267	6.94812	5.08951	4.34042	14.3143	22.0068	13.1772	2.73241	4.90925	2.6457	29.9739	-126.623
13.3368	48.0636	43.7999	8.7969	5.61521	4.7559	15.2382	22.2361	12.7374	3.24861	5.68577	3.41425	29.9804	-128.36
12.7264	47.2316	44.3591	8.96509	4.98521	4.79926	15.3046	21.695	14.5961	3.72621	5.51936	3.49519	29.9872	-130.42
13.065	47.0258	44.4466	8.71575	4.92364	4.6174	15.2901	23.2163	19.3474	3.93938	5.42886	3.34248	29.9804	-132.369
12.1711	46.4577	41.354	7.99846	4.52986	4.34675	16.854	22.713	19.8835	3.81419	4.30801	2.52449	29.9836	-134.046
13.2207	46.7775	43.4021	7.44389	4.90002	4.21807	21.2736	23.3828	22.7452	4.00895	4.41113	2.74648	29.9926	-135.957
14.9823	46.5019	46.2845	7.13994	5.55688	4.5598	25.6234	27.1331	19.503	3.94949	5.04891	3.07625	29.994	-137.671
15.043	46.1619	46.6779	7.58701	5.23156	4.4032	23.8945	28.4235	17.6545	4.44443	4.84507	3.06298	29.979	-139.504
14.5124	43.1154	47.0319	6.95631	4.70783	4.44909	27.7744	34.0512	19.9794	4.6147	5.24573	3.54947	29.9514	-141.392
13.7275	43.8791	45.9794	7.20542	4.2832	3.95337	28.9429	34.5219	23.7173	4.18185	4.80876	3.4033	29.942	-143.057
14.86	53.549	47.6129	7.01108	4.47384	3.98592	23.4061	32.5968	28.1493	4.20607	4.59374	2.80233	29.9502	-144.647
16.3577	47.8378	47.8354	6.23201	4.71724	4.02301	25.8578	25.2891	27.6556	4.03181	4.65376	2.85766	29.955	-146.34
15.1737	47.8493	48.0094	5.5669	4.05065	3.95763	24.8107	36.9882	20.5895	3.86674	4.51573	2.77143	29.9612	-148.187
15.3163	47.8069	40.7771	5.90388	4.14051	3.94338	25.5219	32.987	23.2669	4.58267	4.46867	3.18118	29.9633	-150.303
15.4486	47.7079	43.0866	6.12911	4.72364	4.46915	26.2383	33.734	22.4069	5.52677	5.30326	4.38429	29.9515	-152.308
16.0832	47.5496	45.1299	5.89448	5.65502	4.31801	26.9594	40.8877	25.5885	5.73153	6.52665	4.25446	29.9426	-154.102
14.0904	47.3292	51.2266	7.46422	7.79994	5.58513	27.6845	35.2427	30.8166	5.73824	8.93143	4.17898	29.9388	-156.072
15.9486	47.0439	54.2981	7.95743	8.0624	5.42188	28.4129	36.0026	32.5646	6.14214	8.84112	3.3812	29.9366	-157.879
15.8594	46.6906	47.9001	5.31483	7.35206	5.47349	29.1441	36.7652	29.8378	6.08086	7.92369	3.49186	29.9459	-159.747
15.929	45.8762	47.6658	6.66346	4.91654	4.74862	30.0218	35.7628	27.8126	5.32817	5.05886	3.00124	29.9451	-161.318
15.8243	41.1469	53.418	6.55693	4.93966	4.97459	29.6968	31.8061	30.2684	5.18692	5.03071	4.24181	29.9479	-163.079
16.4056	40.9905	43.7774	6.77934	5.95579	5.02861	35.3101	40.9319	32.609	4.76614	6.39897	4.3848	29.9371	-164.484
15.9328	44.5369	42.561	7.05692	5.61862	4.28844	33.4075	44.7963	28.0326	5.33392	6.27581	4.39079	29.9356	-166.079
16.0512	43.7975	45.5571	6.63067	5.62603	3.7869	32.0883	44.2703	33.3934	6.93448	6.47507	3.64195	29.9448	-167.53
17.1447	41.0251	43.4168	6.21186	6.43164	3.88019	34.7543	45.1817	40.152	6.37633	6.59876	3.6382	29.946	-169.367
16.6133	45.3082	43.2313	6.09312	6.68694	3.77377	32.9082	43.912	34.6652	6.91433	7.45711	3.53974	29.9454	-171.248
14.0089	43.0194	37.5297	6.09698	6.20359	3.60369	33.0247	40.1306	37.7259	7.05873	7.49836	3.49355	29.9344	-173.135
14.6972	39.6884	38.6695	6.90957	6.14866	3.75689	30.3594	39.4525	37.1968	7.56287	7.95848	3.76127	29.9225	-174.219
13.9554	36.6462	41.9516	6.60788	5.72295	3.94587	36.4408	44.312	31.378	6.23165	6.98849	3.98479	29.927	-175.98
15.6718	31.8941	39.2752	6.19611	6.12468	11.8112	37.1505	45.0339	32.4621	7.47805	7.53014	3.93774	29.9492	-143.235
15.5311	28.7729	43.3962	8.92528	13.7683	13.7798	37.8529	45.7447	36.2779	4.66847	8.02262	3.65466	29.9496	-0.495936

## Sheet: P18
ra l	oi l	oe l	ico l	mf l	es l	ra l	oi l	oe l	ico l	mf l	es l	Kippung	Rotation
7.71003	20.4682	12.9869	4.42436	3.37279	3.14115	9.16599	24.4671	16.9728	4.6898	11.0652	3.25474	30.0865	-0.653168
7.59974	17.3115	12.5418	2.72618	3.17781	2.35649	9.48221	26.1618	18.6438	5.37081	3.35733	2.32314	30.0829	143.014
7.39416	16.3426	13.0216	2.93133	2.87364	2.06464	8.91244	24.667	19.0126	5.18648	3.37429	1.89808	30.0846	175.916
6.79955	16.3349	14.0097	2.84506	3.03566	2.15503	8.61251	24.914	19.8964	5.03943	3.58125	2.01569	30.087	173.997
5.73439	12.968	13.8066	2.40366	3.2548	2.03483	8.33661	23.5739	20.1159	5.1877	3.59955	2.05946	30.0902	172.056
6.18887	16.4144	14.316	2.28406	2.88559	2.06095	8.93428	23.0737	19.0985	4.83404	3.41864	2.06936	30.0905	170.341
6.51733	15.7591	14.802	2.21029	2.95657	2.00597	9.61281	20.7842	20.4852	5.57632	3.55369	2.33641	30.0851	168.863
5.56613	12.285	15.0326	2.8125	2.98522	2.20822	10.5452	22.8255	20.8252	6.25058	3.7689	2.34663	30.0767	167.009
5.98478	12.355	14.0323	2.83562	3.12589	2.38803	9.34725	21.1052	20.819	7.07641	4.04403	2.34424	30.0765	165.096
5.54771	12.7684	12.7449	2.65832	2.68087	2.29337	9.8654	21.1131	20.7965	6.7325	3.76674	2.07503	30.0891	163.554
5.90932	11.8669	13.6534	2.13685	2.26158	2.22557	9.17269	20.245	22.0226	6.35055	3.30035	2.11505	30.0988	161.861
6.22121	11.7257	14.3494	2.05815	2.48367	2.0522	9.26459	18.2558	20.9093	6.29542	3.39438	2.05505	30.1002	160.117
6.80044	12.2177	12.4713	2.1484	2.53328	1.8468	9.33366	20.0941	17.517	6.49311	3.17811	2.33424	30.0971	158.245
6.06218	12.5677	12.266	2.05902	2.70045	1.85037	10.0343	21.6973	19.3194	7.16783	3.49701	2.66868	30.1116	156.349
5.88687	10.7087	15.0913	3.59	3.26337	3.30024	10.1504	19.0038	20.1703	7.49689	3.86393	4.10164	30.1136	154.78
5.35083	9.38452	12.8737	3.64904	3.32002	3.40208	9.01055	17.04	18.7663	7.26338	4.10236	4.15246	30.0997	152.871
5.14236	10.7525	11.6728	3.50316	3.35867	3.29098	8.48077	18.0309	18.7249	7.04172	4.28148	4.31517	30.0859	151.229
4.57038	11.208	9.55271	2.01801	2.72478	2.05151	7.89102	18.7193	18.3875	7.28367	3.86081	3.25683	30.0752	149.511
5.31479	11.1459	9.46286	1.97404	2.59525	1.88594	7.89914	24.2075	19.9655	7.73828	3.79496	3.24786	30.0578	147.994
5.57122	8.93441	8.51873	2.03857	2.49832	1.79204	7.70741	22.0628	19.8144	7.10063	3.914	3.19788	30.0529	145.946
5.0376	9.44703	10.9074	2.07197	2.31053	1.91655	7.22203	16.3524	19.0306	7.01692	4.11844	3.70334	30.0457	144.253
5.46523	11.0291	12.1399	2.76627	2.36285	2.21683	7.92615	18.0153	19.4838	7.30624	3.8866	4.30247	30.0461	142.708
4.90552	10.1823	12.5279	2.92344	3.40906	2.42939	8.27934	19.6995	19.4836	9.70106	4.64872	4.4742	30.0573	141.037
5.30859	10.6888	11.0082	2.9372	3.59098	2.53518	8.79631	21.0426	19.1187	10.706	5.08052	4.84732	30.0607	139.049
5.9603	10.3433	9.06744	1.85745	3.18187	2.19024	8.41013	21.3336	20.3206	10.0839	5.1343	5.59502	30.0575	137.152
6.00762	8.29797	9.89246	1.74625	2.77636	2.00636	7.92235	20.2869	18.1789	9.77568	5.69672	5.60921	30.0594	135.422
4.88909	11.3346	9.8745	1.96097	2.67674	2.1354	7.81747	22.2463	17.1671	10.4574	5.46583	5.35379	30.0567	133.884
5.63848	6.84742	10.0733	2.10749	2.55628	2.16498	8.07824	23.4577	16.2273	9.29005	4.49495	5.68318	30.0523	132.067
5.33568	10.2114	10.0728	1.98139	3.01546	2.15609	7.18099	18.7986	17.6108	10.3095	5.19294	5.96137	30.0606	130.386
4.86708	8.37569	9.09446	2.3746	3.38438	2.69705	7.28721	18.6365	16.3019	10.2653	5.87137	6.03112	30.0638	128.393
4.92872	6.66705	7.10713	2.27579	3.5308	2.77696	7.57226	20.7638	17.9347	10.6004	6.29007	6.25856	30.0517	126.49
4.20766	6.62557	7.96341	1.85086	3.28685	2.38416	6.39294	20.1695	20.1885	9.49553	6.38032	6.65223	30.0337	124.772
4.50384	6.51269	8.74474	1.46375	2.89294	1.9427	6.48297	19.3862	19.3101	9.0134	6.35071	6.25844	30.0486	123.249
4.71277	5.93554	10.0676	1.50957	2.85675	2.02586	6.80105	18.6831	17.9277	9.08661	5.90839	5.67019	30.0631	121.432
4.88555	4.82471	11.4227	1.73996	2.80019	1.96911	7.30647	18.2633	18.2647	8.95718	5.57877	5.19474	30.0506	119.612
4.57464	4.27556	8.5783	1.99782	3.25083	2.30847	7.83712	18.3973	17.2286	10.4579	6.34998	5.38346	30.0336	117.836
4.79285	5.23253	10.884	2.23312	4.1076	2.62948	6.85991	17.0629	14.8236	10.6663	6.8296	5.77237	30.0402	116.329
4.73181	6.037	10.2954	2.23585	3.99257	3.00175	6.62619	17.4545	13.4401	11.2018	6.89951	5.67446	30.0341	114.571
4.22066	5.69093	8.92858	1.93394	3.85055	3.19138	6.02927	17.0794	14.5348	10.387	7.25493	5.1182	30.0379	112.83
3.89101	4.99725	6.70702	1.9086	3.23787	2.78865	6.44622	15.4309	13.1309	11.1549	7.33399	5.32267	30.0491	111.062
4.10229	3.75912	6.94763	2.04196	3.98882	3.44738	5.93392	16.4618	12.5394	12.9913	10.7307	5.87448	30.047	109.21
4.29503	3.96336	7.89088	2.01331	4.26779	3.41895	6.19797	17.1885	13.2236	12.37	11.5884	5.25687	30.0266	107.418
3.93043	3.99216	7.24203	2.07507	4.498	3.80895	6.09289	17.6383	12.793	12.1405	11.9639	6.27837	30.0231	105.821
3.43447	3.33953	7.63572	2.69717	4.45964	4.21757	6.50662	17.6309	11.3434	11.465	10.7122	6.61726	30.0456	103.989
3.18036	3.37883	7.49368	2.83741	4.79806	4.94303	5.277	17.6775	10.8004	11.4468	12.4451	6.00868	30.0625	102.33
3.15601	3.15997	5.44838	2.75016	5.67073	4.95098	4.79753	19.0868	10.9989	11.0527	15.7945	6.68286	30.0598	100.759
3.99725	3.26004	7.9037	2.54689	6.21101	4.66922	5.71795	19.2894	11.3848	11.4664	18.7295	5.66456	30.0519	98.9023
4.63074	4.82542	9.13163	2.57944	6.97214	5.11064	5.58391	16.0624	13.8959	11.8792	21.1047	5.29638	30.0554	97.1731
4.49935	4.43087	7.13876	2.94585	7.23299	5.69627	5.48597	15.9347	16.0595	11.1137	22.5305	7.45761	30.0666	95.2236
4.81334	4.6607	8.08789	3.33116	8.35014	5.77142	5.85129	20.2138	12.793	10.3726	25.7831	6.00774	30.0747	93.5135
4.8126	3.42135	7.01971	3.88948	8.25428	5.30777	5.30683	14.89	15.1563	11.1109	25.2123	6.36416	30.0601	91.6337
4.67048	3.47548	6.0254	3.70438	9.47732	5.11653	4.71337	16.0527	12.1638	13.0791	27.5509	5.8129	30.0419	89.8503
3.85618	2.49568	4.4849	3.37102	8.94617	5.12226	4.78781	16.0212	15.5157	14.064	24.5974	6.10323	30.0422	88.3418
4.30274	2.19096	5.71417	3.05099	9.10143	4.71475	5.25816	15.0726	11.7756	12.8641	25.6242	6.35882	30.044	86.4046
4.35311	2.28494	5.83964	3.72969	8.8135	5.47193	4.80114	13.6658	11.526	11.4345	25.9445	7.5831	30.0505	84.4617
3.69586	1.49666	5.49577	3.673	9.78613	5.98943	4.29139	12.1251	12.054	10.8766	28.6811	7.57919	30.0571	82.7082
3.59022	1.65719	4.98904	3.77042	10.8991	6.82624	4.06742	12.0658	10.3648	11.0828	32.2064	7.27536	30.0621	81.4348
3.55344	1.81123	4.33353	4.79983	9.80168	6.85481	4.23313	12.5161	12.2259	12.3889	26.364	7.79821	30.0728	79.7558
3.4103	2.09188	4.07681	6.0787	8.39273	6.82154	3.95988	12.4838	11.7557	12.58	28.9511	7.9002	30.0703	77.9624
3.03996	1.99505	4.59859	5.76837	9.4759	7.22229	3.91015	12.5883	8.88215	11.7096	24.7921	8.02879	30.054	75.9628
3.08455	1.42951	3.89797	5.1132	9.85417	6.46367	3.55893	12.6471	10.0246	10.9025	27.5941	7.84935	30.0477	73.9275
3.2472	1.33356	3.83308	4.3063	10.5209	5.68095	3.85836	12.1242	10.0303	10.8886	28.851	7.70956	30.0529	72.0428
3.20763	1.40384	2.84301	4.27348	10.7471	6.50614	3.60186	10.7057	8.54452	10.9215	28.7371	7.53736	30.0546	70.3246
3.35405	1.70403	2.75165	4.59506	10.8977	6.75569	3.43972	10.4565	8.57303	11.982	28.2418	7.78742	30.0494	68.3166
3.43712	2.06831	2.97332	4.41799	9.84781	6.43784	3.39333	10.6193	8.6654	11.9801	27.537	9.0492	30.0512	66.4728
3.87685	4.04924	3.24689	6.51037	12.0237	9.35663	4.1127	10.3903	9.1446	12.4793	35.4921	11.0777	30.0466	64.6618
3.69255	4.15196	4.77725	6.39491	12.9642	9.29871	4.11545	11.5055	8.91688	11.4665	38.9654	10.8206	30.0545	63.105
2.98831	3.56243	4.98563	5.51243	14.0606	8.23181	3.26151	9.99587	6.35426	11.9372	39.6881	10.935	30.0638	61.3012
3.2133	3.75197	6.02126	5.06804	15.4529	7.24009	3.1867	9.77171	5.80147	13.6181	33.4468	11.008	30.0644	59.3848
3.2399	4.7695	6.32381	5.13795	16.0125	8.30386	3.43614	10.212	6.44688	14.0845	39.6249	11.9138	30.0606	57.8949
3.27996	5.07816	6.77822	6.31789	14.0653	8.55607	3.62291	11.2115	6.82525	12.2321	33.7205	9.88614	30.0685	56.123
3.343	4.9715	5.86377	8.09689	12.9485	7.66965	3.72981	11.1138	6.48107	13.8241	30.0225	9.2239	30.079	48.5342
3.37136	5.61624	6.37485	8.64478	13.9594	8.22503	3.48183	10.8731	6.55875	12.799	34.2387	12.0338	30.0739	6.80423
3.45873	6.38864	5.93226	8.0388	14.6081	8.26657	3.30182	10.0144	6.47476	11.4964	34.5107	10.1708	30.0657	4.92917
3.32215	8.36458	5.56184	7.76573	15.7671	8.2134	3.09833	12.2851	6.10926	13.0722	35.1931	10.5415	30.0578	48.5031
3.27725	9.78789	5.28682	9.43844	19.1822	8.45907	3.20093	12.0488	6.25049	12.0305	34.8205	11.6102	30.0579	46.6166
3.32033	9.7477	5.63725	10.5725	20.1119	8.63567	3.00616	10.8568	6.49884	11.9786	34.8955	12.4395	30.054	44.8433
3.07766	8.84946	5.02781	8.99321	18.8653	7.50796	2.97719	11.4238	6.30276	12.9158	34.9406	10.4225	30.0411	42.9693
3.09641	9.97472	5.2125	9.46324	18.6543	8.4232	3.17889	11.2717	5.44447	13.1477	38.4867	10.4766	30.0335	41.2111
3.55212	9.78919	4.5871	8.64027	19.1462	9.65152	3.44617	10.3878	6.011	12.2992	31.2152	12.3812	30.0384	39.292
3.6206	9.93078	4.77042	7.49231	19.2701	10.4039	3.44109	10.8035	5.79092	11.3577	31.2347	12.4401	30.0572	37.3846
3.27434	9.98875	4.63906	8.09537	20.2876	11.1191	3.14161	11.0735	5.00765	10.379	33.085	10.8938	30.0504	35.6041
3.09783	10.3946	4.27298	9.75768	20.7741	10.3207	3.01522	13.192	4.97135	12.642	33.7022	11.5669	30.0395	33.9104
3.06355	10.8947	4.18796	11.6667	20.9997	9.20441	3.31553	13.4945	5.22403	11.5139	35.2655	11.7538	30.0456	32.1523
3.0271	10.0495	3.907	10.6452	20.2613	9.22791	3.41931	12.4202	4.91145	13.322	36.1997	12.3406	30.0525	30.5496
3.20205	10.4692	4.64938	13.0528	21.4178	9.45308	3.55028	11.3311	5.16757	10.056	35.6084	10.7559	30.0554	28.947
3.62208	13.124	5.207	14.5233	21.8297	10.42	3.70918	11.8521	5.4648	10.223	33.3915	10.7816	30.0618	27.1555
3.41391	14.4013	5.32883	15.2661	22.2506	11.8859	3.66986	11.8218	5.18065	9.5167	29.2093	10.2624	30.0689	25.3151
2.92809	15.3539	5.1503	14.4509	21.8811	11.578	3.57541	12.5917	4.87193	9.58906	28.9882	9.98048	30.056	23.0961
2.70306	13.9788	4.96675	12.7751	22.6992	10.4842	3.41001	12.3688	5.31171	10.9873	28.5491	9.77128	30.0452	21.2803
2.52593	14.3258	5.91876	13.1271	21.1296	12.565	3.18518	12.7698	4.95213	9.72861	29.5385	9.8768	30.0367	19.5233
2.44638	12.0383	5.67323	14.6293	21.8848	9.16124	3.25582	12.9514	5.20971	10.129	30.7666	9.45959	30.0512	17.5484
2.68299	11.5493	5.6767	14.5716	21.9503	12.1793	3.22271	12.8808	5.38532	9.90926	33.4013	10.415	30.0649	15.7278
2.75264	12.3961	5.66486	15.3096	23.7015	12.6482	2.75972	12.8659	4.99721	11.4199	32.4342	10.8141	30.0679	13.8462
2.91376	12.7209	5.2711	15.5716	24.248	11.6438	2.93757	11.9985	4.71525	11.1615	32.5846	10.6239	30.0534	12.0186
2.96691	11.9488	5.34286	14.8651	23.6409	10.7683	3.22166	12.0656	4.1687	8.55323	31.582	10.0886	30.0557	10.3449
2.96777	14.6333	5.68059	14.0365	29.3912	9.64055	3.26928	11.6937	4.44538	8.17283	35.3158	11.3427	30.062	8.70336
3.15805	14.29	5.33155	14.1278	29.8835	13.8721	3.28585	12.6334	4.36468	10.1315	32.2795	10.7285	30.0664	7.06101
3.14476	13.2695	6.61369	16.0004	28.8005	10.7221	3.26042	12.2382	4.40965	8.111	27.9939	10.8263	30.0729	5.11248
3.1765	14.1566	7.19008	15.9128	26.4049	12.1536	3.17322	12.781	4.68615	8.77186	28.9342	10.8091	30.0667	3.12787
3.06413	14.7836	6.92518	18.108	25.0322	12.3116	3.01212	13.355	4.40774	8.60474	27.8083	10.7888	30.0694	1.34358
2.94932	15.4574	6.78096	16.0963	25.2241	11.8936	3.33134	13.1778	4.12399	8.72611	30.6665	10.7656	30.0699	-0.0747118
2.75083	15.5108	6.35973	18.159	28.4526	12.0735	3.26514	12.9056	3.59908	7.96668	27.7186	10.3383	30.0814	-1.82938
2.72239	17.022	5.53112	17.599	29.0573	13.0768	3.26913	11.2767	3.78794	7.9495	31.6385	10.5152	30.0786	-3.52227
3.19454	18.0029	6.37256	18.4614	32.4409	14.5494	3.29449	10.2988	4.2303	8.98621	29.1423	10.2581	30.0733	-5.5658
3.30378	17.5635	7.15503	20.4025	29.9909	15.5935	3.40921	10.9093	4.60196	10.5288	29.783	10.9227	30.0761	-7.84352
3.47381	21.133	7.53928	19.9029	30.1268	18.7217	3.51299	12.3855	5.56518	10.2525	25.469	10.9443	30.0706	-9.5749
3.60742	17.4155	7.9194	20.1743	30.243	17.3122	3.63188	12.5287	5.98345	10.8252	24.8805	10.8431	30.0501	-11.6779
3.70324	17.7066	7.63353	24.6662	30.3392	16.5033	3.54639	11.8625	5.42451	9.82658	29.8438	12.5522	30.048	-13.2756
3.75036	17.9934	7.57065	22.2677	37.3419	16.0127	3.66425	9.91384	4.70455	8.61068	24.3503	10.4802	30.0492	-14.8658
3.65882	19.9923	7.47564	20.5858	36.0876	15.4258	3.45753	8.94566	4.83392	8.47547	22.5678	12.1734	30.0559	-16.8304
3.50411	20.3269	6.95134	25.5373	36.7357	16.6221	3.58718	9.24835	4.81583	9.08828	23.0928	10.4271	30.0572	-18.9008
3.23857	19.6293	6.39187	25.6776	34.3974	18.8797	3.53215	9.21916	4.98644	8.65703	18.8641	11.1948	30.0568	-20.6942
2.95081	19.2994	7.08252	24.9389	33.6374	19.2028	3.39019	9.13254	6.18577	8.49211	19.098	11.6522	30.0619	-22.3468
3.09108	22.3738	7.29483	22.8043	33.6557	15.8831	3.44497	8.65109	6.56839	8.85305	16.6096	10.314	30.0783	-24.2788
3.31492	21.2234	6.52195	23.6854	33.5003	15.9358	3.47437	8.29127	5.91543	7.961	14.7149	10.1418	30.0869	-26.4
3.16507	21.5215	6.09394	22.9226	37.5261	15.9803	3.3186	7.54735	5.7879	7.62875	16.1162	10.4301	30.0802	-28.2641
3.01415	20.2098	6.47079	22.3514	37.2767	16.0164	3.38229	7.58833	6.08545	6.69612	15.7545	10.4096	30.0653	-30.0882
2.91659	21.4574	7.12957	21.0692	30.6443	19.2193	3.12459	7.70222	5.57804	6.64073	12.0517	10.446	30.0752	-31.9443
2.70909	19.5187	6.4377	19.7255	32.2502	18.2518	3.36798	6.35216	5.77193	6.19093	11.1766	9.188	30.0808	-33.8742
3.12772	17.8181	5.95498	22.3024	35.1218	16.074	3.6533	6.13861	5.82303	5.63042	10.7633	8.91079	30.0807	-35.6603
3.05405	16.8154	6.15817	25.1737	34.8835	16.0759	3.57429	6.35192	4.88249	5.57807	11.2664	9.03911	30.0724	-37.5447
2.9705	18.059	6.55124	23.0035	36.261	16.0691	3.37528	7.32565	3.62353	6.10944	11.4272	9.12345	30.0709	-39.2833
3.02164	22.4011	7.26071	23.097	36.6738	18.4384	3.13472	7.43697	3.89317	5.91275	12.4495	8.5266	30.073	-41.1175
3.40084	25.3488	8.08899	23.1775	34.6951	18.8614	3.33449	7.05764	3.71228	6.54192	10.8597	8.97856	30.0692	-42.8084
3.24561	24.8251	7.88018	26.3964	28.9708	20.0534	3.32101	6.98556	4.52599	4.37833	9.73204	9.32261	30.0629	-45.055
2.99682	25.4128	7.99502	22.1753	29.5274	19.9539	3.20772	7.62868	6.43141	4.32182	11.0094	9.14546	30.0744	-46.7554
2.85762	23.9947	7.48293	23.3389	28.0848	18.5687	3.25119	7.75826	6.76325	5.18522	12.1534	9.17676	30.0881	-48.2356
3.03829	21.708	6.94565	23.3658	27.7473	19.7152	3.34063	7.21237	4.30385	6.31257	12.0966	9.61801	30.0947	-50.103
3.22645	21.2233	7.19773	23.379	32.6614	18.3285	3.47711	8.0111	4.44641	6.78888	9.24196	8.45369	30.0925	-51.9518
3.12787	22.1858	7.60603	23.487	26.345	18.0719	3.45237	7.42514	3.61457	5.89718	8.36259	7.8954	30.0719	-53.6809
3.47733	21.4065	8.6677	27.6328	24.3823	18.7446	3.3786	6.67225	4.23556	5.59354	7.30129	9.09107	30.0575	-55.4467
3.78824	21.3582	8.16068	26.595	24.5833	14.525	3.11581	6.01925	4.15152	5.29562	7.88849	8.84038	30.0476	-57.4404
3.70301	21.8755	7.40331	21.6881	25.0405	14.7955	2.88644	6.10034	3.93303	5.2805	7.81815	8.84865	30.0513	-59.3509
3.69734	21.6702	6.83155	20.8277	26.234	14.7846	3.25945	6.01794	5.03905	5.77547	8.59565	8.14848	30.0566	-61.1873
4.08328	21.0387	7.23511	19.1222	21.7953	11.8476	3.68245	6.05582	5.57779	5.74493	7.92229	7.91332	30.0643	-63.2475
3.80667	20.5397	7.43722	23.0886	19.8014	12.3416	3.64872	6.05554	5.56999	5.88891	7.39688	7.87012	30.0754	-65.0641
3.89798	21.1393	7.43864	22.9928	17.4546	11.1943	3.25551	6.49613	5.76324	5.36053	6.20524	8.34171	30.0902	-66.8375
3.81386	19.674	8.05277	22.8836	18.7337	12.1054	3.02627	5.90196	4.7513	5.53123	5.85072	8.27777	30.095	-68.6857
3.88796	21.7305	8.55034	22.7612	17.0867	11.2168	3.28385	6.55883	5.26183	5.12229	5.31832	7.58942	30.0728	-70.4474
4.31821	24.4741	8.4374	22.107	15.8107	11.951	3.58456	6.79798	5.15276	4.76164	5.65686	7.27599	30.0403	-72.3709
4.08327	24.0901	7.74384	23.9809	17.3235	10.629	3.6585	6.86672	5.30621	4.63888	6.06535	6.498	30.0186	-74.3571
4.35868	22.0544	10.1072	21.6969	16.4615	14.114	3.79619	6.81946	5.15364	4.41164	5.66929	8.35231	30.0259	-76.3002
4.41853	21.8668	7.2989	19.1095	17.2146	10.3385	4.08354	6.29364	5.04386	4.74843	6.18464	8.24834	30.0388	-77.9391
4.16242	22.5463	8.23868	21.9578	14.6415	10.8256	4.13099	6.13113	4.48294	4.90665	5.97389	7.85262	30.056	-79.7085
4.30208	22.7388	8.70215	21.7606	13.6245	11.2677	3.72522	6.0589	4.78428	5.01249	6.12285	7.79719	30.0638	-81.089
4.20898	21.691	9.08668	19.3012	12.4559	11.0112	3.49342	6.26355	4.41416	4.55457	4.8795	7.39008	30.0804	-82.6773
4.23	22.3214	9.625	19.5496	9.98157	12.1528	3.5497	6.16453	4.35678	5.07233	4.09736	7.22867	30.0776	-84.4872
4.01833	20.4442	9.8008	19.3505	17.1478	11.6525	3.65223	6.04772	5.0158	4.93032	4.22455	7.7383	30.0539	-86.5454
4.02235	20.1538	10.3553	19.802	11.8186	10.4923	3.62531	5.54682	6.13947	4.79558	4.9276	8.17623	30.0204	-88.4552
3.98062	22.0245	13.2621	24.6155	11.8325	9.56535	3.48929	5.61759	6.20059	4.12432	4.58018	7.91112	29.9965	-90.5664
5.13065	21.3057	14.1555	24.3789	8.02385	10.9209	3.73052	5.82222	5.12063	3.74255	4.42728	7.63399	29.9979	-92.3883
4.88613	22.5456	14.4578	22.6083	6.90665	11.0439	4.04863	6.33638	6.2197	3.89442	4.25562	8.11225	29.9919	-94.0692
5.45572	23.4835	14.5738	18.6836	7.26952	10.5406	4.02225	6.11207	6.89173	3.37277	4.37404	7.68219	29.9971	-96.0272
4.76531	22.5921	14.2145	16.8518	7.07181	8.5723	3.64328	5.83207	6.92234	3.59169	4.18641	7.43824	30.0093	-97.7172
5.209	20.3902	14.5724	20.1044	7.76241	9.02	3.60814	5.70349	7.2812	3.29785	4.14267	8.20913	30.0252	-99.5129
5.34579	19.1046	12.8575	17.9105	6.60222	10.3044	3.73865	6.42223	9.57652	3.3487	3.79008	7.04895	30.0466	-100.945
6.09622	21.2786	13.5699	19.4976	6.25441	9.13768	3.8042	7.67237	9.62387	3.01521	3.73266	6.21066	30.0643	-102.654
5.9864	20.3298	12.3965	17.6952	6.19297	9.26823	3.78095	7.37826	9.29127	2.96208	3.77396	6.59693	30.0748	-104.229
5.93843	21.2309	14.2713	17.5918	5.80992	7.02327	4.11064	5.84341	8.27139	2.67636	3.83991	8.59652	30.0838	-106.204
6.45252	23.9395	13.3517	15.2428	5.42449	6.7539	4.62802	5.67342	7.45204	2.28225	3.71976	8.24707	30.0877	-108.019
6.77985	23.1697	12.9969	14.8505	5.51484	6.88854	4.88791	7.23916	7.27339	2.22377	3.20718	8.5028	30.0607	-109.957
7.02497	22.3939	12.955	14.7059	5.57175	7.00455	4.56042	7.51792	9.53992	2.20845	3.18919	7.16355	30.0377	-111.554
6.31644	22.5934	11.3947	14.3727	4.99559	8.19154	4.49447	6.81769	9.74633	2.20428	3.06358	6.68143	30.0269	-113.322
6.58203	21.7198	12.6671	12.7515	5.13661	9.99212	4.21237	5.90785	9.00516	2.14355	3.13067	6.53561	30.025	-115.259
6.70033	21.8537	13.4027	13.0533	4.77154	9.65569	3.71024	7.07742	9.60937	2.35787	2.92357	7.0398	30.0209	-117.2
6.81897	23.8388	13.8073	13.9035	4.80399	9.24128	4.01358	8.64596	10.1011	2.37753	3.26234	6.41304	30.0174	-119.248
7.34687	24.2694	14.3385	16.0714	5.21907	8.48974	4.98176	10.504	10.2089	2.37418	3.58082	5.65259	30.0099	-121.108
7.90386	19.8867	13.834	14.1363	4.91254	8.54712	5.33311	10.3901	10.3538	2.43309	3.15628	5.95539	30.0005	-122.956
7.0297	21.8502	13.1505	13.3035	4.72453	8.377	5.26433	10.0941	9.56761	2.08317	2.82982	5.9066	29.9931	-124.967
7.2939	21.9182	14.0468	10.6243	4.13245	7.81571	4.8694	9.52987	9.34917	1.9596	2.77521	6.23305	29.9961	-124.722
6.82402	20.9912	17.0523	11.3123	4.53546	8.5434	4.7796	10.179	10.7726	2.07891	2.6027	5.97507	30.0082	-126.214
8.03361	22.1071	15.0946	13.7154	4.49312	8.5241	5.9697	10.71	11.6519	2.23522	2.78671	5.71142	30.0091	-128.355
8.5156	23.7509	17.8366	14.3527	5.11003	9.10345	6.31251	12.1322	10.7293	2.31733	3.59971	6.11858	30.0101	-131.448
8.05167	23.4404	14.6232	14.6069	5.361	10.046	6.75999	12.427	14.6809	2.52477	3.66216	6.16946	30.004	-133.735
8.49322	23.604	15.2156	14.7336	5.10482	10.0328	6.93151	13.249	15.5599	2.64967	2.94489	6.09	29.9946	-135.762
7.98917	20.8896	17.274	14.332	5.25792	9.04847	5.87246	13.0299	13.7188	2.5902	2.91527	5.59657	29.9862	-137.483
8.10069	20.7553	17.8048	13.8778	5.28976	7.98044	5.9819	13.485	16.084	2.45423	3.15238	5.03168	29.9846	-139.136
8.81968	20.6241	18.0464	15.3108	4.68016	7.31459	5.92784	13.9613	13.8867	2.49815	3.13723	5.5167	29.9927	-141.062
8.02163	20.4967	15.8365	15.9742	4.46834	6.72139	5.81547	16.4184	14.7278	2.64008	3.37055	5.8943	30.0133	-142.837
8.42366	24.6236	14.8755	13.9084	5.71017	8.3995	6.28557	16.4569	15.6922	2.94669	4.05432	6.06441	30.0336	-144.838
9.20531	24.121	15.036	14.1469	5.99594	9.10324	6.78103	17.2128	16.5376	2.95134	4.19623	5.86518	30.0407	-146.634
7.97341	23.0012	16.6967	12.5488	5.42497	8.01102	7.06551	20.388	17.1342	2.92674	3.90164	6.53628	30.0306	-148.613
8.76784	21.3048	17.2266	12.381	4.3951	8.85549	6.81588	19.6813	17.3722	2.72	3.12845	7.0709	30.0184	-150.166
8.98093	20.3551	15.5648	12.6745	4.23394	7.26774	7.57205	20.314	18.4861	2.98154	3.04473	7.22756	30.0275	-151.862
8.87018	19.6649	17.1156	14.3723	4.77818	6.56747	8.15397	21.1878	17.4068	2.95709	2.98027	6.31032	30.0277	-153.674
9.95474	19.3308	17.5051	14.6968	4.25111	5.44662	7.19341	21.1455	17.8791	2.91488	2.52121	5.83252	30.0223	-155.898
9.5981	19.3159	16.4538	14.4454	4.26936	5.72343	7.9123	19.9271	21.5415	2.75534	3.02854	5.27967	30.0143	-157.533
9.57791	17.4004	14.6611	12.3827	4.51545	6.06782	8.03218	19.308	19.3346	2.7815	3.36619	5.08519	30.0026	-159.313
9.30549	18.5634	14.5713	13.3932	4.72509	6.57976	8.4766	17.205	21.3287	2.76064	3.31286	4.97095	30.0009	-161.223
9.40858	18.6813	18.7644	14.1766	4.43076	5.98033	8.46327	18.4944	22.3874	2.8736	2.90768	4.57886	30.0031	-163.235
8.37284	18.9729	16.3092	14.6099	4.33963	6.35665	7.09335	19.6805	21.354	3.22218	2.81887	5.38218	30.0077	-164.942
9.4253	18.8031	16.2782	12.6115	4.33161	5.94408	7.56048	19.6386	22.3065	3.26174	3.05595	5.21063	30.0129	-166.592
8.95469	17.9855	14.1508	12.0306	4.12548	5.85826	8.64217	21.9675	22.3558	3.89929	3.11821	5.57128	30.0334	-168.4
9.15139	18.741	16.1786	11.9031	4.44665	5.78738	8.41362	24.1493	19.8485	4.14847	3.55014	5.70058	30.0389	-170.102
9.00367	18.3132	13.4388	12.2806	4.15267	5.82874	8.61082	24.5423	19.4699	4.15411	3.467	6.09004	30.036	-171.467
9.5997	19.6943	15.0022	11.3228	4.37909	6.14679	8.61817	26.8285	23.4393	3.98792	3.53808	6.24732	30.034	-172.708
8.88968	19.7809	16.2137	11.7561	4.43163	6.44769	9.85045	27.823	22.8962	4.47695	3.46322	6.19998	30.0227	-174.69
10.3724	19.2836	16.94	10.8823	3.72092	6.39876	9.77125	31.9166	25.7747	4.76486	3.4151	6.22501	30.0178	-176.714
10.5088	23.3144	15.9964	10.6803	4.43805	6.50803	9.20087	29.9151	22.7482	5.14602	3.88752	5.61215	30.0136	-144.884
9.8718	22.2346	13.2858	10.4392	13.1559	7.20374	10.1981	30.6208	23.8712	5.36575	4.02479	6.22247	30.0178	-0.942889

[truncated: 31 more sheets: P21, P26, P27, P30, P34, P35, P36, P38, P39, P40, P41, P02, P06, P07, P09, P12, P13, P14, P16, P19 …]
