# Supplementary material for: Studies on the hysteresis of trunk muscles—Muscular specificities must be taken into account
Source: PLoS One. 2024 Dec 17;19(12):e0315813. doi: 10.1371/journal.pone.0315813 (PMC11651586; doi:10.1371/journal.pone.0315813)
Supplement: S8 Data — (XLSM) [file pone.0315813.s014.xlsm]

## Sheet: P01
ra l	oi l	oe l	ico l	mf l	es l	ra l	oi l	oe l	ico l	mf l	es l	Kippung	Rotation
18.8433	41.7925	41.2207	11.5454	18.7594	10.1636	21.7114	26.2222	25.9281	6.40467	3.70925	3.61786	30.0037	0.963833
18.396	50.8433	34.3446	9.96911	15.9654	4.06107	20.6925	26.5921	25.3556	7.2783	3.93659	3.55336	30.0168	-143.085
19.6605	43.6892	46.4486	12.9565	5.19562	4.39668	19.7225	29.0577	21.8942	7.69781	4.548	3.69347	30.0482	-176.119
18.9674	44.0215	39.6192	11.1377	4.91626	4.1034	16.9648	28.7005	25.4728	7.03062	4.04457	3.16302	30.0786	-174.156
16.77	42.4479	45.7805	12.0498	4.23601	3.90086	17.6144	24.2203	23.0641	6.1399	3.50581	2.94056	30.0828	-172.37
18.2432	46.9705	37.5712	12.2447	4.68432	3.94906	16.5629	22.3014	21.5924	5.9116	3.41894	2.95214	30.0822	-170.719
18.2037	45.7753	35.4064	11.6387	4.66911	4.19597	17.8643	26.816	22.2233	7.22052	3.84587	3.25747	30.0615	-169.153
15.7895	41.12	35.8473	10.6682	4.27782	3.85176	17.3536	29.5265	24.2119	6.05184	4.01386	3.39425	30.0501	-167.355
12.7677	41.6185	33.3406	9.10087	4.45003	4.23461	17.1805	25.6345	24.6137	7.28822	3.83517	3.34424	30.044	-165.576
12.8678	46.0545	36.4797	10.5148	4.47558	4.89025	15.0093	18.9271	22.5178	5.18087	3.46238	2.9725	30.0498	-163.877
14.0463	42.885	33.9718	10.7743	4.56736	4.90156	14.6576	18.4113	22.4464	4.68532	3.24986	2.6035	30.0578	-162.385
16.36	39.7928	38.742	11.0528	4.10218	4.26318	15.3052	18.1755	22.5364	4.76552	3.07142	2.55577	30.0546	-160.572
14.1777	42.499	38.9978	11.0855	4.95707	4.395	12.3302	21.8195	22.2769	5.13086	3.38709	2.54837	30.0516	-158.781
16.0848	42.9303	34.3507	11.3989	4.89514	4.62853	13.6894	20.8124	21.124	4.54346	3.18199	2.64803	30.0396	-157.084
12.8711	46.5748	27.5738	10.2745	4.28561	4.55776	12.9025	20.9962	20.8086	5.16137	2.91746	2.91545	30.0372	-155.503
11.5736	46.701	33.4125	9.38227	4.06673	4.71844	11.7624	19.2322	19.6458	5.49382	3.30317	3.61325	30.0523	-154.049
10.9486	46.8088	30.6398	10.4978	4.29236	5.36238	12.0086	18.7622	18.1207	5.97635	3.55959	3.87245	30.0636	-152.336
12.3575	46.8983	34.9207	10.5612	4.97248	5.14796	10.2516	15.3815	20.3534	4.55346	3.76124	3.69343	30.0619	-150.112
14.745	43.5218	39.1939	10.8667	6.02135	4.26316	9.6055	18.1076	16.8153	4.15104	3.61248	2.71254	30.0625	-147.864
15.1554	49.6578	37.8899	11.2506	5.88541	4.20891	9.89086	18.3168	15.9658	4.61842	3.40101	2.9526	30.0827	-146.074
12.2832	47.6444	34.7274	11.4863	5.6848	4.87977	9.32568	16.976	15.7085	4.40822	3.28749	3.08519	30.0917	-144.282
13.356	53.4474	35.7793	11.7144	5.0927	4.73515	10.2068	16.6353	16.3069	3.38623	3.33904	2.86686	30.0931	-142.853
13.2661	50.297	29.9166	10.7158	4.50397	4.70318	10.2333	16.5357	17.0413	3.04934	3.034	2.96548	30.0677	-141.449
12.9375	42.354	36.3805	10.8081	4.27718	5.51533	9.21711	18.1379	14.7098	2.9807	3.21538	3.02198	30.0455	-139.587
10.178	39.9104	32.3946	10.5231	5.21367	5.77356	7.61462	18.8539	15.5527	2.58811	4.1025	3.9838	30.0547	-137.767
12.0736	40.5091	33.5779	9.49707	5.37652	5.72164	7.20053	18.4056	15.2451	2.83124	4.03	4.24414	30.079	-135.958
11.5281	40.5271	27.6209	10.7736	4.77409	5.83025	6.37627	14.7933	15.0079	2.56777	3.23077	3.29753	30.0702	-133.926
10.6559	50.4573	27.8765	10.8201	4.76134	6.0514	5.19798	14.013	15.7644	3.08117	3.24926	3.0252	30.0478	-131.906
10.1148	48.4466	26.3735	10.8687	5.03979	5.87245	5.40097	11.7627	15.7043	2.88392	3.4715	2.82359	30.0561	-130.018
9.05756	49.6243	29.0728	9.82411	5.31236	5.22281	5.27036	12.0197	13.2496	2.30421	3.88499	2.76331	30.081	-128.422
8.8925	51.0382	29.3077	10.3061	6.22722	6.49131	5.88651	11.9311	13.6477	2.08326	4.48153	2.83116	30.082	-126.845
9.51276	54.673	27.8332	11.3377	7.49372	7.22869	5.62735	11.9175	12.5081	2.34969	4.62653	3.08189	30.0577	-125.1
9.27247	53.7896	24.7146	10.6807	7.2645	8.2305	5.49535	9.78547	10.1102	2.4942	4.43213	3.43049	30.052	-123.115
9.24354	48.9212	26.615	10.7063	6.72068	7.26766	4.62038	8.53266	9.40111	2.28654	4.23915	3.37415	30.0691	-121.449
9.40013	49.9292	25.0052	11.548	6.83227	6.85707	5.05011	8.95284	9.86858	2.23018	4.29804	3.31568	30.0843	-119.528
8.89234	46.9927	22.7658	11.1924	6.48688	6.70616	5.25639	8.98596	10.0631	2.2949	3.86857	3.05175	30.1008	-117.71
7.80376	39.7582	19.3502	10.4658	6.83649	7.04964	5.18629	8.47177	10.9101	2.43765	3.72473	3.3338	30.1007	-116.667
7.82531	43.8842	20.1215	10.5637	6.08995	9.18516	4.6684	5.81597	10.3005	2.48516	3.17463	3.27493	30.0897	-114.982
8.33368	41.6855	21.7178	11.1204	6.49997	10.3589	4.30505	5.92364	8.34551	2.56171	3.40668	3.24792	30.0956	-112.904
8.39208	46.105	20.2252	10.4708	7.38814	10.939	4.28307	6.68291	8.88975	2.81272	3.57904	3.22202	30.1006	-110.635
7.38344	47.3378	16.7893	10.6271	8.30911	11.2235	4.30904	7.66088	8.45716	2.59484	4.20444	3.55812	30.0922	-108.959
6.46793	42.8773	16.5248	11.2733	8.27016	10.9252	4.10051	7.54692	8.1559	2.52967	3.92249	3.35041	30.1001	-107.145
5.95734	42.719	16.4795	12.0892	8.3206	10.3573	4.3463	8.1747	10.244	3.02974	3.82639	2.66616	30.1203	-105.627
6.11296	45.8959	16.0192	13.0088	9.08112	9.90655	4.50533	7.98964	10.0328	3.18711	3.79959	2.58656	30.1239	-103.917
6.40799	47.6348	16.1951	12.9198	11.2848	10.2174	4.91092	8.81876	9.82732	3.34007	3.97269	3.12328	30.1226	-101.962
6.13769	49.2679	16.3991	12.4898	11.8784	10.0144	4.2886	7.60106	9.70764	2.81844	3.84366	3.22675	30.1077	-100.38
5.69403	46.5904	18.9585	12.9292	13.1161	11.3115	3.54512	5.93502	8.72711	2.72936	3.54164	3.70741	30.0936	-99.5502
6.23604	47.9691	19.6046	12.3883	14.75	11.6464	3.66549	6.28034	7.42453	2.50722	3.95772	3.71527	30.0846	-92.7229
6.12497	46.1664	21.1515	12.1983	16.9243	11.5803	3.71315	7.08713	7.6663	2.2723	4.69007	4.15701	30.0681	-90.4546
5.53331	48.8649	17.3558	12.3545	20.3371	12.1301	3.85643	7.04565	9.26122	2.77346	4.74904	4.86318	30.0446	-90.9891
4.90531	46.0452	17.8087	13.6275	21.6343	15.1488	3.32498	5.67829	10.5202	2.82178	4.6837	4.56595	30.042	-91.3174
4.5517	42.4591	16.8087	13.1068	22.8863	15.2714	3.19286	4.82222	9.77525	2.8186	4.46367	3.86104	30.0491	-89.6171
3.83214	42.3127	12.899	11.0898	24.8033	13.4497	2.83153	3.97281	7.63728	2.64728	4.62117	5.02919	30.06	-87.9081
3.84647	40.4692	15.1458	11.2082	24.2247	13.4002	2.46409	3.74397	6.62949	2.63565	4.30888	5.42738	30.0755	-86.1076
4.04815	36.9824	17.1979	13.3306	29.8835	13.839	2.58194	3.23242	5.652	2.67222	4.4678	6.16235	30.0797	-84.197
4.5645	40.0145	17.2798	13.0911	28.1452	14.1071	3.23307	4.60687	6.48725	2.85232	5.30877	7.4625	30.0699	-82.7235
4.17702	38.4357	13.5656	13.213	23.1931	19.2578	3.21627	4.19458	6.96132	2.8273	5.13618	8.93431	30.0581	-81.0774
3.83474	39.4932	12.42	12.3571	33.579	15.0796	2.94231	3.64674	6.82769	2.78428	5.05969	9.71994	30.041	-79.0011
4.04255	39.92	13.2042	13.1888	26.2594	16.6924	2.35301	3.08279	5.77524	2.49952	4.55671	9.40419	30.0361	-76.8111
3.60974	35.7672	13.1692	13.1981	25.9849	17.5871	2.1863	3.62857	5.94461	2.55534	4.41032	9.87681	30.0504	-75.1149
2.8032	32.1302	10.4533	12.4096	26.8948	20.576	2.22571	3.59839	6.37156	2.35273	4.47863	9.83844	30.0646	-73.6525
3.3637	36.2416	9.38834	13.2663	31.37	21.2956	2.30279	3.73744	5.77951	1.91005	4.78337	9.94602	30.0774	-72.09
3.30133	35.3627	9.0161	13.4796	33.9054	17.1579	2.37641	4.06855	4.83368	2.18813	5.48389	11.4635	30.0796	-70.0402
3.4059	31.906	10.6454	13.8097	37.5972	17.4186	2.60327	4.45939	4.51846	2.50145	6.13451	12.2978	30.0698	-68.1759
3.36261	38.1283	12.2411	13.2591	41.2356	16.9591	2.61358	4.94095	5.90806	3.1135	6.25498	11.7356	30.0607	-66.2227
2.71679	31.8876	11.2825	13.0313	41.324	17.839	2.02593	5.61166	6.24004	3.00238	6.36414	10.3367	30.0605	-64.3688
2.39695	32.0754	10.2883	12.9517	41.2102	23.3862	1.94239	5.43518	6.41998	2.97848	6.53072	11.3056	30.0369	-62.3965
2.55381	29.2514	9.13157	12.0908	42.0663	26.2901	2.01593	4.70948	6.04714	3.00402	7.3057	12.2278	30.0164	-60.49
2.39866	28.018	8.18937	11.7833	41.4642	27.5227	2.05392	4.49797	6.02594	2.96367	7.72446	12.9497	30.0129	-58.7086
2.63054	30.746	8.20889	13.5377	38.2235	25.6879	2.15503	5.04046	5.78103	2.98555	6.70888	13.9386	30.0099	-56.9148
3.23293	30.3887	8.10659	12.6784	39.0358	24.0716	2.169	5.61066	5.76169	3.00856	6.90583	12.6989	29.9941	-55.0954
3.08402	26.5	8.85891	11.3907	45.9491	23.7452	2.1025	5.4089	5.53058	3.03709	7.44581	12.8352	29.9882	-53.3452
2.32957	23.3482	8.58101	10.7527	46.5351	18.9359	1.88497	4.77124	4.5767	2.88321	7.40808	13.3535	29.9992	-51.7119
2.09199	19.5806	6.8347	10.3467	44.447	20.147	1.74663	4.32161	4.20006	2.90529	8.50525	13.7975	30.0117	-50.1746
1.95055	20.1321	5.52796	10.0833	53.5738	22.5491	1.85527	4.30605	4.13611	2.70933	9.30449	12.365	30.0161	-48.5058
2.11563	19.3263	5.10291	9.85483	51.7178	22.6846	1.8937	4.53477	4.69795	2.67306	9.51232	14.001	30.0035	-46.2599
2.32768	19.8967	5.44882	10.7393	48.4925	22.7069	1.90595	5.90363	4.89971	3.38035	9.14177	15.7468	29.9922	-44.3033
2.86199	19.8345	6.33309	11.7018	45.0796	26.4795	2.41623	7.21425	4.68084	3.88387	19.6973	18.0331	30.0101	-42.5049
2.93817	19.8511	6.65906	11.7592	45.0859	27.1636	2.4491	7.19875	5.28812	4.07116	20.7077	16.1594	30.0265	-40.9127
2.03834	18.3182	6.26126	13.0194	45.1998	25.8478	1.7947	6.08798	6.06723	3.75037	14.9579	15.1095	30.0265	-38.8034
1.98867	17.0711	6.32298	12.6703	52.6101	26.1112	1.87074	7.0241	7.06441	4.57883	18.8956	14.9671	30.0064	-36.9624
2.23583	16.3465	6.94298	11.8268	51.0886	27.8413	1.83917	8.69165	7.6824	5.02615	20.308	17.1042	29.9985	-34.9252
2.24055	15.9896	8.26636	11.2831	50.6821	28.2254	2.10376	9.99825	8.53232	4.48987	19.6869	18.1687	29.9945	-33.0732
2.31103	15.8478	8.60627	10.4846	54.1403	23.721	2.28738	11.0431	8.62398	4.24209	21.8248	17.7098	29.9889	-31.3484
2.62386	15.3209	9.56978	10.2814	50.5975	28.6759	2.5516	11.8352	5.71105	5.35994	21.2039	19.4419	29.9839	-29.8612
2.56859	13.9287	8.00622	10.7427	49.2614	23.4957	2.55628	11.7846	9.34664	5.72414	22.4732	18.7806	29.9751	-27.8012
2.17667	13.8227	7.21813	10.6449	48.442	28.0275	2.19362	13.2768	8.87429	5.01287	25.3575	19.2473	29.9899	-25.9614
2.0848	14.0874	8.36337	10.5215	53.4476	23.2012	2.11348	11.4134	7.16982	4.81479	29.0864	23.6864	29.9916	-24.2185
2.00214	14.5519	7.52289	10.2559	50.5699	27.4058	2.06592	10.7321	5.57198	4.59065	32.8948	25.4397	29.9989	-22.1976
1.93772	12.9556	7.69782	10.1178	49.6666	27.3443	2.02126	10.9237	5.64536	4.67348	33.4023	24.322	30.0109	-20.1654
2.54929	11.3462	8.66385	10.3938	44.1905	27.4757	2.31514	11.9634	5.98796	4.71827	34.2253	23.4407	30.019	-18.2491
2.66277	12.4662	7.47473	9.76258	47.43	25.9567	2.40446	16.0575	6.9696	4.52511	32.7086	21.1571	30.0116	-16.4487
2.60893	13.9375	8.02573	10.501	51.3374	25.4974	2.27536	14.9547	6.78723	4.42647	35.1438	24.3781	29.9962	-14.2685
2.08527	13.9547	8.31051	10.1528	50.4335	24.684	1.87442	12.3635	7.07336	4.64931	42.3052	26.0673	30.001	-12.376
2.16892	15.318	9.33491	9.06688	42.4115	20.8448	1.89592	12.5248	7.38738	5.08178	42.235	27.0886	30.0098	-10.6555
2.17492	17.5375	9.72276	10.0686	50.1791	23.0812	1.67351	15.4033	8.34792	5.05078	40.8281	25.7409	30.0055	-8.74988
2.19068	18.0317	9.74919	8.12452	49.3948	25.1652	1.84665	14.8884	8.85208	5.50357	39.6931	29.6561	30.0026	-7.09638
2.59583	14.4588	9.05464	10.4599	41.7026	20.8132	2.22322	13.9233	7.83345	5.43802	42.0476	28.8292	30.0081	-5.49127
2.56057	12.2433	8.56315	11.1615	44.8056	20.5021	2.28286	13.7168	7.16163	5.7664	38.793	30.5294	30.023	-3.30905
1.91671	10.6421	6.11623	10.3373	39.854	24.2567	2.02347	13.7177	6.29349	5.81927	42.9659	27.8842	30.0335	-1.33869
1.74357	10.5602	5.80858	9.31932	48.6035	24.0838	1.90487	15.3358	5.78347	6.2422	44.0119	28.1909	30.0247	0.373201
1.76265	10.2498	6.22583	8.79857	42.6763	21.6214	1.69114	14.8795	4.90887	6.40136	44.5628	28.4813	30.017	1.79947
2.00419	11.1609	7.02478	7.71637	39.3429	19.6614	1.99604	16.4227	5.67225	7.26238	50.6764	31.1714	30.018	3.51219
2.29547	12.1519	7.74089	9.14748	31.8294	16.9807	2.33183	15.4162	6.06998	6.51524	51.4579	30.6097	30.0145	5.49354
2.73198	9.77561	8.78647	7.6798	33.2387	19.245	2.50761	18.0754	6.66364	5.65286	48.0013	29.1108	30.0159	7.39392
2.7751	10.075	8.34806	7.5315	37.5623	18.0369	2.50714	19.9992	5.98872	6.21015	51.7006	31.6185	30.0135	9.21946
2.35268	9.84701	7.03199	9.28612	38.1572	18.4493	2.08116	19.3544	5.62745	6.61668	52.9613	31.0904	30.0045	11.0412
2.37389	9.97784	7.13593	10.1995	35.9294	16.3235	1.93128	17.2998	5.39863	7.55663	49.7923	30.6742	29.9972	12.8184
2.28621	8.31517	6.31981	8.53672	40.8272	17.1613	1.99185	17.0964	6.20127	7.47178	52.3077	29.0665	29.992	14.3387
2.28661	7.66287	5.38958	8.95112	33.7771	15.6552	1.98035	17.4156	5.86772	8.14604	54.2573	33.4682	29.995	15.9162
2.42266	8.7013	7.4083	9.42281	31.8991	14.7705	2.24776	21.1476	6.71703	7.94235	57.6057	35.2118	29.9955	17.8389
2.26643	8.15262	7.31486	8.70942	24.9788	16.0862	2.24716	23.9679	7.25492	7.87425	52.5243	34.3751	29.9937	19.9577
2.1456	7.838	8.28599	8.44142	25.0226	13.3776	1.94596	26.8306	8.02322	7.57179	52.3182	31.5754	29.9842	21.7067
1.93377	7.41226	7.07959	7.25215	23.0683	11.5743	1.99041	27.7091	6.68852	8.82577	49.9188	31.0493	29.9853	23.6011
1.93321	7.06591	7.66542	6.8995	24.449	10.5026	2.64229	31.724	6.26478	9.47031	46.9922	28.5586	29.9975	25.5008
1.83144	6.70725	7.0966	7.33637	32.2289	13.4103	2.81292	28.1478	7.2556	9.49331	51.8709	32.7528	30.0111	27.0482
1.7947	7.68034	8.47235	8.03222	30.1285	13.1908	2.32545	27.5717	7.85631	8.70577	54.6369	30.5537	30.0123	28.7187
2.24144	8.32634	9.48602	7.79913	19.9752	11.6534	2.75077	22.0002	8.45861	9.2964	49.554	30.5228	30.0079	30.6179
2.64039	8.11848	9.14687	7.25711	18.6213	9.61163	2.97514	26.7913	6.70546	8.97092	49.6559	30.4692	30.0039	32.3266
2.54378	7.89346	9.61393	6.65046	17.8895	8.89237	2.77436	27.8744	7.65457	8.89004	59.759	33.8428	30.0117	33.9804
2.26746	7.56621	8.60814	6.47377	17.2242	8.35081	2.68912	27.0914	7.34165	9.25557	49.7257	29.4196	30.0225	35.4742
2.14347	6.81083	8.13283	6.65174	17.0886	8.65662	2.51413	29.1386	7.28574	9.79518	61.0275	32.047	30.0268	37.4681
2.28322	6.95187	8.89691	6.11588	15.6886	8.16567	2.51258	30.3813	7.06081	10.7311	49.6134	31.4566	30.0083	39.2057
2.30554	7.60269	10.8331	5.6388	15.0751	8.0462	2.73145	29.9304	7.07336	10.1404	49.4877	34.7688	29.9877	40.9558
2.32995	8.37047	11.2363	5.14445	12.5535	8.12363	2.93759	27.6538	7.57474	10.305	49.3153	34.4095	29.986	43.1095
2.55305	8.22729	9.94436	5.67475	12.3753	7.48814	2.97025	29.4624	7.81072	10.8902	57.3216	28.1755	29.9892	45.0959
2.48797	6.85241	8.4505	5.4507	12.1513	6.3077	2.79665	34.5136	7.91141	10.4267	45.7273	30.3844	29.9853	47.0591
3.04278	6.75309	7.57291	5.4324	12.2962	5.47315	2.96474	36.3965	7.56462	10.5954	49.2689	29.0505	29.985	48.8308
2.84451	6.8389	6.72682	7.07084	11.5846	6.88835	2.87579	35.68	8.47899	9.70574	49.4415	28.3429	29.9898	50.8307
2.64214	6.85446	7.38953	7.74377	12.762	7.01475	3.20997	37.3107	9.18309	9.66178	52.8962	33.0438	30.0098	52.5021
2.44391	6.40507	9.28984	7.04906	13.2881	6.45977	3.4135	34.592	8.8813	10.6298	55.2326	32.8418	30.0309	54.1903
2.77032	6.29477	9.3598	6.80746	13.1816	6.03431	3.59501	37.1741	8.64883	11.0194	55.5611	31.7124	30.0423	55.8553
2.8708	6.81158	8.37788	6.08517	11.7038	4.91671	3.4609	39.9551	10.2786	10.9569	42.8207	26.8086	30.0367	57.9623
2.63639	6.77837	9.83718	6.11354	10.4958	4.49025	3.26133	43.3666	11.2941	10.8998	40.4308	25.6243	30.0351	59.5524
2.94942	6.80101	10.3618	6.87169	9.40666	3.75384	3.37667	45.5659	12.0878	11.2922	39.7138	26.4932	30.0301	61.3966
3.01234	6.19194	9.20771	6.18733	10.3085	4.31223	3.62667	44.9584	11.7656	11.7454	41.382	22.1804	30.0216	63.322
3.09823	6.10087	9.51586	5.23279	10.8788	4.16766	3.91747	45.7792	9.85736	11.536	42.7684	21.9493	30.0067	65.2183
3.03482	6.27515	10.4586	4.8885	10.1905	4.55965	3.97216	44.4268	9.97848	11.6138	42.4145	22.6736	30.0143	67.1535
3.81982	7.03118	11.0029	5.88721	7.61055	4.65204	4.3495	42.2676	11.2142	10.6365	36.6562	22.5532	30.0257	68.9176
3.70994	7.52188	10.1545	6.0758	7.51572	4.32478	4.66584	42.3691	10.5976	11.7224	33.6061	21.9823	30.0212	70.8095
3.69234	7.49705	10.4693	6.14423	7.71387	3.69342	4.95355	44.6762	9.9292	11.8821	31.0137	19.6747	30.0113	72.3641
4.12334	8.24453	12.7878	5.76275	7.60716	3.71533	5.81158	46.9235	12.1923	12.0289	30.6477	19.8205	30.0086	74.1983
4.34523	8.04536	14.7974	5.52032	6.45596	3.79243	5.93939	46.786	15.5537	12.099	27.5098	25.9481	29.9992	75.9496
4.1302	7.95564	14.8418	5.48844	6.4573	3.70481	7.25623	47.4271	15.6822	12.1646	26.7137	24.9857	29.9906	77.8999
3.65478	7.76802	13.2649	5.21826	6.1068	3.68531	6.86856	54.6418	13.1368	12.2257	24.752	18.9599	29.9892	79.7913
4.26238	7.78528	13.7375	4.72606	6.53553	4.68379	8.67645	54.029	13.9193	12.2821	26.9252	18.2916	29.9911	81.6657
4.72585	7.33569	17.4232	5.47521	6.78417	4.78838	8.42582	48.6287	14.1209	12.9906	31.5746	19.5356	29.99	83.3895
4.67188	8.28043	17.1938	5.5543	5.93807	4.50955	8.80151	47.4372	13.536	13.1338	27.5142	14.689	30.003	85.0096
4.6097	8.18532	19.1448	5.60929	4.8966	3.82053	9.23075	52.1449	13.42	12.4222	22.3492	18.7024	30.0098	86.7445
4.43254	7.20396	18.9615	5.45799	4.651	3.50322	9.10986	47.9928	13.6537	12.459	22.4247	18.0344	30.0159	88.6442
4.59539	7.87158	19.8146	4.97229	4.7961	3.23668	8.88851	44.6378	13.4773	14.1987	24.1998	17.3563	30.0261	90.4239
4.7489	9.75347	16.843	4.66961	4.13572	3.38336	9.22573	47.4883	11.3258	12.9264	18.5131	11.7219	30.0398	92.3246
5.12553	10.0181	18.2167	4.73704	4.4414	4.37777	11.2869	53.853	11.9816	12.8856	26.6903	10.6959	30.027	94.3044
5.4224	9.68767	19.5549	4.61655	4.386	4.71823	13.0472	54.957	13.5863	12.0318	25.3918	15.2731	30.0055	95.7083
6.19316	10.0516	22.1116	5.09095	4.2682	4.61544	14.2604	53.9067	14.8118	11.5289	24.0775	14.5665	29.9924	97.2346
5.56154	12.9502	25.46	5.13188	5.03447	4.15277	13.3486	55.2375	14.6496	11.4542	19.5803	10.4969	30.0047	99.1634
5.91897	13.3352	24.9032	5.3161	5.54681	3.73554	11.441	57.3563	13.6867	12.8795	22.0428	10.4694	30.012	101.11
5.85285	14.5001	20.4413	5.42545	5.09936	3.3813	13.0699	59.5279	15.5355	12.5642	16.3098	9.57395	30.0109	102.852
6.64751	14.8909	18.7779	5.40123	4.6927	3.25703	14.247	54.8104	14.4136	14.0533	9.6137	9.4481	30.0014	104.764
6.65523	16.7942	22.734	5.42374	4.75312	4.41552	13.4514	55.112	13.5441	12.9119	9.14919	9.51373	30.012	106.702
7.37154	16.4374	22.8634	4.57275	4.81235	4.40052	12.7096	55.3842	12.9589	11.7061	7.64829	7.81592	30.0133	108.41
8.22061	14.324	23.0862	4.64746	4.23193	4.42267	14.5847	57.2729	16.4732	12.4845	5.84239	7.23916	30.0212	109.915
7.04777	13.1983	18.9851	3.95272	3.51996	3.41136	15.0014	50.4211	16.0708	12.4502	5.01117	5.89435	30.0099	111.888
7.533	16.4943	22.7695	4.59752	3.71218	3.26905	15.4174	56.0147	17.1315	10.7174	5.21459	4.67793	29.9959	113.899
9.12121	22.1909	23.2334	4.92389	4.05815	3.56225	13.2831	53.6462	18.183	11.5485	5.51382	4.55342	29.9874	115.826
9.85488	20.7284	20.0431	4.89756	4.145	3.51735	13.8438	62.7412	16.4126	12.4284	5.43766	4.62365	29.9964	117.623
11.8646	22.8423	27.2012	4.99135	4.9056	4.50709	17.0519	56.3442	16.1329	11.5405	6.53194	7.12322	30.0166	119.47
13.5817	29.5388	28.7341	4.83635	5.44589	4.9333	16.0971	56.3822	15.389	10.6175	7.02493	7.26455	30.0134	120.944
14.1619	24.5778	29.2969	4.96618	5.18345	4.74756	15.3019	58.4394	16.2582	10.6459	5.99356	6.5453	30.0108	122.839
11.8056	27.1779	29.8579	5.05091	4.51043	4.03784	15.9417	51.3496	17.9902	11.7654	5.70776	4.21066	30.0078	124.677
11.0196	26.468	30.0678	5.17776	3.92467	3.98562	19.7305	51.6773	18.2857	11.8207	4.58075	4.13595	30.0032	126.624
12.9968	20.8823	33.0725	5.72536	3.78318	4.25582	19.6076	51.0024	17.0167	12.2095	4.79061	4.0932	30.0018	128.318
12.7368	23.253	34.7928	5.65759	3.70026	4.46515	17.9682	55.9842	15.7609	10.6655	4.73341	4.3653	30.0057	130.239
16.0037	31.9868	27.632	5.5938	4.83832	5.16959	19.206	51.6405	17.9174	10.6818	4.85084	4.63952	30.0063	131.938
14.7328	30.4331	27.1062	5.36778	5.21019	5.10111	22.3427	50.4117	18.9035	10.8271	4.91525	4.73878	30.0043	133.781
15.1825	31.459	28.4417	5.29801	5.01129	4.4147	20.0701	55.2347	21.834	11.436	5.27442	4.1212	29.9911	135.738
18.8278	36.8931	36.2591	5.70137	4.70327	4.10204	23.1514	54.893	20.2704	11.4489	5.45547	4.05299	29.9823	137.411
15.7046	29.028	33.79	6.22831	5.03965	3.88961	20.6988	54.5032	22.4419	11.4166	5.58174	3.8537	29.981	138.952
16.3345	33.5239	32.2032	5.21574	5.36483	4.04248	22.8542	51.8369	24.3077	12.203	6.47826	3.59518	29.9931	140.454
17.2404	31.6602	30.9434	6.55977	6.21623	4.02061	23.8502	57.0753	21.6559	11.3629	7.4847	3.64856	29.9892	142.368
18.727	35.2586	39.2465	7.5357	5.66017	4.57227	21.586	53.0346	21.9529	11.8621	6.67348	4.05972	29.9697	144.383
19.334	40.1441	41.3678	8.27179	5.62608	4.48098	24.6107	51.1042	25.5838	11.4828	5.6115	3.91517	29.9585	146.165
18.5558	40.2054	43.6067	7.43643	4.52887	3.8054	22.0741	51.7899	22.9924	11.8041	4.43564	3.26415	29.9565	147.776
19.0696	39.6052	39.4611	6.61117	4.68451	3.54978	25.0031	53.1486	21.2173	10.7551	4.55397	3.00279	29.9549	149.632
19.1925	39.2872	41.1092	6.3794	4.56048	4.31984	23.954	48.0706	19.5077	9.35864	3.80723	3.38225	29.9545	151.465
19.936	42.9078	43.6309	7.46738	4.06659	4.50012	24.1839	55.7253	26.691	8.79862	3.97732	3.92123	29.9493	153.322
21.8138	43.7612	43.6887	7.97031	4.81216	4.95533	25.0514	52.8202	26.4027	8.96568	5.25403	4.17128	29.9541	155.084
21.8597	46.8562	43.8652	7.4814	5.509	4.61299	21.5132	49.241	27.5421	8.08644	5.74787	3.81228	29.9666	156.939
22.3833	43.8096	38.7982	7.0721	5.54145	4.26496	22.684	50.1049	25.1259	9.0747	5.19645	3.18626	29.9864	158.869
22.317	49.6637	40.1482	7.26043	4.82408	4.31209	23.1072	45.412	26.6846	9.88721	4.36803	3.33291	29.9852	160.781
22.8852	45.5597	41.8045	9.12536	5.90639	4.27044	20.4006	46.3408	28.5072	9.57165	5.06897	3.39071	29.9699	162.346
26.4217	50.5542	45.7206	9.86332	6.31535	4.05393	23.0794	41.1707	25.1895	8.15349	5.9025	3.33389	29.9615	164.045
24.864	46.7599	40.7352	9.36995	6.03608	4.51149	20.9656	42.0782	27.9767	7.64554	5.59978	3.63346	29.9823	165.698
23.374	44.3608	41.0527	10.1873	5.58328	4.53413	24.6005	38.3675	29.2729	8.3869	5.10357	4.09376	29.9992	167.342
24.2179	54.9435	34.2613	10.3114	5.19455	4.40683	25.6459	36.4562	26.6554	8.7024	4.93315	4.04916	29.9908	169.339
25.8374	58.5948	36.4435	9.50986	5.6072	4.1506	23.6847	38.6886	23.2271	7.56	4.74741	3.59021	29.9711	171.046
26.4496	48.7456	35.7329	8.81984	5.34081	3.99213	19.9016	41.5374	25.5656	8.81626	4.55371	3.18431	29.9764	173.037
24.8139	49.8439	45.3896	10.0755	5.09089	3.58262	22.2699	32.3889	24.8367	7.53706	4.12183	3.16284	29.9829	174.78
25.7057	57.8104	48.5753	10.6196	5.19769	3.23917	20.9044	29.2274	24.9904	7.68844	4.1211	3.54816	29.9765	176.726
27.4012	64.135	39.0826	11.3914	6.74119	3.86705	21.23	35.2242	27.42	8.41069	18.6354	9.66432	29.9716	145.425
27.1728	61.241	38.7129	11.8565	6.9575	4.29972	21.0435	36.5269	27.6856	8.05983	21.9695	11.1663	29.9874	1.48522

## Sheet: P03
ra l	oi l	oe l	ico l	mf l	es l	ra l	oi l	oe l	ico l	mf l	es l	Kippung	Rotation
27.1679	80.0829	59.0244	15.1342	29.5025	5.80141	80.5254	91.9628	63.7457	14.8584	12.8809	5.73116	30.091	0.21784
27.3502	80.3515	59.1838	15.919	25.695	5.63391	80.6294	89.8227	59.6309	12.6461	11.7112	5.82569	30.095	-143.569
28.1149	87.0387	51.5257	17.3646	10.048	4.86073	66.844	75.9228	60.27	12.4742	10.7477	5.52069	30.1006	-177.306
24.1049	80.7009	47.3007	16.5231	8.5468	4.81257	71.6371	85.5581	62.8466	12.5496	8.25406	5.09623	30.1014	-175.688
23.6698	75.711	57.573	19.977	10.9474	4.7653	62.6328	97.4872	65.246	15.0601	11.7958	7.87711	30.095	-173.887
22.2774	77.8422	57.7075	18.2529	10.0706	4.82614	60.6431	92.6349	58.4506	14.4449	11.504	7.84808	30.1002	-172.133
24.0734	80.7902	63.7608	17.1794	10.3671	4.6787	56.6204	79.2247	58.2429	16.3714	11.888	4.82363	30.1116	-170.761
23.0768	70.8284	77.2472	18.6557	11.227	4.43991	61.3356	77.1365	66.137	14.7899	12.601	4.79988	30.1074	-169.564
22.663	77.3701	77.8852	17.9861	11.2344	4.65854	62.7605	75.932	61.7859	16.461	12.2826	5.02375	30.0997	-168.355
22.1112	84.1288	70.4219	17.3234	8.69006	4.72123	57.0423	72.72	60.8667	15.5775	9.69015	5.45145	30.077	-166.277
21.7808	68.8103	57.7452	18.2608	8.82106	4.70894	53.7705	72.891	64.7748	12.712	9.35362	5.55609	30.0578	-164.01
21.3893	74.4156	66.7798	15.0252	10.2909	4.73746	55.4112	78.5409	65.9038	13.2366	11.5108	5.28051	30.0674	-162.188
22.3462	79.0716	81.2184	17.9785	11.3923	5.11169	45.1168	68.8479	53.4012	14.0732	11.8635	5.36616	30.0871	-160.415
22.7557	78.4203	82.9679	18.5531	10.9967	4.67974	42.0117	66.7197	60.6251	13.7773	10.8966	4.96639	30.09	-158.69
18.8456	80.3558	78.8874	16.7388	9.80399	4.42822	41.945	62.4549	62.1495	14.2562	9.73574	4.47221	30.0815	-157.046
15.0167	67.9385	65.0672	16.9698	9.13438	4.7873	39.3756	56.5402	52.9757	12.1343	8.86042	4.49384	30.0733	-155.261
15.2376	68.2509	73.5228	16.9054	7.62068	4.72756	44.2704	52.6162	53.7919	10.1735	7.64837	4.59546	30.07	-153.351
14.5723	66.5641	62.6065	15.846	8.35986	4.51328	46.1751	54.4939	44.0706	11.2765	8.93504	4.19127	30.0858	-151.62
13.7381	67.7304	70.938	17.4545	8.51151	4.50104	44.1944	49.2727	44.3678	9.99591	8.40322	4.13635	30.1111	-149.749
14.7443	65.6853	72.0532	19.621	7.68616	6.21407	36.5991	46.5975	50.7726	9.7785	6.94972	4.83597	30.1197	-147.966
14.6207	66.8446	68.4542	20.4281	7.51629	8.95908	37.0179	55.7849	48.2552	9.8852	6.46883	5.46014	30.1159	-146.267
15.1056	63.0661	63.4754	20.6892	8.46191	9.3333	36.7395	58.2081	43.8509	9.66517	7.60283	5.87868	30.1096	-144.417
14.6898	74.6313	76.5484	20.9697	8.98289	7.7398	35.6544	56.8801	50.815	8.96078	7.34763	5.30268	30.109	-142.663
15.509	69.6941	84.5436	22.1594	7.97076	8.32147	35.6477	55.6874	45.9965	9.00615	6.07438	4.52656	30.0933	-141.052
15.184	73.3001	70.2987	19.7355	7.15656	9.74574	35.4177	57.6093	44.8539	10.1684	5.26598	4.25978	30.0851	-139.241
14.9466	72.6024	69.5062	19.7759	7.24915	10.1765	37.1859	48.4776	48.6397	8.80686	5.52118	4.52289	30.0923	-137.265
13.9293	71.8851	68.6441	19.8083	8.34632	13.8867	24.4428	48.2477	42.5604	8.67883	6.32589	5.11723	30.114	-135.422
12.8096	84.149	67.7171	19.8329	8.78286	11.0519	27.5824	42.8422	48.9476	6.64412	6.80808	5.28603	30.1115	-133.666
12.0809	80.339	66.7298	19.8497	8.05441	14.5045	23.838	37.5714	46.6812	6.69329	6.45977	5.02147	30.1062	-132.086
12.0002	69.6281	65.6867	19.8589	6.21006	14.4253	20.1616	27.2865	36.0832	4.51674	4.34018	4.90148	30.0985	-130.39
12.5585	68.8449	59.7401	22.9307	6.17761	14.7471	21.3217	28.1956	32.1634	4.1903	4.5152	5.11476	30.0905	-128.532
11.2647	69.9087	63.1025	19.8566	6.80408	14.0987	17.8481	33.3789	31.6708	3.73412	5.30035	5.30023	30.0904	-126.713
10.7066	72.1078	66.1895	20.752	6.27033	16.0403	15.9329	32.611	32.6328	3.16925	5.07382	4.87957	30.0949	-124.817
10.1987	73.4337	69.9204	22.1937	7.42293	17.1736	13.6876	28.6726	31.234	2.98038	5.46032	4.92661	30.0991	-123.008
8.80431	78.1445	54.7186	19.7959	7.99496	15.3689	12.767	24.7266	28.0954	3.70361	5.01555	4.643	30.094	-121.22
9.77219	64.7472	48.4011	19.4541	7.62311	13.4867	13.0541	26.0234	31.4334	3.88255	5.261	4.21418	30.1006	-119.327
9.80978	63.8986	52.7587	19.3401	7.35342	12.8989	11.8711	23.4116	27.7068	3.55632	4.80257	4.27778	30.1142	-117.385
9.75618	69.0192	49.0477	16.8055	7.06097	14.2636	9.37524	18.3315	23.9627	2.57414	3.30033	3.6284	30.1363	-115.424
8.13294	57.892	43.7493	17.7076	7.21482	14.3747	12.0103	18.6693	26.9686	2.21258	3.52862	4.0803	30.1253	-113.933
7.07058	55.14	43.8291	19.9881	7.43786	14.1502	13.6358	19.5341	26.6204	2.24129	4.28431	4.71516	30.0986	-112.292
6.41976	50.7101	39.8086	17.5829	7.06811	13.8291	11.6224	19.0138	25.262	2.13976	4.26657	4.84719	30.0711	-110.839
6.19129	58.2044	46.0458	15.9579	7.67783	15.4002	10.8914	19.3003	26.8419	2.2604	3.81813	4.61464	30.0799	-109.138
6.33214	63.7941	45.9022	19.3409	8.29999	15.4576	8.6118	16.5853	23.4444	2.51226	3.92566	4.61802	30.1031	-107.178
5.85881	54.706	42.7236	19.2561	9.74658	15.9426	8.63764	15.3252	24.2792	2.42793	3.99969	4.66421	30.1283	-105.351
5.17276	53.4501	48.2504	15.7843	11.2303	16.8301	9.11366	11.0885	21.235	2.26498	4.47336	5.42406	30.1271	-103.506
5.49135	50.0047	48.5348	17.8803	12.9033	17.2123	8.4115	10.9812	19.8678	2.57826	4.70625	5.69474	30.1125	-101.889
5.04469	50.2956	39.4675	19.5996	26.2917	17.5977	9.24378	10.5073	20.745	2.63663	4.86453	5.72674	30.0984	-100.184
4.22941	50.7549	34.4434	18.1378	27.6555	18.1687	7.44621	11.1985	20.0214	2.23573	4.78291	5.10221	30.1102	-98.3857
3.90632	54.1134	32.5296	16.0093	29.0039	18.3567	8.03783	11.0068	19.8069	1.78777	4.75553	5.39691	30.1306	-96.912
3.32211	52.4122	29.4367	16.4812	30.3342	19.1171	6.49477	10.7675	18.689	2.1039	4.68232	5.79513	30.136	-95.2512
4.0406	54.094	28.9893	16.3129	20.9045	18.2257	5.06584	9.18779	14.7181	2.23755	5.74879	6.08209	30.127	-93.2372
4.36074	46.0976	34.3113	16.9058	26.2425	20.1849	4.90001	9.60296	12.8039	2.51839	5.9907	6.65128	30.1115	-91.1794
4.20574	46.0678	36.9477	17.2476	27.2572	20.4288	4.7131	9.09097	11.9262	2.30228	5.59815	6.40766	30.0971	-89.1826
3.35037	47.1355	29.7302	17.5731	28.0143	17.671	4.00726	7.89914	12.2619	2.06536	6.21279	7.56763	30.0846	-87.1846
3.07603	45.0475	31.3759	17.2677	30.6794	17.8667	3.82429	6.25675	9.26478	1.8151	7.12328	8.41821	30.0749	-85.3544
2.84984	44.2746	35.276	16.3634	32.7369	21.0695	4.11219	7.30741	9.91065	1.77231	7.33992	9.44117	30.087	-83.8529
3.41662	43	31.2963	17.549	34.0222	19.0601	5.30119	7.35569	8.72295	2.20452	7.66274	8.91543	30.1119	-82.1102
3.62842	48.9798	28.4199	17.1765	34.9743	23.8469	5.76285	7.21907	11.4472	2.2565	8.31735	7.96104	30.1329	-80.6294
3.18154	52.3751	31.0052	17.4359	36.9261	21.5693	5.25907	6.8669	11.4598	1.95942	8.76932	9.43158	30.1369	-78.7373
2.84391	44.7579	26.2298	17.0046	41.7151	21.7039	3.99581	6.87121	11.9848	1.90721	10.3535	9.86354	30.1417	-76.7681
2.94521	40.9692	23.5017	17.2969	44.7232	24.8127	3.49439	5.82174	8.33291	1.9071	11.0323	9.00355	30.1496	-74.7327
2.83552	36.8949	20.5894	16.1155	46.6403	23.3129	3.6703	5.68379	7.96892	2.13824	11.154	9.09813	30.1545	-72.9354
2.99593	32.8592	18.2586	16.3126	51.1772	21.9874	4.55387	6.01683	6.072	2.55283	11.945	8.5168	30.1468	-71.1494
3.00659	35.3023	15.8392	15.737	50.567	19.7784	4.72449	5.44597	5.07412	2.48354	12.0823	8.56476	30.1444	-69.2469
2.89207	40.115	15.6008	16.407	46.1555	20.9445	3.98299	4.55646	3.67277	2.17301	11.4611	9.6338	30.132	-67.3427
2.61705	40.37	14.8094	15.9236	46.2926	22.7665	3.67857	3.57268	3.07127	2.13502	12.7704	10.3027	30.1123	-65.6287
2.48426	32.9162	12.9879	15.4642	47.4968	23.5352	3.22832	3.66528	2.98294	2.21753	13.8411	11.5109	30.1033	-63.9484
2.5947	32.1179	9.32051	15.1739	47.6269	23.8274	3.76173	4.01855	2.98764	2.37796	14.1204	11.3578	30.1109	-61.9664
2.70776	30.6031	9.0238	14.5304	48.3794	24.0815	5.22413	5.00988	3.57452	2.5586	14.2031	10.9092	30.1298	-60.0203
2.71372	33.0674	7.62475	15.1143	45.9761	24.9317	5.24807	4.93497	3.41995	2.36173	14.5709	9.96316	30.1344	-58.3781
2.72063	30.322	7.17248	14.8652	52.1879	23.6689	4.77076	4.34397	3.1336	2.0657	15.5588	9.67238	30.1142	-56.5083
2.58508	30.2547	6.898	16.6158	53.1602	25.0381	4.12902	3.81885	3.05086	2.38867	16.3845	10.0944	30.0944	-54.6337
2.52908	28.1625	6.14871	15.3024	53.7436	22.5439	3.78238	3.37909	3.12309	2.89158	16.334	11.2831	30.1028	-52.8434
2.41083	29.5243	6.39716	12.1367	59.6529	20.6644	3.71267	3.26086	3.52259	3.49013	19.1079	12.7594	30.1141	-51.1
2.65315	31.0995	6.09405	13.3084	60.7964	22.2092	5.04559	4.74219	4.06022	3.60379	20.1593	11.8816	30.1082	-49.4647
2.46035	30.802	6.18992	14.2838	52.2381	21.7347	4.9685	4.8494	3.88312	3.48173	20.4182	11.5165	30.1084	-47.8719
2.48386	29.1259	5.85251	13.3131	50.9905	21.1699	3.90677	4.13681	3.36422	2.6464	19.9554	11.3223	30.1188	-46.0139
2.33495	27.1324	5.88203	13.7224	54.9503	21.4023	3.59648	3.4348	3.24555	2.61906	22.0001	13.962	30.1324	-44.1768
2.33388	26.611	5.3317	12.9238	50.4751	24.6829	3.59629	3.35539	3.71478	2.88507	25.7647	16.7958	30.128	-42.2435
2.2445	27.6912	5.94792	13.8444	55.7114	23.6664	3.73594	3.88752	3.98292	3.77899	30.4667	17.4124	30.1174	-40.2019
2.7409	29.8186	6.3376	14.6501	58.2527	20.0762	4.14761	4.83067	4.35257	4.11301	29.6167	18.2474	30.0903	-38.1391
2.87596	26.6759	6.37614	15.9412	62.4427	20.4794	4.20284	4.79826	4.3032	4.09962	32.6916	16.5021	30.0833	-36.2059
2.55833	24.703	5.21614	14.7868	64.6126	20.9113	3.50912	3.88518	3.88446	3.74959	32.0043	22.5738	30.08	-34.4308
2.25574	23.7933	4.15578	13.0389	52.5793	20.7031	3.41375	3.73278	3.99081	3.92982	34.4878	22.7928	30.0898	-32.6072
2.42844	21.8684	4.78653	12.4071	52.4059	19.6504	3.54455	3.22679	3.91439	3.60408	30.0971	21.5578	30.1113	-30.738
2.65322	21.3881	5.16166	13.7885	57.5116	17.796	3.69305	3.57223	3.26461	4.20949	28.0457	20.986	30.1191	-29.2547
2.72774	21.4222	5.83818	12.6802	54.5474	17.1553	3.63915	4.62238	3.85713	5.3574	30.5252	19.755	30.1106	-27.4281
2.62379	19.1979	5.86406	14.2758	59.4641	18.1288	3.3819	4.65647	4.43605	5.41856	30.9922	18.1454	30.092	-25.6134
2.24481	19.0125	4.40729	14.6092	61.0164	20.1759	3.04958	4.17502	4.46997	4.8563	35.7084	19.654	30.0799	-23.552
2.20139	21.7129	4.60244	10.9058	54.8132	18.5783	2.98523	3.92447	5.18675	5.15011	35.8955	19.6451	30.0894	-21.6526
2.28122	20.7287	3.96321	10.6712	52.073	20.3719	3.24085	3.95334	5.35764	5.58179	38.7484	23.699	30.1094	-19.5589
2.2609	19.1666	3.67887	10.4363	47.3927	20.0698	3.22477	3.91677	5.03733	5.47529	37.207	28.3907	30.111	-17.8164
2.45904	22.4978	4.71647	12.8692	49.2962	18.3969	4.51658	5.4221	4.92353	6.05663	38.9511	29.9736	30.1089	-16.0973
2.63614	19.9269	4.57935	10.5378	51.7278	17.0279	4.44767	5.43474	4.53994	6.44908	45.8577	27.4748	30.1066	-14.2434
2.45168	20.5264	3.4414	9.47887	59.2993	16.2502	3.70868	4.87991	4.41336	6.74278	51.1976	25.7135	30.1025	-11.8713
2.25875	22.0542	3.74303	9.72269	47.673	16.2247	2.74522	3.02642	3.01708	7.52943	51.7869	26.0585	30.0894	-9.93437
2.19331	23.3049	3.71603	11.002	47.0137	16.1466	2.69977	3.38988	2.95312	7.49039	53.7048	26.9666	30.0855	-8.01131
2.14471	20.7829	3.60161	10.5554	58.1407	17.5318	2.65205	3.52801	2.7538	8.17827	59.8591	25.3154	30.0768	-6.12728
2.63045	21.1148	4.4308	10.0491	48.6022	17.0821	4.57047	4.43138	3.85067	8.48698	54.059	23.2452	30.071	-4.58325
2.52116	19.9885	4.53026	9.82083	49.2233	17.2489	4.83166	4.56952	4.11513	8.30122	52.2209	24.1462	30.0683	-2.85024
2.62752	19.6066	3.93664	7.92419	42.9436	16.6674	4.21955	4.25976	4.56475	6.94538	51.3408	24.755	30.0783	-1.20841
2.1575	21.2255	2.90797	7.51114	45.1356	16.0184	2.61354	3.48922	3.5835	7.13632	54.1174	24.9425	30.0819	0.0520417
2.2268	19.4306	2.71963	6.30763	42.0638	14.4117	2.69044	3.62082	3.68496	7.76858	62.8862	25.2384	30.072	1.55314
2.33691	17.4939	3.08291	7.0932	49.3836	14.1898	2.92584	3.85808	4.21739	8.97428	48.7773	28.9742	30.0599	3.96397
2.56408	20.3897	3.71696	7.33166	47.791	14.9093	4.17398	4.44588	6.01991	9.90981	49.1049	28.3434	30.049	6.34671
2.54645	20.6639	3.62139	6.85843	41.3951	15.8506	5.08525	4.53725	6.46703	9.36293	49.3966	28.5997	30.0463	8.17284
2.32108	19.7773	3.44086	5.33672	32.9606	15.9632	4.47598	4.70376	6.48903	8.43675	63.9511	31.5504	30.0524	9.94804
2.00058	17.1101	2.60245	5.29052	33.1433	13.8504	2.55835	4.25408	4.72187	9.80834	66.5473	27.0237	30.0617	11.5075
2.16467	16.8843	2.89672	5.39936	32.6774	11.6964	2.84549	4.54629	5.82691	10.1754	64.5524	28.5345	30.0641	13.1803
2.2548	15.4122	3.37871	5.20357	31.6553	10.5078	3.14132	4.59876	5.64096	10.2179	63.8992	32.4755	30.0638	14.7324
2.39582	17.4516	3.72856	4.89014	30.0567	11.0085	3.66779	4.64488	5.63977	11.1453	61.2668	29.6292	30.076	16.7104
2.66521	19.7074	3.73086	4.56469	32.1724	10.277	4.61738	5.32869	6.52838	12.2592	67.4023	29.7819	30.093	18.9032
2.68482	19.8285	3.73471	4.77367	32.787	10.2222	4.61689	6.46073	7.15674	12.7336	65.2294	29.916	30.0986	20.5691
2.10106	15.2274	2.80915	3.85812	28.7738	10.282	2.81395	6.77714	6.78186	12.0566	66.3683	33.3941	30.0858	22.3848
2.1156	15.7131	2.89864	3.49356	29.3828	7.16643	2.65896	6.8985	7.1543	11.625	63.4564	31.8448	30.0673	24.2258
2.09346	13.6057	2.847	3.36634	26.4369	6.43863	2.60208	7.40687	9.18089	12.1817	57.0432	31.5168	30.06	26.155
2.25226	16.7147	2.74896	3.64838	22.7492	6.58799	3.56045	7.65493	9.56624	14.5436	54.2592	28.9604	30.0606	27.9782
2.56553	17.4186	3.52073	3.70006	19.4268	6.16124	4.22981	6.79424	10.3755	13.6836	54.067	32.0316	30.0674	29.7186
2.40761	17.5599	3.49822	3.27603	19.5428	6.03234	4.05801	6.65732	10.1631	15.3456	59.6237	32.9005	30.0719	31.6931
1.7334	14.2984	2.80587	2.73266	19.515	5.51992	3.4783	7.44687	10.2963	16.9271	61.1019	35.352	30.0769	33.4432
1.97793	13.159	2.62722	2.54528	19.7473	5.47564	3.81462	8.30974	11.1438	15.7004	49.1197	34.0204	30.0604	35.0725
1.9998	12.1134	2.67355	2.56681	18.0293	5.49278	4.48948	8.14208	13.3803	16.4155	48.7774	34.7471	30.0403	36.5809
2.22496	11.9083	3.23025	2.66615	16.3825	5.59578	4.07293	8.72754	14.2072	16.9467	63.2835	34.85	30.0295	38.7398
2.30813	12.7347	3.71416	3.16407	18.0242	6.35966	5.33837	12.3311	16.7999	14.71	64.2759	35.482	30.0357	40.6363
2.26806	12.8599	3.71246	3.26453	17.1515	6.35776	5.1403	13.3391	15.5213	15.642	57.1265	29.9707	30.0457	42.2747
1.82275	12.5853	2.65665	2.5047	13.5094	5.13461	4.46553	12.2969	18.1889	15.8933	48.3438	29.84	30.042	43.8782
1.92521	12.3025	2.09767	2.10013	13.222	5.24041	4.97911	10.5368	18.8709	16.3661	47.8232	29.6881	30.0508	45.8619
1.95304	12.8226	2.41979	2.07688	11.5569	5.15411	5.40356	15.3701	25.7786	17.6621	46.2631	31.7401	30.0677	48.1007
2.03099	12.711	2.80437	2.02457	10.6266	4.52465	5.39017	19.4421	26.8891	17.6874	47.5838	30.1478	30.0595	49.9003
2.09931	13.0801	3.34798	2.39854	10.2635	4.8879	5.20596	20.1189	25.9626	17.9246	37.0485	26.2826	30.0532	51.8
2.19248	13.923	3.48817	2.29028	8.95466	4.75375	5.37792	11.7186	22.1907	17.9939	31.4072	23.6953	30.0475	53.7094
1.91719	15.0575	3.01922	1.93712	9.04228	4.21215	4.90966	11.6358	22.3835	17.4977	30.2635	22.3846	30.0366	55.6361
1.76472	15.2691	2.92633	1.65883	8.92474	3.56803	4.18476	11.8243	20.7312	17.7991	29.7949	28.3342	30.0295	57.2101
1.96098	12.1392	3.02403	1.64645	9.15328	3.30102	4.42558	13.0264	20.5817	18.9808	29.6883	28.036	30.0341	58.9715
2.30785	12.2355	2.996	1.69938	7.56596	3.41298	4.92545	16.1746	21.4614	20.3739	25.1935	22.6864	30.0558	60.3708
2.69926	12.1642	3.22796	2.26099	6.92128	4.14878	5.85535	22.9591	25.9431	20.1799	27.6514	25.048	30.0771	62.1257
2.61856	10.3341	3.21787	2.32726	8.10062	4.29123	6.30622	24.5593	26.4582	20.2631	30.2344	25.0662	30.0884	64.1713
2.46079	14.3495	3.16658	1.96218	7.46468	4.03719	6.55796	18.2061	26.9179	19.8243	32.2073	26.1569	30.087	66.2085
2.46594	14.5262	2.91722	1.70196	6.6833	3.70999	6.15773	18.7401	27.2222	18.5395	25.5756	25.7449	30.0731	68.0902
2.68162	13.6592	2.55926	1.68972	6.12937	3.47899	7.00318	21.5223	31.891	20.0191	26.5611	23.8007	30.0711	69.7342
2.67889	15.1135	3.6349	2.34793	5.9536	4.0315	9.01326	30.3069	35.3015	24.1751	23.7762	21.7981	30.0754	71.2749
3.02737	14.8766	3.914	2.60562	5.61713	4.24033	9.69022	29.691	32.6737	21.5864	21.1265	19.3536	30.0862	73.1313
2.69525	12.7909	3.46146	2.14591	4.65834	3.4375	9.03738	21.2537	30.2374	21.7694	15.7141	18.8941	30.0965	75.202
2.58388	14.9404	3.09581	2.05863	4.45673	3.49064	7.82036	23.2163	38.2475	24.6343	18.2983	19.2788	30.0905	77.042
2.35061	15.4063	2.69676	1.733	4.55704	2.77044	9.48587	24.1234	38.9927	22.1153	18.8994	19.5442	30.0651	79.0184
2.31572	12.8172	2.94702	1.61101	4.3918	2.61565	10.0087	24.1771	37.5517	23.6603	16.8213	18.786	30.0608	80.7894
2.44535	12.153	3.35676	1.7643	4.01595	2.95121	8.98415	23.5133	30.5311	25.0779	12.9636	20.6359	30.072	82.67
3.62751	11.8142	3.41475	2.61758	3.96729	3.56555	9.14478	23.4548	36.3547	25.257	10.4771	21.4384	30.0833	84.2661
3.72649	12.0499	3.95965	2.53879	4.39237	3.46801	10.5311	26.0991	42.4604	22.6634	11.6224	18.5712	30.0767	86.3371
3.39012	11.702	4.84297	2.20446	4.74957	4.08392	11.4979	26.2071	43.122	22.7774	16.0913	16.9526	30.0619	87.9952
2.69588	9.95721	4.933	1.48582	4.20646	3.6751	11.8865	27.0296	43.8866	26.2483	14.7203	16.6959	30.0565	89.7991
2.75734	9.42304	4.44755	1.47632	4.19466	3.15616	12.2086	29.0094	42.4663	22.9749	13.3478	17.1841	30.0724	91.6708
2.81155	8.88612	4.11665	1.60038	4.11047	3.49178	11.5228	29.9478	43.3791	23.0583	9.1889	15.5441	30.0793	93.3223
3.29526	10.2506	4.6484	1.96994	4.64571	3.66113	15.6059	29.8529	36.9223	23.1314	9.32089	17.076	30.0781	94.9119
3.76808	11.2434	4.86711	2.1268	4.3356	3.85647	18.3321	29.7629	38.9287	23.5723	8.46903	19.8822	30.086	96.991
3.92077	10.9715	6.1671	1.87041	3.91221	3.41706	20.4896	32.7655	42.176	23.2692	6.66707	20.7867	30.0916	98.9736
3.66878	12.4304	6.74619	1.52633	3.98612	3.211	22.6444	30.7761	43.4628	25.928	7.2419	16.4702	30.099	100.578
4.55393	13.0282	6.92606	1.4247	4.41118	2.97029	25.1115	37.0807	51.0297	26.1985	7.72829	14.1512	30.0922	102.419
5.20818	11.6229	7.39528	1.62201	4.9226	2.71466	23.6006	35.5346	57.2999	22.5986	8.33281	11.7713	30.0748	104.335
5.26646	12.7364	8.92092	2.15953	5.20545	2.78604	20.2286	31.941	51.7123	21.0649	8.2588	10.7737	30.0676	106.004
5.56806	16.073	9.49389	2.11347	4.58533	2.80738	19.6194	35.6712	41.3294	20.4955	7.0062	11.0364	30.0784	107.534
5.82054	14.8785	6.88712	1.7111	3.64328	2.85955	18.1694	42.2122	49.2156	24.0435	5.43408	11.4144	30.0946	109.261
7.56072	14.215	7.05388	1.96918	3.68559	3.03309	21.89	40.8814	52.9006	23.4745	5.75684	9.33599	30.0945	111.188
9.94365	16.7812	8.79046	2.74249	5.497	2.90904	30.3921	46.1688	50.787	21.4471	8.4521	8.93048	30.0781	112.966
10.4552	20.2667	10.0432	2.71529	6.31378	3.25051	33.619	44.1183	45.474	23.387	9.60723	10.093	30.06	114.972
10.4915	25.9237	15.3289	3.20568	6.54301	3.35422	30.9347	50.7889	51.6162	23.6803	9.84807	10.8931	30.0581	116.849
10.4191	30.2136	16.3654	3.28589	6.49536	3.31417	25.9197	48.4589	53.4899	22.0921	9.93298	10.7233	30.0681	118.568
11.3275	26.1174	13.7486	3.03672	6.19167	3.13203	23.6473	44.2605	54.0177	20.1923	9.57438	10.1135	30.0664	119.661
12.6481	25.5195	14.5572	2.67715	5.64078	3.42248	23.2564	43.6678	61.2129	21.1403	8.52824	9.06208	30.0818	121.568
14.7667	31.5067	14.9557	2.39016	5.09384	4.01218	28.0881	55.8646	66.8951	21.0943	7.50079	9.0175	30.0938	123.757
16.0604	37.8395	17.5947	3.13851	4.65144	3.77283	28.3528	54.4115	64.9402	19.8467	6.89382	9.07611	30.1008	125.827
17.6949	37.0784	23.1712	3.82557	5.11608	4.08864	26.9549	51.8556	53.4433	19.6896	7.88673	8.89162	30.1033	127.453
15.8233	35.5346	23.1966	3.93228	4.99594	3.69736	28.6959	51.6157	61.4127	22.3741	7.90561	8.32759	30.114	129.315
14.461	38.6699	22.4277	4.09893	4.61385	3.74759	30.8643	48.9808	62.339	24.1335	7.12368	7.98969	30.1215	130.71
16.3594	43.8866	22.899	4.76765	5.54535	4.11932	32.1649	43.7939	65.4531	21.136	8.85334	7.73209	30.1262	132.323
19.9126	49.05	26.2752	4.73935	6.30023	3.56976	35.1807	48.168	64.9528	19.8692	9.71521	7.13187	30.113	134.116
22.2492	44.7848	23.811	4.38013	6.5694	3.12576	34.9516	49.3853	64.8514	20.3484	9.77881	8.71528	30.1083	136.567
22.8398	47.7708	27.7752	4.66137	6.31529	3.98051	35.8731	59.8948	64.0294	19.0856	8.9832	8.86311	30.1197	138.388
20.1504	50.5533	29.3781	5.81577	7.03707	4.29519	37.911	61.867	70.2285	19.2095	9.80375	7.70685	30.1202	140.172
24.1931	60.1946	32.8529	6.13592	6.65315	4.61311	42.9088	49.8493	72.7132	21.4951	9.63566	8.00022	30.0898	141.629
24.6013	48.3654	30.3198	6.45388	5.9615	4.21512	44.6932	57.5482	71.101	21.7106	9.22518	7.32024	30.0668	143.639
24.0075	55.0142	39.7796	6.30972	7.23288	4.60648	47.6884	63.2793	67.1191	22.4045	9.698	7.79588	30.0744	145.598
23.0833	66.2111	31.4823	6.64695	9.39382	5.21576	58.4264	73.0491	66.1376	22.7898	11.314	7.05454	30.097	147.777
23.849	61.0304	44.5969	7.69896	9.3664	5.00084	64.7865	72.7018	71.3703	20.3721	11.4732	6.48018	30.0898	149.501
24.6273	68.7472	43.9477	8.5681	9.85869	4.57453	55.1917	74.4626	72.2493	18.5059	11.0975	6.8927	30.0769	151.263
27.9895	61.6694	31.2994	8.37097	11.114	3.98673	56.6942	78.0623	73.1238	17.8477	12.8396	6.73816	30.0795	152.792
23.7334	70.6384	36.1178	9.52757	10.5099	4.13715	58.2062	79.946	77.6648	18.2002	12.7507	7.16752	30.0962	154.572
24.1608	77.3417	45.9613	8.57214	11.542	4.17002	59.7265	95.9617	74.8602	20.3067	14.0334	7.4397	30.105	156.307
29.9178	71.8697	42.4459	13.0896	10.7381	5.36288	61.2541	98.0483	72.172	20.2102	12.8164	7.04374	30.1084	158.263
31.0041	74.8064	44.6492	11.471	11.819	7.86441	62.7875	89.449	83.2635	21.5847	14.2989	9.44038	30.1059	160.038
33.2614	77.8483	46.9734	12.06	12.3009	8.35177	64.3255	106.236	77.0281	21.9479	14.4773	9.18989	30.1096	161.563
30.4125	94.8654	54.8846	11.7208	14.2218	5.83911	65.8667	95.8285	72.7595	21.8255	17.3631	8.12617	30.1141	163.254
31.2843	84.2616	46.2022	12.8449	12.6155	5.17423	67.4098	94.0412	79.4382	20.7907	15.5846	7.04043	30.1151	165.165
34.9097	76.0254	39.9377	12.3922	10.3369	5.0999	66.1889	102.702	83.9866	18.3216	13.0646	6.11668	30.11	167.062
37.1652	76.9335	57.5878	14.7938	12.8575	5.26899	65.3256	100.586	82.3898	20.1732	15.4575	5.34229	30.0893	168.942
37.061	94.7357	46.2466	14.6266	12.7773	5.71095	72.0353	106.028	73.843	20.0467	15.202	5.81995	30.075	170.918
33.5559	91.9199	51.6378	15.0519	13.4882	5.83889	73.5706	110.207	86.8588	19.9969	15.8366	6.38127	30.0664	172.797
35.795	96.2498	60.7194	15.1274	10.126	4.4345	75.1	118.059	83.7388	21.1437	12.2892	5.74634	30.0682	174.593
36.7252	121.038	77.621	19.5712	12.8911	6.31569	74.5616	122.259	90.9718	21.4828	15.8689	6.81682	30.0783	176.494
37.6637	122.512	79.2795	19.575	13.0703	6.92084	74.199	126.612	86.4674	21.4636	16.3775	8.05968	30.0765	145.003
38.6104	114.7	78.1124	15.9823	8.4535	5.89484	79.6347	131.122	85.808	16.2013	35.5387	7.37572	30.068	1.23337

## Sheet: P04
ra l	oi l	oe l	ico l	mf l	es l	ra l	oi l	oe l	ico l	mf l	es l	Kippung	Rotation
24.4092	47.0972	20.5868	10.4075	14.8857	14.6172	29.4674	37.9769	31.3397	10.1235	4.14089	3.38055	30.091	1.11212
30.4059	47.6284	22.0144	10.4798	12.7433	3.66731	28.0698	36.0406	29.8702	9.71044	4.55317	3.57209	30.085	-143.038
24.9856	49.2496	23.336	10.3754	4.55955	3.69261	26.737	33.0335	26.8564	9.86595	4.71446	3.61679	30.0762	-176.677
29.5987	55.4396	24.8563	9.29701	5.00593	3.90407	25.4669	33.2487	29.4794	10.7817	5.27836	3.53814	30.0825	-174.562
32.5862	48.7539	23.4777	11.574	5.67781	3.87511	21.8723	28.3231	26.3839	10.241	5.01848	3.41935	30.0888	-172.864
33.2766	52.9911	24.2265	12.1448	6.57932	4.57674	23.5722	31.1567	22.4296	10.7896	5.60986	3.66992	30.1017	-171.209
35.5359	47.6398	25.8809	11.5424	6.46067	4.56285	22.0096	27.5863	24.1171	9.79942	5.42347	3.74601	30.1163	-169.321
34.1357	49.2447	24.4268	10.3411	4.67218	3.43421	20.9678	27.967	21.7411	11.031	4.76491	3.11778	30.1165	-167.695
34.7203	45.5749	28.2246	11.8898	4.89242	3.54062	19.9778	26.5404	19.3507	10.9068	5.09669	2.97797	30.108	-165.883
34.1878	46.3424	31.03	14.3777	5.19582	3.93026	19.0377	25.5109	19.0693	9.41881	5.43807	3.72316	30.1091	-164.074
35.9903	48.3047	27.8797	13.1249	5.25506	3.94687	18.1455	23.0865	19.4703	8.46784	5.53734	3.61995	30.1125	-162.394
36.161	52.2159	32.9656	12.5298	6.13082	4.53011	17.2993	20.4901	18.4598	9.61953	6.00135	3.70763	30.1173	-160.756
32.1442	52.5326	33.6269	13.2197	6.1296	4.50739	16.4973	21.0818	17.6009	9.94235	5.45469	2.98552	30.1076	-159.125
34.847	46.6192	26.5641	13.3603	6.3524	6.29108	19.4491	23.1746	19.8543	9.38245	5.75449	4.31364	30.0813	-157.544
34.9501	43.0987	32.23	13.6015	6.76572	6.03542	15.0185	17.7155	19.9146	8.66864	5.23807	4.26934	30.0689	-155.785
35.0667	49.2561	32.4908	13.7732	6.47771	5.47682	17.8926	16.7502	18.019	7.48521	5.06227	3.54534	30.0731	-154.114
34.045	48.3504	32.6917	14.3532	4.93958	4.12182	16.5132	15.8376	18.6398	7.14522	3.99139	2.80886	30.0878	-152.247
27.0899	47.3014	32.8357	14.0757	4.91099	3.97814	12.6283	17.8905	13.9244	6.50494	3.86593	2.91625	30.0991	-150.278
25.4455	48.1083	28.6492	14.2072	5.5607	3.95249	10.9122	14.3562	16.2042	4.4736	3.63981	3.28981	30.105	-148.321
25.0976	52.6766	31.6444	14.326	6.03157	4.24258	10.2995	13.6	14.6187	4.98315	3.93353	3.14858	30.0993	-146.409
27.293	45.912	36.2329	13.2725	6.05216	4.11076	10.7783	14.8662	14.768	5.42059	4.05418	2.91798	30.0965	-144.876
23.046	45.3876	33.3228	12.8363	5.87306	4.58997	10.5099	14.0467	12.1836	5.66789	4.65041	3.10691	30.1	-143.071
24.2876	52.0444	32.9638	13.6622	7.10332	4.85386	9.28329	14.6154	10.817	5.61413	5.01511	3.23806	30.0934	-141.193
28.1554	44.4883	31.238	13.9311	7.15106	4.78073	8.9323	12.0243	12.6279	4.57033	5.00354	2.87004	30.0961	-139.409
31.709	43.446	30.9986	14.7423	6.05161	4.26349	8.75952	8.74606	12.3489	3.966	4.86926	2.41186	30.0973	-137.687
29.4355	40.8856	29.9161	13.8728	5.75103	4.11064	9.7575	8.47955	11.7725	3.79039	4.5688	2.46746	30.0857	-136.05
25.0703	43.5984	31.5197	14.3137	6.28334	4.06762	9.51328	8.96878	8.91757	3.40383	4.57696	2.48729	30.0837	-134.428
24.5936	40.292	34.349	15.3403	6.48058	4.84559	8.98555	7.10828	9.09022	2.95994	4.29736	2.69203	30.098	-132.422
28.4474	40.8221	35.9395	16.1111	6.40837	5.84084	8.55707	6.75419	6.81323	2.51852	4.30813	2.95723	30.1117	-130.547
26.3608	42.8723	31.0378	16.0129	6.48633	5.95059	7.36692	7.8025	4.88054	2.805	4.40397	3.09826	30.1045	-128.96
24.3315	40.018	30.69	15.2764	6.79112	4.47194	7.2796	7.22318	5.44858	3.04829	4.5904	2.58749	30.1078	-127.418
23.7562	35.9324	30.2649	15.5135	6.8708	4.9353	6.01493	5.96862	5.25939	2.95062	4.24784	2.5276	30.1059	-125.484
24.3947	40.163	34.3934	15.7182	9.56843	5.44855	5.60616	3.89177	5.29843	2.49524	4.42023	2.38521	30.1113	-123.501
23.1388	38.5705	29.3999	14.6661	9.68844	5.80003	5.11277	3.87312	5.89409	2.50569	4.36635	2.55042	30.1015	-121.665
24.0281	40.9293	28.9374	15.4219	9.93445	6.12917	4.84956	3.86089	5.50806	2.73734	4.58281	2.65707	30.0868	-119.914
22.6273	41.9984	33.3072	15.2945	9.52731	7.08203	4.94764	3.83838	4.96197	2.66479	4.97363	3.06306	30.0738	-118.004
20.3252	40.0364	30.7524	14.6143	10.1969	8.90105	4.79724	3.16783	4.21579	2.58009	4.91167	3.10998	30.0757	-116.069
15.4696	28.2673	23.1462	14.4912	12.768	9.23175	5.07565	3.67668	4.23823	2.55829	4.86339	3.1069	30.0849	-114.169
17.7589	28.1376	24.6257	13.747	14.2457	8.53914	5.19374	4.33898	3.94535	2.77859	5.53404	3.73649	30.1001	-112.535
19.649	34.4345	23.3756	15.4466	14.6684	10.1003	5.23789	4.35246	4.10721	2.94071	5.30113	3.68216	30.0954	-110.661
21.3311	37.0011	25.1475	14.4653	19.8815	10.5942	4.77487	2.88493	4.72636	2.35994	4.50155	2.77745	30.0954	-108.972
20.0234	36.5433	25.2897	16.0939	14.1916	10.067	5.42389	3.24418	4.95408	2.40604	5.24621	2.42781	30.089	-107.214
16.5871	36.158	24.7278	15.2197	15.7801	10.1954	5.05128	3.10164	4.63257	2.32816	4.99105	2.61651	30.0763	-105.541
17.3195	30.5201	24.1596	14.2044	24.0675	14.2963	4.83046	2.59305	3.4541	2.01682	6.33264	2.50046	30.0635	-103.951
16.896	24.8418	23.5866	14.1061	24.4422	14.7297	4.06884	2.32063	3.11162	1.88068	6.30573	2.82838	30.0557	-102.623
16.6454	26.0734	23.0098	13.9135	26.8948	14.2604	4.87977	3.61972	3.91826	2.40236	6.5894	3.27016	30.0608	-100.841
14.1525	24.0916	23.6855	13.8938	25.0263	15.8833	5.0186	3.75687	4.01409	2.55572	6.89581	3.21427	30.0735	-99.0825
12.7864	24.9939	21.8502	12.7043	26.0438	16.2309	4.74369	3.30583	4.07155	2.76377	7.07543	3.05532	30.0905	-97.2332
10.1779	23.1785	19.1513	13.3329	27.4293	14.3165	4.15043	2.60651	3.89046	2.52612	6.81384	2.59757	30.1031	-95.1844
9.26575	20.3454	17.8759	12.0717	29.0675	15.0957	3.94748	2.32651	3.5202	2.27502	6.76257	2.41379	30.091	-93.3529
8.81707	23.106	19.3299	13.5414	29.204	15.6307	4.12889	2.37279	3.25181	2.16728	6.49737	2.53722	30.064	-91.7224
8.91949	21.5757	19.7602	14.2448	31.4185	16.251	4.35658	3.124	3.1091	2.25869	7.05883	2.85532	30.0655	-89.8554
8.48845	25.8165	23.8099	14.6602	34.1012	16.491	4.48275	4.82646	3.61231	2.55748	8.07207	2.93529	30.087	-88.1292
10.1583	26.8238	22.4249	14.1143	34.3507	17.8048	4.58505	5.53809	4.06449	2.91359	8.32985	3.13513	30.091	-86.3098
8.69134	20.6713	17.753	13.3902	30.7981	18.3905	3.65009	5.93042	3.68918	2.55483	7.53314	3.06268	30.0852	-84.5011
6.05341	18.1947	16.7209	11.7133	27.4394	18.245	3.23456	5.46447	2.63128	1.77623	6.35233	2.66986	30.0882	-82.8198
5.09833	16.7117	16.4715	12.5714	30.4483	22.4194	3.31209	5.01493	2.51886	1.78247	6.87737	2.58428	30.0947	-81.2431
4.8502	15.6809	14.1719	12.6126	34.8316	23.097	3.59112	4.42432	2.72766	1.77265	7.95568	2.38728	30.0827	-79.3079
4.70044	14.8701	14.4566	10.8985	35.5607	17.5958	3.39995	4.86952	2.85223	1.76632	8.82187	2.47111	30.0613	-77.3612
4.20348	14.8782	14.3079	11.2306	38.1759	19.0542	3.83699	5.0942	3.5887	2.37557	8.64272	2.69471	30.046	-75.4685
4.84245	16.0409	14.2137	11.2557	41.1593	22.5837	4.27022	5.03352	3.97212	3.18695	10.0081	5.01682	30.0545	-73.6318
4.73047	16.6172	11.6538	11.1924	34.6937	21.7688	4.1773	5.07626	4.11673	3.43088	8.80034	5.02749	30.0583	-72.1266
3.84617	14.1263	10.2608	10.5263	39.3337	25.6313	3.04752	5.49552	3.92886	2.29085	7.40672	4.03604	30.0697	-70.5095
5.30931	15.903	12.7957	12.3914	34.5888	31.9019	3.83538	6.47343	4.08478	2.13329	8.49763	4.2166	30.0847	-68.3645
5.45707	14.9746	13.4401	11.3461	36.0348	30.9708	3.94782	6.60693	4.18105	2.23945	8.46764	4.45979	30.0967	-66.493
3.90534	12.6057	10.1797	9.46834	36.6038	25.5507	2.95808	5.79897	3.24285	2.37503	8.77299	5.23823	30.1055	-64.6672
3.68352	13.541	8.42839	9.95758	39.3494	27.0224	3.19533	6.12928	4.04278	2.66644	9.72198	5.54512	30.1037	-62.5537
4.17048	12.5178	8.14728	10.5839	41.5468	28.0043	3.85497	7.13643	4.0755	2.95672	9.41148	6.23414	30.0859	-60.8294
3.99282	10.0381	7.43574	9.5483	46.9998	26.9594	3.98791	7.41711	4.3112	2.87747	9.18202	6.37649	30.0759	-59.2675
3.29038	10.1247	6.88134	9.38922	45.7529	30.1511	3.08124	7.01089	3.54691	2.11262	9.40809	6.63979	30.0709	-57.7414
3.35037	10.45	5.87266	9.6504	47.3724	30.7545	3.09751	6.81341	3.68907	2.63706	9.89872	6.24999	30.0858	-55.7676
3.59762	10.9503	6.04088	10.7037	44.0461	28.2589	2.70698	6.94709	3.79561	2.5206	9.60822	5.9459	30.0941	-53.6246
3.72055	10.6372	6.46061	11.1613	41.3356	31.5537	2.71691	6.77589	4.32679	2.25127	9.35593	4.9524	30.1051	-51.7802
3.6085	10.004	5.37673	10.4065	39.0766	38.9328	2.9498	6.45297	4.76201	2.67065	9.28434	5.7811	30.0927	-50.0367
3.83838	9.16191	5.33312	9.16577	40.7415	37.2238	3.64716	6.76842	4.99842	2.72391	10.0222	6.31929	30.0858	-48.3463
3.63015	8.79451	5.47682	9.04962	42.2464	41.9893	3.33249	6.43734	4.62575	2.83202	10.3108	8.04177	30.0857	-46.4693
3.34163	8.17637	5.74925	9.14552	43.7898	37.3043	3.29012	6.31971	4.16363	2.52147	10.7516	7.94248	30.0811	-44.6814
3.23309	7.64186	6.01243	9.27965	46.065	39.6973	3.00543	6.67783	3.93402	2.52781	11.1923	6.83011	30.0764	-42.9615
3.01338	7.89334	5.60595	8.90634	47.4958	34.3606	2.70071	6.99788	4.06574	2.36854	11.2781	6.26197	30.0838	-40.9554
2.8925	8.16577	5.54945	9.50973	43.2104	41.217	2.78418	7.1816	3.90809	2.2773	11.6611	6.1891	30.072	-38.9388
3.46737	7.78563	5.9441	8.43666	43.0929	45.1989	3.4954	7.58049	3.33081	3.10596	14.1976	8.12644	30.068	-37.0085
3.64518	7.64349	5.02747	8.18474	44.2104	35.5828	3.56537	7.867	4.9343	3.81746	15.1555	10.7405	30.0748	-35.1618
3.18745	7.52097	4.66073	7.93881	43.3706	33.521	3.78674	6.88317	5.01145	4.50882	16.1559	13.2706	30.0822	-33.4912
2.74621	7.71408	4.83146	8.45496	47.3347	33.236	3.43877	7.54922	3.55812	4.17344	16.3868	13.4493	30.0928	-31.9712
2.89948	8.04916	4.98912	7.4843	44.3017	40.0528	2.8496	7.66149	3.78648	4.02612	13.8466	13.6139	30.1014	-30.2663
3.07126	8.1324	5.27746	6.78529	45.9114	39.9598	2.79038	7.33829	3.69133	3.50372	16.0891	13.5892	30.103	-28.2951
3.04827	7.44491	4.86091	6.76152	41.2844	36.4577	2.73311	7.26055	4.05095	3.78409	18.1065	15.4939	30.1065	-26.0434
3.58759	8.81278	4.75328	7.44147	43.4601	37.1206	3.39218	7.93978	4.63032	3.59018	22.3113	13.6367	30.1089	-24.17
3.81792	8.70793	5.07612	8.15279	39.2126	42.4379	3.43575	8.36891	4.71561	3.89078	22.5511	14.3428	30.103	-22.3305
3.56553	8.17214	4.76615	7.81236	42.139	37.9454	3.12158	8.42204	3.65645	3.62036	23.2964	17.4669	30.0935	-20.7176
3.38465	7.68907	5.15485	7.87147	44.3617	40.2216	2.95028	8.60492	4.39152	4.09061	25.4202	16.8993	30.0875	-18.7555
3.22967	7.48546	5.11831	7.79255	44.7374	42.1449	2.90637	8.08415	4.29261	4.26176	25.8858	17.3343	30.0729	-16.9737
3.45477	7.46541	5.19078	7.69335	46.128	39.5507	3.29152	8.19266	3.50746	4.26081	30.6811	17.5216	30.072	-14.9595
4.26176	8.09909	5.19742	6.93752	38.5166	38.001	3.59421	7.88608	4.41927	4.66817	33.7318	21.3095	30.0968	-12.8262
4.30913	8.0303	5.44508	5.73757	37.9591	34.9585	3.5749	7.97355	4.39229	5.22945	33.0069	21.0685	30.1074	-10.9428
3.66595	8.11361	4.98639	6.37441	37.3771	31.7415	3.61504	8.54255	4.91954	4.94168	34.6575	17.4985	30.0992	-9.01207
3.46652	8.45874	4.66136	6.63217	42.4301	39.0526	3.37548	8.11786	4.95291	5.3728	38.473	17.3166	30.0956	-7.32917
3.24545	8.59669	4.93729	6.21382	36.1439	32.921	3.13544	7.27829	5.02752	4.65472	34.3921	18.595	30.1019	-5.37619
3.0697	8.66101	4.98119	5.3998	41.3329	39.734	3.12083	7.69943	4.39197	5.98109	38.8592	20.5214	30.1097	-3.32912
3.13283	8.38396	5.18962	5.18119	34.9791	34.3517	2.82569	8.21883	4.52768	7.75854	41.7321	23.2649	30.1068	-1.42522
3.82449	8.44609	5.21835	5.71237	33.0137	27.9314	3.30797	8.52116	4.82107	7.65295	37.2563	21.9303	30.1003	0.0593734
3.82616	8.22985	5.2742	5.44298	32.6664	33.9665	3.58362	8.74592	4.44242	7.731	36.345	23.142	30.1039	1.67164
3.57874	8.66425	5.64317	4.13458	32.0609	37.7127	3.22058	7.43089	4.20382	7.63441	40.6115	24.9603	30.1146	3.15107
3.09194	7.18995	5.49785	3.64247	32.3555	33.5878	2.74713	6.05807	3.93795	6.50862	45.2128	25.199	30.1236	5.29785
3.25877	7.02888	4.88308	3.7862	30.4996	38.3602	2.85488	6.3112	3.60177	6.77163	43.3381	28.7794	30.1252	6.9689
3.22584	7.19219	4.21086	3.8586	28.318	38.1746	2.83559	7.30746	3.6185	8.13274	46.0122	27.1802	30.1205	9.05323
3.28274	7.21936	4.20328	3.74784	28.5206	37.3128	3.01524	7.9894	4.1986	9.43775	37.1174	34.3242	30.1235	11.0159
4.00885	7.20746	6.68323	4.57463	27.8074	29.2218	3.55727	8.46604	5.66663	8.88637	37.4457	27.409	30.1172	12.683
4.25882	6.56388	7.03121	4.46459	25.3402	29.5963	3.4935	8.42788	5.80652	9.83336	37.7469	27.7549	30.1043	14.3956
3.3103	5.7911	4.9417	4.65098	28.1821	35.8704	2.92069	8.06511	4.0925	10.3642	38.0199	28.0805	30.0941	16.359
3.02727	5.87278	4.73567	3.59264	25.1108	35.7933	2.97254	7.45218	3.79066	11.2684	38.2643	28.3852	30.1066	18.5165
3.2822	6.06813	4.62911	3.18804	23.4632	35.4952	3.11353	7.64587	4.03638	10.7078	38.4793	35.1433	30.1168	20.2228
3.25068	5.99057	4.60593	2.89177	23.209	32.2828	2.9308	8.3294	4.4603	9.09654	49.4872	33.3346	30.1164	21.9429
3.84511	5.18136	4.19756	2.63754	21.9435	29.6494	3.21774	9.74847	4.59024	9.13418	47.0158	33.7147	30.1058	23.8144
4.24259	5.81838	4.43809	2.49066	22.4248	23.9264	3.40502	8.77062	4.49343	10.1472	44.4736	29.3816	30.1224	25.5254
4.09568	5.83654	4.43558	2.65127	21.1039	23.288	3.37432	8.60765	4.18817	10.1231	42.2451	29.5719	30.1436	27.3879
3.58142	5.36491	4.40116	2.74741	18.6552	22.6431	3.3215	9.46628	4.09808	10.3255	41.6684	37.1124	30.148	29.0077
3.27141	5.22456	4.56953	2.18219	13.9272	24.4105	3.23595	9.57358	4.12317	11.0531	42.0806	34.9298	30.14	30.5271
3.37324	5.10017	4.75959	1.79262	19.9252	17.769	2.88174	9.56227	4.31505	11.509	46.769	33.7502	30.1247	32.3057
3.45397	5.40198	5.20357	1.95404	12.7059	12.969	2.7027	8.63437	4.20928	11.434	48.7091	30.3247	30.1182	34.321
3.73314	5.61901	5.19331	2.20912	14.177	14.9005	2.93387	9.21701	5.15958	10.5681	49.5189	33.9963	30.1174	36.0862
3.49467	5.68395	4.83285	2.05391	14.0222	13.4339	3.12985	10.2564	5.65702	10.0009	43.6073	32.5437	30.1203	37.985
3.24981	5.08147	4.65412	2.00217	12.5066	18.6909	3.11444	9.4257	5.68099	11.5904	45.3205	28.8303	30.1251	39.9637
4.638	4.41236	4.68352	1.82347	10.4745	18.027	2.9968	8.37286	4.94294	12.6924	45.3731	27.6232	30.1258	41.7727
4.54893	4.10391	4.34484	1.56057	9.36271	7.58487	3.07428	8.93671	5.61566	13.9181	46.5447	30.0719	30.1302	43.6542
3.37936	4.39537	4.35166	1.58249	9.63711	7.87645	2.99311	10.8153	5.77111	14.521	44.7541	32.3998	30.113	45.2144
3.54511	4.45874	4.52874	1.86699	9.23294	7.85937	3.15377	11.5653	7.43649	12.2987	39.6232	30.3405	30.1106	46.866
4.02702	4.20821	5.26738	2.13918	9.64889	7.52982	3.46731	9.89632	7.13289	12.7009	34.3725	29.4899	30.1066	48.7878
3.75875	3.88108	5.29853	2.13587	8.4097	7.18548	3.96671	9.79242	10.9064	13.3344	31.7157	34.7909	30.0949	50.7135
3.32821	3.43194	5.08507	1.83921	8.70494	6.16616	5.15747	10.0187	10.4441	14.9485	32.8733	34.6329	30.0822	52.382
3.65484	3.35347	4.98686	1.77272	8.63098	7.14507	5.44888	11.3652	11.7121	13.8168	34.7045	31.3679	30.0856	54.2105
3.41165	3.39229	4.47611	1.90643	8.80138	7.30168	4.00361	10.0969	8.71507	15.6908	33.9637	28.728	30.0955	56.1121
2.97243	3.45821	4.11983	1.85219	8.02062	6.35803	4.17339	9.9212	9.08058	15.8873	33.4582	25.3357	30.1029	58.2679
3.29482	3.72303	4.65641	1.90686	6.16212	5.30202	5.20762	11.3216	11.8216	14.3253	29.3015	25.9295	30.0954	59.9915
3.57761	3.62117	6.10884	1.82862	6.39481	4.56586	5.77665	13.5618	15.695	16.392	29.829	28.1237	30.0804	61.7057
3.83473	3.74283	6.38832	1.96367	6.66433	4.02708	6.35766	13.9664	11.9244	14.6409	26.4178	33.2723	30.0893	63.7817
3.63401	3.14344	5.57897	1.62726	6.24983	3.63463	5.46675	12.6796	15.901	17.2171	26.7915	33.1731	30.1054	65.681
3.70129	3.61267	5.0936	1.6575	6.0221	3.524	5.58918	12.9492	13.9942	16.6445	27.0508	28.958	30.1118	67.5528
7.26072	3.77439	5.09544	1.48589	5.43282	2.85747	6.09738	13.6739	14.3388	16.258	27.341	19.956	30.104	69.1077
6.13015	3.30663	5.19434	1.67359	6.36559	2.98897	6.23944	13.1268	12.2458	16.144	26.5598	20.3061	30.1025	70.7632
6.22077	3.07131	5.53155	1.81875	5.74765	2.83834	5.78266	13.0082	14.0454	16.2547	23.8216	19.6647	30.1099	72.4273
4.96117	3.62361	6.30265	2.35031	4.7832	3.16868	6.07292	13.4196	14.005	16.7806	25.8821	25.0254	30.1124	74.4677
3.93737	3.75203	7.15619	2.39652	4.46899	3.34874	6.97832	16.0716	14.7306	15.8806	23.1792	19.2759	30.1094	76.4062
3.78513	3.6074	6.71811	2.01224	4.77399	3.26327	7.94829	17.0398	15.6714	15.4643	20.4427	23.049	30.0988	78.4447
3.51296	3.12878	6.4158	1.62975	4.48617	2.68755	7.80218	18.0732	17.7012	16.4856	18.7966	21.4078	30.095	80.0667
3.70044	3.11433	7.34849	1.50312	4.74043	2.65505	7.78181	16.5853	19.1729	16.5224	18.665	17.9998	30.0974	81.6601
3.77921	3.05254	8.3876	1.36796	3.87228	2.57608	7.78635	16.2491	17.3069	16.985	17.9294	16.3236	30.0832	83.4852
4.00981	2.92899	7.69008	1.39053	3.82923	2.03695	10.0113	16.0029	16.6988	16.2328	15.792	17.2327	30.0615	85.3785
4.37779	2.98463	7.66738	1.79904	3.91589	2.78233	10.5248	16.7094	14.624	16.5001	17.5768	17.1545	30.0566	87.1774
4.42485	2.91097	6.8966	1.97897	3.18534	3.10028	10.8594	17.6286	16.1773	16.947	14.3032	17.4593	30.0641	88.9425
4.14358	3.08042	7.50105	1.81241	3.13557	3.2012	10.8786	17.2889	16.599	15.6536	12.5912	18.0722	30.065	90.7742
4.29559	3.44271	7.48877	1.48614	2.84107	2.78668	11.4682	19.0989	16.455	16.9714	10.7417	14.9763	30.0664	92.6326
4.59	4.3459	7.72116	1.50315	3.48905	2.58943	11.6438	18.8425	19.481	16.6987	12.0212	12.8297	30.0703	94.4296
4.56987	4.45875	7.83162	1.66973	3.57857	2.22509	11.3188	18.9063	19.4574	14.8004	11.8853	10.7611	30.0658	95.9846
4.44451	3.86918	7.64548	1.48544	3.1022	2.14464	10.205	18.7808	21.638	14.5093	9.98721	10.5101	30.0598	97.7374
4.64934	4.13248	7.34134	1.84624	3.04752	3.29638	10.0674	19.6125	22.542	15.5318	9.85776	9.16199	30.0696	99.5914
5.0805	4.24922	6.76475	1.99265	3.02195	3.6427	13.2491	20.9146	22.3406	14.6147	8.02467	8.86322	30.0811	101.631
5.44932	4.3628	8.62608	1.80031	2.92128	3.36802	15.4609	22.2203	21.2993	15.0432	7.57673	8.96743	30.0838	103.378
5.09663	4.54335	8.15694	1.61971	2.77494	2.59421	14.7871	23.1356	21.3616	15.4072	7.18895	10.2205	30.0842	104.999
4.65579	4.54892	7.13834	2.00883	3.02477	2.61187	13.723	19.6542	20.395	15.2519	6.13096	11.3487	30.0839	106.686
5.03846	4.73634	8.37823	2.76371	3.36061	2.4407	14.5016	21.1024	23.8871	15.5117	5.76901	11.5996	30.0595	108.466
5.09284	6.78711	8.90164	2.93174	3.27147	2.71417	14.0021	18.6394	22.6252	15.4261	5.36585	10.8558	30.0507	110.3
7.43241	7.76099	8.72423	2.97559	3.42289	3.40314	18.6522	17.156	25.4397	14.5954	5.64748	7.05614	30.0527	112.285
9.09501	8.99064	8.05645	3.24695	3.14176	3.39125	19.4794	21.3097	23.2478	16.5508	5.22653	6.24789	30.0688	113.994
8.22666	8.28162	7.52793	2.45984	3.13913	2.59746	16.1301	23.1529	23.4775	16.5209	5.3034	5.30201	30.0808	115.657
8.14613	9.80147	9.67239	2.15306	3.08663	2.14036	17.6734	20.7963	23.643	16.484	4.85129	4.69731	30.0845	117.381
7.197	10.2921	11.2328	2.65347	3.27107	2.64553	20.6046	23.0263	27.4165	15.3998	5.58437	5.60643	30.0758	119.281
8.90742	10.9134	10.9874	2.86453	3.23119	3.19095	18.8953	24.061	27.1485	15.4595	5.68956	5.24633	30.0567	121.202
10.2202	13.7787	10.0402	2.79065	3.84996	3.9482	22.0563	24.2924	25.8995	15.7682	5.93283	5.16782	30.0649	116.31
10.5837	14.6837	9.3268	2.57263	3.90334	4.77989	22.1084	21.8283	30.9997	15.2285	5.58698	4.33688	30.0753	77.1819
10.801	16.1215	11.2924	3.62006	3.40218	4.47018	18.7125	23.7941	28.4519	17.8185	5.15732	4.44782	30.0683	79.1654
10.9123	14.3351	10.902	3.90407	2.87079	2.77404	19.4521	23.8606	28.8309	16.116	4.80838	4.30527	30.0687	128.817
12.0259	17.2215	10.9719	3.78812	2.81361	2.50335	20.5172	22.0648	29.1916	16.0307	4.8379	3.967	30.0884	130.598
12.9926	17.2526	10.4026	3.73902	3.3054	2.47892	21.7342	20.7542	30.16	15.9082	5.11343	3.13904	30.0988	132.56
13.0784	18.7534	10.6165	3.8006	3.65017	2.69027	22.9289	23.7159	28.3411	17.2551	5.97489	3.29056	30.1053	134.505
14.2538	20.6212	14.5604	4.0818	3.8763	4.04219	22.0391	28.8243	30.4326	16.6627	6.03802	4.64461	30.1163	135.916
15.1245	24.8394	16.9304	4.33463	3.95798	4.12235	24.696	25.6929	31.655	13.9857	6.06942	4.80382	30.1261	137.646
15.1029	22.8289	15.8379	4.29113	3.88213	3.6174	25.564	25.9375	30.6677	13.7969	5.58635	4.74425	30.1128	139.27
16.8478	22.3581	12.4825	4.01751	3.4758	2.57164	24.6165	28.9601	33.5019	14.8981	5.33705	3.59552	30.0879	141.154
16.3162	23.3706	11.1485	5.22701	2.71638	2.67807	25.1764	23.8743	31.0755	15.3992	4.32672	3.22344	30.0795	142.962
17.261	25.6053	10.7391	5.13537	3.21527	3.03182	24.1452	26.5837	28.1317	15.277	4.96105	3.06307	30.1071	145.026
17.8375	29.3361	13.0304	4.5139	3.34925	3.16397	25.6875	26.7661	30.1495	14.1464	4.55925	3.35009	30.1225	146.748
19.0952	29.7703	11.8102	5.19156	4.71955	5.17838	24.0216	25.3169	31.8731	14.9566	5.85124	4.51101	30.1237	148.637
22.5359	33.4191	12.2738	6.20317	4.84255	5.01838	27.5551	27.074	34.715	16.3522	6.23134	4.0004	30.111	150.341
21.9466	36.9279	11.2846	5.62599	4.90411	3.76891	27.59	27.197	35.4069	16.1845	6.18649	3.19851	30.0998	152.134
24.4027	30.6194	13.7763	5.74116	4.18093	3.9055	28.0601	31.0081	32.3706	16.3204	5.83012	3.79463	30.1027	153.775
22.1778	32.1925	15.7862	5.59381	3.97652	4.35432	25.4094	23.7162	31.9965	14.5728	4.84677	4.05668	30.116	155.569
22.2025	40.1717	17.8545	5.301	3.9398	3.6222	23.7123	25.7028	30.7058	13.7157	4.74838	3.60527	30.1339	157.482
23.0869	39.6419	21.5027	7.2545	4.58061	4.21953	22.5105	30.3744	28.133	12.6684	5.10431	3.73283	30.1287	159.303
25.3273	38.9768	19.3197	8.03911	5.10299	6.23618	21.3533	29.7243	30.9357	13.2451	6.05703	5.19967	30.1191	160.826
26.0448	35.5765	16.1517	7.84847	5.325	6.24193	22.6331	25.6709	30.9016	15.4177	6.46764	5.07643	30.1016	162.728
24.327	41.2681	17.7235	7.40963	4.35648	3.81575	25.9946	27.3515	29.9039	13.842	5.61192	3.97247	30.0845	164.309
29.8183	35.8522	23.7047	9.13865	4.19792	2.8248	24.5529	25.923	32.7256	14.2499	5.18225	3.47536	30.0742	166.101
33.8672	48.2081	25.8165	9.18103	4.00714	2.83133	21.5113	28.3384	29.063	11.6514	4.35353	3.10973	30.0786	168.058
29.7798	54.2051	25.2757	9.90769	4.05656	2.79105	24.4287	27.4598	32.02	12.2975	4.40588	3.42675	30.0891	169.815
34.5277	56.5903	26.0938	10.7934	4.5444	3.46243	22.0047	25.7021	27.5642	11.8437	4.47278	3.60163	30.0886	171.902
33.6291	53.3426	24.9139	9.62193	4.76904	4.94617	22.7562	27.7358	28.4972	13.5526	5.67638	4.41893	30.0681	173.772
34.6255	57.5772	28.6128	12.5251	5.54743	5.40018	24.5299	26.2185	29.3485	14.3956	5.8825	4.42999	30.0725	175.612
30.4431	57.9338	26.7698	12.9091	4.68815	3.79773	21.8121	23.098	26.4234	12.7045	4.77303	3.44631	30.0839	177.41
38.003	60.7508	24.2677	11.5105	4.5392	3.69492	25.7328	29.6497	23.6053	10.4765	4.63764	3.79645	30.0826	145.676
39.9059	63.6877	25.409	10.6123	4.82255	3.623	22.5336	27.1854	21.5219	11.4618	19.2943	12.9634	30.0896	1.75397

## Sheet: P05
ra l	oi l	oe l	ico l	mf l	es l	ra l	oi l	oe l	ico l	mf l	es l	Kippung	Rotation
24.996	74.9009	50.7724	10.6891	20.2735	2.90221	35.6772	60.9452	47.1465	14.7831	5.66539	5.56654	30.1294	0.309582
20.9177	62.3974	49.2043	12.1239	6.68554	3.00123	34.6263	67.7116	45.5487	12.2966	4.50732	4.68937	30.1503	-143.693
23.5825	55.2176	51.2559	12.5755	6.60545	3.26395	33.6016	63.5484	36.484	14.6227	4.27852	4.82803	30.1526	-176.428
24.7198	67.035	50.6423	13.042	7.19212	3.4485	27.3578	60.5626	36.1268	14.4402	3.83835	5.5398	30.1482	-174.825
24.2114	69.1446	55.8922	13.2273	7.6508	3.52386	29.8208	63.5402	34.5172	10.2408	4.31064	5.99019	30.1296	-172.941
26.1757	57.4097	50.3947	11.5601	7.97053	3.31702	26.4654	57.1436	33.6618	10.5406	3.97476	5.5765	30.1094	-171.084
27.7269	63.8087	51.1865	11.2085	7.66908	3.32919	27.438	59.1435	30.9299	11.854	5.90917	5.14603	30.1131	-169.384
27.1549	74.8396	57.9284	12.5067	8.11329	3.58811	34.0061	64.4321	34.5266	12.0839	6.08114	5.23939	30.1189	-168.014
23.7111	79.5408	59.1516	12.9007	7.58544	3.47055	27.9713	64.9283	35.2295	10.4322	5.88656	4.67943	30.1196	-166.666
24.3378	78.9751	62.9327	11.3279	7.78077	3.4428	27.1146	62.0161	34.7938	8.15483	4.71932	4.5714	30.13	-165.145
24.6757	67.6402	64.1646	13.0846	7.8368	3.94669	29.1322	52.5022	29.579	8.56642	4.69356	5.04157	30.1336	-163.028
25.9232	59.8968	59.5607	14.4068	7.89802	4.14222	30.5203	45.1348	31.3534	10.2361	4.49286	5.14318	30.1322	-161.343
22.0996	58.8349	66.2995	14.3989	7.59828	4.02188	25.8487	41.1903	29.9439	9.47851	4.40879	4.72822	30.1418	-159.791
25.9092	73.8422	60.9432	14.0806	7.29209	3.72201	24.6449	49.6828	26.8568	9.24305	4.38283	4.2254	30.1447	-157.974
23.9541	80.9217	59.3879	16.2411	7.11115	3.89134	26.8583	48.7895	27.3901	7.99418	4.04985	4.55396	30.1441	-156.153
23.6721	84.5182	59.1894	16.2182	6.71349	4.35454	27.9039	50.6862	25.8602	6.66087	3.99664	4.43593	30.1424	-154.193
26.9102	80.1402	58.9263	16.4632	6.41094	4.44762	26.3191	52.073	28.3334	6.76767	3.81018	4.29197	30.1485	-152.352
20.8981	73.1896	63.5644	13.8314	6.95001	4.82899	25.3372	47.5224	29.691	6.51179	4.70951	4.61141	30.152	-150.578
24.278	59.9972	60.6129	14.068	7.00276	5.37572	23.2955	40.1468	28.2197	5.27859	4.6201	4.93102	30.1555	-148.681
24.8553	56.513	57.7833	14.6593	7.34088	5.19526	19.6818	38.6229	22.8801	7.42068	4.83356	4.52379	30.152	-147.005
22.8917	67.3573	57.2951	16.0896	7.44815	4.25972	19.0423	38.3651	22.0477	7.20233	3.90266	4.29196	30.1547	-145.25
21.5315	68.5605	57.5857	15.0394	7.41981	4.79143	22.7537	32.6103	24.594	5.3431	3.32024	4.82245	30.1595	-143.252
19.5717	66.8695	50.0664	11.5878	6.99884	4.95731	18.6265	40.866	20.7867	3.76046	3.56215	4.62819	30.1396	-141.566
18.4143	67.7854	55.5517	12.2544	8.06733	4.7459	18.5476	32.7366	25.6828	4.43289	4.46826	4.2492	30.1253	-139.831
18.5775	68.0059	54.8874	14.0503	7.56808	5.7031	15.658	45.7494	18.9781	4.40971	4.10106	4.69609	30.1149	-137.777
19.583	64.7313	54.186	14.0848	7.88785	5.77362	13.0184	32.4819	22.9708	3.6273	4.32468	4.84614	30.1249	-135.846
18.7213	68.0447	52.9009	11.8797	7.55979	5.84352	13.0021	32.2071	20.2216	2.64396	3.92286	4.24601	30.13	-133.947
23.3815	66.1729	53.6189	11.3669	8.14655	4.42393	12.1658	33.6442	19.143	2.37743	3.83353	4.21832	30.1409	-132.324
22.1631	65.5036	49.277	12.0336	8.28343	5.09258	12.3911	31.8378	16.9493	2.57016	3.3504	4.58661	30.1497	-130.827
19.8525	57.9853	51.0622	12.3079	9.42898	5.09209	11.7325	29.6874	13.9658	2.47136	3.23862	4.6904	30.1531	-128.956
17.2663	67.3901	44.3086	14.8018	9.35888	5.05646	13.1596	28.4618	15.3969	2.39833	3.02804	4.64261	30.1621	-127.166
20.4907	72.8379	44.1033	15.7009	9.09436	5.05195	12.5408	25.0928	12.4767	2.18121	3.42197	4.5412	30.1552	-125.677
19.2312	73.6745	48.4531	14.2811	8.34193	5.70859	12.0584	25.5156	9.94391	2.14142	3.70161	4.41703	30.1367	-123.821
16.6551	69.0884	47.0347	17.4215	8.37153	8.31792	10.978	19.7088	10.1818	2.27657	3.63151	4.09511	30.133	-122.185
14.4137	65.6701	44.9725	16.921	9.7323	8.45812	10.4258	17.9328	9.98908	2.40628	3.18795	3.97742	30.1364	-120.491
14.8771	56.1136	47.5523	16.5629	10.4387	8.04477	10.8777	17.6706	10.1826	2.51335	3.57744	4.4858	30.146	-118.593
14.9777	58.507	42.3529	14.7752	8.93394	6.10711	11.5138	19.3365	9.85888	2.63408	3.39833	4.51903	30.1578	-116.757
13.4576	55.1282	38.1751	17.1058	8.52928	7.08482	9.88897	14.8541	9.40464	2.25382	2.97368	4.11927	30.1675	-114.879
13.1572	58.2542	40.8772	18.5662	9.05028	7.58253	8.42022	12.9403	9.2818	1.54817	2.76736	4.26243	30.177	-113.02
11.6046	52.0623	42.031	19.6686	11.7903	7.54395	7.27662	10.9649	8.24366	1.51079	2.88333	4.59681	30.1883	-111.153
11.7506	58.887	43.419	20.9025	13.3829	6.47192	8.21443	10.3697	8.63779	1.51053	3.74879	4.32663	30.1941	-109.219
12.4137	59.2738	40.6672	17.3062	12.8391	5.50267	7.84186	11.5178	8.16537	2.48778	4.17514	4.42751	30.1937	-107.492
15.8783	54.0233	42.0155	19.1592	13.3212	6.23687	6.69947	9.98322	8.28908	2.55847	4.4181	4.76113	30.1958	-105.641
15.8041	46.0126	35.824	18.7794	13.2828	7.57957	6.23457	6.63288	7.22796	1.79045	4.29641	4.76281	30.1999	-103.942
12.3285	53.1998	39.5533	20.5841	15.9315	7.40215	5.20974	9.9592	6.07376	1.26696	4.72409	4.24514	30.198	-102.259
12.01	58.0304	41.9082	21.7784	15.4815	7.96285	5.03788	9.82927	7.65144	1.2971	4.52166	4.21225	30.1873	-100.84
10.9448	63.2717	42.8165	21.3701	16.6028	7.87995	5.41942	7.45792	7.43324	1.50077	4.5158	4.51023	30.1713	-99.0435
9.11861	55.8261	39.9733	20.2254	16.8845	11.8327	6.29655	6.94201	7.40595	2.20174	4.14514	4.55758	30.1578	-97.1356
7.88879	43.7548	33.6666	19.7102	17.1073	10.9327	5.61315	6.19288	6.17331	2.36316	4.35105	4.29271	30.1595	-95.101
8.07414	41.7861	29.2611	20.7493	17.2613	10.8759	4.79659	4.52125	5.32226	2.27793	4.66831	4.57577	30.1679	-93.4992
8.6874	45.8888	28.7106	20.8216	17.9452	7.83463	4.76432	3.39955	4.60932	1.67774	4.48039	4.60854	30.1692	-92.0343
7.18655	47.6731	33.2961	23.8819	24.7968	7.72049	4.19793	2.66893	3.44217	1.82639	5.83793	4.24788	30.1477	-90.324
6.45416	43.5059	33.6348	25.9631	27.0734	8.5674	4.11946	3.73546	3.15117	2.34421	6.13454	4.13374	30.1273	-88.339
6.24534	35.5635	36.0145	23.9567	26.6318	10.2775	4.17637	4.7198	3.46329	2.4793	6.30575	4.8082	30.1209	-86.6083
5.25221	34.9589	28.4839	23.2161	23.0967	10.9513	3.83294	4.56974	3.31892	2.33897	5.1079	4.67094	30.1327	-84.9131
4.80927	33.8451	21.2101	26.3577	25.8233	12.9324	2.99946	2.56101	2.82401	1.62837	5.94204	4.09694	30.13	-83.0277
4.82953	38.8518	21.0218	23.3812	28.7135	15.261	2.60328	1.88714	2.79993	1.48946	6.22716	4.2057	30.1263	-81.2277
3.96367	37.9281	27.5235	26.0854	27.7317	15.2601	2.52451	2.0435	2.36232	1.77739	6.06391	4.59414	30.1217	-79.3876
3.95837	41.213	25.6744	27.6565	30.7806	12.015	3.33023	3.88537	2.96215	1.91023	6.49843	4.27826	30.1148	-77.9292
4.24543	40.8005	24.6717	25.6583	36.2118	11.3647	3.36184	4.26122	3.34741	2.03377	7.64442	4.56385	30.1008	-75.92
4.29572	40.0948	19.7522	23.6928	40.0027	14.8978	3.48058	4.08279	3.06036	2.18452	7.75741	5.10144	30.0933	-74.1042
4.02398	39.4261	19.4561	25.7121	38.6738	17.1436	2.96822	2.11545	2.24036	2.05299	7.60666	5.24942	30.1038	-72.2813
3.80756	39.703	14.9613	24.6143	31.9415	16.2841	2.56148	2.08126	1.90612	1.90973	6.71019	4.80957	30.1108	-70.5252
3.57663	34.567	18.5261	26.6881	33.8659	19.3436	2.42496	2.30992	1.9181	1.95838	8.11173	5.08888	30.1065	-68.3822
4.57311	29.5904	20.2178	27.8764	39.7023	20.4385	3.09273	4.46288	3.11743	1.94977	8.80036	6.46423	30.09	-66.5789
4.29981	24.4502	16.4472	27.4214	39.6538	19.6466	3.09882	4.4573	3.14895	2.76955	9.18393	6.70108	30.0831	-64.7195
3.38192	27.4908	14.0416	23.988	36.5429	15.1301	2.53177	2.88348	2.16015	2.73317	8.15026	6.24761	30.0949	-62.9761
3.09161	29.2432	15.1363	24.0596	41.4665	18.223	2.31505	2.15249	1.96177	1.65308	8.56391	8.27823	30.097	-61.5664
2.74588	28.5574	15.0425	22.6064	41.7184	25.5614	2.16706	2.27548	2.02952	1.65614	9.16857	8.38211	30.0989	-59.9884
3.08402	21.6688	13.5597	19.598	39.5035	25.2113	2.78222	4.01845	3.03079	2.942	9.48269	8.26826	30.1142	-57.8951
3.24083	23.5442	14.9655	23.3637	33.9492	22.2215	3.04568	5.1638	3.21526	3.31621	10.1214	6.62842	30.134	-55.9087
3.47634	25.8329	15.486	23.5357	43.1165	25.4949	2.98727	5.39139	3.26192	3.46017	11.5189	7.7716	30.1391	-54.1967
3.06637	26.3893	13.395	25.796	46.5002	21.367	2.06067	3.99948	2.54814	2.65728	11.3829	8.7195	30.1429	-52.2834
3.08321	22.7262	10.9578	27.2985	48.5465	25.5781	1.9945	5.15743	2.68763	2.80515	11.5785	8.45172	30.1433	-50.4978
3.0269	20.6953	9.73316	21.6562	39.2332	20.578	1.84498	5.59935	3.18219	2.76399	10.3743	6.62389	30.1311	-48.7887
2.89569	19.9403	11.9881	20.0873	42.5218	17.4719	2.50268	7.08629	3.7749	2.94133	12.7766	7.15274	30.1263	-47.009
3.33914	19.5068	12.1139	22.4296	41.0451	22.3423	2.47291	8.53475	3.62081	2.96477	12.3443	8.06864	30.1342	-44.8594
3.12449	21.4892	10.7415	22.224	38.3804	21.0275	2.37561	10.1234	3.84228	3.58589	11.0957	8.96579	30.1445	-43.0387
2.5029	20.2461	9.47807	18.692	42.0442	24.0711	1.96302	10.0807	4.55293	3.87327	10.9482	9.41214	30.1375	-41.1709
2.317	18.9512	6.91498	21.3567	42.2686	22.1891	1.83333	8.14742	4.59282	3.35408	11.7556	9.58005	30.1187	-39.353
2.54822	18.3621	6.72038	24.8392	47.4007	22.1923	1.99941	9.50708	4.85215	3.44529	13.4749	13.4261	30.0975	-37.3517
2.94559	19.3966	6.72585	23.9153	42.287	17.9446	2.37342	10.4267	4.96952	3.57737	13.4456	13.0288	30.0734	-35.3238
2.63867	19.766	6.24467	20.0238	45.0883	20.9639	2.33136	12.8703	5.4464	4.01308	14.0711	10.065	30.0626	-33.4801
2.35385	20.6351	7.12355	21.7581	43.791	23.4926	2.17319	14.6264	5.93911	3.7102	16.6977	10.6509	30.0835	-31.7452
2.27159	21.1508	7.45749	21.4256	43.6863	21.1225	2.10118	15.047	6.08115	3.97828	16.9035	12.5425	30.0949	-29.9381
2.56788	22.7687	7.21049	22.8613	43.5474	20.7236	2.27882	15.3673	6.41216	3.81737	18.3608	12.7171	30.0977	-27.917
2.58181	21.0997	7.35957	19.8086	52.5498	24.5798	2.5052	16.3832	6.76484	3.84886	18.2001	9.93273	30.1041	-25.9205
2.88861	20.9024	7.95949	19.9979	51.093	25.2833	3.23583	18.7325	6.58848	4.39041	20.0417	11.4557	30.1058	-24.1795
2.73753	21.9168	7.97718	20.7967	52.4985	22.9197	3.08511	18.852	6.66251	4.64603	22.3163	13.4634	30.094	-22.4638
2.21308	19.132	5.88431	20.578	41.5669	21.7974	2.40594	18.1561	5.77764	4.44292	20.4481	15.183	30.0844	-20.863
2.32152	19.9861	5.76711	20.4476	41.3544	22.1711	2.46235	24.6279	7.45904	4.5987	21.1703	15.5195	30.0867	-18.8291
2.59156	19.6584	5.91617	19.3202	38.1588	20.639	3.05996	27.6644	8.40911	5.22481	19.5449	13.6164	30.094	-17.227
2.89623	20.8387	6.64258	17.232	39.6873	22.3393	3.62686	28.3575	8.78561	5.70773	20.7569	16.634	30.0916	-15.2391
3.29514	20.9544	7.12657	15.4926	34.3135	22.4677	3.65037	28.8757	8.95656	5.97421	21.4272	15.1205	30.094	-13.0215
3.30393	22.0566	7.62697	18.0527	46.328	21.3277	3.4233	31.7845	9.02441	6.51785	29.7446	14.0283	30.0978	-11.1557
2.65233	20.6768	6.28998	19.9438	40.4282	21.155	2.94655	30.3261	9.07965	7.13089	31.8949	13.9599	30.1011	-9.12415
2.46639	20.5188	6.0014	16.1937	39.9604	21.5595	3.10121	32.7208	10.4548	7.1074	23.3446	14.4151	30.0912	-7.35643
2.38127	19.7777	4.46901	19.7775	39.4679	20.772	3.03884	34.2923	10.0852	6.61016	33.7395	18.0445	30.0882	-5.37387
3.23695	19.7137	4.75773	18.3013	38.9515	20.5625	3.75584	30.1157	10.1654	7.06649	35.0204	20.9994	30.1053	-3.417
3.43863	18.8722	6.40564	17.8861	38.4123	20.3416	3.74444	29.1223	10.2309	7.68133	39.3517	18.346	30.1119	-1.47921
3.23985	17.2671	6.26464	15.3083	48.0344	20.1095	3.76076	30.4946	11.7348	6.86492	35.9669	18.6312	30.1122	0.0477032
3.10106	19.1958	6.9818	12.0173	44.1438	19.8668	3.31825	36.6631	11.4045	7.68358	39.3444	20.0274	30.1002	1.06832
3.08719	23.6424	7.49072	14.2622	43.7478	26.5614	3.36126	35.4389	11.1769	7.83348	40.3899	16.0997	30.0899	2.35881
2.83021	25.2895	7.23499	12.1681	43.6661	16.4898	2.88629	32.0635	9.58779	8.04651	38.1336	21.948	30.083	3.99825
3.15126	19.9888	6.63626	8.77082	34.7731	16.4886	3.5726	30.3765	10.4823	8.90033	41.0607	22.6636	30.0784	5.79009
3.05461	18.4142	6.54403	8.33763	34.757	23.9508	3.60975	29.6595	9.53979	8.45889	40.0779	21.4012	30.0737	7.69015
2.77856	17.0246	6.59405	10.9149	34.0879	24.6998	3.56201	26.925	7.99681	8.34106	40.04	20.7064	30.0669	9.34729
2.43316	17.4057	5.25706	10.229	37.8373	22.6242	2.79907	25.9302	8.05703	8.03603	38.5902	17.4875	30.0638	11.1893
2.4126	14.8018	4.69104	10.8628	34.2614	17.8649	2.72902	29.8467	8.8953	6.97196	39.1338	19.0879	30.086	12.9038
2.35133	15.2271	4.53379	9.34726	38.0695	16.2601	2.49861	28.1819	7.7133	7.70564	37.277	18.9705	30.1042	14.7272
3.02186	15.613	6.90617	8.33471	29.4564	23.0589	3.16056	29.6985	9.2073	8.70022	28.6306	18.1525	30.1192	16.63
3.02446	14.118	7.08663	8.08681	25.1116	22.7308	3.49681	29.5288	10.0781	7.68534	30.3089	18.721	30.1219	18.6946
2.56352	14.1051	6.89902	5.73095	21.6552	10.9363	3.16169	27.0471	9.88952	7.7787	38.8154	22.9355	30.1232	20.5782
2.43633	14.0562	5.43854	6.74578	24.4424	12.4325	2.74368	25.4166	9.5166	7.80898	39.1441	25.8316	30.1233	22.1201
2.42144	14.5589	4.38002	6.24671	23.3315	11.4523	2.98485	26.4105	7.67472	9.13935	37.1921	24.2938	30.1275	23.8506
2.3148	12.4826	4.20342	4.19822	16.6561	11.0464	3.01938	29.1998	8.82018	10.0974	38.8831	18.983	30.1303	25.7051
2.84499	12.2681	5.51522	4.27652	16.9873	13.8215	3.2102	30.184	8.3534	9.15759	49.4379	22.8104	30.1182	27.5315
2.89437	12.6389	5.965	4.35524	19.3006	19.1104	3.24054	28.8873	8.66767	8.37228	40.1482	20.4767	30.1013	29.2876
2.56712	12.9864	6.05436	3.40549	17.1194	16.108	2.80216	35.9215	8.52301	11.5734	43.8689	20.0469	30.0793	31.2544
2.42638	13.5295	5.30293	2.45556	16.7791	16.9532	2.71261	38.0582	9.18337	11.8649	41.7298	18.7125	30.0691	33.0931
2.34915	12.7316	4.99704	2.15639	14.4123	9.02735	2.74559	39.6771	9.90661	8.86157	44.9388	22.1356	30.0874	34.7247
2.76175	13.7025	4.44744	2.67821	12.13	13.4811	3.43398	39.3976	10.1233	12.4542	44.1901	24.7145	30.1097	36.1126
2.91344	12.9751	5.23386	2.78201	22.2517	13.1227	3.54682	32.2097	11.9356	11.2498	45.9843	23.473	30.1328	37.9999
2.89269	11.4098	4.82086	2.83147	10.7419	12.7642	3.90157	33.9683	12.1121	11.4141	46.926	23.5267	30.1247	39.9284
2.43781	11.3024	4.35325	2.8079	12.1966	5.91191	3.23734	36.3097	10.9767	11.1829	50.1431	23.5635	30.1038	41.9597
2.29309	10.9367	5.32495	3.01983	13.4259	6.06972	3.05487	40.0816	11.274	10.2055	40.5317	27.546	30.1026	43.7031
2.41372	10.0907	5.34105	3.16879	12.3064	5.79353	3.24722	39.0989	11.4002	13.9543	45.7036	23.5856	30.1192	45.5812
3.0851	11.5995	5.99628	3.12562	11.3897	5.32224	3.49346	35.0205	10.8904	14.2573	47.4869	25.3585	30.1301	47.4232
2.8532	12.2836	6.42695	2.98574	10.7357	5.44294	3.5706	35.3264	13.3638	11.4673	44.377	23.5379	30.132	49.0888
2.75358	11.3449	5.81152	2.81506	13.8129	15.6419	3.67935	38.41	13.2241	12.9886	39.8534	23.4876	30.1345	50.3994
2.56846	9.95109	5.98818	3.87486	14.2308	15.7216	3.52889	36.8594	12.1778	15.1506	39.5908	27.7711	30.1383	52.4047
2.74049	10.5939	5.97853	5.28076	13.9209	15.9282	3.63416	45.5921	11.077	15.8272	39.2908	25.687	30.1325	54.6173
2.89226	11.5153	5.97462	4.93939	12.331	6.07123	3.7513	42.4213	12.3172	17.5948	45.7687	23.1736	30.1353	56.4348
3.35952	11.0598	5.51536	4.41604	10.4603	6.05529	4.63462	47.6261	12.6108	16.5172	43.8853	24.3912	30.1264	58.5358
3.39191	11.5409	6.39993	4.81261	11.4167	6.79644	4.56151	49.4946	13.7103	16.7313	41.5738	23.3763	30.1111	60.3077
3.0625	12.2094	8.01609	4.71037	11.6951	6.72297	4.25617	45.1417	15.5886	18.6534	43.049	24.0833	30.1043	61.9125
2.84355	11.4425	7.98966	4.31903	10.691	5.62831	4.18081	42.9099	18.4055	19.1181	38.0314	22.3605	30.1214	63.3751
2.94807	11.1496	8.03373	4.15869	10.2498	5.87381	4.72681	53.083	22.3869	17.6202	38.2566	25.63	30.1295	65.3547
3.46701	12.1556	6.01025	3.56587	9.08486	5.97726	5.83638	56.3375	23.7167	17.1014	33.7973	25.5627	30.128	67.1887
3.33514	13.092	5.64791	3.37999	9.32228	5.62848	5.89622	57.8416	21.1321	18.4164	31.4098	23.0918	30.1189	69.1108
3.75481	12.2176	6.23801	2.96955	8.4513	5.31735	6.65434	58.9145	24.5189	18.1361	30.8214	21.9906	30.1026	71.0779
3.22548	10.8623	5.99499	3.03017	7.60928	5.53293	5.7667	53.4647	22.6078	18.4191	28.678	22.0223	30.0838	72.9512
2.93726	11.9784	6.49822	2.93576	8.47719	5.30441	5.81098	46.0746	28.4148	18.6982	28.1661	17.3646	30.087	74.6551
3.25909	11.8035	6.70618	2.6983	8.30518	3.62386	6.12136	47.4204	24.0684	18.9729	29.0439	16.2003	30.1025	76.28
3.59422	10.8247	6.4301	2.72481	9.32299	5.31642	7.56344	50.1464	30.8005	22.0162	36.3023	18.5976	30.1283	78.411
3.81408	11.0678	5.13622	2.67299	9.45595	4.81299	8.91559	52.4377	26.8547	20.9544	35.8414	16.1335	30.1221	80.1385
3.2896	11.7563	4.43285	2.46407	8.04276	4.12716	7.50728	57.244	26.0344	21.4674	25.3407	15.4262	30.1086	81.9858
2.78884	11.2488	4.81855	2.06641	7.08483	3.58536	5.66267	56.2027	24.3505	20.4995	24.5675	15.8916	30.1013	83.9615
2.80639	10.8324	5.1651	1.96616	7.10693	3.29533	5.72944	48.5689	25.7579	21.5448	24.2879	15.5133	30.0984	85.8724
2.91586	11.796	5.29192	2.06685	7.62095	2.70373	5.97737	49.9959	26.5677	19.9888	23.4204	15.2386	30.1117	87.5449
3.16815	12.1272	7.11581	2.35041	9.58031	3.73845	6.69195	51.7217	23.9083	20.9419	26.8356	17.4267	30.1344	89.5158
3.58068	12.3682	9.24527	2.70975	9.47735	3.89781	7.51898	49.6445	22.9411	20.3456	24.6867	15.571	30.1455	91.1229
3.12345	11.8672	8.08378	2.3552	7.4916	3.22288	6.70722	46.3644	24.9574	21.5756	25.1276	17.6249	30.1482	92.7888
2.76706	11.1924	4.56323	2.08915	8.50574	4.35707	7.43894	52.4786	24.9948	25.0082	20.0191	16.6951	30.1533	94.2388
2.74648	11.7614	4.86098	1.83477	8.19551	4.38208	9.90643	61.471	29.9667	21.584	19.6399	14.1376	30.1487	96.0505
3.16894	12.3443	6.91318	2.12644	7.72894	3.76516	10.7874	64.8285	35.5034	23.0917	22.1581	14.2653	30.1369	98.1537
3.35401	13.1378	7.31216	2.43496	8.04066	4.46127	10.8916	64.4615	37.289	23.4446	21.1405	17.86	30.1282	100.172
3.41542	13.4534	8.19946	2.50827	7.83316	4.55079	9.89262	67.949	33.6085	22.0701	10.7323	15.3831	30.1203	102.019
3.77848	14.5422	9.30456	2.08603	7.70598	3.65391	11.3767	64.0219	32.2988	21.8424	9.49728	13.7854	30.1273	103.524
4.42168	15.7355	10.1189	2.07299	7.11986	4.69591	13.4341	68.1618	33.8598	21.3277	18.0347	19.2991	30.1256	105.309
4.65177	16.8807	8.92538	2.18776	7.75027	4.76441	12.9581	69.413	33.9152	23.9604	7.8856	13.9519	30.1058	107.077
4.50254	19.619	12.6878	2.59039	7.49054	4.16744	13.1237	62.4709	36.7857	26.0639	8.03371	13.4665	30.0937	108.89
4.77144	21.8149	15.0096	2.7837	7.02284	4.21602	17.6693	75.9871	33.909	26.1665	8.58471	9.78641	30.0916	110.621
5.56053	25.2258	17.0892	2.3657	6.95693	3.95291	19.4163	67.0795	34.3597	26.5829	8.91368	9.58951	30.1045	111.901
5.25339	25.9597	15.7986	2.47986	7.10325	3.57286	15.6977	62.3171	41.5701	26.6529	9.19327	10.0425	30.1055	113.814
5.89635	21.3796	13.7963	2.33182	6.52037	4.18623	18.047	70.8363	36.9317	24.9195	7.7911	9.18622	30.1025	116.306
6.39588	22.9464	14.2251	2.26493	6.55036	4.26528	19.2933	66.7565	32.3868	21.1051	7.77796	7.80997	30.0907	118.259
9.11157	29.9808	14.3329	2.41952	6.9401	4.29309	21.0252	52.1614	31.4263	23.0168	6.81884	7.72719	30.0922	120.079
8.12566	33.7214	17.8906	2.86979	6.79356	4.22739	21.4943	57.7321	36.3691	22.524	6.88682	7.86486	30.0942	121.536
8.48856	37.1135	19.1612	2.81911	6.51812	3.77835	21.9861	63.0199	35.8595	21.4342	7.55467	7.18135	30.0845	123.213
11.9053	35.7552	22.9111	3.06526	7.21823	4.18295	22.6824	63.7143	34.3428	20.6289	8.08022	6.77989	30.0791	125.183
7.63851	32.7212	23.6986	2.63799	7.71978	4.81433	18.4456	62.8162	37.1095	21.8816	7.5958	8.19452	30.0833	126.906
6.38779	26.3137	22.7427	2.64066	7.02415	4.78867	19.4303	64.1201	40.0832	24.6895	6.97561	8.09622	30.091	128.674
7.83816	30.0513	20.3249	2.48331	7.42813	3.89	20.9624	66.5794	36.7944	21.6206	6.76497	6.99968	30.0907	130.737
9.96479	32.7279	17.7707	2.33159	8.57412	3.73928	24.0723	67.0031	33.376	19.5509	6.81382	7.02841	30.0954	132.636
10.7202	40.305	19.478	2.99049	8.77488	3.87079	26.0121	61.4711	40.5571	22.432	6.3756	6.69628	30.0972	134.552
12.3572	39.8463	22.9923	3.86557	8.12069	4.15292	26.1772	72.5452	43.1404	20.5843	6.79704	7.12571	30.1074	136.006
10.4469	32.9931	22.0047	3.84302	7.62609	6.48917	24.3129	75.62	41.2499	20.8602	6.24999	8.66123	30.1008	137.922
9.93584	33.8949	22.3132	3.56419	8.62048	6.94639	22.6108	65.534	40.205	19.6831	6.01874	9.37408	30.1007	139.495
12.0311	36.0422	22.9875	3.57587	8.89902	7.08616	21.5855	70.5172	41.6125	21.5633	6.00158	9.19857	30.1089	141.212
15.5833	44.9767	20.8059	3.41192	7.83027	5.07515	27.4875	71.0051	36.8768	18.8638	6.04318	7.65469	30.1185	142.842
17.3102	51.8257	26.502	4.07008	7.7415	4.66758	30.5097	71.5039	42.8323	21.8838	6.2551	7.33814	30.1225	144.827
16.1157	52.5882	29.8813	4.09089	7.5512	4.51136	26.2858	87.3887	45.9169	22.1024	6.33657	7.36447	30.1267	146.794
19.9696	54.5008	32.8617	5.24512	7.05867	4.35459	28.0674	71.8315	39.5053	20.4647	6.88525	6.85635	30.1247	148.663
19.1599	57.935	32.7084	4.88709	7.03144	3.98218	24.8676	60.439	36.4405	19.0104	7.00496	6.87928	30.1128	150.295
17.6612	51.0621	31.0528	4.99348	7.24722	3.88752	23.9216	73.6312	40.3812	17.3009	5.83091	7.22055	30.1216	152.021
19.6018	61.2033	33.9399	5.65853	6.90587	3.73284	27.6984	59.5602	42.4337	16.5576	4.96929	6.06592	30.1251	154.206
23.3972	68.2942	42.4469	6.58524	6.55707	3.68512	29.2566	68.1101	40.2461	18.8627	4.89644	5.37285	30.1173	155.956
24.743	73.2055	37.7675	8.56102	6.92267	3.9014	28.4681	65.5597	38.1918	17.9611	5.21559	5.8526	30.1057	157.743
22.593	68.3757	39.5098	9.39998	7.90713	4.06773	32.281	75.235	35.1167	17.7764	5.65087	6.26987	30.1053	159.475
27.4278	71.2371	41.3372	8.2403	7.4584	4.38187	36.699	89.3121	33.0127	14.6429	4.72938	6.00746	30.1096	160.961
25.0014	74.2123	47.4803	7.44709	6.92564	4.15346	32.7384	77.3645	38.0662	15.2172	4.85805	5.56189	30.1163	162.595
26.296	77.3049	48.0224	7.75481	6.78037	3.6759	31.4644	78.0686	37.6948	15.2349	4.34257	5.70059	30.1128	164.226
27.6538	80.5185	42.5959	7.05939	7.59433	3.74255	38.5618	78.8004	32.1177	11.7402	4.48968	5.94672	30.1106	166.249
30.4075	83.8568	52.9307	7.14482	7.45332	3.81491	35.1097	79.5614	36.0222	13.648	5.38292	5.26113	30.0976	168.323
28.868	94.242	51.9798	7.66739	8.07637	3.29658	35.9239	94.9431	34.7369	12.459	5.19326	5.44356	30.0831	170.117
27.9872	79.3004	54.2407	8.12889	8.63356	3.47595	36.1917	75.2493	36.4282	15.2838	4.09486	5.87021	30.0717	171.65
32.1377	94.659	56.8116	7.39385	8.21531	3.97664	37.5882	82.0376	37.8545	14.4675	4.72982	6.6387	30.0776	173.61
34.2039	98.5354	54.7436	9.72632	8.18606	4.07567	38.4383	67.4004	37.3282	13.2056	5.23232	6.37531	30.0632	175.244
37.2603	102.556	56.4874	9.97915	8.54416	4.00638	35.2407	73.0263	37.0155	11.4954	5.59042	6.43012	30.067	143.637
39.1279	106.727	57.501	10.6943	9.5142	4.16905	40.1747	84.8421	35.8923	9.69743	15.7726	6.29363	30.0834	-0.132736

## Sheet: P08
ra l	oi l	oe l	ico l	mf l	es l	ra l	oi l	oe l	ico l	mf l	es l	Kippung	Rotation
60.1936	58.2105	22.8933	5.51955	24.5487	3.2324	25.9575	42.719	33.5878	5.22645	5.19881	2.34259	30.139	0.0110741
56.3352	56.1937	24.347	5.38131	20.6819	3.13127	22.1484	44.5999	34.7997	5.18227	5.39225	2.36961	30.148	-143.924
54.9261	56.1485	23.1873	5.61684	5.23536	3.32404	21.815	45.0002	31.7178	5.54763	5.46712	2.44555	30.1415	-177.348
57.0248	52.4131	23.877	6.06247	6.73653	3.79133	20.3002	37.41	28.7998	4.44671	5.42632	2.84315	30.1205	-175.676
54.5655	60.6207	26.4156	7.62108	6.6701	4.27807	23.0732	36.1145	27.4006	5.12173	5.35644	2.99003	30.1105	-173.576
53.1986	58.2182	27.4226	7.58472	6.40271	4.04254	23.546	31.8248	25.0902	4.48509	5.07634	2.76507	30.1133	-171.693
54.2878	56.2093	25.5454	7.66198	4.92791	3.46846	23.9257	31.0882	20.8588	3.90342	3.83173	2.19291	30.1233	-169.981
50.3639	41.2678	20.9117	6.46677	4.82925	4.03226	22.6947	31.336	25.6019	4.85928	4.19283	2.26927	30.108	-168.447
50.3363	41.811	20.3127	6.91955	4.9418	4.46629	23.3772	32.7826	28.0898	5.00097	4.40453	2.47557	30.1084	-166.606
43.9343	42.9314	19.7442	6.46272	5.03735	4.95339	21.3893	33.0756	25.2678	4.12744	4.35679	2.59477	30.1376	-164.841
45.4846	43.891	17.9647	6.22505	5.6674	4.95001	20.0024	33.3386	26.7054	4.59845	4.76628	2.75125	30.1731	-162.994
45.3328	44.5044	21.7925	6.99369	7.75888	5.92247	21.4724	30.4347	25.4013	5.35984	6.0455	3.5741	30.1791	-161.407
47.2336	45.2244	23.1457	7.88706	7.53117	5.97436	18.4481	25.2015	20.867	5.10264	5.58356	3.68736	30.1759	-159.928
42.2312	44.7555	23.8579	8.26231	5.23322	5.4273	17.9437	24.6838	19.5255	4.15769	4.40666	3.09181	30.1551	-158.371
39.1	42.5967	21.3944	7.2811	4.27753	4.5735	20.4077	22.6725	17.7425	3.59515	3.37533	2.60671	30.1566	-156.413
40.508	33.8991	19.7497	7.47298	3.76527	4.8095	17.5942	22.5585	20.6495	4.25896	2.96432	2.43634	30.1585	-154.677
34.0739	32.437	19.9588	7.4716	3.9602	5.18029	15.9478	21.6681	18.9839	4.13458	2.92867	2.74158	30.1519	-153.105
31.8917	34.1708	16.205	7.93081	3.64088	5.55122	14.9745	22.7301	15.2439	3.15823	2.84763	2.63163	30.1363	-151.411
31.4226	34.5472	18.8488	7.66491	4.52383	5.34728	14.8592	18.7529	13.6065	3.96185	3.71477	2.88695	30.1159	-149.242
32.0377	29.5235	19.6555	7.83984	4.73776	6.22784	14.1083	18.8074	13.9802	3.82174	3.81263	3.0753	30.1047	-147.288
37.6384	29.9213	21.5366	7.92176	4.22442	6.40725	12.8885	22.0489	17.4033	3.85628	2.97524	2.96864	30.1196	-145.621
33.8147	34.684	20.633	7.31967	4.59559	6.19316	15.8999	24.3084	18.744	4.17816	3.33654	3.33082	30.1369	-143.84
32.7696	39.2462	19.6969	9.31973	5.49894	6.51904	17.3267	18.8566	16.0797	4.83451	3.9471	3.49684	30.1305	-142.069
36.514	34.1905	19.2277	10.8492	5.52641	7.74423	15.2312	21.9159	19.5081	4.40968	3.95417	3.58421	30.1048	-140.253
30.7405	27.7809	19.8389	10.5912	5.12519	8.5998	11.811	15.8311	13.7125	3.06579	3.36873	3.02113	30.0786	-138.552
25.5358	29.0128	18.1142	9.70271	5.97102	8.42397	12.1889	14.9456	13.564	2.81846	3.57997	3.2644	30.068	-137.048
28.1686	30.5124	21.5042	9.01109	5.35745	7.70487	11.9387	16.4699	14.9607	2.87583	3.31443	3.38656	30.0665	-135.307
26.0443	31.8813	23.6531	9.24704	4.93771	8.24808	13.3017	18.8954	16.2624	3.49145	3.4933	3.1772	30.0675	-133.218
25.6529	32.2428	22.5409	10.3327	4.93508	8.91718	13.3416	19.623	15.2467	3.71309	3.24697	2.93814	30.0791	-131.109
22.5037	24.5576	20.57	9.85612	4.22208	9.97838	13.2669	18.6497	11.803	3.57394	2.825	2.63716	30.0872	-129.221
25.7998	25.4374	18.124	10.9467	4.3836	12.1984	11.0778	15.9723	9.54763	2.84601	3.10309	2.41043	30.0719	-127.664
26.927	26.8166	17.2465	11.9669	6.18609	12.6366	10.2888	12.3276	7.84115	2.47797	3.22371	2.72525	30.067	-126.225
27.4479	25.2226	16.5331	11.6987	7.93693	13.373	10.4162	11.7593	9.53694	2.37532	3.90278	2.97555	30.07	-124.538
22.6221	25.4617	17.1907	13.0546	8.29022	15.5867	10.8253	10.744	9.7416	2.55874	4.15427	2.87225	30.0768	-122.717
21.8218	28.0383	17.1434	13.3113	7.07451	14.1702	11.3557	12.9229	9.20429	2.70235	3.05821	2.52934	30.0844	-120.692
21.0415	27.8726	18.0718	13.6674	6.95593	13.0046	9.47326	11.8806	8.94258	3.08849	2.63085	2.62237	30.1061	-118.758
20.2813	29.5085	16.7918	12.0945	10.0869	13.9405	9.21727	11.7502	9.68935	2.96154	2.69774	2.38444	30.1167	-87.9104
24.9258	25.954	16.5766	13.9299	13.5792	16.3944	7.9908	7.72263	9.68626	2.48298	2.88382	2.37543	30.1207	-73.217
19.7107	23.2544	14.7105	13.6949	15.322	17.4727	6.96009	7.23317	10.126	2.37583	3.48184	3.14087	30.1131	-71.3292
18.7223	21.8387	14.4522	14.3802	15.7076	15.7109	7.96067	6.88607	9.97548	2.32762	3.89629	3.32467	30.1109	-111.551
18.2113	25.5758	16.486	13.879	18.6846	15.9016	7.83312	6.65174	10.6035	2.29191	4.31583	3.06882	30.1079	-109.879
15.7236	31.4312	17.0765	12.9584	21.89	15.806	6.22739	7.16617	9.16638	2.57657	4.01195	2.40342	30.1017	-108.283
17.4738	22.711	18.8606	11.9781	22.6595	14.7727	10.0803	8.71023	11.6227	2.55447	3.90595	2.41406	30.0953	-106.368
15.6097	29.2001	20.411	12.9458	23.5486	15.5328	10.4312	9.09145	14.3875	2.64153	4.10184	2.87607	30.0944	-104.501
14.0481	22.3249	19.8605	15.4257	22.7783	19.0831	9.85133	8.48552	13.7756	2.40055	3.80899	3.02519	30.0869	-102.815
12.4407	17.7701	14.8056	15.7861	27.6743	26.1196	6.48807	7.26228	11.6042	2.8514	3.77793	3.37434	30.0743	-101.038
12.1094	16.1514	12.609	19.6781	29.7235	22.9885	6.63194	7.04153	9.65048	2.84141	3.78366	3.20417	30.0759	-99.357
11.8932	18.7447	15.6542	18.4859	27.0283	22.2129	6.96034	7.97533	12.4311	2.53969	4.02001	2.90129	30.0885	-97.6119
11.8767	21.3112	16.0282	18.7383	31.8429	18.5082	6.57347	8.56639	13.2771	2.70043	3.91672	2.61795	30.1092	-95.9737
10.0989	24.5759	16.3062	18.9788	33.0473	24.4103	7.46183	9.49552	13.8868	3.39761	4.18714	2.69436	30.1074	-94.2143
10.1334	20.0948	18.6451	24.2736	35.7674	20.08	7.21534	10.0105	11.2655	3.31764	4.29552	2.86407	30.1016	-92.5586
8.99097	19.7993	14.2755	22.2316	34.3117	24.9894	6.92663	10.6271	12.395	2.81096	4.52295	3.46339	30.0903	-90.5959
7.8909	19.509	14.0524	24.5778	33.6946	27.084	6.65815	11.0343	12.584	3.30626	4.99008	3.8677	30.0914	-88.8118
7.83709	25.684	17.8842	23.828	30.9915	24.7569	6.04261	10.4635	10.9284	3.08447	4.89949	3.64509	30.1023	-87.2322
7.30836	22.0486	17.9654	20.9165	35.4542	25.9027	5.42473	9.03061	10.9862	2.87163	4.67619	2.85696	30.1038	-85.3006
7.1967	21.4097	13.3929	20.038	40.7746	24.6793	5.33102	9.76254	11.3371	3.32409	5.70699	3.04142	30.1056	-83.38
6.28336	19.9223	17.0597	20.0792	45.8437	24.9973	5.53587	9.8131	11.1031	3.31477	6.15209	3.33746	30.105	-81.4435
5.55724	19.319	16.9421	23.8904	47.3061	26.5219	5.2763	8.4993	10.508	2.81968	6.88185	3.50912	30.1072	-79.8069
5.48485	15.5322	12.8723	24.4764	41.8045	25.4093	4.53984	7.05387	8.31844	2.60394	6.33283	3.98669	30.1137	-78.0513
5.48614	13.4003	11.8765	21.8755	46.983	25.1254	4.13335	6.05082	7.61155	2.3528	6.46725	4.39798	30.1293	-76.2586
5.27455	12.4137	13.8131	20.4853	50.7728	29.2778	3.78486	5.31649	6.86615	2.37133	5.53437	4.46998	30.1379	-74.5445
4.80887	12.6465	13.9257	19.5402	52.6783	29.7152	3.447	4.74075	7.04446	2.15947	5.11627	4.38657	30.1142	-72.8452
4.72497	12.4513	12.271	17.1554	51.3817	33.0395	2.91753	5.01829	6.29383	2.16224	5.54331	4.19929	30.1086	-70.7749
4.62035	12.6027	11.5579	20.0522	53.369	28.3429	2.95813	4.59157	4.87561	2.24419	5.82406	4.20672	30.1045	-68.9009
4.0746	11.8869	10.8598	21.862	50.5442	30.1479	3.62416	5.51251	5.31184	2.35957	6.69127	4.49877	30.1072	-67.274
4.31536	11.011	9.6977	24.0988	47.1132	34.5823	3.9946	5.33123	5.16098	2.39081	6.80136	4.68245	30.1031	-65.5759
3.59	9.64209	8.34938	23.7499	49.2487	35.0523	3.63528	3.94417	5.01222	2.18911	7.13992	4.71794	30.0979	-63.595
3.36812	10.8744	8.30488	22.0375	60.2945	35.4994	3.21328	3.3732	5.17048	2.03799	8.08616	4.26954	30.1035	-61.7071
3.55804	10.7951	8.9643	19.5629	58.7449	31.8652	2.80379	3.61262	5.40145	1.88801	8.4894	4.12027	30.1199	-59.9796
3.5365	10.0115	8.16525	18.3285	56.4575	29.9042	2.83049	3.72944	4.3965	2.03512	7.48714	4.21732	30.1312	-58.1563
3.85204	9.29526	7.92985	17.7231	63.3399	35.1229	3.18424	4.22004	4.60811	2.18378	7.70969	4.68214	30.1248	-56.2536
4.17907	8.73639	8.17132	19.0478	71.1562	36.5902	3.12308	4.678	5.21892	2.3286	9.16649	5.52326	30.1197	-54.3371
4.41962	11.585	7.9059	22.9634	65.68	39.9786	3.12696	4.59248	5.72923	2.22818	10.8299	5.99733	30.1172	-52.586
3.45912	12.3154	7.40272	22.0902	59.2601	40.1087	3.0488	4.5141	5.50448	2.10209	12.3214	14.4903	30.1101	-50.9204
3.33879	11.5204	7.55863	19.0329	59.8391	41.8015	3.02637	5.06478	5.41073	2.3391	11.6293	15.2675	30.0998	-49.1199
3.06745	10.2813	8.06853	17.6042	65.4203	38.2161	2.99526	5.39796	4.07026	2.59704	12.6501	16.0554	30.0879	-47.2149
3.43339	11.0431	7.93848	17.2539	63.7911	42.6028	3.19948	6.51459	4.2939	2.76089	13.7291	16.8529	30.0746	-45.5457
4.42462	11.1586	8.04179	16.7934	63.0995	38.8266	3.76764	8.2435	5.28606	3.3169	15.7508	14.1291	30.0817	-43.9506
4.48424	11.87	7.26257	18.0452	71.4411	40.7434	3.68828	8.64874	5.44047	3.71966	20.6634	19.2467	30.0939	-42.4333
3.68352	10.7074	7.31189	19.7105	70.2934	40.6703	2.94523	7.46248	5.02581	3.7902	23.3351	20.6712	30.1028	-40.4059
3.6278	9.52818	7.9266	19.8845	66.5997	42.1706	2.52981	6.78872	5.53877	3.6948	22.2372	18.1954	30.115	-38.4205
3.7299	8.22269	7.81729	19.7122	70.4008	43.9906	2.87724	6.08227	5.46634	3.91312	21.4715	13.881	30.1038	-36.4466
3.34741	8.74893	6.41834	22.3447	74.1103	39.2905	2.89132	6.53715	5.03705	4.73972	24.5067	18.1925	30.0933	-34.3488
3.51404	7.85104	6.41615	20.6579	73.5917	39.344	3.00876	6.15249	5.75701	5.77952	29.7848	23.5067	30.0969	-32.375
3.81641	8.09747	4.93049	20.3244	70.5169	39.3727	2.97222	6.66987	6.1808	6.67546	39.3912	26.4672	30.1117	-30.6709
3.61472	8.653	5.22548	20.7435	67.7785	44.3602	2.64817	7.70188	6.15238	7.27586	41.675	24.8473	30.1166	-28.5321
3.08622	8.76658	5.84048	21.0512	66.8651	41.4419	2.84826	8.13592	5.66539	7.14937	33.0925	18.5494	30.124	-26.5933
3.05884	6.70417	5.69799	18.256	74.3178	40.4775	2.73647	7.17747	5.09194	8.13063	35.089	25.731	30.1206	-24.8495
3.20654	6.6594	5.56751	17.682	74.9003	40.0431	2.74124	7.28203	4.07265	7.50425	34.3876	27.404	30.1064	-22.9524
3.88222	6.1851	5.238	18.0278	67.6609	39.9817	2.76721	6.66899	3.64315	7.50013	34.7777	32.5115	30.1023	-21.2877
3.85094	6.70167	4.96667	16.5856	65.9806	39.0355	2.71112	9.19057	3.76426	6.73102	39.573	31.0418	30.1021	-19.4236
3.3869	6.73217	4.81427	16.8835	61.9024	41.1813	2.57053	9.04195	3.68697	7.32181	38.0603	29.9249	30.1015	-17.485
2.74147	7.73236	4.62351	14.5017	63.572	36.3964	2.13452	8.18638	3.405	7.26933	39.3632	32.9939	30.0961	-15.5314
2.90672	7.70858	4.82307	15.66	70.3924	42.6755	2.28435	7.4897	3.48366	6.93685	40.2905	34.953	30.0883	-13.7596
2.81978	7.02154	3.95637	14.8793	68.3186	38.3446	2.36312	8.01001	3.20439	8.08598	40.8128	35.6519	30.0863	-11.8897
2.98737	6.77061	3.46541	14.754	65.7094	38.1165	2.24225	7.38888	2.93298	9.21927	41.9711	32.238	30.076	-9.95647
3.68437	6.73273	3.71312	15.6024	69.6529	43.9055	2.28802	7.48025	3.06968	8.42695	50.2767	36.7128	30.0584	-7.89355
3.8258	6.46878	4.39686	16.2066	58.9946	41.3215	2.48673	6.8476	3.35183	8.08193	56.2894	37.179	30.0562	-6.1386
3.06735	6.63414	4.0576	14.8572	67.0646	40.7002	2.17994	6.16935	3.14072	9.15136	57.5599	37.0396	30.0749	-4.18179
2.78929	6.59706	3.79911	12.1925	63.5084	39.3662	1.92213	7.55245	4.51832	9.54964	57.478	43.089	30.0892	-2.42342
2.78515	6.98442	3.53311	10.6976	64.8065	34.7365	2.14162	9.11767	5.1726	8.10885	53.9141	38.8786	30.0878	-0.681769
2.77224	7.23529	2.98679	10.9026	63.8121	34.061	2.05776	8.20175	4.75941	7.73743	56.0045	36.69	30.084	0.551995
3.87182	8.14381	3.46888	10.7003	56.3733	36.5261	2.73504	10.0902	5.55194	8.38474	55.6357	35.8805	30.0901	2.43481
5.16333	13.5159	10.2772	10.1167	64.0263	38.9133	3.18726	14.5363	9.33943	9.31946	63.1614	37.7466	30.1054	4.39631
5.24321	14.3517	6.46621	9.76541	52.4689	33.5504	3.20543	11.2496	7.00952	8.9256	66.0229	37.1814	30.1121	6.37535
4.24256	14.2763	6.41611	9.38239	51.4106	30.9134	3.68791	11.4334	7.09969	9.42236	53.5611	39.398	30.1041	7.96629
4.17292	12.082	10.1032	10.0036	50.3258	34.208	3.64891	16.4969	7.1959	10.0875	54.202	44.9394	30.1004	9.98018
4.85976	13.3356	6.32721	9.23693	48.6138	34.6657	3.87373	11.8045	7.29823	9.52085	62.4029	44.2409	30.1018	11.7768
6.39906	13.512	6.2884	8.01454	48.8717	37.762	4.34417	11.9917	7.40676	10.4127	57.7865	41.9612	30.1064	13.6309
6.07976	13.1053	6.25333	7.56304	52.5936	37.7763	4.43291	12.1799	7.52159	11.3198	61.429	43.3724	30.1116	15.426
4.62749	11.0003	8.1184	7.37322	55.0696	34.3867	3.8304	12.369	7.64279	10.7257	56.3559	47.2875	30.1208	17.4008
3.62709	8.3105	8.05443	8.99962	49.1599	27.6339	3.00246	16.3048	12.52	11.0222	69.0538	49.4088	30.1183	19.296
4.19417	9.32738	8.86625	10.1755	50.968	28.7776	3.35596	15.4627	12.793	10.6551	65.2445	44.684	30.1046	20.9756
4.3701	9.75707	8.7613	10.2767	48.6828	29.0486	3.45852	15.122	12.8575	11.4902	68.1454	48.2287	30.0999	22.4944
4.59272	9.62586	8.38745	10.2494	49.2443	32.364	3.29812	14.0937	11.5435	10.8803	71.2229	48.7432	30.0894	24.3604
4.90671	9.08923	8.91374	8.10428	41.9146	31.2093	3.02543	13.6255	10.3341	12.4278	71.0795	46.7447	30.1006	26.2073
4.92574	8.29077	8.55216	8.95859	39.7482	28.7849	2.93433	15.477	10.2982	11.6713	68.2199	43.9221	30.1151	27.909
3.43667	6.68942	8.28652	7.66757	38.1648	28.5896	2.56293	15.9161	9.18627	9.22463	64.1598	50.5523	30.1292	29.7156
3.22356	7.01344	7.37211	5.34255	33.1282	28.0044	2.86321	14.7116	11.3554	9.96047	57.141	48.1826	30.1117	31.5903
4.37921	7.33011	6.75873	6.13084	32.671	27.4112	2.60516	13.9405	10.1427	11.5852	60.3168	48.3034	30.101	33.3195
4.47344	6.7369	7.8703	9.63069	24.8339	24.4573	2.55637	12.6901	8.80852	11.6906	70.3519	48.8047	30.1011	35.0668
5.68883	6.99959	7.98474	10.8474	25.2639	27.4064	2.8802	14.0884	7.81527	9.79803	64.2547	43.9039	30.1164	36.9056
5.89305	6.64133	7.49801	10.9786	21.6148	30.5372	3.12829	15.9052	8.81566	10.0037	56.2636	42.9915	30.1188	38.6598
4.43363	6.03866	6.74894	8.50045	21.9242	25.0811	2.6253	13.9123	8.05434	10.6412	58.469	40.1604	30.1191	40.5038
3.9216	5.56975	6.97576	6.05989	17.8518	20.1649	2.8719	12.5275	7.57185	11.0766	62.5424	44.7596	30.1194	42.2616
3.69896	5.60346	6.63109	6.52786	16.5522	17.9436	3.30753	12.4675	9.2645	11.2461	66.5633	48.5734	30.1291	44.074
4.06849	5.63777	7.6805	6.85915	14.4619	20.3128	3.1943	14.0859	9.20236	11.1986	67.9254	45.5034	30.1274	45.759
4.26616	5.85172	8.36609	7.09356	24.6504	20.0091	3.32278	14.7856	8.70589	12.4501	60.6365	40.6298	30.115	47.9709
4.25431	6.51846	7.68941	6.12682	10.6145	20.0943	3.25031	15.3362	10.1658	13.0074	57.892	42.8563	30.1171	50.1414
3.9569	6.13424	6.50896	6.0798	10.1147	17.2668	3.03961	15.6827	10.2583	12.942	59.2618	43.1392	30.1185	51.8188
3.635	5.52231	5.84878	7.00377	8.94424	18.4477	3.19829	17.6262	10.5206	12.2319	52.4225	44.9097	30.1087	53.3736
3.53321	4.9455	5.37238	9.06121	8.46464	19.9722	2.87685	15.9235	9.83879	15.2437	59.4785	46.9661	30.1004	54.6067
3.90376	5.23188	7.38034	8.75157	7.65141	19.871	2.60005	16.7281	10.3744	16.255	56.6319	39.2444	30.105	56.6052
4.03974	5.37946	7.75835	7.65766	7.82275	17.4623	2.36526	16.5062	10.3506	15.4286	50.3355	39.629	30.1096	58.8942
4.40627	4.94124	7.3752	7.94211	7.87743	18.4464	3.2731	17.7491	11.9961	13.8589	45.0214	36.4399	30.098	60.8884
4.39104	4.76908	7.81609	8.24351	7.5072	16.1885	3.5717	17.8586	11.417	15.0103	42.5714	40.0816	30.0851	62.8125
3.78569	3.52847	7.71431	7.97438	6.2724	13.9341	3.27221	17.1827	11.4445	15.9783	45.4827	38.7373	30.0887	64.3227
3.88032	3.93861	7.48186	7.51182	5.91446	13.0918	2.6633	17.3045	10.7106	17.5769	47.2376	38.1256	30.0989	65.578
3.6523	4.38057	6.54481	6.84748	5.61627	13.6171	2.84045	16.9421	11.8472	15.7775	38.3073	30.8071	30.1013	67.3602
3.54146	5.18804	6.78291	5.62444	5.60581	13.9861	3.48309	19.1846	13.3975	15.7387	38.7939	29.6054	30.1013	69.281
3.7782	5.40185	5.57473	5.19593	4.64844	13.6031	3.43589	17.8458	13.4911	15.5811	34.5485	34.9182	30.0955	71.2649
4.33269	4.65146	6.60457	5.93516	5.07553	11.5809	3.47812	15.6286	13.1645	15.6967	37.132	33.3239	30.0925	73.2288
4.3344	4.80202	7.90859	5.42588	4.74182	11.8908	3.42472	14.4146	12.4818	14.6227	34.6067	32.0217	30.0905	75.2707
3.98122	4.44592	7.85119	5.17803	3.59775	11.9271	3.23175	14.8971	12.5617	15.8813	31.1131	27.5286	30.1102	77.1742
3.66697	4.59971	7.29416	5.22474	3.86382	10.951	3.45088	17.0836	14.5271	17.1239	29.8457	30.5515	30.1098	78.855
4.22572	4.90877	7.76598	4.62284	3.95914	11.1482	3.96526	18.1246	16.4481	15.5047	31.0077	27.1578	30.1136	80.8102
3.66509	4.75173	7.03845	5.63524	3.88467	11.3035	4.12927	17.8338	16.5816	17.9907	32.4399	26.6731	30.1186	82.778
3.66278	4.673	5.65521	5.57458	3.5968	11.4064	4.66719	17.174	19.9846	17.9947	30.1955	27.2853	30.1114	84.6109
3.60888	4.78298	6.32733	5.8748	4.44489	13.1795	5.14441	15.6844	17.1213	16.6309	30.6662	24.2642	30.1038	86.3276
3.89909	4.61627	7.16465	4.9676	4.82635	11.4786	5.47086	15.9974	15.2486	15.3697	31.1711	19.7339	30.0994	88.0401
4.46585	5.08576	9.63475	5.02088	4.44279	8.76828	6.53565	18.3329	18.3106	15.2963	31.6702	27.1441	30.1043	89.9353
4.48743	5.03281	9.47095	4.9445	3.65665	7.58399	6.48806	20.1386	21.3344	16.2483	26.1423	20.3162	30.101	91.5958
4.08108	5.52276	9.04793	4.05291	4.1239	6.55655	5.96214	20.5262	20.6183	19.2407	28.2601	21.2249	30.1078	93.1025
4.17121	5.04421	6.29346	5.02526	3.91279	7.02223	5.39526	19.2857	17.4982	21.2183	27.8522	20.133	30.1061	94.6885
4.28133	5.10598	5.81332	5.59701	3.56	7.38395	5.55586	18.6748	18.1447	19.2168	24.5198	13.8699	30.1055	96.6313
5.27955	4.59137	5.56836	5.45347	5.22002	6.50259	5.85931	18.1027	18.8279	19.2965	24.4517	15.8717	30.0739	98.6698
5.23214	4.53011	5.18149	4.0826	5.24848	5.27411	6.65432	18.9261	19.3503	19.3649	23.8179	12.7308	30.0628	100.521
4.82149	4.87205	5.0482	3.62523	4.60564	4.69811	7.45488	22.7242	22.6084	19.4217	17.445	11.8238	30.074	102.183
4.19293	4.71972	5.72728	3.27986	3.06659	4.79332	7.06684	23.7342	22.0588	19.4664	14.2523	10.126	30.087	104.121
4.46189	4.73303	5.734	3.52086	2.96194	4.08565	7.50864	23.5881	21.0337	19.4985	12.5176	10.3731	30.0783	106.038
4.77895	5.41571	6.47809	3.57348	2.43599	3.65948	7.85795	18.1635	19.4762	22.753	10.2807	10.1332	30.0681	107.869
4.61844	5.73821	6.28114	3.47949	2.37068	3.72044	7.80748	18.8129	20.5136	19.5231	8.39787	9.75628	30.0686	109.454
5.03739	6.02867	6.75616	3.77183	2.68276	3.97657	7.98653	18.0362	21.6284	19.5147	6.97574	9.07551	30.0753	111.183
6.57261	6.95272	7.04915	3.53043	4.18324	4.11382	8.89356	19.6973	21.2863	20.649	6.4379	9.00604	30.0792	112.843
8.67711	9.2558	8.14218	3.55001	4.40152	4.0595	10.2779	21.7	19.9897	21.5593	5.58387	8.78916	30.0834	114.762
9.20288	14.1295	8.14655	2.70726	2.69573	3.12743	12.8163	24.5002	24.3822	19.4009	4.69566	7.77544	30.0886	116.67
9.11608	14.6777	7.39823	2.71308	2.53602	3.33512	12.9316	23.7694	24.5037	19.3317	4.46383	6.76093	30.0856	118.402
9.86107	11.9498	7.23841	3.45334	2.52392	3.65317	11.4267	22.9667	24.3159	19.2461	4.4763	6.50907	30.065	120.15
10.0589	11.7408	8.96796	3.39061	2.50632	3.9203	9.69536	22.0758	20.965	19.1435	4.56845	6.15611	30.0557	122.209
9.01628	22.1881	12.2193	3.14627	2.67378	3.22743	10.082	30.6265	19.7555	16.8488	4.47712	6.6474	30.0558	124.113
11.7823	23.4701	12.6766	2.90127	4.52491	3.3667	13.6687	24.7312	23.2693	19.1557	4.81176	6.69168	30.0499	125.666
14.4648	22.4726	12.5683	3.14056	4.59388	3.39125	12.649	24.9693	27.8537	18.5792	5.09064	5.70685	30.0445	127.13
15.081	23.8214	11.247	3.03259	3.50131	2.98994	12.9507	25.2095	25.4391	16.1444	4.98964	5.50899	30.0424	129.105
14.1033	23.0047	12.1393	2.28964	2.73788	2.34046	13.2528	30.6792	28.5364	18.3571	4.73622	5.87815	30.0448	131.075
15.6482	19.1904	13.5069	2.23941	2.67227	2.33694	12.5338	22.9931	20.4442	18.1412	4.29013	5.68176	30.0476	133.061
17.5031	17.9761	12.9038	2.30101	2.67747	2.01738	11.2309	22.2126	24.4336	17.9046	4.92969	6.07881	30.051	134.725
15.9603	17.5133	10.9151	2.4847	2.79333	1.89132	11.6009	23.3914	25.8345	16.1757	5.21943	6.31676	30.0527	136.583
21.0053	26.158	12.0685	2.66806	5.05936	2.91509	13.8952	23.5025	27.4567	17.9881	6.58868	7.2595	30.045	138.419
23.9778	31.5176	12.6685	2.578	5.7639	3.20541	14.4496	26.5611	26.9337	17.9625	6.91388	6.33732	30.0327	140.125
22.3027	36.3191	16.1648	2.91555	5.85016	3.05267	15.9967	27.4392	27.7177	15.452	7.54532	6.12191	30.0292	141.849
20.9999	36.0344	15.9242	3.42588	4.31111	2.20319	16.4719	29.4756	26.8577	14.7126	6.14182	5.63324	30.0285	143.657
23.4295	38.2273	15.2078	3.45595	3.97199	2.10205	18.9087	28.443	28.3595	14.4444	5.15967	5.86021	30.0348	145.616
27.5267	39.3283	14.7394	3.75752	3.72341	2.00297	18.9013	28.8833	29.4744	13.2538	4.50523	4.31875	30.0349	147.289
23.4691	31.2234	20.305	3.63815	4.37583	2.33229	18.0236	27.9071	31.682	12.7818	4.93483	4.93765	30.0398	149.009
26.8347	40.1466	15.1937	3.91721	5.49583	3.0522	18.4953	24.8747	26.9672	11.4161	5.47328	6.10991	30.0525	150.828
30.2841	33.3346	15.5251	3.98269	5.41872	3.08987	18.154	25.9338	26.6522	14.2606	5.82978	5.11094	30.0428	152.794
32.824	42.3875	15.8655	4.11431	3.92101	2.54256	16.8797	28.147	27.6061	10.1036	5.75944	4.58254	30.0247	154.711
34.4683	41.7769	16.2151	4.20043	3.30096	2.75085	16.773	29.8905	27.5095	10.1125	4.60907	5.19651	30.0125	156.498
36.0517	39.7894	21.4776	4.03582	3.43301	2.97295	17.7612	29.5653	28.9779	11.235	4.82087	5.8545	30.0003	158.392
36.6916	38.9846	16.414	3.45787	3.60191	2.85546	17.5012	28.3708	28.7868	10.1745	5.11542	6.5431	29.9905	160.167
38.8546	46.4484	17.9685	3.83	4.4622	2.93307	18.0947	31.8095	28.0982	10.5291	6.35186	6.25478	29.9931	162.119
35.6346	41.6297	19.2927	4.13013	5.04346	3.74827	18.338	29.2263	32.5022	9.99201	6.53841	5.82784	30.0052	163.664
34.5423	41.7435	18.807	4.50825	5.24622	3.75271	18.4723	32.669	32.2926	8.56346	6.63679	5.81387	30.0103	165.285
34.2589	43.6197	19.4752	4.76624	4.75515	2.9119	19.0974	36.6656	30.1364	9.14148	5.45726	5.13491	30.0187	166.892
34.7052	43.3872	16.6988	5.08399	4.82002	2.84756	18.8124	36.5096	27.74	8.57268	5.35647	5.20314	30.0212	168.38
41.6769	40.557	16.056	4.19048	3.91935	2.94462	19.3563	32.1284	22.9669	8.71712	4.29593	5.32318	30.021	170.395
42.7561	42.2776	18.2267	4.59382	5.17509	2.85658	19.1246	25.7698	23.6849	8.25866	5.12648	4.81197	30.0056	172.294
40.0543	45.4278	16.7603	4.66524	6.14356	3.34373	17.1825	26.7901	27.2973	7.74404	5.7713	5.11685	29.9943	174.255
45.9905	39.741	16.6974	4.91912	4.81216	3.99811	16.2814	31.238	27.0592	6.6551	4.67646	4.77017	29.982	176.061
42.889	42.2541	18.8938	4.7931	4.29756	3.96078	17.4398	32.6041	22.3058	7.80856	20.2468	15.7423	29.9712	144.771
44.1121	51.1626	20.0809	4.40324	3.99648	3.0194	16.5514	31.4349	23.4278	3.37537	23.9687	18.3736	29.9725	0.829789

## Sheet: P10
ra l	oi l	oe l	ico l	mf l	es l	ra l	oi l	oe l	ico l	mf l	es l	Kippung	Rotation
18.2903	46.0808	24.897	8.32311	20.1986	7.01514	19.7113	32.805	27.8905	8.244	2.95151	2.84033	30.1497	-0.29459
16.5801	39.8215	28.742	7.36327	16.7466	6.06003	18.7297	32.9921	25.1597	9.18896	3.15488	2.95258	30.134	-143.998
17.43	37.4896	28.71	7.77895	3.45528	2.43713	14.2351	30.7547	23.8956	9.93491	3.55321	3.0577	30.1134	-177.427
17.258	40.1917	23.1147	8.9513	3.96948	2.39958	13.4319	38.4538	27.1823	9.90908	4.01002	2.93205	30.1119	-175.898
18.9335	49.0932	26.2187	9.32572	3.64107	2.25164	13.5237	41.4388	31.92	10.538	3.7444	2.56119	30.1237	-174.008
21.7844	49.7645	28.2964	8.26641	3.31741	2.58374	15.6053	38.905	30.6103	9.13681	3.26165	2.82892	30.1214	-172.189
20.1453	44.4854	26.494	8.89092	2.92396	2.52181	15.2534	26.6073	27.8903	7.69452	2.10468	2.8304	30.1043	-170.401
20.8008	53.5084	25.754	9.38759	3.58372	2.23166	15.1433	24.0499	24.8861	6.36398	2.28936	2.5998	30.0849	-168.596
19.1141	55.4294	31.0655	10.9158	3.75415	2.12249	13.8309	24.5046	29.5035	7.64516	2.82933	2.52009	30.0739	-166.9
14.7154	57.196	28.1347	10.7431	7.91874	4.41139	11.8433	22.8158	25.9961	6.87054	3.59274	2.387	30.0805	-165.288
16.9571	58.8134	26.8384	11.3459	7.88355	4.31606	10.0155	26.0971	24.6371	6.97106	3.34213	2.09828	30.0836	-163.601
16.9935	50.5682	23.6838	11.8515	3.31002	1.81223	10.748	25.408	24.5474	6.79593	2.33487	1.99368	30.0889	-161.736
18.5584	62.5736	27.4404	11.066	2.9976	1.81045	11.604	24.3882	23.8522	6.84018	1.93614	1.92465	30.0996	-159.94
20.672	62.82	28.7853	12.3443	4.0018	2.50637	13.9213	31.6786	30.3695	8.90633	2.5621	2.33274	30.1095	-158.472
20.4095	75.2553	35.7532	11.6464	4.06009	2.82895	9.80978	30.947	30.0027	8.43988	2.76798	2.34759	30.1046	-156.937
16.1967	73.1107	30.206	11.1953	3.85677	3.05982	9.36269	22.7879	25.8245	6.45874	2.67942	2.14353	30.1007	-155.207
15.618	76.8942	29.0872	12.1856	3.2311	2.31437	12.413	30.0773	19.3178	5.28129	1.84073	1.65553	30.1017	-153.456
14.311	75.735	28.2803	12.3664	3.64708	2.46074	11.0731	25.6203	19.6741	4.97183	1.97274	1.70452	30.1001	-151.561
13.2869	75.7834	27.9892	12.188	3.44805	2.39408	12.0447	25.5627	19.8853	4.02379	1.8485	1.72158	30.0929	-149.424
12.665	67.4514	22.624	13.2613	3.64132	3.58188	7.83053	19.5319	23.7841	4.13488	2.53911	2.02453	30.0921	-147.383
14.3674	73.7616	22.5466	13.5057	3.65388	3.50982	10.7973	18.787	27.2003	3.49062	2.5039	2.07747	30.1071	-145.595
14.2246	75.8005	25.104	13.739	3.67071	3.4848	11.1839	24.1269	25.2867	3.53533	2.38384	1.89699	30.1111	-143.954
13.8498	69.5118	21.9715	13.9612	3.32293	2.82583	10.6857	19.5693	20.5254	2.99788	1.60808	1.48792	30.1152	-142.227
13.8066	68.8521	24.94	12.5183	3.25874	3.24511	9.16499	16.3327	16.323	2.60078	1.36436	1.68032	30.1071	-140.468
14.7333	73.0263	23.2327	13.2809	3.88724	2.93002	7.56106	19.904	21.0153	3.69266	1.85838	1.84737	30.0941	-138.336
14.7818	71.4311	23.1587	13.2204	4.46524	3.30493	7.38056	19.327	21.676	4.08221	2.93253	2.33631	30.088	-136.568
11.9773	64.2535	23.6945	14.5803	4.37496	3.27429	6.43359	17.6319	21.2505	3.22271	3.06589	2.2386	30.0873	-135.007
11.1697	61.3022	27.075	12.6056	3.7311	3.39055	4.93637	13.3994	20.182	2.8661	2.36704	1.972	30.0958	-133.229
11.0605	69.7761	26.217	12.851	3.42011	2.80981	5.14431	12.8375	16.6996	2.61524	1.72062	1.57323	30.1089	-131.403
12.4578	71.2297	31.0511	15.0453	4.23275	3.0775	5.21557	11.6839	23.4163	3.07238	1.85056	1.79635	30.1113	-129.674
14.4858	68.4786	26.7014	15.7519	4.33816	3.30294	5.42131	13.2052	22.6591	3.07632	2.09832	1.81982	30.1163	-128.059
13.1165	67.7362	26.42	14.797	4.64126	3.74377	5.40668	14.3261	18.3223	3.06708	2.79962	2.4402	30.111	-126.21
10.8287	65.6767	28.4641	14.1617	4.55881	3.75045	4.68023	12.2136	17.1199	2.92104	2.66775	2.48111	30.1064	-124.223
10.5776	69.5007	29.0328	18.0497	4.62148	3.9218	3.66578	6.68869	14.7102	2.76063	2.00931	1.95518	30.0937	-122.595
10.4673	63.789	32.4878	18.2106	4.43908	3.93099	2.78559	5.0429	12.6549	2.34961	1.67743	1.8299	30.0886	-120.741
8.9768	63.6656	30.2052	16.808	5.74928	4.90877	2.65679	4.44137	11.4887	1.81034	1.76546	1.9862	30.1023	-118.734
7.70445	60.8562	25.3474	16.0142	6.10855	5.89955	3.06388	5.6642	11.1682	2.12722	2.09193	2.11839	30.1185	-116.796
7.77057	60.9452	27.3661	15.1519	5.82903	7.28963	3.15235	5.01081	10.2728	2.56871	2.83475	2.42722	30.1133	-115.277
8.14052	62.9458	25.2426	16.5628	5.36048	6.48328	2.86751	5.06112	9.58544	2.59354	2.77634	2.24922	30.0967	-113.479
6.59309	61.6087	20.1504	16.0498	5.20933	5.75963	2.42263	2.93965	7.65458	1.79394	1.71947	1.67446	30.086	-111.831
6.06713	54.7371	24.5	16.0758	6.54939	6.02013	1.87805	2.67339	8.00936	1.67015	1.80976	2.00249	30.0706	-110.137
4.81378	47.6075	21.8567	17.1416	12.1805	7.832	1.77349	1.64076	7.06032	1.57122	2.77795	2.25444	30.0688	-108.421
5.9802	49.9146	22.6889	15.6751	12.5418	7.26969	2.53569	3.484	10.1679	1.78786	3.06294	2.54447	30.0645	-106.274
6.26893	53.4031	22.5547	15.1033	14.6921	7.46376	2.75125	3.62924	10.2127	1.88218	3.1011	2.57573	30.0707	-104.709
5.32786	56.0642	21.2944	13.9383	14.6882	7.38541	2.37842	2.89425	8.08551	1.84755	2.38492	2.35771	30.0783	-103.011
4.96402	58.7692	23.7867	16.0554	21.8642	8.62856	1.91108	1.59723	7.61367	1.42381	2.68602	1.98003	30.0754	-101.308
4.98846	59.0903	22.7689	16.0221	22.2009	8.53234	1.97829	1.28687	7.32279	1.37211	2.68131	2.00209	30.05	-99.3373
5.11066	53.6654	22.8176	15.9794	19.4959	11.231	1.86754	1.42147	6.73593	1.39748	2.36804	2.09997	30.0402	-97.6843
4.867	48.5573	23.0133	15.661	18.7919	11.6428	2.1483	2.6001	6.83773	1.63926	3.05633	2.3208	30.037	-95.7846
4.59663	50.1206	24.9271	16.9575	26.1299	9.00217	2.22493	2.59277	6.39695	1.72513	3.25428	2.20852	30.0462	-93.9438
4.03342	49.8012	21.6413	15.7964	32.5658	10.9942	1.99937	1.38216	6.29943	1.55888	3.73202	2.28251	30.0494	-92.2089
3.92655	46.2995	20.7458	15.7177	34.5511	11.1864	1.81327	1.08952	5.04292	1.6953	3.69103	2.28735	30.0672	-90.7398
3.98303	49.1092	17.981	16.2982	31.8649	13.1948	1.72933	1.01629	5.30386	2.02697	3.84822	2.4421	30.0751	-89.0108
3.84716	47.4986	18.1553	15.5348	28.4349	10.3385	1.97851	2.61965	5.05777	2.21529	3.98745	2.54983	30.0747	-87.3027
3.82278	39.4556	18.4829	15.8948	27.5846	11.9205	2.14868	2.84689	5.00282	2.56719	4.05061	2.67385	30.0627	-85.4894
3.78191	41.3121	17.5497	14.9236	32.0334	12.7191	2.05285	2.74364	4.40531	2.48685	4.66523	2.73752	30.066	-83.671
3.6865	47.6942	19.0992	16.0125	35.0542	14.2011	1.71318	1.16819	5.43379	2.07744	5.07275	2.61311	30.0858	-81.8108
3.48938	46.1487	17.6787	16.1025	33.4891	14.2125	1.72707	1.07514	5.57572	1.92063	4.71028	2.59123	30.1013	-79.7615
3.48669	39.3142	13.6658	16.8331	39.0564	16.1603	1.60092	1.18183	4.9668	1.82361	5.42198	2.42359	30.097	-77.9452
3.55975	35.7276	13.1899	12.647	38.2189	16.8521	1.76707	2.3947	4.31011	2.41609	5.67516	3.09749	30.091	-76.301
3.29059	30.9472	11.2796	12.1814	37.8899	15.2289	1.71289	2.37946	4.76345	2.42483	5.5053	3.55757	30.0867	-74.735
3.42255	31.3338	11.4656	13.1099	43.4405	16.6773	1.8256	1.39631	4.18779	1.96753	6.44128	3.61013	30.0963	-72.8233
3.47439	30.3988	11.7827	13.7496	46.1327	16.7317	1.6324	0.974185	3.44225	1.63137	7.20866	3.53159	30.0984	-71.0834
3.32877	31.2535	11.8408	12.9868	44.7122	15.1126	1.70231	0.996242	2.82401	1.60078	6.31989	3.49956	30.0828	-69.4191
3.4174	27.4135	13.9169	12.2904	43.3883	15.5627	1.80914	2.19954	4.25807	2.09459	6.9163	3.28288	30.0627	-67.3175
3.3829	25.6669	13.9268	13.147	48.2947	18.4563	1.90843	2.54509	4.52155	2.40961	7.51662	3.70801	30.057	-65.3836
3.53747	26.9524	11.5779	11.5759	52.8144	19.8895	1.85302	2.54534	4.34401	2.52314	7.50726	4.09502	30.0696	-63.4665
3.46301	26.1614	8.96488	13.4388	53.1169	19.5101	1.50509	1.07863	2.67668	1.83696	8.46498	4.54683	30.0772	-61.6901
3.53509	25.1689	9.15899	14.3885	48.3956	17.2757	1.65491	0.942949	2.76165	1.99928	8.44213	4.39145	30.0928	-59.8404
3.59878	22.9825	8.83482	13.2818	50.4213	18.1257	1.55543	1.15163	2.8167	2.24347	8.4731	4.25542	30.1159	-57.9378
3.42927	23.1688	7.9022	12.9705	51.3002	19.6239	1.88853	2.70416	3.2327	2.43921	12.0123	4.64477	30.1279	-56.0497
3.22888	23.4876	7.3276	11.3831	55.918	19.6746	1.95818	2.75282	2.96722	2.49076	13.5736	4.6952	30.1232	-54.2954
3.08671	20.2744	6.6971	12.2544	56.8524	19.4853	1.80252	1.49973	2.58242	2.37882	19.6895	5.6418	30.1076	-52.8906
3.04833	15.6953	6.17919	12.5933	55.003	16.4078	1.76829	1.02097	2.02915	2.10024	19.7726	5.3913	30.0965	-51.0395
3.10864	16.3384	5.51994	12.5787	53.5766	17.2347	1.78623	1.10487	2.22206	2.16233	22.6251	5.51872	30.0893	-49.3313
3.25575	16.824	5.71861	12.2674	60.026	17.4357	1.94385	2.17812	2.72776	2.29659	23.1828	5.89342	30.0979	-47.1729
3.15449	14.1309	4.83258	9.89617	61.087	17.0008	1.91029	2.47837	2.95678	2.7202	28.4273	8.596	30.1086	-45.6175
3.01781	15.2335	4.44268	9.72953	55.0555	15.0163	1.99077	2.41111	2.67646	2.51985	25.6192	10.3822	30.1019	-43.8118
2.67181	15.0557	4.24871	9.45316	49.4111	19.6966	1.70002	1.13394	1.85805	2.33889	22.1398	9.80369	30.0674	-41.9623
2.49063	14.9183	3.77147	10.4439	53.4793	20.9957	1.70002	0.991884	2.14287	2.34689	21.4461	8.51491	30.0682	-39.744
2.4385	9.61986	2.85122	10.0744	52.0404	17.9059	1.75796	1.08656	1.99385	2.50881	30.1361	9.35741	30.0802	-37.8048
2.86756	11.4551	3.10782	9.5746	49.5809	16.3345	2.07667	2.60929	3.71122	2.83635	27.9082	8.05389	30.086	-36.0579
3.10244	11.7076	3.3363	9.18283	49.4979	19.3309	1.95126	2.60964	3.67762	2.95648	26.5106	8.89863	30.0853	-34.1302
2.96817	12.5276	3.23616	8.7598	49.1919	19.4885	1.77501	1.61633	3.15459	2.96419	28.9768	11.7341	30.08	-32.0953
2.80948	10.4062	3.01918	8.32493	48.8397	18.4334	1.70577	1.01462	2.48426	3.90212	40.4858	16.6317	30.096	-30.1217
2.77545	12.1791	3.59841	7.769	47.2296	17.1248	1.64134	1.03132	2.60319	3.94442	40.3207	15.2123	30.0939	-28.417
2.82176	11.934	3.56798	9.954	53.9043	20.418	1.65372	1.75247	3.35832	4.30941	36.0883	14.9997	30.0906	-26.695
2.84312	11.8697	3.39372	10.4183	58.9783	16.9396	2.12737	2.39661	3.58132	4.83144	38.1304	15.7024	30.0841	-25.2431
2.95623	10.913	4.09731	8.61475	46.9919	17.5004	2.11768	2.47317	3.44256	5.10505	40.9416	16.3369	30.0789	-23.2304
2.94908	9.30909	3.50416	8.65532	57.3628	13.6263	1.67706	1.42237	4.83928	5.47055	52.5555	16.0271	30.0738	-21.5272
2.89825	9.75434	3.10049	9.44053	52.9138	14.22	1.56101	1.35907	5.33514	5.4195	54.3095	17.1095	30.0859	-19.4814
3.03839	8.06628	3.63994	9.40275	56.7277	15.4663	1.39518	1.24426	5.07667	4.97156	47.6104	15.1164	30.0984	-17.4503
3.33613	8.76929	3.4779	8.36071	51.9327	16.3378	2.16726	2.64053	4.26267	4.96952	48.4936	16.1431	30.1078	-15.3743
3.32217	9.45729	3.92191	7.01491	53.1817	16.912	2.26477	2.80408	3.92243	4.83135	48.5707	14.8139	30.1003	-13.3885
3.03567	8.80247	4.21202	7.27905	48.124	15.5551	2.19264	2.56526	3.66156	4.99025	49.7717	17.1664	30.0943	-11.4677
2.9002	7.94668	4.45229	7.22673	47.8372	15.3148	1.36999	1.1973	3.35716	5.86551	52.6363	19.8333	30.0809	-9.5553
2.92562	9.83679	3.58246	5.54321	44.6863	15.0653	1.2274	1.27437	2.50766	5.73272	56.7148	20.7416	30.1045	-7.68588
2.84921	9.22074	3.52697	4.41096	40.2289	15.0351	1.33183	1.32247	2.21327	6.58807	58.5291	15.8349	30.1244	-6.09613
2.80478	10.0982	4.09277	4.61101	37.8066	15.0809	1.99323	2.83074	2.91143	6.74086	53.9911	20.1471	30.1245	-4.38
2.70123	7.26437	4.23461	7.02695	39.502	16.0177	2.1649	2.95503	3.3361	6.32855	50.7355	17.7785	30.1181	-2.49603
2.78808	4.45179	4.09046	6.94845	39.9063	16.4019	2.06022	2.79907	3.10463	7.05033	52.9987	17.4787	30.1058	-0.392206
2.87114	3.07618	2.18188	4.3783	38.1731	15.9925	1.44466	1.4479	1.9498	7.46638	55.1623	18.9695	30.092	0.786113
3.03332	2.34373	2.20205	4.25308	36.8584	16.5449	1.32117	1.32282	1.83651	8.11753	60.7242	18.4107	30.0885	1.95356
3.00147	1.40136	2.18231	4.23853	35.5465	14.6204	1.31883	1.26846	1.90026	7.63576	61.0855	22.6108	30.094	3.7353
3.13826	3.61028	2.65078	4.44509	33.3431	12.7114	1.72405	2.4696	2.62322	8.2168	48.6684	21.5893	30.1082	5.50633
3.29565	4.03067	3.40769	4.02867	37.1791	13.0945	1.92779	3.17846	3.01767	8.64999	58.7861	19.2382	30.1015	7.31967
3.60487	4.0363	3.60589	3.95291	33.2892	13.3457	1.93205	3.4744	2.83557	8.5689	57.3314	18.5991	30.0912	9.36242
3.79774	1.56451	2.87593	2.92805	33.1283	11.1299	1.68163	4.44958	2.56849	8.44395	49.4048	20.5626	30.0768	11.1728
3.55234	1.54021	2.72364	2.51162	21.3141	10.0837	1.63281	4.77297	2.96741	9.21874	49.5744	21.5384	30.0841	13.0257
3.60193	1.52374	2.68527	2.70473	18.782	10.5198	1.52316	5.19215	2.88114	9.30857	49.705	17.226	30.0893	14.644
3.61316	2.88932	3.25209	3.07106	28.9757	12.2216	1.52495	4.05075	2.6776	9.8252	62.8479	17.2779	30.0969	16.5218
3.69996	3.87864	3.91203	2.92487	28.6898	11.2407	2.52155	3.66911	3.48643	10.6744	60.462	20.8181	30.0992	18.1894
3.7617	3.83251	4.06974	2.75923	23.759	10.2889	2.56814	3.68098	4.50415	11.5052	56.3044	20.2768	30.1089	20.0079
3.39324	1.69398	3.09455	2.59282	17.2803	10.128	1.49183	4.78085	4.30194	11.898	57.3614	20.468	30.1155	21.722
3.11897	1.36008	4.06705	2.52755	17.7767	9.90118	1.3652	5.48597	3.69266	10.5235	61.8114	21.9914	30.1174	23.6055
3.10827	1.6045	4.66388	2.65938	11.3285	6.27023	1.37331	5.97672	4.46722	9.047	64.5651	21.5012	30.1034	25.4142
3.00432	1.72007	4.69173	2.59261	21.6226	5.78615	1.39908	6.06917	4.90008	10.0803	57.6452	23.1487	30.0963	27.1623
2.9413	4.01666	4.8106	2.74104	20.5822	5.48022	2.46539	6.59551	5.2204	12.0203	58.9593	22.7942	30.0921	28.8294
2.61982	3.95813	4.42811	2.4544	19.55	5.35277	2.4698	6.79696	5.65009	11.6752	60.6122	22.6175	30.0827	30.725
2.85384	1.91821	4.07734	2.05071	6.33549	5.40235	2.01958	7.31776	5.44312	11.2797	57.9947	19.7167	30.0721	32.5139
3.10781	1.40142	4.25144	1.54871	6.5118	5.31768	1.51503	7.53286	5.54584	11.0765	52.345	19.0699	30.0742	34.2272
3.11291	1.2885	4.2825	1.49259	7.88185	5.28352	1.56736	7.8666	4.87094	12.1441	53.0152	21.1284	30.0742	38.6226
3.1298	1.13654	3.80469	1.46555	7.52597	5.19826	1.52204	8.63656	5.80312	12.2644	49.3581	22.4663	30.0615	42.1865
3.22771	3.31021	2.8802	1.88837	5.03752	5.55408	2.58624	9.20307	8.22534	11.5064	43.109	18.8638	30.0506	44.1292
3.18163	3.62237	3.1958	2.11888	5.62992	4.81185	2.62565	10.5085	9.5778	10.2417	38.6902	17.9953	30.0615	41.7663
3.39437	3.25569	3.67213	2.13444	5.95458	4.32455	2.59733	10.4845	9.79429	11.0047	40.7596	19.4586	30.076	43.6096
3.2639	1.18977	3.05738	1.43211	5.91577	4.50253	1.60365	11.3241	10.2114	12.0271	39.8255	19.0754	30.0876	45.3807
3.16254	1.26453	4.21518	1.787	5.5761	4.67365	1.70885	13.3593	9.01141	12.0148	42.1836	15.2382	30.0854	47.374
3.40945	1.16848	5.31112	2.07528	4.87336	4.4371	1.77436	13.4043	9.70604	12.1172	38.0284	17.5276	30.0821	49.357
3.50586	3.33804	5.39886	2.00395	4.29591	3.83249	2.06074	14.3459	11.0327	11.7051	34.9077	16.2999	30.088	51.2212
3.25379	3.8453	3.49407	2.14182	4.26734	3.6455	2.77202	13.4725	10.9152	11.6571	38.6689	18.8552	30.1038	52.875
3.07162	3.84525	3.60329	2.12021	4.27493	3.40609	2.76783	12.9534	9.53229	11.2909	40.0099	15.1456	30.1146	54.4274
3.02171	1.24458	3.80888	1.67242	4.16642	2.70815	1.68755	15.3801	10.5627	11.3446	32.6941	12.3303	30.1153	56.0786
3.1415	1.33057	4.81881	1.57177	4.12519	2.69948	1.82769	21.6858	11.5022	12.9158	32.1506	10.3547	30.1236	58.2324
2.96801	1.48531	4.55266	1.44922	3.89337	2.41606	1.89192	23.0258	12.467	14.3029	34.3334	10.0803	30.1181	60.1714
2.91861	3.67438	4.38205	1.80926	4.07938	2.24265	1.9946	24.0571	17.9553	14.0965	33.684	9.18369	30.1095	61.7917
3.00532	4.14884	5.07209	2.23094	3.8389	2.53589	2.58597	20.7223	21.8034	12.5053	25.4277	8.56354	30.0976	63.6438
3.40993	4.18244	4.90725	2.36443	3.90336	2.47737	2.8237	21.8605	20.6891	12.4662	34.116	8.51612	30.0972	65.433
3.38012	1.53568	4.13723	1.69544	3.77925	1.97805	2.57683	23.9137	18.76	13.3954	35.1031	8.5802	30.0883	67.4413
3.01551	1.10467	4.31436	1.68616	3.87002	2.21929	2.46287	24.442	19.0226	12.6616	37.9348	9.15227	30.092	69.3584
3.29411	1.09157	5.17454	1.50048	3.50223	2.35902	3.27681	25.8338	19.2588	12.4942	29.4749	8.10592	30.1147	71.0873
3.28481	3.48796	5.20152	1.51564	3.65669	2.34106	4.13435	26.5572	17.2915	15.1253	25.8892	13.8306	30.1221	72.9503
3.70261	4.18824	4.71173	2.27727	3.85137	2.61777	4.47951	23.4967	16.3882	14.5185	28.2627	8.33401	30.1033	74.8623
3.74035	4.14224	5.38287	2.35801	3.99628	2.88153	4.65988	23.2045	22.5393	16.0644	25.0255	8.64751	30.0907	76.9379
3.4061	1.42101	5.19682	1.67281	4.27742	2.9399	4.57728	23.9829	24.6448	15.0808	24.367	8.04764	30.091	78.7911
3.19828	1.26441	4.3955	1.55624	4.2103	2.6238	4.67243	25.8707	21.8656	15.1384	20.0178	7.56227	30.0837	80.232
3.74628	1.30842	5.94288	1.31106	3.67914	2.26313	4.50217	29.804	22.9253	15.6334	15.345	7.19161	30.0711	81.9326
3.96884	3.12792	5.85741	1.68426	3.68633	2.23428	4.93217	29.8555	20.8442	15.9981	10.3973	6.1444	30.0834	83.5055
3.76378	3.76148	4.51069	2.11238	3.897	2.70343	5.12748	31.8921	20.4564	16.331	24.4966	7.18121	30.0994	85.3949
3.43531	3.75869	5.28033	2.14263	3.5814	2.54641	5.85789	32.7725	20.2037	16.5353	8.3855	11.0375	30.1038	87.4705
3.499	1.22053	5.62423	2.09258	3.25455	2.22136	5.61997	29.2618	20.1003	15.7025	8.42936	11.2062	30.0969	89.3891
4.00756	1.87024	8.72266	2.15594	3.2866	2.27036	6.94906	29.1165	23.8527	15.3643	5.11484	11.4495	30.0947	90.808
3.93261	2.08771	9.80109	2.09455	3.05599	2.16866	7.98112	29.2368	28.9323	17.6542	4.10013	7.94856	30.0954	92.1988
3.85671	3.41064	10.1673	1.77549	3.26181	2.48622	7.7193	33.9778	25.9796	18.2226	4.44006	7.51385	30.0941	94.1495
3.80044	3.51604	9.19196	2.42094	3.52942	3.08544	8.00061	33.529	29.2723	17.592	4.67896	7.51017	30.1081	96.4335
4.65049	5.53045	11.4928	2.26805	3.53053	3.18195	11.1205	32.62	30.5108	17.7467	4.63515	6.90125	30.121	98.1542
6.40794	5.65665	14.3731	1.78132	3.24556	2.48589	11.7857	40.2713	35.6541	18.8709	4.21933	6.56032	30.1326	100.049
7.62306	10.0214	17.9381	1.80196	3.12475	2.40096	11.9387	45.8474	32.9804	18.0354	4.13192	5.27708	30.1222	101.822
7.60427	9.90404	17.1354	2.07891	3.46462	2.41769	11.6445	48.9083	31.301	16.5643	5.4375	6.36557	30.1092	103.707
6.60545	8.27769	11.4935	2.45848	3.93034	2.64094	12.0967	43.5772	32.4465	18.5632	5.25697	7.18334	30.1032	105.508
6.83677	11.5311	15.0734	2.53164	4.04594	3.06679	11.963	51.3769	30.6132	18.1398	4.53333	8.10879	30.1119	107.349
8.21226	14.2477	14.7546	2.5192	4.23067	3.1951	11.7097	45.2392	27.623	15.7265	4.08482	7.1678	30.0991	109.159
9.21344	15.7428	13.066	2.17379	3.85302	2.60022	12.8762	46.1508	35.4824	16.996	4.17409	6.33644	30.0828	110.829
10.7054	16.4891	10.9982	2.15306	3.93122	2.75466	13.4442	50.2156	36.2234	18.6622	4.52242	6.45696	30.0778	80.3233
12.1208	15.817	13.6462	2.25479	3.645	2.98253	16.2397	48.2915	32.3484	17.8709	3.88965	7.32686	30.0722	82.1499
12.8238	27.8484	17.088	3.01048	3.85154	2.9133	15.8755	53.5175	32.7264	16.2684	4.36928	6.71333	30.0788	101.652
12.5308	30.6795	18.5985	3.08447	3.82354	2.70865	18.1169	49.6391	32.8727	18.9078	4.66494	5.16934	30.0972	118.043
12.2811	30.8653	18.3406	3.40421	3.71711	2.92154	16.7317	59.6044	32.8122	18.9524	4.58486	6.13769	30.0944	119.955
12.8086	27.7987	19.2316	3.65161	3.17201	2.60307	18.0127	59.165	38.8885	17.153	4.15722	7.09761	30.087	121.542
14.7582	26.0723	18.5776	5.04999	3.05769	2.38762	18.835	60.9658	46.283	17.8448	3.69829	8.09341	30.0878	123.377
13.6123	27.1627	20.7516	5.22057	3.56952	2.60591	20.6136	52.7907	45.0985	19.0102	4.9824	7.36773	30.0789	125.183
13.8449	23.8334	21.8763	4.18572	3.53291	3.23842	19.0184	53.5119	41.5872	19.0024	5.22342	7.94766	30.0649	127.25
18.3313	25.8133	23.7928	4.32081	3.4325	3.05476	18.3837	45.2066	43.7119	19.5051	4.15028	6.82005	30.0695	128.971
22.2116	25.5828	24.3978	5.31726	3.41022	3.15823	22.3265	54.8602	43.1613	18.0772	4.1561	6.06062	30.084	130.742
24.6343	31.1753	28.2778	5.24687	3.41494	2.82792	19.89	46.619	38.7404	19.3357	3.86922	6.3688	30.0814	132.291
23.4919	29.0673	25.5182	5.6948	3.63445	2.6887	20.3197	52.531	43.7262	20.3727	4.46691	6.77782	30.0672	133.862
21.3384	26.9727	27.9707	5.89869	3.4651	3.08288	20.7402	52.4523	44.1854	19.8546	4.37714	7.2339	30.0766	135.553
20.4066	32.6537	26.1476	6.26484	3.8228	3.88806	21.1504	61.6609	44.6105	19.4116	4.79242	8.44738	30.1149	137.495
24.6599	32.9553	21.9519	6.09875	4.10808	4.043	23.5117	64.4086	51.2901	17.3719	4.70901	9.67607	30.1435	139.779
26.1697	37.0326	24.8068	6.12823	4.01561	4.11475	24.0941	58.1085	49.4054	19.0361	4.55708	8.93779	30.1512	141.51
27.3196	41.1669	30.6104	7.68355	3.91984	4.49884	24.9118	67.5517	46.12	20.4905	4.40063	8.2258	30.1367	143.485
24.3128	41.8598	29.9305	7.51813	3.73105	5.02427	22.7675	63.2981	50.5106	18.0229	4.30782	4.67944	30.1173	145.447
25.0068	46.7257	30.6808	7.74299	3.91418	4.98925	21.3988	54.5682	52.0342	17.8205	4.30092	4.68774	30.1087	147.357
25.7072	43.5421	36.0059	8.91575	4.22692	5.2559	20.7959	50.9641	43.189	17.5964	4.9158	4.72174	30.1083	149.012
27.5272	41.3026	30.6577	8.10789	4.42039	6.34978	25.5597	57.8697	46.4572	17.3497	4.33211	9.3488	30.1273	150.496
33.5216	42.6824	37.5519	9.18063	4.13816	6.32182	23.9215	55.289	46.5334	17.1362	4.08038	9.06821	30.145	151.874
27.8433	44.0991	33.7336	8.50762	4.31928	5.413	24.1851	55.8286	52.7107	17.0164	4.47543	8.16045	30.1488	153.821
28.5656	49.7294	34.5085	8.88597	4.51317	5.07267	27.1919	51.5096	52.3787	14.2344	4.50715	7.85674	30.1341	155.75
32.0393	45.1621	37.0059	9.55213	4.22402	4.05559	26.2972	59.193	49.8845	13.4215	4.27006	7.21516	30.1185	157.634
33.1889	41.6854	35.8773	10.3166	4.08131	4.54723	24.028	58.9939	42.2544	14.0588	5.12744	7.24274	30.1095	159.412
34.3676	55.9343	36.8576	9.233	3.91722	4.30357	23.7103	57.495	44.2759	15.8585	4.86605	8.71147	30.1005	161.298
31.4929	51.7887	37.6479	8.6162	3.79093	4.16221	23.3994	60.42	41.7764	14.1427	3.82155	7.8366	30.0822	163.076
37.0885	61.8829	43.8149	8.87527	3.40972	3.96713	22.3147	58.0992	45.4167	13.7149	3.3038	6.84973	30.0623	164.681
32.9724	63.5644	36.1907	8.69751	3.96495	3.72253	23.1377	57.4809	39.9589	11.6625	3.68211	4.81392	30.0507	166.512
37.6615	54.5008	40.0373	9.48118	4.33975	3.65062	24.0217	54.3436	46.9173	11.3289	3.85198	4.29788	30.0495	168.459
29.3298	52.6671	34.5603	10.0416	4.16598	3.88873	24.0479	50.1122	42.7316	10.3622	3.72535	4.15251	30.0494	170.321
35.199	56.1316	36.2428	10.4165	4.11249	3.96075	24.201	57.165	41.9466	11.1898	3.54942	5.13809	30.0484	172.322
35.9407	57.41	42.4492	11.3253	4.02605	4.03281	22.2675	48.7281	38.9355	12.1238	3.02413	4.99338	30.0443	174.201
36.6811	64.544	41.5601	12.0003	3.29723	3.92226	21.5849	55.3509	38.9748	11.8365	2.95396	4.55841	30.0472	176.091
37.4195	66.5872	41.3436	11.3108	3.04745	2.98832	23.0825	52.1949	38.4646	11.7192	18.8862	3.86992	30.066	145.333
38.1553	59.9636	43.1496	9.86806	3.5438	3.09161	26.1055	50.9571	37.4102	9.45903	22.1166	4.02177	30.0642	1.21996

## Sheet: P11
ra l	oi l	oe l	ico l	mf l	es l	ra l	oi l	oe l	ico l	mf l	es l	Kippung	Rotation
28.8785	67.2508	31.8456	8.72564	6.65987	3.75468	28.9166	59.4806	29.1125	8.65433	5.81528	16.4279	30.0537	0.678866
27.7757	64.9404	34.4789	9.96861	6.4618	3.79875	26.2499	47.8719	25.4665	8.11059	5.77422	16.6241	30.0834	-143.169
30.2623	63.3315	34.1791	12.1723	7.17923	4.05381	29.4742	62.4695	24.6859	8.58088	5.55872	16.3975	30.0998	-176.244
32.8188	55.6571	26.029	13.2439	7.44638	6.82168	27.6525	59.333	26.0392	8.71722	6.63597	17.0022	30.1035	-174.654
32.9106	62.099	30.9307	13.5577	7.0142	6.88696	26.7588	49.0886	29.0122	8.68779	6.58317	16.5099	30.0974	-172.988
30.3846	62.0882	32.0029	14.3771	6.89443	6.08233	24.2004	51.0807	25.541	7.40762	6.52603	15.0949	30.0901	-171.246
28.3104	60.0307	29.354	14.0954	6.63946	3.92188	24.3832	45.011	21.2977	6.88583	5.66346	16.1912	30.0852	-169.44
26.1724	53.7456	31.874	12.7379	6.93809	3.93666	20.8588	37.7984	24.2709	5.66805	5.16473	17.1341	30.0854	-167.648
27.0954	54.5803	27.4921	12.2306	6.04775	3.95121	18.8625	37.0284	17.8746	6.23341	4.60873	18.2942	30.0887	-165.772
26.7653	53.2637	28.2568	13.0715	5.92737	4.58479	17.9551	29.3238	20.2835	5.98075	4.06466	16.8138	30.0896	-164.395
26.9206	51.9852	27.1217	14.0954	5.77756	5.20321	19.0117	29.7804	20.6389	6.10326	4.73725	16.9328	30.0797	-162.891
23.6041	42.5427	23.6405	15.6692	6.42904	5.03334	19.7039	33.4828	27.7073	8.5647	5.57792	16.0066	30.059	-161.04
23.7536	55.5012	22.0217	15.6995	6.99789	4.50472	19.4495	36.6407	27.0909	8.61378	6.01223	17.9504	30.0621	-159.517
23.0067	48.3705	25.1638	16.6599	7.11045	3.88833	18.0379	36.2807	26.0967	7.19578	5.7286	15.8319	30.067	-157.783
23.776	48.6384	23.0885	15.6702	6.70514	3.85611	19.4765	28.7518	24.0834	5.83354	5.10892	16.7392	30.0722	-155.772
23.5432	46.8866	22.099	14.0933	5.83806	4.99142	17.0528	28.635	22.0653	5.12113	4.38344	15.6365	30.0699	-153.723
25.2521	49.1426	21.2264	14.0437	5.45794	5.49085	17.636	30.4646	17.7741	4.48092	4.00879	15.8146	30.0623	-151.818
27.5534	46.4839	25.3733	21.1528	6.379	5.64295	18.6015	34.591	20.4314	6.21263	5.12528	14.3562	30.0651	-149.547
27.1221	37.7661	21.2785	17.6062	7.19348	5.7447	17.8661	32.0503	20.316	7.21591	5.65774	11.8005	30.08	-147.757
24.4758	33.9332	21.4627	18.3509	7.02142	5.59446	14.3364	21.6965	19.8612	6.82559	5.22621	13.0749	30.0871	-146.626
24.1994	34.9297	23.637	16.7915	6.36665	5.45795	13.9981	18.9096	19.5582	4.74465	4.41933	13.4125	30.0866	-145.094
26.0794	34.0857	24.0898	18.7212	5.51357	5.50194	13.1052	19.558	21.1449	4.078	4.19257	13.0425	30.092	-143.5
25.2737	30.2518	22.9849	19.8791	5.50537	5.37645	12.0554	15.7545	17.7941	4.20705	4.09122	11.4969	30.087	-141.546
20.0136	36.6059	23.7371	19.5245	6.1094	4.74224	11.2775	16.7521	17.3861	4.03792	3.9814	14.4699	30.071	-139.73
18.8381	37.5765	23.1984	20.519	6.1243	6.23448	11.3555	17.8523	20.7471	4.46082	4.16329	14.7874	30.0639	-137.787
22.0813	33.9689	21.9135	22.9184	5.64127	6.97211	11.2249	16.9795	14.8301	4.56621	4.72319	15.3285	30.0736	-135.936
22.3165	34.6603	19.6109	23.5711	5.77814	6.77869	10.739	16.9221	14.1275	4.43313	4.80869	15.7555	30.084	-133.984
16.5755	37.5738	18.2227	25.6062	6.07215	5.59298	11.4942	15.1537	14.0545	3.68789	3.52991	15.1601	30.0846	-132.432
16.448	38.3533	21.3287	25.4317	6.23078	6.13127	11.932	14.6617	16.187	3.42181	3.19506	13.5685	30.0856	-130.659
17.256	33.2966	22.7953	26.2517	6.48742	6.08044	10.9902	14.2882	15.6245	3.74726	3.41134	12.0136	30.0762	-128.801
17.6336	34.8078	20.5203	24.8253	19.8162	7.11554	10.0741	15.0709	13.4824	3.67102	3.46111	14.3845	30.0721	-127.038
19.7432	36.4879	22.207	25.5315	10.8022	9.41595	10.1552	16.2767	14.1446	5.23851	5.79439	15.9497	30.0619	-125.258
19.9521	33.9354	21.9258	30.8928	15.2682	9.10133	9.77917	15.0488	12.8865	5.68988	6.01859	16.8535	30.0559	-123.492
18.3165	32.8431	23.9613	36.8382	21.7859	8.69069	10.2037	14.4627	13.374	5.59245	5.97984	15.9446	30.0632	-121.831
19.8353	36.2125	21.1937	35.2702	21.6862	7.20029	8.82712	11.3189	12.532	4.19196	5.00675	19.4752	30.0846	-120.104
19.0466	30.0654	21.0846	32.7227	28.4939	7.88075	6.84535	9.96356	12.3641	3.42689	6.21069	17.0097	30.0811	-118.149
17.8844	37.1432	23.6509	37.4682	31.9855	8.92419	6.06386	7.53288	10.3962	3.53213	6.80306	14.9142	30.0735	-116.27
15.7877	28.9583	24.0369	32.1005	32.9846	8.06925	6.2264	9.27648	11.2774	3.30064	7.21207	16.2423	30.0714	-114.294
16.5616	34.2541	23.4301	35.9712	33.8421	9.46238	7.10226	10.0033	10.4724	4.20022	7.23126	15.9676	30.087	-112.581
16.365	29.4815	22.6792	35.0122	37.905	9.9076	7.13989	8.16706	11.132	4.28815	7.53352	16.0628	30.0662	-110.934
14.6215	27.3075	22.941	33.3293	37.2386	9.28243	5.89626	6.2344	10.3094	3.38192	6.34687	11.8534	30.058	-109.02
13.4475	28.0542	21.5813	34.3241	38.5936	9.00703	5.63891	5.19581	9.26546	4.26598	7.39708	15.1321	30.0713	-107.336
14.0289	30.7621	20.0859	36.6879	49.6869	9.83936	5.26734	5.76919	8.31917	4.33966	8.95143	17.0707	30.0818	-106.012
14.4405	29.0662	18.0762	35.9174	49.12	9.99302	6.28632	5.75848	8.3896	4.53542	9.46308	15.2198	30.0761	-104.257
14.0591	27.5615	19.1405	34.4061	51.694	11.5978	6.47188	5.51956	8.10583	5.28469	9.91929	16.6183	30.0768	-102.321
11.4134	28.3989	19.2052	39.1881	51.9916	13.4664	4.96511	4.82455	7.96624	4.94357	9.17981	17.5109	30.0675	-100.437
11.3066	28.5239	21.0563	39.3353	50.9167	14.3155	4.46488	5.16546	7.92344	4.3088	8.93005	17.667	30.0463	-98.5519
11.7312	26.466	19.887	36.1617	53.7511	14.2436	4.087	4.93152	7.31323	3.58583	9.35598	18.6169	30.03	-96.968
15.2017	27.9413	15.3615	35.2107	61.5024	11.4094	4.95571	5.77348	6.47544	4.08893	10.8705	16.7368	30.0426	-95.4853
11.5719	29.1346	18.4198	35.5817	63.1097	10.756	5.37202	5.90119	6.95929	4.07464	10.7112	17.0497	30.0591	-93.4089
13.4817	26.3331	18.9009	40.1471	49.9987	13.1599	5.66873	5.96321	7.03769	5.38035	9.67749	16.6793	30.0624	-91.5827
11.9547	22.5694	19.7485	38.3955	57.0194	12.8345	5.21013	7.73805	7.39	5.87322	9.93923	17.3556	30.057	-89.7117
11.1404	19.929	15.9774	37.5892	62.3304	11.6955	4.33813	7.72303	6.67372	6.35701	10.8304	15.8529	30.0591	-88.0777
10.1269	21.5425	14.6898	36.3635	63.095	11.6517	3.66067	5.85299	6.14844	5.84338	11.117	17.4898	30.0437	-86.3192
8.41196	21.9584	15.6223	37.9265	64.7142	13.5694	3.49569	4.36431	5.96543	5.56384	11.4945	18.1181	30.0297	-84.6212
7.74168	22.0082	15.4523	35.7474	60.4184	13.3662	3.68833	6.02957	5.35863	5.22347	9.51204	16.735	30.0398	-82.7452
7.13076	18.9347	15.356	37.053	64.2839	14.913	4.85386	9.8531	5.77901	6.37279	10.5508	16.8736	30.0517	-80.8102
6.24319	19.0179	15.3421	34.0998	65.1963	13.0146	4.46987	10.4435	6.29919	6.74516	11.0997	15.5862	30.0653	-79.3395
6.33248	19.7583	15.7057	35.2268	63.17	15.2389	3.51615	10.9998	6.35476	6.5436	11.1779	16.545	30.0734	-77.94
5.47219	17.3471	15.5706	37.8138	70.0662	12.7274	2.99615	11.3401	6.08432	6.0987	12.1871	17.4199	30.0809	-76.0859
5.14647	16.0965	14.6581	36.3528	64.1527	14.0667	3.20226	9.79019	5.93377	5.73801	11.4953	18.4365	30.0755	-74.153
6.16993	15.9555	18.0512	34.3055	59.3735	15.0372	3.64548	7.26841	5.59029	5.90258	11.1744	19.8174	30.0765	-72.2223
6.54165	17.2864	19.7251	34.1775	63.1591	15.8432	5.13876	6.61778	7.1931	8.03774	12.1534	20.5109	30.0715	-70.3489
6.05678	16.3379	17.1591	37.5548	72.3797	14.749	5.15554	5.17618	7.34143	8.2357	13.6317	19.4119	30.0694	-68.66
5.6707	16.4956	15.243	37.0656	76.5012	17.081	3.80342	4.46659	6.16953	7.22411	13.9802	15.585	30.0736	-66.6599
6.18145	17.0659	15.3474	33.7043	70.4936	16.497	4.01267	3.95637	5.84081	6.74318	14.5724	15.835	30.0673	-64.7438
6.63658	15.6636	14.8104	33.5179	72.7408	17.4616	3.78987	4.39846	6.44836	6.20213	15.7891	14.2121	30.066	-62.8523
6.29504	13.394	10.1478	31.7648	65.7539	17.795	4.50513	6.56955	7.55698	7.01956	15.4827	15.2744	30.0656	-60.9208
6.27314	13.8295	11.243	30.959	62.0538	17.9434	4.35133	6.77991	8.0982	7.25759	14.1546	16.3777	30.0752	-59.1251
5.95281	14.3672	13.1955	33.5778	74.1748	17.0081	4.54343	7.04639	8.64785	7.31647	16.2462	14.6279	30.0869	-57.5683
5.25276	14.421	12.4792	36.2658	77.9034	17.1113	3.71196	7.06173	8.25554	6.92545	19.0257	19.0364	30.0932	-56.1183
4.86242	14.9808	10.845	32.6969	75.0724	17.2046	3.36619	8.96204	7.93874	8.2218	20.5862	12.3919	30.0873	-54.1832
5.02325	16.822	10.2238	32.1231	68.3397	17.288	3.4954	12.6016	7.24387	7.91399	21.3701	13.4381	30.0821	-52.1424
5.34608	17.4641	11.8171	31.8478	67.9348	18.7065	4.78321	13.2827	9.01831	9.94356	22.0778	17.1605	30.0739	-50.011
5.36401	17.1097	11.8873	31.5612	70.7651	17.4251	4.64109	14.5544	9.6577	10.503	23.6163	18.976	30.0702	-48.2742
5.32413	16.521	9.23126	26.0791	68.7563	17.4788	3.60519	14.9858	9.9092	9.96178	26.4274	20.8645	30.0582	-46.4369
5.03376	14.7846	10.1713	27.4375	63.973	17.5227	3.66513	16.4787	9.25581	9.21508	27.8752	21.5167	30.0514	-44.6027
5.47129	14.3252	10.8824	25.9776	65.3047	17.5568	3.74457	17.6024	8.01687	8.11731	30.6999	19.8074	30.0526	-42.6061
5.93483	14.7502	11.4589	26.7139	64.1606	17.6298	4.59901	15.2805	7.2169	7.52164	32.6926	19.1894	30.0496	-40.8971
6.12484	14.7205	11.6224	30.6766	65.9762	18.256	4.34486	17.4935	7.08015	7.84931	33.0621	19.1089	30.0435	-39.1464
5.8127	15.2065	12.522	33.2349	71.0781	20.3002	4.52384	19.1564	8.93782	8.62073	42.5942	22.5305	30.05	-37.4152
5.00393	15.1835	12.1682	28.6468	81.6683	17.5968	3.38795	16.3139	9.49238	8.70237	49.0167	21.2675	30.0581	-35.5638
4.92912	14.0342	10.4797	27.8889	72.86	19.8014	3.37437	11.8184	8.35787	9.69336	42.166	23.2119	30.0734	-33.2498
5.08137	14.6367	10.3296	25.0984	72.4356	18.631	3.33119	14.6001	8.61109	10.4818	43.3093	20.6244	30.073	-31.2861
5.04936	15.6143	10.1643	26.7358	71.9573	17.4698	4.34487	14.1739	8.04748	9.94328	55.7517	18.6357	30.0777	-29.5883
4.67763	13.3314	10.332	26.3545	71.4262	17.4874	4.25562	14.9164	10.0729	10.3137	57.6149	18.4582	30.0792	-28.1329
5.00867	13.1765	9.30634	23.4615	62.801	17.4377	3.54321	14.7922	10.778	11.2536	50.9708	20.8783	30.0705	-26.3343
5.02469	11.0309	7.78966	23.7965	70.2109	19.3341	3.12022	14.287	9.0476	10.0257	46.23	22.3959	30.0679	-24.5002
4.87029	11.2626	7.66764	24.8413	61.4206	16.4268	3.07815	15.404	8.22471	8.53392	47.0809	21.9785	30.075	-22.38
4.85237	12.037	9.30068	25.0271	73.6859	16.2636	3.31973	14.8452	8.67619	7.94662	56.6523	19.433	30.0727	-20.5007
6.08571	11.8104	10.6012	24.3643	72.594	16.7165	3.99954	15.6371	9.63399	10.5181	56.497	19.1511	30.0499	-18.6629
5.89168	10.8108	10.412	24.0242	73.9255	16.7585	4.05496	15.3527	9.8411	11.2946	54.4745	24.5152	30.0347	-16.5377
5.82955	10.1756	9.22303	22.5237	73.6614	17.258	3.60678	13.8443	8.76516	11.6485	54.4734	26.8729	30.0311	-14.5561
4.96544	12.5068	8.02801	22.958	75.4413	17.1421	3.32183	15.7639	7.32888	11.6463	59.9991	24.079	30.0287	-12.5923
5.48173	12.9038	8.44179	22.7219	64.5052	17.2865	3.74737	19.2264	7.29007	13.2591	60.3409	21.1552	30.0269	-10.9761
5.15819	12.7527	8.80483	22.1615	72.3268	17.0541	3.59856	20.4937	7.57797	13.5286	56.3106	21.2834	30.0287	-9.25056
4.60981	12.2096	8.03384	20.6059	60.7126	16.1208	3.33816	17.5301	6.9805	12.4794	57.2554	25.5646	30.0519	-7.18765
4.76821	12.1966	7.76722	21.8318	57.4818	16.3864	3.91545	18.3404	6.93175	12.6321	56.3993	23.5932	30.0711	-5.30819
4.85532	12.1828	9.24138	19.4831	57.6654	16.7468	4.07306	20.8236	7.56867	12.309	59.3292	25.1176	30.0766	-3.65652
4.38448	11.7244	8.75219	18.7158	56.9381	16.6749	3.35953	17.5074	7.44825	13.2345	55.2925	32.1811	30.0758	-1.52082
4.07153	10.9656	7.78252	17.9545	56.2404	16.0671	3.35139	15.5587	6.93333	14.0858	58.2365	35.3423	30.076	0.297887
4.59484	13.289	8.11856	18.9107	50.0966	15.8558	3.3836	14.5039	6.8687	13.9085	56.5475	28.9964	30.083	1.48919
5.38164	13.013	8.02484	19.1881	49.1054	15.0463	3.39076	14.6364	8.44168	12.9531	59.6256	31.1744	30.0808	2.65586
5.05403	10.6148	8.51181	17.0494	48.6778	14.8038	3.69512	15.2224	8.86663	13.3379	62.3567	30.7912	30.0752	4.32374
4.87531	8.03962	7.62426	18.1986	53.0034	16.966	3.83384	16.1143	8.67724	14.5478	64.1853	28.7238	30.0661	6.2825
4.71832	8.55716	6.84344	16.4492	49.9826	17.1601	3.66659	16.0778	8.07783	14.9712	58.838	28.9622	30.0759	8.0446
4.95327	9.78512	6.60442	14.0373	42.6761	14.9495	3.09609	18.7047	9.81305	14.9106	67.8209	34.1298	30.0818	9.98763
5.23041	9.12618	6.76852	16.521	53.4877	13.0553	3.14161	18.2333	10.4025	14.6971	64.4144	30.536	30.0725	11.8882
4.96942	8.26114	5.28029	19.5795	55.7322	13.4833	3.19409	17.6877	10.4256	15.0263	64.8782	30.7612	30.0733	13.455
4.88766	8.55208	5.23181	18.3728	54.7289	14.3655	3.40706	15.5799	9.3541	15.3477	65.2983	36.6292	30.0676	15.0327
4.96425	8.75474	5.87618	16.6225	50.39	13.9571	3.77779	14.7838	9.92407	16.2176	78.6053	31.1813	30.0815	16.3626
5.31836	9.4196	5.96073	16.4965	46.7609	14.4534	3.82769	16.9821	9.98526	17.1512	75.33	31.3757	30.1008	17.8819
4.85585	10.4729	6.34334	19.2761	47.5653	13.627	3.86468	19.0615	12.5536	16.7294	73.8601	31.5591	30.0982	19.9219
4.36889	12.3263	6.23123	16.8837	50.0584	12.6795	3.93731	21.3296	13.7584	18.6898	70.9973	31.7312	30.0918	22.2138
4.50721	13.2616	6.5608	15.5197	43.8895	11.7539	3.79923	22.3984	14.1506	19.9191	70.8585	36.6238	30.0922	24.152
5.11246	10.6784	7.16938	14.6113	37.3484	12.9901	3.69419	21.6601	13.1894	19.0884	69.176	33.0086	30.1005	26.05
6.01958	10.5413	8.38318	13.8313	34.0109	12.4968	3.86413	21.518	12.5127	20.3387	65.9724	30.6028	30.0942	27.6815
5.45642	12.8688	8.84087	13.7426	27.5348	11.5096	3.82834	21.2793	12.888	18.7173	70.5304	35.7966	30.0812	29.6333
5.07842	12.4384	8.5649	12.4691	26.3568	10.0306	4.14063	22.2851	14.6727	17.724	75.1763	37.8979	30.0693	31.3763
4.84024	11.6284	7.6147	11.573	25.0928	9.52532	3.89566	20.4951	13.3955	17.1113	71.5231	37.7907	30.0704	33.1797
5.10718	9.973	6.59278	11.0013	21.7406	9.69777	3.59767	18.2088	11.8817	18.6775	60.9768	35.1601	30.0701	34.9889
5.2937	11.2861	7.55292	10.747	20.0582	9.43153	3.3904	17.9927	13.1963	19.3492	60.4351	30.9848	30.072	36.8633
5.14338	10.8625	8.64129	11.9378	20.021	10.7344	3.97186	18.3114	14.2681	20.3801	59.4188	30.4531	30.0664	38.6223
4.83989	10.3767	9.0784	11.2556	19.5899	10.8404	4.23413	19.8961	13.5999	20.5983	60.5839	33.1032	30.0732	40.3546
4.62588	9.41632	8.32747	12.6747	20.4531	9.54889	4.4817	21.055	12.7316	18.8091	60.8392	34.2232	30.0941	42.2613
4.59937	9.20384	6.70855	13.5691	20.61	9.64763	4.25343	19.9453	16.6547	19.5186	63.4847	30.8714	30.1057	43.9935
4.71796	8.46973	6.25046	13.131	21.8824	9.95393	4.50324	18.5208	17.3095	23.7132	67.6536	33.4281	30.1087	45.893
4.56858	8.68466	5.89549	9.42849	21.8667	10.6317	4.93602	18.7555	17.6027	24.3516	70.6875	34.1778	30.0919	47.6629
4.7744	8.02907	6.98363	10.1809	20.7394	9.72483	5.32608	19.3906	20.1995	22.4265	65.4483	34.0008	30.0867	49.5266
4.82812	7.6513	7.08707	9.92445	18.2517	9.62151	6.28784	22.0135	24.5419	22.6448	66.0382	30.356	30.0843	51.1106
4.71817	8.74227	7.02542	10.6854	16.0789	9.027	5.97464	22.9519	23.4999	23.9668	56.3354	30.3548	30.0875	53.1551
4.38177	9.53399	6.44967	9.53611	13.8628	8.3108	5.86875	22.5555	23.4296	19.6207	53.7409	32.2301	30.0888	55.0678
4.43778	8.10488	5.47321	10.2202	16.1826	9.75831	6.18942	22.7695	20.4366	20.4008	55.2292	31.9746	30.0953	56.9137
4.44416	8.66516	6.03734	9.741	17.4963	9.45063	6.52544	25.6729	22.0632	23.2328	60.8571	35.0749	30.0733	58.7988
4.57986	8.58336	6.37684	8.84364	17.4689	8.70759	5.90243	22.2708	21.2769	26.6541	65.5207	32.5617	30.0474	60.7424
4.64095	8.83372	6.56667	8.54771	14.8864	9.501	5.6851	20.7442	20.0219	23.8026	54.6716	30.5447	30.0533	62.5326
4.45736	7.17479	6.97508	9.94245	14.5816	8.98612	6.70451	23.0036	24.0643	26.2828	55.4751	25.1937	30.0768	64.1482
3.89534	6.57283	7.43521	8.90711	13.8757	8.50879	7.09208	23.3122	24.988	26.8578	48.4793	28.5502	30.0816	65.8722
4.32891	7.68979	6.39272	8.36483	11.5028	7.72828	8.16973	25.9288	22.9716	25.431	55.8944	29.9671	30.0665	67.7746
5.11544	7.70604	5.82328	9.08099	11.412	7.8689	8.88097	23.245	19.3087	23.969	45.8926	27.5426	30.0537	69.4807
5.56837	7.25695	5.32659	8.34861	12.8374	8.76742	10.6221	32.8717	29.8452	25.6055	50.1249	29.7822	30.0433	71.3424
5.44309	6.24421	7.25652	7.36104	13.5761	9.63122	12.1804	35.5435	24.9829	25.056	51.6649	31.3568	30.0413	73.3563
5.19302	7.56499	8.3141	8.58101	13.4574	9.02715	14.6585	40.3292	25.4218	24.2047	50.0733	31.8981	30.0386	75.2391
5.24332	6.96076	8.10939	8.95279	13.7087	8.60423	11.2874	40.0007	25.8595	25.7441	58.89	33.3567	30.0429	77.1955
4.52633	6.58283	7.54782	9.44293	14.7891	8.10395	11.6126	35.5274	32.4848	26.2648	60.5142	36.7146	30.0359	78.9421
5.03992	6.74579	7.24195	8.85018	14.3523	9.01983	11.9427	35.7247	26.7302	25.3618	57.8328	34.901	30.0447	80.7942
5.49693	7.52527	7.11267	7.65693	13.3098	9.83703	14.416	38.2292	33.511	24.5845	49.3673	29.4381	30.056	82.6482
5.7178	6.91385	7.04753	9.00942	11.9435	9.4536	13.9892	37.3208	32.6638	24.6156	45.5576	24.0232	30.0573	84.5343
6.40419	6.91491	8.19964	9.78544	11.7058	7.12457	14.23	35.5236	28.5732	25.2163	45.3928	27.6657	30.0546	86.0918
6.26854	6.62176	8.18645	9.44922	11.1173	7.00489	13.3076	32.9977	28.4428	25.2522	42.1108	28.0609	30.063	87.8975
5.80849	6.49953	8.39539	9.06529	8.49721	7.21615	16.6618	32.0739	28.8629	25.2061	28.9182	28.0807	30.0802	89.4615
5.91085	7.57821	7.13258	8.25177	10.0109	7.99536	14.0128	41.5997	26.6358	23.8242	31.6824	26.4166	30.0844	91.3828
6.76081	8.24767	8.88564	9.30086	11.9324	7.45987	17.9579	34.4349	31.2209	24.8974	36.6099	26.7556	30.0821	93.0539
7.31975	9.68116	8.18003	9.39037	12.7556	7.62498	17.8644	34.8948	31.7393	26.2451	37.0357	25.3718	30.0861	95.0203
7.36473	9.00794	6.95332	9.7894	10.7538	7.77201	15.5663	40.0793	25.6392	24.9947	31.5222	26.4323	30.0932	96.6843
6.5445	8.22146	6.46269	9.95231	9.0868	8.86353	16.4776	39.8584	31.1659	26.9079	26.2297	25.3593	30.092	98.6409
6.21577	8.07694	6.6292	9.89978	8.45474	8.98599	16.8074	35.6853	31.0032	23.3252	24.3087	25.7475	30.0876	100.43
7.51727	8.76022	8.72875	9.27671	7.98988	7.45488	18.3559	38.7734	30.5555	21.7566	23.602	22.497	30.0916	102.228
7.14705	8.30992	11.3627	7.91346	7.41706	7.13568	19.2932	39.8355	25.8423	22.9685	18.8958	23.5116	30.092	104.141
7.30918	8.34703	10.5958	7.73395	7.92374	7.43968	18.7022	43.1722	34.4144	25.4039	16.2201	22.3042	30.0794	106.05
7.25658	8.50426	8.98355	10.3507	8.70521	8.38048	18.4356	41.0084	33.4863	24.8478	15.7756	21.3816	30.0706	107.558
8.0372	9.96017	9.87515	10.1682	7.97298	8.16292	17.2895	43.0355	33.8349	27.5724	14.9568	23.1213	30.0756	109.076
9.34618	9.79643	9.19825	9.95485	7.15891	7.14852	17.2378	41.541	33.4092	27.0351	12.9202	26.726	30.057	110.556
9.86924	11.6123	9.2362	8.84613	6.33254	7.84141	18.1542	42.8909	33.8198	27.6018	11.5893	26.2543	30.0226	112.628
9.60771	12.1552	10.5223	7.15426	6.06111	7.3982	17.7371	48.0087	34.1479	27.7611	11.5747	24.3193	30.024	114.459
9.71261	12.933	11.4237	5.67646	7.55589	5.79022	19.5078	41.0734	34.4663	27.0904	12.4293	22.7636	30.0483	116.363
10.101	10.8827	10.7367	7.348	8.08939	7.75121	21.0813	34.4401	36.5835	25.0864	11.3859	20.9014	30.0613	118.345
11.7724	12.5565	10.3112	7.8897	8.17017	7.43185	21.5022	37.6329	34.2504	21.1952	10.29	18.7229	30.0479	120.152
13.1747	15.8437	9.98742	7.31173	7.03609	5.64319	20.1763	44.71	29.9029	23.1115	9.43569	20.3852	30.0559	122.076
13.5744	23.4366	11.3905	8.1175	6.46803	5.42427	19.2008	43.2274	29.9416	23.1122	8.40653	22.0024	30.0577	123.887
13.7211	23.3416	14.2273	7.26968	6.34038	5.54506	19.8288	37.6648	31.1831	21.6358	8.54405	22.7581	30.0522	125.704
14.8588	19.539	14.5901	6.14133	6.2679	5.79557	18.7703	36.4249	35.5327	21.2564	9.4723	19.4422	30.0488	127.549
16.098	17.4645	11.0214	6.21527	7.01317	6.13387	20.1874	44.7135	38.2341	22.796	10.1359	20.999	30.0377	129.483
14.9446	19.8605	13.6891	6.76054	7.69985	5.92784	20.6382	38.2503	34.6367	22.094	10.5048	27.6002	30.021	130.948
16.0092	21.0996	14.596	7.34098	7.37943	5.11866	22.431	33.5107	34.5601	22.2453	10.7129	28.2854	30.0203	132.843
15.3883	17.2542	14.7033	7.55198	7.46986	6.42584	20.5059	38.4834	31.0728	22.4398	11.2446	23.1287	30.0389	134.412
15.3019	22.32	13.5091	6.77897	7.44763	6.60524	21.8602	38.3574	32.125	20.3865	10.1509	23.9843	30.0475	136.352
16.9639	33.4914	18.8887	6.56181	7.949	6.23424	23.1747	48.278	33.5317	20.9842	10.1941	21.689	30.0572	138.288
19.5678	35.4998	22.399	6.37196	7.8749	5.20043	24.1253	43.6492	35.0836	20.6248	9.46812	23.5613	30.0589	140.17
19.9584	34.1509	19.8097	5.9801	7.12914	5.34074	23.9511	38.9686	37.0562	20.2504	9.1721	25.1554	30.0631	141.868
19.731	29.4819	17.741	6.76033	7.27688	6.07853	22.9201	48.3218	40.1029	19.8609	8.6652	28.6904	30.0557	143.773
17.7481	31.4028	17.7662	8.84683	7.27272	7.22308	21.7256	42.7857	40.4173	16.6819	9.38595	28.078	30.0483	145.545
16.2128	31.5814	17.5735	10.5283	8.05317	8.67557	20.5052	49.6403	38.3015	17.6833	9.96626	26.8538	30.043	147.285
16.6476	33.6378	17.963	13.6228	8.32543	8.10251	24.3653	49.067	36.4325	19.5392	10.4546	26.9027	30.0376	149.076
15.955	30.1773	19.2208	14.5711	8.67338	8.4504	24.5393	44.6631	35.373	18.6951	10.9164	29.2222	30.0301	150.991
20.4492	39.0689	24.0664	14.6213	8.37337	7.55884	24.6947	50.6715	35.2422	17.6168	10.3854	28.2693	30.0371	152.92
21.1929	33.7299	25.0027	14.0697	7.87031	7.32098	24.8306	41.0878	42.5709	18.31	8.72088	24.1212	30.0351	154.646
18.8984	37.3433	22.3753	13.8657	7.57167	8.22539	23.5503	51.5518	35.2645	17.3408	8.16019	24.2939	30.0418	156.279
22.2273	43.7689	27.4069	13.9817	7.65113	7.44388	28.4804	43.8577	34.3729	16.2387	7.41687	29.0699	30.0525	158.057
23.6081	46.4105	28.0124	19.4728	10.3503	7.38835	25.11	52.388	37.5353	15.1094	10.701	27.9865	30.0513	159.785
24.4781	48.4113	29.0851	18.5912	9.24188	7.73766	25.1567	52.7874	41.8137	15.3088	10.8685	24.9701	30.0373	161.735
25.3823	50.4812	30.1937	19.2284	9.13973	7.85689	28.9761	53.1729	42.493	14.4185	11.2621	27.12	30.0407	163.771
25.8924	56.5288	31.339	17.1231	8.69725	7.1775	28.9392	53.5437	37.5802	13.1446	10.1966	32.3373	30.0496	165.493
30.9497	53.1731	37.0585	18.8117	9.23167	8.35276	27.0897	53.0677	41.5589	12.8281	9.78463	32.3443	30.0646	166.995
29.6345	58.485	35.1825	20.8543	9.20419	9.02093	26.9398	58.6158	40.283	12.4065	9.09803	30.2479	30.0749	168.513
30.1755	67.2014	33.4315	23.3055	8.67308	8.38304	27.0027	59.6556	34.7885	11.8113	9.43607	30.817	30.0745	170.417
33.3041	61.9188	36.8617	25.8723	9.74275	8.55983	26.4684	61.4774	36.7869	11.7741	10.5939	32.487	30.073	172.269
33.6997	71.4569	42.1209	28.0038	10.7	9.77102	25.7548	56.4078	38.5949	12.0701	12.5158	24.9952	30.0725	174.044
32.765	59.6837	40.6977	28.1243	11.5263	11.2297	21.6113	47.2427	34.2409	12.3854	12.1378	27.8421	30.0647	175.786
33.9845	69.7071	35.5359	24.9573	10.5901	10.5758	24.2257	45.9746	34.1903	12.5094	10.8993	28.5249	30.0548	144.285
35.249	72.467	41.9214	27.9315	8.10324	7.84319	22.5185	55.8472	31.6814	10.4843	26.4701	34.741	30.053	0.358975

## Sheet: P15
ra l	oi l	oe l	ico l	mf l	es l	ra l	oi l	oe l	ico l	mf l	es l	Kippung	Rotation
19.4176	24.9623	33.6624	6.54983	15.1022	14.7607	22.9274	15.5183	54.8091	13.3895	4.62298	6.70162	30.0328	1.57804
21.1871	24.0906	30.1985	6.06832	3.93129	13.1085	22.986	14.1251	57.6603	13.3747	4.71257	6.36057	30.045	-141.644
19.3753	24.992	31.5651	6.8448	3.79689	13.6377	22.1627	14.1033	62.2331	14.912	4.51844	6.09834	30.045	-175.551
17.9565	25.3101	33.4788	7.15532	3.26938	13.5972	20.7468	12.6779	63.6525	13.2743	3.54138	5.63365	30.0382	-173.706
17.3065	28.5154	31.7067	6.69773	2.64833	14.6066	20.6544	13.262	67.264	11.6362	3.17612	5.47065	30.0164	-172.047
18.1145	38.3105	37.243	6.40477	2.75281	16.9591	18.2387	12.7211	65.1441	10.3371	3.13059	5.45733	30.0055	-170.369
18.5151	38.8246	34.8418	6.77263	3.08977	16.7285	17.7815	10.835	51.6679	9.86393	3.50005	7.26211	30.0024	-168.81
17.1091	35.4397	31.6814	6.70079	3.35951	12.9029	16.891	11.7753	55.6932	7.95676	3.58504	8.08875	30.0209	-167.168
17.4262	34.6079	39.7513	7.52076	4.11935	12.6288	16.0469	11.7544	58.114	7.29237	3.70146	9.34788	30.0361	-165.471
17.5835	40.1843	33.412	6.67536	4.1163	14.0844	15.2473	10.2375	53.6708	6.68448	4.02577	8.96826	30.0368	-163.674
16.5124	40.7746	33.2778	8.69213	3.46486	13.8363	14.694	9.06882	54.6273	5.83461	3.68092	7.62256	30.0287	-161.78
16.0319	41.9176	31.5124	9.55735	3.42768	15.3041	13.776	9.44017	53.9259	6.32577	3.55521	6.84691	30.0164	-159.977
15.5599	42.9757	35.1542	9.93839	3.56962	15.9319	13.1011	10.3081	52.454	6.73154	3.53465	6.93432	30.0046	-158.314
15.0963	43.1847	34.6212	11.481	3.7825	15.601	12.8897	9.87537	51.6045	6.48065	3.64711	6.28092	30.0038	-156.706
16.1745	39.4664	36.157	12.9929	4.21958	14.0126	11.5721	7.67464	51.7579	6.56416	3.66305	6.51324	30.0124	-155.034
14.1953	44.2593	35.4416	14.2863	4.67057	16.363	11.3021	6.16793	51.0154	6.94705	4.27297	6.17358	30.0247	-153.277
13.758	45.3812	30.1883	13.8118	5.08957	17.0995	9.38385	5.7303	48.7431	6.73791	4.52536	6.81106	30.0277	-151.295
15.3623	47.1122	30.829	13.724	4.55624	16.9783	9.50745	6.21955	55.3018	5.97256	4.57642	6.98054	30.0387	-149.291
12.9103	46.624	30.9356	15.9885	3.95532	13.7691	11.1492	7.31655	48.7353	6.47295	4.56723	6.60639	30.0354	-147.317
14.4247	47.2388	29.6269	17.9372	4.20175	13.5518	10.6649	8.00039	47.9593	7.02122	4.34725	8.33865	30.0324	-145.717
13.4587	52.2005	27.3404	20.6962	4.77245	14.965	10.0291	7.77212	47.1762	7.9603	4.23787	7.94068	30.0227	-144.084
10.7254	49.9835	26.6795	22.4232	4.35456	14.7076	8.92312	6.38495	46.3863	9.33044	4.59846	9.69926	30.0241	-142.624
9.21883	45.365	25.0766	22.5673	4.36439	15.5579	7.51163	6.01585	51.6907	9.25703	4.39246	9.10502	30.0232	-140.735
8.62707	45.2589	25.2292	24.5884	4.73186	16.0579	6.57238	6.32475	49.9081	9.85866	4.72477	9.26367	30.0122	-138.826
10.9584	46.4841	31.3863	29.873	4.94895	16.201	6.00639	5.26834	43.4921	9.50696	4.73553	8.75328	29.9904	-136.899
11.7601	46.2383	31.4912	28.984	5.04742	15.96	6.06896	4.19714	42.2702	8.67182	4.79361	8.20192	29.9873	-135.374
11.5675	50.2496	28.9355	27.9125	4.18562	16.9026	5.68678	4.55041	44.0419	6.62272	4.66272	7.79517	30.006	-133.654
9.74065	55.5082	28.5562	27.8166	6.33619	21.2049	4.90523	4.41407	42.0901	5.93551	5.15921	8.77969	30.011	-131.692
9.31775	50.3465	24.9032	32.6455	7.26107	24.1401	5.2936	3.52298	42.4701	4.68155	5.49022	8.76588	30.0064	-129.907
8.55193	52.1048	26.9945	38.368	7.19376	24.5729	5.46923	3.46921	38.5974	4.33189	5.0666	9.05495	30.005	-128.357
8.00831	53.423	28.2639	39.3474	6.4447	22.255	4.93459	3.36853	35.9665	4.15044	5.23601	9.37018	30.0123	-126.725
7.87386	49.0997	31.6582	41.4503	6.89793	23.0846	5.44245	4.49209	42.9115	5.63423	5.03959	9.40628	30.0111	-124.783
7.04081	49.998	28.8193	37.4102	8.07283	28.2794	5.41714	4.3371	40.0133	6.25273	5.5783	8.93486	30.0035	-123.068
6.22782	48.6085	20.8474	40.6658	8.61323	27.5573	5.40783	3.40994	35.0105	6.23554	5.6943	8.76091	29.9969	-121.279
5.49985	53.7927	27.3527	40.1042	10.3153	24.9082	6.0695	3.94617	37.2764	5.88833	5.7965	8.10703	29.9955	-119.495
5.32844	47.7774	30.9532	41.1199	10.1887	26.4081	5.23093	3.81875	34.8757	5.98288	5.53511	7.39285	30.0079	-117.787
5.70533	47.537	27.1284	39.6573	9.9088	28.9791	4.02909	3.87081	25.8747	5.20233	5.3576	7.03871	30.0012	-115.974
5.48721	48.6947	20.8834	40.4669	10.0425	34.1859	5.37349	4.14712	26.0156	5.57135	5.64995	6.47064	30.0011	-114.06
4.65202	48.7304	26.2302	42.9614	13.8718	34.7546	6.43183	4.47391	28.0889	5.17243	5.67827	7.67182	29.9978	-112.022
4.42259	48.0739	27.8758	52.3383	15.9469	34.1813	6.33864	3.70475	24.7964	6.09266	5.40878	8.79551	29.9945	-110.321
3.93723	48.5023	20.6991	53.5261	16.4343	31.2958	5.46311	3.4529	32.3236	6.37182	6.11959	9.90098	29.9838	-108.603
4.54836	44.3615	20.4771	53.5454	17.0679	36.1034	5.23862	3.01431	30.0765	5.93492	6.34219	10.1336	29.9805	-106.712
4.49713	42.9593	21.6275	49.0193	16.479	35.647	5.41618	3.0753	26.3684	4.91816	5.95618	10.5251	29.9788	-105.066
5.15362	43.6996	24.5531	59.1022	17.6564	31.7299	6.49505	3.08579	26.7494	5.29298	6.56753	9.70838	29.9859	-103.584
4.62845	47.2204	24.1703	62.1369	19.7852	37.444	6.23432	3.96376	27.3122	5.34159	6.67647	9.31459	29.9893	-101.648
3.82488	49.9293	25.2433	57.368	20.6057	40.6543	6.40417	3.96417	25.0622	6.29457	6.78792	10.0967	29.9949	-99.8105
4.0242	49.0528	21.2303	57.9545	27.8018	45.8949	6.9663	4.15438	22.4214	7.32779	6.2743	11.286	29.9897	-98.0648
3.63748	44.5962	18.4818	58.4939	20.0585	44.0125	7.15135	4.74885	24.9644	6.72219	6.48192	14.001	29.993	-96.3906
3.3067	42.8362	16.8421	58.9863	21.5584	45.0971	6.52301	4.63536	26.2481	5.63868	5.62812	16.0223	29.9898	-94.7563
3.90175	47.0585	18.6463	59.4317	23.1033	47.5419	5.97261	3.36153	28.4255	4.40086	6.25994	16.81	29.9899	-92.887
4.23447	45.4024	18.5207	59.8303	27.0598	47.0871	6.09556	3.17128	24.3685	5.64072	6.94571	15.7792	29.9812	-90.9391
3.98374	40.4721	16.6942	60.1824	31.1345	48.4122	6.55068	3.09816	24.4766	5.85469	7.3169	20.191	29.9791	-89.25
3.85096	39.5348	12.8137	60.4881	33.3602	49.338	6.45124	3.17302	21.1644	5.91088	6.57585	22.5648	29.991	-87.5338
3.42375	39.7788	13.3542	60.7479	31.8318	49.3047	6.08938	3.6421	20.4458	5.39973	6.98805	22.6342	30.022	-85.8197
3.10636	40.249	14.9274	72.8368	31.1292	49.6442	6.10395	3.46644	18.8786	5.6135	7.64395	22.477	30.0215	-83.8743
3.26122	40.4975	16.8389	65.7442	30.7435	51.2845	5.45255	3.48689	20.5004	5.48728	8.24496	25.3401	30.0048	-82.007
3.08736	39.8244	14.9631	63.8049	38.531	56.4724	5.68617	3.66788	17.3238	5.37449	8.09287	25.3545	29.9998	-80.1996
3.05261	38.2686	12.9135	63.046	45.0499	57.142	5.89162	4.4538	16.7865	5.67064	9.45815	23.2892	30.0199	-78.5405
2.96549	40.0845	15.4314	64.059	39.9341	55.7552	5.81406	4.30977	17.1011	6.08199	10.3626	22.0209	30.0348	-76.8191
2.87731	38.4217	15.3557	60.6468	40.7091	52.0998	5.17252	3.76115	13.9731	6.65581	10.586	22.8331	30.0422	-75.3553
2.95593	37.0749	14.6821	62.1521	45.9437	52.5633	5.1605	4.22548	13.9134	6.46687	9.59558	25.1363	30.034	-73.747
3.06209	33.2045	11.166	52.7074	44.6939	52.9889	5.88065	3.9291	13.184	7.45671	8.76921	26.0995	30.0291	-71.7745
3.42941	36.2957	10.1356	52.7365	42.9833	53.3763	5.92417	3.18416	12.4658	8.16397	8.4207	23.8594	30.0267	-69.6566
3.16137	33.3162	12.5607	56.0903	39.9925	62.6451	5.83496	2.90778	12.0656	8.14073	8.17524	23.8559	30.0287	-67.9111
3.55937	31.6486	10.5584	53.7579	46.0528	57.5972	5.14167	3.28911	10.6346	7.19544	8.26906	25.2699	30.0346	-65.9512
3.77161	30.1533	8.30541	48.8245	46.27	59.4138	5.3192	3.06852	9.97398	7.46959	8.98359	33.8035	30.0223	-64.2385
3.73643	30.1884	9.8743	51.5687	44.5823	56.4812	5.56295	2.8045	10.2294	7.14144	8.74732	32.1952	30.0191	-62.8336
3.25816	27.6378	10.2462	51.1196	46.5481	57.2613	5.75337	3.55073	9.75722	7.6958	9.58588	27.3807	30.0202	-61.3066
3.41069	27.0697	9.08963	49.3501	44.517	60.1322	5.99812	3.53736	8.95372	7.46321	10.1408	24.6889	30.034	-59.149
3.70872	26.9081	8.23532	46.5124	47.1237	55.3914	5.98211	3.28474	7.88555	8.03083	10.0254	26.9599	30.037	-56.6143
3.52932	25.3575	7.92082	51.9943	51.6812	53.9351	6.37115	3.07749	6.30984	7.22384	8.35587	25.2084	30.0418	-54.9948
3.58556	23.8604	7.57937	50.997	49.642	53.8774	6.31278	3.28213	5.88534	8.40054	8.2233	26.4453	30.0439	-53.3786
3.1898	22.9893	7.88195	45.7732	46.7521	50.4462	6.3763	3.30918	5.63714	9.11582	9.47364	28.9828	30.0376	-51.5899
3.0745	22.1748	7.88334	49.0845	46.8965	53.1714	6.11239	3.79355	4.65155	8.5369	10.6369	28.6615	30.0243	-49.6899
3.56085	21.0674	7.40583	52.2381	48.0271	51.0268	6.34545	4.50728	4.68012	7.46233	11.7282	28.2763	30.0144	-47.8456
3.23948	24.8376	7.41581	52.4444	50.0091	48.4724	5.98304	4.58422	4.71018	9.40907	13.3926	31.5937	30.0135	-46.0828
3.23126	24.1973	6.48056	48.8432	50.6371	50.3864	5.97397	3.79848	5.09777	9.70195	14.0394	37.3242	30.0267	-44.0807
3.23235	20.1042	6.51349	49.7288	53.5478	48.3813	6.10582	3.64133	5.34003	10.012	16.562	38.8121	30.0298	-42.39
3.28637	20.6967	7.66038	44.3325	49.5504	46.1937	6.15273	3.62074	5.20511	9.53376	15.6576	42.9978	30.0388	-40.5449
3.6805	18.3454	8.02309	46.9632	44.0698	55.2478	5.79846	3.8353	5.38925	10.4427	16.3211	42.8346	30.0341	-38.618
3.62848	18.723	8.41743	46.475	50.3762	61.4418	5.96081	4.63834	5.8373	9.97377	17.8922	44.8097	30.0235	-36.6505
3.91804	21.3222	7.47352	46.489	53.9613	61.9785	5.0868	5.31307	5.9268	9.52316	18.7214	41.6274	30.0161	-34.9603
3.54145	19.9608	6.48782	46.9287	47.3902	57.7484	5.50017	5.52295	5.46857	11.7833	25.0451	47.4505	30.0088	-33.1756
2.88566	18.0577	5.91543	47.4861	52.4337	52.0589	5.78723	6.8868	4.1538	11.8238	25.0781	45.9288	30.0069	-31.196
3.18293	17.412	6.86099	46.4735	50.0711	55.5025	5.47675	6.88913	4.63635	10.9878	27.7854	36.2428	29.9998	-29.234
3.10963	18.1221	6.60207	45.0589	47.4446	53.059	5.23791	4.45058	4.9149	10.3835	28.1493	40.3438	30.0092	-27.5576
3.0339	19.9733	6.59049	45.1127	44.922	54.8028	5.15034	5.2302	4.76642	11.3035	31.9293	42.6745	30.0209	-25.8033
3.46082	18.4206	6.87939	48.3629	42.8507	50.2616	5.41785	5.72521	5.39367	13.3666	32.9244	46.8611	30.0232	-23.9461
3.67041	15.3725	6.84959	44.3345	43.5279	52.4351	5.64836	6.24016	6.0305	13.7586	30.9364	44.4161	30.0006	-22.2813
3.47849	15.3924	5.70025	37.7978	41.6941	48.0771	5.61514	6.66842	6.03513	13.9094	33.9199	44.1007	29.9784	-20.1902
3.57021	15.6205	5.44551	38.9559	47.0052	47.9671	5.74625	8.03128	4.73645	14.4617	39.5839	43.8643	29.9706	-18.1099
3.2889	16.5005	5.43148	40.908	50.387	50.4442	5.52104	8.63332	4.54804	14.5339	41.9119	53.9879	29.9912	-16.126
3.47859	16.1964	6.0884	41.1549	44.7904	44.6743	5.87465	8.51096	4.1953	15.2617	39.4986	56.7492	30.0201	-14.1722
3.49719	15.4552	6.1746	35.0547	43.2552	46.7702	5.82847	9.00552	4.08909	14.4027	38.0989	58.5957	30.033	-12.1767
3.77617	15.0511	6.24899	33.9911	45.1897	46.73	6.14925	9.77812	4.85447	15.1307	35.38	53.8348	30.0313	-10.4806
3.62727	15.3202	5.14431	37.8947	47.6822	45.8049	5.20263	10.4344	5.08912	15.2584	37.5237	62.0129	30.0196	-8.58706
3.76052	14.5002	5.88286	37.8653	48.7097	43.2379	5.37442	9.92451	4.99065	15.6554	44.6432	60.6209	30.0004	-6.91477
3.57294	13.3531	5.91368	36.4482	38.2038	43.7465	5.62404	9.10066	4.47671	14.5103	38.4722	65.9108	29.9882	-5.27329
3.76352	13.9655	6.19227	40.3822	37.4396	41.2521	5.52357	10.3717	4.94932	15.0535	39.0469	64.2478	29.9773	-3.24881
3.83036	12.7547	5.53989	38.8055	44.685	42.88	6.25426	11.3601	4.96547	14.5207	48.4575	67.3575	29.9908	-1.3711
3.39372	12.1947	5.50476	37.1384	42.8067	42.1317	5.97202	11.4836	4.72285	15.832	46.141	64.7615	30.0126	-0.0930715
3.30585	11.2805	5.52832	32.9208	39.5276	40.8951	5.68743	11.5114	5.49361	16.2498	48.1241	62.3762	30.0275	0.92645
3.83758	11.4831	5.63085	29.4478	37.6201	42.6174	5.4765	11.5389	5.91816	16.6274	51.6616	63.9958	30.0318	2.77242
3.55531	10.1253	5.26207	26.5786	37.0436	38.5059	5.35519	12.9603	5.04547	15.6654	44.9562	65.5587	30.0201	5.11628
3.35349	10.3703	4.8493	31.2683	42.1284	37.9334	5.06182	12.9874	4.38981	15.7918	44.5898	60.9051	30.0112	7.33556
3.68515	9.88712	4.96748	31.897	31.5721	37.3105	5.56415	13.6518	4.66582	16.5055	45.5871	62.0454	30.0116	9.0133
3.90105	9.42597	4.96807	24.3203	34.7762	32.8732	5.88482	13.2505	4.43145	15.8212	46.9348	61.3205	30.0229	10.7423
3.92542	7.2912	4.94214	24.341	26.5684	38.4517	5.85766	14.9676	4.75088	16.2626	51.6262	60.9562	30.0295	12.3915
3.75553	6.61743	5.26402	22.7239	28.6683	38.8416	4.88524	15.1043	5.47736	17.9398	53.3625	61.0725	30.0177	14.2141
3.29001	7.09003	5.43411	21.7786	26.5598	42.6562	4.28473	15.6596	5.41621	17.98	48.7053	61.2941	30.0084	15.9287
2.9945	9.39366	5.749	20.0575	25.1865	44.1801	4.37476	16.6407	5.14418	17.2572	47.9169	61.4806	30.0191	18.117
2.923	9.27976	5.85524	20.7377	19.5097	38.2061	4.49992	17.9942	4.68684	16.1896	44.1355	67.8788	30.0269	19.9408
3.13406	8.78803	5.28955	25.7902	18.5311	36.1764	4.26634	15.8039	4.14039	19.293	44.3145	57.2192	30.0297	21.4487
3.3433	7.17356	4.72227	24.3496	16.1963	26.9548	4.01684	21.4864	4.5976	21.9278	54.3344	61.8253	30.0171	22.8667
3.66005	9.16743	4.79105	28.2045	23.3037	27.1359	4.05511	22.8515	5.77221	23.3631	44.5705	57.4596	30.002	24.9149
3.65233	7.60817	5.14785	25.6184	22.3775	31.7861	4.51389	27.2181	6.16757	20.267	56.3338	68.7532	30.0181	27.0477
3.93585	8.34339	4.92768	26.7689	12.3457	33.9431	4.47861	26.0534	5.39506	17.8008	50.4549	63.4341	30.0328	28.4412
3.73789	8.92189	5.2478	24.3728	13.0975	33.462	4.32595	24.6715	5.09312	19.3671	51.6376	61.77	30.041	29.8846
3.07478	7.20147	5.4567	21.6494	12.3163	23.7025	4.32277	28.9906	5.90738	20.0953	48.7972	61.6624	30.0127	31.9764
2.86624	4.17997	5.49661	16.1491	9.52558	30.0976	4.45555	30.3625	5.99152	20.4983	47.79	61.5168	29.9812	34.2339
3.44341	4.67546	6.17261	15.532	8.61735	22.2115	4.45458	30.8777	6.43126	22.0455	49.5007	70.5805	29.9745	36.1032
3.71855	4.74352	5.88401	15.494	7.50094	21.7759	4.61054	28.7028	7.01328	21.2076	47.5069	67.7708	29.989	37.7817
3.55084	6.07574	5.52691	13.9626	7.06647	22.7589	4.60543	31.1336	6.63314	21.2401	43.2078	60.8517	30.009	39.3469
3.39292	5.1304	5.16826	13.4784	6.86141	23.4474	4.62564	31.6411	6.84427	21.4675	43.2894	66.9595	30.01	41.1055
3.48002	4.53675	5.36015	14.3849	7.44292	23.1943	5.02617	30.5233	6.56019	22.8382	45.0818	61.4976	29.9924	42.9603
3.23052	5.19835	6.04439	16.0032	7.08046	22.838	5.19099	36.2882	6.4029	24.9743	49.2138	62.8877	29.9698	45.2009
2.89993	5.34181	6.33439	15.5108	6.96191	24.7974	4.98524	38.5873	6.9802	26.8542	47.4858	64.4478	29.9563	47.0814
3.63099	6.30991	6.86352	11.9885	7.46436	25.803	5.34118	36.2457	7.42208	25.3849	49.9961	57.9302	29.9523	48.8289
4.16352	4.99538	6.49074	15.2513	7.30696	28.2099	5.10441	31.4265	7.3354	24.9814	48.4068	62.2255	29.9628	50.6154
4.26209	4.61215	6.29889	13.4353	6.5632	22.9648	5.1052	34.8183	7.38442	27.0028	41.8018	54.9981	29.9872	52.5671
4.21725	3.74238	5.39112	6.90378	5.60985	24.8848	4.96471	30.575	7.5921	25.4883	36.6369	50.6031	30.0164	54.2671
4.10876	4.13616	5.82646	10.0954	5.82883	22.1481	4.865	34.2244	8.8824	29.8782	36.0462	53.7268	30.0337	55.929
4.23827	6.80042	6.97722	11.7398	6.65102	22.0223	5.05728	40.5076	9.70132	28.3398	41.3674	50.9408	30.0281	57.8083
4.13784	6.60199	7.82885	11.7369	6.37067	21.1902	4.60401	40.8474	10.4597	24.7535	38.3399	53.0795	30.0241	59.5702
4.16219	4.72408	8.90751	10.0907	6.33932	18.1165	4.68251	42.5065	13.5623	26.0122	31.7502	54.8541	30.0279	61.4717
4.22419	4.18708	9.72519	9.9042	6.22804	19.9366	4.79187	37.6216	14.4279	27.8084	33.2237	51.0013	30.0216	63.1754
4.07096	3.41512	11.004	8.19741	6.15139	23.2479	5.02071	36.7338	16.653	25.6959	32.8691	48.2409	30.0107	64.8158
3.74108	3.41738	15.317	8.31497	5.64648	24.9615	5.07063	44.4603	15.2513	25.4841	32.7906	43.4995	30.0275	66.6257
4.04587	3.9149	15.3101	8.99714	5.94048	27.5647	5.37904	47.9856	15.7329	28.328	33.3199	43.0508	30.038	68.6004
3.65596	3.57014	13.6525	9.4469	4.92824	26.0381	5.10942	42.3696	17.079	30.0864	27.811	46.0459	30.0541	70.4776
3.64196	3.31492	12.3239	10.4778	4.5147	28.3413	4.76457	42.5696	18.57	31.2957	28.06	46.286	30.0485	72.4215
3.81025	3.93691	13.0038	10.3696	5.02695	26.8352	4.89889	46.5492	24.1883	28.6797	27.9803	41.194	30.0276	73.9371
3.77175	3.83312	15.6548	9.76451	5.22183	27.3973	4.99265	49.5705	22.4649	28.4451	27.6192	40.7402	30.0143	75.6913
3.38245	3.64089	16.011	7.34844	4.72923	25.5997	5.04524	50.4762	21.5156	31.1501	27.5303	41.2241	30.0127	77.5738
3.36168	3.87112	18.4224	10.4412	4.95869	26.6278	4.87964	45.048	21.9528	29.8458	22.1077	38.0953	30.0176	79.6776
3.4305	3.89645	18.5266	12.3476	5.02179	20.1484	4.86739	52.2641	23.3762	30.0161	22.4837	45.1147	30.0223	81.6657
3.37988	3.659	20.4766	12.4165	4.35487	20.0828	5.15482	45.9794	21.257	33.3123	18.8915	37.4797	30.0385	83.2624
3.53697	3.64867	20.1112	10.6338	5.09793	20.0406	5.12348	51.2846	26.9502	28.7052	20.8848	39.4723	30.0504	84.8084
3.8022	3.73595	25.0257	9.14895	5.35525	22.2818	5.45365	47.5706	26.2431	28.9858	22.6079	35.917	30.0342	86.7077
3.89015	3.62644	23.8678	8.14162	5.3907	20.3065	5.63172	45.4382	22.805	27.9453	21.0761	47.6467	30.0135	88.4847
3.77353	3.66418	22.9752	7.17634	4.52794	20.279	6.63422	47.1943	25.2299	33.0294	18.7068	46.6878	30.0086	90.2138
3.75476	4.16202	24.5339	14.6345	3.79963	22.7644	6.6675	52.1204	26.4185	30.7768	14.8564	36.9629	30.0184	92.0973
3.85664	4.43301	24.8307	15.3767	3.80295	21.7408	5.81041	48.2031	33.2577	30.8562	13.1371	36.6019	30.011	93.9393
3.37413	4.60623	21.871	13.5166	3.97494	16.2631	5.00202	53.7543	32.7114	33.3602	12.3953	34.4773	30.0289	95.6021
3.63141	4.35644	19.8768	13.6617	3.82947	16.5718	5.84511	54.125	31.303	32.5461	12.0271	33.5681	30.0374	97.1933
4.07824	4.68632	23.1127	14.3854	4.036	13.2989	6.7016	49.0693	33.7088	34.134	11.0092	23.7739	30.0491	99.2201
4.31985	4.76827	28.195	12.6074	4.32466	13.3549	8.03812	46.9	40.1939	31.0233	10.2167	25.3784	30.0398	101.124
3.87848	4.88175	29.1609	16.7264	4.00801	18.8671	8.29019	43.6766	33.6077	34.3657	8.58926	24.9075	30.036	102.778
3.8107	5.47978	28.3608	16.1512	3.7413	22.8548	8.25938	49.4207	34.43	32.8089	7.62941	21.7535	30.0278	104.339
3.5058	4.99641	23.971	12.5002	4.363	23.2377	8.63035	43.3696	36.94	30.9785	8.41259	22.8178	30.0269	106.207
3.58239	5.01588	24.9006	15.7024	4.79627	29.9343	8.02252	49.2412	31.8872	30.9289	8.62968	22.1918	30.0156	107.997
4.47084	6.21343	31.7831	15.8595	5.8174	29.0067	7.91978	53.7162	31.9168	30.8611	9.47343	22.147	30.0041	109.359
4.34653	6.90255	35.5921	15.9674	5.88803	27.5311	7.51523	55.5882	34.9001	33.2552	9.04609	20.658	29.9967	111.157
4.52349	7.64115	35.3256	12.8624	5.40984	28.157	6.92979	55.2705	40.6729	26.8746	7.71451	18.6358	29.9912	113.269
3.65761	7.17029	32.9723	11.9356	5.00101	27.9023	6.81958	49.0606	36.4017	27.5193	7.56004	17.5069	29.9798	115.511
4.07894	7.30869	31.1198	13.2262	4.3563	22.9289	7.11409	47.5021	39.9818	27.8806	7.46443	17.8227	29.9762	117.348
4.1993	8.42987	33.5597	15.2263	3.86343	26.1385	7.14336	52.4034	32.3939	28.5711	6.86686	20.0586	29.9836	119.044
4.32682	9.02131	33.0638	13.3413	4.37984	22.2742	7.19452	56.3901	39.0329	27.184	7.31754	19.7919	29.9884	120.668
4.68938	9.61323	39.1666	10.1842	4.74561	17.791	9.23765	48.6819	41.4024	30.5337	8.07916	19.8162	29.997	122.126
4.7256	11.3043	41.3238	11.0408	5.09305	24.6388	8.95643	53.4748	43.258	29.64	8.69864	19.7457	30.0079	124.008
5.0896	11.6908	35.6334	12.5902	4.67855	28.3142	11.0703	48.053	40.5103	28.1394	8.21634	20.5729	30.0267	125.891
5.36591	12.1489	42.6134	11.227	4.611	24.7854	9.80121	51.3673	44.2456	27.0435	8.19588	20.1829	30.0352	128.05
5.10409	11.6098	40.1184	10.5789	4.30331	22.7765	9.44495	40.8884	51.9599	27.2283	7.6929	20.2549	30.0321	129.835
5.89939	10.813	36.9841	6.16804	4.21179	18.1827	9.07742	46.2072	53.6084	28.6631	7.15941	20.0629	30.0371	131.394
6.69277	10.5751	41.8785	6.27015	5.0578	17.2267	10.0404	44.7925	52.9784	27.3491	8.00862	17.6171	30.0415	133.391
6.75121	11.5182	41.012	6.67015	5.39693	14.8689	10.0666	45.6882	55.6808	23.7955	8.18586	19.7646	30.0444	135.243
6.08588	12.7582	40.3893	5.71157	5.60891	20.5981	10.5507	39.1951	49.1025	27.3618	8.56251	19.485	30.0457	136.996
8.47357	15.2951	45.7639	5.38033	5.28456	19.3777	9.7105	39.9964	45.5733	25.4391	8.22491	17.7832	30.041	138.654
8.98465	17.721	44.8764	6.24012	5.59787	27.5233	10.7596	42.2244	46.428	24.2812	9.04906	19.4382	30.0376	140.495
9.36858	20.4118	45.5294	5.92881	5.54841	26.3238	11.2172	38.0889	45.6649	22.2032	9.38013	16.258	30.038	142.246
9.99853	16.1348	36.3014	6.101	5.14874	25.3998	10.567	39.7305	49.2447	21.4626	8.75826	17.78	30.041	144.168
10.1362	21.7908	43.4923	5.20722	5.00035	17.8064	11.0356	34.9491	52.4818	23.509	8.46934	17.4929	30.0457	146.167
8.8392	16.8537	44.1708	6.6775	4.53068	20.1255	10.1208	34.5273	48.1436	20.8157	7.8668	18.749	30.0425	147.712
9.7932	15.8004	44.8405	10.8839	5.25602	18.2802	10.846	39.3126	42.0007	20.5419	8.17339	18.0207	30.0397	149.264
10.9723	17.1023	45.5005	10.7435	5.41152	14.5355	11.2743	38.2724	46.4602	22.4511	8.00685	19.5839	30.0383	151.105
11.642	23.3896	43.8774	8.68019	5.22857	18.2295	12.345	37.1752	51.5092	19.2453	8.19942	19.0546	30.0406	152.972
12.2117	19.7757	51.8109	12.2971	6.31205	17.9275	14.4969	30.1738	50.8229	20.4999	8.91412	17.0344	30.0318	154.838
15.159	20.4477	47.4156	12.563	6.52803	14.6277	14.6263	30.485	45.8475	22.0605	8.35367	17.0263	30.0277	156.447
15.0071	24.469	49.1294	13.614	6.49563	15.4268	12.9823	28.7999	45.7799	22.4075	8.84293	16.9283	30.0352	158.149
14.1029	20.9691	53.0997	13.0843	7.07731	18.1584	13.9809	28.4176	46.0552	22.6306	9.16049	16.2145	30.0513	159.939
14.7976	19.7939	49.6489	14.1029	6.77164	18.124	14.3065	30.8602	46.9936	17.9324	8.83811	14.3786	30.0653	161.949
17.7718	26.3561	49.7889	16.3865	6.35825	18.1241	14.5416	29.887	55.6742	16.457	8.56119	18.0959	30.0853	163.655
16.29	26.8833	48.0738	16.6623	5.76574	16.2139	14.5718	25.9106	54.3764	14.6463	8.24919	21.3188	30.081	165.386
19.439	28.8949	45.5966	15.7215	4.83811	12.9899	13.6033	27.0794	59.518	16.8327	8.14631	18.269	30.0551	167.391
17.4927	24.4716	47.8503	15.2583	5.38486	14.7943	12.7899	28.4912	53.7119	19.167	7.87845	17.4113	30.0241	169.129
19.9365	24.5353	51.9099	14.7565	6.2366	14.378	14.4045	26.515	55.6747	17.797	8.52605	18.4693	30.0204	170.934
19.0275	27.2367	52.2948	16.5022	6.06098	13.1144	14.9933	22.9748	53.5786	13.8374	9.78707	18.6393	30.0285	172.596
20.6758	26.596	57.3704	14.7773	6.45778	14.5335	16.694	23.1852	47.6023	13.813	10.2844	16.8469	30.0383	174.44
20.0019	24.686	54.6361	14.3692	6.2772	14.236	16.8229	22.3563	47.6441	13.1851	9.92434	16.533	30.0428	176.441
22.7175	30.269	53.7247	13.7059	5.81222	13.1479	16.4473	21.4018	47.3895	10.5649	21.7059	26.9099	30.0408	143.241
23.8049	26.383	59.4168	16.3688	5.76401	13.5108	14.2754	13.2848	42.8861	11.7191	24.6384	29.2679	30.0457	0.0758283

## Sheet: P17
ra l	oi l	oe l	ico l	mf l	es l	ra l	oi l	oe l	ico l	mf l	es l	Kippung	Rotation
19.591	70.8166	56.2474	8.55606	15.4588	4.00223	49.9607	47.6811	48.5056	9.11579	7.01114	3.44523	30.0007	0.587703
19.5169	73.4835	55.7138	9.56082	13.6202	4.5089	47.6131	55.9441	45.4642	11.644	8.67807	4.13246	30.0023	-143.007
17.399	71.3265	57.4871	9.84287	7.75299	4.55176	51.7432	52.6526	45.0088	10.1815	9.15939	3.69442	29.994	-176.868
18.5666	65.9249	54.4983	8.98316	7.74732	4.15472	43.2447	46.1989	36.8015	8.16841	8.86207	3.54724	29.9766	-175.186
18.3175	68.5558	53.125	8.37939	6.37767	3.86716	41.2163	48.1428	40.7	9.19866	8.01421	2.80142	29.9506	-173.205
18.5105	62.5085	52.3683	7.63057	6.45769	3.80409	39.771	43.8686	38.6184	8.93346	8.90133	2.69353	29.9334	-171.469
18.468	62.0373	52.2527	8.54598	6.64981	3.90953	29.3891	42.2787	33.1154	8.01161	8.97548	2.8971	29.9326	-170.391
20.5047	66.4734	50.882	9.18785	6.8641	4.38742	29.2686	36.6005	30.2161	8.1863	8.28121	3.07622	29.9315	-168.623
18.6225	61.6016	50.1521	9.84177	8.55879	4.54386	30.7913	40.7568	30.9887	8.55904	9.23214	3.43381	29.9341	-166.644
18.9825	71.9233	54.2952	11.165	9.07331	4.61111	33.9597	41.1811	34.5838	8.33456	9.72115	3.58927	29.9477	-164.593
19.2443	64.1287	46.6686	11.297	8.93678	4.1792	35.6875	44.0018	36.8543	7.62068	9.92177	3.40642	29.9574	-162.891
18.0746	63.2988	52.8117	11.2766	6.66098	3.50802	32.6089	43.3081	30.4846	7.81777	8.59376	2.77495	29.9466	-160.893
17.8746	69.1196	53.1048	10.2688	6.35604	3.69782	27.577	37.1205	26.5395	7.5062	7.88154	2.94526	29.9456	-159.401
17.6669	68.7571	46.6272	10.6093	6.59675	4.03851	23.3333	27.671	28.477	7.17929	7.76514	2.83823	29.9634	-157.906
19.2813	60.6918	45.9459	9.41856	6.78105	4.28343	23.6011	26.3142	34.8518	8.11468	7.35627	2.44213	29.9697	-156.308
17.0471	59.7898	45.2723	9.44483	6.06306	4.43797	24.3693	32.0658	36.3883	7.56804	6.94154	2.43359	29.9664	-154.441
18.4332	58.8743	44.606	10.8161	5.98314	5.61576	25.031	34.2817	37.2917	7.9086	6.81144	3.83501	29.9465	-152.659
16.885	57.9469	44.7394	10.3608	6.14767	5.91884	21.262	27.5636	31.9097	7.48874	6.87492	3.96296	29.9416	-150.822
16.0799	61.4313	42.5051	11.735	6.94149	5.42079	19.3728	29.7232	22.8858	5.49615	7.25049	3.76785	29.9527	-148.668
16.3166	54.6317	39.7491	10.9171	7.37718	5.19041	20.1985	27.0454	24.9155	6.94679	7.24326	2.57405	29.9697	-146.798
15.0111	51.6956	42.0118	9.51638	6.53114	5.43864	21.6594	19.875	25.3047	6.7562	6.24768	2.38353	29.984	-145.095
15.4689	52.3332	42.6824	10.0248	6.49398	5.78379	21.3105	20.0771	22.3293	4.23981	6.18804	2.44863	29.9867	-143.265
17.5966	49.4328	47.5272	10.1636	5.95917	6.61955	21.9455	26.2886	30.4177	5.46199	5.80335	2.5166	29.9864	-141.55
15.2784	52.2199	40.6821	10.2169	5.68793	6.48848	20.0481	27.1561	30.5867	5.86901	5.65027	2.61008	29.9707	-140.201
15.0187	51.2516	40.8588	10.0918	6.1628	6.91227	16.2377	25.1504	31.0343	6.33369	5.98217	3.35407	29.9509	-138.637
15.8927	50.2828	32.6825	10.1651	6.62483	8.34211	15.8341	26.3081	28.6376	6.15115	6.10124	3.58579	29.9462	-136.584
14.4934	49.3146	37.4582	9.35204	6.20336	8.78783	22.7601	27.1294	25.8182	6.14293	5.68909	3.58473	29.9561	-134.479
14.6936	48.3484	35.1624	13.9947	4.20164	8.86639	20.5755	22.9437	25.1019	5.31006	4.21156	3.43655	29.9672	-132.924
12.748	40.8863	37.1385	9.40322	4.44822	9.59348	16.6114	23.8737	25.8934	5.32486	4.16717	2.86662	29.9705	-131.328
14.141	46.4883	36.5568	9.85022	5.14605	11.1793	14.7905	19.9266	22.2324	4.69515	5.12662	2.65684	29.9667	-129.953
12.7268	41.8888	35.9808	11.9454	6.64129	12.919	14.8234	16.7292	17.7463	4.16705	5.66027	2.5485	29.9667	-128.301
11.385	44.5226	28.1863	15.603	8.12885	15.7284	14.4612	20.1362	17.7935	4.07894	6.49522	3.65989	29.9809	-126.076
12.2082	40.3396	28.764	16.2598	8.66984	17.2273	15.6507	19.1043	23.8702	4.06284	6.04114	3.79622	29.9731	-123.825
11.8892	38.443	28.0313	11.6654	7.19204	14.9564	15.2266	18.8641	25.765	3.40168	5.26365	3.43683	29.955	-122.113
10.7977	34.2991	29.7358	13.8538	8.24869	21.0957	13.4407	17.4015	24.1498	3.01612	5.323	2.81572	29.9582	-120.095
10.7485	37.7469	32.2338	20.8795	14.7892	18.7053	16.698	19.8425	25.9174	3.38429	7.23082	3.6553	29.9695	-118.337
10.9627	43.4383	35.4227	20.329	14.9262	19.5878	16.0353	19.8709	19.8821	4.56579	6.75163	3.74237	29.9778	-116.492
11.461	43.3941	35.9893	18.4005	13.1463	26.7013	16.1972	16.661	19.3798	4.72313	6.22116	3.64797	29.9822	-114.605
10.897	39.4056	30.7357	17.249	10.4933	25.4005	13.8926	10.6261	25.9323	4.14181	5.88804	3.22035	29.9795	-112.973
10.9166	34.5809	33.4751	17.6191	10.5245	24.4413	12.1137	12.2524	20.2211	3.68914	5.81733	3.14297	29.9819	-111.378
10.8064	40.2975	32.6521	18.5179	11.6052	26.7495	11.0724	12.1208	18.9999	3.75687	6.03345	2.86756	30.0025	-109.673
8.84423	39.0896	29.3251	19.5302	13.2135	24.899	9.78752	9.97897	18.4463	3.47615	6.51904	2.67563	30.0021	-107.8
10.0331	38.0273	29.9285	19.1875	14.5363	21.5589	10.1025	8.05637	14.8396	3.21205	6.75234	2.36091	29.9878	-106.295
8.86904	32.9655	29.6348	18.8794	13.7115	22.6758	8.80745	10.0758	15.338	3.17955	6.24097	3.00339	29.971	-104.498
8.88097	33.7222	29.8807	17.536	14.665	23.3651	7.42265	10.8573	15.0818	3.7861	5.96536	3.64723	29.9569	-102.653
9.17874	35.42	25.0535	20.2547	15.5184	25.5677	8.19973	9.00847	14.5988	3.80746	6.40361	3.51805	29.9605	-101.084
8.58967	33.9223	23.0393	23.1178	17.739	25.9273	7.38903	5.13211	13.5724	2.98372	7.09953	2.84566	29.9654	-99.7286
8.67787	33.0192	27.3382	20.7548	19.1327	29.3179	7.78677	5.36545	14.3791	3.02898	8.30496	2.84801	29.9706	-97.9882
6.99223	31.7669	29.4156	23.285	18.0631	26.6245	7.45317	5.53338	12.9413	3.10638	8.04738	2.75574	29.9804	-95.9438
6.49792	28.4928	28.0223	22.4455	23.2623	24.5509	6.7824	6.36023	12.8555	3.46074	7.55162	3.61491	29.9881	-94.0026
6.87219	24.8346	28.1676	21.3876	24.0134	25.1037	6.50903	6.0285	13.0564	3.14389	7.30841	3.79039	29.9912	-92.1877
7.402	28.8153	27.047	21.9166	24.7473	26.8536	7.49484	6.10588	12.1352	3.31207	7.88363	3.59718	29.9819	-90.2232
6.69799	30.0764	26.6151	17.9249	25.4628	26.8196	6.03349	4.51637	10.2602	2.80799	7.77734	2.81122	29.9756	-88.5863
8.06644	27.2859	21.93	19.6276	20.8404	26.0922	5.33409	4.38587	11.7475	2.7849	8.48488	3.20914	29.9835	-86.7627
8.59413	27.1287	26.9075	23.0259	24.4593	26.8865	5.51508	5.75129	12.9356	3.13826	9.67387	3.85506	30.0181	-85.2084
7.89946	29.9184	28.8671	23.5641	26.8398	26.5214	5.45397	6.83048	13.407	3.55846	10.9599	4.76237	30.0229	-83.2278
7.8233	24.6228	28.932	23.4778	28.4574	27.2925	6.56282	9.74869	12.0041	3.61974	11.4179	5.31201	30.003	-81.4157
8.21457	24.0245	24.4216	24.6401	27.2799	28.1788	6.41187	13.6837	11.7942	3.13286	10.8353	5.0943	29.9872	-79.638
8.09861	30.5199	24.8479	25.8188	26.4769	27.8431	5.63254	14.0175	10.1335	3.24833	10.1626	4.90466	29.9901	-77.864
5.96535	24.4068	21.4651	27.0647	26.3755	35.633	5.16963	10.3635	10.4406	3.32368	10.9017	5.02316	30.0081	-76.0747
5.73815	23.5915	20.9224	25.9408	30.7138	30.002	5.52294	13.8483	9.83006	3.27823	12.4126	5.27987	30.0111	-68.1354
5.19351	22.529	21.5798	25.5186	30.3499	33.0629	5.33282	13.5747	8.85648	3.00249	13.4198	6.08875	30.007	-34.0487
5.86246	22.2665	22.8042	26.9182	32.2528	36.9812	5.10047	13.1206	8.56795	3.02111	13.7574	6.01982	29.9984	-23.7869
5.38685	18.173	24.09	25.9632	32.2499	34.4263	4.93799	12.8526	6.91354	2.7606	12.6107	6.13104	29.9878	-45.2443
5.1012	17.5778	20.508	24.0557	32.4971	32.0757	4.65951	13.9082	6.24811	2.82266	12.7981	6.06943	29.968	-66.6028
5.0553	17.7391	23.2167	23.915	33.0664	33.0183	4.76497	12.3354	6.84872	3.0195	13.792	6.93998	29.9508	-64.7712
5.19251	18.7338	21.3924	22.4292	34.9646	39.6296	4.87688	12.7705	6.42447	3.42075	14.6012	10.4509	29.9529	-63.0841
5.29308	17.7899	18.1775	22.9969	35.3286	44.0729	5.13485	14.1047	6.6445	3.70421	14.425	13.2548	29.9673	-61.4651
5.59452	16.7007	17.7092	21.9931	33.3644	43.613	5.38287	12.5533	5.18869	3.82845	15.4794	15.3352	29.9706	-42.7883
5.11704	13.8402	14.1621	27.866	37.8204	45.888	4.29853	11.1655	4.93183	3.37173	18.7178	13.7828	29.9644	-40.8978
5.204	15.2158	15.2416	27.496	37.9717	44.8459	4.05121	12.522	6.06272	3.36788	19.0642	14.3035	29.9627	-41.5106
4.72248	16.2712	17.9843	23.0434	37.4052	45.227	4.27893	13.6521	8.3351	3.25548	19.6589	11.375	29.9609	-54.2246
4.73083	17.1219	16.0199	25.514	38.6527	41.4037	4.55552	14.1978	8.12519	3.01421	20.3127	12.8231	29.9614	-52.2847
4.10597	14.9729	14.1829	22.928	38.8204	42.3662	4.50516	15.7081	8.28979	2.8722	21.6135	11.5121	29.9713	-50.5536
4.26801	16.5878	14.4157	24.8202	37.4258	44.1705	4.1023	16.1624	6.04903	3.28711	19.9652	11.7576	29.9625	-48.7782
4.06034	16.5141	13.3712	24.9229	40.6433	43.0698	4.1358	15.5558	6.01972	3.54434	21.4474	11.9218	29.9519	-47.1324
3.99488	16.1646	12.3403	24.1676	40.4979	44.6832	4.0633	15.8505	6.19314	3.18382	22.8691	12.8252	29.9486	-45.0946
3.55673	12.2617	11.4928	25.6837	35.0425	45.3449	4.58271	14.255	7.5635	4.44555	31.0701	15.0745	29.9569	-43.0606
4.14721	12.4499	11.8258	26.2506	35.0502	38.148	4.65109	13.3795	8.24525	4.85569	33.9127	15.1576	29.9575	-41.5103
4.47359	12.7165	11.3107	24.8552	37.1747	37.9878	4.52294	14.5948	8.61992	4.23882	33.3746	14.1789	29.9614	-39.9126
4.54477	11.9815	12.7555	23.4328	39.2038	45.2546	4.4032	16.2339	7.27766	5.91402	32.9691	16.3159	29.9618	-37.8438
4.38958	11.1428	13.7819	23.7058	34.9014	42.9135	4.70987	16.8767	9.00443	5.80557	34.2446	17.7887	29.9628	-35.7173
4.13678	12.0415	13.9463	24.2443	37.7334	45.3016	5.17724	15.2969	11.3845	6.12524	30.1807	18.2894	29.9657	-33.7553
4.02256	12.8677	11.8464	23.0251	37.5924	44.3573	4.82157	14.3917	11.6031	5.18599	28.3962	17.5724	29.9741	-32.0106
3.71193	12.3899	10.416	23.1848	38.717	42.2646	4.83542	15.2154	8.87712	5.02799	28.9678	22.6744	29.9778	-30.2756
3.49846	11.7549	9.43163	19.9593	38.9866	33.1519	4.037	13.2155	7.24319	4.66931	31.4971	23.1383	29.9783	-28.3393
3.6722	11.667	8.70243	21.0801	38.6406	36.9942	4.24756	14.0442	6.3748	5.16291	31.3778	21.6122	29.9645	-26.4104
3.99337	11.9346	8.84711	22.1016	33.8681	39.8274	4.39622	15.1599	8.05206	5.96114	32.1935	21.8469	29.9617	-24.714
4.24666	12.6766	10.6571	21.0127	33.6065	35.4147	5.15788	16.2901	8.47841	6.72425	33.8558	22.6909	29.9589	-22.716
3.79603	12.2599	11.8825	19.178	34.5096	42.1159	5.21135	21.1997	8.58968	6.85836	33.9789	22.676	29.9617	-20.7787
3.77377	12.1452	11.6481	17.2829	33.4655	38.4343	4.35983	20.5665	7.71876	6.62434	40.926	24.8389	29.9662	-19.0936
3.50599	13.8491	12.1225	15.6296	29.7045	35.867	3.91401	20.3559	8.02833	6.54995	40.6311	26.4552	29.9613	-17.3314
3.40673	14.1262	10.8905	15.1963	30.8874	34.35	3.72305	18.5748	7.67994	7.90309	43.231	24.5915	29.9706	-15.1166
3.37091	12.8583	9.72034	15.4412	34.327	34.4189	5.03252	16.3747	7.91217	7.47624	39.8002	24.2301	29.9772	-13.1148
3.17605	10.0261	9.83295	18.1841	34.9209	34.5999	5.22707	18.5191	8.95181	7.73065	37.8186	23.6633	29.9627	-11.0788
3.10422	9.64167	8.84462	17.0422	31.0893	35.0219	4.67964	21.784	10.1032	8.06902	37.7308	24.1714	29.9395	-9.30822
3.02366	11.1273	9.49958	16.5786	28.9406	31.6187	4.0978	21.9866	10.6222	8.38125	37.2704	23.5654	29.9432	-7.46584
3.16062	11.0721	8.86842	17.6458	29.5163	25.991	4.15072	18.9015	11.722	7.74449	39.5557	26.4106	29.9695	-5.61523
3.24533	13.1666	9.47804	17.3358	29.0827	29.6544	4.87424	19.9304	13.2773	8.14767	37.9891	27.444	29.9927	-3.72653
3.45759	12.1227	10.4133	12.7527	27.8422	30.1611	5.74391	19.8454	13.22	10.6869	37.5907	31.1134	29.9887	-2.0635
3.29951	12.7808	10.3917	12.5338	26.8245	28.6763	5.54849	24.2099	12.2925	11.6708	36.0243	33.0646	29.97	-0.575487
3.07527	12.0967	8.72315	13.118	26.5995	25.8495	4.1396	25.191	11.4496	11.0043	44.0616	36.078	29.9586	0.985933
3.31205	12.4567	9.40308	13.5024	26.6023	26.6095	3.89413	24.7083	10.8508	10.5903	37.4249	35.3942	29.9736	2.9527
3.54635	12.1715	9.49173	12.2915	25.947	23.8903	4.28806	18.7904	12.2608	11.4478	37.5597	32.2926	29.9749	4.82427
3.65801	12.9632	9.53635	12.8008	25.8254	20.6607	4.64539	19.4109	11.2768	11.4199	46.1974	38.6507	29.9691	6.66014
3.45251	11.0368	9.09368	11.4378	24.0633	21.2832	4.73751	18.029	10.5559	11.5882	42.3275	35.2755	29.9547	8.6522
3.37462	11.6086	8.57007	9.71681	20.8912	20.4099	3.9633	16.9424	9.10648	12.3299	41.218	35.0098	29.9537	10.5669
3.4262	11.2402	8.58519	14.4254	22.8089	18.4315	4.60713	16.3539	9.6984	12.5393	37.8572	37.1274	29.9614	12.2095
3.46491	12.347	8.57143	14.0966	22.4706	17.6307	5.04875	17.9466	11.6304	12.08	37.87	39.4246	29.9709	13.9773
3.2533	11.9489	8.50604	13.7684	18.8296	17.9281	5.25157	17.2262	14.764	12.1259	37.8578	34.3878	29.9511	15.8798
3.25766	11.4206	8.42033	9.97944	23.1578	16.7365	4.90169	17.7702	14.513	12.794	38.1672	34.6566	29.9527	17.5566
3.35163	11.9365	7.64974	10.35	17.2101	17.0771	4.21494	17.2121	13.7298	12.1012	34.3748	40.7773	29.9389	19.1869
3.09992	10.7449	8.15038	10.7808	17.2632	17.0485	4.11186	17.2299	11.8305	13.3721	32.479	38.9476	29.9343	21.0829
3.11925	10.697	8.07675	9.32034	17.1918	16.0785	3.87835	17.0127	13.361	14.1044	37.6834	33.4638	29.9367	23.1439
2.92424	10.6779	7.9775	8.52777	18.9215	18.147	5.40227	19.4833	14.5233	14.4945	44.5528	38.7666	29.937	25.0843
3.07926	12.8114	7.90012	8.06446	20.6318	17.1387	6.2262	19.687	16.9918	13.1917	45.7031	42.1373	29.9388	26.8572
3.02563	12.7201	7.38021	9.77837	21.658	14.6588	6.63872	20.2317	17.7854	13.409	43.932	40.3195	29.9367	28.474
2.98887	11.405	7.61256	10.0233	18.6238	13.7885	5.14317	20.8065	18.3768	13.7405	40.172	41.3193	29.9406	30.2311
2.92044	9.91914	8.23516	9.68183	18.5316	13.677	5.57171	19.3384	16.9862	15.1707	40.9069	39.1147	29.9477	31.7399
3.24816	9.631	8.40559	10.7544	13.8877	12.4251	5.99242	19.9821	18.4377	14.8683	38.2735	40.893	29.9486	33.509
3.13974	8.97138	8.99263	12.1466	14.0859	12.6176	5.88978	20.4588	17.9114	14.4931	36.6156	40.6471	29.9449	35.0052
3.12277	9.55652	9.01355	10.2305	13.418	12.6905	6.66026	22.3218	16.5048	15.851	40.5726	41.8397	29.9581	36.8038
3.35562	8.51032	7.5148	7.60405	13.649	13.2219	7.344	21.552	16.8537	17.0739	39.4957	40.9825	29.9715	38.8617
3.26691	7.98497	6.86869	10.1416	12.2371	13.3216	6.41884	23.2763	21.9875	16.125	32.8695	35.7193	29.9788	40.9913
3.25686	8.03752	8.45545	10.7398	12.1131	12.8328	6.59276	24.4019	23.6608	15.6318	31.1021	38.7884	29.9665	42.7227
2.92403	7.24957	9.23783	10.9544	11.0593	12.4265	7.05008	28.5085	24.0016	15.0663	32.9861	39.1458	29.9655	44.339
2.91054	7.7709	8.93239	9.58698	11.5063	11.8198	7.29457	24.8201	23.1184	17.0476	37.6777	36.9222	29.9702	46.3958
2.93721	8.34189	9.33232	9.68641	11.2271	12.2466	6.23201	24.7982	19.0322	17.5909	32.5411	35.1935	29.9829	48.1832
3.16475	8.81853	9.11674	8.7902	10.2916	11.5729	6.05578	23.9318	20.1907	16.946	26.0224	36.3885	29.9851	50.1151
3.14189	9.00386	12.7348	9.97919	9.78865	12.1749	6.50897	26.382	24.4349	17.3525	25.2388	34.9386	29.9825	52.1335
3.25239	9.24286	13.5812	10.143	10.9759	11.5398	6.69543	29.7411	25.8123	19.5429	30.1199	33.8058	29.9694	54.0858
3.21247	9.46545	12.9314	9.68461	10.0628	11.8561	6.50225	30.229	22.3441	20.3483	26.6907	29.7682	29.9565	55.6421
2.91575	9.20533	12.3903	8.23077	9.91411	11.8396	6.79239	34.233	21.173	19.6778	24.4786	33.5648	29.9668	57.2146
2.9867	9.0942	12.2821	8.63569	9.81229	10.4438	7.08007	30.9762	27.5618	19.2251	24.0755	34.7307	29.9797	58.8776
3.26424	10.3398	10.0784	8.48541	9.58689	10.084	7.55395	33.9692	28.6484	18.7929	23.2641	32.7583	29.9823	60.9229
3.10255	10.1428	8.80453	7.48894	9.5864	11.014	7.16112	33.5245	27.2268	17.9623	23.6951	38.535	29.9726	63.1037
2.8806	9.41884	8.89493	7.07332	9.03766	11.0088	8.27614	32.4534	24.4282	18.8932	24.5531	29.7703	29.9655	64.8426
3.19842	9.70819	10.8668	6.91926	9.68848	10.4502	8.73607	29.955	26.3729	20.5527	28.4531	27.4971	29.9695	66.5603
3.11058	9.61444	13.0357	7.62725	9.26502	9.37082	9.429	30.5071	31.7402	19.7053	27.1348	24.7545	29.983	68.3432
3.28939	9.72021	12.7027	7.63402	9.33324	9.93156	8.45867	32.983	30.7148	19.1282	27.515	28.8296	29.9887	70.2621
3.19046	9.14099	11.969	7.13044	7.85723	9.46394	7.73544	36.4335	28.2973	18.9256	22.0626	27.4777	29.9938	72.0949
3.56183	8.20439	9.9655	6.87619	7.28246	9.68682	10.1828	33.195	28.5794	21.3304	21.2656	26.3765	29.9989	74.0974
3.51712	8.7912	9.99509	8.99297	7.40332	8.65047	11.4374	31.9228	30.1247	19.9198	21.8233	24.7742	30.0071	75.9182
3.07981	8.04738	9.0971	10.2627	6.87059	9.17759	11.2665	34.3672	29.9353	19.3733	19.338	25.5734	30.0064	77.7495
3.10359	7.51092	9.83847	10.0016	5.98407	9.30439	10.8505	32.1323	27.8173	20.0751	18.6983	24.9654	29.9999	79.5869
3.41347	8.23235	11.2499	8.4826	5.24709	9.24179	13.2093	35.3624	30.8067	20.1377	18.0494	24.9695	29.9927	81.2789
3.23626	8.73974	11.3185	8.67863	5.51056	9.23494	13.1967	35.9377	32.2147	20.1901	17.0661	24.9916	29.9788	83.061
3.04517	8.08463	10.6535	7.84032	5.59863	9.72017	12.9332	33.4553	29.2649	21.83	15.3352	18.4721	29.9734	84.9244
3.10962	7.59836	8.4093	7.78908	5.62827	9.21136	10.6209	39.6738	28.8138	22.2654	15.266	24.1379	29.9675	86.5867
2.95595	8.42915	8.58426	7.80027	5.31355	8.60232	12.621	37.8327	30.6844	21.6776	13.4384	23.3552	29.9705	88.0993
3.22598	10.3968	9.85464	7.64768	5.17937	8.77217	12.4927	41.2627	32.3532	20.5662	14.9979	17.9444	29.9731	90.0172
3.55512	10.5836	9.96779	9.89785	5.69779	11.4448	13.4553	41.7463	32.3768	21.5051	15.9223	16.4897	29.9828	91.8466
3.89728	10.9501	10.5676	8.7211	5.97828	11.6394	14.0947	40.0432	36.4051	22.2403	13.8819	20.9123	29.9893	93.4204
4.32245	10.4761	9.609	9.54705	5.33452	12.9759	14.3646	39.5967	39.9133	22.0163	10.2272	20.0711	29.9967	95.3789
4.12574	11.1169	9.82156	6.72167	5.10456	9.11749	12.463	36.5974	39.1647	22.1367	7.87364	13.5596	30.0055	97.1709
3.81114	10.4466	8.86118	6.70306	4.78371	8.07007	13.7231	36.6774	36.9099	21.2151	7.9711	14.3828	30.0063	99.0084
3.90826	9.64576	10.208	5.89892	4.47372	7.79492	16.7481	37.4062	30.8711	21.289	7.83318	11.4574	29.9903	100.834
3.58953	8.69977	9.1524	5.87763	4.25052	8.65389	18.3197	35.0093	40.1793	20.4219	6.64662	11.9583	29.9842	102.708
3.90719	8.86405	10.8779	6.3584	4.88447	10.1988	17.6136	36.9203	40.5112	19.503	6.28281	12.2799	29.9896	104.588
3.70529	8.96645	11.8561	6.23638	4.49676	9.73565	17.8554	42.3256	38.8136	18.2775	6.21441	11.7927	29.9977	106.273
3.4854	8.69363	14.7821	5.99384	4.14805	8.23158	25.0842	39.7741	36.9142	18.7385	6.25368	9.8007	29.9895	108.12
4.08053	8.41449	15.9269	6.34442	4.41663	6.99986	21.9647	40.6789	34.2187	19.7027	6.12453	8.12502	29.9685	109.914
4.18146	9.78717	15.8169	7.14816	4.4562	6.31582	23.8867	40.0368	41.0216	19.5848	5.99999	6.31652	29.9637	111.686
4.18061	12.56	19.5655	7.48183	4.45739	6.71113	25.9169	40.624	41.5138	17.9821	5.70044	9.6683	29.9593	113.474
3.9926	14.2078	20.1414	6.44715	4.53089	7.13052	25.1774	40.5394	38.6195	18.0886	5.88058	9.98814	29.9561	115.211
4.84904	16.0125	26.4027	6.11835	3.81714	5.83364	26.1698	41.4976	42.4635	18.1238	4.89678	9.6994	29.9512	116.944
5.18313	16.9201	25.1366	5.99389	3.25085	4.79445	23.148	36.4789	42.9195	19.0588	4.80531	5.9841	29.954	118.764
5.45711	16.4319	23.0167	5.47967	3.4309	4.83889	25.1325	45.8093	49.0912	19.1653	5.20945	6.84027	29.9582	120.619
6.32438	14.9334	25.5169	4.63463	4.17667	4.59248	27.7931	38.1865	35.8909	17.7454	5.75273	6.65352	29.982	122.274
6.07704	14.7397	27.2703	4.30261	4.93693	5.25761	27.2332	44.6725	46.8336	16.8629	6.88585	11.6535	30.0105	123.831
6.69518	16.4532	25.3329	3.98172	4.66232	4.96842	33.7813	46.3964	48.7314	19.019	6.25208	11.1133	30.0206	125.755
8.6196	17.5127	21.3851	3.32892	4.22201	3.80213	38.9042	47.5127	52.1875	19.0357	5.96208	10.9121	30.0233	127.734
8.96641	19.4681	21.1332	3.15887	4.0467	2.7976	37.4796	48.5508	43.6248	17.4049	6.142	4.54664	30.0252	129.8
8.4842	21.0739	24.3069	3.00111	4.32703	2.91524	32.7615	49.0884	42.941	17.997	7.03775	4.97188	30.0228	131.723
9.07137	21.2553	29.0537	3.1429	4.77338	3.26507	35.5744	49.6209	38.5203	15.622	6.96866	4.8145	30.0248	133.63
8.0587	21.188	28.2008	3.74714	4.5163	4.94728	37.1284	47.1719	46.3249	17.7736	6.54582	4.97015	30.0271	135.343
8.54061	23.6008	23.9186	3.93694	4.53708	4.86197	40.1238	49.4509	40.7155	18.4253	6.36102	4.51825	30.0316	136.847
8.72739	27.0034	28.221	3.54007	4.67294	3.43084	48.0581	51.8924	51.0268	17.2037	6.30407	4.25374	30.0287	138.393
10.5301	30.5783	30.9247	3.55658	5.4329	3.60122	40.9323	54.7054	49.4073	17.6838	7.28389	4.56803	30.0355	140.396
8.81086	28.3698	31.0538	4.06196	5.4264	3.52332	41.7404	52.1813	45.8901	15.8235	7.44633	3.99741	30.0204	142.356
10.66	26.9895	30.5671	4.3149	5.12821	4.94612	42.529	52.6674	49.7822	14.1954	6.97401	4.59334	30.0068	144.163
10.4995	33.3077	30.0665	4.07677	5.2887	5.26851	43.2961	53.1429	53.5733	15.5628	7.33256	4.70089	29.9971	145.947
10.7399	32.8151	34.6536	4.04437	5.71135	4.41291	52.5322	53.6068	47.8497	17.1145	7.70453	4.5022	30.0076	147.638
11.4435	31.3492	37.5614	4.44573	5.91898	3.02866	43.9904	48.5125	47.9679	16.6388	7.67588	3.93604	30.0282	149.552
12.1717	34.1649	39.353	5.12519	6.17239	3.29158	47.085	54.5472	49.6789	15.0987	8.19362	3.45727	30.0405	151.317
11.5655	34.5857	40.6353	5.87315	5.86755	4.14531	51.8867	61.8083	50.9777	12.1867	8.13311	5.42681	30.0497	152.977
11.7052	36.6759	43.1077	6.42623	6.39163	5.00497	46.7296	55.3282	53.2358	12.5976	8.64736	5.77774	30.0635	154.798
12.3884	49.606	45.1139	6.28131	7.00222	5.35713	53.6242	55.7199	50.9931	12.3615	8.95233	5.81404	30.0747	156.387
12.0069	44.3697	40.4092	5.53703	7.37438	3.844	54.7968	56.0941	44.9955	13.4583	9.49531	4.16825	30.0609	158.199
12.2987	46.7064	36.8621	5.72273	7.92369	3.65809	56.2815	64.2941	50.2498	11.878	9.42112	3.73858	30.0493	159.923
13.4808	50.3921	37.3453	5.9097	7.32189	3.66864	54.4768	62.3262	44.2896	10.6189	8.97037	3.82912	30.0505	162.116
14.0293	54.4886	37.8684	6.22292	7.5012	3.72227	44.4794	51.4671	40.4893	12.5154	9.31308	4.05731	30.0494	163.979
14.9604	58.6814	44.4069	7.70984	6.79228	4.65231	41.7678	53.6751	47.6699	12.1998	8.3355	4.81503	30.0306	165.65
14.9496	63.7867	46.1172	7.4699	6.03606	4.59547	49.957	50.2573	40.1799	11.6043	7.67141	4.87674	30.0205	167.381
15.0856	56.5667	48.2966	7.37891	4.95978	4.26667	50.22	50.7684	43.4685	11.4066	6.07216	4.38572	30.0281	168.793
15.7131	63.2619	44.7128	6.11803	4.92913	3.48744	43.457	58.123	54.0672	13.2576	6.50166	3.28706	30.0394	170.394
16.3963	60.6856	48.0764	7.91101	6.69112	3.75842	47.0142	51.6566	46.6286	13.1656	8.44484	3.35129	30.0364	172.221
17.1795	70.482	45.1422	8.81568	7.4944	4.6446	48.0508	61.619	46.2685	13.1595	8.5753	3.62657	30.025	173.963
16.2084	78.3474	44.792	9.33872	6.7554	4.7539	45.2462	63.6057	41.1056	11.8545	8.03334	3.97178	29.9998	175.882
18.5128	73.4477	45.3071	8.18176	5.7708	4.30582	45.3324	52.9635	37.7344	11.4106	16.7813	11.1996	29.9993	144.619
18.1332	79.9887	47.907	8.66823	5.85488	4.20219	49.944	52.1864	42.0177	10.9912	18.6782	13.0352	30.0032	0.983848

## Sheet: P18
ra l	oi l	oe l	ico l	mf l	es l	ra l	oi l	oe l	ico l	mf l	es l	Kippung	Rotation
7.75324	19.949	20.7465	5.19118	9.78397	3.85722	8.87011	25.997	23.5701	5.2406	4.31328	3.98678	29.9928	-0.514057
9.11291	24.0082	20.3057	4.68763	3.86736	3.50484	9.91075	26.9144	24.1788	5.68161	4.43021	3.38885	30.0157	-145.062
9.3164	18.7416	19.3784	4.16287	3.06096	3.21361	9.29404	27.2017	19.4088	5.19269	3.49953	3.48825	30.0251	-177.328
8.1746	21.1772	17.8349	4.01358	2.89489	3.05527	8.23074	23.3496	18.1048	4.77119	3.50778	3.82199	30.0238	-175.622
7.31902	19.6422	17.2721	4.29178	2.93364	3.3457	8.72286	20.244	17.5757	4.69044	3.4303	3.27798	30.0237	-173.858
7.8542	19.2367	18.2711	4.12599	3.11301	3.46741	7.76766	20.178	19.2166	4.693	3.41952	3.16517	30.0241	-172.203
7.31311	20.791	17.6883	3.82059	3.20303	3.38134	7.79811	18.2549	17.27	3.72096	3.49047	3.08869	30.0113	-170.549
7.1242	20.6879	15.3455	3.75021	3.68957	3.7522	8.0743	15.9979	15.4275	3.75388	3.90117	3.48344	29.9997	-168.883
8.0661	23.6607	16.9608	4.69762	3.79186	3.68799	7.67256	15.8892	12.7765	3.82467	3.98727	4.34383	30.001	-167.193
7.99184	21.2161	15.2767	4.97639	4.26912	4.36434	7.87049	19.9228	12.7014	4.06755	3.87774	4.18496	30.0095	-165.534
8.66891	20.7486	16.0313	5.0504	3.76203	4.06976	8.0263	18.113	13.6558	3.33489	3.38621	3.61154	30.0234	-163.752
8.28643	23.5486	15.6323	4.23956	2.82555	3.61508	7.67469	16.3691	16.0616	3.14203	3.18828	2.94691	30.0316	-161.947
7.68764	24.8801	15.6485	3.90569	3.11072	3.81893	8.39371	20.6654	17.6822	3.20212	3.32432	3.60097	30.031	-160.013
7.59393	26.7437	15.348	4.90334	3.91652	3.30245	8.17489	17.033	18.518	3.55459	3.78089	3.2891	30.0234	-158.55
7.50068	25.5866	16.9906	4.9385	3.71042	3.79183	6.95268	16.4883	16.9028	3.42749	3.74854	3.1822	30.0273	-157.603
7.40795	24.3854	17.51	5.64166	3.14258	4.15666	7.33356	13.2035	12.5901	2.94676	3.8839	3.0441	30.0429	-155.881
7.33957	25.2651	16.8818	5.94903	3.14386	4.15985	7.29306	13.9036	11.6264	3.09489	3.99545	3.0801	30.0377	-153.752
7.21385	26.0991	15.6597	6.52541	3.17999	3.84506	7.03132	16.1132	12.1977	2.66424	3.12212	3.19422	30.0194	-151.412
7.4732	25.6427	13.1254	5.86885	3.28567	4.34762	7.2871	16.4078	13.5585	2.40881	2.64579	3.31276	30.0002	-149.438
7.53563	25.1211	13.7476	5.54926	3.43828	4.37672	7.31131	17.1343	13.6738	2.69998	2.75214	3.52012	29.9837	-147.423
7.08264	22.7921	15.7938	6.22756	3.75448	4.0577	7.10066	13.5614	12.4228	2.8428	2.94056	3.39536	29.9969	-145.811
6.84195	24.5841	13.2835	6.15907	3.4947	3.92634	6.81441	9.25926	12.2061	2.92448	3.14689	3.56006	30.0223	-144.025
7.65223	24.7655	13.063	6.23813	3.30594	4.42258	6.69126	15.3957	12.9805	2.9454	3.07423	3.72839	30.0285	-142.427
7.59064	28.048	14.4274	7.88182	3.45402	5.14783	6.39984	14.5897	11.9036	3.03874	3.47009	4.09073	30.0105	-140.894
7.12705	25.0579	12.1164	8.72099	4.29844	5.17683	4.98866	6.98461	8.18482	2.49269	3.5573	3.89606	29.9996	-139.147
7.13187	29.0717	12.9265	8.44729	4.34516	4.33957	4.71988	7.54662	9.33796	2.01739	3.31565	4.52521	30.0008	-137.396
6.63083	24.9014	11.9298	6.87143	3.76005	7.01442	5.03473	9.56113	11.7394	2.06833	3.06481	4.16027	30.0004	-135.568
5.77821	26.4321	12.0646	7.40212	3.48223	4.63862	4.90867	11.3721	10.5191	2.14602	3.01311	3.92581	29.9971	-133.522
5.85357	25.7416	11.8838	7.85145	3.35545	4.84653	5.32936	11.0296	8.63552	2.19835	2.70712	3.7126	30.0021	-131.543
5.48559	26.5865	11.7087	8.74602	4.16239	5.60116	5.11138	9.18851	8.22505	1.78339	3.00651	3.70532	29.9977	-129.812
5.55964	24.972	11.539	13.0095	4.94355	5.78361	4.9482	8.61941	7.81416	1.86129	3.63819	3.68484	30.0054	-128.253
5.38611	27.4458	11.3745	14.6346	5.50095	5.5288	4.73294	8.39328	7.47726	1.90934	3.95425	3.9434	30.0123	-126.276
5.85544	24.4643	9.36601	12.7952	6.04697	8.33545	4.58066	7.38763	7.05565	1.94818	4.07233	3.85578	30.0142	-124.82
5.85517	24.5538	10.8426	11.1735	5.25868	6.01361	4.5019	6.12165	9.0541	2.02384	3.28872	3.51542	30.0051	-123.146
5.46303	23.4684	10.2752	12.1589	5.61586	7.17449	4.68302	5.46359	10.1637	1.93032	3.5342	3.78581	30.0189	-121.349
5.20962	20.746	10.6915	12.8085	5.06005	8.20929	4.28394	5.30585	10.2521	1.96368	3.38164	3.60312	30.0306	-119.362
4.80103	21.0387	11.0381	15.3322	5.76755	10.2796	4.05368	7.48382	5.86582	1.94698	3.39635	3.88783	30.0295	-117.686
5.42752	23.8722	10.7351	15.1222	5.75405	10.3377	4.49151	8.24761	5.8864	1.99478	3.43643	3.54248	30.028	-115.855
5.45325	24.3401	9.94681	16.4806	6.45176	10.7861	4.89178	6.89339	6.15131	1.9279	4.1382	4.57042	30.0264	-113.915
5.3522	23.1352	11.6342	16.856	7.28181	10.8765	4.9782	5.1203	6.54402	2.20996	4.47014	5.24805	30.0133	-111.94
4.98351	23.9893	10.6529	19.3611	7.71028	12.2006	4.85358	4.46675	7.06955	2.28287	4.16506	5.3372	30.0075	-110.117
4.82204	23.6841	9.79869	19.0538	9.22448	10.1332	4.81939	4.70673	6.5326	2.07027	3.97425	5.98437	30.0158	-108.462
4.69002	20.4233	10.2455	19.8967	9.41482	11.4225	4.63064	5.27929	5.91898	1.9214	3.96287	6.40496	30.0145	-106.865
5.05816	19.8932	10.9936	20.513	9.90989	12.9611	4.59624	6.34418	5.50056	2.03195	4.16079	6.07487	30.0137	-105.403
5.01129	22.8542	11.9969	21.3897	9.6326	10.6599	4.87343	6.16217	5.4283	2.06525	4.32538	5.95903	30.013	-103.393
5.39833	22.4459	11.2687	21.211	9.89492	13.0521	4.87457	5.84106	6.83874	2.62873	4.85248	7.73993	30.023	-101.4
4.95929	22.757	10.1513	18.7743	11.2403	12.9254	4.89209	4.42851	7.39344	2.68749	5.01054	7.45513	30.0269	-97.6307
5.5545	23.8961	9.1271	22.4683	14.3906	13.5001	4.92351	4.66414	7.54787	3.0164	5.02961	8.09722	30.0204	-95.9308
5.60967	24.6651	8.73929	27.1442	16.8454	11.2932	4.9267	6.54832	4.9156	3.71776	5.62934	8.78883	30.0025	-96.4037
5.33744	22.6415	8.25568	27.5579	18.2673	13.8185	4.74328	7.17882	8.98707	4.28578	6.48804	6.95858	29.9895	-94.3252
4.6776	20.4061	9.55127	25.5677	17.2103	13.6383	3.89362	6.52948	4.58564	4.1937	6.57103	8.32122	29.9727	-92.5255
3.89677	21.5391	8.87633	23.744	21.0497	11.7122	3.53706	5.51944	4.44816	4.40904	7.73752	8.45284	29.9713	-90.8216
3.83809	21.3437	9.94387	24.1123	19.6309	11.8406	3.78866	6.8582	4.2666	4.05812	7.07098	7.8776	29.9796	-89.2581
4.32235	22.0487	9.94684	24.4636	20.0465	11.9632	4.37148	6.23614	5.33761	3.52636	7.11651	7.25937	29.9983	-87.5728
4.81855	22.6829	8.12958	26.0145	19.808	14.3049	4.34929	6.16066	5.04771	3.53741	6.40869	8.09096	30.0117	-85.6216
4.49119	20.5136	7.44168	27.4833	22.8313	13.8922	4.26938	3.59879	4.14522	4.03586	7.38636	7.883	30.0134	-83.5728
3.83038	20.647	7.1084	30.5344	22.5793	13.2205	3.9788	3.61512	4.53693	4.04953	7.73871	7.80417	29.9882	-81.7697
3.99333	22.2311	6.90621	25.6913	21.9302	12.6895	4.60771	4.05061	4.84594	3.78734	8.3155	7.76281	29.9743	-80.053
4.01693	23.2106	8.3505	25.9524	23.2229	13.1393	4.55523	4.42991	4.18601	4.22427	8.48907	7.5378	29.9809	-78.2924
3.69248	22.0708	8.77315	26.1947	28.5798	13.6883	4.06011	3.98405	2.99552	4.10811	8.18008	8.42197	29.9764	-76.4392
3.5056	23.5998	9.48001	26.4181	24.0049	15.3807	3.9355	4.0153	2.58757	4.39483	8.34516	8.7272	29.9655	-74.4907
3.72409	23.2295	8.15571	26.5393	25.3432	15.1954	3.82863	4.63127	2.61903	4.17681	7.69244	8.56861	29.976	-72.69
3.57294	21.8614	8.44918	28.3164	22.4184	13.5226	3.89221	4.68117	2.26851	5.21477	7.83624	8.89425	29.994	-70.8752
3.46583	18.4032	7.31261	27.3126	21.8842	11.8811	3.67157	4.95253	1.98107	5.88363	7.80285	8.67883	29.9822	-69.2027
3.70571	18.3445	6.29116	24.373	24.8533	10.8329	3.77896	4.00534	2.14189	5.6882	8.47718	9.77913	29.9768	-67.3452
3.57208	16.4542	6.76624	23.795	25.7149	11.8605	3.43059	4.0319	2.3024	5.48568	9.80064	8.95326	29.9652	-65.518
3.72027	17.1097	6.55587	26.5939	24.0371	12.389	3.604	4.32182	2.17983	5.69303	9.86541	8.98249	29.9701	-63.8982
3.79933	16.9891	6.46431	29.5821	22.1836	12.388	3.59214	4.55621	2.32936	5.60257	8.68424	8.73439	29.9802	-62.2399
3.77477	16.3578	6.60425	27.1942	23.2396	11.5284	3.66057	5.18544	2.61471	5.40109	9.29129	8.91309	29.9849	-60.176
3.75124	15.5293	6.72783	28.4769	27.7142	14.2786	3.618	4.99741	2.63631	7.10314	14.86	11.4237	29.9819	-58.4083
3.97068	14.0015	7.07442	29.0001	32.9008	14.3023	3.64751	4.56484	2.4757	7.19278	21.6039	10.8728	29.9763	-56.7394
4.32809	14.3676	7.1691	29.5264	30.2005	12.3191	3.71558	3.50596	2.45708	5.8222	18.8207	10.9335	29.9808	-54.9502
4.3822	13.0643	6.18315	26.1511	27.4848	11.8815	3.75393	3.60064	2.56783	4.73904	13.3722	8.69052	29.9838	-52.8815
4.34252	14.5047	5.94694	23.9785	26.3365	13.5637	3.78644	3.80967	2.66346	5.00178	14.6146	8.75196	29.9957	-50.7876
4.12817	13.4651	6.3891	23.7405	26.987	13.6006	3.67548	3.78229	2.39657	6.53028	17.7402	11.396	30.0025	-49.1769
3.93851	14.082	6.9408	23.578	28.4263	12.7772	3.58406	4.15281	2.15774	6.62839	18.2837	11.5431	30.0103	-47.2451
3.90516	12.9023	6.2021	27.4918	29.4326	12.168	3.4744	4.31073	2.26114	5.75092	14.6714	9.60349	30.0044	-45.4952
4.03261	12.26	5.41897	24.3671	32.9486	11.7436	3.68048	4.02323	2.27816	6.03116	17.2335	11.9252	29.9973	-43.786
3.94395	11.9631	5.86748	24.3768	28.7175	11.3248	3.66582	4.17535	2.15682	6.3479	17.076	11.588	29.9791	-41.8601
3.59069	12.6911	6.99946	26.8246	32.4676	11.3562	3.62066	4.9619	1.92023	6.29116	18.41	9.7339	29.9716	-39.7919
3.46568	14.3341	6.89617	28.3807	29.8747	12.0417	3.68442	5.36392	1.91831	6.30512	18.4245	10.0524	29.9829	-37.9183
3.63521	15.0109	7.38129	29.9806	31.3836	12.4479	3.57384	6.45344	2.31983	6.74198	21.4529	11.916	29.9983	-36.1506
3.55184	14.0421	6.30021	22.8857	32.7139	11.1201	3.65632	5.92104	2.58617	7.72358	20.4573	12.1354	29.9958	-34.3606
3.6859	12.2594	5.51031	23.641	30.8056	13.1072	3.76517	7.71402	2.40708	7.37578	22.2276	11.4227	29.9835	-32.8008
3.76225	14.1296	5.51028	24.8361	31.4293	12.0625	3.71743	8.03031	2.59356	7.97097	25.0297	11.9714	29.9811	-30.8123
3.69718	14.9642	6.02213	25.2903	30.2934	12.6835	3.73715	7.6238	2.80445	7.32488	24.8708	12.9081	29.991	-28.7613
3.87832	14.8384	5.86941	27.8713	27.9353	11.1077	3.85981	6.89828	2.87169	7.86589	26.9519	13.8178	29.9918	-26.8106
3.85883	12.7847	6.55262	25.0195	26.5195	10.0705	3.70469	7.37491	3.07514	7.75197	26.5016	13.5252	29.996	-25.1055
3.61619	12.5257	6.64263	25.1363	26.4705	11.4364	3.56293	7.40996	2.64674	7.67021	26.4664	12.8224	29.9955	-23.3106
3.40347	16.1538	5.51229	22.2201	27.6034	12.0119	3.42234	6.00974	2.72397	7.56072	27.094	13.048	29.9883	-21.7363
3.65004	14.2145	5.82748	22.2952	25.7974	10.4631	3.44858	6.64363	2.65097	7.31578	26.8153	12.6893	29.9815	-19.6691
3.78095	12.9967	5.8557	24.2467	27.1439	9.49715	3.47738	7.31051	2.5237	8.42609	30.0786	14.3176	29.9692	-17.6053
3.48348	11.6809	5.6716	23.9257	26.0078	9.73881	3.469	6.33449	2.44498	8.84882	29.7421	14.3474	29.9606	-15.5768
3.41005	12.1099	5.14775	23.5934	25.6727	9.64132	3.19515	6.54915	2.62793	9.56068	31.2351	12.7439	29.9675	-13.6158
3.45461	11.8042	4.33377	19.0241	24.8194	9.70939	3.22613	6.90581	3.11894	9.29834	31.8372	13.403	29.9724	-11.8013
3.51226	12.033	4.94962	20.1309	25.5093	10.4325	3.25138	6.79366	3.38093	8.4818	32.003	14.1362	29.9793	-10.0051
3.75894	11.6473	5.20203	19.4049	23.4147	10.6625	3.5945	6.13059	3.77784	9.53373	30.9922	14.1429	29.9839	-7.88511
3.74704	11.2283	5.72802	20.7293	30.8344	11.132	3.76552	6.4249	3.46289	10.8694	41.8551	14.4545	29.9756	-5.8879
3.97348	12.3875	5.48698	21.4076	30.6371	10.7971	3.63751	6.92969	3.67869	10.8556	32.1303	13.889	29.9738	-4.19415
4.14948	12.4112	6.45924	23.5075	25.1761	11.9988	3.4462	7.57444	3.54779	9.7098	32.4068	15.7961	29.9697	-2.57613
4.16645	11.9239	6.61287	25.2385	24.8124	11.8344	3.68507	7.90147	3.78873	9.78838	32.6628	13.735	29.9751	-0.832626
4.20018	9.1103	5.72969	21.8019	24.4353	12.3958	3.75717	7.78925	3.10431	9.86415	32.8978	13.7546	29.9883	0.985619
3.85953	9.1679	4.30211	18.3967	24.0454	11.3628	3.5519	6.92127	3.10087	9.93709	33.1113	13.7686	29.9916	2.61463
3.75144	9.07523	3.60478	15.5356	23.6009	9.0831	3.53218	6.71671	2.79462	10.4944	33.303	15.3055	29.9971	4.31669
3.49491	8.74303	4.09201	17.3211	20.3616	10.3381	3.4379	6.3779	2.78355	10.5387	40.6003	15.5438	30.0074	5.87759
3.4296	7.56705	4.13111	18.4827	19.0052	9.75448	3.40875	6.62937	2.92842	11.427	41.9222	13.7766	30.0145	7.87829
3.70217	6.94271	3.71304	19.927	22.0015	9.9941	3.47474	6.62422	3.40936	12.0632	38.8644	14.745	30.0067	9.72369
3.78692	7.53863	3.54984	18.6588	22.1411	9.45752	3.49185	6.84301	3.36522	11.4738	37.6352	13.2197	29.9795	11.4949
3.68291	7.8079	3.90743	20.2743	16.667	9.14591	3.36436	7.16641	3.09591	10.5982	34.4864	13.2755	29.9512	13.231
3.3777	7.94911	4.10588	18.0437	17.472	8.69141	3.42935	7.34623	2.6781	10.2774	32.4808	13.4301	29.9529	15.0759
3.30465	7.48037	4.19845	15.7327	18.8318	8.61454	3.4484	7.98723	2.83941	11.4194	38.7632	14.6258	29.9615	17.0686
3.29624	8.04825	4.04846	13.6209	17.4351	8.59526	3.37659	7.85605	3.13195	11.5858	38.5002	13.6755	29.9551	19.2614
3.23462	7.83095	4.17157	15.5857	16.813	8.15826	3.33877	6.81192	3.25879	12.5021	36.2636	15.1345	29.9586	21.125
3.11546	6.44614	4.40396	14.9195	16.6454	9.23969	3.08238	7.33808	2.96111	12.0023	38.7419	16.0106	29.9662	22.8132
3.12743	5.95573	4.13685	14.9991	16.1666	9.52752	3.12625	7.25681	2.6203	11.2882	39.3867	15.477	29.982	24.5203
3.00574	5.21783	3.48843	15.1951	13.7982	8.33955	3.003	8.00596	3.05763	10.809	32.6851	14.2879	29.994	26.0451
3.15206	4.69593	2.52821	12.6022	13.4706	7.98215	2.95319	8.59586	3.08904	11.0358	32.6808	13.5547	29.9889	27.9679
3.15446	4.99911	2.50452	11.9389	14.8324	9.2574	2.99079	8.58277	2.87019	11.203	33.0988	14.3917	29.9895	29.8221
3.63035	4.71836	2.57923	13.4663	16.6673	10.3017	3.34437	8.9122	3.39242	10.973	37.698	15.3714	30.0044	31.2031
3.82196	5.37216	2.84572	13.4373	17.1478	9.88768	3.67906	10.6035	3.5928	12.7911	38.5239	14.3382	30.0017	32.7803
3.7229	5.97481	3.12163	11.5707	15.7176	8.59878	3.79193	10.6048	3.66818	12.538	36.3792	12.4912	30.001	34.7254
3.64305	6.56937	3.94719	10.1565	12.2123	9.49875	3.77541	11.6973	4.91353	12.0441	30.5941	13.8107	29.9926	36.7471
3.60756	6.1063	3.99626	9.42675	11.755	9.00782	3.61383	11.4562	5.12119	10.9461	27.964	13.6725	29.9835	38.5703
3.53234	4.5449	3.67303	13.2485	11.6707	8.42576	3.64826	10.0795	5.06359	11.0987	27.8063	13.835	29.9753	40.3383
3.48797	4.90134	3.45128	12.9148	11.4531	7.61424	3.53685	10.0187	5.11128	10.6187	29.8565	13.1008	29.9817	42.2551
3.86156	4.84925	3.39177	13.3657	11.4749	7.65196	3.42293	10.268	4.30341	11.1527	30.2095	13.0025	29.9775	44.2618
3.7664	4.83332	3.12165	12.1907	11.4728	8.39812	3.47337	9.67501	4.83051	11.6537	25.7218	11.2584	29.9662	46.2415
3.75044	4.72917	3.61038	11.8438	9.82728	8.54962	3.57182	8.68977	5.44991	9.69623	24.8129	9.95387	29.9611	48.0533
3.61681	4.23681	3.42	10.1446	10.1772	8.01795	3.16021	10.0843	6.16149	8.55586	31.4677	10.7556	29.9474	49.7294
3.47955	3.9406	3.53288	9.37181	9.89934	8.17276	3.31211	10.8407	6.5974	8.56061	31.5108	12.4026	29.9344	51.6941
3.3748	4.04097	3.67999	7.55033	9.99649	7.39541	3.14484	9.8448	7.01297	10.8431	27.9852	12.2883	29.932	53.4292
3.52528	3.26313	3.49362	5.91166	10.4654	6.67031	3.27222	9.65853	6.72336	9.90159	26.4741	11.7344	29.9492	55.36
3.61928	8.89681	4.00251	9.65639	10.6206	5.51713	3.13476	15.6244	10.3818	9.95521	29.7018	9.9448	29.9568	57.083
3.53297	4.8863	4.0956	11.0298	11.4151	6.57455	3.38437	17.551	11.3038	9.94578	29.8203	9.79634	29.9453	59.0959
3.77628	8.86253	3.77015	11.5891	11.0473	8.1016	3.54004	13.2114	12.7353	10.268	29.0116	9.97658	29.9406	60.9229
3.44955	6.93201	3.4331	6.50393	8.77536	7.6927	3.54042	13.3604	9.62795	10.2231	24.4506	9.92976	29.966	62.6378
3.16293	6.98021	3.39871	6.1863	9.19804	6.8905	3.51092	13.508	9.83807	9.72434	25.8487	10.1502	29.9704	64.5122
3.35128	7.33407	3.6073	5.87917	7.15048	5.42105	3.71554	17.7697	10.0491	8.71894	19.9653	10.9313	29.9579	66.2084
3.67995	7.05707	4.21905	8.17773	7.18218	5.68844	3.68771	15.5069	10.2609	9.50736	19.1046	11.1841	29.9479	67.9696
3.45184	6.37136	4.25201	6.6941	5.95238	5.27095	3.82134	14.373	10.4734	8.68058	16.9502	9.39012	29.9487	69.8584
3.10406	5.07201	4.09429	5.92557	5.09815	5.50689	3.79031	15.4328	13.4241	8.64501	15.8096	8.13039	29.9408	71.8353
3.11736	4.26658	4.02683	5.42787	5.76422	5.89618	4.08839	16.2997	15.2535	8.90496	18.8564	7.77711	29.9405	73.5448
3.30238	3.64545	3.97652	4.32403	6.05127	6.28558	4.28907	16.5037	14.7695	9.58388	21.1512	8.39542	29.9426	75.6286
3.50515	3.13145	3.62497	3.03184	5.56276	6.32037	4.47561	14.9016	14.3868	10.2896	18.8031	9.59044	29.9348	77.4254
3.23001	2.47615	3.76152	2.6272	4.70557	6.25242	4.31178	15.6767	12.9246	9.67671	14.7872	9.78764	29.941	79.0626
3.45801	2.8928	3.74399	2.6556	4.63366	5.81962	4.14402	17.1084	14.5714	9.45913	11.7661	8.61071	29.9401	80.5733
3.61768	3.36107	4.08611	2.66646	4.42972	6.02348	4.73756	16.3698	11.9779	10.3698	11.104	8.43181	29.943	82.6558
3.6662	3.66756	3.55399	2.1925	3.70139	6.09623	4.89651	14.5643	17.0977	9.8306	10.5971	7.91252	29.9601	84.6576
3.7459	3.31488	2.72808	2.1549	3.13413	5.73204	5.19093	13.4063	15.6703	8.20279	9.20564	7.48619	29.9903	86.3959
3.80931	3.01093	3.27437	2.83333	3.10092	5.65286	4.91338	14.6142	14.2704	8.12729	7.90273	7.43087	29.9987	87.9184
4.12508	2.82645	3.65298	2.73368	3.07258	4.47435	5.96065	15.1046	15.9539	8.54821	7.54019	7.95499	29.9874	89.7339
4.16885	2.77024	4.12407	2.24858	3.05353	3.08828	6.66462	16.6553	16.2235	10.2019	6.87034	7.47594	29.9848	91.6806
4.56699	2.85377	3.36459	1.96876	3.07549	2.51082	6.87898	16.9155	14.3996	11.2391	7.35883	8.67737	29.995	93.4796
5.02762	3.67308	2.70336	1.79214	3.31553	2.55977	6.0252	16.5947	13.5453	10.5317	7.7646	7.70232	29.9848	95.4087
5.04814	4.61458	3.02701	2.1634	3.29948	2.68843	6.02245	16.5748	15.2928	9.75336	9.18128	7.73289	29.9814	97.1418
4.96625	6.5451	4.30279	2.27075	3.43979	2.52215	7.0448	15.7368	14.382	10.0037	10.5728	7.05169	29.9963	98.726
4.70759	7.05436	4.55191	2.1567	3.41604	2.90033	7.12137	14.0163	13.1085	10.8214	9.69906	7.70232	30.006	100.314
5.74345	7.80228	4.24716	3.46552	4.01968	4.00729	6.32104	18.284	14.2716	10.0458	9.61462	7.95943	29.997	102.098
4.75627	8.78835	3.43639	3.39899	3.72359	4.17703	7.32649	20.6137	13.0418	8.87383	8.08761	6.72489	29.9858	103.887
5.5962	8.74184	3.36118	2.13023	3.12997	3.0155	7.43736	20.3518	13.1291	8.57007	8.0074	6.61038	29.9793	105.983
5.48474	7.55983	3.66226	1.92249	2.54985	2.6988	7.61339	16.6118	11.6118	8.19188	5.8286	6.33068	29.9773	107.901
5.29554	6.6285	4.41995	1.77789	2.45514	2.50017	7.55868	15.1058	11.7847	8.18711	5.28936	6.32145	29.9825	109.768
4.82044	5.03273	5.11055	1.67337	2.62293	2.0611	7.83425	16.4268	13.353	8.33117	5.31936	6.01664	29.9889	111.594
5.57077	4.61748	4.51726	1.60591	2.32807	2.12778	7.78876	14.2583	14.5391	7.84228	5.1423	6.79747	29.9919	113.348
5.55951	6.63081	4.4669	2.35109	2.43266	2.63549	7.84314	14.9969	11.9396	8.64285	4.92691	6.88969	29.99	115.213
5.3256	7.9103	4.71563	2.42865	2.58222	2.73493	7.30843	17.2902	14.5463	9.94574	4.50161	5.92399	29.9877	116.984
4.94612	9.84742	6.00819	2.40171	2.74921	2.58761	8.09042	22.2827	17.6498	11.4208	4.59272	5.93756	29.9923	118.611
5.0767	8.86596	6.63995	1.77882	2.57376	1.84442	8.46074	22.3604	17.3744	11.8946	4.38623	5.9805	29.9877	120.734
5.09858	9.58716	6.84699	1.74986	2.48039	1.91346	8.63046	20.8842	15.7358	11.7229	4.62231	5.82979	29.9945	122.419
5.32059	9.42101	8.50129	1.64632	2.50101	1.90659	8.84352	17.6682	14.8643	10.7051	4.64397	5.98602	30.0195	124.072
6.24118	10.2968	7.28275	1.46662	2.34024	2.03253	8.91917	17.1637	15.8468	10.2859	4.26589	5.74074	30.0356	125.999
5.67077	9.60373	9.59537	1.52747	2.12222	2.09145	7.62624	15.9389	14.8158	10.5487	4.02882	6.07368	30.0311	127.797
5.7578	11.6113	9.09044	2.05759	2.27739	2.32306	8.08278	15.2066	14.4444	10.6441	4.31404	6.34437	30.0211	129.645
5.84759	13.5276	8.30581	2.19215	2.482	2.33159	7.93566	17.4695	14.4363	8.90587	4.42136	5.81218	30.0193	131.611
6.66267	12.436	8.8202	2.22878	2.70514	2.13399	7.84974	19.3495	16.6081	10.7022	4.18124	5.34521	30.0248	133.342
6.80299	10.9058	9.43129	1.97976	2.74921	1.74751	7.91658	17.0951	17.6328	10.3367	4.44437	5.40619	30.0221	134.807
7.01106	11.7313	8.23221	2.06271	2.59794	1.64296	8.56826	19.3092	16.647	8.5181	4.7487	5.83911	30.0144	136.375
6.63022	12.051	8.8144	1.99404	2.40987	1.91585	8.90243	16.0022	13.8653	8.60462	4.50911	5.40148	30.0135	138.432
5.81589	14.1616	9.73971	1.70324	2.65293	2.12489	8.41582	21.017	15.779	9.98698	4.37764	5.50021	30.0352	140.362
6.23498	12.0623	9.75324	1.76939	2.72362	2.11396	8.51031	21.1497	16.1175	8.42952	4.79414	5.52509	30.0518	141.973
6.36609	12.3297	8.82548	2.37328	2.964	1.99327	7.68984	21.0079	17.6103	10.1133	5.15503	5.21066	30.0527	143.838
5.75177	13.1915	9.33278	2.57173	2.81184	2.10809	8.4674	17.4422	20.383	8.06668	4.11805	4.82003	30.0407	145.931
6.79463	15.0784	10.6237	2.35445	2.62419	2.16016	8.57977	17.9152	18.5036	7.81185	3.20538	4.32726	30.0325	147.743
6.32058	17.2815	10.5062	2.34521	2.90569	2.2961	8.95913	20.8285	19.7786	7.87049	3.42604	5.49183	30.0331	149.472
5.99678	16.2574	9.61209	2.28342	2.65692	2.04452	7.94683	21.0783	21.9736	6.9769	3.46778	5.97298	30.0156	151.328
7.1734	15.3652	9.03413	1.88891	2.13683	1.85068	8.98726	24.2426	23.4303	8.01213	3.0549	5.55214	30.0005	153.268
6.71603	15.3183	11.8346	1.96155	1.90554	1.82361	9.03585	17.1655	21.6991	7.62905	3.17294	6.88846	29.9951	155.136
7.41825	18.2018	13.4819	2.93484	2.33837	2.32658	9.07834	17.3417	18.8306	7.42153	3.45953	4.47632	29.9939	156.73
7.98904	18.9144	14.4748	2.97893	2.33307	2.5944	8.24344	20.2752	23.1487	7.24209	3.84923	7.04308	29.9859	158.416
7.20726	17.3166	11.8814	3.01417	2.07841	2.25642	9.14353	22.4816	21.8356	7.94634	3.89253	4.50129	29.9881	160.201
7.11644	16.2315	11.936	2.9831	2.37812	2.13487	9.16551	22.7966	24.5966	6.24216	3.74254	3.93097	30.0092	162.336
8.01067	20.2152	14.5315	3.22164	2.32101	1.9394	8.96016	22.3863	23.9733	5.73111	3.28727	4.09599	30.0368	163.95
8.71889	20.0114	16.4503	3.07264	2.61929	2.30695	9.5521	27.1466	20.6147	5.71976	3.64253	4.52952	30.0364	165.345
8.9383	23.0073	16.8814	2.72843	2.82266	2.72395	8.88578	23.6154	20.881	5.62676	3.87777	5.51256	30.0128	167.097
8.71408	20.0485	16.0192	2.98435	2.58593	3.07858	9.80862	19.4013	22.4727	5.71514	3.63062	5.12351	29.9972	169.234
9.16177	18.6014	16.0266	3.49865	2.94046	3.99642	9.44381	24.9399	23.4936	7.99048	3.89352	4.97548	29.99	171.08
10.0073	22.3321	14.2985	3.81875	3.32928	4.26393	9.97646	24.974	23.7861	9.07114	4.17883	4.63194	29.9845	172.802
9.08411	27.527	13.8817	3.644	3.14954	4.27425	10.0478	25.3904	28.5989	7.57331	3.85059	4.66901	29.9946	174.732
9.0179	24.9759	16.2047	2.90532	2.62194	3.3616	10.0653	25.8238	24.0205	6.90436	3.56869	3.89277	30.0041	176.691
8.41169	22.2443	16.4537	3.33058	2.12592	3.13767	8.95397	25.5592	24.6963	5.0438	2.99575	3.4154	30.0203	145.233
9.13458	22.1805	16.979	3.90386	2.02197	2.98102	9.76412	24.2416	25.0116	5.07967	2.92696	4.14827	30.0297	0.648899

[truncated: 31 more sheets: P21, P26, P27, P30, P34, P35, P36, P38, P39, P40, P41, P02, P06, P07, P09, P12, P13, P14, P16, P19 …]
