# Supplementary material for: Studies on the hysteresis of trunk muscles—Muscular specificities must be taken into account
Source: PLoS One. 2024 Dec 17;19(12):e0315813. doi: 10.1371/journal.pone.0315813 (PMC11651586; doi:10.1371/journal.pone.0315813)
Supplement: S9 Data — (XLSM) [file pone.0315813.s015.xlsm]

## Sheet: P01
ra l	oi l	oe l	ico l	mf l	es l	ra l	oi l	oe l	ico l	mf l	es l	Kippung	Rotation
2.32637	15.018	6.21274	10.0665	76.4019	47.504	2.55839	9.05501	5.48674	4.70342	39.4636	28.6585	48.7876	-0.115403
2.36176	17.4356	5.85821	11.5826	75.3598	46.5437	2.77571	6.70353	5.93949	4.54685	38.8103	27.993	48.7949	-2.199
2.27574	18.5408	6.02495	12.1029	69.5117	45.9841	2.55477	6.6894	5.87059	5.16968	47.1223	29.7704	48.7988	-3.93959
1.96135	18.9344	5.62379	10.7974	74.3071	41.2844	1.71138	7.25176	4.47145	4.72429	38.3062	30.879	48.7984	-5.66664
2.20256	17.4952	5.71545	11.1844	70.2132	40.2444	1.74939	7.52597	3.62132	4.48098	35.195	26.727	48.7961	-7.50299
2.08321	15.3745	4.74263	11.6696	61.7284	41.0663	1.71663	6.68082	3.18288	3.32865	27.334	21.2246	48.7899	-9.48417
1.95891	16.3545	4.67559	11.0147	60.4021	46.0396	1.73333	5.30206	3.18933	3.1125	30.2203	21.8539	48.7748	-11.3749
2.51154	22.4396	6.53403	11.6283	61.4121	45.9485	2.67995	6.32842	4.06921	3.30129	27.166	22.0245	48.7615	-13.2717
2.54687	24.2743	7.01217	11.4348	66.7182	43.2333	2.89871	5.95785	4.58074	3.54591	20.6477	17.8604	48.7728	-14.7585
2.39027	21.6143	6.15582	11.8639	77.8612	40.32	2.64912	6.01524	4.79471	3.61207	20.8642	21.0829	48.7924	-16.7535
1.77017	21.5928	5.29962	10.1748	64.6701	39.1566	1.79019	4.91136	4.49721	3.14382	15.7023	21.5935	48.799	-18.8429
1.86938	21.985	5.46952	11.5051	73.8343	40.6714	1.80452	4.68913	4.62991	2.73924	13.843	20.1631	48.7872	-20.8815
1.90071	19.2973	4.86454	9.04211	66.5241	40.9325	1.69988	4.25336	5.281	2.80478	13.9562	17.5297	48.7829	-22.5797
2.04157	18.6976	4.87031	9.19771	61.3755	38.3161	1.74968	4.88794	5.77517	3.0619	12.7068	18.3522	48.7732	-24.2916
2.43376	22.6536	5.56687	9.5384	66.0281	37.3405	3.06382	5.16988	5.55256	2.94539	12.3446	17.9927	48.7613	-25.7205
2.40172	29.0338	6.49173	10.5429	58.439	42.9359	3.04603	4.34408	5.69351	2.89929	10.0412	14.0374	48.7607	-27.7468
2.05047	35.8582	7.17673	11.8858	52.3357	43.0105	2.13617	4.14321	5.68704	3.00217	8.39566	13.0079	48.7759	-30.1262
2.17258	36.6689	7.25693	12.8064	53.8307	36.5484	1.84824	4.26503	6.16638	3.03619	9.21409	15.4281	48.7785	-32.3035
2.25313	32.0607	7.36566	12.8597	56.7551	40.6871	1.91361	4.31328	5.89608	2.84882	9.81099	15.2162	48.7611	-34.1032
2.28678	36.839	7.91548	13.3873	63.7662	35.0123	2.04523	3.98222	5.11802	2.92178	10.2177	14.2741	48.75	-35.84
2.91703	39.3911	7.53077	14.407	51.4652	34.2385	2.61369	4.02116	6.2197	3.44903	9.92112	13.676	48.7417	-37.4361
3.04945	41.2543	11.7625	13.1614	50.1381	36.4005	2.97657	4.43812	8.05328	3.52047	9.81611	12.8628	48.7439	-39.2268
3.39315	43.2791	12.7278	12.9822	48.816	33.8722	2.91945	4.43975	7.4818	3.13626	9.88732	11.9076	48.7505	-41.0652
2.79036	39.774	11.9802	13.2935	47.5005	31.9069	2.53467	3.77003	6.43032	3.0615	8.93571	12.0571	48.7545	-42.9687
2.93168	42.9226	12.0269	14.9207	46.1927	31.1299	2.48709	3.62548	6.20541	3.35719	8.52927	11.4169	48.756	-44.7653
2.77476	45.4135	12.452	15.7322	53.713	35.0766	2.35922	3.94075	5.84243	3.42395	7.51446	11.5191	48.7714	-46.6505
3.05825	47.295	11.8985	13.6496	43.6948	30.0301	2.77897	3.66491	6.23341	3.30457	6.85045	12.1657	48.7925	-48.0778
3.68301	48.8384	11.2578	12.481	41.5313	27.8576	3.67111	3.83001	9.25291	3.27337	7.64007	13.3605	48.7868	-49.9037
3.89845	49.8568	11.2767	14.6973	43.0964	30.3123	3.54524	3.92471	10.1071	2.88258	7.56117	11.6991	48.7759	-51.9661
3.61364	56.5355	11.4322	16.1295	43.3663	24.9243	2.68966	3.83955	7.96665	2.83549	7.03851	10.3068	48.7677	-54.064
3.32556	61.4437	13.8863	16.5867	36.7981	29.045	2.60954	3.95902	7.12142	2.70225	6.53013	9.72077	48.7774	-55.9355
3.08974	67.9405	15.16	15.1193	35.5119	29.2128	2.65559	4.17418	7.51436	2.98788	6.59461	9.78418	48.7947	-57.7353
2.94554	69.0459	13.8964	13.8928	34.2051	24.5975	2.88066	5.18487	8.22218	3.16019	6.15467	9.14585	48.7972	-59.4845
3.32612	66.4759	16.9207	13.0046	34.8499	24.1048	3.67059	5.41161	10.6156	3.22017	6.41342	9.78945	48.7828	-60.6537
4.14986	67.2302	16.6048	15.0419	32.8927	23.8247	3.89014	4.42002	10.067	3.25278	6.96586	8.25368	48.7861	-62.3196
4.3771	70.1844	17.5135	12.5757	34.5442	22.5635	3.78586	4.06605	11.048	3.71604	7.00531	7.65304	48.7961	-64.3371
4.05864	66.4206	16.424	15.3732	32.8562	20.8493	3.12394	3.58595	10.7994	3.28537	5.2977	6.38462	48.8071	-66.2358
4.65754	69.0839	15.5041	15.4594	28.1667	18.9174	3.45098	4.07592	10.661	3.01103	5.22298	6.08083	48.808	-68.2666
5.08842	73.0893	16.5859	17.1589	29.3226	19.6011	3.68494	4.74043	10.5309	2.89051	5.31647	4.87815	48.8109	-70.2887
5.19154	75.6133	20.3735	15.6168	21.9273	17.8477	3.62231	4.36643	11.9875	2.77551	4.50542	5.61899	48.802	-72.2188
5.36259	75.6961	23.3941	17.3099	18.1144	16.6671	4.33384	5.79949	12.1108	2.95886	5.66104	5.92019	48.7876	-74.2267
5.34385	75.623	25.4634	16.5413	16.7733	15.4239	4.61948	6.38411	10.4615	3.05647	5.52841	5.56791	48.7795	-76.1437
5.76278	75.602	26.9053	16.3017	22.2648	16.1757	4.34162	5.82635	10.967	4.35749	5.15162	5.443	48.7845	-77.9315
7.53403	83.9746	30.8291	14.8493	19.8601	14.0013	4.19309	6.21326	13.8579	4.66361	5.26495	4.51496	48.7905	-79.9635
7.7412	82.2839	31.6914	15.8151	13.955	14.3756	4.20181	6.3988	15.4184	4.21283	5.00599	4.19304	48.8006	-81.6377
9.18855	78.7237	32.0475	15.8935	12.4728	13.2918	4.12549	6.7518	16.2896	3.67875	4.93318	4.57555	48.8026	-83.4902
8.44218	75.677	30.4063	15.4062	12.6087	12.8623	4.42927	6.4852	15.4515	3.33346	5.92324	5.45453	48.7968	-85.4484
8.63707	84.0563	32.2178	14.9483	11.1704	10.9921	5.4035	5.80333	14.2709	3.80659	6.2919	5.25547	48.7915	-87.3999
8.3352	90.7976	31.4601	16.2079	11.0016	11.873	5.30601	6.84915	14.8411	3.90344	5.81552	5.23426	48.7909	-89.158
9.36977	85.4651	34.709	15.8061	8.75053	10.8382	4.04242	9.18656	15.0399	3.72492	4.43159	4.01834	48.7919	-90.855
10.4135	82.6644	39.518	15.5678	8.60039	10.0085	3.93635	9.67164	13.5955	3.83881	4.31384	3.90485	48.7965	-92.6566
9.59045	85.8069	37.8698	15.049	7.95101	8.49067	4.10924	7.77884	12.1237	3.53449	4.34544	3.9576	48.8028	-94.3422
8.96439	72.8151	32.2877	14.545	7.78363	8.24373	4.89457	8.77902	12.6031	3.39724	4.95974	3.97731	48.8038	-96.1403
10.4833	73.043	39.1877	17.4106	8.37527	8.74438	6.31657	9.86291	13.6676	4.03461	6.69024	5.12475	48.7969	-97.744
13.9345	87.1947	37.0573	16.5044	8.96296	8.5438	6.98433	11.1883	15.5487	3.88646	6.98121	5.23621	48.7879	-99.5075
15.1299	87.1242	38.6267	16.514	7.81422	8.27608	7.38537	10.3564	15.0197	4.37225	5.31593	4.70175	48.7925	-101.662
13.3673	88.1205	42.7534	18.5994	7.14225	7.78345	6.8506	10.7863	15.6311	4.55666	4.54295	3.99808	48.7952	-103.543
13.175	67.7546	40.8365	17.1346	6.76339	6.507	6.01735	11.5576	14.5377	4.75226	4.59933	3.97567	48.7904	-105.307
13.6463	72.0866	40.3043	18.3857	7.97113	7.50666	7.0101	13.995	14.5683	4.37873	5.48365	3.74989	48.7923	-106.904
14.4355	74.2286	40.8916	16.4877	9.03792	8.18201	8.96515	13.632	15.4587	3.82827	6.42734	3.87543	48.7754	-108.275
16.6084	68.0231	39.6125	16.4651	9.05655	7.76944	9.77557	15.6114	17.328	3.54957	6.1635	4.17823	48.7583	-109.832
16.6486	83.1983	47.3321	16.7131	8.8047	6.57583	9.04018	16.2725	16.9202	3.94321	6.29135	4.06528	48.7458	-112.002
16.5335	71.7385	50.7919	16.2508	7.54286	6.49816	9.33369	14.871	18.5536	3.57604	5.45846	3.62818	48.7393	-114.273
17.4294	78.6835	48.5332	15.2976	7.88545	6.15184	10.9788	19.8514	21.6138	4.62887	5.42925	3.26576	48.7403	-115.959
19.9277	78.0146	49.319	14.995	8.1363	6.67567	11.8104	27.1447	27.2758	5.31093	5.61707	3.59776	48.743	-117.722
22.9069	81.4459	48.5376	16.4494	7.79637	7.29465	12.8128	27.4869	25.4648	5.57302	5.15414	4.17857	48.7466	-119.498
24.4926	76.3485	52.0299	15.2371	9.02411	7.69044	15.0131	25.3592	26.74	4.61463	7.17969	4.87884	48.7559	-121.646
21.9539	84.1738	51.4908	15.482	8.56709	7.25448	16.7792	23.8913	21.7191	4.8094	7.10672	4.3541	48.7794	-123.558
23.2341	68.0183	45.8211	14.6951	7.6426	7.37837	17.7274	23.359	20.8141	5.45101	5.61927	3.90554	48.7981	-125.304
27.0853	83.3245	54.9263	16.5723	7.05758	5.97892	18.4689	22.4623	25.7841	5.58004	5.12823	3.45615	48.79	-126.987
29.5626	87.0462	61.5287	14.3454	7.40678	5.40521	21.1576	23.9955	27.7076	6.81854	5.44514	3.39194	48.7788	-128.779
28.2413	73.9858	59.8957	15.8032	6.89981	5.81705	20.9123	26.6423	24.1261	7.27055	4.96165	3.4406	48.7637	-130.682
28.1634	83.8527	58.3216	14.9111	7.47819	6.55211	20.6878	29.6488	22.2487	6.67009	5.81024	4.09688	48.7638	-132.496
26.3218	66.85	54.4021	15.419	9.04506	6.56713	20.9372	33.5	23.6049	7.56994	6.16656	4.44756	48.7794	-134.368
26.3998	72.5562	50.8904	14.6048	9.34611	5.87028	28.4292	33.8997	25.2457	7.2222	6.7317	4.14385	48.7963	-135.896
29.483	85.3733	53.4869	15.1727	6.65257	5.70574	35.3254	43.5686	26.9637	6.20262	5.07403	3.51623	48.7723	-137.854
29.7208	77.55	48.8021	16.4128	6.95608	6.40189	34.4886	48.4916	27.7665	7.60313	5.66985	3.93394	48.7633	-139.688
30.1104	77.7551	50.4762	16.859	5.49938	5.77037	32.8878	43.8492	26.6257	7.84221	4.61939	3.49501	48.7701	-141.642
32.2129	81.3673	56.3113	15.283	5.88424	4.66389	36.0965	41.9145	28.5655	7.07781	5.19822	3.8586	48.7662	-143.207
30.3498	70.1761	56.9515	13.0762	8.2525	5.31918	38.2577	37.2027	31.3995	8.68704	6.33219	4.47037	48.7647	-144.903
27.977	73.852	56.0101	12.1972	8.5465	5.2336	37.3583	37.0698	34.008	8.97126	6.60863	4.39942	48.7779	-146.847
26.8326	68.4859	58.8566	13.8661	6.49933	4.56332	35.0296	37.9075	32.4448	8.45792	5.51686	3.7728	48.7913	-148.886
28.4444	80.2954	61.3272	13.6695	6.29267	4.78792	33.5631	45.2161	33.1745	9.14227	5.26726	3.34672	48.7711	-150.669
31.9149	84.1219	59.6066	14.053	7.87587	5.42246	34.1718	53.8699	37.4397	10.6849	6.90807	3.64471	48.7677	-152.57
32.2069	87.3282	55.9806	12.3748	8.28897	6.28619	42.7496	55.1272	39.3503	11.6824	7.01465	4.22388	48.7868	-154.493
33.5694	88.7605	55.443	13.412	9.13427	6.71125	36.1493	56.1527	37.5439	11.1488	7.99161	4.88401	48.8059	-156.371
32.8176	74.9388	63.3516	12.9926	7.41821	5.62481	36.7289	55.517	36.0559	10.8076	6.56479	4.51568	48.8036	-158.166
30.8492	72.2064	65.8461	13.8154	7.31723	4.39921	36.4148	57.4893	38.099	10.7113	6.24745	4.85272	48.7889	-159.869
33.4465	66.6304	64.2978	12.8787	6.63837	5.41829	39.3756	60.1726	39.6277	11.1335	6.42316	4.69867	48.7828	-161.523
34.8374	74.3536	65.2979	14.8042	5.80204	5.38867	36.3186	59.2181	35.6429	10.2706	5.5354	3.95836	48.7763	-163.247
36.0229	74.9498	65.8754	15.0039	7.78747	5.15795	36.1958	52.2686	39.2709	11.4215	6.95049	3.87451	48.7862	-165.058
31.87	74.1449	63.6475	12.9488	9.17016	6.01662	40.5407	60.6298	41.9934	11.8737	8.10228	5.15429	48.7951	-166.838
32.8017	88.2539	58.3422	12.7645	8.50677	6.05689	42.8368	59.1696	36.8929	12.7985	8.27955	5.47503	48.8055	-168.321
37.9701	83.4963	59.512	12.5773	8.60302	5.79592	40.7909	58.2595	41.9136	12.5755	8.46027	5.68284	48.7983	-169.961
38.5869	78.3411	57.1198	14.4807	8.19039	5.59053	39.5352	58.0725	36.6808	13.106	7.90356	4.51555	48.8037	-171.765
34.0958	54.751	61.8431	10.9893	7.62399	5.75853	48.9816	47.2032	38.6845	11.5439	7.55412	4.26314	48.819	-173.416
33.1944	56.931	55.6011	10.4396	7.66931	5.46672	39.154	58.2483	39.3902	11.5686	7.22919	4.06979	48.8394	-175.076
34.5963	61.9722	56.7658	10.3627	8.31623	5.48386	38.6697	50.2357	41.9866	12.9472	8.02081	5.03955	48.834	-177.025
35.9553	57.6941	60.3324	11.6061	9.20642	5.9196	45.7828	48.8374	38.4948	12.9406	8.53735	5.31207	48.8227	-136.29
39.6089	70.7173	58.0375	9.70814	10.1831	6.28874	47.6716	58.9487	38.6984	13.5495	9.77039	5.64271	48.815	7.57445
40.1933	76.9216	50.5573	9.93476	8.49467	5.33854	44.1082	54.0654	39.8006	12.2255	8.36035	4.84986	48.8238	151.648
36.2869	77.1027	50.089	9.20589	7.20005	4.59284	41.0469	65.431	44.6332	14.3309	7.62779	3.9125	48.8295	175.6
32.3073	71.5224	58.3664	9.11444	7.42546	5.06025	44.5779	61.5346	42.4954	14.6606	7.09105	4.57983	48.8278	173.885
32.1265	68.9106	55.0211	8.40902	8.45339	6.81303	48.7175	70.9699	36.3946	16.0638	10.0452	5.20911	48.8272	171.965
31.9255	78.2192	53.0741	7.76846	8.07374	6.97159	46.3195	74.1906	33.8291	14.9632	9.43849	5.30915	48.8347	170.151
31.7045	77.0555	53.9075	9.87103	8.46942	6.48016	46.6862	71.8696	33.9541	15.5977	9.36584	5.05005	48.834	168.442
34.2757	56.0361	51.9377	9.78111	6.4393	4.09153	46.509	66.2231	39.5724	14.6376	6.01007	4.94779	48.8182	166.64
38.6933	58.108	51.3333	11.5647	7.19711	4.32138	46.1406	66.8494	39.2613	14.9775	6.44527	5.24466	48.8069	165.072
36.6882	56.957	50.9691	11.5493	7.39612	4.67868	46.4743	67.4407	45.6559	15.0083	6.57766	5.87508	48.7975	163.171
30.3881	54.5103	49.0503	9.56849	8.51466	5.23297	46.9033	57.1196	39.6367	14.0319	8.30377	5.94888	48.8083	161.379
34.0636	55.4753	49.1925	8.10651	8.80588	5.29565	48.4994	66.6199	39.2645	15.089	9.09832	5.76201	48.8238	159.58
32.2865	52.1723	46.7653	8.96928	7.08815	5.18064	45.0839	61.4545	36.3735	16.0723	8.7003	5.18093	48.8421	157.896
29.3049	49.7553	49.3176	9.01799	7.00497	5.22741	45.5129	63.3111	37.9632	16.0198	8.25879	4.94427	48.8465	156.037
36.1491	63.8332	47.2516	9.34624	9.70864	5.24042	46.3807	68.2163	43.3952	18.621	10.065	5.12715	48.8331	154.414
28.874	49.8472	54.3062	9.27139	10.4603	5.38635	41.3475	76.6701	40.8302	15.6437	11.3657	5.48376	48.812	152.723
28.4733	48.6384	45.7384	10.6978	11.9272	5.83699	41.1348	78.5431	39.2739	17.2842	11.7015	5.70116	48.8015	151.034
28.057	47.4256	44.9572	7.93628	10.2884	6.88976	40.8927	80.2328	36.3545	18.2023	10.4154	5.50072	48.8018	149.282
32.7684	53.6267	45.3758	9.25824	7.25669	5.88567	49.4221	69.0874	36.1042	19.555	7.93662	6.11241	48.8035	147.613
31.1756	54.5494	48.7404	9.36204	7.70427	5.93003	44.681	71.2436	35.6308	19.7352	8.56663	5.99327	48.8207	145.985
29.9621	48.3943	44.9919	8.96257	7.12778	4.92577	44.8036	63.7176	38.4329	20.4616	8.6641	6.5109	48.826	144.134
27.4521	50.7444	46.9156	8.58312	8.68863	5.16907	38.1102	71.5078	36.6433	21.6947	11.0888	6.25904	48.8107	142.204
23.1509	47.2126	42.2101	6.72312	8.89815	5.25447	37.5928	74.5108	42.5768	21.1477	11.4867	6.25071	48.806	140.417
21.048	45.7163	35.7945	5.52618	9.77837	5.40642	37.8267	71.5966	40.1978	20.6389	11.7684	6.88925	48.8122	138.924
20.9676	46.7151	42.6317	6.48963	8.75802	5.62773	38.228	71.5743	41.143	19.85	10.3244	7.57798	48.8058	137.256
23.2348	50.425	39.1855	6.77473	8.39749	5.41711	39.119	71.5071	35.6173	18.5211	9.98562	7.07353	48.7848	135.546
21.1179	39.3244	38.3651	5.2059	7.88219	4.52783	36.6175	82.5197	37.3652	22.1889	10.8895	7.47583	48.7909	133.663
20.1792	34.8616	33.2001	5.06253	9.39253	5.98756	34.2087	71.2371	41.2421	22.3732	11.8541	10.8824	48.81	131.941
19.5273	31.1353	37.5692	5.20829	9.87713	6.28254	35.1927	71.034	35.89	21.8874	13.6908	13.2191	48.8057	130.27
19.1061	28.2225	37.3312	5.50481	8.14922	5.59899	35.3331	71.4139	35.4768	22.3332	12.0118	12.9037	48.7904	128.767
19.7707	27.7816	33.6256	6.05252	6.91369	4.88653	31.8534	61.7892	35.0431	24.8918	12.1407	9.82112	48.8008	127.105
13.7619	19.3566	28.0106	5.7911	5.98966	4.17994	29.7583	58.2755	33.4254	24.8099	9.85778	10.5794	48.8205	125.422
14.0791	17.4238	28.9167	4.101	6.29304	4.29023	32.3216	66.3932	31.7362	25.7539	10.1783	9.76897	48.8325	123.608
15.8568	18.9111	34.3809	4.36521	7.75013	4.9045	30.6569	68.7952	31.255	25.1353	10.5087	8.62824	48.8343	121.838
13.1103	17.2137	35.2351	4.59992	7.95006	4.47172	26.8168	66.6476	33.112	23.5542	10.4521	8.99565	48.8264	119.866
10.8371	14.4184	27.5311	3.91416	7.26334	3.93398	23.6162	60.6791	28.4697	22.2266	13.7263	8.74921	48.8211	118.136
17.9223	13.0735	26.5665	3.38481	6.95368	4.56329	22.9864	67.7776	30.5051	24.7144	13.9026	9.46876	48.8166	116.283
17.3153	10.0751	23.9306	3.27887	6.685	4.6401	23.4321	56.6566	27.2582	25.4888	14.8461	11.2797	48.813	114.61
8.67252	8.50226	18.7503	3.78284	7.16189	4.73641	21.1779	60.2889	26.0635	25.1321	14.3456	12.1407	48.821	112.656
8.7285	9.2904	22.1366	3.79595	7.93148	5.22409	21.6452	66.5097	30.0006	23.2867	15.5426	13.5953	48.8355	111.28
8.37164	9.78103	19.8686	4.5641	8.54106	4.9769	21.0986	67.9312	29.9403	23.7243	17.2876	14.1147	48.8527	109.738
8.34956	10.0661	21.6248	4.29784	7.58801	3.98498	22.2153	68.5202	28.8101	22.3824	27.7277	14.2866	48.8451	108.425
8.25354	9.64461	17.4674	4.37966	7.60228	4.41165	20.093	66.7785	25.5204	23.1278	29.0528	11.5305	48.835	107.104
7.8984	7.89418	15.2207	4.03334	7.97306	5.57106	19.101	71.8888	27.5279	24.3356	25.8631	14.2889	48.8115	105.218
8.03696	7.89116	14.2377	4.04484	8.96437	5.93897	19.9395	61.7301	29.2501	23.8007	28.8733	15.6514	48.7915	102.982
7.35492	7.52048	13.4609	3.99799	8.13225	5.41479	15.8919	65.0937	29.4084	23.8126	27.5942	16.369	48.7724	101.16
5.93635	7.59071	12.0678	4.27113	7.39935	4.7808	14.9292	59.3154	28.5336	23.8122	34.6398	16.5392	48.7597	99.1751
5.49555	7.2153	14.9199	3.82329	7.56887	4.44689	12.2575	54.9336	21.7369	24.861	33.0102	16.9633	48.7733	97.3844
6.08896	8.05772	13.9852	3.69699	7.46264	4.36409	12.8876	52.203	20.2354	27.0576	36.5084	17.4453	48.7948	95.7163
6.7315	8.05873	12.818	3.70198	7.45664	4.52106	13.2784	49.6473	20.0686	24.5663	32.879	20.7961	48.799	93.8947
7.42346	7.33475	14.0233	4.01167	11.194	5.78368	13.4255	50.4406	18.0142	25.8986	42.2739	21.5227	48.7957	92.2359
7.27231	7.74711	15.5359	3.85085	11.4987	5.99244	11.5563	51.8903	18.8004	23.5573	43.8211	19.383	48.7924	90.7016
6.01709	6.99142	13.5012	3.67351	10.2801	4.99231	12.7534	50.4565	18.8718	21.8806	46.0497	22.7803	48.7918	88.9594
5.36337	5.939	11.1209	3.77152	12.1599	4.61622	14.6416	49.9172	18.4907	25.3698	54.2265	21.9243	48.8033	87.1682
5.29636	5.64604	9.81801	3.93602	13.3956	5.32453	14.012	46.7928	19.1755	23.3554	46.8101	24.5051	48.8149	85.6209
5.31291	7.19976	11.7941	4.41889	13.2579	6.02922	12.1711	49.5946	20.5004	23.2408	57.5403	22.445	48.8114	84.0267
6.22233	7.6568	12.488	4.79644	15.0023	6.22984	11.7121	48.3246	19.6658	24.251	49.953	26.6494	48.8061	82.1766
6.53159	7.08336	11.0416	4.2217	12.8591	6.26277	11.0266	45.2563	17.0818	21.4768	57.5104	28.0616	48.8052	80.3758
5.21811	6.18285	10.1051	3.30842	11.3143	7.44787	8.43513	46.6787	15.0848	22.8205	56.42	28.4201	48.8066	78.6713
4.70282	6.51636	8.67661	3.58825	9.9873	7.37617	7.62916	41.0542	13.6443	22.655	53.4507	24.3784	48.7934	76.7202
4.28479	6.61091	8.09911	3.63716	11.6037	5.8147	7.41362	39.3892	13.387	19.1664	55.0003	25.2166	48.7938	74.7711
4.49038	6.96809	9.53825	3.90927	16.2283	5.96054	6.76405	34.6459	14.4131	22.2862	66.7599	26.8992	48.7929	73.0599
4.70387	7.23273	8.38623	3.56211	16.7948	6.63957	6.48614	36.6027	12.1737	19.7148	66.4351	28.2818	48.7779	71.3094
4.55488	6.97517	10.9463	3.88791	16.272	6.87629	5.60048	37.6564	10.803	19.7905	59.21	32.4295	48.7651	69.577
3.83554	5.83134	10.1773	3.77317	15.8245	7.75147	4.28414	34.2392	9.2571	20.7909	65.0665	36.3757	48.755	67.8632
3.85533	5.13195	8.10905	3.2243	17.6332	7.53226	4.47941	29.5828	8.07788	24.8236	63.6204	36.3147	48.7624	65.8862
3.61283	4.60533	5.44843	3.44501	18.2956	7.20056	4.85169	31.8603	9.16168	21.1495	65.0138	33.6521	48.7686	64.3076
3.74621	7.28255	5.4332	4.28784	19.2048	7.32792	6.1073	31.2015	7.76584	24.0719	66.1733	34.4068	48.7757	62.6008
3.71533	8.92619	5.8576	4.1825	19.5264	7.97421	5.46325	28.7486	7.01187	19.1985	61.482	32.5006	48.7743	60.6269
3.18555	14.6099	11.7691	4.24481	18.098	9.15995	3.67681	27.7342	8.88141	17.0609	63.3425	32.9019	48.777	58.5733
3.1412	15.5552	11.9495	4.85081	17.5785	10.8718	3.51224	30.7518	9.5571	18.73	70.1263	36.8977	48.7791	56.679
3.44326	13.7003	9.73514	4.90715	19.7338	11.6889	3.76263	30.7793	9.49915	19.664	71.2634	37.0124	48.7794	55.0629
3.33658	14.5085	7.76702	5.18567	19.2904	11.9466	3.72428	28.5171	7.74611	15.9822	81.5669	38.9257	48.7637	53.747
3.07405	11.0679	7.64007	5.60746	23.667	11.3353	3.83888	24.1261	7.93854	17.7195	81.7953	36.4146	48.77	52.8776
3.20548	11.3103	7.17914	5.67059	25.2906	11.8315	3.29379	22.598	7.11044	17.9666	74.2473	40.7644	48.7766	50.8816
2.74623	11.5767	7.18844	4.57638	31.8892	12.3023	2.91091	21.7767	6.79404	18.2593	75.0795	43.2326	48.7949	48.2598
2.87772	13.5969	7.98168	4.80192	34.7161	17.7071	2.99942	24.7117	6.20642	17.3745	81.2518	40.8805	48.8091	45.9159
2.63904	13.1289	7.7458	4.95533	36.9306	21.9824	2.80046	24.5064	6.05781	18.3532	76.322	44.3805	48.8118	43.8689
2.53317	10.7067	8.04467	5.65542	36.4454	22.1261	3.50886	19.0085	5.61283	16.7768	67.7856	42.6411	48.8067	41.9469
2.64679	9.96663	7.38943	5.65442	41.4702	20.2691	3.64796	18.0385	5.43858	18.4465	82.0883	41.2562	48.8017	40.0521
2.73617	9.29389	5.4487	5.9923	45.0154	25.1474	3.20069	15.171	4.66429	16.8428	84.5209	42.2666	48.7975	38.0466
2.51071	9.34986	5.31614	5.7778	45.9455	25.2589	2.31762	17.5781	4.46416	15.3801	76.6959	44.9328	48.7921	36.1848
2.3238	9.56126	5.25003	6.52569	47.9801	26.2829	2.30183	18.3403	4.51854	13.3791	68.9058	42.2512	48.7866	34.743
2.42398	9.6374	4.74102	6.75091	54.0888	22.2868	2.4841	18.6678	5.37423	13.1931	77.7805	45.4009	48.7886	33.3181
2.89909	10.0667	4.94677	6.97397	54.5502	23.3926	3.30274	17.0732	6.02977	12.8618	75.5248	44.4941	48.7782	31.3377
2.71126	11.3302	6.73305	6.18262	53.7272	28.978	3.24399	14.7119	5.63384	12.918	67.9315	44.63	48.7581	29.0599
2.10646	12.6128	8.57537	6.27859	48.8358	31.7505	2.35518	15.1173	6.40217	12.745	70.8303	44.8309	48.7571	27.3247
2.44428	13.0918	9.75416	6.53575	51.0629	29.9971	2.47493	15.3384	9.10392	11.8211	71.9187	43.8336	48.7643	25.5444
2.39886	11.6891	9.63616	7.11932	53.3964	29.4668	2.37905	16.3729	9.47919	11.6889	68.9236	44.0884	48.761	23.5048
2.75111	11.2323	9.51721	8.14966	55.8401	32.4849	2.76213	15.0699	9.83723	11.5016	69.0404	44.1741	48.7737	21.9469
2.63758	12.9892	8.8553	7.91218	63.2047	35.1562	2.71318	13.9775	8.98727	13.2324	72.7482	42.0893	48.796	20.3974
2.52083	12.9396	9.39556	7.48524	60.709	37.6195	2.53644	14.7437	6.64001	13.1508	67.0208	38.3714	48.8136	18.8166
2.03058	14.3008	8.34964	8.21592	70.3639	39.7313	2.06654	14.2241	6.79782	12.4843	64.0383	41.9479	48.829	16.9483
1.8565	14.2272	8.56245	8.58833	77.0725	36.3207	1.96016	16.0888	7.03856	12.643	63.1369	39.0667	48.8357	14.6664
2.09142	16.5987	9.23371	9.12207	73.1587	41.1379	2.18285	15.1348	6.63017	11.3549	59.675	41.0241	48.8386	12.4787
2.78811	18.4312	9.24883	9.95005	67.8084	37.2331	3.00305	15.8184	5.66618	10.3803	60.2152	40.4311	48.8238	10.7727
2.73426	21.1926	9.30377	10.4388	73.5868	38.7495	2.94918	13.5696	6.29475	9.95267	58.1287	42.5065	48.8093	9.43092
2.00744	21.1752	8.36536	11.0062	68.4969	42.2997	2.01195	11.6104	5.77661	10.5132	57.212	41.0501	48.8158	8.3368
1.89186	22.1595	5.87125	11.584	80.4813	43.2885	1.83929	11.1558	4.03577	9.9655	52.3069	38.0802	48.8349	6.91199
2.08579	21.9544	6.52392	12.5396	75.6901	45.1776	1.93514	11.2788	4.53085	8.0159	56.0461	37.0925	48.8436	4.8941
2.71736	23.1248	7.11464	11.9015	91.2066	50.9363	2.90201	12.2641	5.92067	8.94907	50.7137	33.7535	48.8509	3.02303
2.72238	20.8487	6.63279	11.6915	95.3118	53.4174	3.05409	13.0679	6.03486	8.98816	50.9205	31.5043	48.8324	1.36958

## Sheet: P03
ra l	oi l	oe l	ico l	mf l	es l	ra l	oi l	oe l	ico l	mf l	es l	Kippung	Rotation
33.9073	9.99372	23.4702	12.3338	84.5704	50.4935	2.04697	4.96157	3.40846	9.11079	48.024	45.767	48.8519	0.65658
3.48049	12.4599	5.8508	16.134	81.6006	43.9925	4.64068	7.63578	5.02145	10.1738	46.4796	50.4587	48.8552	-1.18837
3.62644	13.5995	6.17953	14.9876	70.8946	43.9656	4.85528	7.51787	5.01004	9.91069	43.5239	45.0062	48.8561	-3.11562
2.82832	15.606	6.00082	17.2654	75.8423	45.0843	2.90975	5.90007	4.32964	9.66179	42.3582	44.7397	48.8467	-5.15859
2.02189	14.6775	4.38501	18.5697	66.5767	42.9922	2.00197	4.84865	3.26305	8.72031	38.9207	43.5874	48.8309	-7.16053
1.94774	14.7163	4.276	17.9722	66.0445	42.0043	1.85736	4.41868	3.18034	9.44474	37.1468	40.8229	48.8232	-8.92463
2.08545	12.6097	5.13925	16.4033	63.9222	39.049	1.76451	4.08578	3.33347	9.12339	34.0059	38.3603	48.8178	-10.7129
2.91147	13.8817	5.77076	14.0327	64.7651	45.3897	4.33949	5.88454	4.48602	9.1236	34.2999	37.0568	48.8097	-12.6554
3.83777	17.5774	6.62322	15.6647	63.9667	46.5095	4.97958	6.71636	5.58841	8.89409	35.5143	35.2347	48.8197	-14.7188
3.84171	21.8979	8.07325	16.43	67.6218	51.2606	5.02556	6.61537	5.56124	8.54578	32.1279	35.0871	48.8317	-16.7368
2.70064	24.9489	7.86676	17.4776	67.093	49.4311	2.53435	3.9736	3.34223	6.69545	30.8339	30.7989	48.8313	-18.5399
2.4944	22.8876	7.09114	18.721	65.5512	48.0557	2.00178	4.25064	3.42975	6.71911	25.7337	31.5357	48.8297	-20.2829
2.53438	22.3803	7.70077	17.1295	63.4376	43.1607	2.13961	4.58067	3.61616	6.5281	23.0109	28.7938	48.8426	-22.104
2.91202	23.8173	9.78691	16.0892	65.9295	45.226	2.69952	4.83609	3.58366	6.53574	20.1806	30.1243	48.8422	-23.9407
4.09183	26.822	10.8372	19.3279	54.3554	41.6412	4.67761	6.4038	4.99253	6.79927	21.3831	32.7793	48.824	-25.8465
4.28511	27.1655	10.9516	20.4623	48.3528	42.5932	4.80812	6.23268	5.30541	6.22287	18.7418	26.4461	48.8136	-27.5607
3.30283	33.2287	11.0516	19.6082	55.922	44.9653	2.93091	4.47542	4.44954	5.45896	17.6493	32.0025	48.8317	-29.1562
3.02202	32.8981	11.0757	20.6515	54.6036	49.1415	2.2038	3.7302	3.64937	6.16984	16.8764	24.2691	48.8338	-31.1119
3.27187	38.9129	13.1678	20.0103	59.0216	47.1956	2.32906	4.23814	3.97884	6.39673	16.7021	28.404	48.8224	-32.9992
3.15448	32.9636	11.8936	20.9637	54.806	46.8349	2.3891	4.13565	3.73276	6.14696	14.54	28.8258	48.8201	-35.2787
4.25533	31.6989	14.9902	19.4225	60.9036	41.3675	4.47754	6.26047	5.31761	5.72913	15.6167	25.3444	48.8299	-37.0399
4.37693	33.6941	14.6173	19.829	56.8262	43.3161	4.6243	6.40198	5.91816	5.52882	14.8298	24.0024	48.8299	-38.5662
4.50509	37.3826	16.9743	19.5511	56.2692	40.4151	4.52667	5.63599	5.45677	6.06839	15.6821	24.4303	48.823	-40.3087
3.48716	35.5298	17.776	19.9343	55.5937	41.5972	2.39832	3.84485	3.18059	6.70473	15.4249	20.8	48.8276	-42.1149
3.03605	39.065	17.3621	20.3786	56.3729	37.8654	2.35384	4.27003	2.4887	6.30799	14.7028	18.2432	48.8475	-43.9767
3.40842	42.1534	20.2518	18.2932	43.9588	42.7482	2.30408	3.80787	2.7284	6.12351	15.7176	17.242	48.8603	-45.8649
3.64886	41.2755	24.3214	18.0188	42.8029	43.4445	2.7444	4.38683	3.82995	5.3283	15.1795	16.9907	48.8626	-48.0373
4.82661	45.0238	26.7274	19.388	45.8706	40.4234	4.60799	6.2223	5.47846	5.93286	12.3153	17.687	48.8497	-49.9835
4.86384	44.9123	23.4939	21.9054	43.5891	39.5625	4.70649	6.20877	5.43074	5.91	11.2402	17.5614	48.8469	-51.811
3.80144	51.0956	26.0972	22.7732	41.5695	35.1829	3.02072	3.98529	3.99527	4.87975	10.3116	17.0775	48.8545	-53.5916
3.73514	54.0862	27.9621	22.0087	42.2572	38.5467	2.82374	3.47107	3.85194	5.97967	11.4698	16.9694	48.8574	-55.5672
4.01342	57.2129	36.0559	24.3024	43.6541	39.5985	2.96656	3.30366	2.82662	5.63273	11.767	15.9078	48.8562	-57.4853
4.44327	52.309	39.421	25.836	45.9905	39.8423	3.07217	4.26006	3.03928	5.01472	10.9528	15.9641	48.8554	-59.0827
5.37445	64.2307	38.065	24.0599	44.7444	35.1168	4.95182	6.57991	5.75896	5.32816	9.244	16.9624	48.8699	-60.53
5.67164	66.3831	36.9649	21.7935	43.1993	35.0534	5.16456	6.25139	6.4473	5.50688	8.68508	15.9559	48.8783	-62.1104
5.26372	62.1821	41.3816	23.5222	38.0283	28.2837	3.97991	4.0123	6.29043	5.27026	8.50062	13.7312	48.8726	-64.0673
5.84177	60.1913	46.2837	23.747	33.5768	25.4917	3.23444	3.94258	4.53672	5.6633	7.66889	11.9028	48.8648	-65.743
5.38885	75.4733	42.7781	23.5633	34.1738	25.3955	3.07536	4.49905	5.71061	6.47432	8.35297	9.49304	48.8522	-67.881
6.36437	80.1928	41.5924	26.9835	38.6655	26.4124	3.46766	4.76664	6.78507	7.38612	9.40076	10.9916	48.8333	-69.9991
7.4927	75.336	41.6003	27.0472	36.937	26.2024	5.85104	7.03535	7.46977	5.9667	10.3975	10.9076	48.8227	-72.0841
10.5969	69.3992	45.5012	25.8729	32.8988	27.4442	6.26349	7.68516	8.09624	5.55015	9.85104	10.8779	48.8275	-73.7945
11.4091	74.659	50.5445	25.0545	27.8812	26.3046	5.9934	6.86126	9.0505	5.66853	8.65238	10.0693	48.8413	-75.8455
10.8568	69.9536	52.3888	24.2943	22.88	24.816	4.36348	6.91887	8.6259	5.13755	7.14803	9.82457	48.8402	-77.6385
12.1237	73.5065	60.0513	26.3519	20.2099	21.1557	4.55073	7.05074	8.74326	4.56619	6.85964	9.08972	48.8439	-79.3751
12.6714	79.5577	66.577	28.098	15.0355	23.155	4.57755	8.46149	11.8642	4.43315	6.89963	8.14316	48.8503	-81.1966
12.8478	88.203	64.2108	28.3808	14.888	19.8569	7.23616	9.46769	13.3833	4.63526	8.49991	8.46848	48.8477	-83.0419
11.9921	80.4905	58.5396	25.6755	12.9309	23.1557	8.37797	10.0664	13.3293	4.54892	9.03145	8.47033	48.8526	-85.0312
14.7235	81.7799	59.9675	25.5172	12.8869	24.7286	8.28014	10.6534	12.3635	3.50633	9.17367	8.01517	48.8511	-86.942
16.7348	93.2942	67.2163	27.2258	23.6883	23.9189	5.46082	8.54402	11.5071	4.19979	6.73456	7.54055	48.86	-88.9223
17.5964	83.6565	69.9604	26.3342	11.0673	16.9856	5.89278	9.65183	9.78438	4.22313	7.14526	6.60665	48.8691	-90.6167
19.577	85.7742	80.4709	28.8555	10.108	17.1993	6.56026	10.9519	10.5665	3.29133	7.43894	6.37649	48.8658	-92.376
19.2453	79.8656	85.6877	29.7297	10.1616	16.1084	6.48969	12.0234	11.814	3.91558	7.5835	7.07791	48.8601	-94.2859
20.3751	84.2085	81.878	30.0644	11.526	14.327	7.28231	14.1913	13.7598	4.43293	8.3216	6.70165	48.8475	-96.0184
45.9873	83.7895	75.4757	26.7405	11.217	12.0102	7.65834	15.7973	14.8491	4.53458	7.97665	7.10207	48.8279	-97.3871
48.0246	91.1013	88.8408	27.9341	10.6256	12.16	5.78769	16.151	13.0356	3.72789	6.81443	7.04927	48.8132	-99.1687
50.0184	93.5112	90.8027	27.4953	9.61213	12.5041	5.52355	16.4765	16.9923	3.22369	6.49067	7.02585	48.8109	-100.896
51.9655	93.1271	74.487	26.1773	9.91002	11.7686	5.7654	18.5809	20.977	3.5592	7.22884	6.27604	48.8127	-103.128
29.4469	84.1184	87.2532	28.0844	9.82489	12.0071	6.48629	24.3252	21.7569	4.0466	7.57917	6.21024	48.8089	-104.817
33.3494	78.0984	88.0418	27.0169	10.4458	11.3216	10.1777	30.2141	25.0233	4.87217	8.27232	6.21562	48.8276	-106.665
32.5342	93.2518	84.694	25.8893	8.90181	15.1246	11.8645	35.9132	24.656	4.789	7.03297	6.98749	48.8466	-108.336
59.2311	81.3774	87.1001	27.9816	8.96993	15.5838	12.2247	38.8695	25.9184	3.48968	6.83194	7.28418	48.8549	-110.016
40.6311	88	93.7881	26.1078	9.79442	12.4738	11.6696	42.6417	26.2418	4.42992	7.26741	6.42482	48.8542	-111.839
51.1618	92.2911	93.8424	27.7762	9.4522	9.34711	12.6224	48.5205	29.1031	5.34769	6.93485	6.64118	48.8471	-113.57
60.0088	104.782	102.675	26.3237	11.9747	10.388	13.1168	63.7399	34.7166	7.53915	9.79473	7.11139	48.8414	-115.494
55.7166	107.297	117.113	26.4449	13.589	9.74342	15.0385	69.7962	39.4463	9.48922	11.1529	7.72732	48.8386	-117.635
52.1781	104.313	117.928	26.0884	12.4298	8.33091	14.8532	67.8686	42.7447	9.30327	9.72974	6.80345	48.8379	-119.402
52.4593	104.951	110.848	28.0626	11.1319	7.96241	14.4407	74.4865	47.8848	8.4166	8.90851	6.78295	48.8401	-121.224
53.2534	103.603	106.974	27.5787	10.8316	9.17458	15.4057	78.7958	52.0778	6.64198	10.5412	6.18044	48.8432	-123.111
66.4566	99.6584	109.671	27.4445	13.0834	9.37287	16.2511	89.2703	47.7094	8.03325	12.6828	6.73052	48.8452	-125.146
82.5793	93.6396	114.665	28.1212	14.3055	8.60107	18.5814	103.173	51.5884	10.8861	13.4092	7.94157	48.8425	-126.768
82.5224	98.4885	99.788	24.0366	13.8969	9.42818	20.9819	107.928	59.1945	12.3992	12.8572	8.26938	48.839	-128.202
94.9463	97.4113	109.276	24.2908	15.0894	9.27513	23.048	115.8	66.2651	13.4792	14.2913	8.696	48.8333	-130.145
74.8838	86.2871	102.977	24.436	14.1535	8.42241	23.2372	101.312	63.5244	12.7362	13.9062	8.59821	48.8264	-132.008
97.8046	90.2706	126.047	26.003	12.9707	7.09233	22.6178	99.966	54.645	12.4325	11.9956	8.12706	48.8329	-133.238
98.6246	96.261	115.012	28.0232	12.9118	7.46142	30.6979	117.546	67.4089	14.9341	12.1683	7.53949	48.8553	-134.855
93.6315	96.014	119.66	28.8897	14.4149	8.19877	36.878	124.629	68.3926	13.3944	13.8098	7.57862	48.864	-136.983
99.0709	102.278	120.574	25.8613	14.0366	9.73828	42.0082	127.793	66.6294	13.7783	13.6828	7.57284	48.8574	-139.544
94.101	87.4872	112.193	27.5862	14.0263	10.1748	40.0337	119.973	67.8336	13.8825	14.7161	8.30946	48.847	-141.428
98.8659	90.7785	94.9039	24.4761	14.9414	9.26503	44.5214	119.73	69.5987	15.0024	15.9037	7.98682	48.8533	-143.306
89.5943	88.9133	95.8219	23.3911	15.8164	7.44372	50.8442	117.73	75.7605	15.7693	16.3224	8.39385	48.8603	-144.967
95.2542	93.9919	107.215	25.6363	15.2244	7.71669	53.8818	126.045	75.4219	14.2048	14.3579	8.39467	48.8609	-146.833
88.0282	93.4354	115.98	21.5044	13.7304	8.24111	51.5734	124.363	78.4474	13.6624	13.1902	8.61492	48.8597	-148.746
87.2428	79.8313	120.134	20.493	14.8695	10.4632	47.8018	136.975	81.4772	14.7428	15.0074	10.4024	48.8636	-150.691
103.577	90.0148	117.002	21.7945	19.19	11.114	61.4909	162.509	77.4644	16.3509	19.5973	11.6961	48.8607	-152.652
105.423	98.0238	108.964	23.4786	20.9935	10.8229	67.7807	131.715	71.556	16.9224	21.4422	11.5308	48.8472	-154.102
104.788	96.6728	125.487	23.1336	17.1991	10.6408	77.1558	173.564	79.8405	18.092	18.0575	11.839	48.8463	-155.975
105.528	90.0358	115.023	23.5708	17.4206	11.5172	84.6135	162.83	68.8263	16.076	18.0488	11.2657	48.8575	-157.651
104.062	78.0731	112.355	24.9386	19.818	11.1405	90.3252	155.01	89.1342	16.2459	21.1726	10.7539	48.863	-159.565
100.419	88.2341	119.063	21.9684	21.8238	10.1354	97.7651	152.512	88.4218	16.8695	22.5128	10.0563	48.8475	-160.944
101.648	75.3003	120.607	21.8942	20.3751	11.7126	98.3418	160.237	89.2026	16.9702	20.9644	10.7488	48.8421	-162.724
96.4747	76.5278	96.6087	21.8151	17.8471	11.4657	87.0589	164.333	94.7465	18.5011	19.2735	10.9661	48.8607	-164.669
78.0936	76.6389	105.169	19.8129	23.1182	10.8472	128.086	143.476	95.2402	22.3581	25.9286	12.072	48.8727	-166.705
77.5609	84.8371	101.043	22.9975	25.154	11.9186	90.5096	144.834	97.2045	23.8237	14.0479	11.8169	48.8657	-168.401
101.08	83.2625	99.7348	20.0841	12.3686	11.8926	114.99	146.107	97.5278	25.0534	14.0867	11.5429	48.8558	-169.981
85.1914	90.9339	98.3633	19.6738	22.0057	10.7918	95.0291	174.266	89.4031	25.5385	24.596	10.9297	48.8271	-171.801
84.2023	93.8769	96.9309	19.2587	21.8296	10.0651	98.0314	174.015	100.168	24.8377	24.6814	10.1962	48.8111	-173.425
69.7906	79.8509	105.12	21.4408	17.4713	8.49514	96.0496	165.211	106.485	23.6148	21.6412	8.90747	48.8135	-175.231
68.2157	78.6503	89.3704	20.7222	17.2186	7.90356	97.3634	161.104	102.218	25.8649	20.3432	9.63562	48.8085	-176.871
78.3597	68.1244	88.1581	19.3007	17.2626	8.24877	115.567	162.32	105.229	26.112	19.8974	9.66912	48.8091	-68.9324
83.1768	74.5799	79.5226	16.7577	17.2199	8.74277	135.49	155.348	96.2484	23.3048	18.6955	10.5515	48.821	75.1685
77.2014	73.7218	89.6112	17.2049	19.2787	9.62084	100.599	170.698	121.524	26.7514	22.104	10.3215	48.8405	177.715
75.0406	73.2569	93.0377	19.3746	19.6018	9.87141	136.556	175.651	121.342	27.8795	22.5789	11.6605	48.8497	175.793
67.0464	57.2233	81.4394	18.6025	14.6124	10.0566	138.9	167.605	115.569	25.6426	16.12	11.1459	48.8429	173.768
66.6134	62.0387	75.1153	17.7947	13.8605	10.1904	124.266	154.156	102.362	23.6056	15.0165	11.4587	48.8416	171.721
66.8915	60.8583	73.0192	15.7714	16.272	10.6395	103.99	160.346	113.636	24.6878	18.1381	12.4432	48.8436	170.09
56.1407	60.8019	75.8112	17.1565	18.7421	10.6092	104.646	137.214	114.845	27.333	20.4061	12.7545	48.8527	168.354
54.5778	60.6092	76.1774	16.3337	18.9031	9.72036	105.222	127.564	115.255	25.953	21.251	10.7393	48.8512	166.455
65.2063	69.6946	72.4071	16.1919	18.9839	8.83588	105.717	149.918	121.071	34.9345	21.7714	10.2287	48.8436	165.01
64.7268	63.8309	74.0083	14.4918	20.657	8.50226	106.13	176.253	122.18	28.1715	25.588	11.2859	48.8486	163.279
58.8117	62.3764	73.9108	14.9975	19.6264	7.48556	106.459	168.76	123.217	36.5027	24.1946	11.0293	48.8438	161.378
50.2086	67.7283	70.7228	12.2736	13.8818	6.18807	144.813	121.423	124.179	37.2722	16.0841	10.3172	48.8427	159.46
41.8838	64.4975	70.1645	11.7784	11.2043	6.81963	115.599	119.12	125.065	32.1303	13.4379	9.74115	48.8429	158.094
48.7263	67.2881	69.9032	10.6565	13.6137	7.84571	132.529	127.25	125.872	34.9785	15.135	11.4096	48.8315	156.592
46.3867	56.9178	64.6351	7.90856	13.1864	7.60984	143.649	149.158	119.972	32.6197	15.6471	11.209	48.8184	154.873
46.3886	66.9097	47.8114	11.1418	13.4223	7.83377	145.205	145.699	122.369	33.6239	17.1369	10.8802	48.8193	153.324
45.3405	53.4698	50.7447	7.37653	12.1402	7.27239	135.329	122.976	119.695	32.7749	16.9595	10.3679	48.8253	151.67
43.9488	63.2154	47.2381	9.32057	13.9091	13.0675	129.24	120.453	128.286	35.4337	19.1858	13.5377	48.831	149.685
41.2875	50.6264	47.6212	9.21857	13.9258	13.5716	137.937	134.904	128.236	42.2973	20.0134	14.2055	48.8293	147.607
37.1194	60.4347	43.7669	9.55079	13.2019	12.9572	138.701	156.759	128.983	40.3273	19.2379	14.0684	48.8172	145.617
37.6527	47.477	41.7032	8.74717	11.0472	6.69902	112.843	133.403	129.2	45.6942	16.1689	11.3703	48.8019	143.859
33.8022	59.9173	39.0062	7.42945	9.82086	7.05145	94.9485	128.196	144.533	48.1778	14.6395	11.1192	48.799	142.229
33.7998	51.8213	45.2082	7.9289	9.20836	6.80233	82.2453	108.893	128.553	47.3134	13.9831	10.4398	48.8168	140.699
31.664	48.6844	45.883	8.43334	9.86978	7.94344	78.2464	108.429	127.591	49.4459	15.4112	12.435	48.8395	139.199
28.5348	47.5997	34.7492	7.14416	10.9053	7.8051	79.7754	115.689	132.628	49.6469	17.2382	13.453	48.8505	137.55
29.8362	41.8048	26.7919	6.31299	9.9591	7.6525	66.5786	111.156	126.971	45.7197	15.4925	13.162	48.8531	135.912
25.8019	39.0081	33.3496	6.91854	9.38651	6.91914	71.4711	131.665	128.586	46.8348	15.5149	11.9799	48.8458	134.343
27.2036	45.139	31.9948	6.55535	11.4834	6.78921	90.9042	145.728	128.158	48.2554	18.9284	11.6882	48.8487	132.511
22.4293	42.319	32.3945	6.06631	11.9551	7.4983	81.1529	131.473	127.635	55.4015	18.4738	12.5971	48.8472	130.538
18.9328	37.2224	34.7016	5.74582	11.6288	7.89612	65.8145	138.75	127.018	48.3578	17.5916	14.4115	48.8457	128.8
19.7841	36.2283	33.6593	4.98502	9.02252	7.83963	56.2917	128.272	126.306	55.6201	29.9834	14.11	48.8427	126.888
20.7097	33.0827	20.4962	4.51058	9.57365	7.0743	63.6675	129.757	142.22	51.5331	30.9835	13.8708	48.8489	125.059
19.4934	30.2003	15.0669	3.71394	10.6276	7.15971	55.8074	139.934	140.165	50.3552	19.364	13.8754	48.8404	123.23
15.2276	25.32	17.7117	3.93685	10.4861	7.47494	56.1974	153.065	126.635	56.2244	33.0815	13.6724	48.8295	121.681
13.2676	23.6545	18.4267	4.12121	9.0356	8.51235	58.176	121.947	132.623	54.7646	34.1785	14.2317	48.822	119.853
12.8812	23.3984	17.7207	4.09532	7.71937	8.91325	55.5623	103.32	121.331	54.3845	35.3066	13.4929	48.8323	118.189
13.7943	21.9706	14.9101	3.73061	7.37214	7.0236	53.7414	116.327	107.636	58.7847	36.4652	11.0607	48.8495	116.221
13.4848	21.0524	11.9574	3.15378	9.73876	6.94182	54.3988	125.949	121.878	50.8427	26.5667	12.9925	48.849	114.59
12.518	19.8375	10.8182	3.03637	10.4885	14.9072	51.9831	103.664	115.27	51.0206	30.0223	15.4963	48.8583	112.784
10.5372	15.987	10.1685	3.70174	11.9075	10.1106	51.3036	106.361	119.28	51.1674	40.167	15.6661	48.8525	111.23
10.2716	11.8602	9.61647	4.05733	11.5004	11.1703	51.0785	85.4077	112.763	57.1069	42.4906	15.6796	48.8356	109.758
8.82863	11.5027	7.74346	3.42739	12.9909	11.6216	46.2471	92.8559	107.564	49.6045	51.375	15.7923	48.8154	108.096
7.45283	10.0872	6.89749	3.23511	12.5454	10.8296	42.3783	85.0277	97.3124	55.6742	49.2698	16.5559	48.8222	105.977
7.35157	9.44472	7.88982	3.64286	12.203	11.9552	42.2033	83.9842	108.622	51.4358	47.8307	19.0363	48.8443	104.181
7.86335	8.93918	8.11701	4.08314	11.9988	12.9686	43.5268	85.2903	106.647	57.6839	47.1249	17.5261	48.8476	102.589
8.51327	8.56015	7.59868	3.67199	13.323	14.5417	42.6026	88.809	92.0032	58.1652	50.4214	18.1815	48.839	100.858
7.83327	7.31968	6.83754	3.30537	13.5115	12.7402	42.5957	84.2564	93.0491	54.235	56.4078	18.7941	48.8196	99.0835
11.6116	12.4006	11.0333	3.24571	12.4673	12.8914	59.8262	128.428	96.697	50.815	51.9137	18.8256	48.7963	97.7061
12.3576	13.1272	10.7724	3.41709	14.3858	20.577	58.0451	123.074	104.936	45.1513	54.6061	21.3066	48.7888	96.0349
13.1519	12.1112	11.6914	4.036	13.6296	14.7285	53.3635	109.348	96.6187	47.1975	53.9202	21.9789	48.8041	94.0655
8.37739	7.38463	7.44734	4.17411	16.0474	15.7759	42.1151	71.923	92.6917	51.902	64.622	22.3796	48.8237	92.3038
7.56915	6.82634	6.60927	4.1221	17.4212	17.3248	43.6788	65.1686	83.6125	52.4537	56.7311	27.7595	48.8323	90.7462
6.36193	6.07071	4.08951	3.1948	17.346	21.9113	38.1048	79.2715	71.4859	48.0438	58.2016	29.3562	48.8275	89.0706
6.02647	5.21493	3.87703	3.4443	16.9786	27.0067	26.5988	83.673	78.4781	50.5991	59.675	27.8743	48.8033	87.1352
5.24322	4.69627	3.7038	3.93328	16.489	25.8191	25.0081	73.9646	77.4263	51.1031	61.1486	25.1323	48.7971	85.4214
6.43711	6.69934	5.0357	3.92939	17.4015	24.859	23.3685	57.9677	79.7467	51.0303	62.6196	27.0199	48.8111	83.5369
6.65895	6.73716	4.70929	3.74266	18.7347	27.2691	24.7983	56.8422	83.5471	44.7698	64.085	27.4455	48.8237	81.7469
5.02044	4.55722	2.10129	3.43347	18.3096	28.8018	22.0348	54.9733	70.3035	44.0963	73.6791	29.7254	48.8297	80.0374
3.74184	4.01473	1.80879	3.73232	16.4486	35.1926	19.8735	56.8993	71.9135	40.9408	68.0125	30.5238	48.8268	78.1777
4.14618	3.79502	2.17618	3.81459	16.7519	33.8602	14.2967	60.8124	59.1496	40.5293	67.1415	32.2817	48.826	76.4425
5.35164	4.54891	4.92916	4.01564	17.8107	29.9381	13.6195	58.4127	65.2014	42.3459	73.0366	34.6345	48.821	74.6775
5.2439	4.94185	5.00216	3.96173	17.3519	31.2592	13.7335	49.6924	57.6199	42.4078	74.8183	33.8148	48.8356	72.8033
5.34984	4.7777	4.58482	4.15562	19.5433	35.097	12.0441	46.5821	47.6483	43.0399	77.3808	34.446	48.8405	70.9342
4.34509	3.77181	2.12718	4.01665	19.8541	34.822	11.8188	54.1676	53.1335	41.6824	75.6697	37.3431	48.8403	69.2462
3.96742	4.09142	2.15246	4.07248	20.1005	35.2676	11.3885	55.1392	58.6251	39.3154	83.0005	38.6692	48.8311	67.3967
4.3037	4.84387	2.56179	4.17053	21.3281	36.098	10.9419	54.2823	63.02	46.7683	83.7325	44.9246	48.8184	65.4987
5.14885	6.52189	4.28601	4.81542	21.983	37.855	10.5905	49.7349	52.2136	40.9703	84.5663	39.4855	48.8209	63.6451
5.36902	6.01917	4.26055	5.27263	25.0127	38.8646	9.25442	36.8802	46.3763	38.5596	84.0713	40.2858	48.8221	61.8568
4.60168	4.55803	2.2246	5.28617	30.3786	37.5642	8.35547	39.2723	40.236	41.8424	80.5663	41.078	48.8393	59.8045
4.58375	4.13029	2.05477	5.25286	33.4514	36.1173	7.82118	36.1021	35.8234	38.2575	85.8991	45.432	48.8451	58.1705
4.12813	4.53227	2.29887	10.335	29.8411	38.1374	6.60421	40.124	38.5348	37.2514	84.7319	44.5878	48.8504	56.6994
5.01406	5.51507	4.52921	10.5798	29.0821	41.1425	7.68826	44.3478	43.2648	38.5481	84.8444	46.0493	48.8324	54.9137
5.52255	6.80157	4.9379	10.5633	34.1679	42.8993	7.6728	45.0663	36.4523	40.7436	86.7326	39.6071	48.8095	52.9457
5.45152	8.82688	4.86431	8.44013	34.1582	36.1683	6.64256	35.9801	30.4439	40.3407	84.0254	46.3371	48.806	50.9459
3.53728	9.41122	2.56575	9.48894	36.6255	39.6624	5.4122	33.2509	25.9291	39.6301	89.2839	45.5653	48.8203	49.1342
3.49663	10.2192	2.57143	9.79386	37.8229	42.5343	4.80087	33.4598	19.4568	37.6697	89.6674	46.2517	48.8327	47.4058
3.32486	12.2987	2.86174	10.23	38.8974	43.1042	4.16032	25.427	18.1019	36.698	85.073	44.9838	48.837	45.6928
4.45138	12.5576	5.1203	12.5811	36.8352	39.7461	6.30947	24.4132	19.9262	33.3064	77.6428	42.4945	48.8419	43.7002
4.67765	9.97247	5.06474	11.5808	35.9556	36.578	6.08351	23.8324	16.7438	31.0252	80.9072	43.8933	48.8486	41.4419
4.00377	9.70594	2.66438	11.771	38.2791	42.2902	4.05193	23.0666	11.9732	28.4354	82.3742	49.6791	48.8558	39.5264
3.00746	8.41961	2.53906	10.4769	43.7994	45.9304	3.17908	18.7585	11.5011	26.731	84.4388	49.5795	48.8305	37.7679
2.98624	9.21979	2.53283	10.0746	48.0793	48.5475	4.27691	16.8162	12.4528	24.1236	81.8567	49.8119	48.8141	35.9701
3.24332	10.7343	3.08182	10.6427	47.9771	50.1332	5.24293	18.4403	13.9504	23.6483	77.5865	50.2907	48.8088	34.0756
4.43647	10.4429	4.15373	11.213	49.363	46.443	4.82139	18.1704	13.7626	20.8165	78.6602	47.4385	48.8067	32.3561
4.36757	10.4767	4.13263	11.6268	55.7886	47.7323	4.63046	15.1711	11.7841	21.7445	78.2673	46.7735	48.8084	30.6276
2.521	10.5299	3.11903	11.2927	46.8392	48.2032	2.75135	12.476	9.10601	25.9016	74.9493	49.6497	48.8196	28.8121
2.38644	13.1681	3.00275	11.1971	48.5587	51.4962	2.58157	12.3542	8.31124	27.9595	82.8251	49.5358	48.8265	27.2228
2.39484	17.5312	3.01366	11.9639	61.885	50.7697	2.63575	10.615	7.86854	23.4458	84.5754	49.8018	48.8259	25.5571
3.87639	20.2532	5.49559	13.0159	54.1631	46.3136	5.09609	10.7578	8.46206	21.6352	76.5179	50.7714	48.8083	23.8794
3.85303	19.7109	5.54205	12.5016	50.284	43.8416	5.09808	11.4982	7.99872	19.4855	72.5066	52.496	48.7947	21.8278
3.51569	16.1756	4.97799	13.0807	54.9885	51.5915	3.55591	11.7079	7.32972	21.9372	71.5489	50.0806	48.7791	19.949
2.19337	15.0105	3.84968	11.88	55.6012	50.3079	2.34966	12.7773	6.30127	20.6988	73.2672	53.9626	48.7843	17.8618
1.99565	15.7501	3.84473	11.7382	62.6304	44.4099	2.56577	12.2581	6.24515	22.4987	70.6854	52.4522	48.7948	15.9926
2.47795	17.0586	4.27185	13.1379	59.1447	52.4593	3.0879	12.7647	7.3899	20.3423	75.7101	52.34	48.7971	14.1729
3.76811	18.3673	5.71005	14.2743	59.167	52.2731	4.47973	14.8478	8.49957	19.2777	68.3479	57.6406	48.78	12.3559
3.95687	18.5464	5.81266	14.7033	63.0825	51.3704	4.47581	14.7654	7.56421	18.416	70.7353	54.3495	48.7647	10.6258
2.62123	23.1175	4.29581	12.7713	63.5853	51.3316	2.86191	11.8522	6.40428	18.3061	71.8822	50.5978	48.7582	9.07862
2.45836	25.257	4.95856	14.61	67.3866	49.5697	2.56119	11.9204	7.11047	17.2855	71.625	46.5212	48.7593	7.57547
2.17287	20.8105	4.97865	15.8295	72.4948	51.7396	2.41294	11.1254	6.67882	12.7392	70.7529	45.6702	48.7451	5.89284
3.60385	17.4834	6.99121	18.0808	74.802	55.7082	4.35113	13.2557	5.81933	13.7753	56.3378	47.0485	48.7381	3.72303
3.61351	18.4899	6.92022	18.953	78.4658	57.4302	4.76747	11.9635	6.20234	15.2933	50.6107	45.1881	48.7276	1.72987
3.70063	19.9283	6.92762	17.6454	73.5806	56.2857	4.63428	11.5107	6.26939	15.449	47.9075	48.5173	48.7398	-0.0594764

## Sheet: P04
ra l	oi l	oe l	ico l	mf l	es l	ra l	oi l	oe l	ico l	mf l	es l	Kippung	Rotation
19.687	6.06587	3.47983	13.7465	65.0899	36.9066	3.27308	8.16792	4.6979	6.3489	45.4097	47.4657	48.8535	-0.705665
16.5985	5.4777	3.79298	13.9615	65.6165	39.1994	3.06673	7.9	3.20099	6.71458	47.4458	44.139	48.8618	-2.63953
3.44832	5.68818	3.60232	11.8061	63.6525	35.0442	3.13865	6.72083	3.76162	6.7892	36.8677	42.3163	48.8551	-4.59969
3.28854	6.04742	3.62921	11.1924	64.3572	42.5184	3.20251	8.27667	3.63118	5.94357	34.5168	37.4579	48.839	-6.48004
3.28792	6.92773	4.24513	12.5478	66.5379	40.4492	3.38068	8.28415	3.28369	6.5278	32.3558	40.0135	48.8238	-8.26056
4.59781	8.15773	4.13599	13.2147	66.642	40.5562	4.09627	7.63889	3.42983	7.73949	26.9989	37.337	48.8189	-10.3919
4.81819	9.24773	4.50117	14.0999	62.2221	44.4133	4.2587	7.42645	3.4276	7.68639	30.1234	40.1299	48.8127	-12.4444
4.73803	9.55943	4.21152	15.7201	65.7482	41.1356	4.08037	8.27205	3.61158	6.89691	33.5364	34.6196	48.8164	-14.1991
3.53038	9.03398	5.10653	16.2385	65.0523	49.7028	3.23068	7.47033	3.65549	8.10936	31.5286	37.1659	48.8096	-16.0525
3.66276	8.54065	4.94747	14.3892	63.7797	48.3068	3.1285	7.60122	3.58909	8.39221	26.7184	41.5175	48.8004	-18.0394
3.54033	8.3766	5.68813	13.6007	61.1736	46.1254	3.39121	8.18258	3.76521	8.45039	24.193	33.3259	48.7872	-21.1052
3.56974	9.11396	5.88303	13.4461	63.1136	44.5117	3.79201	7.88974	3.42612	7.34883	17.2502	32.1672	48.7747	-22.8273
4.94376	9.75766	5.9624	12.6032	66.4544	48.2334	4.21682	7.50996	3.50954	6.53584	19.2236	37.838	48.7649	-24.1341
5.06171	11.5331	5.85251	13.5649	66.3532	54.7218	3.8686	7.47054	3.95465	5.89744	19.758	35.6304	48.7626	-25.4272
4.8816	11.7346	6.22578	13.6448	68.4787	54.2381	3.36117	6.33796	3.60469	7.00343	19.4108	30.866	48.7676	-27.4411
4.69418	12.055	6.76543	15.4379	67.4062	47.633	3.53065	6.17027	3.77684	6.55867	16.846	28.7619	48.7706	-29.3366
4.39897	11.9428	7.374	17.1547	63.3308	54.8785	3.85928	6.03832	3.60711	5.26377	17.4853	24.5932	48.7549	-30.9749
4.36918	12.3869	8.23652	15.6306	58.7641	47.3974	3.86763	5.2831	3.39871	6.56326	17.4329	22.2385	48.7523	-32.8561
5.07244	13.8751	9.94327	16.4975	59.6579	48.4911	5.09955	6.39458	3.74733	6.07152	16.4382	22.5125	48.7659	-34.876
5.83283	21.2026	12.599	14.562	60.0288	52.7981	4.95749	7.38317	3.67847	4.32059	14.6239	22.7354	48.7729	-36.9089
5.85716	26.3609	13.8874	15.9033	56	49.1202	4.49369	8.40401	3.9721	5.25778	12.4739	25.6136	48.7842	-38.5158
5.30745	24.2881	12.2464	18.3132	55.3883	47.7168	3.82097	7.93712	3.6252	4.95552	14.2899	27.4856	48.797	-40.2532
4.61408	22.0557	10.2231	17.1204	60.177	45.7975	3.80688	7.0168	3.69945	4.3437	14.4468	27.9706	48.8177	-42.1155
4.34993	21.9807	9.7299	15.2256	58.3157	38.4903	3.87197	5.88514	3.32494	4.3301	12.1489	21.0299	48.828	-43.8928
4.88495	21.1183	10.8909	15.6983	59.4336	47.6546	4.21428	7.34255	3.55183	4.37213	12.8435	16.8255	48.8337	-45.5999
6.36746	24.7058	14.5849	16.871	50.3259	44.7697	4.83793	7.14946	3.64997	5.33406	12.491	23.5487	48.8304	-47.4353
6.82856	26.3951	16.0994	17.0815	50.2102	38.6216	5.15961	7.50544	3.56301	5.37556	12.1859	25.7108	48.8272	-49.5287
5.95709	28.0696	15.5803	16.8092	49.9549	44.3069	4.53123	5.42278	3.15875	4.65367	12.2646	22.6513	48.8156	-51.2164
5.60948	27.9658	12.0812	17.5112	51.9037	45.5838	5.17019	5.07942	3.75191	4.10342	12.1895	23.494	48.8043	-52.9982
6.90624	26.6107	14.317	18.3491	54.6348	47.8608	5.42895	4.74765	4.05205	4.09376	13.1372	19.7639	48.7864	-54.7658
8.22246	28.9896	16.6443	19.8055	54.6534	41.9192	5.60578	5.45197	4.8391	4.15409	12.7017	18.3595	48.7865	-56.5997
9.92711	28.2676	16.555	19.1214	47.9112	37.8796	5.77931	5.75473	4.83287	4.28008	12.8822	18.0829	48.7763	-58.65
9.95531	29.5332	19.2216	21.4121	51.4966	42.8019	5.82605	5.66125	5.92874	4.45655	11.0058	12.9722	48.7626	-60.6385
9.54198	30.0342	19.5247	20.9399	52.8338	39.8864	5.25911	5.26442	5.34479	3.8936	12.0748	7.76479	48.7477	-62.4658
7.89029	34.5104	17.8102	20.1812	51.5719	31.1366	4.87432	5.26062	4.73674	4.91061	12.6156	9.18842	48.7438	-64.151
8.97691	37.4965	20.4838	18.4366	49.3799	32.0084	5.45552	4.47025	5.91821	5.01112	13.1358	10.3328	48.7428	-65.765
10.6304	41.5225	20.4498	17.8208	46.0806	35.8756	6.14188	5.49778	6.31631	5.14657	12.5925	9.8888	48.7619	-67.7823
11.0469	39.7176	18.9095	18.7124	42.9325	34.1094	6.10901	5.62034	5.25863	4.62202	11.6963	9.38765	48.7655	-69.4573
12.4156	43.8249	19.9737	21.7843	37.424	36.0899	6.19166	5.49812	5.34231	5.03434	11.7396	7.48275	48.7625	-71.0022
13.2494	50.4603	23.4681	20.9034	35.0787	32.6749	6.10019	4.97651	8.81482	4.42661	10.8485	5.65015	48.7682	-72.8076
13.1118	52.5922	23.0974	17.8443	43.2588	31.7716	6.61961	5.37707	9.45009	3.85253	18.5067	5.66516	48.7812	-74.7805
14.0163	47.028	25.8429	19.7557	43.3086	32.1566	6.47459	5.67543	7.20306	4.90703	10.3888	6.50641	48.781	-76.7784
13.8236	36.6638	26.5117	21.4596	39.7407	30.4775	6.2759	5.88527	8.26462	5.69493	10.3204	6.86767	48.7705	-78.7838
16.0886	45.6597	28.1245	21.1762	29.3218	31.7248	7.46917	6.23839	7.39577	6.2561	9.48205	7.5938	48.7812	-80.5548
16.1765	49.8345	27.2812	19.3065	32.4806	36.9805	8.14026	7.95542	8.44658	5.28153	10.3331	7.2895	48.786	-82.5768
16.4553	50.4931	23.0133	20.464	31.5019	34.5721	7.95647	8.35664	6.77086	5.36069	9.69448	4.33752	48.7762	-84.3911
16.7959	48.5091	31.0083	22.7854	32.1023	30.1696	7.84808	7.5126	7.06747	5.21211	9.67373	4.36841	48.7863	-86.2865
19.7338	53.1848	32.1775	20.2447	29.9882	33.1291	7.84063	6.99843	7.45523	4.53815	10.4591	5.35333	48.7986	-88.1987
22.432	51.7419	26.4503	20.2379	28.9488	32.1412	7.75478	7.8656	8.36171	5.53648	10.1302	9.88775	48.8044	-90.0104
23.3492	51.1172	25.1044	21.2384	27.926	28.5414	7.58049	8.20206	7.56465	5.89482	9.49613	10.6093	48.7952	-91.7382
25.9584	47.2298	28.4318	18.3286	25.2805	23.0363	8.17446	7.77822	8.26367	5.59089	8.13879	9.09046	48.7963	-93.5588
26.6307	44.0139	28.1351	17.0954	21.0856	20.5211	8.83421	6.09052	8.07826	5.85467	7.44341	5.59983	48.8005	-95.55
27.2276	58.1231	27.6264	22.0391	18.0913	23.2402	10.0191	6.93786	8.30549	6.0122	7.25252	5.95649	48.8036	-96.9851
24.7615	59.154	30.6883	21.627	17.4795	22.4233	9.67349	8.04643	9.34322	5.26188	6.33209	5.4864	48.8011	-98.5856
26.5996	60.141	35.8535	17.67	16.2981	20.7205	11.0711	9.80167	11.8349	6.78291	7.24274	6.5068	48.8024	-100.441
29.176	55.2699	34.6202	22.7963	22.1813	14.6351	12.9062	11	12.4154	8.0577	8.09249	6.98813	48.805	-102.315
32.1512	56.3092	35.0358	19.8627	14.8568	16.1822	12.2093	12.1227	12.1273	8.29836	7.85939	6.80704	48.82	-103.805
34.0353	67.7281	40.495	20.7608	20.4314	13.9414	11.3584	11.7324	11.911	8.4976	6.63734	4.70483	48.8318	-105.459
33.3052	72.6173	35.7851	22.6852	19.5897	12.4862	10.4996	13.4559	13.2721	8.8937	7.1242	4.99226	48.8222	-107.225
30.62	69.6608	42.2275	19.5811	10.6419	12.1424	22.9615	14.7099	12.3154	8.03294	7.48296	4.95408	48.8006	-109.254
43.5861	58.8481	36.572	21.4698	9.98049	11.6413	23.9287	15.422	13.656	8.90245	7.2035	6.85412	48.7895	-111.232
44.5617	61.9706	34.0493	19.3317	9.71796	10.3987	13.5221	17.624	13.6913	9.8606	7.84336	7.11706	48.799	-113.107
42.0669	66.3329	34.7902	18.6554	8.56606	9.65659	13.9983	18.5092	16.9762	11.761	7.75024	6.01858	48.7986	-114.869
46.8302	66.8824	40.5761	21.275	9.86664	8.74697	15.3311	20.1401	19.2089	11.5995	7.93925	4.47296	48.7925	-116.97
36.1607	67.9796	37.3603	18.9542	9.81119	8.79202	18.5736	22.4599	24.7788	11.914	8.08003	5.09306	48.7944	-118.782
36.696	76.1122	37.5234	18.8065	9.28264	9.80571	21.7284	25.2695	24.7046	11.6795	7.86872	5.12311	48.8027	-120.715
40.3722	65.2816	37.6581	19.1199	9.66797	11.5064	25.0344	28.0348	24.9781	12.9154	8.50381	7.85095	48.8153	-122.433
43.181	68.5619	37.7644	17.9054	10.5268	11.0818	23.9128	33.8056	22.6376	14.0612	8.15455	7.75163	48.8222	-124.398
46.976	68.8513	44.0971	16.6222	9.70186	9.97192	24.2068	40.8062	22.5839	12.5188	7.52898	7.83155	48.8254	-126.22
49.706	69.0883	39.7568	16.1684	7.97105	8.06497	24.4004	36.0272	19.4681	10.8359	5.66555	5.15531	48.8313	-127.989
55.6315	57.5492	35.4968	16.713	7.47496	8.69332	29.8501	37.6996	19.1672	11.3102	5.94185	6.03348	48.8294	-129.483
57.9383	56.2721	37.9089	17.7777	6.73307	9.03032	34.6662	39.064	21.4114	13.3567	6.47996	5.20914	48.8165	-131.332
58.3392	65.8849	37.8759	16.3752	9.18385	8.83727	38.1474	36.9724	24.1476	14.2542	8.16757	6.75713	48.8025	-133.193
56.5668	80.6523	37.8158	17.9397	9.22951	9.8051	36.1648	42.4516	25.19	15.7097	8.09699	6.94381	48.7956	-134.968
52.2187	75.0052	33.0091	16.5442	9.04148	9.10335	37.0427	53.7013	26.2586	15.5155	7.5889	6.59251	48.7892	-136.647
55.2901	76.3534	40.0868	15.4203	8.65122	8.47678	32.8922	63.4334	25.8925	14.2946	7.14855	4.61519	48.7772	-138.575
57.1355	57.3605	37.4764	15.421	8.77904	7.07653	35.372	55.8412	25.433	12.9931	7.06874	4.95971	48.785	-140.577
51.2643	70.8842	39.9928	18.3755	9.23299	6.58598	34.6054	56.8034	28.1569	13.8728	6.97363	5.50553	48.7826	-142.375
64.6997	81.719	39.0461	19.0618	9.75567	6.85893	37.8948	58.6045	30.694	15.7898	8.56468	5.78297	48.7674	-144.324
54.5269	76.4018	39.5839	16.079	8.87427	6.61549	38.7443	51.5548	31.841	16.8043	8.47397	5.63526	48.7733	-146.131
54.6372	77.7316	36.0395	16.6519	7.77905	5.32142	40.429	67.1404	28.9489	16.5339	7.61397	5.33097	48.8069	-147.736
54.7012	72.02	39.752	14.8652	7.25395	4.82605	43.0958	63.7242	28.9267	13.5316	6.57834	5.40151	48.8236	-149.534
54.7193	65.8686	40.4692	14.1691	6.57786	5.0905	40.582	55.1642	27.3997	15.8794	5.97242	5.97762	48.8257	-151.385
65.0192	72.0266	37.3401	13.3198	7.40059	6.25963	44.8274	68.3171	25.6843	17.0345	7.09631	5.84149	48.8202	-153.144
63.2038	72.2223	33.1767	12.9579	8.21058	7.50874	46.7906	55.0422	32.9817	18.4243	8.17119	7.07493	48.8095	-155.055
64.3362	74.9634	30.2584	12.1874	7.99648	7.74084	52.6589	55.6399	33.6381	17.8415	8.0786	6.72849	48.8125	-157.042
66.9044	73.2199	29.9024	11.4136	8.26553	6.78753	52.3091	56.2033	35.8311	19.4579	8.6799	6.40873	48.8142	-158.688
54.1399	64.8473	37.2743	12.2006	7.89063	6.35383	54.5276	75.6225	34.7779	18.6753	8.26249	5.69352	48.8018	-160.512
53.8945	76.8907	36.812	12.3609	7.45209	5.86852	56.7195	73.3306	39.072	17.8346	7.86886	5.78238	48.7853	-162.392
53.6076	71.8249	33.535	12.4798	6.87364	7.31757	57.7137	69.2396	39.1994	21.2232	7.52839	6.47622	48.7739	-164.043
63.996	61.5117	34.8303	11.1306	8.7372	7.5892	53.5831	58.1075	35.8863	23.6894	8.20794	7.21676	48.7762	-165.652
61.5014	61.149	31.6161	11.4505	8.84986	7.33931	55.3827	58.4949	35.4758	20.5972	8.51754	7.05816	48.7816	-167.265
51.4949	69.2499	34.1208	10.3627	8.06332	6.26272	56.2704	58.8463	37.167	21.2179	7.71048	6.16304	48.78	-169.224
54.9256	68.8019	31.1478	11.4202	7.99869	5.68306	56.8503	72.0449	40.1375	19.4344	7.40086	6.40123	48.7901	-170.916
57.5454	59.8365	30.6067	11.3019	7.31778	6.28562	59.8966	74.8195	40.6352	22.4143	7.85355	6.14154	48.7966	-172.554
59.0927	58.5136	33.6425	12.4647	8.9922	7.94316	49.644	59.6841	36.3792	24.1345	10.4275	7.93973	48.7901	-174.242
50.5142	57.574	33.491	12.8616	9.2481	8.52776	49.9528	59.891	38.4947	23.1362	10.568	9.52008	48.7793	-175.784
61.7562	56.6062	34.5273	11.6057	8.53746	8.45925	50.2299	73.8357	33.7685	20.1008	9.68672	9.44897	48.7783	-158.53
55.6764	60.6642	28.4579	10.1326	6.53777	5.35577	58.8223	60.6311	39.3356	19.8645	7.64782	6.73919	48.7794	-52.0684
49.9455	56.8352	27.6804	9.69884	5.80116	4.57935	59.5546	69.4545	42.5488	20.5598	6.62098	6.70501	48.7881	91.7754
44.0589	53.136	22.9994	9.45882	6.36574	5.06486	50.8675	67.3994	43.0281	27.3228	7.30612	6.55037	48.7889	149.265
38.6295	52.4806	22.0718	9.30332	6.47556	7.66484	60.5797	47.7169	43.5084	26.4631	7.08386	8.34378	48.7935	174.521
42.3651	41.9781	23.3917	11.535	6.55706	7.74245	59.2735	48.9886	47.342	26.0568	6.95759	8.81043	48.7957	172.582
44.2009	50.9467	23.1526	11.7045	6.01302	7.51583	52.6867	50.3291	44.4015	21.1382	6.92531	8.99383	48.8022	171.036
51.5435	49.1613	22.0263	10.8504	7.74922	5.96081	49.0043	62.832	50.0401	24.9168	9.59763	8.25141	48.8074	169.571
49.7568	60.8987	23.955	8.96275	7.44031	5.77324	60.9403	60.6149	49.4338	24.4992	9.57231	8.16823	48.8137	168.176
41.9637	52.668	23.9696	10.5421	7.16499	5.38686	58.6361	55.2887	41.8228	23.2567	8.49867	7.64049	48.8195	166.186
41.7108	47.3501	20.6427	10.7992	7.45428	5.13016	51.1872	46.1091	45.8969	27.696	8.34337	9.65509	48.8126	164.356
36.285	39.8335	16.4467	8.91284	6.93261	5.36457	50.215	47.0374	42.9602	28.0906	7.8493	10.2234	48.8148	162.63
46.1411	41.4707	18.5331	8.14411	5.793	5.01134	54.1509	49.9868	43.0982	25.8078	7.22398	9.85631	48.8252	160.891
48.9577	44.3183	18.8129	7.94847	5.65045	4.98565	57.8723	57.7163	39.3293	25.5403	7.61667	7.39782	48.8266	159.077
42.3874	45.5283	16.8596	7.55259	5.61469	4.37775	57.092	59.5349	46.9684	25.8608	8.11609	8.08711	48.8267	157.229
32.6923	42.5543	20.4035	6.4865	5.67813	5.14872	58.7621	62.9093	42.3095	24.6659	8.12761	9.49908	48.8304	155.461
25.7869	40.4124	13.3737	5.00429	5.61917	6.38877	53.313	49.4571	42.2297	29.9239	7.45793	10.0147	48.8235	153.819
24.5448	31.7647	16.2878	5.75179	6.33393	5.89914	52.7253	49.0327	41.3141	25.7962	8.78988	10.1268	48.811	152.323
24.2141	30.4225	14.7927	5.87626	6.31543	3.8628	48.1478	48.0336	47.578	30.5836	8.69632	8.94126	48.812	150.392
26.6568	34.203	19.4876	6.2463	5.69835	3.70853	44.6852	43.7452	46.3757	30.8959	8.53193	8.1827	48.8226	148.696
26.2322	33.3312	19.1804	5.68038	5.78683	3.95173	44.9402	39.6575	49.9775	26.0568	7.96403	11.0277	48.8061	146.875
25.8867	29.161	18.5013	6.08055	5.49161	4.03623	50.0574	44.3103	47.7136	29.8467	8.13999	11.4702	48.7921	145.033
28.2581	27.1524	17.6315	5.52909	6.20114	4.512	47.15	48.805	54.4999	28.9436	8.34131	12.2584	48.7748	143.182
27.796	24.2189	15.5173	4.97274	6.11167	4.42913	43.8227	46.0445	47.645	30.8428	7.80761	15.2643	48.7648	141.546
25.6795	19.4169	15.2964	4.3472	4.6885	3.63921	42.5959	47.6491	54.4652	31.5703	6.99862	15.8864	48.7749	139.822
22.9907	18.6873	13.5005	4.26275	4.86751	3.54084	40.0261	46.7523	55.036	32.5743	7.76526	16.7878	48.7757	138.287
21.7762	24.3438	13.8799	4.60104	5.31119	3.59254	50.6109	53.0062	49.5734	32.5564	9.14101	16.4873	48.7627	136.546
22.1644	25.2967	13.7222	4.45983	5.62298	4.62303	48.7526	54.3744	54.9635	34.2376	9.21672	19.0134	48.7638	135.205
23.0129	23.1965	12.8034	4.05382	6.55148	4.84086	41.909	46.1985	46.9026	35.018	9.84343	19.1078	48.7804	133.448
20.9602	15.9251	12.7788	4.62519	5.8727	3.90949	37.6431	49.7856	53.0172	35.604	9.43804	19.4316	48.7938	131.614
17.6118	13.8905	11.4945	4.02369	5.03191	3.71481	37.6795	46.0926	46.3744	34.9123	9.03833	18.6828	48.7967	129.852
15.1553	13.7151	11.319	3.76337	4.93026	3.58746	33.4316	41.6068	46.0606	36.9103	16.7741	16.9091	48.8048	128.315
17.5427	11.24	10.4476	3.43619	5.12805	3.65178	36.2174	40.1154	45.7138	33.7061	9.61521	22.879	48.8124	126.362
15.9062	12.1585	10.3725	3.35446	5.47223	3.76927	33.542	44.2502	50.6845	33.8143	11.0176	26.7319	48.817	124.464
14.187	11.9151	7.90225	3.15194	7.16229	5.42374	32.8497	46.6944	45.164	38.4386	11.6601	29.159	48.8109	122.63
13.9723	9.51186	9.37674	3.65184	7.37412	5.60778	33.8995	40.4263	46.5541	31.3591	14.1332	27.2909	48.7953	121.201
12.5149	9.14961	9.50656	3.8279	6.52242	4.23933	35.5025	44.9621	44.1466	31.9349	15.3829	29.4543	48.7956	119.484
12.5796	8.88611	11.6892	4.02356	5.71115	4.00966	38.7499	42.6056	49.7403	34.0768	15.9165	30.9583	48.8069	117.629
10.4661	9.28765	11.2095	3.77027	5.29837	3.95492	33.5874	35.882	49.3213	34.0988	17.3591	30.7221	48.8141	115.72
10.7548	8.41714	7.76785	3.85293	4.87234	3.55067	32.8547	37.1016	40.1756	35.7134	18.5269	33.0559	48.8125	114.017
10.3386	8.3376	6.9214	3.18355	6.4138	4.70406	29.7602	35.485	37.5868	36.6061	20.9845	33.6506	48.8025	112.152
10.062	7.52072	7.40875	3.21416	7.38562	5.17981	29.881	31.6341	37.9064	35.0739	24.2154	30.2635	48.8035	110.443
9.39513	6.53162	6.6445	2.90028	7.30297	5.27383	27.5589	34.155	37.876	36.4149	25.2388	28.012	48.7998	108.718
7.87752	5.88562	7.0671	2.8881	5.45651	3.76716	23.6826	42.5509	42.6779	34.5854	20.8848	33.095	48.8087	107.036
7.33678	5.01433	7.03372	3.07128	6.27353	3.49529	21.39	42.0235	41.5689	33.115	27.6687	31.8597	48.8202	105.323
6.78289	5.74501	7.77496	3.50856	8.37106	4.1576	23.6624	41.991	38.6906	32.3776	29.2698	29.9472	48.8208	103.671
7.93973	7.22133	6.45235	3.28703	8.4482	4.48291	25.0359	33.0753	32.911	31.9505	30.3037	29.0071	48.7931	102.209
7.66436	7.09819	6.04178	3.11719	8.7015	4.38773	24.2051	32.9518	36.7536	29.5925	31.351	29.75	48.7804	100.67
7.34244	5.49214	5.68227	2.64899	7.68966	4.14143	22.066	35.3856	35.9304	37.5075	36.0771	33.0008	48.782	99.0644
6.78698	4.96467	6.37199	2.77509	7.16081	3.48786	20.7685	32.9299	29.8833	33.1482	40.4695	27.2053	48.7995	97.3555
6.56216	5.25052	7.21502	3.24359	7.35134	3.41023	17.9427	30.3529	28.3411	35.2994	41.6814	34.5076	48.8125	95.5026
7.0088	4.9436	8.26054	3.17518	7.17607	4.20788	15.9393	27.8736	33.3229	30.0789	37.3565	30.2171	48.8071	93.3634
7.04944	4.94804	8.58101	3.01483	7.71912	5.17482	15.5274	26.9739	25.5063	31.6879	40.1729	31.2691	48.808	91.5121
6.57587	4.88464	7.39998	3.2898	8.6249	4.95261	14.0632	27.9767	27.2583	32.9024	44.5164	35.8613	48.814	89.829
5.58782	4.15176	5.03164	2.753	8.82962	3.68953	13.4993	26.0186	27.3708	32.2366	43.2383	34.963	48.812	88.3211
5.99369	3.50316	4.13748	3.16972	8.62864	3.60386	12.0271	22.8503	28.8572	28.695	41.8946	36.8182	48.8029	86.6208
5.65224	3.54397	3.88643	3.12545	9.59127	3.57871	13.0341	23.2174	29.7349	30.1085	41.1257	38.5904	48.7982	85.0297
5.60943	4.63238	3.89808	3.65131	9.85488	4.0298	13.4795	23.5898	29.4861	32.8485	42.2181	39.6242	48.7889	83.2661
5.51563	4.80385	3.37867	3.65317	9.03907	4.87133	11.5589	21.8781	25.6769	32.9984	48.2439	37.3708	48.7813	81.2135
5.59143	4.89147	3.44282	3.79083	8.96879	5.13036	10.8547	23.1345	24.7171	34.6916	51.6015	36.918	48.7721	79.4567
5.43752	3.64333	3.30927	3.13441	9.10943	4.29351	10.5253	23.816	27.5436	32.2273	48.3834	39.6521	48.7815	77.7146
5.21872	3.19502	3.20743	3.00527	10.4498	4.25339	8.95137	19.9305	27.7454	28.2724	43.6156	42.7395	48.785	76.2216
5.1903	3.23655	3.09297	2.71417	10.1731	5.22356	8.87763	20.0229	21.8916	29.4139	44.3551	43.8198	48.7832	74.6068
5.58161	4.7375	2.87588	2.88615	10.5673	7.03859	7.54088	17.5401	14.4223	28.0175	47.1618	39.1971	48.7876	72.4976
5.7693	4.59202	3.21462	3.24613	10.6427	7.79442	6.42548	16.6401	14.7935	33.0986	48.5368	43.0702	48.7885	70.1614
5.3855	3.40877	3.00361	3.90563	10.8421	8.74516	5.79298	17.4745	15.0794	32.9161	52.8366	44.7995	48.7884	68.5391
5.90869	2.60164	2.49981	3.92063	11.9776	10.2425	5.85602	18.2033	15.8539	32.673	57.6105	44.796	48.7927	67.1077
6.38262	2.65107	2.49634	3.41451	12.4612	12.0968	5.63133	16.9118	14.9121	27.0528	52.6644	50.83	48.8061	65.7133
5.94383	2.61344	2.94208	3.94792	12.2255	12.6531	4.63104	15.5715	11.9594	30.2305	52.1315	46.5071	48.8038	64.0558
4.84287	4.59184	3.86763	3.88299	11.5525	12.0104	4.98366	14.4137	9.54889	25.322	57.4365	45.6751	48.7959	61.6111
4.68352	4.96077	4.18795	4.01932	13.0493	11.5305	5.49759	20.586	14.0158	24.1596	59.4629	46.601	48.7943	59.8214
4.33367	4.97504	4.47574	3.63116	14.2982	12.1343	5.35039	22.4327	14.0643	24.8765	55.6688	46.8013	48.8132	58.079
3.65963	5.08951	4.02008	3.90584	16.5215	16.5163	5.16541	20.1007	15.5216	24.315	63.4355	47.167	48.8202	56.4271
3.62994	5.42648	4.07907	3.98954	15.2716	17.5308	4.57392	17.1675	13.9413	21.2449	59.1308	57.534	48.8209	54.1247
4.40099	5.92636	3.96047	3.69879	14.834	15.1757	4.80313	15.7865	11.3383	21.9712	56.3242	54.6342	48.8069	52.423
4.6197	6.0406	4.60257	4.02037	15.9026	13.3401	5.26301	15.5514	10.2803	20.3844	56.3147	55.0864	48.7855	50.9401
4.4313	6.53233	5.03275	4.29258	16.3918	14.1066	4.56175	15.4756	8.32769	17.9629	51.5135	55.2648	48.7923	49.3757
3.57922	6.13216	4.44783	3.89378	19.8321	13.5565	3.16399	13.1579	6.8406	17.3513	57.8574	56.5091	48.8085	47.4645
3.65482	5.74014	4.27245	4.22249	24.7158	13.1254	3.72126	12.4103	6.50596	16.7296	55.8051	53.578	48.8236	45.4918
3.59139	5.37703	4.15899	4.93883	24.284	17.9404	3.61924	13.5645	7.02184	17.509	58.4371	53.5653	48.8282	43.5734
4.70096	5.82256	4.37584	4.91759	23.1638	21.1421	3.89346	14.2095	7.38728	16.0495	59.8456	50.5763	48.8286	41.6893
4.99478	6.50569	5.04577	4.40199	26.3779	23.1224	3.80253	12.6632	6.78375	15.0785	59.9372	52.3275	48.8146	40.0731
4.38094	6.39824	4.43506	3.94081	27.9863	25.7694	3.60783	11.5793	6.73391	17.4912	54.0535	52.5399	48.8103	38.0217
3.00925	5.00914	3.35735	3.55109	31.3486	21.2485	3.04329	11.1917	6.38856	17.345	52.2042	48.8511	48.8189	35.8109
3.11145	4.59023	3.24306	3.4852	30.8	22.224	2.83272	12.0086	6.4922	16.2618	59.6419	47.461	48.8156	33.8306
3.37328	6.08326	3.74124	4.42841	34.0284	23.2546	2.76646	11.6441	5.42981	15.7685	54.4168	49.9513	48.8123	32.0493
3.65056	7.23953	4.02975	5.3239	32.8408	26.828	3.30496	12.2433	5.92018	14.9761	57.4919	50.6439	48.8163	30.5136
4.08878	7.26404	4.66807	5.86535	38.438	28.6656	3.31326	11.1558	6.56359	14.0716	59.8734	51.9205	48.8056	28.9804
3.8002	7.41218	4.38729	5.35963	34.1494	31.1365	3.13019	11.5987	6.52529	12.5817	56.5339	57.7177	48.782	27.3217
3.22701	6.8196	4.3447	5.30491	41.6629	32.9939	2.75659	10.9214	5.18664	13.4513	57.1589	56.0852	48.7752	25.5391
3.27596	6.67999	4.2861	5.10136	37.2023	32.5287	5.15965	11.0335	4.893	15.2761	52.4002	52.0668	48.7856	23.5649
3.39592	6.31445	3.81713	6.49948	40.223	35.8711	5.32731	11.1615	5.16773	16.4196	53.5822	58.4564	48.8073	21.7032
3.88506	6.52585	4.54343	6.30389	45.7017	38.9597	5.27672	10.8618	6.37325	16.6004	52.3527	51.2593	48.8321	19.8201
4.07512	8.20997	4.46273	7.20763	45.2366	38.5874	3.79405	11.2581	6.23937	14.9047	55.3942	47.0806	48.8391	18.1011
4.33738	8.26888	3.9214	7.49189	46.9433	39.0839	3.78349	11.6448	6.36834	13.5718	55.6853	45.1169	48.8371	16.5282
3.97884	7.18889	3.14029	8.07759	49.0588	40.5311	2.96765	10.7931	5.71482	13.6621	51.7124	42.2139	48.827	15.1556
4.01757	6.98253	4.03679	7.80102	48.8475	35.7394	2.9972	10.5231	5.60505	14.3473	43.6363	51.5046	48.8253	13.1011
4.02335	7.14554	4.14234	9.74681	59.6744	35.6553	3.27484	9.68337	4.86455	10.5697	40.6223	51.4353	48.8337	10.7826
4.42883	8.14639	3.9803	9.41842	60.5919	41.6939	3.2061	10.5256	5.5515	10.8264	40.6982	47.0123	48.8286	9.5351
4.54002	9.0054	3.74461	10.2043	57.1723	42.1722	3.61875	10.5554	6.16355	9.47986	39.6821	49.3607	48.8239	8.13979
4.7257	9.19695	4.22993	10.7049	66.1188	46.137	3.48778	11.6373	5.9586	9.31793	36.6981	37.8783	48.8229	6.29296
3.82778	7.54231	4.63788	10.9695	66.6298	45.7761	3.16767	10.6435	4.57773	9.3274	36.5481	43.7183	48.8277	4.40984
5.06435	7.77296	4.67472	12.5759	69.7827	52.0501	3.02127	9.80501	5.19434	11.5372	38.1348	37.5351	48.8292	2.32233
5.10864	8.64735	4.72011	10.1705	73.384	54.5986	15.7382	8.78723	5.62767	14.0124	28.5787	40.7014	48.8063	0.345229

## Sheet: P05
ra l	oi l	oe l	ico l	mf l	es l	ra l	oi l	oe l	ico l	mf l	es l	Kippung	Rotation
38.9634	30.0257	9.63065	35.6495	52.581	41.8531	4.09332	76.6104	8.61124	5.57092	28.4036	27.7526	48.8011	0.430465
5.48491	28.5405	8.75436	31.2748	57.3583	46.8375	6.23356	17.8647	7.02148	6.02735	28.7892	24.423	48.8202	-1.16306
5.73386	27.3686	8.6624	31.6356	59.3269	42.979	6.57131	16.8875	7.63273	5.70802	28.7862	26.677	48.8316	-2.98076
4.67441	27.7487	8.28419	31.2241	54.0731	46.9807	5.32512	14.7826	7.29923	4.89241	28.4032	24.1413	48.8299	-5.08761
3.55651	28.3903	7.34393	31.6545	52.2477	46.1469	3.37347	12.7751	7.12141	4.72536	25.4741	25.7922	48.8289	-6.84611
3.51278	28.1375	7.60711	32.916	57.1019	44.6338	3.41797	12.1405	6.11222	4.26839	21.8179	19.4252	48.822	-8.59664
3.53264	31.7918	8.97501	36.6098	59.0929	37.8428	3.91986	10.9903	6.49286	3.96271	19.6208	19.2096	48.8054	-10.5486
6.38518	35.9671	9.84554	36.7243	59.2623	48.4805	7.44263	13.2	6.56426	4.6798	23.3767	18.4306	48.7946	-11.9975
6.40289	31.6785	11.7945	35.9949	59.8358	42.7869	7.24908	12.8487	6.35831	4.70668	22.1544	15.939	48.7873	-13.7477
4.98588	28.2981	10.9142	36.9299	66.7052	42.1415	4.62459	12.4478	5.32582	4.77081	24.5786	16.3017	48.7862	-15.5485
3.66751	32.6381	11.1052	39.1061	65.2126	45.0542	2.78809	10.8255	6.55234	5.27242	21.7152	15.1463	48.795	-18.0126
3.3951	33.0177	11.3734	38.219	65.5859	44.5986	3.13299	8.98967	6.89208	6.42381	16.9953	14.4584	48.787	-19.8168
4.10395	34.8045	13.7057	37.8357	59.328	37.1008	4.6552	9.17038	6.9376	8.9524	13.3288	12.767	48.7768	-21.8489
5.41429	36.2646	12.8905	31.7965	50.8016	35.8523	6.5741	11.3274	6.1658	9.43119	12.243	13.2279	48.7828	-23.7271
5.56023	37.6892	11.443	29.7706	52.9888	39.7333	6.68626	11.8732	7.4032	8.87386	12.7677	13.8068	48.7994	-25.6149
4.68456	44.186	13.2145	30.0839	54.017	42.084	3.87945	8.03356	7.22383	9.86216	15.8801	13.2354	48.8013	-27.5612
4.63646	42.3007	18.6236	31.1291	55.7358	39.6647	3.6197	8.20671	7.40937	9.64372	16.5318	13.2731	48.7961	-29.5994
4.66866	41.5383	19.1596	36.3548	58.5884	37.7868	4.07721	7.42684	7.53309	6.35732	16.0173	13.3982	48.7797	-31.4099
5.72311	47.8773	21.7649	36.4587	58.7352	34.8979	6.26591	10.9602	7.14305	6.99191	11.893	14.1577	48.7742	-33.1923
7.18591	54.2175	21.0458	36.5401	56.4088	35.8861	6.72193	11.6985	7.09879	10.5365	11.3297	14.0891	48.7765	-35.0204
6.9699	56.6675	19.9225	36.3965	52.73	34.4493	6.33227	11.0253	7.10022	11.6995	12.7648	13.9917	48.7796	-37.0586
6.33338	63.7437	24.276	36.771	46.5123	33.7231	4.27227	5.55632	8.03882	11.8258	11.116	12.7302	48.7865	-39.3982
8.21945	68.8996	31.4448	37.0024	49.5061	39.9871	4.32447	5.83532	9.1251	9.12378	10.9078	11.2292	48.7871	-43.555
9.87715	65.2041	33.1346	31.5516	53.2381	35.4482	4.26153	6.24346	8.93524	6.67123	10.612	10.9246	48.7883	-45.1651
12.315	84.504	36.6921	34.1468	51.2864	35.5101	7.05151	9.61383	7.78559	5.1964	10.408	11.8479	48.8079	-44.3817
12.1329	85.26	38.7729	32.3803	48.2988	33.2555	7.28458	9.32759	6.90599	5.93908	10.3143	12.4143	48.8166	-46.0481
9.86851	100.398	36.6797	30.3952	48.6332	28.7418	6.36598	7.64534	7.64111	5.71286	8.72112	10.8175	48.8222	-47.6327
10.2414	113.512	46.8097	33.6267	47.5303	28.2725	4.79442	4.38759	7.07549	4.84412	8.6879	9.5768	48.8146	-49.5724
11.2758	103.482	46.6866	36.8084	57.3982	28.6426	4.56176	3.62706	7.63636	4.84287	10.8575	9.74274	48.8182	-51.2052
12.6003	115.633	44.8298	39.5791	45.9519	32.3427	5.35088	4.77728	7.84676	5.47934	11.5808	12.1456	48.8247	-53.2837
12.3555	107.739	36.8305	36.1774	49.6632	31.9171	7.20092	9.80036	8.12116	8.32101	10.4449	12.9989	48.8343	-55.2472
14.1262	97.568	39.6639	36.0486	40.1319	29.0571	7.5638	9.86041	7.29686	8.07659	8.97239	11.6918	48.8257	-56.8781
13.8882	106.453	45.2143	35.9066	45.0678	28.7566	5.6692	5.40291	9.734	6.27601	8.99792	10.4996	48.8096	-58.6908
13.7287	125.757	51.6733	35.7521	48.8238	24.1308	6.29223	4.42595	9.99993	4.99629	9.91428	9.51185	48.7937	-60.9043
15.2052	133.704	50.4062	35.5855	48.9715	20.4242	6.35178	4.28608	9.44061	3.89283	9.62154	8.86916	48.7919	-62.6769
15.3169	101.367	50.0773	35.4074	43.5987	23.8375	7.73239	7.39721	9.11046	3.95558	7.91003	8.99986	48.7946	-64.3905
13.7577	97.2669	53.4487	39.0211	43.4576	23.1765	8.02954	9.31914	8.69499	3.96265	8.25912	8.42426	48.7896	-66.2311
13.8537	120.847	60.6241	38.1456	44.3147	28.2635	7.99337	9.26617	9.40788	3.23707	9.21711	7.26623	48.8026	-68.1929
14.5175	125.808	58.8639	29.3514	38.6408	20.3075	5.74175	5.64358	10.8952	2.39875	7.05611	6.42362	48.808	-69.9953
15.939	109.402	50.4127	37.6845	35.8738	21.9955	5.83629	7.26587	10.9833	2.16901	9.66674	6.62609	48.8172	-71.6936
17.0205	122.66	52.6128	34.3625	34.8735	20.2742	6.71014	7.71893	10.9994	2.29818	9.5927	6.45178	48.8343	-73.2761
19.2517	128.552	57.7951	34.1259	33.8809	19.0936	8.8885	11.5299	10.5545	3.12738	9.57307	6.57267	48.8564	-75.2401
19.8379	106.48	61.1762	33.8812	36.861	16.1972	10.8289	13.0809	10.7545	3.10863	8.44814	6.58695	48.867	-77.3137
22.1378	104.817	82.6058	37.1827	31.8695	13.5216	10.7477	12.0243	10.1254	2.462	7.22249	6.77684	48.8724	-79.464
20.0085	110.66	84.1666	38.0215	35.8332	18.2336	9.5343	15.4177	9.40207	2.23239	7.07207	5.96247	48.8709	-81.4855
20.0516	96.1471	81.4449	31.8338	29.7979	10.1278	9.22004	14.8545	10.712	2.57282	5.92986	5.40664	48.8724	-83.2521
20.2449	112.98	67.6848	32.829	22.362	10.7692	9.65832	16.1379	10.3758	2.47985	6.41975	5.62717	48.8715	-84.8637
22.1273	117.636	76.7138	29.8001	22.9325	11.4349	12.0191	15.7754	9.68848	2.86137	6.65638	6.01149	48.8549	-86.9993
23.1467	122.728	77.8619	33.9063	25.2476	10.2887	12.098	16.5701	8.8016	3.5447	6.87225	5.57284	48.8549	-88.6004
22.2771	123.563	90.8597	34.1696	25.2112	8.88329	12.6057	23.227	12.5415	3.43552	6.48227	5.5027	48.8553	-90.2966
26.01	129.367	79.1801	32.1874	19.255	8.03753	12.1311	24.0581	11.6957	2.89078	7.00246	6.1824	48.8545	-92.1364
29.4312	134.312	81.2076	31.4463	17.2752	8.0751	27.5402	32.4808	12.3243	3.04546	7.13432	6.35085	48.8431	-94.0743
31.7522	139.138	89.7048	31.8241	16.833	9.0405	31.3826	37.3827	11.5241	3.50479	7.08786	6.38707	48.8419	-96.0286
30.55	156.629	102.219	30.7601	23.0009	8.2291	34.7302	51.2902	11.5728	3.35657	6.31946	6.81649	48.823	-97.6871
31.384	150.939	112.11	30.446	12.3048	7.07666	31.4185	53.9472	12.5065	2.7496	6.88704	6.81079	48.8219	-99.3091
30.9862	157.307	107.396	25.7847	11.4469	6.8274	26.7186	53.9134	12.7308	2.5449	5.88242	6.34147	48.8431	-101.092
31.1163	139.018	101.233	26.4754	10.4709	7.15447	19.9203	46.8322	10.5879	2.58926	4.82273	6.11515	48.8454	-103.006
38.6376	154.896	95.9341	25.7156	10.1141	7.56564	26.0345	106.818	12.9357	3.18714	5.57142	7.6865	48.8299	-104.793
38.2448	175.279	95.0496	27.1878	9.60179	7.94744	32.0192	111.771	15.5087	3.40402	6.39513	7.72164	48.831	-106.489
68.3901	200.485	101.887	25.5658	8.51974	8.46164	34.0091	60.9134	17.7916	4.20252	6.44105	6.94171	48.8484	-108.333
38.6614	193.491	115.58	24.9723	9.41779	8.47921	37.5781	67.8409	19.0286	4.0121	5.48823	6.14188	48.8718	-110.115
45.2202	219.912	120.002	22.1407	11.2097	7.93196	36.7499	82.0008	26.2622	4.41443	6.31217	6.34092	48.8829	-111.784
49.1152	225.145	111.149	21.2456	11.1392	7.33078	87.8381	86.8546	26.1598	4.28801	7.42938	6.21743	48.8798	-113.767
47.4508	192.904	105.05	28.509	11.5625	9.90672	91.2805	84.284	27.3686	5.03809	8.24132	7.1588	48.8706	-115.509
58.0814	240.572	113.95	32.3651	11.2565	10.3162	54.1807	114.075	23.5628	4.77249	7.57779	7.36869	48.8622	-117.54
64.1423	265.356	132.397	30.5351	11.1576	10.4152	69.8235	144.471	24.8792	5.60157	7.93494	7.37784	48.8528	-119.466
72.1489	261.169	111.721	25.9053	9.05052	7.92469	78.8148	155.72	30.0602	6.48829	6.71349	6.78509	48.8489	-121.394
68.6656	221.19	106.204	21.0842	8.50032	6.49602	88.4566	146.342	27.7265	7.42195	6.4049	6.63013	48.8539	-123.111
71.2725	184.048	116.64	26.526	8.75431	6.95462	92.1216	133.201	24.1914	7.69709	6.72903	6.69013	48.8523	-125.095
76.5116	182.194	103.159	27.5931	10.3052	7.43127	114.683	178.159	29.6593	7.5186	8.0733	6.90391	48.8401	-126.748
87.0449	214.588	117.41	26.4487	10.346	6.88375	110.97	196.688	31.3207	7.85089	7.39778	6.42859	48.8223	-128.572
84.7024	223.703	117.652	25.9924	9.35033	6.17389	106.794	179.2	26.5804	7.07765	6.35361	6.1459	48.8145	-130.299
88.2694	227.457	135.537	24.4811	9.02552	7.5454	116.996	148.72	24.6011	7.45332	6.52176	6.94852	48.8129	-132.154
81.8556	246.601	108.356	24.4672	9.49008	7.94493	139.373	177.883	21.6824	8.63979	7.3035	7.70933	48.8161	-134.173
102.267	262.787	131.131	23.9386	11.1626	8.11157	125.624	181.52	22.7347	12.2272	8.44257	7.68495	48.8175	-136.087
105.486	252.629	127.828	25.5256	11.344	8.02882	169.54	185.038	27.8549	12.8967	8.95568	7.82073	48.823	-137.837
99.6487	215.928	107.2	21.3563	10.1708	7.59664	142.983	221.047	27.8346	12.1897	7.30997	7.41929	48.8154	-139.452
97.2603	206.963	126.006	20.0707	10.7639	7.74013	143.643	189.635	36.125	14.851	7.791	6.94696	48.8222	-141.082
114.379	204.982	127.844	21.2526	11.3976	7.46687	139.344	224.164	40.6811	18.0818	8.07579	6.52363	48.8231	-143.073
118.034	208.601	118.258	20.5327	10.8802	7.50889	134.459	207.906	45.2413	17.7214	7.45976	6.82057	48.8129	-144.968
108.619	187.971	115.65	24.0637	10.0851	7.54169	148.689	167.627	44.6503	22.0874	6.87027	6.40635	48.8088	-146.942
112.258	236.714	110.27	24.4876	11.2733	6.46495	162.198	204.443	42.2839	22.6664	9.04489	6.58777	48.8137	-148.752
109.822	268.935	125.166	22.2099	11.9871	7.54627	156.939	246.978	37.2205	20.1329	10.0487	7.92427	48.8155	-150.726
122.421	296.923	117.998	20.2223	12.6286	8.32963	146.802	263.21	35.035	19.7438	11.1635	9.00786	48.8223	-152.523
123.307	284.662	112.488	16.7911	12.5471	8.18643	148.675	210.859	39.2766	20.9769	12.3827	8.72834	48.8302	-154.324
120.726	240.594	117.902	17.1739	11.6554	6.91595	184.254	213.036	40.0106	22.7331	11.1848	7.54998	48.8298	-156.138
117.591	288.248	110.43	18.539	11.4359	5.8553	141.08	243.258	47.7059	22.6096	10.2645	6.53646	48.8364	-157.654
109.629	220.701	109.288	18.5517	11.1484	5.75915	138.269	218.261	45.5155	23.8917	9.65198	6.7946	48.8415	-159.66
107.751	229.967	119.932	16.8099	10.9462	6.62734	179.357	247.87	40.7605	30.7613	9.80939	6.88048	48.818	-161.411
127.498	238.525	117.49	16.6279	12.1031	6.37488	191.565	258.039	43.2926	30.1295	9.35796	6.85686	48.8074	-163.165
133.117	243.064	95.094	16.3464	11.4465	6.28256	182.44	251.449	48.0227	26.5357	8.94622	6.75089	48.8127	-164.766
124.269	198.512	99.6746	18.0016	12.3355	6.20779	141.525	212.353	47.5835	27.773	9.40808	6.67177	48.808	-166.653
102.571	199.066	92.5347	16.4124	11.1567	6.68966	131.168	217.312	49.8627	26.3167	9.77226	6.84828	48.8144	-168.455
105.474	194.339	103.446	19.6101	12.1483	7.03094	154.425	227.926	50.257	31.3879	11.8986	7.29552	48.8199	-170.225
104.472	229.282	93.1204	18.7631	14.0152	7.40559	159.336	220.393	50.0605	32.2194	13.8526	7.47073	48.8316	-172.008
129.328	205.734	96.8727	17.7031	14.2698	7.65396	175.592	236.436	52.4837	35.175	14.2665	8.01314	48.838	-173.807
132.31	256.041	89.4183	14.3962	13.9768	7.70617	190.808	249.32	57.9123	32.6319	12.4581	8.62306	48.8398	-175.142
103.986	223.048	77.9441	13.8702	12.5503	7.45971	195.892	270.981	60.8798	34.5579	11.1648	8.70269	48.8226	-176.64
132.171	220.719	107.759	17.1917	13.2364	7.76062	186.362	241.881	55.5489	34.3175	12.117	8.51198	48.8013	-73.6989
118.709	243.081	90.6224	18.871	12.3371	7.23177	164.201	186.276	67.5662	28.8941	11.145	7.94102	48.7975	71.4922
126.407	255.005	83.0148	17.4573	13.51	6.59737	173.585	202.08	70.8467	35.0202	12.2618	8.62849	48.7976	177.229
101.103	213.026	83.7531	16.7161	13.8141	7.06676	192.804	240.255	71.8271	35.2697	12.1185	9.01091	48.7966	175.455
100.203	210.237	78.2444	13.422	13.4304	7.23061	194.548	246.95	63.4397	33.6502	12.7803	8.98644	48.7923	173.59
99.2336	262.562	75.3963	12.9226	11.5611	6.81448	195.663	245.788	60.5003	29.056	10.5936	7.90344	48.7749	171.724
129.778	224.235	89.1778	12.94	11.3596	6.40924	197.677	271.172	59.0864	32.3458	12.5681	7.83575	48.7722	169.913
130.493	228.253	94.3062	13.5195	11.6404	5.9312	192.437	256.6	67.1628	32.7551	13.7296	7.691	48.7923	168.1
129.755	229.411	81.2155	13.037	12.2734	5.69501	188.147	250.636	65.2749	38.225	13.5112	7.99838	48.8213	166.317
125.878	244.275	74.5415	13.6395	13.3098	6.2632	182.617	239.915	60.9761	36.4384	12.3489	8.59966	48.8226	164.862
105.01	231.342	88.3435	14.1744	12.3477	7.11266	172.572	255.175	69.4791	43.5938	12.7769	8.90388	48.8003	163.121
111.654	238.659	84.352	13.7512	10.6895	6.15129	156.834	238.742	76.6266	41.7612	12.8123	7.66523	48.7754	161.383
111.847	228.081	84.4862	13.8177	11.1542	5.19744	173.584	220.502	70.3648	40.9491	9.84429	6.82275	48.7838	159.825
107.454	180.797	72.3021	13.2688	12.9338	5.44331	199.274	239.35	70.8676	42.6724	11.11	8.02934	48.797	157.949
106.533	227.824	66.1977	12.2156	13.2796	6.07683	185.68	227.397	77.8974	36.0458	13.201	8.56423	48.7976	156.252
90.3875	169.001	49.6838	9.21292	10.3209	5.92968	171.594	230.511	79.4047	42.2245	10.9019	8.57179	48.7887	154.48
78.1276	140.341	45.9817	9.1016	9.43554	5.15107	159.823	196.856	72.0783	34.6113	8.89076	8.41919	48.7823	152.718
80.928	169.598	46.8478	9.27077	11.2305	4.74452	181.197	190.933	80.6997	41.7213	10.4079	8.12547	48.7872	150.934
80.248	220.882	53.8997	8.90572	13.8501	4.95529	149.01	250.126	67.8287	42.8993	12.6499	7.47394	48.7964	149.283
76.4484	157.798	50.0252	8.62776	13.0777	4.87317	191.203	250.468	68.3433	37.4422	11.9767	8.02027	48.8003	147.416
69.6256	193.662	44.7409	6.77173	11.3596	5.11435	184.091	226.072	71.5736	43.6013	11.089	9.53029	48.7979	145.545
67.6387	156.365	38.3522	5.61294	9.37492	4.87738	159.007	186.665	83.5768	43.3859	10.2951	9.71525	48.7856	143.741
66.3374	153.543	41.7453	6.95194	9.89896	5.148	160.679	172.864	80.4834	43.342	11.8525	9.11933	48.7692	141.981
69.826	154.754	38.5517	7.95482	10.4128	5.15239	182.053	204.491	78.536	39.7375	11.8142	9.16381	48.7808	140.194
73.8709	161.957	33.903	7.2525	10.4992	4.84812	169.201	191.649	71.137	39.5605	12.8922	9.12941	48.7976	138.611
57.9469	107.832	27.8261	4.42444	8.37066	4.85249	141.451	182.863	69.9991	38.2919	11.4952	9.09863	48.8012	137.048
49.293	109.099	29.2114	4.74417	9.3268	4.26022	131.28	167.575	80.1296	37.6332	11.2782	9.51941	48.8029	135.247
50.1578	115.671	31.7771	5.78908	10.363	4.87387	136.999	173.255	75.217	38.6918	12.1694	10.7696	48.8141	133.874
48.0843	114.202	33.7526	6.35245	10.4476	5.6919	129.278	168.226	70.6252	47.9409	11.5946	10.9473	48.8267	132.208
40.2156	104.855	34.6288	6.1034	9.80839	5.39784	112.949	146.799	74.7818	48.1735	11.0721	10.8072	48.8266	130.242
35.5709	80.9004	30.1368	4.55384	9.4244	4.59047	86.6712	142.081	75.6115	48.3734	10.1219	10.5808	48.8226	128.115
30.3402	63.26	17.0053	3.59434	9.07543	4.15448	77.42	145.828	77.3875	52.1405	10.3745	12.9814	48.8259	126.907
23.6754	103.801	11.9683	3.32958	8.29573	4.16216	67.3293	147.582	75.6255	53.6098	21.567	13.7019	48.8234	126.336
27.3892	40.1544	11.4921	3.66048	8.77324	4.05993	64.1839	147.412	76.858	51.7187	22.3554	12.2761	48.8126	124.501
27.2234	52.3311	11.4552	3.61841	9.08377	3.72587	67.5794	109.865	67.4014	52.4553	23.1648	10.814	48.8006	122.525
22.3833	56.2191	13.5063	3.54254	9.3557	4.22374	68.8654	120.892	62.845	48.6771	23.9948	12.0183	48.8103	120.59
17.1594	46.0815	14.1327	3.41392	8.13021	4.35455	58.6152	119.736	77.6093	49.6961	24.8448	14.5973	48.8236	118.541
18.2646	39.076	13.4038	3.26295	8.17742	3.78273	49.0789	124.864	74.5975	45.8178	25.7143	13.9786	48.8223	116.094
15.9835	32.7868	12.2645	3.31196	8.90676	4.22528	49.2926	111.375	74.8998	45.1221	26.6025	14.3275	48.8255	114.315
15.3539	30.4951	11.9463	3.27851	8.96267	4.23405	53.1774	99.4749	66.5865	45.9277	27.5088	15.5709	48.8297	112.377
11.1033	28.0147	8.59878	2.80999	8.85826	3.89527	56.4393	94.3775	65.6886	42.9021	21.0038	15.3091	48.8137	110.783
11.6686	26.0122	6.97636	2.58103	9.28763	3.41531	59.3682	98.2264	60.2274	44.6066	21.9423	14.4013	48.8154	109.264
10.711	25.8503	8.02872	2.48937	9.81737	3.30021	48.1303	95.0706	60.8192	45.7417	26.6705	15.8102	48.8126	107.432
10.1723	22.9359	8.26927	3.1595	10.2515	3.76559	42.3368	89.1754	55.0716	52.3564	29.263	16.9556	48.8149	105.767
11.4514	19.9741	6.42745	3.28124	10.954	4.26657	44.3809	95.6923	61.3894	56.1287	42.0637	18.9626	48.817	104.011
10.965	22.9557	6.17305	3.73577	11.816	4.22664	45.0228	106.281	58.1042	47.2733	33.2781	18.9569	48.831	102.247
9.15975	24.7942	11.3968	4.56445	12.3071	4.78807	40.5274	106.647	58.845	46.9253	34.2855	20.868	48.8345	100.509
8.84013	22.6816	11.4572	4.4972	10.6966	4.92949	40.8666	94.576	59.7818	46.5443	44.9967	23.5158	48.8185	98.7905
8.6927	21.167	12.2948	4.39158	11.2073	5.14525	40.1439	104.68	55.8028	47.467	36.3293	23.4473	48.8216	97.08
8.91274	18.9105	6.92759	3.59481	11.2291	4.28985	36.287	105.185	53.6193	51.3451	43.9034	25.4067	48.8413	95.1083
7.61202	16.2516	6.29441	3.99855	10.0031	4.87361	36.7344	96.7601	48.9451	45.2093	45.3674	26.9917	48.851	93.3906
6.00837	13.0174	3.81586	3.4302	10.1602	4.93159	34.546	80.3108	45.8398	44.7024	39.4462	27.0459	48.8423	91.6066
5.089	12.8802	3.19274	3.19793	11.1428	4.90779	32.1045	71.7328	41.902	51.0005	40.4928	25.7677	48.8275	89.9514
4.60026	12.5479	2.97972	3.15966	11.105	4.47272	26.1498	65.7873	41.4183	44.5133	50.6667	22.6213	48.8103	88.2477
5.41133	10.7957	3.30129	3.77923	9.90623	5.75819	25.3183	73.8379	35.4711	45.4471	44.1514	23.0511	48.8137	86.9318
6.00741	12.4889	4.42337	3.97644	9.74552	6.33992	21.3712	66.939	32.521	40.8671	45.2966	26.1049	48.814	85.9726
5.60589	13.9381	4.50888	4.76805	11.4958	8.66536	20.0869	61.6808	32.7142	42.0132	54.6336	30.8083	48.809	84.1601
3.55237	11.7793	2.45179	4.54394	11.4994	10.3949	20.5359	64.3807	28.1799	47.6633	55.4499	27.6758	48.8255	81.6399
3.58707	11.7262	1.97122	4.85627	10.2846	11.7318	15.6657	61.5761	36.9744	50.0382	50.7016	28.2228	48.8407	79.5997
4.00821	12.5926	2.43297	4.93423	10.7367	11.9167	14.6591	52.4004	26.9178	39.6665	52.2487	28.765	48.8558	78.0427
6.07674	16.3842	5.17325	5.48861	11.8147	11.3524	13.8548	48.9786	28.0721	42.1946	48.8785	29.3014	48.867	76.2146
5.85293	15.4264	5.23621	4.53635	11.2561	10.257	11.8774	49.0122	25.8568	40.9295	47.229	29.651	48.8643	74.4154
5.31297	14.1849	4.39421	5.03959	14.9788	9.99232	9.71657	46.4956	24.8605	35.9053	50.6976	30.8498	48.8502	72.5175
3.28214	12.7067	1.91365	5.25506	15.401	9.6526	8.41054	42.2642	20.6651	30.9879	51.6447	36.5418	48.8389	70.595
2.75582	11.9418	1.97086	4.97218	14.6023	9.77593	8.06037	37.2359	18.4452	35.8244	52.5687	31.366	48.8281	68.7117
4.19814	12.6333	3.26496	5.45716	12.3613	9.45912	8.62193	40.3395	17.8899	28.0994	57.1153	31.856	48.8217	66.8758
5.33925	15.3313	4.71152	5.20601	12.7549	9.23705	8.69138	37.5338	16.3431	25.5414	54.5921	34.3686	48.826	64.9959
5.20949	15.7835	4.44178	4.75934	12.677	9.5724	8.20491	38.6526	12.732	33.3667	52.6589	33.7508	48.8414	63.2414
2.54106	11.8042	1.65689	5.02395	12.9032	12.3166	5.59709	35.2335	12.3755	28.608	49.2082	35.9769	48.8558	61.5229
2.11206	10.896	1.69549	5.59663	14.7105	13.8063	4.59355	32.9974	11.401	29.4031	60.5131	34.9446	48.8701	59.6417
2.12149	14.9477	1.83741	6.18487	15.0647	12.9914	4.94442	28.959	10.7759	29.0017	60.2306	38.7033	48.8812	57.8876
5.22463	21.9936	5.1726	7.27705	14.8202	11.3636	6.60662	33.921	11.7098	24.4009	60.5914	34.4723	48.8823	56.1968
5.33342	20.3736	5.18088	8.97773	13.842	11.9727	6.2616	30.8004	10.0501	20.7222	58.304	34.8408	48.8651	54.6178
4.0133	14.7717	3.84382	8.55136	18.566	13.9585	4.65323	25.0016	7.67564	22.4846	58.5409	35.1859	48.8381	52.8124
2.02965	12.8163	2.08941	8.2415	20.4995	14.1522	2.54824	24.9394	7.40173	24.2336	61.0648	35.5057	48.833	50.8211
1.94839	12.6873	2.4818	8.2875	23.1796	13.8299	2.41482	23.8595	8.09321	23.6894	56.1886	39.7097	48.8345	48.8827
3.64316	13.7134	4.12057	8.89324	24.264	13.9451	5.10497	28.9028	9.86708	21.5784	52.1749	35.9144	48.8406	46.9714
4.30505	15.1414	5.5828	8.94372	25.6042	15.5961	6.20415	28.1184	10.3829	22.1082	54.0739	35.0625	48.8544	45.3917
4.18513	13.4704	5.8731	9.25354	25.6285	16.7037	6.01367	39.3592	9.85667	23.538	64.1993	31.1134	48.8422	43.5202
2.15241	12.4937	3.55958	10.1655	31.2391	17.7327	3.08171	42.7362	9.36091	20.8299	59.8168	36.6647	48.8299	41.5753
2.19513	13.3619	3.20437	9.5192	30.5748	18.921	2.77637	41.0351	7.50916	19.7143	61.215	30.6204	48.8384	39.4945
2.84667	14.1908	3.16094	11.5428	28.1388	19.4405	3.0517	19.1064	7.77104	23.7919	57.341	33.7681	48.8439	37.5556
4.14129	14.5188	5.17476	12.518	37.6549	24.735	5.90305	19.7043	8.11078	22.0519	60.6169	34.8145	48.8326	35.6781
4.11263	15.8375	5.26981	12.6604	38.7385	24.0571	5.85955	21.0641	8.4691	20.5566	61.3546	36.9484	48.8276	33.9853
2.1688	16.0937	3.09052	12.5603	37.5617	24.3048	2.21089	19.7465	7.15298	22.6148	58.6764	36.9127	48.8412	32.3346
2.09564	16.3255	3.4933	13.0817	42.0206	23.7477	2.22161	19.5846	6.73261	20.6757	51.4182	36.8299	48.8577	30.5357
2.20781	15.6776	4.12541	14.7968	41.3632	22.1382	2.53027	18.2985	6.04205	20.2188	51.9026	36.6978	48.8715	28.6591
4.75457	16.5476	5.32231	16.1383	38.4125	23.8375	6.79586	19.7199	6.43345	18.5963	59.8779	36.5139	48.8705	26.775
4.74154	16.1543	5.14717	15.3187	38.8466	24.8235	6.73766	19.2656	6.81724	19.4053	50.2702	36.2758	48.8553	24.7402
3.62206	15.8004	5.15623	19.5722	38.2559	25.8564	3.89568	16.4645	6.00962	20.3441	54.7115	35.981	48.8432	23.128
2.08426	15.9766	5.94637	21.2546	42.9642	34.5689	2.30526	14.6717	6.0558	18.8861	52.6643	35.627	48.844	21.3932
1.97324	15.6536	5.20003	24.2275	45.6723	26.981	2.39934	17.1112	6.64786	20.2627	55.3568	34.5436	48.8439	19.4594
4.58059	16.9116	6.66432	27.1764	49.2989	25.4883	5.81562	19.5609	7.02486	20.2858	53.199	31.9266	48.8506	17.3827
4.78345	17.3126	8.48161	29.4207	57.1852	31.7461	6.01427	18.8946	6.90255	20.3116	48.3037	27.943	48.8569	15.4423
3.83737	17.7373	8.49088	28.4803	63.2373	33.1851	5.05084	17.9564	7.63998	20.019	45.2793	27.8997	48.8798	13.464
2.68832	18.3016	7.98121	30.0869	66.064	36.3005	3.06109	17.1783	6.82113	21.6089	50.2338	35.4486	48.8699	11.6234
2.76889	17.6502	7.74765	33.7902	59.3699	34.5512	3.25654	17.2824	7.14696	20.5242	48.7708	38.0081	48.8618	10.4669
4.03745	19.3679	10.6017	35.8391	62.4961	42.5471	5.41045	21.6656	7.92202	22.7949	46.7637	35.9479	48.8583	9.02876
4.87921	20.1004	11.2168	35.812	67.8714	38.0862	6.00434	20.1443	7.48453	24.3664	53.4812	30.1092	48.8658	7.63948
4.57331	23.2693	10.3875	33.736	69.2364	31.6289	5.71622	19.0612	8.0247	24.4642	38.9015	30.7894	48.8667	5.7884
3.2405	28.4534	11.5347	39.1731	72.8623	40.8446	2.74274	16.6155	7.76112	21.5495	40.5347	28.2267	48.8411	3.82646
3.20214	34.6577	14.5931	40.2594	76.6668	42.5897	2.61241	18.2389	8.63859	22.2791	38.8669	27.036	48.8198	1.69689
4.52222	29.0644	12.5477	47.1616	80.6562	44.4081	3.27238	16.967	22.588	18.6302	37.3996	30.1479	48.8049	-0.0474725

## Sheet: P08
ra l	oi l	oe l	ico l	mf l	es l	ra l	oi l	oe l	ico l	mf l	es l	Kippung	Rotation
6.02814	6.14789	3.98998	11.2903	56.6714	39.2341	4.29346	5.04319	3.43548	6.14733	48.5827	36.9598	48.742	-0.400043
4.86064	5.49467	4.35587	12.0275	63.6214	39.982	4.03908	5.61709	3.317	5.38971	43.2456	40.9135	48.738	-2.42009
4.01157	3.37878	4.03456	12.7599	68.1685	37.8018	3.74903	4.02543	2.19311	5.16616	46.1675	31.8199	48.736	-3.98914
4.15306	3.46684	4.12223	15.3452	66.2635	44.4894	3.88009	2.77846	2.18834	5.38295	45.2235	32.9798	48.7406	-5.79136
4.12647	2.98396	3.94562	15.0344	61.2334	45.3253	3.75382	2.502	1.93518	5.57015	37.6334	32.6823	48.7424	-7.58596
4.30686	2.70706	3.87484	16.6661	64.348	44.2444	3.95101	2.18978	2.02404	5.75131	36.9906	33.3363	48.7508	-9.27474
4.31865	3.12953	4.11104	17.7716	62.7174	46.6689	3.87485	2.17631	2.35616	5.79008	33.9068	35.2422	48.7636	-11.4528
6.18394	5.65825	4.99644	18.4141	64.827	47.1861	4.38229	3.62985	3.07686	6.13719	36.0825	28.7275	48.7658	-13.3939
5.82268	5.71101	5.51009	15.8178	56.3142	52.0212	4.30609	3.61071	3.47515	5.44742	33.0633	34.2078	48.7664	-15.5293
4.68779	4.63262	4.81672	15.8572	57.5009	52.5827	4.11232	3.31747	3.27963	4.40729	31.736	25.479	48.7551	-17.3931
3.51437	3.62234	3.6229	16.2553	61.0191	48.4408	3.9512	2.20072	2.65678	4.61145	32.3313	23.9894	48.7409	-19.2309
3.33271	4.27337	4.37293	18.2184	68.0421	43.9959	3.94465	1.89118	2.64599	5.24785	37.0478	25.8042	48.7364	-21.0946
3.60378	4.23482	4.85501	19.8866	74.3602	47.9863	4.18686	1.80147	2.39544	5.31164	33.1823	23.241	48.7465	-22.8796
3.87665	3.95786	4.68833	21.1672	70.646	48.3996	4.20747	1.79885	2.10565	5.13691	33.7652	25.8283	48.7504	-24.7287
3.81389	4.08097	4.23456	21.095	70.9338	48.3256	4.32395	1.58567	1.7861	4.61875	26.0975	24.8136	48.7606	-26.7243
5.35276	6.90607	4.65622	20.8311	70.4896	48.2602	4.39282	3.34603	2.37269	4.14903	24.8803	24.4717	48.7642	-28.5388
5.41565	6.89005	4.92693	18.1793	67.8182	48.5748	4.58126	3.60112	3.06794	4.25782	16.4443	16.5049	48.7635	-30.3735
4.72766	6.12711	5.30926	18.0989	64.7194	52.0304	4.55121	3.05532	2.92426	4.03593	15.8931	17.3085	48.7645	-32.2827
3.39188	4.50168	5.92627	18.7002	55.3816	53.071	4.71122	1.61352	1.82767	2.8517	12.3588	11.091	48.7683	-34.327
3.38715	4.55666	5.61454	17.0636	52.2131	46.849	4.47552	1.73222	1.91988	2.41032	10.2831	7.67444	48.7712	-36.0245
2.95374	5.35297	5.33972	14.2219	60.1066	48.061	4.38944	1.59233	1.96194	2.13028	9.12829	7.41223	48.7627	-37.8221
2.94191	6.94305	5.80327	15.2888	63.0398	50.108	4.42118	1.44123	2.48458	1.90659	8.10627	9.2925	48.7474	-39.5433
2.90584	11.1997	5.46432	14.7005	63.1714	45.04	4.51377	1.58734	3.9175	2.16689	7.96269	10.467	48.744	-41.191
5.18145	16.3549	9.53792	15.5816	61.968	41.6626	4.53284	3.64101	5.30743	2.44865	8.71384	8.22192	48.7333	-43.1414
6.16613	24.3762	12.3098	16.2583	57.5554	47.7802	5.0452	5.63258	7.5581	3.00409	8.88995	7.9413	48.7161	-45.1773
6.07223	27.4204	14.0213	16.2273	50.6297	45.432	4.51851	7.11831	8.48445	3.34002	8.22672	7.24824	48.6948	-47.3023
5.78302	27.7148	14.8778	19.3	52.5854	40.9859	3.89591	6.67535	7.47581	2.99716	7.68955	5.19746	48.6849	-49.1668
5.88046	25.8387	14.9685	19.3491	58.0307	44.6187	2.87766	5.83898	7.70778	2.81316	7.9842	5.19991	48.6819	-50.9595
5.25793	24.9541	15.8002	19.389	54.9868	43.6058	2.64901	5.15128	6.49836	2.81902	7.92042	4.74732	48.6922	-52.6938
5.61002	22.9018	17.1563	17.5697	53.3216	40.7642	2.66408	4.12078	5.07454	2.71693	7.1351	4.69163	48.7222	-54.2751
5.67494	26.2228	17.9409	17.9038	49.3733	44.9255	3.27317	3.81194	6.62626	2.77694	6.48583	4.69636	48.7391	-55.803
7.40661	30.0451	21.1827	17.6973	46.6993	43.6321	4.19225	4.44441	7.78915	3.30951	7.03153	5.18916	48.7402	-57.5406
8.03675	27.6678	22.0351	18.3316	46.7744	40.2995	4.11341	5.00585	7.21452	2.99912	7.6829	5.0454	48.7462	-59.6759
8.19114	21.1085	22.931	18.4389	46.5334	34.3022	3.05701	4.52235	7.02042	2.42565	7.11624	4.32958	48.7532	-61.6542
7.18827	22.8735	25.3483	16.825	45.8988	31.885	2.88218	4.00109	6.32884	2.09699	6.0412	4.9513	48.7419	-63.1357
5.88484	23.4507	24.8592	17.4659	45.3089	35.6234	3.03883	3.87647	6.52428	2.02466	5.60834	5.54738	48.729	-64.9501
6.42376	22.9207	22.9236	18.9055	47.3825	35.5363	3.42465	4.64135	6.34466	2.03152	6.16773	5.46121	48.7387	-67.0606
6.59495	31.7533	22.338	19.1725	49.6985	37.2198	3.6597	5.44108	5.85441	2.02441	6.56598	4.73681	48.7525	-68.9407
7.40996	32.8826	24.4969	20.3106	53.3917	33.9947	3.49963	5.85408	7.50481	2.48769	6.89265	5.74804	48.7616	-71.0671
8.18196	37.9342	31.5432	19.4341	41.5668	29.1884	3.83706	7.79314	9.78583	2.7565	7.98872	6.26411	48.7655	-73.102
9.04126	37.3726	34.1313	19.7377	51.4598	26.4549	3.89359	7.7169	9.56438	2.80713	7.25379	5.91412	48.7698	-75.0903
10.1798	29.9683	27.9499	21.5168	46.7564	31.1316	3.16317	5.88724	8.88507	2.66512	5.8829	4.49182	48.7729	-76.6816
10.4002	31.4438	27.033	21.0063	40.4525	29.9549	2.95398	5.00896	8.05074	2.5907	5.32328	4.70397	48.7805	-78.3357
13.4964	37.7563	29.1796	18.127	45.1062	24.1998	2.93093	6.06413	7.95707	2.42652	5.47879	5.26454	48.7782	-80.2078
14.7253	37.4996	31.2493	19.2338	41.2958	26.5772	3.58762	7.96926	10.0762	3.74421	5.09743	5.14179	48.7835	-81.9742
18.5966	32.8729	29.8116	25.6964	34.7615	27.7109	4.51165	13.2212	13.5143	5.53281	7.80801	6.33008	48.7805	-84.0929
18.8791	40.7216	34.581	21.0691	33.6526	25.9685	5.27562	13.0608	14.485	5.25415	8.18921	6.53964	48.7867	-86.0395
17.0405	46.5759	32.9932	21.224	38.5799	23.4621	4.912	9.59647	12.4055	3.46832	6.50312	6.44264	48.7891	-87.4192
15.6483	48.3468	33.4871	23.2261	33.0035	24.1465	4.85871	9.62168	13.2752	2.79974	5.2025	5.35102	48.7886	-89.0701
18.5113	45.2362	33.2293	24.2423	30.982	21.2667	4.8901	11.4529	15.4016	3.19608	4.93132	5.23179	48.7705	-91.0602
19.8685	51.5636	30.9116	23.2915	36.2308	22.0198	5.20071	10.0751	16.5808	3.62017	4.99325	4.04027	48.7571	-93.083
24.0146	54.6789	37.9897	25.2644	33.7475	20.9427	7.04586	9.88965	14.1808	3.44915	5.20398	4.36392	48.7416	-95.055
29.755	56.3089	39.9442	25.4248	29.254	18.3635	7.87258	12.6091	17.7335	3.99375	6.5251	5.53656	48.7384	-96.8581
29.4522	49.5814	42.4892	20.572	19.9855	18.328	7.91751	13.0604	17.584	4.24744	5.98327	5.40646	48.7627	-98.514
28.5784	47.1712	37.8585	20.4664	18.1184	18.0371	9.09216	12.5072	13.8779	3.69517	4.66941	4.62184	48.7899	-100.392
39.2979	47.4299	34.6154	20.3525	15.8669	16.9764	10.3459	12.6449	12.7636	3.15928	4.47597	4.29638	48.7742	-102.025
39.5149	50.4525	39.3608	22.986	12.2063	13.8161	9.829	15.2258	11.7251	3.1696	3.66282	4.34039	48.7436	-103.756
44.154	53.8483	43.2031	20.1005	12.0691	14.0613	12.0988	15.4677	11.9033	3.65322	4.21281	4.54291	48.7381	-105.533
38.2185	46.9753	39.4768	19.9628	11.5554	14.2948	12.5634	15.5492	12.6482	3.55463	5.84371	5.08236	48.7326	-107.147
38.6816	53.1829	33.4569	22.2384	10.8807	13.7298	12.3879	16.4148	11.2492	3.28675	5.59724	5.24764	48.7317	-108.828
46.4195	59.9708	40.9013	19.8939	19.7181	11.3699	17.7006	24.4074	16.4284	3.36357	4.85201	4.87039	48.742	-110.808
51.1712	56.808	38.4895	23.5216	18.8682	10.5812	18.6812	23.8291	18.393	3.79557	3.90486	4.40962	48.7678	-113.015
50.4412	56.1215	43.725	21.3751	18.0407	11.7605	19.2255	24.5361	14.7174	3.84762	3.74088	4.11457	48.7833	-114.873
54.9847	65.5693	41.5797	21.0837	5.60297	12.8523	19.7243	23.2086	15.0163	3.36316	3.3731	4.14675	48.78	-116.645
57.6168	70.9663	39.0765	20.7421	6.66433	12.1283	21.811	23.3159	17.5965	4.29333	5.43892	4.25676	48.7718	-118.625
55.8057	70.3954	38.3158	20.4328	7.35898	10.9131	20.7995	23.1497	19.386	4.74157	6.09382	5.27354	48.7696	-120.575
49.4394	69.6646	35.7488	18.3201	6.58966	9.01913	21.6881	25.9388	20.4052	4.42988	5.69968	5.56797	48.7785	-122.366
49.689	65.761	43.5149	17.1287	5.6375	8.20394	23.9956	29.9294	28.0202	6.0387	4.66236	5.59077	48.7701	-124.108
48.4093	67.9338	36.5013	19.6022	5.47201	8.15227	22.5709	27.4932	29.5953	5.86772	4.45783	4.42194	48.7456	-126.041
49.3047	64.1087	43.1927	20.9317	5.06833	8.55452	21.3419	24.5307	26.1095	5.55877	3.84605	4.54185	48.7179	-127.785
54.0989	75.3462	44.5754	19.5395	7.14886	8.02317	20.7463	29.1528	23.4302	5.5317	6.35653	4.80493	48.7177	-129.423
60.1885	90.7691	45.3754	19.7481	7.95767	8.98935	23.9832	33.685	28.754	6.21835	6.90361	4.57927	48.7227	-131.272
64.7262	88.9862	44.5218	17.694	7.89505	8.3559	29.826	32.0355	31.9508	5.98799	6.50696	4.47264	48.7078	-133.018
73.5568	76.4604	41.8302	13.438	5.87246	6.69172	30.4981	35.0416	30.628	5.99396	4.06389	4.23479	48.7019	-134.851
78.7722	86.9977	43.1778	16.8326	5.58815	6.07144	30.3723	40.5715	30.1245	6.30747	4.43569	4.0828	48.7192	-136.517
88.6268	88.0129	43.6756	13.2008	6.65771	5.47229	31.5288	39.2203	32.1128	6.35765	5.01984	4.52027	48.7335	-138.401
96.1034	101.032	44.7429	12.8761	9.17137	5.81583	32.2975	43.6521	25.7319	5.79894	7.00781	5.10512	48.7414	-140.403
118.947	115.452	46.8872	12.4679	10.788	6.09738	33.3624	45.6036	26.1706	6.58957	8.6528	5.03399	48.7396	-142.498
122.12	125.825	44.6946	13.5198	9.95558	5.88113	36.9515	49.3651	29.0179	6.95735	8.12748	4.6727	48.7402	-144.319
121.799	122.494	44.6281	13.5819	7.31717	4.79741	36.6801	47.9954	31.6022	6.48805	6.29442	4.00198	48.7355	-145.969
119.728	119.492	47.1565	14.2459	6.90284	5.02675	39.1884	58.9028	32.5408	6.72441	6.18139	4.32205	48.7356	-147.61
115.288	113.141	44.4121	13.8309	6.50872	4.67523	44.649	63.3352	34.7238	7.91314	6.09753	4.91822	48.7348	-149.101
128.825	119.409	44.1062	12.4966	7.04534	4.10079	54.476	68.0533	34.9749	8.26168	7.17107	5.10375	48.7448	-151.129
98.8892	140.081	36.545	10.1371	7.84422	5.2474	56.7122	55.5209	36.6801	7.45606	7.66136	5.4649	48.7516	-152.382
99.2033	112.064	43.8853	11.6582	7.14111	5.79691	63.7127	66.625	40.5723	7.90782	7.18878	5.05839	48.7665	-154.365
99.4315	112.1	42.7201	10.14	6.33056	5.23587	48.2707	76.6077	34.2596	7.10327	6.1515	4.89284	48.7838	-156.579
99.5742	112.051	44.3144	10.0797	6.67429	5.13455	48.6815	87.0747	34.7959	7.41839	6.85513	5.00311	48.7951	-158.632
99.6321	135.586	42.8496	10.8088	6.71467	5.10774	49.0554	82.9284	32.8994	6.9286	7.04561	5.05938	48.7859	-160.613
99.6061	141.503	47.2581	11.2443	6.31165	4.61576	49.3923	75.8327	38.7418	8.32782	6.10844	4.11697	48.7816	-162.241
125.824	109.419	41.2034	9.60794	6.51661	4.67568	64.5489	64.5184	41.0105	9.5429	6.74751	4.90856	48.7808	-163.883
135.404	111.015	42.1607	9.19886	8.30637	5.12141	62.5158	62.2697	39.9676	9.19821	8.47984	5.72644	48.7775	-165.736
99.0335	110.551	35.8166	9.81033	9.15442	4.88134	69.8852	87.5257	45.4795	9.82809	9.35309	5.50829	48.7726	-167.519
114.012	145.54	41.4015	9.43732	7.60447	4.30196	50.3648	66.628	41.2921	10.0432	8.44404	4.69043	48.7543	-169.284
120.815	109.388	34.9888	10.3151	7.83849	4.14387	50.5137	67.0565	46.8063	11.055	8.39987	5.07553	48.7486	-171.051
97.7424	108.69	34.8725	9.92631	9.24392	4.56002	50.6247	67.4423	49.184	10.8374	9.77983	5.31516	48.748	-172.497
97.1584	107.918	37.728	10.2386	10.5239	4.87526	50.698	67.7851	51.9697	11.2247	11.1173	5.21119	48.7492	-173.998
124.346	107.071	37.4243	8.79546	10.3029	5.03645	50.7335	68.0848	51.1524	12.3109	11.3209	4.90544	48.7446	-175.977
112.136	131.765	33.6252	7.15232	7.69389	4.66887	50.7315	68.3411	47.5381	10.7374	8.85206	4.17465	48.7482	-177.793
113.941	126.725	38.1723	8.26026	5.70295	4.47806	62.6605	68.554	43.0586	10.4199	6.82756	4.23918	48.7381	-47.3404
111.502	120.601	45.4751	10.6421	5.3857	3.68989	51.9071	81.0634	44.7254	8.9077	5.32859	3.70684	48.7244	97.3647
90.0464	114.207	37.587	11.1035	6.5984	3.61726	56.6274	66.1257	51.8256	10.8407	6.12588	3.62824	48.7216	176.317
104.208	121.913	37.0348	11.024	8.36403	3.59437	56.4196	69.4598	45.4784	12.665	8.01976	3.53978	48.7207	174.555
96.8483	122.032	36.4682	9.81511	9.53889	4.73207	57.7165	78.7629	54.7987	12.5844	10.3667	4.65295	48.7082	172.759
108.076	124.627	35.8883	9.79822	9.69596	5.18072	63.92	87.4364	45.9587	14.6945	10.8036	5.11269	48.7036	171.125
99.3003	105.571	36.7061	7.96487	8.53314	4.59545	60.5563	87.1075	55.0594	15.439	9.44473	4.92953	48.7061	169.338
103.716	99.6414	33.0769	6.5449	6.6326	3.73111	58.4971	92.1732	50.7452	14.8212	7.44501	4.16651	48.7019	167.646
88.3483	91.8538	38.539	6.76474	6.69159	3.35332	53.4022	87.5274	48.9506	14.7657	8.01889	4.31006	48.6934	165.672
87.7015	102.16	33.4506	7.71667	7.76862	3.493	57.2338	76.9106	48.7634	14.1996	10.1382	4.08845	48.6974	163.889
79.7668	114.541	38.6544	8.43069	8.37867	3.70941	60.5001	85.0657	54.6248	15.3883	10.2889	4.4704	48.7131	162.159
73.5218	99.2155	32.1723	8.50366	9.60908	5.03334	54.8337	79.7552	46.7899	17.858	10.6163	5.37924	48.7288	160.465
50.5491	84.2716	37.105	7.65698	8.62698	5.09624	49.8004	74.0955	46.8361	16.8289	9.84752	5.29655	48.7223	158.939
53.4985	75.9913	31.431	6.54714	7.54875	4.20374	45.3689	62.8517	53.0916	16.2039	9.20728	5.22419	48.7215	157.245
57.9851	78.0456	31.3979	6.18833	6.21641	2.87955	41.5765	59.118	51.0353	16.7851	7.9836	5.43322	48.7414	155.591
59.6913	73.7476	28.9599	5.56067	5.93044	2.98804	46.4285	62.4572	53.6333	23.2106	8.20881	5.2097	48.754	153.841
56.937	61.9624	23.6834	5.09842	5.2333	2.95102	47.2204	59.6351	45.606	17.1152	8.15301	4.82506	48.75	151.915
62.9538	71.2481	29.1132	6.07592	5.99132	3.26272	48.5858	55.0143	45.3913	24.2369	8.55921	6.5434	48.7439	150.111
72.2685	83.4248	32.9728	7.37176	7.44684	3.8881	41.9261	58.9834	50.6366	18.0795	10.9166	7.46215	48.7494	148.526
73.0399	85.5956	26.9288	8.92726	8.3817	4.13613	41.8749	54.9612	50.404	20.51	11.7392	7.64111	48.7557	141.567
67.7194	80.9482	29.3003	8.60417	7.30115	3.373	34.735	54.2887	46.2174	20.2491	10.6495	6.6268	48.7609	139.683
62.4853	71.5439	28.59	6.83175	6.21204	2.70196	35.8103	61.1484	46.0148	20.819	9.52425	6.61025	48.7781	142.276
60.1016	65.0856	27.8613	6.18499	5.95531	2.43295	32.124	66.7417	45.7842	27.5134	9.87077	6.59106	48.7804	141.376
48.1539	62.2912	27.8158	5.43882	6.35378	2.51962	32.9424	65.5754	47.1487	27.1148	9.81033	7.31582	48.7813	139.623
46.6271	62.4445	25.2326	6.01193	7.48844	5.01442	34.6511	57.435	43.8057	27.5588	11.3528	9.24106	48.7678	137.912
41.3627	51.9354	20.7037	5.73362	7.48015	5.12425	33.318	56.0612	45.4149	27.9911	11.6087	8.66243	48.7634	136.372
36.0855	42.7929	16.1147	4.94853	6.03973	4.83776	27.0876	39.0163	39.8637	33.916	9.15719	8.57847	48.7688	134.823
35.4649	42.5906	14.5211	2.97941	4.20552	2.07018	23.02	36.0998	37.6176	34.3757	7.20547	8.54202	48.7761	132.996
34.3267	38.4891	15.7968	3.12512	3.42867	2.08775	21.8137	32.6602	43.819	31.7175	6.70494	8.83655	48.7849	131.493
29.6147	33.1268	16.4718	2.69873	3.61581	2.39106	21.4818	35.0091	35.7254	34.5919	6.87004	7.91414	48.7882	129.636
28.918	28.856	15.6935	2.37947	4.51892	2.72248	22.7242	36.6215	36.1089	35.6571	8.65483	7.27708	48.781	127.88
24.2437	27.1667	14.2072	3.36594	6.03937	3.57663	23.1551	36.6056	37.9992	31.854	10.2416	11.54	48.7734	126.209
24.0081	26.0391	12.0262	3.4423	6.65426	3.52024	22.3973	37.3402	41.1912	30.1559	10.1017	12.9615	48.778	124.393
28.2263	23.0429	10.6871	2.85516	5.83729	2.65897	23.2716	36.3549	42.3393	30.0754	9.34794	11.6338	48.7845	122.709
28.904	27.5781	14.4453	2.77743	6.82912	2.40342	23.9501	38.7793	37.7517	31.9761	11.4218	12.976	48.7753	120.943
27.0653	25.8433	14.7084	2.99405	6.0471	2.62096	23.1232	38.215	36.8948	33.5806	11.717	13.0906	48.7521	118.945
19.7232	18.4684	10.9438	2.56687	5.27857	2.46316	16.9293	36.329	36.5886	34.8146	12.4131	13.0485	48.74	117.252
19.5087	15.1585	10.0305	2.91355	5.07302	3.22585	17.9711	35.963	30.8933	35.3639	12.4177	13.7998	48.7375	115.607
19.2485	15.3722	10.191	2.9921	6.27475	3.53049	19.3457	36.7227	31.6634	36.9781	17.5455	14.4225	48.7642	113.545
18.9727	17.2726	11.4149	3.09506	6.54941	3.33108	19.213	32.9364	30.4738	38.1521	20.8619	12.9204	48.7821	111.844
19.3948	15.0779	10.4756	2.42091	5.56206	2.4084	16.802	34.7614	28.5874	34.4938	23.233	14.3734	48.7779	110.207
19.8389	14.4196	10.7137	2.03838	4.88983	2.21787	13.9641	34.5633	36.3567	30.7786	22.5944	17.4568	48.7694	108.492
20.4698	16.8125	9.91697	2.1493	4.76933	2.33385	14.8705	34.7382	26.8992	31.5681	22.5446	22.6622	48.7655	106.728
14.8298	16.5535	9.86301	2.25916	5.70004	2.7942	13.483	37.4407	27.5719	34.0439	26.8788	24.2038	48.7587	104.966
16.5617	13.7059	9.84573	2.78743	6.60044	3.74985	12.0626	36.6298	27.7235	33.6341	26.743	19.2723	48.7521	103.247
16.4619	10.1567	9.62835	3.13257	5.98806	3.70539	11.435	36.2367	27.5609	35.8233	26.3654	20.4044	48.7372	101.471
10.7264	9.38112	8.5869	2.70368	5.09734	2.73386	9.76094	38.3471	26.1602	37.7858	33.9554	22.9968	48.7327	99.6361
11.9613	10.7779	8.36507	2.77198	5.50835	2.60459	11.9631	37.5051	27.7005	33.9974	36.8002	25.5039	48.7318	98.1076
11.483	9.36103	8.52825	2.48521	6.71175	3.44173	12.6506	34.3521	31.7983	34.0633	44.9681	24.3309	48.7367	96.4642
10.5179	7.95263	8.15396	2.16609	6.89521	3.80299	9.99048	30.1425	30.1996	35.531	46.7589	23.9871	48.7451	94.8183
8.77015	7.31741	7.33273	2.86325	7.75793	4.78965	6.58048	27.3749	26.9305	38.9276	48.1971	22.0346	48.7584	92.7453
8.06403	6.53973	8.79922	3.02948	7.43113	4.8646	5.77863	22.2433	26.158	33.528	52.1526	23.8289	48.7546	91.2276
6.94361	6.74852	10.6766	2.82025	7.08402	4.28699	7.0965	20.6048	25.1381	33.4759	50.2351	29.4273	48.7444	89.6325
6.8302	5.9873	10.2896	2.1675	6.78713	4.12524	6.65335	20.6461	23.6674	33.402	53.257	31.9014	48.7484	87.9416
7.14963	6.13629	10.606	2.13528	7.98945	4.69754	5.25227	24.286	21.7538	38.0518	65.7563	31.0145	48.7563	86.1138
7.15816	7.99715	8.72847	2.27368	8.23119	4.1587	5.21035	25.4819	24.4679	39.1338	54.5146	34.0737	48.772	84.2311
5.8298	8.73043	8.52751	2.12124	8.86027	4.11565	4.61445	25.5094	23.0193	35.3708	56.1036	37.7561	48.7714	82.4857
6.78861	9.33657	7.04476	3.14274	8.31509	5.63979	3.95588	22.3314	21.7054	31.8731	57.6848	39.4536	48.7592	80.7251
6.91047	9.68555	7.64461	3.30792	8.34774	5.75098	4.41009	23.7318	19.7894	34.8755	59.2548	38.4729	48.7401	79.0398
5.35705	8.55951	8.02304	2.77791	8.72507	4.70069	3.6899	23.6664	16.9117	35.5184	60.8099	39.9104	48.7236	76.9966
5.43309	8.44426	7.62562	2.34438	10.1288	5.55106	3.38083	25.835	19.1083	33.0897	62.3466	43.6129	48.7118	75.2356
5.60297	7.66247	7.87241	2.63578	11.558	6.02758	3.68788	23.8069	19.152	30.2603	63.8609	35.9922	48.7054	73.6869
7.16518	9.74408	9.04341	3.15485	11.4111	6.34074	3.86973	23.7239	19.5187	33.112	65.3489	36.819	48.7195	72.1008
7.16343	10.553	9.35081	3.64919	12.6142	6.3579	3.78521	19.9198	18.7091	30.7028	81.9886	37.636	48.7388	70.1992
6.1034	10.1893	6.35769	3.24181	13.268	6.99298	3.46628	18.8192	15.7559	33.8972	82.8679	36.8556	48.7401	68.2863
5.42167	9.94477	6.09157	3.09767	13.2524	7.54409	3.69498	19.8741	17.4852	30.2362	84.7552	37.3342	48.7439	66.5253
4.58989	8.5296	7.04784	2.39722	13.0459	6.71954	3.4092	20.4104	19.772	27.4582	82.6849	41.5234	48.7501	64.6375
4.81243	9.66758	6.81702	2.24877	11.2098	6.03272	3.30929	20.0801	19.5428	25.6414	68.226	44.3778	48.7588	62.7749
4.90393	10.3104	6.47456	2.53721	11.1359	6.16507	3.01361	17.6712	15.1395	23.3546	75.6564	40.7696	48.7596	60.7055
4.71761	9.40773	5.11198	2.58278	12.6204	8.99023	2.93566	16.6298	12.6347	29.3333	72.2491	45.1417	48.7619	59.0198
6.52392	10.1909	5.28436	3.54633	13.6229	10.7196	3.26113	17.1172	11.5965	25.7973	73.4376	44.7318	48.7547	57.2463
6.31219	10.45	4.72952	3.45207	15.7581	10.7707	3.20074	16.072	11.0506	25.8305	83.9458	48.0625	48.7349	55.3196
4.61244	8.73438	4.91184	2.87805	14.4226	9.62458	2.60224	14.139	10.582	24.8021	83.158	41.1969	48.7157	53.5546
4.26189	7.50037	4.99411	2.61428	16.7706	9.19038	2.19938	14.2951	8.34366	24.6741	77.4525	48.5348	48.7124	51.7518
4.07206	7.68672	4.41704	2.53653	18.2998	9.74895	2.10897	14.5085	8.52823	23.3113	79.0362	48.2641	48.7241	49.9098
4.10109	8.17653	4.52544	2.88149	21.3601	14.6897	2.07717	13.8179	9.0132	24.5921	85.4272	50.6533	48.7406	48.2369
6.0069	9.05824	4.39421	3.89632	24.5342	17.2114	2.86741	13.4908	9.83437	27.0268	92.3285	46.4104	48.7479	46.4184
6.32732	9.47878	4.70232	4.47144	27.641	16.8166	3.00532	13.3056	8.53717	27.6232	89.4056	49.8257	48.7337	44.6491
5.30505	9.3828	4.6659	4.18771	28.2357	13.5682	2.7669	12.7113	8.05386	21.3358	82.6903	42.9603	48.7175	42.4556
4.19937	8.45328	4.53992	3.81007	26.3827	14.5834	2.32382	12.3436	8.01164	19.1278	71.3256	42.6721	48.7198	40.5912
4.41712	7.46006	3.94519	10.3801	29.5006	20.6415	2.17371	10.8023	7.57924	19.2506	82.089	43.2038	48.7439	38.7009
4.41442	8.31236	4.97451	12.152	31.7871	22.5525	2.20903	9.02404	7.00625	18.1442	68.5878	40.3808	48.7627	37.1111
5.45439	9.86313	5.31083	10.0883	39.6198	20.9389	2.56641	9.25831	6.43284	18.4628	72.9582	48.3496	48.7663	35.2219
5.87164	10.3156	4.81666	9.72652	32.0848	20.3509	2.82652	10.9588	6.98873	19.2191	74.3681	48.4742	48.7582	33.0775
5.72608	9.8481	4.57648	8.5507	33.5687	20.0854	2.73459	11.6856	6.53341	16.9013	73.1439	48.533	48.7459	31.3186
3.45312	8.43288	3.91803	6.65499	44.5109	22.3625	2.13899	11.3993	6.86705	15.7609	70.7254	42.1412	48.736	29.6619
2.99752	8.25328	3.648	7.19284	46.2505	23.6638	1.89273	11.4551	6.94328	14.8159	68.3669	52.4491	48.7263	28.1737
3.02128	9.26719	5.20712	7.70628	49.5588	28.8937	1.91496	10.9689	6.14224	18.2081	68.7455	53.0118	48.7114	26.161
3.61529	9.34543	5.18524	8.97759	40.339	30.7774	2.32073	11.3357	5.2016	18.1965	65.1818	48.1282	48.7089	24.3241
5.84667	9.44923	4.88269	8.94824	47.7271	30.1038	2.7352	11.0806	5.60196	18.0739	64.6212	43.9255	48.7292	22.5166
5.76969	9.01204	4.30924	13.114	46.2634	31.269	2.63914	10.7024	5.4967	18.3429	74.7754	47.2923	48.7493	20.8346
3.35929	8.22997	4.561	14.7403	51.4345	30.1942	2.00002	9.3955	4.6664	16.1905	72.9847	46.7828	48.7464	18.7806
2.73324	8.78083	4.17614	11.6636	57.8611	36.9245	2.08396	10.1005	5.59503	19.7	62.4343	38.1245	48.7415	16.7549
2.66557	8.78845	3.65489	14.0085	58.363	36.9747	2.25131	9.46341	5.36048	19.2129	64.3645	42.6339	48.7401	15.1349
2.56783	8.43249	3.80041	13.9496	56.5311	38.6955	2.1756	9.93302	5.61427	19.0677	66.1263	45.4889	48.7393	13.3146
4.8185	8.69302	4.038	11.547	58.3074	42.4715	2.4062	10.0675	4.973	16.3947	62.6342	48.8928	48.7297	11.4223
5.11666	9.0175	4.16237	11.968	63.4913	43.4395	2.53331	9.28113	5.56035	17.6946	58.5613	42.8563	48.7389	10.1012
4.05979	8.92623	4.12073	13.4226	63.4081	39.0418	2.36713	7.92005	5.29507	16.5517	60.9366	39.7399	48.7395	9.07027
3.15367	8.89813	4.52601	15.2972	62.0196	44.7015	2.1432	9.62031	4.67269	15.5543	61.0019	39.8654	48.7423	7.1266
2.68306	7.60481	4.34516	14.0407	59.0468	43.1665	1.7768	9.1994	3.66251	14.0712	53.5771	41.4226	48.749	5.20461
3.00386	8.27328	4.14827	14.8362	61.439	44.5585	1.92011	9.01135	3.52969	13.5321	56.2222	44.0353	48.7432	3.43557
4.86565	8.59821	4.50102	15.6471	74.2352	48.0488	2.62468	6.60561	4.03109	12.4298	40.7451	41.7933	48.7453	1.57007
5.33042	9.26931	5.0651	15.7614	77.7867	55.6346	2.73669	7.62496	4.59787	12.0926	35.8462	33.6999	48.7544	-0.338617

## Sheet: P10
ra l	oi l	oe l	ico l	mf l	es l	ra l	oi l	oe l	ico l	mf l	es l	Kippung	Rotation
16.2693	2.5343	1.85005	10.1588	83.4727	30.7218	15.758	1.64797	1.86127	7.843	51.5177	30.2803	48.798	0.724182
2.26656	2.72776	1.87295	11.0388	92.8608	31.0458	2.95765	1.71547	1.97655	7.3273	48.9989	24.9772	48.7876	-1.26625
2.19975	3.07433	1.78887	11.2582	92.0597	28.6361	2.85878	1.63705	2.13906	6.0622	41.9863	22.9326	48.8012	-3.30431
2.19028	3.71633	2.06787	12.0411	81.916	33.0327	2.76771	2.20931	2.12715	6.6887	45.2309	21.3718	48.8103	-5.23428
3.08239	4.89936	2.82284	12.4402	84.5237	31.7781	3.41204	5.45916	3.14828	7.50364	47.0677	22.4126	48.8006	-6.83333
3.20858	4.73434	2.79611	10.9272	96.592	35.7606	3.86697	5.50802	2.91558	7.13608	40.5486	19.8483	48.7846	-8.66082
3.01574	4.83799	2.63742	12.572	98.0818	34.4394	3.85722	3.34403	2.09661	6.69108	40.1857	21.8969	48.7758	-10.5871
2.95677	4.31645	2.69945	13.2854	85.2406	32.627	3.61085	1.48895	1.69563	7.11806	43.1991	22.2721	48.7897	-12.5783
3.17026	4.80007	2.82135	15.1197	81.1888	34.1483	3.72397	1.50478	1.72792	7.03068	41.281	23.2207	48.8042	-14.2727
3.09545	5.15793	3.03229	13.9513	83.7622	33.1881	3.94472	1.46707	1.63675	5.87383	35.0472	17.6845	48.8186	-16.0991
3.34938	5.37376	3.42456	12.5964	85.0523	32.9167	4.22769	4.15857	2.89998	4.76851	32.7227	16.6386	48.8151	-17.9682
3.91615	5.53715	4.7954	11.5258	85.8633	34.9811	4.33151	4.78943	3.36694	5.07016	28.1641	21.2336	48.8166	-20.0182
3.97178	6.98395	4.91291	12.828	83.1093	33.54	4.92053	4.47893	3.34988	5.02148	21.9024	15.5873	48.809	-21.8899
3.2396	6.2632	4.67313	13.2847	79.5114	32.3377	4.92351	1.33444	1.99437	4.37192	18.8772	15.6605	48.7928	-23.8167
3.16133	6.05614	4.4431	12.9244	73.2445	33.2172	5.74902	1.21855	2.41595	3.88714	17.3086	14.738	48.7855	-25.6394
3.41342	5.46347	4.6998	14.4345	77.9264	33.9676	6.50914	1.31688	2.82017	3.95236	15.9593	11.8868	48.7841	-27.5366
3.62681	6.03557	5.74755	17.3467	80.8524	33.5577	6.95249	3.87674	2.97811	4.16744	15.2788	11.6613	48.7816	-29.1689
3.98408	7.08731	8.96339	16.267	71.5954	29.1491	6.81124	4.84926	2.90019	4.39019	14.2571	9.1876	48.7804	-31.1611
4.03775	8.00213	10.6355	20.2009	69.8865	29.0025	6.50546	4.69116	3.32469	4.25001	14.0232	9.22416	48.7944	-33.1042
3.68734	8.83716	10.0165	20.3465	80.4966	33.7542	6.11094	1.4431	3.63376	3.88791	12.8031	8.90396	48.7994	-27.0396
3.97453	11.0655	12.402	20.3639	76.1992	32.3763	6.33119	1.31088	4.15887	4.37351	10.9588	7.59658	48.7897	26.7913
4.01824	12.134	11.7505	16.7509	64.6575	32.7933	6.24983	1.24149	4.18593	5.26423	12.5341	9.02406	48.7774	25.1003
3.81986	12.1547	11.5723	16.9015	62.8917	30.624	6.15887	3.48101	3.48807	5.46517	12.2238	9.31666	48.782	-18.5202
4.03287	13.836	16.111	15.6645	61.12	33.1701	5.43864	4.88316	4.42799	5.14217	11.3288	8.5995	48.7924	-42.3394
4.13558	18.0406	21.1702	17.4741	63.8056	27.0633	4.61671	4.84182	4.3616	4.02392	9.51095	9.0051	48.7882	-44.2476
4.04111	19.4477	22.0786	20.8446	57.5707	29.8178	3.58303	4.1316	3.67904	4.31312	9.10451	9.41497	48.7947	-46.1959
4.20396	24.0891	19.5489	21.7131	55.7989	29.5252	2.60693	4.66023	4.42638	4.13362	8.40283	9.43266	48.8017	-47.7056
4.16709	25.7032	19.4993	22.6717	54.9752	26.8755	1.63363	3.54144	4.91272	3.58786	7.54652	7.69131	48.8086	-49.4192
4.38509	27.7951	21.6279	19.8821	54.6078	25.3586	1.91351	5.21785	5.16121	3.25855	7.91043	7.34584	48.812	-51.2183
5.02933	27.3757	24.6939	22.3429	46.7274	25.228	2.18893	5.30184	5.69343	5.49151	8.43176	9.28885	48.8087	-53.1116
5.81217	27.3547	23.1696	23.9608	42.6888	28.4897	2.15746	5.12386	5.27024	5.5166	7.863	10.1502	48.793	-54.9343
5.76907	29.2663	26.8369	25.3883	40.9071	29.8798	1.80138	1.99588	3.71316	2.97665	5.73281	8.28146	48.7773	-57.0034
5.54013	28.383	27.8186	21.8493	44.1918	26.6899	2.59385	2.87728	3.1546	2.53267	5.68696	7.73209	48.7983	-58.8678
5.28226	31.6728	28.4736	22.0439	42.3354	26.9333	2.71743	2.84243	3.15744	2.49862	4.81785	6.84216	48.8042	-60.5889
5.87366	35.8869	25.9089	20.2752	38.6089	24.0725	2.43724	4.59182	4.24689	2.76274	5.41483	8.13063	48.7987	-62.5212
5.54655	38.4205	27.4982	20.6476	37.4445	23.7737	2.64236	5.07075	4.90281	3.06952	5.51187	7.95886	48.8054	-64.5659
5.92911	41.266	29.0886	23.1045	36.8939	25.2101	2.33233	4.91182	4.71393	4.76407	5.53966	6.98619	48.8091	-66.4341
5.88637	43.7658	30.5317	22.8923	38.2313	27.3454	1.63643	1.50506	3.55438	4.88872	4.25956	6.06562	48.8041	-68.1619
6.35001	44.407	29.7746	25.3349	36.4034	25.4665	1.89823	1.60482	4.20251	3.13507	3.77013	4.76193	48.7896	-70.2242
6.18214	45.8805	37.4564	24.3302	28.9586	25.0369	1.95685	1.88048	4.05459	2.94162	2.98438	4.21808	48.7795	-72.0407
7.34661	47.3491	41.8075	21.8063	23.6127	22.4032	2.75453	5.01125	4.83925	3.50063	3.77262	4.04909	48.7928	-73.9649
8.92722	56.0004	44.8439	25.9033	19.0667	21.6874	2.79687	5.37807	5.7444	3.55212	3.88322	3.93611	48.7941	-75.887
9.58813	60.8834	49.073	23.0281	17.9517	21.611	2.97889	5.20303	6.03086	3.28725	3.18672	4.60181	48.784	-77.8104
9.70949	65.359	46.8697	23.7637	28.2743	19.6937	2.36405	3.39079	5.76985	3.2961	2.24875	5.3064	48.7669	-79.5924
10.5068	64.6084	46.074	26.0665	15.2021	19.5123	2.23067	2.78333	5.87618	3.3778	2.337	8.53032	48.781	-81.2997
10.528	63.4331	42.2271	23.7392	15.9917	23.639	2.1048	2.92373	6.83627	3.5117	2.41059	9.05505	48.8035	-83.0479
11.2571	65.8184	43.4589	24.6827	13.2272	23.558	3.46171	5.02303	8.34388	3.76604	3.6963	7.43594	48.8188	-84.9236
12.8736	61.7739	41.5193	25.6687	10.8564	21.4628	3.68635	7.24329	9.28202	4.23003	3.57731	8.65987	48.8366	-86.7058
15.619	62.4576	39.8317	29.5913	9.47856	22.4804	3.51222	7.93477	8.899	4.27088	3.19468	10.3411	48.8519	-88.4231
16.1114	66.3796	49.3452	29.0996	8.07293	20.6975	3.47032	7.65347	9.2896	4.10386	2.61122	9.49516	48.8414	-90.1301
18.617	77.7131	51.3554	27.2372	6.73944	20.8082	5.21854	20.8563	13.2944	3.8249	2.6587	8.02754	48.8346	-91.8672
18.7606	76.707	53.7363	24.5115	7.14923	20.5325	6.40717	23.5363	13.4983	3.89798	3.17537	8.2478	48.8421	-93.7509
19.9725	72.1983	51.1453	24.7501	8.19661	23.0279	8.20818	22.2399	14.1007	5.18253	4.26941	10.067	48.8526	-95.694
20.9373	62.8695	61.816	27.4985	8.09335	22.3402	9.30251	20.6234	14.2956	5.90435	3.99968	8.87832	48.8627	-97.4295
22.5966	65.2002	66.1479	29.4959	6.4104	21.4789	10.146	21.6377	16.9511	5.20157	2.85991	8.96136	48.8591	-99.4404
24.9562	72.0759	55.3273	30.3536	6.09736	22.2187	10.5874	22.7893	15.7957	4.49247	3.0571	12.8752	48.8588	-101.127
24.7299	76.4483	48.1157	28.7964	6.47099	20.3982	10.5302	26.5576	16.0178	3.69278	3.60677	10.4086	48.8608	-102.971
23.1261	77.9627	46.6267	32.9783	7.44071	21.6265	10.8656	30.2519	15.0877	4.15712	4.36854	11.7106	48.8445	-104.829
22.1329	83.6179	59.1005	29.3522	7.7837	20.8084	13.2734	30.1265	16.9884	4.76494	4.8651	11.418	48.8346	-106.445
22.5942	82.7377	59.9552	30.2504	7.14637	19.936	14.1848	30.2739	18.8715	4.79886	4.53096	8.88843	48.8331	-108.216
22.7277	68.9684	60.7643	29.4312	6.23133	17.3743	16.8129	30.5897	16.7514	3.98294	3.22666	7.29781	48.8368	-109.933
28.4975	77.7361	47.7583	29.2682	6.68964	18.7879	19.911	41.7153	25.5148	5.02473	3.09336	6.65994	48.8469	-111.991
33.481	93.5063	51.7547	31.1412	7.19853	19.0745	24.8249	45.7341	28.1793	5.06168	3.52284	6.64639	48.8587	-113.749
41.3071	86.985	57.8005	32.4077	7.03599	15.9465	31.4736	52.1064	29.4525	4.74622	3.81327	6.70246	48.8617	-115.55
43.4899	88.0823	64.2481	32.689	7.67256	17.5231	35.869	58.7664	43.5574	8.88611	5.34956	10.3083	48.8578	-117.535
39.8285	89.1265	73.7419	29.3171	8.03969	19.0399	40.5529	64.7571	47.6484	10.2322	5.51155	11.2497	48.8523	-119.481
36.9779	95.6274	70.77	31.6873	7.48046	18.8044	37.8262	57.6447	39.5141	10.8984	4.87397	9.60978	48.8415	-121.324
37.182	96.8795	73.6806	32.974	6.84767	17.1743	36.672	48.0195	40.9185	11.4884	3.9199	6.56994	48.8404	-122.862
37.5427	98.1888	62.8665	33.256	7.45054	16.3781	39.4769	74.4279	38.9351	15.072	4.43396	6.64214	48.8382	-124.624
37.9053	92.6155	55.1253	30.7924	8.15709	14.321	39.9798	56.0294	38.7394	10.2773	4.70505	8.00998	48.8453	-126.468
40.7447	91.6304	57.2478	24.9552	8.29437	13.1054	34.387	57.9617	36.0079	15.325	5.26008	7.8656	48.8526	-128.277
42.4945	94.6811	66.3863	27.8735	7.90906	13.022	36.5651	70.1568	34.1912	16.1099	5.18422	7.56788	48.8525	-130.022
43.738	107.368	68.6839	30.649	7.17284	14.763	37.2408	76.5709	36.3172	16.0249	4.10501	6.87233	48.8493	-131.747
47.349	97.8946	71.1478	28.241	7.34735	14.6677	34.6541	70.8165	38.8513	12.5029	3.80258	6.82806	48.8472	-133.216
44.2376	94.1123	70.716	29.4486	7.13008	16.2743	39.2693	64.5094	43.651	11.8267	4.48461	7.0598	48.8532	-134.213
45.5582	94.7069	64.0642	28.6251	7.71833	15.2526	43.2866	78.4011	44.53	13.3394	5.14359	8.44814	48.85	-136.255
44.1491	96.4173	63.3412	25.4976	7.7869	11.8475	48.7266	79.2947	46.1937	16.9577	5.19928	8.33947	48.8411	-138.727
43.8846	90.1786	61.1532	23.1751	9.12531	11.332	45.4243	83.308	40.2229	15.7771	5.28916	7.68368	48.8453	-141.313
48.8732	97.6564	67.4872	22.9262	8.05633	11.6505	43.2204	86.9145	44.4407	15.0946	4.16101	7.73907	48.8601	-143.158
48.9814	82.5016	71.1962	25.851	7.35629	11.9428	45.1256	75.2144	46.897	12.6945	3.87609	8.03923	48.8647	-144.937
49.8157	114.855	73.3206	26.4795	7.05378	11.5639	44.7049	87.6491	46.5114	13.8703	4.20334	7.08759	48.8578	-146.648
47.1593	98.2687	57.6232	30.0088	7.01002	11.1267	40.8436	83.3409	47.4869	15.2697	5.69085	7.64253	48.8431	-148.116
44.5711	97.3698	55.9792	25.996	7.25916	11.7984	44.3941	83.2015	53.1146	15.5579	5.70137	8.00342	48.8336	-150.385
46.4707	91.2729	66.1196	25.5632	7.41464	10.7727	45.4544	74.9784	49.5452	13.976	5.30449	7.3498	48.8284	-152.184
53.9704	87.3597	53.2862	25.1409	7.74794	9.83088	47.1026	77.3184	52.0623	14.7343	5.41919	7.14438	48.8215	-154.185
64.4248	90.684	65.1835	26.6067	7.75703	9.22134	44.4673	77.2084	66.7367	17.4166	5.08753	8.03628	48.8077	-155.823
58.4759	99.4024	69.4723	24.4554	8.32923	9.4965	46.1797	75.3383	66.0866	18.9265	5.56275	8.35746	48.8084	-157.694
58.4861	97.9309	64.7531	27.8898	7.99842	11.5129	41.9217	81.6866	82.9603	20.535	6.29033	8.07394	48.8074	-159.477
59.8834	97.6946	56.7064	23.1151	7.69955	10.8959	40.7163	85.7467	84.1822	21.3076	6.55449	7.72486	48.8141	-161.257
59.0964	90.1751	58.6263	27.0273	6.87307	6.95723	42.0611	88.5175	69.1793	20.7703	6.09355	7.08085	48.8427	-163.17
52.7718	97.1446	52.2802	24.4283	6.41265	7.30491	35.7987	83.7097	70.1402	21.3231	5.92448	6.92646	48.8695	-165.067
47.753	96.7573	60.0489	18.8257	6.98234	7.35118	41.9491	76.2353	71.064	19.5478	6.04551	7.25569	48.8763	-166.648
50.3793	96.3201	68.465	19.0143	7.5964	7.82333	43.154	90.7149	71.9497	21.9331	6.91586	7.89861	48.8625	-168.165
59.1853	95.8338	74.2136	20.7686	8.93142	7.79237	44.0396	94.2255	89.8983	19.3538	7.44086	7.28595	48.8522	-169.856
54.1874	82.0004	60.299	19.8314	8.28593	5.9638	44.0179	94.7645	85.7628	22.4168	6.57705	6.83254	48.8514	-171.561
63.2744	81.7505	59.5529	21.1127	7.36209	5.25166	43.2898	85.2754	66.2285	22.006	5.5092	6.54618	48.8525	-173.184
62.1237	77.0104	58.7755	19.7109	6.84343	5.63814	45.2693	100.968	72.1303	20.3446	5.09853	7.14174	48.8364	-174.925
57.8677	93.4163	57.968	16.9279	9.71791	6.99353	44.4066	106.203	73.5199	17.905	6.61296	9.04611	48.83	-176.893
59.3806	83.0125	69.5138	21.2919	10.7078	6.79927	43.977	101.098	72.335	23.2206	7.79343	8.72539	48.8261	-106.858
52.2658	79.015	56.2674	20.6897	10.5774	7.06852	48.0883	106.85	80.2669	25.8884	7.73274	8.81221	48.8215	37.9444
55.8502	91.1344	68.4785	19.1141	8.25781	5.71123	50.0593	107.99	89.5099	21.7165	6.71086	5.86227	48.8381	177.306
60.603	99.1541	63.5059	16.1348	7.85203	5.08857	47.6908	109.074	78.039	23.8957	10.0365	6.68735	48.8604	175.597
64.0127	100.589	53.5221	17.4836	8.51323	6.23651	44.2111	90.6649	78.4898	24.3214	10.1638	6.68535	48.856	173.697
52.4446	102.736	52.5603	15.0819	10.1743	7.56892	41.4125	111.074	98.5933	28.8868	10.4781	6.47818	48.8435	172.202
52.0734	90.7242	51.5775	14.1116	10.4227	7.22664	45.7572	102.861	77.8125	24.8186	7.51071	7.47925	48.8326	72.6936
63.8796	86.5253	50.575	14.3082	9.11148	4.91849	45.4397	112.275	89.683	29.2444	8.18828	7.75703	48.8207	71.0043
57.6151	85.4933	56.7127	14.5421	7.64874	4.83138	42.3656	109.885	79.8062	26.14	8.58324	8.19273	48.8136	132.995
57.9642	93.1969	49.3476	13.3044	8.5733	4.59233	40.895	104.025	97.0495	21.0431	9.14492	7.98561	48.8022	165.183
59.8043	94.1529	56.641	12.9499	9.20091	6.99711	44.8985	119.839	93.933	22.6313	9.37737	7.92796	48.8179	163.323
59.8902	92.1643	51.1645	12.8192	8.73183	7.07436	48.6811	125.618	92.2582	22.8486	8.28455	8.61568	48.8263	161.686
49.1552	94.6063	44.7916	11.674	7.34386	4.95533	51.4604	118.288	84.4981	27.5442	7.45624	7.75742	48.8357	159.75
48.5595	90.8731	46.2233	11.582	7.92482	4.55684	48.6166	113.442	84.6634	27.9188	7.80765	6.51707	48.8284	157.995
52.7518	82.2205	42.6494	11.0525	8.90196	4.75615	38.0563	109.008	82.9205	28.286	7.94069	7.46514	48.8169	156.132
59.2824	91.6441	37.8997	9.73293	8.67667	6.23205	47.916	109.031	90.3132	28.6453	7.71557	8.27395	48.8142	154.343
59.6125	85.3941	34.0829	8.87193	7.94771	5.76666	40.2592	119.295	70.7825	28.9965	6.60027	7.84091	48.8243	152.614
55.4997	84.4878	33.659	8.77166	7.30999	5.34472	39.7761	133.227	77.0881	29.3392	6.60242	7.57953	48.829	151.04
56.772	90.6205	34.558	7.16098	6.60795	4.1248	50.075	117.89	67.9678	29.6732	6.23744	6.75044	48.8386	149.491
47.227	84.1362	30.1841	6.25009	5.64279	4.2976	49.7764	129.081	65.2488	23.8177	6.34607	6.92988	48.8315	147.654
41.4268	66.387	26.7601	7.87735	7.60432	7.18494	43.8678	125.63	80.4317	28.1604	8.2555	8.07487	48.8279	145.697
44.7393	65.367	22.6591	12.649	8.64788	8.56943	39.9075	111.788	87.0464	29.2093	8.85868	8.95775	48.8306	144.071
43.7989	68.2062	25.078	13.297	8.47427	8.49447	41.0491	112.444	90.8874	29.8895	8.86891	8.69748	48.8314	142.552
45.2439	69.5762	22.7035	10.2551	6.92649	4.87943	37.7783	128.053	90.5967	32.8713	8.53235	7.77391	48.8268	141.005
44.382	76.7923	30.6896	8.36341	6.17217	4.3944	36.6945	117.038	74.8898	35.4873	7.45719	7.62364	48.8279	139.333
39.3617	80.507	29.1421	6.54345	7.18875	5.22938	36.0026	116.637	64.788	31.7374	7.33534	8.86767	48.8235	137.605
36.9382	74.6761	25.8384	5.83353	7.04492	4.97754	31.8563	116.161	75.4912	32.6705	7.84971	7.85879	48.8395	135.772
35.3879	62.1796	18.594	6.37262	6.46656	4.84349	37.348	115.61	57.8718	31.4095	7.20055	8.37536	48.8726	133.861
35.9076	59.4047	15.3607	6.0589	5.64901	3.78445	37.5867	132.423	83.8157	33.8137	6.90646	8.00982	48.8885	132.091
31.2963	52.849	20.1283	6.10061	5.46912	3.78753	31.635	121.635	85.932	33.1166	6.36202	9.59245	48.8782	130.221
29.342	54.7797	21.2304	7.76518	5.83455	6.07436	31.1645	95.5149	73.9845	35.1136	6.59897	9.13002	48.8518	128.423
32.4483	58.219	17.5001	7.8638	6.19788	6.2079	23.2876	106.724	59.8187	32.1646	7.0318	8.02014	48.8251	126.761
29.8773	58.6889	17.3068	7.55595	6.40367	6.20027	20.8728	121.796	58.118	27.7042	7.15988	7.52712	48.8248	125.044
25.15	52.2894	13.6201	5.2959	4.91437	3.93621	24.2688	131.815	60.5865	27.4508	6.29558	6.92584	48.8202	123.195
19.1287	53.7116	12.0046	4.8903	4.92489	3.51451	25.1441	109.683	60.1103	28.3932	5.616	6.639	48.8091	121.521
21.3994	52.5351	11.7602	4.549	6.4694	6.61989	25.0151	120.836	56.1306	30.0158	6.31468	6.82738	48.8097	119.831
20.7591	49.4485	11.5492	4.2773	7.38379	6.98179	18.4116	105.852	53.8878	32.1952	7.41358	8.05477	48.8191	118.234
18.6618	35.1297	9.27755	3.92454	7.91873	6.85755	16.5937	92.7905	52.4958	33.1896	7.81884	7.88506	48.8286	116.342
16.3822	36.1158	8.56603	2.98352	5.94718	3.2499	19.4369	89.7323	53.6789	35.4133	7.94579	7.09652	48.8371	114.555
16.344	36.1283	11.6684	3.34899	5.39691	3.3888	18.3737	94.1375	55.1757	38.9833	7.2958	7.93645	48.8589	112.798
13.464	36.1784	11.3513	3.80502	6.56948	5.11236	15.8818	91.2288	46.6202	39.5476	8.05554	9.24086	48.8654	111.302
11.7222	32.4235	11.6071	3.4391	6.60604	4.97665	14.8916	97.4881	46.1018	34.2605	7.94116	9.42154	48.8409	110.092
10.1472	33.113	11.3731	3.44162	6.16877	5.36962	15.3488	87.2187	53.6054	34.3019	19.8025	8.57617	48.8144	108.414
9.00507	31.7769	10.0726	2.51287	4.67343	3.83982	14.6695	91.6455	60.6506	34.3287	20.9651	8.289	48.8156	106.493
7.3987	29.825	9.84879	2.66778	4.25742	3.70203	13.7777	93.9767	58.1962	34.3408	22.1634	8.71762	48.8301	104.367
7.69573	36.4298	12.9847	3.2122	6.48267	5.02658	12.3969	91.4796	49.1023	40.129	23.3964	8.96965	48.8444	102.694
6.86046	33.6132	13.57	3.44661	7.01967	4.9183	11.0911	82.7811	52.1258	34.3205	14.0607	9.86636	48.845	101.024
6.86282	31.5666	10.2263	3.41854	6.84695	4.92755	8.53526	83.5015	35.6998	36.8051	17.4831	9.885	48.8401	99.202
6.31863	23.9689	9.4576	2.89458	5.32427	3.24549	9.21112	82.7322	36.7741	31.888	21.0344	10.5779	48.8394	97.6807
6.05482	23.2263	10.6242	2.74657	5.80334	3.32297	9.61233	79.3063	45.8017	29.0403	25.0309	10.2757	48.8555	96.3919
5.59023	21.3592	9.90944	3.90174	7.47994	4.71354	10.9403	75.7642	45.4514	34.7825	23.4315	9.11909	48.8675	94.319
5.47007	20.9266	9.20633	3.73358	7.48811	4.91003	10.9909	77.6349	41.0339	35.8017	22.3356	8.71342	48.8627	92.3436
5.065	27.09	10.1029	3.5828	7.12274	4.70742	10.6867	76.2132	33.036	37.5038	24.6072	11.0563	48.8497	90.3905
4.42831	24.1751	8.49648	2.60889	5.41806	2.80192	9.46338	73.5945	33.3411	36.9967	31.5853	11.6034	48.8505	88.5796
3.751	26.3643	5.23709	2.93807	5.45204	3.11198	7.56542	66.1638	31.7049	33.0403	35.5442	13.5953	48.8533	86.8532
4.02653	21.3086	5.50993	4.07715	7.07839	5.01899	6.06821	59.129	38.8766	33.0764	35.0663	12.5749	48.8301	85.2868
4.06038	18.9662	5.56058	4.08051	7.32775	4.92903	5.65663	65.0374	37.2708	32.2968	36.7013	12.3799	48.8111	83.6095
3.94134	14.9662	5.01801	3.6427	6.49126	4.86813	5.93957	62.1161	36.1547	35.6964	34.568	12.8694	48.8235	81.7566
3.47262	16.4547	5.51738	2.26174	6.06629	3.11271	5.36873	68.6911	25.3983	38.6763	41.409	14.8652	48.8437	79.9773
3.30839	16.2935	5.61385	2.17068	6.31956	3.48505	4.35305	57.3045	24.4665	35.0266	46.9702	18.1912	48.8436	78.2569
4.04744	14.2827	5.44884	4.12752	6.97148	5.20104	3.92293	54.1864	24.0439	33.3481	53.2199	18.9589	48.84	76.2328
4.17725	16.448	4.46207	4.31657	6.9316	5.48236	4.07836	45.908	25.8532	30.2923	46.9594	16.4202	48.8344	74.5052
3.69786	19.0863	4.21013	4.36718	6.94501	5.18793	3.65197	54.8477	25.6249	27.5428	51.2041	16.6579	48.8477	63.7126
3.58372	18.2549	4.07934	2.81015	6.81934	4.61739	2.97468	53.2293	25.2296	32.1969	51.2358	18.539	48.8614	62.0027
3.82624	13.4962	5.82439	3.02415	6.89946	5.31282	3.10097	49.4169	26.3525	34.554	51.7668	18.7418	48.8597	59.8595
4.75181	14.7237	6.39301	4.27448	8.23576	6.29398	3.53251	38.1814	22.8946	31.2374	57.3724	19.8573	48.845	67.1748
4.90916	13.3506	7.35059	4.37592	9.30786	6.31236	3.4828	37.8859	16.5364	26.0954	54.6729	21.7509	48.8416	65.561
3.92526	11.4271	5.7618	3.46822	9.12218	6.5048	2.89822	39.2623	15.2338	27.4008	56.2318	25.7478	48.8348	64.0287
3.12618	9.32072	4.27774	3.56565	10.0729	6.11296	2.58171	36.352	13.0635	30.0375	57.7739	28.6797	48.8318	62.4487
3.49327	10.0836	4.91339	5.49886	15.5348	6.50077	2.83989	43.9055	16.0845	28.8526	59.2956	30.9479	48.8414	60.3854
3.72099	10.9076	5.39192	6.55103	18.9039	6.79855	3.27278	40.2078	18.2086	29.0839	60.7926	25.6496	48.8475	58.4533
3.69621	11.7121	5.26985	5.32773	18.5907	7.37629	3.19268	37.2231	16.6482	26.1584	70.9206	26.215	48.818	56.3739
3.34953	9.12118	3.64558	5.00802	20.5104	7.97477	2.74564	30.2855	15.4291	26.0879	71.2727	26.7688	48.8072	54.6931
2.99281	10.0966	3.52041	5.47902	18.4544	7.59467	2.64188	29.4645	15.5313	27.2209	70.7176	27.3091	48.8096	52.8709
2.82163	9.34676	3.50521	5.60282	18.8148	7.54662	2.34571	30.3167	14.6505	26.4996	75.5754	31.9726	48.8136	51.0661
2.99984	9.80986	4.78496	6.56255	22.0253	7.90631	2.69453	27.3641	11.0829	25.8431	67.7583	29.7063	48.7929	49.2158
3.01446	8.07819	4.40789	6.14302	24.2252	9.14564	2.58285	26.5075	10.3603	26.1566	79.5766	31.8392	48.7818	47.317
2.73657	7.58301	2.76129	5.2499	24.7076	8.93357	2.10592	29.4115	11.2705	23.7446	71.8069	31.3439	48.7895	45.3776
2.61194	13.1437	3.17718	5.09553	26.8755	8.7218	2.04152	26.8666	9.97423	24.4709	68.7955	35.6249	48.8105	43.5367
2.94037	12.7732	3.71937	5.87398	29.816	10.1025	2.11936	33.0328	8.3885	25.0108	69.8068	30.1561	48.8222	41.5391
3.35746	11.4901	3.03842	6.5561	28.0154	12.4609	2.49395	28.4283	7.21395	25.7628	74.5177	35.02	48.8211	39.6023
3.47518	7.38058	2.88124	6.92363	29.8925	16.1212	2.34363	16.844	8.033	29.9919	80.9159	36.5311	48.7998	37.8859
2.88856	5.45263	1.99079	5.87062	33.8684	17.6795	1.94854	13.7019	6.67565	30.4452	80.306	33.8875	48.7899	36.2057
3.04466	6.60718	1.94075	6.55402	39.3745	18.8166	1.84686	16.1271	4.47488	24.0251	80.064	31.1534	48.8054	34.4746
3.28085	7.32942	2.73604	6.48201	40.0645	15.9695	1.9343	16.3828	4.38774	21.4703	72.8495	31.7685	48.8218	32.6376
3.34148	7.38984	3.05179	6.73871	43.1771	17.5548	2.28345	18.3511	4.54416	20.5523	74.4485	27.2348	48.8501	30.8401
3.41193	6.83356	3.02507	7.21052	48.5819	20.0697	2.09772	16.805	4.83574	19.0446	71.8163	32.1185	48.8445	29.0361
2.78527	7.42367	2.1401	7.04688	51.656	22.3084	1.67333	14.4031	4.12995	19.8014	70.5535	34.716	48.8295	27.2005
2.67997	7.45846	2.36272	6.84099	51.7808	23.4521	1.61037	13.6005	3.77562	20.2829	68.1919	36.7604	48.8121	25.3545
3.10048	6.37646	3.3046	6.13406	49.7609	22.3069	1.96018	13.5016	3.70516	18.0953	78.0371	33.0808	48.8111	23.4056
3.3849	6.49435	3.4338	6.53266	53.5822	22.0598	2.26826	12.8928	3.98429	17.654	69.1972	31.0673	48.8098	21.3249
3.48631	7.01613	2.86801	7.20552	55.2096	23.637	2.21806	11.6448	3.87607	20.1015	67.1003	32.216	48.8028	19.5379
2.74019	8.07298	2.04681	7.90279	52.6265	27.7261	1.72095	10.6008	2.89148	19.4664	77.3046	32.0563	48.805	17.8206
2.71889	7.49959	2.55688	9.17519	68.8291	26.5589	1.73269	9.52664	2.92568	16.9159	69.96	26.862	48.8151	15.9103
2.8985	8.03656	3.42593	9.36731	73.4724	27.3727	2.28268	8.66684	3.68896	19.3491	67.8344	30.0795	48.8325	13.9924
3.05668	7.71723	3.32244	10.0271	72.6012	26.4067	2.54001	6.74713	3.98052	21.0046	81.8984	28.6949	48.8391	12.3346
3.06125	8.35446	3.03318	12.8585	80.4245	31.6908	2.46207	6.08171	3.60226	18.8612	82.0317	26.8748	48.8464	10.7154
2.74048	6.61184	2.92535	13.8275	87.2553	36.0137	1.63417	5.22903	2.99425	16.0968	79.6355	32.4303	48.8356	9.70259
2.73936	6.02278	2.82244	13.6881	86.2078	33.8501	1.5194	6.19534	3.0627	14.6667	68.7831	33.3098	48.8202	8.81925
3.18286	7.65927	3.58154	14.7225	85.1076	37.5085	2.3068	15.3964	3.84222	17.9963	73.3146	31.4998	48.798	7.05382
3.4835	8.60137	3.3908	14.2244	88.839	35.8382	2.63072	15.3061	3.75316	16.7471	69.3245	30.4714	48.7811	4.10514
3.55116	7.57668	3.00881	14.3266	97.4648	43.2706	2.50222	7.51748	3.40193	17.5065	68.9255	25.5	48.7843	-0.162937
3.06927	6.31524	2.82094	13.8751	109.658	40.6307	2.13099	6.85337	2.57161	15.7609	60.7249	25.0647	48.8043	-2.3129

## Sheet: P11
ra l	oi l	oe l	ico l	mf l	es l	ra l	oi l	oe l	ico l	mf l	es l	Kippung	Rotation
16.8552	6.98958	8.81304	27.4212	131.008	28.3507	4.68909	9.22094	6.7086	21.2119	79.0821	31.7281	48.777	-0.197976
4.97769	7.44363	9.54042	30.8147	133.667	30.3125	4.55398	10.1596	7.71039	19.2966	68.3967	29.1303	48.7613	-2.12062
4.86947	8.12258	11.1834	34.1962	146.065	28.8906	4.48057	10.2701	7.8433	19.1991	65.307	30.6949	48.764	-4.24809
4.86023	8.26699	12.2599	35.978	146.557	29.2515	4.50966	9.32569	7.14604	19.6473	66.9165	32.8234	48.7767	-6.00475
5.69541	8.96024	13.1859	38.289	142.88	30.2749	4.77462	8.60762	7.54722	21.6868	71.9059	36.1812	48.7845	-7.78253
5.73228	9.37846	13.4807	42.4377	146.249	31.6276	4.28861	8.70839	7.31002	21.744	70.1283	35.1672	48.7766	-9.64947
4.64273	9.84633	12.3314	37.2637	130.717	32.7017	4.33442	8.58088	6.41896	19.9577	61.3095	24.0973	48.7777	-11.4397
4.7778	10.7975	12.8578	34.9082	121.87	30.4604	4.37956	8.70699	6.19745	19.381	51.9621	20.3967	48.784	-13.0329
4.79462	10.2319	13.1937	28.5358	119.82	28.1271	4.5542	9.02612	7.25974	19.9771	62.2853	24.0083	48.7918	-14.9488
5.19736	11.4773	19.2956	36.9226	98.9003	27.7751	4.41216	9.29468	6.86608	22.2007	47.5417	26.738	48.7972	-17.0797
5.29754	11.6146	19.1086	39.842	97.68	27.2092	5.11351	8.93897	8.09801	22.1219	42.689	24.3114	48.7954	-19.4227
5.3995	10.6397	16.9263	39.5768	95.6469	25.1321	5.22598	9.10239	10.3608	21.2872	36.7439	23.7986	48.7893	-21.2356
5.8891	11.1467	14.7622	37.9939	103.306	26.1521	5.11859	9.14005	10.267	23.2553	41.658	27.3115	48.7885	-22.9958
6.06656	11.6552	15.4387	41.3865	101.257	29.1617	4.99125	9.02216	8.34376	22.265	35.9404	26.3018	48.7957	-24.8454
5.50119	12.3197	15.8387	40.4259	107.246	28.2418	4.77087	9.31783	7.54433	22.7731	32.0996	24.7538	48.7838	-26.984
5.0334	13.258	17.4415	40.951	105.126	29.9427	4.70265	10.2047	6.28717	18.7485	25.3035	23.9977	48.7773	-28.6306
5.57268	15.3395	23.1923	44.3253	89.9229	27.7856	5.1916	10.9389	6.76339	21.4326	23.696	22.0007	48.7776	-30.1778
6.12965	17.0365	23.6089	40.4481	88.8573	28.2279	5.61682	10.643	7.38191	24.3722	23.8087	22.6949	48.7777	-31.9271
6.22111	17.1796	23.2045	42.7848	98.1028	24.9818	4.94179	10.4249	7.61085	24.4324	23.4754	20.3487	48.7752	-34.1668
6.04515	14.6742	21.8377	42.1758	93.6926	25.806	4.23891	8.67214	7.37184	22.4092	23.3524	19.5062	48.7755	-35.9191
6.48042	14.5376	24.1891	48.0575	105.258	31.5955	4.10499	6.99015	8.3415	19.7852	23.4498	18.6784	48.7771	-37.7822
6.60462	14.8046	23.9462	46.7656	91.7866	33.2846	4.21945	6.52626	7.52691	19.6074	19.7246	19.0625	48.7758	-39.6854
6.34205	13.4214	22.0898	57.2133	100.007	32.9265	4.61641	7.3873	7.98467	17.2148	18.3699	16.5415	48.7594	-41.5877
6.45285	16.3611	23.3405	61.3682	93.1402	29.5122	4.98879	7.8645	7.85438	15.8464	18.2635	15.163	48.7659	-43.4981
7.47801	18.4532	27.8908	65.6718	86.2073	30.9291	4.52255	6.97501	7.34254	18.9158	21.8134	15.3119	48.7641	-45.4564
8.62863	18.773	29.0052	67.6302	97.9536	29.8204	4.71574	7.70764	5.72293	18.5044	21.4957	16.599	48.7459	-46.8764
9.5298	21.1825	28.9459	69.9202	99.5173	30.7621	4.99434	7.88828	5.72287	18.3447	21.1964	18.3809	48.7302	-48.43
8.80941	21.0453	26.8688	68.0397	88.7841	28.6906	5.00392	8.76283	6.2309	15.0956	18.971	17.3141	48.7366	-50.5729
11.0073	25.8763	30.5068	74.8512	75.6932	27.0448	5.33918	8.62628	7.09213	14.344	17.9161	18.8786	48.7563	-52.2464
11.7712	25.3134	33.6043	76.1254	86.8036	28.84	5.08876	9.20967	6.77876	16.5391	17.5115	21.2326	48.7794	-54.0221
12.0823	26.7089	38.2407	72.6326	87.2094	29.1648	4.78788	9.0451	5.78233	17.0056	18.1104	20.4933	48.792	-56.0322
10.6317	21.9568	37.9933	62.3799	75.202	26.3937	4.14805	8.48259	6.62539	16.5348	16.8608	19.1387	48.7839	-57.9275
10.0533	24.6828	34.4104	75.6022	64.4854	27.168	3.98209	8.35612	6.79921	14.6219	14.1804	15.85	48.7736	-59.6975
10.2425	21.966	32.0894	60.5738	65.0885	26.1809	4.37932	7.68003	6.83099	15.038	13.431	16.6081	48.7578	-61.8455
10.4607	21.3985	27.1381	62.9327	71.6805	27.1958	4.56988	8.82423	5.45178	13.5808	13.6593	18.4734	48.7494	-63.5112
10.5291	19.7137	36.1286	69.446	64.6684	26.1304	4.65474	9.22927	4.85063	16.5008	14.0649	18.416	48.7612	-65.11
13.1066	29.1407	28.9241	74.2474	62.8475	23.7276	4.85948	9.52157	4.87812	16.9339	14.4606	20.2957	48.774	-67.0566
14.4937	35.8998	40.0997	70.6831	80.1734	22.506	5.31677	9.19042	5.30848	14.3526	14.8048	24.6493	48.7801	-69.1272
15.3986	36.5592	47.8042	84.2495	66.7017	24.4951	5.46279	10.3335	6.41862	14.0686	14.0077	23.6254	48.7719	-70.8959
13.4076	29.4108	41.9647	84.6144	69.7766	27.5662	5.06716	9.40893	8.8185	16.524	14.7823	18.746	48.7697	-72.6766
13.3526	27.6371	39.0189	80.4377	63.2312	27.2014	5.17567	9.95252	9.33551	19.1218	13.5721	18.4796	48.7788	-74.6724
14.8839	29.8746	34.7692	68.7409	54.4819	23.588	5.82237	10.9608	9.23373	21.9055	12.6546	17.5802	48.7847	-76.6028
16.8819	33.8564	36.8839	69.2477	55.3297	20.3247	5.25938	14.8069	9.62337	22.4276	12.0826	17.9253	48.7737	-78.3166
17.8203	30.3417	41.3925	73.7935	63.2605	20.3456	5.99801	15.6771	10.6212	20.5227	13.1521	18.0751	48.7689	-80.2566
17.1021	27.98	47.6579	95.6396	49.3006	22.1169	5.20379	13.9644	10.1534	16.3867	16.7498	16.7616	48.779	-82.0548
18.4499	32.5673	54.7973	79.4573	47.7432	20.8467	5.87912	12.0061	10.1774	15.0583	16.6783	15.7558	48.7814	-83.8206
18.6686	30.753	52.8779	79.3513	58.8922	20.1881	6.26145	10.8222	10.0328	16.0966	12.3192	15.2513	48.7836	-85.8382
16.4828	30.5767	46.2013	79.1937	44.2411	22.3904	6.01704	12.3343	10.0826	17.3867	10.2435	16.6524	48.7876	-87.6251
18.278	30.5495	39.9108	89.1579	43.2976	22.3853	6.1349	12.5855	9.98991	17.7608	9.80441	19.4932	48.7871	-89.285
18.3174	29.2268	38.8815	92.9007	35.6642	20.2929	6.0553	13.4774	10.4504	18.6877	10.0645	21.6113	48.7931	-91.1228
17.713	28.8993	40.6563	88.19	35.82	18.4497	6.04709	11.9517	12.5841	17.5056	10.3458	18.0207	48.7907	-93.0201
19.2805	34.3082	42.4169	89.9899	27.9857	15.5642	7.62634	11.4991	11.7986	16.9824	9.99761	17.3429	48.7652	-94.9496
20.164	35.2538	42.7838	90.944	28.9169	16.9949	7.73633	11.822	12.2043	15.2746	9.00591	17.5053	48.7584	-96.7447
22.9943	40.8911	48.136	97.6102	28.8122	19.6946	8.68168	11.6163	11.045	13.7322	8.87871	18.1396	48.7585	-98.5154
25.7365	50.086	61.7555	76.7507	19.3813	19.804	8.69453	11.043	11.3307	13.9463	8.18291	17.1389	48.7753	-100.208
28.5765	47.4625	59.5242	76.2253	15.1298	18.5332	10.0339	10.6025	10.2359	15.0461	7.48416	14.9739	48.7748	-101.867
26.9584	46.6117	61.6079	88.2618	13.9792	17.5259	9.46253	13.9314	10.9774	16.1383	7.76021	15.9655	48.7661	-103.578
26.4954	44.8475	55.8849	83.0625	17.9103	17.666	8.75311	13.6091	9.86505	14.4222	10.066	15.7333	48.7656	-105.492
24.5532	40.8773	53.5289	76.3641	16.3564	16.3052	9.60793	11.0009	9.15207	10.6509	10.4209	16.8323	48.7763	-107.231
23.4018	71.9303	50.3798	72.7736	15.925	15.5573	9.79086	11.7776	12.2629	12.6178	9.92146	19.3193	48.772	-108.895
34.9857	48.2972	55.7746	75.1019	10.6995	16.5777	9.90687	13.926	14.6029	13.8446	8.26454	18.9398	48.7775	-110.647
35.6761	52.2097	48.7748	71.123	10.6713	16.7888	9.69135	15.6797	18.3286	15.2939	8.08559	16.5309	48.7886	-112.698
25.9654	55.0422	60.4783	69.7014	11.6038	18.3228	12.274	16.8568	19.8814	17.6394	8.98995	15.1615	48.7842	-114.662
26.1116	55.2716	60.8692	79.787	11.0746	18.6148	14.9138	19.3292	21.0303	20.0613	9.30509	15.8487	48.7738	-116.523
27.8653	58.003	61.2164	69.8372	11.9569	19.1172	15.1044	24.561	19.6173	18.8355	9.15248	16.601	48.7811	-118.199
38.1226	52.1594	61.5196	68.9666	11.7436	17.4956	14.398	30.7422	24.7734	15.8504	7.2435	16.3456	48.7901	-120.047
38.6523	81.6721	61.7788	81.4795	11.0791	15.8364	13.1378	31.9741	24.8558	14.984	6.99692	15.0994	48.7936	-121.797
28.7995	62.2087	55.3169	72.8241	9.80664	15.2152	30.5661	32.4729	26.9631	14.6859	6.59074	15.3187	48.7928	-124.05
33.5182	74.7048	64.8998	62.2338	11.523	15.7759	18.3816	37.4103	26.0863	14.8555	7.38934	14.8087	48.7891	-125.889
37.8357	75.9488	69.3303	70.1963	13.6408	16.0881	23.8399	42.3365	27.3989	16.9101	8.186	17.3745	48.7919	-127.694
38.2917	88.5592	75.4886	69.5013	14.509	16.065	27.1774	47.8997	29.6441	15.7754	9.43976	19.2294	48.7847	-129.24
42.2425	99.7474	71.1113	64.74	15.1489	16.0054	28.7588	47.2942	29.2408	12.98	10.4819	18.6605	48.7779	-130.975
41.4173	91.1824	70.7003	60.6737	13.9091	15.3617	28.4413	54.3188	28.4505	11.0889	9.58488	17.3557	48.7913	-132.559
45.1929	90.0381	67.6879	68.2397	13.9833	14.9354	33.2673	57.7222	33.5307	12.1619	9.51438	20.7185	48.8161	-134.448
43.9018	81.7711	61.6861	63.3219	12.0664	16.8463	34.2588	58.8767	34.1619	11.9272	9.86579	20.8067	48.8247	-136.477
46.5776	94.8091	66.6102	56.2474	11.9885	16.8772	39.3148	51.122	30.806	9.08205	9.04613	20.6051	48.8152	-138.237
45.9995	93.6332	72.6948	60.9111	11.9516	15.9081	38.4525	53.2528	28.828	9.61544	8.7422	22.4194	48.8149	-140.031
45.5917	82.1026	66.826	55.1224	11.6048	14.0932	38.9443	58.1503	36.1219	10.2512	7.6676	22.187	48.821	-141.762
49.1731	92.9358	61.5042	59.1395	11.0798	13.2684	40.8954	73.6085	35.7378	10.6476	7.5609	19.0882	48.8296	-143.81
47.8392	106.107	61.2102	55.7787	12.3556	12.6187	43.5905	71.4591	40.0161	12.6393	9.81118	18.7632	48.8327	-145.641
43.5183	99.5878	74.2835	57.7949	13.236	14.7678	42.6528	68.523	37.9101	13.7318	9.96901	20.0378	48.8334	-147.532
47.3776	107.194	72.4679	44.9634	13.5283	14.5313	41.754	87.962	35.6046	14.4941	10.1024	20.6754	48.8402	-149.361
52.6613	104.491	70.0735	51.1995	12.3328	11.3001	38.8731	85.6685	37.3349	12.7261	8.33106	18.6409	48.8384	-151.368
42.3243	115.262	71.3163	42.959	14.8317	10.7235	50.2553	66.7857	45.3244	13.1086	10.9344	19.8871	48.8256	-153.341
52.2296	100.137	64.943	28.8459	15.9053	10.0039	50.9749	90.95	46.6578	13.1069	12.5189	19.6114	48.8235	-154.958
49.0693	89.7251	70.4705	28.7675	15.7482	12.1856	53.917	89.9992	41.9082	12.1519	12.154	20.0794	48.8334	-156.446
49.4482	89.397	58.1017	33.1047	18.0784	12.5697	43.1795	68.7294	37.1181	11.1919	14.1785	22.1948	48.8264	-158.027
51.8961	88.9986	57.518	32.0916	16.6127	12.6331	43.5894	69.2882	42.6469	12.8361	13.2662	24.74	48.8022	-160.046
41.5244	88.531	56.9022	35.8767	16.7872	9.92826	43.9705	69.8019	39.9268	13.1759	13.1974	25.5501	48.7753	-162.053
41.2706	107.694	56.2555	35.1262	14.4622	9.68442	44.3225	90.5634	39.4965	12.46	11.7316	25.0723	48.778	-163.623
45.5638	89.1359	59.9788	30.0925	14.5186	10.8077	51.3498	70.3616	39.1502	12.2104	13.2193	23.0245	48.7944	-165.283
50.3061	84.6169	50.9971	26.0207	14.2994	11.1221	54.0816	73.0589	41.5027	14.1846	13.3008	23.668	48.7847	-167.073
49.9423	112.054	52.786	25.3006	14.7767	10.0529	54.3002	87.5388	44.9878	14.3495	13.967	25.835	48.7678	-168.866
50.2476	85.2038	54.8761	21.6144	13.2697	7.36271	61.4643	94.425	47.7496	14.8421	12.1777	24.3058	48.7472	-170.662
49.9793	84.3511	56.0429	20.2872	14.8948	8.38329	45.6374	71.9268	50.1266	14.3813	14.021	20.3567	48.7495	-172.488
48.9048	105.166	49.3834	17.4811	12.948	8.07622	45.81	72.1206	48.2161	13.7066	12.3239	23.4223	48.7619	-174.248
43.3534	82.4718	54.9193	18.4466	15.9358	9.98562	58.1263	72.2688	51.4786	14.5807	14.0904	30.7876	48.7787	-175.877
47.7402	81.4489	58.663	19.9692	17.4263	10.5549	46.0641	72.3714	42.9775	16.2124	14.7598	30.9128	48.7749	-177.649
37.7318	80.3729	55.6322	21.0995	17.7037	9.62663	46.1454	72.4286	40.2818	16.2623	15.3792	31.0714	48.7843	-106.191
46.0178	111.302	49.9406	20.8857	18.2294	9.37216	46.1962	96.0281	49.3649	16.4246	16.9035	23.266	48.7972	-64.1389
43.0945	93.7393	49.0517	18.1533	15.2107	9.40714	46.2165	87.8644	57.8312	17.4421	15.2621	23.4575	48.8063	74.6037
44.6473	88.7961	46.0777	16.6649	14.5184	9.10552	46.2065	82.9666	56.3042	17.7109	15.3332	29.7799	48.8042	148.699
38.1316	58.8884	45.5546	14.1372	11.5528	8.95758	52.2899	65.6621	50.5492	20.5162	11.7856	35.1389	48.8021	173.172
40.7574	66.2034	35.1522	13.8177	13.9388	8.68239	56.083	84.1485	50.3969	22.7963	13.0629	33.8077	48.8105	171.357
44.2356	80.7495	44.0283	15.6913	14.105	7.81209	55.529	92.71	56.8776	22.3628	13.632	22.8351	48.8171	169.79
42.4238	92.9927	43.9192	15.9436	16.0383	8.56375	56.8985	71.5825	57.5704	24.3001	16.6107	24.7338	48.8204	168.258
40.0747	92.1999	42.2586	13.8223	15.3479	9.23222	52.254	83.5001	44.7812	25.756	15.9377	28.9901	48.8037	166.591
31.4533	76.897	38.1086	13.076	12.9549	8.11694	47.2284	78.8989	52.4277	28.2817	12.8997	29.4991	48.7758	164.759
33.9787	72.2446	36.9748	13.3252	12.0467	8.08942	41.8419	76.5389	52.9187	26.6356	13.912	31.6036	48.761	162.937
35.3894	64.7146	30.1635	12.2172	11.6518	7.75503	47.1244	80.8391	47.4301	28.8981	14.3364	33.1786	48.7863	161.091
33.0362	58.3541	26.5867	9.62673	10.9474	8.1464	44.4045	69.6665	48.682	27.2721	13.0601	34.2191	48.8108	159.303
23.7	46.9239	26.5333	8.66804	11.174	8.58931	39.3769	56.3464	41.2209	26.2134	11.0992	32.8497	48.8234	157.759
23.7933	47.413	27.3761	12.3553	12.4065	7.98189	36.413	52.5711	54.3795	26.5668	12.2408	31.5355	48.8214	156.003
24.3293	56.6049	24.9486	13.778	12.2531	8.71031	37.4579	54.406	45.9967	29.1753	12.1795	40.4996	48.8085	154.258
21.7757	50.107	25.3689	14.6319	12.3291	9.3655	38.0155	52.8509	48.7605	30.4575	13.5444	34.6355	48.7929	152.497
18.7382	33.9989	24.1788	17.4895	11.9809	11.5683	32.4881	44.0896	49.3632	29.7229	13.7319	35.0481	48.7866	150.878
19.331	34.8984	23.4434	21.2425	12.8494	13.4172	37.4463	43.8859	55.3223	28.5761	13.4595	39.8527	48.7999	149.066
18.764	35.8909	22.3074	21.9253	12.5906	13.0814	35.7238	43.7068	55.4813	27.979	12.9054	40.2685	48.8073	147.544
14.6471	32.984	16.9674	16.7808	10.6155	11.6898	36.398	47.8849	55.6087	31.0353	12.4113	41.1338	48.8081	146.049
16.7057	37.6986	18.2977	15.5679	9.69778	9.2139	34.2832	48.6294	45.9392	34.6444	12.5197	35.8976	48.8202	144.145
16.7272	31.5881	21.3969	16.4398	10.4397	8.64371	31.4997	44.467	47.2409	39.8868	13.6106	40.7433	48.8357	142.298
16.4408	24.653	20.3896	18.347	12.0491	9.64958	30.3729	42.479	51.0222	40.1402	14.9972	40.9053	48.8321	140.416
15.693	23.8084	23.3371	17.5254	11.5226	10.1122	28.7487	41.4257	45.4802	41.3668	14.6175	37.8904	48.8219	138.836
15.7938	25.113	22.8445	14.9284	9.65991	9.39837	26.7353	45.3775	46.6406	39.4855	14.2685	46.1899	48.8128	136.982
13.5967	23.0724	24.884	15.3041	8.37043	10.2361	25.6653	44.8852	48.0654	45.1653	25.8068	44.7153	48.8062	135.073
10.3251	18.4607	19.6911	12.8063	9.61062	10.1462	23.7619	43.9618	49.2119	47.3839	15.6337	40.8289	48.807	133.146
9.22356	14.8892	16.1365	13.2277	11.1354	11.5057	26.335	41.2652	50.6575	49.8739	18.2771	38.7873	48.8214	131.809
8.9172	14.5703	16.4782	17.7622	11.4008	12.222	28.8771	35.5959	53.7913	50.1483	22.4294	37.6592	48.8387	130.267
8.80064	14.4212	16.5715	17.6889	11.7528	11.6178	28.4691	38.4257	53.819	41.798	26.7432	40.5505	48.8549	128.285
9.01759	15.8414	16.8209	14.6537	12.3517	11.6188	26.757	41.0856	51.348	42.2143	33.3946	42.5432	48.8404	126.239
9.63811	14.8013	15.2674	17.5912	13.6155	11.2492	24.5329	54.2424	66.2086	42.6092	30.1827	44.443	48.831	124.469
9.79427	15.4802	18.7051	17.701	15.1483	10.5816	25.4357	67.7426	54.2568	42.982	34.921	34.387	48.8297	122.782
8.89735	14.3332	15.79	17.6659	15.0345	9.4781	26.1155	62.7784	53.9166	52.5764	32.5502	40.0412	48.8271	121.042
7.67942	13.6268	16.6203	14.5574	11.8939	8.7104	27.9303	58.5441	53.5429	43.6588	31.4898	43.569	48.8332	119.155
7.83777	12.6946	16.536	16.306	11.617	9.34223	28.2876	53.5285	53.1358	43.9615	35.3345	48.0314	48.8483	117.459
7.75505	14.9607	17.9734	18.2974	12.8156	10.4989	26.7692	49.5447	63.6667	50.1397	39.3611	42.5658	48.8572	116.33
7.21023	14.2826	15.739	17.1881	14.7273	10.5211	28.531	42.3575	63.6571	48.2921	47.2627	43.7767	48.853	114.584
6.81452	12.0763	12.5407	13.677	14.1747	11.203	27.0138	44.2043	63.9869	51.982	45.4667	40.5709	48.8246	112.407
6.19334	10.35	9.8874	10.7827	14.438	10.4103	24.3326	40.6186	62.5852	47.3011	43.9832	40.6637	48.8147	110.469
6.29185	10.9914	10.7544	10.1783	15.0317	9.50151	23.2702	34.3162	53.6692	45.0241	51.3758	39.4831	48.8206	108.876
6.82132	10.9937	11.4817	10.0742	16.2836	9.6751	23.2224	32.7132	51.0651	43.6103	52.3283	39.1193	48.8276	107.419
6.82789	12.235	12.6962	11.3911	16.4027	10.9709	18.8041	30.7861	45.2152	44.595	49.3144	38.3772	48.821	106.079
6.01769	11.9937	11.7479	11.134	14.1825	10.6719	16.287	30.5502	46.4661	47.3807	47.2971	39.9954	48.8145	104.412
6.02083	13.0958	12.7596	10.7808	13.1485	10.6595	16.9525	32.8117	52.8642	45.0363	48.4827	38.1173	48.8252	102.218
6.10768	12.2073	12.2133	14.0882	15.0069	10.1219	20.1698	35.3361	53.8931	46.7988	54.6174	45.5465	48.8297	100.421
6.58315	11.7049	13.8972	15.4248	14.9532	10.2409	18.893	31.255	47.9368	46.9293	55.6413	42.2552	48.8216	98.5348
6.32033	11.9092	13.8003	16.1788	15.5449	10.8935	23.1978	32.8565	41.7231	46.2928	55.6696	48.1319	48.8017	96.7246
5.79789	11.1038	14.3782	13.9838	14.9969	10.6488	20.393	27.093	36.3946	44.9171	52.9118	51.6351	48.7951	94.9853
5.71112	11.2623	13.2118	14.364	15.335	8.24257	19.4241	30.1661	49.347	50.868	50.5663	46.226	48.789	93.2098
6.0844	11.1191	12.3245	14.2088	16.3944	7.33462	15.2829	29.7144	48.1146	50.6219	55.7765	47.2851	48.7828	91.4448
6.74319	10.3639	13.941	12.7645	16.6146	6.9872	13.1216	27.5442	41.7447	48.854	61.5784	45.173	48.781	89.8848
6.55385	9.83166	13.743	9.53645	17.4523	8.97494	13.8909	24.1445	35.1738	43.2988	67.3973	46.7219	48.7955	88.3446
6.90793	10.1702	14.2219	9.79477	16.8993	9.06878	14.1921	23.7644	38.9985	51.5482	71.1188	41.1735	48.8198	86.6188
6.71573	9.58306	11.0697	10.6837	17.7661	4.26251	15.82	23.2052	43.0069	52.8694	73.6509	41.0782	48.8259	84.6529
6.53038	8.69567	8.92699	12.5865	19.1436	6.33108	13.3703	22.4985	39.2816	47.3838	68.2885	45.8576	48.8178	83.0449
6.91951	8.97098	9.16034	12.7179	20.4078	6.31801	11.9285	20.5284	35.0302	39.5468	66.9019	48.8413	48.8122	81.4504
5.91412	9.18589	9.04979	10.8919	20.4756	9.52814	11.5106	18.8914	33.6775	39.3436	71.3673	49.7583	48.8123	79.6017
5.47531	9.74418	11.0071	9.58341	20.5454	9.66597	11.5045	15.6463	28.5427	36.8462	71.6853	41.8889	48.8141	77.7253
5.7954	9.49393	12.5299	9.68294	21.306	6.27189	9.73736	16.7915	27.3949	40.2314	74.9375	48.5856	48.8147	75.816
5.16801	8.55284	11.6566	8.98165	18.9244	6.29492	9.52289	17.826	29.5774	41.3929	75.1422	46.8413	48.8012	73.9728
5.16326	6.92083	8.89772	7.58603	18.2946	5.53177	9.38077	19.3361	28.7909	36.2732	78.9586	51.8309	48.7954	72.2565
5.0497	5.91116	9.0005	6.12795	18.9348	10.3223	9.8063	23.1532	31.6139	35.1193	74.7944	56.5313	48.8009	70.415
4.99119	6.24062	7.72	6.66773	21.1308	10.5151	9.48064	25.5508	38.3483	39.2422	76.0518	49.0901	48.803	68.6343
5.35047	7.06553	7.84332	8.65511	21.9047	7.39961	9.07528	24.8482	33.7941	39.1712	80.971	54.1749	48.7896	66.7046
6.13215	7.71773	8.55241	8.46079	21.4975	8.42697	8.25298	23.1054	27.9643	36.5608	80.087	50.484	48.7748	64.9072
5.48986	6.58502	8.18249	4.72456	21.0438	8.53967	6.42479	22.6786	23.6821	38.6641	75.438	54.2065	48.7791	63.1584
5.12329	6.62829	6.27388	5.85815	23.1625	11.2236	6.24272	20.8096	19.7291	38.5714	83.6153	47.7325	48.8006	61.4184
5.80488	8.29844	6.95313	7.92527	25.6303	12.6551	6.34667	18.8715	18.5787	35.0341	89.4956	42.3126	48.819	59.7798
5.65706	9.76043	7.78639	8.21955	25.8666	13.8574	6.22321	15.292	18.0591	35.8811	82.5702	49.8398	48.8176	57.8318
5.028	9.74016	7.22004	8.34764	26.9432	13.7096	6.20333	15.6369	16.9722	35.6827	93.6409	49.5226	48.8151	55.9848
4.37665	8.30929	6.43267	6.71437	28.9732	13.996	5.36903	15.9678	15.0467	35.7336	84.2325	57.003	48.8132	54.0117
4.28043	7.62052	6.3553	6.07699	31.6815	15.0881	4.56871	16.5141	16.7581	29.1952	84.5359	54.7315	48.8156	52.3092
5.1286	7.06735	6.9926	6.78065	34.2272	15.1744	5.10044	17.2266	18.9686	26.034	82.9474	52.5615	48.7857	50.6327
5.14768	7.6425	7.28222	6.67182	35.847	14.9879	4.96151	16.2836	16.585	28.0165	79.3743	47.3157	48.7674	49.0435
4.11929	8.01702	7.10952	6.86086	41.1465	13.5058	4.62353	16.6394	15.891	28.3851	81.86	49.4532	48.7834	46.9741
4.3699	7.49329	7.00844	7.64879	46.0616	14.5388	4.56871	15.0419	15.0758	30.9078	93.9872	43.3482	48.8039	45.08
4.59755	6.95098	6.4421	9.10834	48.0768	15.3128	4.82827	14.1609	15.1942	30.3942	94.0527	49.0082	48.7949	43.1454
5.0091	6.23743	6.03552	13.2114	63.2448	20.0504	4.7539	14.1282	14.1369	32.2705	97.5743	53.5671	48.7991	41.1257
5.00349	6.07163	6.40039	14.6813	70.4266	19.7209	4.64791	14.6611	15.6224	30.1192	97.6135	47.8322	48.8095	39.0605
4.86383	5.95228	5.76312	13.9439	68.6613	18.9328	4.45779	14.4388	14.9113	28.1765	87.5247	49.0447	48.8172	37.3489
5.17041	9.90569	4.95366	15.2194	72.211	17.7545	4.97935	15.723	15.4034	27.9417	80.1694	44.2304	48.7981	35.5906
5.53016	11.2594	5.99401	17.0549	71.2252	18.2795	5.21264	16.7361	14.1854	27.82	86.487	44.2228	48.783	33.832
5.00374	15.6976	8.15493	18.0545	63.7233	17.698	4.79487	15.8723	12.9041	29.3923	85.9336	45.0057	48.7959	32.0827
5.57191	25.2874	13.3856	17.4873	64.3487	19.1978	5.19142	17.8153	13.9537	27.7802	85.224	43.3876	48.8245	30.3593
6.18328	30.596	15.9443	21.2779	84.758	19.0512	5.55388	17.2736	14.6554	27.2887	84.3505	49.9388	48.8223	28.5839
6.45776	28.9592	15.2144	23.1004	86.4064	19.7041	6.05357	15.197	16.6862	29.5625	75.2655	55.2254	48.7997	26.8054
6.92639	20.8176	14.6933	24.2315	85.8751	20.3872	6.10156	14.1882	17.1634	30.0949	81.362	47.8768	48.776	24.9107
6.35898	18.492	14.1566	24.3847	81.791	24.157	5.66367	14.5642	17.1854	31.592	74.6547	50.2834	48.7704	22.9907
5.65914	20.8126	14.6631	24.6384	82.3821	24.3972	5.31899	14.4633	18.3216	30.9888	69.9832	45.6498	48.7779	21.3041
5.75098	22.2934	14.6468	27.8562	82.6939	25.4882	5.34532	15.2222	18.16	32.9834	74.1017	46.5372	48.7801	19.5967
6.53635	21.823	15.6209	28.2298	84.4738	26.4355	5.43801	15.0559	16.6889	30.8552	74.815	44.6382	48.7891	17.5065
6.17892	21.5133	16.8443	27.8622	85.8389	25.4073	4.91857	15.1391	15.7271	29.1737	73.6045	47.4506	48.7871	15.5243
6.37311	22.521	17.6701	23.9994	88.9281	21.5161	5.07931	14.0422	15.6778	27.5625	65.0688	46.1105	48.7735	13.5709
6.1464	20.5858	19.0355	27.142	92.5809	24.4699	4.91493	14.4081	16.3234	27.9481	66.0352	46.0889	48.7594	11.8897
6.22206	19.5346	17.5441	30.9329	88.0962	27.9839	4.56663	13.8596	13.6255	26.1338	65.9178	51.0362	48.7568	10.4924
5.55886	18.9119	15.7561	34.7015	88.2406	29.5272	4.95873	14.2545	15.0776	25.6089	61.1203	52.764	48.7626	9.48943
5.56061	15.8377	13.0869	29.9054	87.0046	30.0442	5.04069	13.0481	12.6504	21.6524	56.1305	45.9106	48.77	8.09962
5.09976	16.2862	12.9297	31.8819	105.814	26.7491	4.66747	12.1379	10.6263	21.0765	60.9326	44.5388	48.7841	6.17056
5.07039	15.7567	11.6527	32.926	95.4404	31.3458	4.70672	11.2758	8.42128	21.8104	58.5876	38.1917	48.7822	4.00779
5.68695	17.9227	13.2883	41.1134	113.939	28.7073	5.372	11.1639	9.5796	20.7906	56.978	44.069	48.7719	1.82497
6.16442	16.6902	12.9671	38.6761	115.002	30.6697	5.11936	11.2109	10.6826	19.2002	41.1923	42.528	48.7839	0.0423165

## Sheet: P15
ra l	oi l	oe l	ico l	mf l	es l	ra l	oi l	oe l	ico l	mf l	es l	Kippung	Rotation
14.8667	7.52783	3.72426	28.9587	60.3956	73.4644	3.67728	9.55961	4.45069	7.79883	46.5996	50.3416	48.799	-0.110368
12.5745	11.577	5.51643	31.9371	68.1587	71.6212	3.7095	7.45638	5.31824	5.79224	39.6617	50.2309	48.8059	-1.81528
3.27284	11.5961	7.1455	34.534	67.8078	78.721	4.31959	16.3444	5.52333	7.08453	30.8852	49.8403	48.8084	-3.41189
3.33384	9.8942	6.74849	37.286	61.3038	74.8687	4.14187	16.4341	5.64029	7.67362	34.7583	55.4646	48.8112	-5.45879
2.98255	11.4207	6.04338	44.2101	64.5887	71.7917	3.52414	8.76841	4.75247	8.24335	27.768	43.8423	48.803	-7.40944
3.37811	13.3591	6.71621	46.6439	62.5479	66.6479	3.29633	7.03605	4.82394	7.9994	29.1119	46.3828	48.8141	-9.36254
3.6477	15.3196	6.58831	44.0403	67.1527	71.7969	3.36179	6.91313	5.09782	6.38205	26.4473	44.196	48.8201	-11.0589
3.77262	13.1016	4.94218	43.2819	65.1623	76.3985	3.3232	6.21798	5.50506	6.92965	29.9093	43.4445	48.8278	-12.9908
3.75721	14.5463	5.81495	48.093	64.4776	85.5773	3.2499	5.77778	5.25485	6.67123	28.6324	49.0054	48.8261	-14.8219
3.58878	14.2653	5.9937	44.943	61.9013	90.8152	3.94987	5.9585	5.27266	5.86702	24.5946	39.2627	48.829	-16.9035
3.89441	17.3671	6.3825	42.4665	67.1285	83.7335	4.94282	6.55324	5.64327	5.62178	24.4552	39.0838	48.8261	-18.5978
3.72566	20.7746	7.00117	50.6251	67.5123	75.2855	4.75068	6.42592	5.82958	5.57994	18.7983	35.2386	48.8196	-20.3956
3.35187	20.1435	6.1831	53.1127	66.4209	74.55	3.44527	5.83337	5.9585	5.24397	19.0261	28.7539	48.8132	-22.3896
3.11496	19.7908	6.51706	51.0245	65.5219	73.7079	3.34261	5.19172	5.18159	4.98621	19.3151	31.7082	48.817	-24.5827
3.1027	21.967	6.96897	59.576	64.3044	77.944	3.45867	5.51256	5.0059	5.18472	19.1406	35.8841	48.8062	-26.5395
3.24766	21.4859	7.07652	57.0626	57.4442	80.5724	3.58391	5.43885	5.57723	5.01849	13.8377	30.1853	48.7914	-28.2787
3.07093	21.1163	6.85538	55.6763	64.5254	87.0429	3.57749	5.4545	5.69571	4.76801	13.9762	25.8901	48.7929	-30.0177
2.90936	24.461	8.32284	54.6248	61.4809	81.2844	3.94601	5.64021	5.89669	4.47501	13.3707	26.6771	48.7946	-31.5622
3.35685	26.034	9.24926	73.0041	58.6371	91.4486	4.68477	6.17748	6.19616	5.26035	13.7046	28.2691	48.7964	-33.7739
3.26512	27.9405	8.67358	74.9157	56.9121	87.3577	4.98707	5.535	7.26016	5.43248	12.2906	28.0481	48.784	-35.7177
2.67957	29.7154	9.86868	76.6939	57.9781	80.1259	4.23269	4.7625	7.03971	4.44877	9.07733	28.7526	48.7758	-37.1592
2.65087	32.9468	9.83247	78.3416	59.3793	82.748	3.7382	4.36125	6.65069	4.10823	10.6045	30.7451	48.7884	-38.9011
2.81788	34.0499	9.72059	79.8622	56.9374	87.3705	3.90399	4.4659	6.51678	4.32006	10.1075	31.5996	48.8071	-40.9667
2.72781	33.8506	13.0395	65.6028	50.3203	83.119	3.97149	4.17278	6.39268	4.58026	10.445	33.218	48.822	-42.8343
2.70189	36.0417	14.2827	74.191	53.8128	79.141	3.81874	4.11153	6.43457	4.21195	8.81257	32.7815	48.8216	-44.7297
2.70361	38.1565	15.3562	79.4637	45.3548	68.2322	4.72528	4.92252	8.30848	4.15574	8.73113	26.814	48.8082	-46.9329
3.1108	43.757	17.0794	69.9987	41.1334	68.1509	5.42201	5.26459	10.235	4.2559	9.14052	28.4085	48.8116	-48.6163
3.60814	40.0772	16.7703	78.109	40.7386	71.2015	5.38233	5.50645	10.8349	4.52757	9.30732	30.1481	48.8027	-50.1773
3.50339	41.1585	23.0673	83.6786	50.9423	79.1181	4.62231	5.00095	9.45931	4.05325	9.03332	33.3576	48.7767	-51.8896
3.64275	43.8354	28.3647	75.6134	52.8007	81.8045	4.2655	5.23183	9.20287	3.93438	9.44386	30.3453	48.7575	-53.7744
3.90164	43.2115	28.7152	87.8131	44.4256	74.4	3.81275	5.00457	10.8977	4.72638	9.56181	28.944	48.7565	-55.6923
4.15653	48.685	26.0266	81.1794	38.8134	70.2662	4.34717	5.09365	12.4332	5.28108	9.42502	25.7505	48.7668	-57.7043
4.59655	47.1216	29.078	92.0356	38.8008	71.2892	4.51872	5.47145	12.619	5.09137	8.64425	29.7214	48.7784	-59.5463
4.28164	47.3647	39.607	100.429	36.7614	69.106	5.07237	5.27899	14.0137	4.69717	8.00796	25.7931	48.7899	-61.1312
4.68037	48.475	38.3962	98.4092	32.2558	65.686	5.3906	4.85114	13.0735	4.67742	7.80271	27.7472	48.7877	-63.0644
5.27441	53.5261	35.8928	101.301	33.9483	73.3531	4.85972	4.93552	13.8421	4.72807	8.46465	27.7719	48.7851	-64.898
6.56441	49.3474	34.6077	89.4803	39.2656	76.5311	3.5001	6.41593	13.5479	4.46216	8.58156	31.8294	48.7879	-66.856
7.66995	50.363	33.7451	89.45	40.5293	74.5685	3.78595	6.93347	16.3303	4.46561	8.60671	31.669	48.796	-68.8011
8.09273	45.4484	34.2941	102.016	36.9688	66.3802	3.9512	7.31852	15.7735	4.96054	8.85821	30.3692	48.7977	-70.6705
9.36847	50.6698	36.1528	96.9297	32.0079	59.1282	3.70598	6.17359	16.5685	4.78434	8.56872	26.6462	48.8042	-72.4601
10.4914	52.7158	45.1875	97.1918	29.5849	58.5756	3.79093	6.04906	18.4229	5.09658	8.63508	26.7732	48.8115	-74.312
8.38975	53.8172	44.5022	104.936	32.3661	57.9499	4.78579	6.7923	18.9784	6.00159	9.73268	27.4176	48.8087	-76.2816
10.6104	57.5714	42.4341	101.74	29.7097	58.3424	5.69883	8.12193	18.332	5.88266	10.5558	29.8848	48.8028	-78.2138
12.437	55.1679	43.5782	98.7623	29.6073	50.5346	5.69514	7.50104	18.7995	5.44742	10.5949	33.4078	48.8021	-80.0357
13.2301	54.5039	54.1018	84.1102	29.1491	56.2846	4.79949	7.25051	18.295	4.09085	9.03613	34.0498	48.8075	-81.7806
13.5596	53.283	51.9386	81.5885	27.9541	56.68	4.36116	6.40958	19.4983	4.35348	8.52096	34.7552	48.8057	-83.218
13.1797	50.5169	47.9794	94.9679	26.1034	63.883	4.42461	6.72939	20.3794	4.5744	8.63648	32.0586	48.8043	-85.279
12.8357	54.3419	46.4533	85.1391	21.3316	60.8321	4.62469	6.43254	23.317	4.68695	8.31715	25.7256	48.8078	-87.2247
13.527	54.6907	44.4115	84.3634	15.6621	61.7132	4.96505	7.1939	25.6204	5.04903	8.67535	24.4432	48.8093	-89.0435
14.2422	61.6448	43.1626	83.535	17.1096	53.5781	6.35187	7.84656	25.6503	5.67629	10.0011	20.0492	48.7938	-90.724
17.3192	55.9887	48.5172	94.1637	15.9991	53.4492	6.40703	8.28782	34.0344	5.48015	9.87958	17.7336	48.7872	-92.7539
16.8408	51.6669	55.9158	81.7292	13.42	48.7863	5.66739	6.89038	33.2703	5.56076	9.46104	17.176	48.7898	-94.4846
16.5768	57.4967	52.814	80.7566	11.9608	51.5874	4.66504	6.28685	36.0747	6.35124	9.46989	21.1935	48.7871	-96.2633
18.6806	57.7328	63.0903	79.7404	10.1593	50.5814	5.05728	6.88933	35.6392	6.27702	9.48617	20.6881	48.7798	-98.0471
20.5284	57.9324	57.9402	82.4389	11.922	44.4701	5.11532	6.8008	33.5313	6.36168	9.56717	18.4217	48.7887	-99.9748
21.8829	57.4572	57.0661	72.6796	12.1807	44.6618	5.2789	7.52017	29.3168	5.63703	8.72309	23.661	48.7921	-101.717
22.5318	61.7784	55.7755	87.8363	12.1084	48.698	6.18933	8.44132	33.4344	6.25983	8.87836	24.6052	48.7951	-103.491
21.3699	62.8234	55.3981	85.8631	11.5807	51.259	7.16436	9.23964	34.3605	6.51659	10.9342	19.2846	48.7837	-105.464
22.6617	64.7805	53.7738	67.2294	11.1252	49.5789	6.77262	8.86516	31.152	6.66762	10.3437	16.921	48.7798	-106.834
26.3542	59.4584	54.1871	67.6377	8.88267	40.6285	5.53695	6.86163	32.4737	5.99937	9.59881	13.3898	48.7848	-108.334
27.7404	60.759	55.4169	70.7471	9.83355	36.6457	6.84073	9.7812	36.2557	7.38004	10.3912	14.4899	48.7917	-111.67
26.9393	55.4368	55.0124	66.8564	9.35318	30.852	7.5552	9.80445	42.8595	6.97349	11.175	15.0151	48.8057	-115.455
29.2824	56.0275	56.7118	58.9853	9.38773	34.0369	8.09837	10.9137	42.4491	6.93101	10.7792	16.2406	48.8254	-117.472
27.2292	56.478	61.7412	55.232	9.26816	40.3008	7.31286	10.2654	40.2866	6.53628	9.86815	14.6212	48.8343	-116.257
27.1095	59.4077	57.5514	69.792	9.95415	44.2562	8.04202	10.8704	38.2183	6.46271	9.98788	16.4426	48.8382	-117.898
29.7058	62.449	57.4761	75.0489	9.11759	41.2008	7.99457	10.7556	40.9994	6.95355	10.7436	17.2416	48.8265	-119.671
32.2872	60.9074	56.7321	67.7411	8.58524	32.6942	9.25133	12.3364	39.0212	6.60207	10.7658	17.0078	48.8083	-121.48
34.1555	54.397	66.9552	69.3026	7.9264	26.6021	11.9446	15.6572	40.5555	6.65377	10.6698	16.2218	48.7923	-123.437
31.2373	53.0206	69.9252	68.5602	7.16635	26.7845	13.6218	18.6047	45.8398	6.87595	11.8886	13.5829	48.785	-125.274
32.6813	52.8079	70.0143	53.7843	7.24277	26.2672	15.2121	18.2668	46.2297	7.18424	11.2691	11.6204	48.782	-127.068
30.438	54.4361	66.8447	48.2393	8.15505	24.822	16.6651	16.1695	48.9034	8.98164	11.6614	10.4508	48.7864	-129.035
31.6312	59.5005	64.057	45.7405	8.53832	19.9302	18.0818	16.6158	43.66	9.07072	12	10.9194	48.8033	-130.793
33.9675	58.2897	74.435	43.7271	8.3664	19.0694	20.0179	17.675	48.2579	9.26738	11.7791	9.5616	48.8025	-132.783
33.4054	52.714	69.1718	45.015	7.73291	18.5854	22.8254	21.8882	52.8981	8.40044	10.9877	8.73534	48.792	-134.582
36.227	55.3385	75.2874	43.4738	8.29144	17.1124	25.8641	27.6171	48.5472	8.4369	10.1626	9.61349	48.7929	-136.382
40.1718	54.9567	74.4128	44.7563	9.51666	18.4709	29.1823	29.7492	49.1177	9.06644	10.0111	8.86965	48.8024	-138.264
42.5143	58.2218	64.9202	47.9214	8.8583	20.1882	25.5208	28.3144	50.1734	9.3443	10.1451	9.21888	48.8061	-140.227
41.1348	58.5506	75.8471	45.2301	7.3217	21.1364	30.7777	27.1893	45.5677	8.68899	10.5759	9.35826	48.8048	-141.899
34.3123	51.6614	61.4275	42.5716	7.10037	23.1333	31.4707	24.8779	51.0767	10.2846	12.5805	9.93302	48.7941	-143.441
35.5395	53.0189	61.8487	42.3207	7.96191	23.2899	39.7888	28.653	47.5219	10.3378	12.9606	10.1879	48.78	-145.224
37.8336	49.0113	61.394	38.78	7.46955	22.6703	45.1346	27.1079	50.3859	10.8629	11.1952	9.71915	48.7704	-147.439
40.6255	49.9074	66.4172	40.8066	7.48051	21.2697	49.4454	29.5357	54.7011	10.8922	10.889	10.1886	48.7592	-149.715
40.2618	50.1306	70.906	44.7304	8.41419	21.4068	48.6029	30.2189	59.3216	12.0604	11.4019	10.3839	48.757	-151.463
39.4076	49.4553	67.8798	36.8786	7.67421	20.502	48.9473	30.2944	52.0435	12.6551	10.2309	9.62077	48.7599	-152.848
38.6948	48.7598	58.9697	34.4163	8.17721	16.3746	41.2099	33.4529	57.3344	17.7077	10.6641	6.66044	48.758	-154.647
41.7178	48.0452	62.4277	29.6457	8.36606	33.5556	55.2353	31.229	56.632	16.8259	11.5258	9.82612	48.7501	-156.686
40.7543	47.3121	65.1793	30.7782	8.64735	39.5845	51.6773	29.5287	53.5754	15.8758	11.5523	9.57053	48.7527	-158.489
44.2802	40.8585	60.8312	29.4387	7.38189	39.728	47.0837	26.0745	51.4711	13.7698	10.8049	10.1728	48.7673	-160.219
40.558	40.5164	65.3634	26.4639	6.23428	27.445	43.2895	28.7457	60.2659	13.5915	9.98715	9.27606	48.7818	-162.213
39.5833	41.6106	63.9133	23.5212	6.04724	15.7826	42.2813	31.6531	62.3795	14.5122	10.4273	9.2595	48.7852	-163.737
35.7163	40.5142	61.4996	19.005	6.4052	15.0045	45.9824	30.5305	59.024	15.9423	10.608	8.07493	48.774	-165.347
38.6831	36.8551	53.4082	19.1662	6.71634	18.4509	48.6034	28.1141	54.3296	16.7209	11.333	9.6029	48.759	-167.039
40.5077	42.5782	53.085	21.5097	7.35059	14.9703	47.2351	29.912	50.2284	17.3959	11.4937	12.3194	48.7486	-168.814
35.1086	37.5686	50.8148	20.211	7.39309	22.0053	54.2161	32.2943	50.4305	18.9428	12.0801	12.8377	48.7469	-170.703
34.7635	38.9443	51.0676	18.3673	6.51944	23.0361	60.9989	32.6242	59.8755	15.7662	11.9315	11.3505	48.7269	-172.394
34.3941	37.1175	60.778	18.1801	7.23263	21.5245	62.979	30.4581	57.8414	15.4973	11.9968	9.73011	48.7115	-174.156
34.0015	35.3286	52.4294	18.1711	6.48532	23.7126	61.3277	32.9796	57.9922	14.7877	10.3156	10.1923	48.7086	-175.769
34.3624	34.1002	54.0021	18.4521	6.57574	24.3836	58.1063	35.6717	58.1136	15.7588	10.3784	11.8167	48.7256	-177.372
40.1558	38.1767	59.2027	16.349	6.54764	25.2631	50.7756	40.3769	58.2056	17.293	9.94087	12.4586	48.7397	-67.3232
32.6916	38.3273	48.9447	14.1963	6.71099	29.1938	51.2391	39.0505	52.8944	16.6948	8.9142	13.48	48.7472	77.0949
32.214	34.9103	52.2808	12.8584	5.71026	39.0354	63.879	41.8099	50.9554	17.6887	8.98644	12.8766	48.7536	176.611
39.5678	29.5511	50.1577	10.4514	6.15783	36.0229	52.0633	40.2344	52.6317	27.744	8.79939	10.8104	48.7616	174.915
31.2027	32.679	50.1491	8.43789	5.85276	23.4533	52.4226	40.025	61.5553	28.604	9.29289	9.99796	48.7703	173.29
38.2297	33.8451	51.8237	7.80699	5.10415	25.6538	61.6003	43.0477	56.5556	21.7684	9.41133	9.98233	48.7794	171.427
36.8989	33.6958	48.3253	8.06017	5.63067	38.3936	64.6316	43.3472	51.9421	26.4861	9.68991	10.5961	48.7898	169.689
33.038	36.0235	52.6993	8.69282	7.42796	49.4128	65.7673	42.5799	51.2128	28.1542	11.0824	13.0631	48.7958	167.843
32.4178	35.6067	48.2856	8.481	6.99953	51.1423	64.7452	38.9903	56.8036	25.2628	10.4411	13.21	48.7973	165.944
31.3069	29.9383	43.8989	4.75752	4.96585	34.9699	59.5968	38.6742	60.8973	23.9552	7.44535	10.5657	48.7813	164.167
29.4265	25.5124	52.5299	4.96381	4.27884	25.3289	48.3777	55.0218	64.4808	26.9125	7.14404	10.5414	48.7784	162.59
28.9682	23.7082	58.9401	5.18054	4.33602	26.7907	56.9474	38.951	59.3504	26.1741	8.11957	12.2911	48.7856	161.103
25.7494	21.6466	56.3087	5.90239	5.07953	38.9513	65.5844	42.2092	63.6771	27.082	8.32715	12.287	48.7727	159.596
22.2345	21.517	46.196	9.35166	5.69768	39.6892	65.091	44.6682	62.3056	32.1145	8.83533	11.0595	48.746	157.878
24.3497	22.0999	43.0518	9.07839	5.51223	26.0004	61.9632	49.3731	56.3625	36.0511	9.36301	11.7019	48.7396	155.676
26.2707	24.0566	48.7625	6.44658	6.55666	32.5282	60.9879	53.6764	60.7484	37.2402	10.2145	14.3824	48.7437	153.913
24.8202	21.2183	47.9573	4.88856	6.14919	40.2564	55.9532	53.728	52.5226	38.6846	9.68965	16.1327	48.7577	152.422
21.8934	24.6646	46.8279	4.80041	5.22811	40.561	56.329	57.005	53.1358	43.5541	8.18733	15.4881	48.7633	151.001
19.5564	21.0277	44.9829	5.27415	3.97692	40.5655	57.6845	54.9237	49.6677	46.3634	7.35953	14.2965	48.7756	149.308
17.934	16.2676	42.6927	6.87618	5.85391	41.7776	64.1877	54.2379	47.9323	47.3743	8.754	15.74	48.7869	147.488
14.7497	16.4953	40.6045	7.70878	6.39915	38.6644	57.7653	57.3	46.8826	39.1936	9.97493	21.3076	48.789	145.85
15.9671	16.5725	41.7476	7.62118	5.94141	45.9429	45.694	54.8388	46.8726	36.7065	9.44186	23.5807	48.7834	144.031
16.258	22.3543	47.4689	4.89487	4.73598	43.7594	45.6736	57.6102	52.739	38.6839	9.56298	21.5826	48.7752	137.871
15.79	22.036	50.5096	6.2694	5.47321	46.6737	51.409	64.3438	51.9296	43.5212	9.24447	18.0734	48.7681	136.054
12.5686	14.7378	41.2754	6.12027	5.35974	48.7486	49.8679	66.3922	53.2801	44.0493	9.55358	16.351	48.7516	136.264
11.9956	13.9206	40.4233	5.58205	4.68153	59.3055	43.1943	71.2961	57.8562	52.5428	9.5246	20.0444	48.7361	137.232
10.9137	14.3286	39.5702	7.14639	6.37956	53.5418	42.8129	78.9229	55.1845	52.791	11.7509	21.9078	48.7279	135.257
11.053	14.134	49.9716	7.39839	6.60704	48.2604	46.2276	77.1823	48.9842	46.6524	11.4102	24.6481	48.7169	133.365
10.0334	16.5523	46.174	5.68693	5.70766	41.2588	45.5451	78.0085	42.495	51.2572	10.0647	26.1971	48.7201	131.618
8.83631	16.5978	38.21	5.4456	4.31427	43.443	48.4307	72.4989	48.1746	47.0306	8.11637	29.0348	48.7343	129.937
7.64204	13.7097	37.2126	5.50174	4.47931	49.9429	44.3711	71.5013	41.259	47.533	9.99357	31.1927	48.7449	128.137
6.51108	9.2828	33.8994	7.47718	5.31314	61.2727	41.9734	86.0755	46.6562	49.4334	12.1854	32.0918	48.7441	126.354
7.7088	10.0053	36.2531	8.86428	5.31961	65.2131	41.7194	73.9547	45.196	49.4468	11.9716	33.8977	48.7377	125.04
8.52652	10.1106	37.0478	10.9819	6.42502	61.9573	45.9581	64.686	48.5339	47.7983	12.0224	33.6038	48.7383	123.275
7.13849	8.38603	37.456	11.6059	6.97923	64.2782	46.3091	63.8376	50.3987	54.1721	11.7811	32.1556	48.7559	121.299
7.3099	8.45344	38.955	10.9511	6.37161	61.1809	47.1417	67.7306	43.3667	56.8826	12.45	35.9867	48.7655	119.306
6.578	7.41301	38.6157	11.4162	6.51685	59.467	39.2267	68.0583	48.3272	51.6354	14.4956	32.4432	48.7603	117.485
4.935	6.36656	34.3066	10.0852	6.43328	66.803	32.372	70.3229	40.9521	47.9498	16.7497	34.2053	48.7639	115.68
5.16017	6.35698	28.4579	11.7463	6.10968	63.1935	26.8614	69.9961	39.3189	49.6168	17.6965	41.8275	48.7563	113.846
5.70751	5.50525	27.9707	14.4739	6.46993	63.6442	33.0563	71.0793	41.4398	55.6119	18.0847	52.4034	48.7366	112.208
5.80808	4.96108	29.2061	19.9217	7.13321	66.0301	33.6081	75.2794	40.2719	51.0414	19.0584	51.4182	48.7164	110.455
5.84806	5.42156	32.846	19.4664	8.09152	72.4183	32.8469	79.8243	39.5589	51.2287	22.661	54.5953	48.7281	108.92
5.28724	4.59798	32.3579	10.0017	6.80295	66.456	29.1528	88.7413	39.2068	51.3845	23.4144	54.9547	48.7457	107.42
5.04802	4.84302	27.0763	11.0654	6.07919	49.4322	26.4046	85.0017	37.2783	51.5085	26.5206	49.4066	48.7658	105.707
4.55841	4.80884	29.8484	12.209	8.17401	57.6063	31.0563	84.899	33.9403	60.6518	26.0819	60.609	48.771	103.853
4.53334	5.13502	29.404	12.0495	8.45554	68.6097	27.9632	78.8502	32.5272	55.3824	28.1703	61.8744	48.7732	101.888
4.58948	5.40921	29.6873	14.04	8.95308	70.05	25.5511	80.6646	30.3037	46.9013	29.2927	62.2683	48.7759	100.285
4.7124	5.3208	25.0635	13.2124	9.06064	64.4167	21.8299	77.9177	32.0281	45.5961	30.9393	60.6076	48.7769	98.5678
4.69433	4.83037	23.9725	13.6875	8.57388	65.4419	21.8229	72.0034	33.345	59.4206	33.1304	66.8153	48.7817	96.6829
5.06104	4.25322	23.4022	15.1827	7.25319	68.9519	21.9616	71.5502	32.991	60.653	36.2613	57.7212	48.7856	94.8728
5.01844	3.96006	22.129	20.1427	8.57021	55.1179	21.3164	71.0457	31.5864	61.2378	36.7472	59.1045	48.7837	93.0634
4.94927	3.96484	20.1852	22.9908	9.33035	55.0108	20.4448	70.4902	26.8933	54.9744	35.6288	67.9674	48.7778	91.4362
4.66992	3.79229	19.3006	20.5158	8.89666	54.8754	16.135	69.884	29.5647	47.3418	35.3844	71.1334	48.7662	89.5097
4.1676	3.63337	19.5915	13.8094	8.4983	59.2843	12.6926	85.4926	26.165	45.0624	38.1539	72.9927	48.7625	87.799
3.98014	4.28109	19.941	14.4483	9.11641	51.4009	12.2169	68.5213	22.1655	45.1196	40.8179	71.5644	48.7515	86.3166
4.22779	4.31461	18.9344	17.9385	8.71099	50.3447	12.4371	79.0592	18.9344	47.7682	44.0064	66.5551	48.7621	84.8141
4.8406	3.63136	17.3618	18.2484	9.19615	51.2782	15.4539	77.5866	26.7416	49.9587	48.3596	64.3758	48.7941	82.9395
4.60867	3.33587	13.9622	16.6654	10.3141	41.9548	12.5177	66.0349	27.0744	47.9429	47.18	67.4608	48.8168	81.0443
4.27172	3.24734	14.0894	16.1704	10.2665	47.3268	10.9091	67.1401	20.1132	47.451	52.9492	58.1267	48.8209	79.4864
4.11953	3.03117	14.6339	15.6792	9.34574	48.6348	7.95477	66.9679	17.9136	49.6534	53.3171	66.2402	48.83	77.7611
4.54518	3.13036	14.1287	15.5427	8.33794	41.0762	7.31544	69.1005	18.4048	46.6437	53.8479	63.5997	48.8515	75.6847
5.27507	4.07236	10.6038	17.415	9.50151	38.0563	7.76677	62.4707	15.528	44.5779	51.3622	64.5505	48.8606	73.8624
5.81626	4.37318	10.1197	19.7856	9.68409	41.1351	6.91193	55.8513	13.8619	45.105	53.2516	74.137	48.8689	72.0401
5.8535	4.33002	9.56212	19.0577	9.5784	37.7855	6.46982	48.7066	12.3952	40.1079	59.5222	82.3855	48.8766	70.2793
5.56069	3.42536	10.6381	17.6883	9.68123	36.8641	5.67445	50.7886	9.2097	46.7201	61.5081	89.0738	48.8699	68.351
5.52414	3.25862	8.35066	16.5748	11.7837	37.7419	5.56196	47.5355	8.86236	43.4463	58.165	78.9555	48.865	66.4416
5.42994	2.79685	7.18867	20.098	12.0283	37.1353	5.8528	44.3969	8.08078	43.8494	51.9245	83.5878	48.8542	64.7548
5.69481	3.11655	8.0879	22.0944	13.6126	38.4366	5.97377	46.4628	10.3677	44.1874	58.1412	71.2635	48.8508	63.1013
6.22306	3.99314	8.1053	22.3938	15.3226	41.6933	6.8666	46.2896	10.416	40.2343	64.299	68.0227	48.8412	62.2256
6.91282	4.44506	8.9774	22.0411	14.0841	38.3471	6.95607	43.7647	8.50743	42.6655	64.9322	79.4038	48.8275	60.4846
7.04274	4.41337	9.09833	25.3885	17.1209	49.2506	7.04936	36.6825	7.83614	43.5768	65.1324	89.0983	48.7999	57.8319
5.678	3.37346	10.2258	27.0412	20.2019	31.2415	4.9907	39.0499	6.52556	43.1536	68.5821	93.48	48.8075	55.6953
5.61781	4.50825	10.8163	29.1093	21.8856	35.86	4.50888	37.9068	4.72154	38.9724	71.3287	88.6634	48.8163	53.7468
5.25548	4.3344	10.5887	31.3069	23.8328	34.1938	4.66874	39.6983	4.97263	36.0255	72.2606	89.0555	48.8116	52.472
5.35175	3.58165	7.90753	28.9926	27.3592	35.9249	4.824	39.2832	4.90179	37.4406	66.9469	91.8546	48.7896	50.7842
6.38135	5.87883	9.81112	24.6551	28.135	40.206	5.86257	36.6159	5.49408	34.7002	67.7249	83.2117	48.793	48.8817
6.35392	5.91215	9.61477	25.5067	33.2815	42.8259	5.59217	34.707	5.32638	34.4675	68.4223	83.9349	48.8093	46.6062
5.77869	5.06374	8.62214	27.2539	35.5317	40.1933	5.28797	30.3819	4.91603	33.0877	62.1214	84.4976	48.8113	44.5079
5.21132	5.15433	6.61845	25.9173	34.7219	48.7709	5.0517	31.6984	4.10073	34.7325	68.3277	80.4282	48.7975	42.6824
4.51711	7.40909	7.10851	28.566	33.9054	49.0287	5.39437	26.089	4.56058	33.7165	69.0859	85.2349	48.7958	40.8062
3.73208	7.83247	7.57046	30.1528	34.4286	52.0762	5.176	28.4243	4.77484	32.2694	73.2344	86.7605	48.7937	39.1945
3.8422	6.29504	8.34377	29.8524	36.0431	55.6296	4.39293	26.0578	4.84776	35.29	71.1996	81.7278	48.7926	37.5497
4.48029	6.56854	8.54174	35.8974	37.7382	59.1744	4.48992	27.6212	5.46908	36.3656	70.7571	77.4262	48.781	35.7982
4.35626	6.57318	7.67358	35.9496	48.9079	60.9532	4.69532	30.5817	5.71205	33.5024	70.0272	80.8331	48.8003	33.544
3.83711	6.64926	7.81938	37.3468	49.794	63.0638	4.40898	31.8813	5.61414	34.9904	64.4288	77.1241	48.8174	31.7647
3.7511	6.22561	6.97895	41.3462	45.1717	49.8249	4.26848	25.5667	4.39096	36.5151	69.0945	70.3334	48.8307	30.0888
3.59514	5.73175	7.84866	39.9661	39.6581	52.8631	4.0899	23.5064	4.91688	32.1614	64.56	80.254	48.8257	28.5897
4.12909	5.92187	8.07039	37.8217	47.5376	63.2621	4.2608	25.2012	4.46321	27.3082	61.9952	80.2171	48.8192	26.8536
3.90351	8.20271	7.31845	35.8228	49.787	57.4811	4.12101	22.6214	4.52958	27.1517	61.8677	78.1987	48.806	25.0087
4.37801	9.06166	6.99269	39.9108	55.9122	54.4356	5.22384	21.5606	5.04425	24.2124	67.6938	78.4708	48.8028	23.057
4.02217	9.41736	8.04676	41.4991	63.6713	58.8954	5.14819	20.4618	5.37788	24.6657	66.4452	77.009	48.8149	21.0017
3.8661	8.80311	8.13983	43.6033	57.1817	62.1273	4.58967	20.4309	4.4766	25.4622	64.7146	75.3812	48.8132	19.1578
3.79317	8.5549	7.18129	38.2002	69.2038	55.0589	4.89546	21.3026	4.03467	25.1221	63.1838	66.3545	48.7989	17.1864
3.90469	8.87172	7.09523	44.6546	68.4746	56.0252	5.11398	21.2799	4.80111	28.3922	55.5449	66.3867	48.7836	15.3912
3.95926	9.63267	6.59481	48.968	71.8739	51.0665	4.90176	19.2732	6.23744	28.9569	60.0269	63.191	48.7854	13.5992
3.80786	10.9054	6.59636	42.064	75.2421	50.2579	5.08709	17.7833	6.36275	27.0213	53.0934	67.2791	48.7908	11.8086
3.91259	12.429	8.26402	45.5332	70.8726	55.7353	5.40979	19.0833	6.37645	24.6063	48.2486	65.1096	48.7876	10.0262
3.81792	13.006	7.51945	42.628	75.3081	57.9951	5.89664	18.4019	4.92458	26.8512	47.9051	57.4394	48.7896	8.71663
3.02955	13.5673	6.81056	44.0629	73.7372	62.2799	5.23756	17.6628	5.08743	30.3698	49.6568	59.9065	48.8091	7.23162
2.99396	14.9453	6.43124	48.0341	82.3698	70.743	5.14221	15.6392	5.40056	28.2547	47.6129	67.0282	48.788	5.21176
2.67744	16.1675	6.11329	52.2022	86.1577	66.2005	4.47837	18.7699	4.81793	20.0966	44.5139	52.2052	48.7611	3.37189
3.00063	14.8224	6.83916	55.576	81.1023	63.3736	4.32556	18.118	5.48475	21.191	38.8783	48.5591	48.7405	2.2845
3.35054	17.2659	7.72347	54.3145	94.2125	59.5332	21.9462	18.6585	6.05578	23.6775	34.8203	52.9624	48.7423	0.377128

## Sheet: P17
ra l	oi l	oe l	ico l	mf l	es l	ra l	oi l	oe l	ico l	mf l	es l	Kippung	Rotation
2.79181	3.63449	4.99965	24.4068	50.1413	37.2207	2.7199	5.51323	4.70288	8.24551	48.6761	33.373	48.6948	-0.344496
2.57845	3.64499	5.06123	24.8882	49.1812	37.8363	2.50275	5.27412	4.66	7.29488	47.6845	28.9638	48.6883	-2.36193
2.74726	4.84123	6.50953	24.599	42.2296	38.877	3.36283	6.27302	5.37044	7.42544	46.5604	24.0721	48.6934	-4.20857
2.59937	4.75898	6.7366	24.6338	42.6864	40.2687	3.42647	5.94632	5.46086	6.74223	41.7558	27.4149	48.7043	-6.00798
2.83708	4.3437	7.28807	26.2826	47.0966	39.8787	3.3317	5.27611	5.83953	6.76897	44.1644	27.6734	48.7112	-8.03102
2.90963	4.88025	6.59657	24.6326	46.3782	41.6677	2.82577	4.94751	5.39299	6.31593	41.439	26.6279	48.7111	-9.75834
2.98169	4.86857	5.88795	24.0725	44.8066	42.0952	2.9217	5.86332	4.92234	6.28012	40.0638	25.0916	48.7125	-11.4768
3.0531	5.82389	6.07517	27.0033	44.8161	39.9359	2.67362	5.97329	4.62466	5.98556	36.3768	25.6002	48.702	-13.1163
2.87225	5.94406	6.52558	25.27	45.2101	43.7936	3.38417	5.44197	5.90135	5.08879	35.0479	23.4015	48.6935	-15.0623
3.04064	6.61434	6.33358	24.0814	44.2832	36.8209	3.48771	5.15289	6.02852	4.76534	33.2596	22.5471	48.701	-17.3155
3.069	5.68225	5.81109	21.5953	45.1574	40.102	2.90497	4.61371	5.43567	4.15501	33.7578	18.7744	48.7018	-19.3978
3.01129	5.62692	6.50712	23.3964	45.9411	39.2279	3.10196	4.74545	4.52684	3.96326	32.7141	15.745	48.7007	-21.4282
2.80243	5.21456	7.34339	25.8705	39.6301	39.9391	3.12784	4.67316	5.1336	3.94808	30.1701	15.6719	48.7	-23.4285
2.8081	6.2753	7.44593	26.0507	42.0889	39.7838	3.21764	6.37416	7.12522	3.85754	28.0936	16.3471	48.7038	-25.265
2.96726	7.27167	8.05602	26.4643	39.6161	39.5826	3.52606	6.76402	7.53775	4.13918	25.1173	14.3772	48.6987	-26.8248
3.07889	7.29006	7.30154	25.0599	39.943	42.1926	3.35713	5.5989	5.32946	4.36122	25.2658	15.5905	48.7007	-28.6089
2.8619	5.48059	6.38098	28.3239	37.3243	39.7828	2.63791	4.86408	4.85278	3.95109	23.926	14.8723	48.703	-30.5362
2.886	6.96285	7.06341	29.0554	39.5335	40.5084	2.78595	5.49218	4.78562	3.74355	22.7734	13.6688	48.6921	-32.4132
3.20897	7.93553	8.15324	28.4338	40.2476	38.8302	3.10156	5.58811	5.44057	3.92411	20.6274	12.7611	48.6816	-34.2777
3.20403	8.57762	8.86332	23.2773	35.6432	36.717	3.23151	5.24332	5.36234	4.38513	19.4008	11.7208	48.6792	-36.0305
3.3855	8.16642	10.2984	24.3188	36.3155	37.551	3.47184	5.75347	5.29324	4.40504	19.5032	13.908	48.6779	-37.6872
3.84409	8.76838	11.0907	23.1165	29.3068	37.0964	3.3073	5.49256	4.56915	4.1625	16.7135	13.8217	48.6797	-39.3162
4.19937	7.2795	10.5947	24.0307	28.274	36.6144	3.13965	5.83987	5.48982	4.25943	16.2588	12.8985	48.6819	-41.3486
4.50565	8.781	11.8136	25.311	30.2821	36.107	3.23445	6.038	6.3346	3.86185	15.9162	11.6179	48.6851	-43.4136
4.29287	10.1066	12.3608	24.2946	29.6638	31.4252	3.34128	6.74979	6.67694	3.14217	16.4648	10.4318	48.683	-45.6649
4.32589	11.4185	14.2741	24.3793	32.8749	35.7586	3.92176	6.53526	6.78759	3.38412	15.9945	9.81792	48.6749	-47.4146
5.06291	12.1055	15.3465	22.4924	28.3321	34.7747	4.00403	6.62614	6.62654	3.86125	15.6953	10.2865	48.666	-48.7034
4.92363	12.2244	19.3524	22.6006	27.5238	33.791	3.87234	6.48489	6.38534	3.72046	16.5795	12.931	48.6718	-50.4323
5.42003	14.3	23.838	23.1587	27.0995	34.0711	3.30106	5.04862	5.38491	3.34538	15.433	10.7637	48.6845	-52.5512
6.53042	22.4089	27.3191	26.9861	26.5882	35.9162	3.43557	5.26236	5.33081	3.12951	13.9727	10.5949	48.6939	-54.6501
7.24195	24.1107	25.7775	25.6774	26.7953	33.59	3.95705	5.67234	6.01843	3.33987	14.0942	10.0447	48.6971	-56.4507
7.28275	22.6914	25.6733	25.5469	28.2229	29.312	4.44266	6.72927	6.92923	3.80136	14.3013	10.0269	48.6879	-58.3167
6.98444	19.9903	22.8505	25.4092	28.1115	33.0269	4.42065	7.13149	6.69198	3.77955	14.5442	9.57356	48.6814	-60.0061
6.61208	23.6577	23.2142	25.7374	26.6052	30.2759	3.89577	7.24643	6.62782	3.10026	14.4866	8.41017	48.6732	-61.8045
6.84614	25.8981	23.1399	24.2042	26.5824	28.2059	3.94986	6.51387	6.82759	3.0178	13.1255	8.1738	48.6789	-63.5909
6.79732	22.8052	23.3	24.8184	26.4147	26.4801	3.76569	7.5024	5.77638	2.99124	13.1149	9.28771	48.692	-65.4205
7.59627	27.5194	26.7734	27.0763	24.2442	24.6025	4.21202	11.1431	5.84249	3.13066	12.4996	8.95468	48.7042	-67.2308
8.58662	28.888	29.1538	26.5795	25.0574	29.0492	5.06088	11.8143	6.27929	3.32939	13.512	8.68136	48.6897	-69.3037
8.6737	27.5861	26.1425	24.2944	24.8176	28.8023	5.04772	10.5332	6.10381	3.15765	13.36	9.25388	48.666	-71.1272
8.0687	24.9825	25.1593	22.0681	25.1459	26.6714	3.89574	9.13493	5.52575	3.0502	12.8203	8.4333	48.6604	-72.8731
7.39473	24.7421	20.9411	25.67	24.6562	24.3634	3.72229	8.69071	5.02931	3.06074	12.0346	8.35936	48.686	-74.6069
7.77636	25.1522	21.1617	27.0041	25.8667	26.5316	3.49237	7.69404	4.94469	3.01168	11.8475	7.9546	48.7062	-76.431
6.96455	37.6435	23.1928	26.0415	23.939	25.5295	3.6863	8.13161	5.6479	3.27878	12.4035	8.37365	48.6943	-78.4063
7.32686	39.2927	29.6098	26.8214	22.5767	25.3783	4.29045	8.31462	6.17996	4.23719	12.0465	8.59317	48.6772	-80.2236
11.9138	29.5787	36.6171	25.1944	20.4917	22.9906	4.37941	9.06035	6.02617	4.11329	11.7106	8.97842	48.6793	-81.9815
9.87551	43.4373	45.7385	22.3391	17.859	21.4598	4.76248	9.75276	7.20426	3.23271	10.1546	9.69816	48.6852	-83.8684
11.599	46.9822	46.9162	25.2614	20.8058	22.9713	5.19822	10.5397	7.90841	3.4822	13.5925	10.111	48.6822	-85.9239
12.7785	50.1738	69.7582	26.806	20.7091	24.0034	4.85223	12.5357	7.82448	3.9967	13.9815	10.6034	48.6737	-87.6885
15.8952	56.2943	57.7873	22.5854	17.8338	19.9651	4.85439	12.7133	7.18363	4.67027	12.901	9.79195	48.6816	-89.5655
16.4776	48.7087	61.1867	24.3273	17.4215	19.3304	4.67418	12.2761	6.98549	4.32272	12.8487	10.2984	48.6973	-91.3697
15.1273	50.1732	63.7335	20.4693	16.0834	19.5105	4.89642	11.7529	6.54849	4.3179	10.9859	9.34185	48.7109	-93.1179
12.5003	55.3653	56.8544	20.8533	15.2052	17.9581	4.82895	11.6547	6.76566	4.21365	9.77226	8.40027	48.7025	-94.9877
15.7506	42.2634	39.8286	20.7489	14.1819	18.4816	4.83372	12.4379	7.04742	4.02394	9.3916	10.4817	48.6845	-96.7781
12.2951	48.5005	39.6594	21.3443	11.0919	19.8924	4.57618	12.9817	6.99387	3.89788	9.16804	9.40093	48.6771	-98.6157
13.3511	48.1234	38.2004	22.893	10.0955	18.7708	5.21535	14.3349	7.99122	4.84983	9.48442	10.4206	48.6832	-100.426
14.9793	53.0656	43.879	21.6828	9.18482	16.8276	5.12747	15.7266	7.17493	4.79753	9.65983	9.97526	48.688	-102.224
16.9547	52.0143	49.5455	19.1596	7.82915	15.2402	4.6973	18.2893	6.35136	3.84767	8.53491	10.0345	48.675	-103.955
17.4017	59.2984	46.4264	19.2284	8.19027	14.7229	4.95378	17.8243	6.11625	3.61633	8.00535	9.89152	48.6633	-105.506
19.4791	48.449	55.1622	17.5204	8.10901	11.0766	5.4619	17.8422	9.07419	3.71153	8.48467	9.79776	48.6622	-107.094
21.5707	54.5054	55.5536	18.1797	8.37343	11.0005	5.85303	16.7078	8.86857	4.54181	9.59304	9.16731	48.6774	-108.931
19.4495	64.3942	49.8408	16.0131	7.26592	9.31234	6.92975	18.9232	8.52277	5.47627	9.42191	8.75063	48.7064	-109.997
17.1253	62.938	49.1823	18.2529	5.85666	11.3551	7.19747	18.4478	8.04518	5.27454	8.3692	7.51628	48.7065	-111.687
18.1177	60.642	48.1121	16.6835	6.18884	10.6496	6.83695	17.8212	9.55346	4.80682	7.91036	8.03658	48.6975	-113.93
18.2491	59.6474	52.1544	15.3002	6.62045	7.99913	7.57718	18.8579	10.8207	4.43783	8.10693	7.43887	48.7032	-116.387
20.8751	68.4046	50.0535	19.4746	7.08624	8.23237	11.6594	25.1607	10.7555	4.31322	8.77301	5.88943	48.6976	-118.37
21.6576	71.0676	60.2123	19.2896	6.64695	7.40997	13.6473	26.0909	11.04	4.14137	8.57359	7.75304	48.6914	-120.248
18.9314	67.5175	53.5187	15.346	7.67999	7.28899	11.1574	21.1003	11.5305	4.53807	9.91678	8.31172	48.6956	-122.09
17.3407	68.1579	50.163	16.9526	8.21594	7.18254	13.2334	24.3733	10.8163	4.58178	10.0354	8.52496	48.6997	-123.896
21.4604	61.7968	54.6276	17.3056	8.03026	6.33995	15.1631	30.4925	10.2481	3.95835	9.32371	7.92367	48.6884	-125.814
21.6989	68.5276	62.2924	18.6776	7.11492	6.65244	15.2901	32.1006	11.7399	4.25836	8.86647	6.9917	48.6683	-127.702
21.922	63.7927	61.23	18.9753	6.66347	6.87312	14.1694	31.7197	13.5571	4.78778	8.7832	6.33358	48.6682	-129.499
22.1296	73.3812	64.8316	18.3982	6.50148	7.02085	20.5847	31.4949	18.1911	5.74119	9.02782	7.00779	48.6838	-131.211
20.9049	76.8345	77.5968	17.7846	6.75599	6.73943	26.6274	33.7694	19.5841	7.5422	11.0034	7.67729	48.6855	-133.087
23.787	75.4541	82.0153	17.5936	7.49423	7.04082	28.9989	33.755	18.7587	7.16046	11.1565	6.92442	48.6922	-135.138
21.9861	74.716	73.2629	18.9214	8.02823	7.16816	28.5194	37.3086	22.1428	6.37248	10.0373	6.02455	48.7188	-136.958
23.2855	65.6008	68.1851	19.4898	9.15581	7.26468	31.1844	35.0081	20.671	5.00604	11.4078	4.38147	48.7402	-138.628
22.4277	77.9245	70.6052	18.473	8.9018	7.43495	31.8059	38.6929	18.6917	4.30484	11.3922	4.84287	48.7518	-140.306
23.7291	81.8478	68.6749	17.9145	8.80734	6.81901	38.3089	43.3939	20.0124	4.81924	10.9845	5.72752	48.7563	-142.119
23.1844	74.9412	64.1009	19.7658	8.26844	7.07028	39.1924	44.5433	18.976	5.74024	10.5741	6.44723	48.7547	-144.113
26.0073	71.409	54.8662	18.9787	8.49762	7.20527	41.8633	42.9311	27.8884	6.79387	11.5086	7.46888	48.7453	-146.037
27.0275	63.3201	62.3807	15.5133	9.25228	6.44953	48.9884	51.9407	27.2638	6.79709	12.4116	7.07342	48.7264	-147.829
23.3376	71.4048	67.6957	15.9985	8.88789	5.99368	52.0468	55.2162	27.2121	6.54916	11.9529	5.47417	48.6989	-149.72
23.3721	69.0758	66.1431	18.3874	7.67158	5.73438	58.3191	60.0558	32.33	7.11387	10.7936	5.13657	48.6896	-151.541
24.5472	70.3064	65.2404	19.7017	7.21895	6.28394	58.2035	57.6939	31.574	6.56297	10.8463	5.05075	48.6928	-153.223
21.3652	67.4235	70.6268	17.3654	8.61622	6.2918	58.0209	54.8367	28.2434	6.83028	11.8886	5.90004	48.6933	-155.04
26.5174	76.3821	68.8814	18.824	10.9772	6.25617	63.4776	55.0264	34.358	8.71801	14.0404	6.10938	48.6985	-156.957
23.3582	72.4947	64.1666	17.5349	12.1278	6.36922	63.2424	56.1277	33.2435	8.11397	15.2163	6.11876	48.7125	-158.625
23.3176	70.899	55.977	16.2527	11.3594	5.75887	68.6171	66.5331	31.5416	7.92212	15.6338	6.02957	48.7216	-160.253
24.5287	71.2659	57.7336	17.8709	10.8145	6.27014	62.7671	65.8581	32.4887	9.80221	13.6612	5.64701	48.7177	-161.992
23.7408	74.2756	59.3527	17.287	10.2471	5.96209	61.1662	70.7414	38.8545	12.5953	13.1805	6.12682	48.7154	-163.374
23.1101	67.5659	70.0414	16.8345	11.4462	6.28833	57.9139	73.4168	44.7754	15.8511	16.1608	7.19313	48.7162	-164.813
26.9278	76.9368	65.224	18.6676	12.0395	7.09221	65.4081	74.8474	41.363	15.502	16.5908	8.01932	48.7169	-166.811
23.8719	74.519	58.7096	18.8446	11.0918	7.02387	71.298	62.3807	44.1412	14.504	16.0666	6.46423	48.7236	-169.104
24.3892	63.2035	60.4152	18.4169	9.31674	5.79941	70.7743	63.3541	41.4568	13.422	12.1866	6.25127	48.7258	-170.83
25.2856	63.4453	50.4019	13.3629	9.49093	5.26346	70.3895	64.3051	44.061	12.9633	11.3951	6.82011	48.7343	-172.608
20.6663	65.0022	48.2633	14.1005	9.88084	5.00311	72.7059	65.2328	41.1781	10.3301	12.526	7.63201	48.7387	-174.474
21.5685	70.2328	45.0203	13.7088	8.67801	4.91033	76.8467	72.2029	47.6814	11.2459	12.4726	7.40917	48.7191	-176.088
22.3671	62.3194	38.6906	13.2512	8.4162	5.83303	76.949	68.9415	45.5971	12.3734	11.5651	7.27221	48.7058	-177.824
22.3406	66.5345	59.2048	12.5631	10.1583	6.70555	72.6174	71.8533	42.6508	13.3018	12.0454	7.85056	48.7073	-63.8387
22.5912	60.4268	66.2362	13.6179	10.1251	6.602	67.0713	73.3102	41.4429	13.2019	13.3769	8.17062	48.7212	79.9564
23.923	59.4577	79.5424	14.9215	9.28052	5.69045	76.6537	79.009	42.8678	14.2105	12.6126	7.54766	48.7211	176.139
24.465	64.3961	62.8273	15.3043	7.28411	5.4829	64.3954	66.7368	46.0021	14.7935	10.9367	7.22754	48.7193	174.437
23.6792	59.3695	52.7424	11.9154	8.12093	5.06563	56.1597	60.2455	44.997	14.2724	10.9846	8.08382	48.7047	172.961
23.7088	56.3791	60.1108	12.0028	8.57082	5.79221	68.2813	65.0803	47.3797	12.1216	11.9255	7.73124	48.6943	171.5
21.6449	55.3012	56.1147	11.2771	7.98551	6.35057	75.5167	64.1337	49.6004	12.9447	12.0982	7.58759	48.7024	169.696
23.0318	57.0046	74.453	11.4654	8.18455	6.39147	77.1853	65.5582	48.7561	15.3308	12.5509	6.84175	48.7135	167.647
23.2005	61.6948	52.9932	10.2416	8.47859	6.37578	62.9893	73.2403	48.389	17.6443	11.9219	6.92995	48.7111	165.887
21.055	56.2923	59.0452	10.6045	8.43445	6.10049	63.1781	74.1238	57.7969	18.8285	11.3971	7.588	48.7119	164.517
22.5315	54.6278	71.8927	10.6462	7.62774	5.79907	63.3217	78.3915	56.4911	18.8653	10.3704	7.89638	48.7347	162.87
19.9116	54.2752	71.3132	11.2325	6.7177	6.23333	63.4196	74.4738	48.8252	18.1659	9.62607	8.02373	48.7345	160.946
17.5759	54.9389	69.4053	11.3325	6.83543	6.39062	75.6499	67.1787	44.6214	17.4126	9.85052	8.15309	48.7163	158.951
16.6132	43.1408	50.267	11.1607	7.29995	6.47627	65.8903	72.6722	44.616	18.8965	10.6942	7.85955	48.6971	157.197
17.0595	38.9239	47.1714	12.8455	7.97482	5.48434	55.708	74.826	52.2647	22.2061	13.9076	7.38623	48.6941	155.665
14.7115	39.2962	37.7101	11.3517	8.79385	5.33739	61.3259	76.2738	48.1022	20.5599	15.7647	6.45034	48.6946	153.88
14.4271	39.7355	44.7186	11.182	7.53553	5.52267	63.7769	71.2154	46.9978	21.5373	14.3633	6.96775	48.6933	152.073
14.0167	42.2976	40.8094	9.65737	6.21457	5.86312	64.4525	67.1024	53.0388	22.0699	12.4376	7.68236	48.6884	150.177
14.7478	30.1113	34.038	9.4522	7.10885	6.50324	60.4341	77.8538	51.8481	26.412	14.5163	8.40972	48.6818	148.409
13.2207	33.0761	32.0545	9.26301	8.29855	6.52354	57.0091	74.0038	57.2585	26.3104	15.8214	9.16853	48.6675	146.765
16.8759	36.3161	33.4138	11.2875	8.58854	6.04911	59.7405	78.2497	61.4389	29.5631	14.3997	8.97188	48.6709	145.033
18.6491	33.5238	50.0152	12.7339	8.82463	7.69934	59.4516	78.3893	56.7625	27.0224	14.2028	8.84453	48.6938	143.187
18.654	37.9369	52.2896	15.2835	10.9631	8.52213	70.9852	78.4898	54.5544	30.2057	18.5153	9.14833	48.7089	141.467
15.9615	33.721	48.0354	15.5269	10.2279	7.46846	67.1285	78.5509	54.7552	34.3889	17.8531	8.78678	48.7118	139.857
14.0312	34.9093	33.7986	10.6842	8.32696	6.65807	56.6121	78.5724	54.9206	35.6157	15.6331	11.6461	48.71	138.138
15.3236	34.0788	32.376	9.67528	7.20719	5.54869	59.5694	85.5455	55.05	35.1191	14.1831	13.1909	48.6895	136.449
14.6105	33.3109	40.9563	10.989	8.41922	6.69435	59.6233	85.405	59.6201	34.6956	16.2308	11.1399	48.6761	134.841
15.5169	26.8023	42.871	12.939	8.73719	6.88471	56.4852	84.6214	58.3389	39.1129	18.4759	14.6088	48.6687	132.953
13.4311	16.7599	36.6114	15.534	8.96752	7.32018	55.1234	70.1266	49.5322	43.275	21.5414	15.5681	48.6855	131.188
11.6646	16.014	34.1153	14.2382	9.90206	10.9306	54.2975	69.1167	58.761	44.5793	22.7807	20.5503	48.6949	129.465
11.0701	20.4254	41.7404	10.9408	11.4242	12.8523	44.5083	67.0492	53.8141	47.5444	26.6652	20.1886	48.704	127.697
10.6172	24.3648	41.6312	10.8418	11.2223	8.68268	45.6163	73.5455	52.811	46.6771	26.0311	16.9099	48.728	125.814
11.5529	21.4499	35.1188	13.1569	9.8213	11.8226	43.9976	77.4475	48.8825	53.3315	24.1001	18.9656	48.7382	123.826
10.1776	16.825	32.5939	11.2661	8.65711	12.5004	42.3289	72.6242	55.5576	58.2292	24.476	26.3238	48.7243	122.247
9.04592	15.5715	31.6374	8.69247	9.90487	11.2965	42.2798	67.8019	60.3602	60.0234	31.4493	20.3552	48.7147	120.379
8.69225	13.937	25.6292	10.1999	10.2005	9.01336	51.9491	64.6732	50.1276	54.9242	28.8616	28.4667	48.7147	118.72
8.78779	14.0071	28.5165	13.7826	8.94648	10.233	49.1437	64.0765	54.0035	48.1128	27.0959	20.6974	48.7088	117.252
9.13786	13.2277	32.1577	12.7401	8.34944	9.46455	41.3047	70.9076	47.4332	51.3156	24.6903	23.0811	48.706	115.416
8.16853	14.354	30.6823	11.51	8.04158	9.86042	34.8371	74.3987	47.0982	53.6834	25.1178	20.8874	48.6952	113.639
9.66612	14.495	29.5022	8.3325	9.45239	10.319	40.5568	80.3921	46.1935	53.5868	30.8894	19.1288	48.6793	112.153
9.17508	14.4363	26.9218	7.57025	10.9522	9.34149	40.6798	72.0883	47.4894	64.1451	34.4794	18.0839	48.6664	110.276
7.44172	13.1474	23.1836	7.46783	11.5158	9.54976	37.8402	59.9429	46.1155	66.7291	36.4134	24.1136	48.6645	108.448
6.9237	10.9184	19.7424	8.24536	11.7037	8.27794	28.6603	72.2859	51.4933	63.432	30.8014	26.6495	48.6664	106.509
6.49502	9.38397	18.8708	8.71049	12.6954	8.40725	28.7555	61.5585	50.9453	64.5178	30.8169	28.3594	48.6818	104.919
7.3284	9.68903	23.5184	8.89554	14.582	10.437	28.1259	65.0744	50.3614	57.6648	35.7227	29.9142	48.6839	103.27
8.34359	9.31323	27.1208	7.7214	13.7439	10.4415	30.0827	67.6272	42.4242	61.6007	39.9155	34.9885	48.6639	101.417
8.39919	10.229	27.5122	7.89703	13.7206	10.3976	30.3277	62.5613	50.1334	62.9791	43.4557	30.6588	48.6462	99.6704
7.71894	9.2766	24.2988	9.06859	13.9906	9.14475	27.7001	58.4369	48.9049	70.8566	40.9181	26.5926	48.658	98.0989
7.78372	9.82683	22.7032	9.10209	14.7313	8.57917	25.3675	64.5123	47.1056	60.0368	42.6893	29.5337	48.67	96.3348
7.7727	9.06316	20.6573	8.95028	16.3428	9.2246	29.6798	65.1657	50.0292	69.1865	51.1192	36.9684	48.69	94.6736
6.13317	8.98979	18.389	7.65644	16.7157	10.8564	27.0594	61.7643	48.1831	63.6955	50.3559	39.0131	48.702	92.8046
6.20439	8.25224	19.5318	8.58433	17.8988	11.4432	23.9526	61.8502	40.9151	66.0679	46.9551	36.5551	48.6945	91.0123
5.68479	8.66173	20.1379	9.74031	17.2275	10.3568	22.0565	62.7706	37.0409	72.5379	52.3007	30.4116	48.6797	89.2508
5.89855	7.25088	22.0944	9.5728	18.1198	9.49005	21.3961	74.2186	39.6514	62.6186	54.4823	30.4365	48.6792	87.5796
5.53422	6.76758	20.0036	8.55497	17.251	10.2402	19.6287	73.9995	38.0202	72.4812	54.2401	33.2715	48.6911	85.8587
6.11401	7.11215	17.9736	7.54515	18.6739	12.0344	18.399	75.1808	39.456	73.3031	55.2058	36.9579	48.6875	84.2052
6.13159	6.96125	17.0134	8.74689	20.9326	12.3764	17.5193	63.8376	44.8533	70.7056	61.3749	34.3679	48.6935	82.5883
5.88284	6.77581	15.9989	8.83114	22.0042	12.6349	14.88	55.3691	44.6057	67.795	64.4918	39.903	48.704	80.9775
6.09839	6.77291	13.6502	8.46136	21.8895	12.6588	13.5762	52.6679	42.0275	71.0535	60.5805	41.5144	48.7104	79.0835
5.70901	6.80557	11.9079	8.07188	21.6776	13.7452	10.9013	55.6501	41.419	74.9652	60.6637	47.1148	48.7	77.2903
5.99497	7.42104	12.9952	10.1353	21.7888	12.6712	10.9721	50.0337	42.484	73.3381	62.1878	50.8875	48.6788	75.3294
5.77642	7.92866	13.3071	10.2045	22.4736	10.8059	11.6698	47.9705	35.8201	70.6238	64.2308	44.8604	48.6732	73.6877
5.66669	7.47427	11.3509	9.62606	22.8097	11.597	11.9102	47.9361	34.7663	63.2986	60.5085	43.9508	48.6921	71.7465
5.50112	7.25922	11.7297	10.0113	24.1396	13.6755	12.8538	44.9241	41.3978	59.3847	58.812	40.9392	48.6925	69.6485
5.01884	6.71857	13.5112	11.1349	23.6603	13.4571	12.021	46.8321	34.8566	57.2	61.2009	48.5149	48.7036	68.0681
5.63627	6.74	14.2809	11.7864	23.4054	12.9856	11.3842	49.7668	29.4443	61.0255	74.0434	48.1908	48.7275	66.5226
5.69568	6.77534	14.8001	10.4071	26.3759	13.3152	10.3827	50.0334	30.8702	71.8103	74.459	52.7835	48.7301	64.6763
6.10949	6.90921	12.8473	9.91286	27.8787	13.87	9.27366	42.8541	29.5355	64.563	72.9668	49.69	48.7261	63.0168
5.97943	6.7807	13.027	11.5814	27.8469	14.1981	10.1719	45.2704	22.4745	71.1827	69.554	51.2874	48.7211	60.9909
5.76871	6.63211	12.5593	11.5442	29.7436	14.0353	9.90921	46.1047	23.4412	66.4568	76.6446	51.0485	48.7321	59.022
5.30716	7.18154	14.3373	11.0705	31.0688	14.7804	9.66066	42.5282	18.0524	53.4575	82.0949	55.7919	48.7463	57.1018
4.91835	7.11287	13.0072	9.747	34.4474	15.9176	8.97267	44.2144	25.0527	63.3569	75.4953	52.2422	48.7423	55.474
5.47134	6.07978	11.1609	10.1818	32.8369	14.8762	8.63538	44.7876	21.4423	62.6989	76.4078	52.7692	48.7448	53.6975
6.06604	6.39467	13.2951	10.3858	34.5512	14.6438	8.32783	42.2168	24.6808	59.2503	81.7761	53.2451	48.7509	51.7943
5.91256	6.9185	14.2445	11.0022	32.5721	15.1885	8.08223	38.0987	26.668	59.1315	78.0292	53.6666	48.7592	49.9494
5.62191	7.46009	13.4374	12.226	33.2134	15.894	8.99943	38.9532	25.4856	58.1649	78.728	54.03	48.7574	48.0307
4.77895	8.15911	12.6503	11.6723	33.8559	16.2612	7.46518	44.4999	21.8215	55.9232	79.3453	49.2289	48.7433	46.2527
4.73523	8.37475	13.0159	10.6305	34.4238	17.6735	7.94076	42.2863	21.5654	58.545	75.1983	50.6949	48.7162	44.3683
5.10716	8.91735	13.6152	10.2843	36.1839	15.7216	7.71249	40.3182	17.5223	55.7916	79.9351	55.7574	48.6988	42.3907
5.12068	8.92931	13.8103	11.5665	40.9046	14.6784	7.75573	38.3855	18.0334	56.4475	87.2893	54.7189	48.7072	40.2951
5.57953	8.99524	13.7385	10.622	40.7862	16.7495	7.33505	39.2748	16.1986	56.1983	85.9509	51.7671	48.7177	38.5053
5.5468	8.39573	12.9693	10.8088	35.8972	20.3742	6.39445	31.8353	18.9229	49.0774	75.6972	48.6631	48.7302	36.7391
5.1603	9.62398	11.0515	11.163	35.5556	22.1123	5.67049	33.9823	16.6776	55.0603	78.2885	48.1044	48.7182	34.8831
4.53118	9.55808	11.8283	13.2176	37.8838	24.913	6.30869	40.1677	16.6398	53.9071	79.8066	54.3848	48.7042	33.1265
4.44323	10.0647	11.3145	13.919	39.564	24.2371	6.22938	40.6685	13.8485	52.6825	72.7253	54.0479	48.6961	31.2516
4.46254	9.07896	10.7036	12.8791	38.817	25.2542	5.98558	38.4069	12.1244	51.3855	80.2806	51.5866	48.7034	29.5393
4.95156	10.1095	8.59115	12.3251	37.8847	23.193	6.18341	35.8829	11.4456	40.2902	79.7568	51.8547	48.7068	28.115
4.53278	10.1324	9.89321	13.1995	39.5259	24.6047	5.64333	36.4804	12.8078	38.1764	79.0828	50.5469	48.7065	26.5076
3.97056	11.2396	11.9307	14.7335	39.0495	24.2681	5.44003	36.0121	13.307	37.9973	78.2512	50.1528	48.7017	24.6054
4.24251	10.93	11.6868	15.5523	43.4521	23.6592	6.219	37.3698	12.053	34.4903	68.4727	44.8848	48.6998	22.7192
4.51377	11.482	9.72549	15.09	44.8341	24.7507	6.54002	37.4215	13.2392	37.8377	80.3389	49.7664	48.6912	20.9632
4.19598	10.6196	10.282	13.8426	46.399	25.861	6.44	38.4404	14.6471	37.3142	74.7359	43.844	48.6853	18.9272
4.50927	11.7813	12.0715	21.0778	49.4857	29.7978	5.66866	41.3656	13.9507	42.3948	71.8504	42.2801	48.6943	16.7861
4.52782	12.4762	11.2103	18.8164	44.5112	28.9243	5.22426	35.9304	12.1464	44.1245	68.5731	42.6511	48.6935	14.9026
4.29148	12.7454	11.05	19.5384	48.297	30.0274	4.91796	31.8864	11.5384	42.3625	66.4944	42.1246	48.6767	13.0536
4.11311	10.8699	11.035	23.0037	42.4873	31.1904	5.48711	34.1017	13.792	42.4227	67.265	43.2038	48.6625	11.6135
4.34734	11.0782	10.9239	22.7081	46.9395	34.0666	5.99328	34.2299	14.2341	36.0234	66.1745	42.0656	48.6831	10.0881
3.77946	10.6936	10.7386	22.0722	50.7443	33.8074	5.18148	29.7066	11.7766	31.9515	60.0555	39.3333	48.6893	8.62556
4.19422	12.3451	11.7813	22.2789	54.1716	36.5848	5.33584	30.1235	10.707	34.7334	60.5501	37.2279	48.6782	6.76785
4.18153	12.4972	12.2375	24.4379	51.0774	37.156	4.79168	27.0968	11.3498	29.9025	56.4416	34.1624	48.6537	5.2012
4.11511	11.1566	11.0521	24.1966	48.3646	33.6352	4.80255	26.7041	11.1926	30.9926	55.6286	35.6654	48.6444	3.48557
3.96751	12.0005	10.8091	24.8323	48.8684	34.5677	4.997	27.0713	11.0959	26.8538	54.6379	35.2803	48.6533	1.57351
4.06058	12.0151	9.76207	23.4222	49.3583	41.2326	4.75641	26.3689	11.757	29.1048	53.0803	25.9048	48.6679	-0.731092

## Sheet: P18
ra l	oi l	oe l	ico l	mf l	es l	ra l	oi l	oe l	ico l	mf l	es l	Kippung	Rotation
7.42781	10.8579	3.31361	20.6511	42.7226	35.2907	3.78579	5.30824	3.8673	13.5926	36.8765	23.8248	48.7768	-0.389905
3.96846	10.9547	3.93557	20.5533	40.7646	31.0108	4.04855	4.95325	3.5744	12.6042	36.0695	26.8343	48.7794	-2.31745
3.79967	10.7354	3.87079	22.1307	42.6879	31.8989	3.98747	4.9452	2.89976	11.1771	33.9778	27.5812	48.7726	-4.21022
3.55366	11.0817	4.00208	23.9634	44.9207	33.5276	3.62756	4.65122	2.70713	10.1369	29.6143	23.2653	48.7735	-5.79391
3.94133	10.5833	3.78947	26.996	41.7796	33.7468	3.82606	3.88533	2.45526	10.946	28.6184	23.8813	48.7795	-7.68481
4.09011	10.4518	3.39964	28.496	40.8889	33.7467	3.86636	3.94658	2.66153	10.2094	25.9153	22.8217	48.7782	-9.62212
4.04284	10.9366	3.60628	24.6861	39.6192	35.9849	3.70458	4.50199	3.07633	10.9166	28.1068	21.5225	48.7673	-11.4758
3.92619	10.5212	3.56094	22.5658	38.8703	30.3482	3.74062	4.64632	3.06228	10.6077	28.6411	18.7554	48.7449	-13.3934
4.15833	9.72064	4.11592	21.2166	36.3486	28.1175	3.85753	5.66153	3.2338	9.47665	30.0546	18.8047	48.7307	-15.4697
3.94402	9.6577	4.24093	23.1139	39.167	32.7004	3.86228	5.66115	3.50724	7.80733	25.6588	17.0826	48.7479	-17.3764
3.60068	10.2631	4.2648	23.3196	33.72	30.8252	3.82406	4.71167	3.32366	6.88234	23.3183	15.7998	48.7703	-19.0685
3.49406	10.5306	3.80571	20.5749	37.2149	30.3601	3.86002	3.41487	2.33144	5.72777	19.6974	17.9867	48.7668	-20.8908
3.76449	11.5031	4.20243	19.538	37.7904	30.741	3.76177	3.89453	2.49189	6.86174	21.5101	19.1862	48.7473	-22.7958
3.92253	10.857	3.98592	17.5221	38.4018	25.9278	3.71177	4.17255	2.36646	6.70769	18.8464	18.1487	48.7382	-24.7978
3.59577	11.7893	4.49651	22.2368	39.2319	31.0724	3.78852	3.62281	2.73715	6.72169	14.3344	14.9022	48.751	-26.7342
3.47665	11.7461	4.75389	22.0003	37.8174	28.486	4.07467	4.66612	3.07686	6.57931	12.6671	13.6149	48.7752	-28.5815
3.66892	12.0272	4.6594	20.4853	36.652	28.0158	4.17707	4.98165	3.25056	7.75123	12.1235	15.5041	48.7988	-30.2952
4.11001	11.5381	4.54485	21.1897	38.7791	27.5456	4.18814	4.73678	3.93619	7.71553	13.7159	14.4402	48.7862	-31.5644
4.02082	10.0614	4.23552	18.9702	34.3061	27.0756	4.1042	4.1945	3.73533	7.1059	13.6082	13.8611	48.7703	-32.6248
3.81291	11.7003	4.52618	18.7668	33.7185	26.6063	4.06298	4.12281	3.70749	7.37677	12.872	14.711	48.7622	-34.4094
3.81402	12.7409	5.18727	19.5859	33.1246	26.8181	3.96354	4.52131	3.22743	7.25415	12.456	14.6559	48.7664	-36.7308
3.65251	12.9806	5.14617	21.5034	34.0885	24.1483	3.81112	5.55896	2.67528	7.00119	10.9296	13.6913	48.7668	-39.404
3.66989	12.4884	5.20284	24.3134	31.7256	22.488	4.00883	5.73895	2.55616	6.60552	11.1503	11.3794	48.7703	-41.5906
4.051	13.2207	5.10223	23.4104	28.8514	22.5531	4.48779	6.0232	2.75524	7.55683	10.1935	11.93	48.7782	-43.2525
4.66469	14.4757	5.52336	24.616	31.9184	25.5554	4.53237	5.57719	3.00595	7.25791	10.4907	12.4091	48.7817	-45.0874
4.57507	18.1327	6.82887	25.9077	29.2837	24.4149	4.59664	5.55452	2.74803	5.5127	9.46448	11.9484	48.7801	-47.0111
4.21275	18.0176	7.19531	26.1928	32.6033	25.5748	4.24887	5.60428	2.38779	5.43183	10.1933	11.0863	48.7778	-49.0461
4.08347	17.3665	7.64311	27.7413	30.5145	22.3463	4.34325	5.54054	2.10468	6.06685	9.95026	10.3031	48.7686	-50.849
3.87611	16.3652	8.30613	27.1744	32.5035	21.6456	4.21064	5.77848	2.65237	6.42503	10.5618	10.749	48.7622	-52.575
3.92256	17.6888	9.56093	24.8635	30.6341	21.7337	4.26926	6.89522	2.81086	6.52035	9.61124	10.893	48.7758	-54.3394
4.11012	18.9554	8.75472	24.001	31.241	22.0696	4.17069	7.0248	3.20686	5.59743	9.51674	10.51	48.776	-56.3158
4.04361	17.7939	9.04329	23.4149	28.1414	21.1241	4.1981	6.03211	3.11586	5.50949	9.28349	11.8004	48.7623	-57.9917
4.44714	17.7435	10.486	23.7385	29.6346	20.6871	4.3702	6.23866	3.18305	4.96823	10.1359	11.8765	48.7342	-59.7846
4.21401	19.2276	11.8931	25.4598	25.2143	20.2541	4.30014	6.03468	3.5757	4.21565	8.6767	11.6548	48.7322	-61.5565
4.20532	21.5811	11.7008	21.6568	22.925	19.3664	4.3143	6.73586	4.03841	4.19095	7.63556	11.9689	48.735	-63.4106
3.88637	19.7738	13.4741	24.2738	21.337	18.7177	4.2221	6.09354	4.51471	4.82647	7.50106	12.2133	48.7399	-65.4868
3.8046	18.4266	11.8459	26.433	25.5501	19.6613	4.5481	5.83239	3.81019	4.26717	8.79268	11.7814	48.7416	-67.3079
4.05611	20.2877	14.0723	26.3496	26.057	16.5511	5.00189	8.08599	3.63885	3.76052	9.60732	10.573	48.7382	-69.1269
4.12509	22.52	15.5417	25.6152	24.0306	15.2031	5.04605	8.34557	5.01329	3.96349	9.14203	10.5055	48.7372	-70.9208
3.79734	23.1315	15.0437	24.2983	20.1153	13.9355	4.64961	9.52245	6.23457	3.68519	7.64431	9.25655	48.7422	-72.8771
4.08644	24.1057	14.3799	26.1021	19.4341	17.4033	4.55966	8.26174	6.98293	4.31954	8.07058	10.867	48.7538	-74.813
4.05186	24.3789	14.4967	33.8405	21.4416	19.7291	4.23802	8.54122	7.71857	4.95505	8.63236	11.3742	48.7679	-76.4913
3.61727	23.1347	15.2487	37.1677	17.6362	17.8522	4.18054	7.97884	8.41819	5.33056	7.81863	11.2716	48.7737	-78.2214
4.284	22.7146	13.8785	32.5633	16.9818	17.3016	4.13692	6.48561	10.0284	4.99574	7.00924	10.715	48.772	-79.9868
4.40494	24.559	14.8167	31.1804	17.776	15.0529	4.29852	5.69122	13.5078	4.12009	6.59992	12.2009	48.7629	-81.3168
5.07142	24.3132	13.2081	28.3269	20.0674	12.3098	4.45783	6.76783	7.26786	3.62789	7.515	11.6827	48.7549	-83.1403
5.62026	26.0648	13.7484	27.7955	20.6577	15.0667	4.44557	6.3577	12.6972	3.52047	7.59427	11.2458	48.7474	-85.3842
5.35943	24.7034	14.7355	36.8168	14.0305	13.7746	4.24313	5.39804	14.2533	3.59205	6.08035	10.6591	48.7576	-87.5049
4.95785	27.0926	18.328	32.7637	14.5184	15.166	4.06572	5.80868	12.9336	4.51211	6.32505	12.4182	48.7775	-89.4011
5.95562	28.5437	19.6434	32.7847	12.408	12.5117	4.13312	6.7774	12.2687	4.57891	6.1707	13.4345	48.7707	-91.0387
6.45729	28.7361	24.3267	32.783	12.3822	12.2378	4.73377	6.55899	10.8206	4.05464	5.94997	12.2536	48.7624	-92.8972
6.09642	28.7503	20.5428	32.7585	12.1216	12.669	5.09503	6.40574	10.2917	3.77592	5.88919	12.0711	48.75	-94.7199
5.65478	28.4176	24.6024	32.7111	10.4735	11.9298	4.69337	7.03151	11.0764	4.15731	5.07323	11.0988	48.7591	-96.6074
6.0131	30.0844	22.873	32.6408	9.74385	12.7955	5.06923	7.69066	11.5677	3.42599	4.77357	9.61208	48.7707	-98.2224
6.47256	33.9981	23.4651	32.5475	9.62383	13.1291	5.1928	8.75668	12.9555	2.80992	5.01323	8.89752	48.7805	-100.015
9.30152	36.0464	22.7005	32.4314	8.97617	12.1823	5.26546	10.0405	13.633	2.89845	5.05308	8.00507	48.78	-101.775
6.74727	35.3323	22.0388	40.5364	8.93273	11.2452	5.47134	10.8177	14.0853	2.68815	5.01501	6.86158	48.7761	-103.438
8.10998	42.8464	18.7289	32.1311	8.67346	11.2545	5.43254	12.2464	12.8934	2.55025	4.65869	6.68854	48.7862	-105.417
9.89194	45.4851	18.7731	31.9473	9.51715	10.5557	6.8609	13.7335	13.939	2.23371	4.7992	5.68547	48.7948	-107.375
9.79345	48.7352	20.1017	41.0848	8.98042	11.2281	6.85763	13.66	14.5794	2.49578	5.37242	4.95969	48.8014	-109.117
10.4125	41.8218	20.452	34.2067	8.42897	10.9615	7.19509	14.247	13.4929	2.47645	5.46269	4.88638	48.7977	-111.021
9.63999	43.2914	21.3482	33.694	7.09327	9.31354	7.87265	14.1617	13.5243	2.63389	4.68537	4.48935	48.7965	-112.654
8.52888	41.2518	25.039	36.0918	7.08657	10.135	7.46786	12.6715	12.9092	2.70572	4.45834	4.67571	48.809	-114.461
8.85488	39.758	25.3419	35.8416	6.80429	10.4672	6.59637	12.5097	13.9772	2.66147	4.30293	5.36893	48.8165	-116.396
8.92777	36.6005	20.5148	33.5192	6.73796	9.12368	6.4282	15.18	15.1778	2.54674	4.04596	5.68981	48.8087	-85.0173
9.23085	37.2557	25.89	33.8658	6.87086	8.46574	7.33137	17.8563	15.4896	2.20183	4.05788	4.63495	48.7847	-23.2339
10.5296	33.2513	26.1348	27.7076	7.07118	9.46671	7.55382	17.9208	18.0969	2.7075	4.42511	4.31698	48.7668	-24.8529
11.2759	33.6364	26.3597	26.6238	6.85335	9.61393	8.41503	17.78	17.3166	3.797	5.60262	5.2772	48.7882	-106.402
11.9209	39.5722	22.3324	23.9652	7.23962	9.26423	8.699	20.8135	17.0757	4.21183	6.14669	5.825	48.8009	-125.08
10.8948	42.5926	21.3576	22.1506	7.27811	7.59878	8.10887	21.4788	18.8196	3.4207	5.62076	5.67438	48.8154	-127.062
9.84564	38.8826	25.13	23.9481	7.93776	8.47925	7.58873	22.8445	17.7849	2.96835	4.60311	5.71059	48.8149	-129.026
11.6881	40.1227	23.2445	27.9413	7.67065	9.41032	8.49682	25.7766	18.5043	2.91327	4.45217	5.58708	48.8045	-131.026
12.9647	40.7705	24.6614	28.3603	6.46165	8.71638	9.58577	31.6086	15.4552	3.52253	4.72923	5.78028	48.7898	-132.841
13.6311	38.481	28.7875	29.6006	6.50141	8.60918	9.38237	28.0337	14.4818	3.81348	4.96514	6.13337	48.7813	-134.741
13.9831	34.9177	28.2041	30.4758	6.54081	7.30055	9.22888	38.2188	14.8728	3.83991	5.09673	5.9554	48.7895	-136.634
14.93	35.9803	24.3628	30.0303	6.06147	6.52901	9.11808	36.7613	16.9548	2.96946	4.25013	4.68359	48.7949	-138.489
12.922	44.7178	30.3555	29.0056	6.93148	8.00642	10.9977	40.6295	19.4458	3.10784	5.32013	4.81325	48.8079	-140.179
15.8957	45.0972	27.509	21.8263	7.60885	8.02084	11.2171	42.7253	20.1507	3.73537	5.49216	4.84506	48.8213	-141.849
14.4454	41.6458	27.5146	23.2537	7.24841	8.59749	11.2084	40.3101	19.9179	4.06324	5.58615	5.17468	48.8418	-143.786
12.6273	41.633	28.9164	18.8319	6.92301	8.4926	11.4567	37.693	18.4527	3.71597	5.30505	5.15631	48.8363	-145.455
14.3667	39.9997	30.6418	17.9031	6.15889	7.17277	12.0936	32.2435	20.7651	3.50901	4.87581	5.07852	48.826	-147.39
15.984	43.7655	32.2415	16.3182	7.15434	5.57992	11.3111	38.1486	25.4486	3.55981	5.5219	4.98193	48.8021	-149.273
15.6022	41.7649	27.3452	13.438	8.29982	5.82461	10.8464	37.532	28.4685	3.63029	5.9114	4.57326	48.7857	-151.077
16.2515	46.3548	27.6556	13.8937	8.62323	5.83408	10.5051	51.9791	29.9861	3.92645	6.20614	4.59229	48.779	-153.012
16.0673	52.3045	32.5128	17.2132	8.37953	6.98021	10.8452	57.7902	29.3197	5.40565	7.61919	6.02879	48.7795	-154.841
15.4487	43.8035	32.2465	16.5134	7.00299	6.7633	10.9379	44.9535	26.9624	4.87783	6.49653	5.82689	48.7785	-156.635
13.3998	43.9857	29.0818	18.0341	6.18126	5.97928	11.6925	39.5099	26.487	4.17766	5.93824	4.77536	48.7719	-158.196
13.7584	40.8661	26.7217	15.6052	5.94387	5.04358	12.846	45.0305	37.085	4.38385	5.81465	4.35282	48.7766	-159.962
15.028	49.5675	26.5453	14.5123	6.47239	5.54122	12.9458	57.8478	36.8742	5.37003	6.27474	5.11735	48.7927	-161.917
13.3749	43.1033	26.3525	11.0187	8.10362	5.22656	11.9427	46.651	39.276	6.66717	7.89208	5.19365	48.7916	-163.767
15.7707	42.7546	26.4133	11.3111	8.75506	6.63494	11.5638	62.9292	33.7556	7.37395	8.5995	6.66724	48.7819	-165.464
15.3383	47.5352	24.622	11.7523	7.87791	6.10198	12.6272	46.6669	35.7877	7.05331	7.85213	5.94217	48.7766	-167.169
15.3179	41.7244	25.3663	10.0119	6.66271	4.72295	13.7156	43.3663	30.2316	5.34076	6.53452	3.81261	48.7746	-168.723
15.1308	39.51	23.5565	9.07905	6.56515	4.11376	15.0142	53.5717	32.1438	6.11968	6.46436	3.94962	48.7858	-170.04
14.5662	41.4881	27.5156	9.33723	6.06375	4.31018	15.4501	56.3529	34.688	6.64372	6.10262	4.21774	48.7946	-171.861
13.7138	40.6311	28.2376	9.12649	7.26436	6.01747	15.1665	49.7272	32.3089	7.48159	7.00724	5.66106	48.7995	-173.68
15.5503	40.1355	29.1503	7.87546	7.56048	7.61248	15.7677	50.1488	29.2944	7.68468	7.81032	7.06036	48.7966	-175.373
15.7881	39.6181	27.2071	6.94293	7.34214	7.91766	15.2242	50.5431	36.476	6.33338	7.24513	6.34699	48.7865	-176.961
12.8904	39.0797	26.5493	5.68246	6.76725	6.70419	14.3158	50.9097	32.7886	7.69664	6.68078	4.27092	48.7813	-160.845
12.8009	38.5212	26.1773	5.56763	7.40415	6.83811	14.4276	51.2483	40.6357	9.34025	7.38391	4.76486	48.7963	-17.4249
14.876	37.9433	24.0259	4.92138	7.83877	7.35663	14.5324	51.5583	37.9154	11.1119	7.9051	5.00212	48.8179	127.304
13.5327	45.0855	19.4337	4.87274	7.37584	6.28793	15.5037	64.7815	37.9486	9.60936	6.96878	5.44839	48.8041	175.096
12.763	39.6897	20.8614	4.70279	6.96782	6.7503	15.9544	58.6785	42.8802	11.0685	7.28089	5.20387	48.8038	173.437
11.6456	31.8466	19.324	4.64375	5.94379	6.80399	14.8076	51.3033	38.7655	11.7298	6.593	5.4337	48.8064	171.662
12.4155	30.8568	19.1103	4.44152	5.13986	5.93371	14.5448	49.8224	33.3796	10.8318	5.69947	5.0864	48.8228	169.757
12.8651	32.0273	19.0144	3.94816	4.78107	4.99968	15.4407	48.322	38.4438	10.4945	5.10867	4.64993	48.8255	168.086
12.0779	42.9578	22.8783	3.76927	5.42278	4.30801	15.0045	45.1185	42.9017	11.2233	5.98658	4.74003	48.823	166.323
12.5923	33.4349	23.4143	3.92111	6.03055	5.2173	15.0554	56.4947	43.7397	11.1359	6.99947	5.58948	48.8209	164.417
12.4707	39.4593	23.7831	4.41729	5.20348	6.12729	15.098	56.2193	39.801	9.87697	5.91417	6.84051	48.8216	162.701
11.9199	35.7309	21.0205	4.06766	5.27481	6.12877	16.2214	51.5361	43.1333	9.24569	5.7004	6.84666	48.8055	160.92
10.4311	27.1991	19.4311	3.36367	4.45588	4.1989	15.1575	49.059	39.3169	10.3524	5.18138	5.06095	48.7906	159.299
9.41298	27.2042	17.7438	3.18664	4.99923	4.21422	17.5977	55.7746	42.9967	12.4868	5.9693	4.21219	48.8098	157.791
10.3473	27.1581	16.4111	3.16701	4.82965	3.45163	17.5505	55.1298	41.8873	13.9985	6.17498	4.5417	48.8339	155.985
9.7643	25.7893	15.883	2.85049	4.1731	3.71713	14.07	53.7979	45.8446	13.2741	5.77399	6.6855	48.8232	154.27
10.5146	22.1696	12.8957	3.37131	4.23453	4.75015	15.5208	53.6247	42.1482	13.7373	6.01462	7.32228	48.803	152.577
10.6518	23.1153	16.0216	3.29484	4.59814	4.93931	16.6098	47.7816	39.2388	13.8199	6.02438	7.80601	48.8013	150.984
10.6341	19.7401	16.1124	2.81438	4.42504	3.62445	16.4705	40.033	37.5495	13.0152	6.26281	7.44305	48.8129	149.069
9.74302	24.7071	14.8646	2.72256	4.85906	4.27179	14.6458	47.7577	40.1582	14.4878	6.87689	6.4851	48.8167	147.329
8.71438	26.8661	15.4967	2.94162	4.86273	4.37507	13.3988	50.4495	40.5822	16.37	6.93175	6.66709	48.8177	145.723
7.95794	23.7477	15.7786	3.12096	4.9365	3.88118	14.6859	55.2942	45.5642	16.4103	6.56659	6.15267	48.8025	144.035
9.73686	19.6466	14.3679	3.41624	4.1991	4.6007	15.0366	46.9414	46.7664	15.4831	6.26703	6.53988	48.778	142.259
6.97543	17.9709	10.4373	3.11946	4.1557	4.15313	15.0538	45.521	42.5514	18.0605	6.80493	6.92421	48.7605	140.38
7.9861	17.8203	10.3371	2.55996	3.92445	3.37166	15.0064	42.4633	42.4868	19.7624	6.8595	7.12358	48.7628	138.703
8.66793	20.7915	13.2863	2.45526	5.11904	3.31843	14.0159	50.8872	42.3936	18.5587	7.60382	6.25321	48.7708	137.169
8.00952	22.5061	16.8546	2.50015	5.81964	3.5041	12.9963	55.2622	42.2716	18.7394	8.01492	6.19444	48.7759	135.336
7.23581	20.8746	14.8309	2.41516	5.35503	3.20057	12.8145	57.3102	42.1206	17.7367	7.10956	7.06541	48.776	133.71
6.7366	16.1608	13.6255	2.86422	4.7402	4.49216	13.9489	41.979	46.8577	19.4483	6.996	7.38659	48.7765	131.977
6.81683	15.3014	11.5816	3.07574	4.37465	4.39918	13.5128	42.7897	40.1643	18.5346	7.15188	6.44757	48.7704	130.299
6.68853	14.9312	10.3668	2.47608	4.84482	3.6236	14.0656	46.7544	42.9501	16.3464	7.29536	7.74433	48.7727	128.421
7.53309	13.6355	11.7205	2.41137	4.93264	2.77206	13.9797	46.0811	37.883	17.4327	8.69037	9.10382	48.7833	126.587
7.3806	12.0583	10.9986	2.12435	5.0982	2.7825	12.0896	37.7795	36.9858	18.6945	9.40425	9.17241	48.7943	124.954
6.06711	13.6351	10.8378	2.44981	4.79683	3.53666	11.4762	42.5036	37.9863	18.5568	8.69732	9.71432	48.8098	123.14
5.50525	13.3621	8.62767	2.6443	4.84531	4.07698	12.4604	43.7517	39.4844	18.6361	9.21637	10.0235	48.8183	121.731
5.47073	11.1661	6.9779	2.46304	5.1169	4.01713	13.0619	43.7455	41.7596	20.0156	9.68865	10.9355	48.8036	120.249
5.79066	12.4876	9.23647	2.19183	4.8747	3.30301	13.8503	38.7403	40.8592	20.4966	8.26279	10.6124	48.786	118.367
6.32162	12.1171	9.18602	2.30228	5.27104	3.60461	13.7455	36.3847	43.245	21.0303	9.50859	9.79621	48.7985	116.367
6.1537	11.1219	6.24827	2.21497	5.85858	3.58191	13.0283	36.9455	41.1567	22.4223	12.8804	10.0033	48.8065	114.565
5.74082	10.9204	6.45021	2.01342	5.92492	3.54548	11.5298	35.2627	38.1323	21.6613	13.4204	10.4047	48.7899	112.903
5.84373	10.4242	6.26141	2.45184	5.33531	3.84682	12.4927	33.3237	41.0526	20.5405	11.0838	10.2407	48.7802	111.189
6.3213	7.86075	4.89936	3.05288	5.6436	4.7784	13.2063	35.8124	36.2841	23.1135	13.872	10.7992	48.7832	109.556
5.66032	6.99149	4.3434	2.75273	5.91774	5.46003	12.3273	32.1561	32.3573	25.0044	15.6371	10.2464	48.7827	107.628
5.7263	6.59046	3.99941	2.59654	5.87614	6.04973	10.5996	31.9814	28.5663	28.0546	13.3219	10.3509	48.7591	105.834
6.48719	8.46392	3.19216	2.83101	5.93975	6.52838	12.1978	34.7527	35.1921	24.3606	13.2652	11.3152	48.7552	104.234
6.8693	10.407	3.34686	3.0321	6.08717	8.62168	12.0712	42.335	33.5057	24.5755	14.659	11.8364	48.7744	102.593
6.61075	10.3739	3.52811	3.21607	6.60733	9.24383	11.9537	41.9327	30.1505	24.7786	16.9176	11.8651	48.7864	101.013
5.04186	6.33954	4.09097	3.50449	6.70819	7.74942	10.8257	33.9043	28.4162	24.9695	17.6195	13.0244	48.779	99.2043
4.62416	4.21596	3.9357	3.11838	5.76725	8.96223	10.9151	31.3168	32.4643	25.1479	16.1595	12.577	48.7787	97.3296
4.16967	3.86397	3.96393	2.77338	5.88682	9.63384	9.03533	28.2666	31.7282	25.3134	17.8856	13.575	48.7832	95.6057
4.22874	3.14267	4.02849	3.38243	7.85626	10.6536	8.53473	29.8951	24.8812	29.6047	24.3172	13.5081	48.7832	93.891
4.00168	4.8302	3.66834	4.93716	9.62464	10.4573	7.25963	30.8871	27.012	25.6046	30.0198	13.9107	48.7725	92.0228
3.73874	5.84185	3.59222	5.0721	9.7697	9.19106	7.29934	28.4412	23.8715	28.2746	28.3869	12.5388	48.7704	90.2704
3.81056	5.33703	3.99824	4.50103	9.0174	8.04332	6.82316	27.7484	27.2287	27.2451	26.9106	12.2231	48.7698	88.6266
3.67438	4.55743	5.41543	3.51925	9.05066	9.80669	6.0823	25.4548	27.4493	25.902	29.216	12.8808	48.7848	86.8051
4.04042	4.15137	6.4269	3.82574	11.0688	10.69	8.11467	24.2811	22.5548	25.7045	37.1256	14.7376	48.779	85.2086
4.35208	4.48333	8.70369	4.29788	11.7314	11.0406	6.08852	22.3138	23.5963	26.8815	37.7973	15.89	48.7666	83.4142
4.4017	4.29319	7.93205	4.44906	13.928	11.2017	5.9177	23.4933	25.0698	27.2489	31.3062	15.5577	48.7526	81.7482
4.198	4.00979	7.4816	5.59926	15.1127	11.1705	5.12633	23.5154	23.8064	26.5492	32.209	15.0698	48.7554	80.2392
4.01128	3.27379	5.04137	5.82714	15.2809	10.0456	6.91198	21.7225	23.9012	28.8221	33.1077	16.1435	48.7695	78.4419
3.9254	3.17818	5.15416	5.08121	13.2496	12.5512	4.62836	20.9741	26.1302	29.5007	40.9132	15.4901	48.7687	76.5274
3.73636	3.61733	4.77233	4.75222	12.237	12.157	4.6074	18.5549	21.9714	23.6487	35.2561	19.4933	48.7558	74.6916
3.87879	4.02812	4.26189	5.85642	11.0271	10.6067	4.30465	18.7396	20.2879	26.7388	27.6816	19.9836	48.7497	72.9095
3.7849	3.64397	4.34138	5.80031	9.3632	11.7263	4.70299	16.739	19.1193	27.0215	36.6185	15.7805	48.7622	71.003
3.78472	3.23532	3.78525	4.97721	10.0756	10.59	4.55736	16.8277	17.8083	26.3426	37.4641	20.9603	48.7616	69.265
3.73331	3.49805	2.69555	5.50623	10.7012	9.8134	4.31091	16.8668	17.8424	22.6501	29.648	21.4451	48.7656	67.4578
3.61516	3.46665	2.48303	5.85341	11.3825	11.2301	3.98085	17.2848	16.7998	21.8181	29.8987	21.9261	48.7677	65.69
3.67581	3.8316	3.88214	7.57794	12.2468	11.9395	3.98017	17.172	15.5244	24.7153	32.8603	18.6954	48.7837	63.8537
3.97316	5.0327	4.18821	8.48057	14.136	11.582	3.68947	18.0202	13.857	26.9674	36.9486	21.0195	48.7869	61.9904
4.34758	6.07517	4.80655	7.90485	15.6324	12.1113	3.74849	19.9045	13.6759	27.4084	40.4272	19.7499	48.7838	60.1987
4.10231	6.62649	4.13877	7.72456	19.0806	11.1531	3.53108	18.2212	12.7752	27.2911	42.0756	22.425	48.7839	58.5229
4.34726	6.57833	4.06548	11.4012	15.5667	9.72679	3.60198	17.4147	13.1759	27.9407	42.741	25.354	48.7905	56.8742
4.23324	5.75035	4.30265	12.0472	15.9541	10.7902	3.71574	15.9343	13.2995	26.885	43.369	25.0577	48.7932	55.0086
4.08748	5.25782	4.16888	11.8536	16.3549	13.4826	3.5795	16.3215	13.0402	25.2951	43.9562	25.1015	48.7894	53.0531
3.68992	5.24467	3.64497	8.65806	19.8072	13.9118	3.31054	18.5391	11.4998	21.2412	52.3164	25.514	48.7835	51.1336
3.25972	6.47842	3.16026	9.27659	18.0081	12.7184	2.99291	18.6073	8.79052	24.1064	44.0193	28.9181	48.7769	49.0631
2.91005	6.83713	3.97955	10.3711	19.8797	13.7602	3.10061	17.3122	8.56808	20.8953	47.547	29.9814	48.7598	47.2843
3.18481	8.97835	4.51409	12.3564	20.0327	13.4457	3.25889	16.9564	8.19677	22.5197	48.4714	26.6614	48.7688	45.8666
4.12999	10.1325	4.83199	12.7663	17.7933	11.6011	3.95511	17.9371	7.63995	21.5023	44.4213	30.7163	48.7814	44.2943
4.00178	8.73895	4.68472	13.1481	20.0096	11.026	3.73364	16.0247	7.81499	20.7691	48.5778	27.3376	48.7812	42.0951
3.77232	9.76142	4.92763	12.0398	19.6243	12.1069	3.57397	16.4115	7.42774	21.9266	48.5348	27.6445	48.7702	39.8535
3.0841	10.5007	4.61235	12.2402	19.0172	13.8333	3.13245	18.4754	6.33786	21.3613	50.1823	30.7266	48.7677	37.873
3.5621	12.6171	4.77659	13.0172	18.0456	14.3886	3.52316	17.2225	6.03275	19.6762	45.5714	32.4863	48.7766	36.3605
3.64054	13.3006	4.75237	18.39	19.8751	16.9629	3.56243	18.2492	5.92688	17.6091	40.6671	31.1956	48.7778	34.578
3.47405	15.0865	5.39257	18.8119	20.5127	17.2324	3.35677	20.5779	5.93751	20.7776	37.3291	30.1989	48.7762	32.6454
3.41294	18.6303	6.9547	21.8363	20.0905	14.9266	3.43164	23.3205	5.67878	20.3068	38.2387	30.1731	48.7605	30.8337
3.61108	20.5814	7.71298	22.413	21.5541	16.2904	3.65855	23.1831	6.00968	19.8157	37.6481	33.6898	48.7516	29.3009
3.76523	20.6258	7.56386	27.2095	22.3561	14.6471	3.70277	21.8203	6.55209	15.5608	39.5997	31.3466	48.7646	27.4014
3.53071	21.6922	7.36688	30.1191	25.699	15.9244	3.6333	19.4889	7.29587	16.5554	41.4845	32.8285	48.78	25.3058
3.61954	21.5635	6.77521	27.5025	29.8753	16.421	3.77297	18.7893	8.1728	16.3618	40.9479	32.2435	48.7904	23.4099
3.86235	21.5487	6.2444	27.6878	29.976	16.8562	3.97996	19.7005	8.40573	15.8145	43.7444	31.8059	48.7825	21.8509
3.96334	21.1997	6.74297	29.6617	29.3052	21.3889	3.85298	18.5557	8.30166	16.0561	40.0606	27.3863	48.7804	20.407
3.48592	20.2053	6.39383	25.4093	26.9707	22.3605	3.44668	17.6324	6.9141	18.5687	37.3429	28.739	48.7884	18.4812
3.44825	19.2659	6.64799	24.3563	28.1661	20.6821	3.22537	16.5717	7.40274	17.8476	34.6889	25.1099	48.7977	16.7189
3.57186	19.0158	7.93946	28.6808	29.7565	18.1781	2.94366	15.5346	6.96995	17.2527	36.2167	25.7722	48.7973	14.6103
3.58453	18.0069	7.97189	27.9484	33.7786	19.4504	3.35838	15.4458	5.85648	14.9189	34.4197	24.9433	48.7857	12.495
3.59646	18.7548	7.72581	24.9895	32.6319	17.7783	3.49003	16.97	6.13467	14.0925	38.1496	24.881	48.7907	10.7468
3.35656	18.7827	6.7679	19.0791	29.9207	20.1706	3.19906	16.7878	5.87642	15.0633	37.4057	25.0298	48.798	9.36998
2.9935	17.3086	5.41477	17.6058	33.2569	21.8841	2.92762	15.4048	5.54593	15.1652	37.8964	25.0861	48.7879	8.27182
3.33528	15.4504	5.22077	19.1025	36.1755	23.6464	3.37395	13.9993	4.37967	13.5608	34.1011	23.5703	48.7733	6.53562
3.43568	16.0616	5.67142	20.8939	32.3807	22.4735	3.63968	13.9866	5.17371	12.5591	30.2455	23.0788	48.7655	4.51224
3.35399	15.9905	5.74863	20.8745	36.1556	23.9034	3.67161	14.2919	5.77144	12.8382	31.3695	26.8534	48.7617	2.61935
3.46965	17.2691	5.93814	21.2173	33.2392	24.5168	6.63624	14.1775	5.67229	11.5699	30.6502	28.3942	48.7694	0.514851

[truncated: 31 more sheets: P21, P26, P27, P30, P34, P35, P36, P38, P39, P40, P41, P02, P06, P07, P09, P12, P13, P14, P16, P19 …]
