# Supplementary material for: Studies on the hysteresis of trunk muscles—Muscular specificities must be taken into account
Source: PLoS One. 2024 Dec 17;19(12):e0315813. doi: 10.1371/journal.pone.0315813 (PMC11651586; doi:10.1371/journal.pone.0315813)
Supplement: S10 Data — (XLSM) [file pone.0315813.s016.xlsm]

## Sheet: P01
ra l	oi l	oe l	ico l	mf l	es l	ra l	oi l	oe l	ico l	mf l	es l	Kippung	Rotation
1.70148	12.783	4.61578	6.20138	75.7932	45.6016	14.4478	15.6915	9.51286	6.56423	63.3091	41.7702	48.7812	0.0891883
1.81097	10.6878	4.65422	6.93486	71.2974	40.8012	1.73965	15.7665	9.42317	6.41274	63.9905	37.4099	48.7742	1.85136
1.84837	10.1708	4.65104	7.27253	68.8733	39.09	1.80575	13.8668	9.46014	7.8172	65.2992	41.1263	48.7678	3.54005
1.94119	9.19149	5.39445	7.17452	63.1277	33.6002	1.84144	15.1959	5.31134	8.85123	67.9286	40.8445	48.773	5.2923
2.42908	10.0547	5.83942	7.68773	56.075	37.6335	2.67498	17.4211	5.63029	9.896	72.8326	37.4329	48.7929	6.8763
2.83368	10.028	5.75887	7.09283	55.6547	33.8648	2.63751	16.718	6.51731	9.67944	77.106	39.8535	48.7868	9.00416
2.89614	9.49134	6.64383	6.00358	52.5615	31.004	2.38472	19.7451	6.5115	9.74071	71.0694	40.7261	48.7729	10.8
1.95958	6.86	5.98555	5.65935	46.8087	31.7687	1.81314	21.0498	6.45004	8.50676	66.9925	43.0568	48.7639	12.3686
2.11913	7.11251	4.70826	5.88847	42.2323	35.5912	1.93555	20.1249	5.86404	8.7515	66.6572	41.1602	48.7737	13.7564
2.0084	7.66765	5.29097	6.79763	43.8046	33.418	1.77569	19.0817	5.38515	9.12524	66.3158	43.1699	48.7755	15.7449
2.09865	7.52865	5.0156	6.61303	48.379	28.1458	1.79689	19.1691	5.65019	9.45403	66.086	39.7802	48.7504	17.5152
2.03712	7.17106	5.30868	5.79616	45.8367	26.8164	2.10105	22.7776	5.93459	10.0126	66.6586	38.109	48.7267	19.3598
3.03788	8.97445	5.66331	5.31291	39.2724	25.552	3.01331	22.8765	7.05514	10.12	64.4016	40.447	48.719	21.2769
3.16462	9.03551	5.917	6.17326	39.9032	28.8707	3.21268	27.3897	7.01791	11.4291	61.8881	41.2544	48.7337	23.3196
2.98316	8.1572	5.56881	7.1087	41.0589	27.3351	2.72266	26.466	7.06934	13.3227	61.6014	42.5512	48.7372	25.3324
2.10723	5.88445	4.81466	5.40303	36.7845	27	2.3637	22.5905	5.73742	11.7482	61.5942	44.2158	48.7317	27.1708
2.01748	5.06815	4.51632	3.94759	30.8202	24.4608	2.56968	23.3571	6.36849	11.965	76.0061	41.6809	48.7255	28.756
2.5384	4.92067	5.66322	3.70037	31.665	23.151	2.94984	26.7465	7.19731	12.2816	79.2898	41.2648	48.7398	30.7419
2.52376	5.19728	5.78708	3.92144	30.4954	21.5554	2.68321	30.6042	7.29035	12.3281	74.7109	40.8072	48.7568	32.2107
2.45225	5.13308	6.54644	3.30953	22.7285	17.5513	2.86622	32.3638	6.64004	12.5296	75.5628	40.3109	48.7656	34.0139
2.68468	6.45483	6.45567	5.11205	22.1821	17.5713	3.45526	32.4454	6.45002	12.5771	70.9867	39.7787	48.7675	35.8494
2.84483	5.84404	5.29014	5.10579	19.542	16.2695	3.69179	33.2308	6.48051	12.9951	73.1649	38.3497	48.7753	37.6027
2.90906	4.57077	4.98931	3.64469	18.1423	16.505	3.06703	32.7611	7.07687	13.1767	75.884	40.5778	48.7773	39.2586
2.91473	4.81479	5.51522	3.24501	18.081	15.1201	2.56087	32.0872	7.22167	12.257	77.5454	41.3701	48.7641	41.1579
2.99783	4.3708	6.20234	3.3046	15.578	13.4825	2.51726	33.7585	7.20693	14.1448	75.2942	38.1186	48.7543	43.2974
2.76996	4.37335	5.50645	3.31134	14.176	13.1963	2.60157	42.0357	6.70801	14.3797	70.0597	32.3595	48.7474	45.305
2.62923	4.2938	6.67426	3.22656	13.4767	13.0971	3.02043	44.1707	6.93741	12.7069	68.2098	33.6164	48.7551	47.2561
2.68832	4.28126	7.46811	3.40262	13.9361	16.7599	3.52765	42.2798	9.27147	14.1072	64.5333	39.774	48.7665	49.0969
3.31398	6.15552	8.7912	4.67226	15.3742	16.6872	4.54284	38.3296	10.4973	15.4603	69.5043	38.0578	48.7753	50.9534
3.43877	6.19699	8.68987	4.66607	15.0997	14.9136	4.94019	44.2981	10.4633	15.1848	64.8098	37.2115	48.7893	52.5571
3.40555	5.31339	8.76476	3.56418	14.6013	15.2817	5.02441	48.8824	9.49892	14.54	58.5558	36.693	48.7944	54.3251
3.38006	4.07282	9.0245	2.99482	14.9697	12.1079	5.38251	44.8858	10.3717	15.0356	55.4975	36.6189	48.8091	56.0264
3.49121	3.68197	9.08889	2.50825	12.5673	9.40873	6.28897	42.0798	12.8523	15.7302	54.0838	33.7461	48.817	57.9769
3.77737	3.29182	7.9488	2.92547	11.7458	8.70233	5.96862	50.5345	12.9413	15.9729	61.4787	31.8079	48.8277	59.8895
3.55539	3.38404	8.44866	2.88153	11.7704	7.2308	5.38317	54.2268	11.1084	15.8982	60.2502	34.6476	48.8375	61.8242
4.20268	4.09211	9.4316	2.9552	9.68163	7.28165	6.47098	55.874	12.6554	18.2513	51.4942	30.3656	48.8307	63.3055
4.76752	6.23661	9.88902	3.93698	11.1026	7.90121	6.74502	56.997	15.0321	17.5795	53.4378	26.9636	48.8053	64.862
4.8977	6.1493	8.82952	4.35	11.4764	10.7975	7.4662	46.5967	14.7236	17.1434	56.0935	27.057	48.7784	66.7999
4.95468	4.92344	8.56669	3.36063	9.2984	9.79864	8.5952	45.0683	14.3939	16.0106	47.9637	23.9138	48.7766	69.2897
4.32398	4.26822	8.54335	2.99019	8.5871	8.95931	9.07313	43.2376	14.5743	16.3831	50.9022	24.3074	48.7815	71.1836
4.13162	4.17365	9.6596	2.48676	7.25771	5.0683	9.5512	52.0462	16.3756	15.7721	41.9727	20.9772	48.7889	72.9278
4.03663	4.8825	10.9919	2.65428	7.33043	5.16083	9.1225	47.1606	16.5243	16.6906	40.6692	22.7178	48.7844	74.8509
4.84088	6.02087	13.8102	3.1165	7.17297	4.8403	10.1803	49.9278	15.187	15.5759	42.0209	20.468	48.7904	76.6476
5.4475	6.74287	14.5347	3.84709	7.34032	4.85878	12.0126	54.1983	15.3847	16.988	33.5094	21.3943	48.8048	78.5588
5.83356	8.06101	11.783	3.87186	7.60948	5.45977	13.4521	63.9441	18.1577	17.7615	29.2748	20.9151	48.8272	80.4062
5.49485	8.12706	11.189	3.63194	7.31175	5.12104	13.2351	63.8916	21.3031	19.1264	31.8893	19.1647	48.8393	82.3655
5.45863	5.35297	12.2358	3.20542	5.01164	3.86856	13.8569	69.6425	21.8027	19.1062	27.7385	16.3472	48.8345	83.9986
5.93812	6.89354	14.2252	3.30425	5.12623	4.10535	14.0701	69.4183	20.9591	18.9135	25.1285	17.3028	48.82	85.6632
6.57993	7.61029	15.6583	3.3031	5.62734	3.77529	14.0664	70.334	21.9738	17.893	27.0624	18.7024	48.8137	87.5203
6.28832	7.57167	16.791	3.08043	5.26425	3.5916	16.537	60.6859	21.1172	18.6148	28.8341	18.0865	48.8149	89.2722
5.94604	6.956	14.7967	2.78744	4.52123	3.55931	17.748	70.2886	20.2017	18.512	24.2379	16.7051	48.8236	90.9798
6.47243	9.51927	15.75	3.33931	5.61215	4.32692	18.511	62.1888	19.5601	17.5928	27.1561	14.0204	48.8213	92.7222
6.20452	10.0502	15.0491	3.5667	5.67169	4.348	17.6656	59.2388	20.9897	18.8974	25.9021	10.7969	48.8298	94.7122
6.84514	9.62083	15.1315	3.37597	5.22818	4.32588	18.4978	65.1291	23.2094	18.8798	12.7245	10.7888	48.834	96.7169
7.10269	9.70092	16.7581	3.28525	4.58692	3.86777	18.7564	65.0886	21.753	18.6209	11.9342	10.4811	48.8346	98.3682
7.77701	10.3057	16.6219	3.38553	4.6797	3.23892	17.9203	71.8363	20.9766	18.7311	9.80659	9.81215	48.8323	100.138
7.80196	11.4709	14.9841	3.47236	4.59509	3.1736	19.0436	69.5165	21.1069	18.8613	9.98741	9.34084	48.846	102.029
8.46094	10.3994	15.5697	3.44855	5.20513	3.37433	17.9615	69.8123	22.4735	17.6183	9.13754	8.9025	48.841	103.862
8.32419	11.5248	17.2662	3.52978	5.56634	4.06794	30.0208	70.3231	20.8912	15.9275	7.50638	8.66413	48.8151	105.412
8.27065	14.2834	16.1205	4.31204	5.36117	4.36506	20.0322	65.5485	21.8013	17.6843	6.97845	7.8972	48.8036	107.085
8.27301	15.7419	18.6006	4.81598	5.67009	4.33982	25.3343	65.8624	26.5076	18.762	7.02656	8.78467	48.8136	108.786
8.74889	15.4477	21.3499	4.45177	5.00192	4.09112	26.9624	60.1366	28.1528	16.8853	6.6947	8.86522	48.8345	110.573
10.527	20.7703	23.6067	4.56594	5.21134	4.24051	33.4306	66.3937	29.5915	17.3826	7.08904	8.84685	48.8486	112.493
11.0936	22.4803	25.5268	4.30939	5.12678	3.85796	34.218	66.611	36.9308	18.6721	7.41295	8.75289	48.8321	114.21
12.271	24.0058	27.5108	3.84724	4.62252	3.97262	29.328	57.6806	37.6589	18.32	6.45391	7.68858	48.8108	116.083
13.5579	26.7632	31.0772	4.67464	4.88036	4.42886	32.1101	57.0923	34.6802	17.2303	5.75741	8.17092	48.8145	118.009
14.5482	29.4871	29.3071	5.58364	6.20807	4.65641	31.6203	67.0692	34.6187	17.5523	7.08334	9.58679	48.8312	119.935
13.6422	29.3222	27.2543	4.78022	6.56397	4.82827	38.0677	75.8137	39.1931	16.578	7.30714	9.22402	48.8346	121.73
14.749	29.4208	27.5768	5.0659	5.40935	4.58638	46.2596	78.7988	40.7892	16.2976	6.79172	9.38185	48.8423	123.461
15.2314	28.1483	26.8226	4.72684	4.92515	4.22149	47.8423	75.2445	35.8362	15.6183	6.70632	8.0789	48.847	125.366
16.5893	32.5154	23.0741	5.05543	5.32225	3.78877	43.7015	67.2298	33.8723	16.3673	6.94374	6.27158	48.848	127.287
18.3689	36.0116	35.9136	5.62273	5.70272	3.67576	36.5326	67.1902	36.6834	16.2252	7.44227	6.3284	48.8466	129.031
18.8182	42.8613	31.1109	6.53003	6.87416	5.17814	35.2489	65.3913	34.055	15.5606	9.43628	6.56897	48.8544	130.707
17.9569	48.2737	33.4189	7.08611	6.60761	5.50897	36.0009	65.9073	33.2458	15.1463	9.38655	7.48788	48.8571	132.46
23.345	54.812	38.5911	7.35416	7.4163	5.61081	39.33	73.2105	33.0054	15.8946	10.3898	7.22759	48.8619	134.209
24.2773	48.575	41.4068	7.30459	6.69218	5.35983	38.0897	61.4761	34.076	17.4311	9.53724	5.72708	48.8672	135.752
22.7355	48.6768	37.5191	8.44112	6.9695	5.11348	41.3401	66.5237	33.413	15.7393	9.40489	6.62488	48.8791	137.676
22.2231	46.4928	43.1294	9.04661	6.07243	4.24644	41.4185	66.2985	39.334	16.3226	7.78396	6.79622	48.8796	139.6
23.3785	51.3089	50.2985	9.08897	5.69904	3.97432	36.2799	66.0433	39.7025	16.1815	7.25827	6.10156	48.8703	139.248
27.5862	55.94	54.4377	9.30429	6.91001	4.47155	34.8184	56.5445	40.0493	13.8277	7.05458	5.88908	48.8596	141.022
27.7719	57.2972	52.8923	9.64642	8.10519	5.33152	41.8691	56.0093	40.8574	13.8221	8.42336	5.77897	48.8495	145.268
30.3774	66.1377	46.045	8.72847	7.79522	5.31992	42.3471	70.2276	40.6765	14.9294	8.67233	5.83947	48.8533	146.931
28.8706	55.7622	44.7269	10.39	7.19214	5.1474	45.3964	64.5988	40.9564	14.7548	7.82582	5.7237	48.8575	148.775
30.6392	65.165	45.4951	10.3341	6.39084	4.41138	44.6391	68.0918	44.939	16.0216	7.85208	5.02555	48.8488	150.783
30.4251	47.5003	48.5421	9.38131	6.21713	4.64925	50.981	56.1557	38.8132	15.9138	7.322	4.75643	48.8532	152.657
32.1703	55.1608	43.8499	9.0715	7.35864	5.44244	53.8889	63.4515	33.4779	15.7992	8.49384	5.29337	48.8745	154.306
32.1855	71.5121	39.8233	8.81237	8.22262	7.15503	53.262	56.1718	43.0021	13.7405	9.63697	5.35326	48.8798	156.134
36.3465	63.9949	48.0795	10.6225	8.62252	7.42336	43.5702	68.4828	49.1308	14.4284	10.2261	5.43497	48.8565	158.044
29.5962	73.7823	41.3209	10.594	6.54723	5.40787	43.5397	64.7557	42.1531	12.6987	7.44568	4.83132	48.8456	159.799
29.877	81.1202	44.6434	9.23091	7.0126	4.45409	43.4765	65.7931	47.8821	13.3796	6.93099	5.21555	48.8482	161.422
32.2929	79.7191	41.8569	9.47803	6.76288	4.49426	51.8272	56.3582	47.1911	13.3645	6.74947	4.96559	48.8647	163.21
36.7375	70.3743	46.9492	11.2617	7.63145	5.51848	52.9861	56.6397	44.275	12.2838	7.21707	4.82653	48.8688	164.896
39.7951	71.9243	52.7333	12.5713	8.66684	7.02041	54.0996	58.542	45.8041	12.8275	7.75711	5.76145	48.8618	166.725
35.8619	80.6451	51.3725	11.9384	8.81991	6.42934	46.7777	63.4084	42.9867	12.6208	8.88424	5.81327	48.8596	168.447
37.4257	80.8551	61.5719	13.1561	8.04293	6.30465	44.1567	58.8989	41.6144	12.0868	7.94501	5.50702	48.8514	170.033
36.7633	76.1152	49.6564	13.079	6.7698	5.92407	45.1762	61.1496	43.2923	13.2222	6.99919	6.44571	48.8444	171.872
37.7808	80.5809	49.5049	14.8289	7.5625	6.06431	51.1717	60.0936	43.6598	12.9423	7.00707	7.57177	48.8456	173.424
33.3397	82.1083	52.0756	16.1343	8.50754	5.68387	50.5962	53.0162	44.4366	10.8359	7.88478	6.98137	48.8416	175.417
32.6806	76.0123	55.0989	14.5396	8.89024	6.87344	48.8571	53.4454	42.572	9.80119	8.94234	6.90884	48.8395	157.794
30.4094	77.6693	56.8389	13.288	9.08995	7.24311	45.5376	59.923	41.1683	10.8052	9.50305	6.48181	48.8267	13.179
30.2063	68.9625	54.0314	15.956	7.93372	7.98836	43.1681	52.9111	35.3276	11.4824	8.65488	6.28366	48.8133	-131.395
29.4747	84.6679	54.297	16.5307	7.28103	8.13815	45.4076	54.2284	43.5232	12.2026	6.84632	6.48694	48.8157	-177.275
35.2726	85.9161	54.5326	16.767	8.94649	7.87869	42.8241	53.9502	43.5199	10.4666	8.15414	7.03157	48.8309	-175.458
36.5455	83.4555	54.738	15.9678	9.71711	5.96822	40.0264	61.0121	39.7623	9.07283	8.10241	6.99759	48.8277	-173.353
31.7109	77.2189	54.9126	15.125	9.52508	6.49021	46.8356	59.6338	43.7055	9.40382	7.56284	6.33642	48.8285	-171.585
31.6671	83.8221	63.8112	15.9914	9.94785	8.35629	46.7337	50.3297	48.4172	9.24111	7.69339	6.89476	48.8468	-169.883
39.9323	87.8821	56.6391	16.6973	10.4692	8.99839	39.4384	54.6186	47.4816	9.84195	7.61444	6.8465	48.8605	-168.212
36.4313	92.4148	63.1555	15.5504	10.2257	6.48052	47.2956	52.9045	45.7673	9.6278	8.44015	5.75313	48.8598	-166.527
36.1736	85.5755	64.8766	16.9222	10.2638	7.11406	44.2464	47.6724	42.0726	8.25611	9.04977	6.0378	48.8625	-164.978
37.9123	97.1665	60.7381	16.4929	9.31004	7.14715	32.0067	54.7177	39.8126	7.92414	8.41082	6.04493	48.8725	-163.241
37.9331	95.9165	56.3366	16.1648	11.121	7.33059	34.607	52.5349	39.4632	8.45722	9.81244	6.0439	48.8804	-161.737
36.8796	101.603	52.2823	17.5369	11.3223	7.25307	35.8141	44.1308	39.0943	8.91317	10.6924	7.2881	48.8766	-159.616
32.3965	91.9239	56.8454	19.136	11.2496	7.13261	31.5423	55.0736	31.4307	8.5955	10.302	7.46602	48.8745	-157.898
31.3631	92.8677	63.7621	19.2983	10.0842	6.37035	37.2584	44.4631	31.6785	8.74439	8.06183	6.08272	48.8625	-156.224
31.2019	90.1358	66.0775	18.839	8.725	7.35313	37.3343	43.8684	37.8754	9.15356	7.23285	5.50491	48.8637	-154.732
32.4301	88.0268	62.7434	16.3682	8.13569	6.86749	40.1292	39.5835	37.4332	8.43894	7.54317	4.38907	48.8508	-153.102
35.5829	90.5471	65.2298	21.506	9.59957	6.80567	34.3827	39.341	43.9531	8.65451	8.58467	5.1935	48.8494	-151.057
34.5371	96.0399	54.2736	16.8498	10.3863	6.32554	33.8638	38.3669	41.8819	8.99511	9.57159	6.23806	48.8345	-149.18
36.0776	101.617	63.5654	18.1033	10.246	6.39885	26.8046	37.3896	40.4933	9.11634	9.12663	6.58024	48.835	-147.324
36.1623	86.9568	57.0881	22.7034	8.94502	5.65128	30.5864	31.3578	34.9409	7.85302	7.13966	5.87591	48.8394	-145.537
37.5461	89.3424	63.9768	19.4761	9.36202	5.73543	28.5712	30.2731	32.1826	6.60485	6.48674	5.43909	48.8426	-143.787
36.5227	100.304	63.1763	21.4243	9.81165	6.61846	27.2586	39.9767	35.4119	8.25869	7.85426	5.19736	48.8312	-142.644
32.915	87.105	47.4731	19.7448	8.75678	7.51181	23.3338	37.5324	32.2195	8.24451	7.60848	5.32769	48.8453	-141.091
29.4866	87.9943	43.9547	20.7565	10.6701	7.30935	22.7621	38.5796	36.3486	7.80114	9.08746	6.44533	48.8576	-139.37
25.993	89.2265	51.652	24.606	9.5673	5.99768	20.1432	28.7506	34.0038	4.76882	8.03832	6.22983	48.8694	-137.358
24.3334	105.752	42.1438	21.3409	9.54312	6.49769	17.0719	32.3033	32.1742	4.76289	8.85128	5.14021	48.878	-135.292
19.5147	106.324	46.6382	22.9704	9.9542	6.83492	14.0213	28.4388	31.8754	4.6977	8.25236	5.4171	48.8945	-133.545
18.0053	102.394	45.2939	23.0804	10.0886	7.68507	13.7586	27.4443	25.6728	5.93737	7.78076	5.58683	48.9017	-131.961
19.3701	88.3855	46.2702	23.5821	8.01371	7.43805	19.1878	25.484	25.6217	5.73976	6.29071	5.23044	48.8983	-130.465
19.4599	89.1325	41.0064	26.351	8.23925	6.58845	18.9201	23.039	27.1517	5.05686	7.05431	5.32292	48.8993	-128.314
19.81	104.714	39.8422	22.5306	10.0745	7.01641	18.3188	26.2037	31.2321	4.73962	8.04158	5.51335	48.8976	-126.54
19.3571	99.0704	42.7147	23.8812	9.86434	7.49983	13.3038	22.6362	27.3171	4.81604	7.70416	4.72236	48.8875	-124.855
17.4093	98.5754	38.0727	24.4524	10.4587	8.52814	10.2517	22.6083	30.6145	4.5264	7.72493	4.2056	48.8796	-123.18
15.8642	111.264	36.1181	25.9857	8.55427	9.90795	9.30503	21.319	26.1881	4.3159	6.85673	4.29797	48.885	-121.05
21.8198	98.216	33.7784	28.4392	8.23031	11.2671	8.93029	18.6025	27.4672	4.35928	7.21695	4.3697	48.8862	-119.281
21.234	91.4455	34.9746	29.53	8.95698	12.4654	8.04421	16.715	20.1045	4.75386	7.50225	5.0106	48.885	-117.621
12.6944	93.4011	40.2858	31.1229	10.5175	12.574	8.12258	15.2621	25.0245	5.0788	7.7394	6.17849	48.8927	-115.902
12.066	102.931	37.3641	32.2043	10.3648	12.2121	6.78428	13.0097	22.5354	3.98181	7.03229	6.72896	48.8924	-114.112
11.5753	94.187	32.2832	29.1074	10.0469	12.6479	6.07352	12.1206	23.9098	3.76671	6.92103	6.37713	48.8712	-112.16
9.72523	102.053	33.491	30.6694	11.1776	12.8617	6.50186	10.8596	22.1062	3.42771	7.99286	5.69908	48.8618	-110.459
11.2086	98.5476	38.6856	29.4025	12.1845	13.2084	6.67403	10.7811	20.3374	4.11032	7.88017	6.05803	48.8718	-108.864
11.0595	97.102	38.2325	29.6138	12.2566	13.1851	6.53001	9.67675	18.0125	4.39474	7.61461	6.0807	48.8901	-107.046
10.4983	94.9543	33.0887	29.8126	11.3145	12.5415	7.16373	9.76303	14.7947	4.28925	6.97278	5.91009	48.8862	-105.203
10.1529	87.9308	25.7678	29.9984	10.6879	13.4061	7.06828	7.33608	13.5899	4.09423	6.64405	4.85227	48.8851	-103.455
10.6868	94.8261	29.4123	34.5233	22.0304	12.4896	6.94732	7.26721	18.4452	4.92547	6.98823	5.1848	48.8766	-101.841
10.7767	98.3537	31.6931	30.3302	13.3706	13.1531	5.89315	7.69884	18.2031	5.18583	7.66717	5.27921	48.876	-100.011
10.039	97.4815	35.7402	30.4754	15.8386	13.7869	7.30999	8.98517	14.9502	4.66168	8.19857	6.85313	48.8749	-98.3084
10.6509	87.1405	28.9421	30.6064	20.3498	15.6963	8.35272	8.20895	13.6333	4.01581	8.00696	6.51022	48.8821	-96.6751
11.4744	93.4835	28.1667	30.723	19.7793	16.1989	7.48772	7.21621	12.9261	3.77519	6.82665	4.68613	48.8767	-94.9808
10.6579	80.2006	29.4122	30.8247	27.7136	16.5796	7.17456	7.47167	12.5016	3.95784	6.13251	5.00877	48.8749	-93.2321
8.7815	78.5901	27.7731	32.3004	28.9357	16.3449	6.03509	6.79604	9.14014	4.29826	6.67222	5.03965	48.8792	-91.4596
7.09887	77.367	24.2598	30.9825	21.7542	15.3493	5.89437	5.09191	9.16875	3.86141	6.84334	3.90538	48.8849	-89.5823
6.12831	75.2243	22.1553	35.5532	27.4514	14.8076	5.90506	6.7165	8.43802	3.75208	7.18737	5.21017	48.882	-87.8229
6.0634	73.4733	24.3779	31.0776	27.0615	16.6995	6.10648	6.58203	7.72351	4.02681	6.68923	5.35494	48.8756	-86.1327
5.63535	63.6888	21.6108	34.6772	35.6033	18.0893	4.61101	4.69239	8.3246	3.91066	7.53768	5.74701	48.8592	-84.3009
5.50064	72.0668	22.475	30.3018	40.1883	18.8977	3.97056	4.49351	8.06696	3.98232	8.41879	5.57886	48.8543	-82.461
5.83446	63.932	24.3451	32.4266	34.5096	19.3299	3.98448	4.75026	7.20426	3.98709	6.93018	5.52672	48.8491	-80.6073
6.69148	52.4769	22.9376	33.1246	37.4384	19.7695	4.33443	5.65161	7.78126	4.02267	7.91519	5.98617	48.8533	-78.8735
6.41597	57.2872	21.2501	31.8429	40.102	19.1539	4.2189	6.65978	8.73019	4.29111	8.55275	5.97252	48.8794	-77.0835
5.24595	54.0083	19.3973	33.0562	38.8789	18.6202	4.05448	6.26278	8.86795	4.56125	8.1827	5.59097	48.8968	-75.194
4.5058	56.8347	19.3832	29.9349	38.1237	24.7983	3.98988	5.12575	8.03935	4.11468	7.09726	4.74361	48.8945	-73.8318
4.80334	60.1434	20.5898	30.6425	40.4566	21.2241	4.14258	4.70902	8.17384	3.58679	6.2895	5.19243	48.8902	-72.5486
4.75237	57.7063	19.6597	29.5672	43.227	25.4648	4.18023	3.82503	7.93427	3.42529	7.1338	5.54221	48.8932	-70.6533
4.26964	46.8562	19.8516	31.3602	45.845	25.1987	4.17403	4.63158	8.05556	3.33273	7.80123	5.61216	48.8976	-68.5887
3.72501	47.8475	17.905	30.6289	42.2576	23.1569	3.64351	5.22995	6.34404	3.14817	7.97994	5.92304	48.9057	-66.3215
3.56297	44.3293	15.6374	30.4695	46.1715	25.8888	3.29816	4.52993	7.069	3.6949	7.45639	8.32893	48.9116	-64.3612
3.12926	46.3262	15.9213	31.5992	58.766	27.1876	2.931	4.16869	6.39309	3.80949	8.66873	9.67223	48.9172	-62.5423
2.96943	43.589	14.6136	28.5553	56.9878	29.0179	2.74737	4.30388	6.05072	4.03077	8.87585	14.1244	48.9193	-60.4975
3.15315	43.8583	13.1645	26.9376	61.8619	33.3508	3.2812	4.98334	6.69174	4.03454	8.65302	14.9096	48.9224	-60.9507
3.6466	40.1458	13.4003	29.3345	61.5291	31.2631	3.66077	6.25539	7.33639	4.19117	9.62286	12.5283	48.9108	-60.8679
3.53447	38.3718	11.3038	24.9683	62.6756	31.2882	3.58623	6.58611	7.43377	3.95162	10.2991	11.5163	48.8998	-58.8438
2.76237	35.8313	11.0267	28.4378	61.9853	33.7753	2.82752	5.3501	6.71009	3.52094	11.3736	11.3719	48.8909	-53.3683
2.85623	33.8931	11.7493	27.2467	55.4018	38.1209	2.60703	4.86745	7.25222	4.2155	10.6074	12.2412	48.8972	-51.4055
2.83246	29.624	11.6344	25.9307	65.6323	38.5775	2.55728	5.59636	9.10732	4.31572	11.1856	12.0579	48.8929	-49.7678
3.10954	27.3163	10.0925	23.0751	71.9395	34.096	3.05168	6.62339	9.96805	4.37926	11.6712	12.6197	48.8836	-48.2834
2.91872	30.3102	8.85935	23.2921	71.2018	38.8674	3.38575	6.93723	10.1598	4.206	12.6362	13.194	48.8629	-46.1863
2.85303	26.9193	8.54289	26.3333	72.7575	35.3471	3.29651	6.89491	7.46694	4.1955	12.7885	14.5808	48.8444	-44.4348
2.27461	22.5286	7.57347	24.9264	71.2994	35.9552	2.45419	5.61164	7.3514	3.76965	17.0633	13.9517	48.8328	-42.8195
2.17102	21.1414	7.53195	25.8582	70.7741	36.5497	2.0735	5.37682	6.49119	3.71469	18.9962	13.5999	48.8397	-41.0273
2.2338	23.7983	6.67617	24.9847	71.6807	37.9473	2.43111	5.46124	6.24289	3.85184	21.2575	17.6569	48.8447	-38.9849
2.79689	24.1613	7.49677	21.2192	67.6582	40.5043	2.81392	7.24916	5.1764	3.99177	22.3022	18.6183	48.841	-37.1
2.85129	25.141	7.20277	20.9969	72.6215	40.5196	2.98792	7.1026	5.08693	4.24743	25.846	20.763	48.8423	-35.3162
2.65998	21.0533	8.27221	22.6958	80.2422	40.6578	2.64301	6.24949	5.33554	4.90311	33.7691	22.9015	48.8508	-33.211
2.12551	19.6466	9.49317	22.5809	72.8683	39.5105	2.07128	8.06435	5.90694	6.00313	38.9215	25.6049	48.8644	-31.3956
2.14439	19.7474	9.49251	21.4331	73.7601	38.8691	2.18708	8.83649	6.37237	6.39321	40.8155	26.3273	48.87	-29.5565
2.62041	19.7963	8.43201	21.185	71.7448	43.0424	2.82198	7.89688	5.65791	5.81834	42.7124	23.5177	48.8592	-27.4692
2.80443	17.8922	8.47301	23.2365	64.8993	45.5714	2.78402	10.1928	6.19046	5.5534	42.3112	24.4979	48.8511	-25.5626
2.54165	17.9572	7.13896	21.1146	75.9895	44.8525	2.41456	10.8735	6.88174	5.3806	35.0675	26.7106	48.871	-23.5796
2.20233	16.8267	6.28659	17.6821	75.5328	42.3121	2.18611	10.8393	6.6248	4.64431	37.5184	28.5439	48.8934	-21.9221
2.19963	13.8859	5.87109	16.9915	85.0302	43.6468	2.19192	10.4008	6.85786	5.13472	49.7531	32.4364	48.8972	-20.2285
2.14236	13.1747	6.78614	15.7063	77.4388	42.1625	2.31072	11.2406	7.04589	6.49917	51.5131	33.1963	48.8946	-18.3211
2.75915	12.9813	7.75347	16.1119	87.8727	46.8076	2.94019	12.7596	7.59376	7.07447	51.3873	34.6895	48.8942	-16.4793
2.7272	15.0719	7.76584	15.313	84.3939	43.8165	2.98213	14.5372	7.26481	6.47291	56.3421	34.5848	48.8845	-14.6941
2.44432	13.4536	7.72317	14.9056	78.7589	38.9408	2.20085	13.6791	5.97518	7.1995	62.463	39.1335	48.8765	-12.6315
2.40384	13.4395	7.54159	18.2202	74.8296	39.9067	2.20759	14.3739	6.80622	7.12828	60.2382	40.3846	48.862	-10.6663
2.55446	11.7101	7.17706	20.4806	75.6129	42.0254	2.26635	13.7593	6.8137	8.17172	63.7566	40.2443	48.8442	-8.87316
2.43621	12.3151	7.56196	17.333	69.4224	40.9972	2.66922	16.2525	6.27943	9.06586	62.9428	40.4764	48.8448	-7.12305
2.52316	11.8175	6.87358	16.279	76.9009	43.0111	2.59623	16.7699	4.83243	9.21945	62.1943	44.5756	48.8586	-5.10785
2.3946	11.4925	5.6555	17.7685	69.1768	42.9575	2.34866	15.8077	4.95711	9.07923	72.5182	42.2979	48.8752	-3.01453
1.96726	9.76388	5.93377	16.8401	68.0464	41.1322	1.94715	15.082	5.36071	9.78409	77.2515	45.38	48.8876	-1.25844
2.21592	9.82743	6.2179	15.3713	69.1413	41.3361	1.88249	17.4928	5.39237	9.11855	82.245	53.5354	48.8847	0.317012

## Sheet: P03
ra l	oi l	oe l	ico l	mf l	es l	ra l	oi l	oe l	ico l	mf l	es l	Kippung	Rotation
20.2165	8.25242	3.01066	9.40763	46.1765	52.5409	2.42698	5.52311	4.88896	9.51177	60.4335	41.1374	48.8325	-0.575103
2.55618	8.39313	4.46597	9.34829	44.866	49.605	3.58782	7.04902	6.03534	10.9967	60.6372	41.8606	48.8364	1.2444
2.41102	8.98154	4.36407	8.91861	41.0087	49.461	3.68296	7.508	6.15979	11.8375	49.4849	41.0797	48.8594	2.73689
1.82591	8.37048	3.09051	8.72187	42.5573	48.028	2.39334	6.43929	5.6713	11.4919	53.4575	42.1319	48.8729	4.59662
1.59437	11.1026	3.26222	9.34389	42.5814	40.5083	2.04044	5.35708	5.40216	11.5693	58.0381	42.4474	48.8674	6.27057
1.81146	12.3147	3.39421	9.05747	38.3337	46.9159	1.98288	6.78277	6.00866	12.773	54.4698	47.2839	48.8548	8.44164
2.03891	11.7001	3.17359	9.02201	39.6979	47.4359	2.1627	7.72003	6.47731	14.9999	61.521	47.2278	48.8555	10.4276
2.4103	11.2652	4.39037	7.88046	35.4863	40.3303	3.13098	8.96245	9.20009	15.4174	58.6313	49.8024	48.8712	12.2334
2.55813	10.8669	5.02229	7.65476	34.8938	43.3875	3.42196	8.70735	9.80808	14.5164	57.8302	47.2749	48.8726	13.8353
2.4093	9.94525	4.75662	6.5904	31.6216	40.5873	3.39032	8.94676	9.85629	16.5981	61.3035	51.368	48.8661	15.693
1.9755	9.83346	2.81161	7.36066	30.0947	42.8155	2.7957	8.4222	8.04891	15.6828	61.2873	53.637	48.8606	17.5912
1.84261	9.4737	2.5164	6.74703	27.7676	41.8307	2.89552	8.17649	7.53598	16.7181	64.4951	45.8381	48.8585	19.6168
1.87303	10.1866	2.39932	5.93304	22.6365	45.0656	2.68586	7.33594	7.35804	17.3849	58.9178	42.7153	48.8495	21.2987
2.15134	9.98077	2.78195	5.72136	21.7677	39.039	2.70809	8.88369	8.13285	16.2051	61.7327	47.7391	48.8324	25.1025
2.75846	10.2813	4.55888	5.96333	21.2335	36.1085	3.95325	9.41962	9.70961	18.4266	57.4421	52.5283	48.8255	26.8174
2.70362	10.9028	4.51618	5.3143	21.5135	33.0415	3.97792	9.25683	10.5697	20.6085	59.2688	45.8319	48.8288	27.1481
2.32621	12.3248	3.1557	5.68014	18.2137	35.9313	3.16143	8.46517	10.3977	20.6683	62.1565	47.4784	48.8342	28.712
2.16315	12.6555	2.61763	8.94381	18.2144	34.188	3.28047	8.44692	13.1311	24.1406	64.2604	44.8487	48.8337	30.5503
2.18233	13.1786	2.61184	9.87246	17.9712	35.3652	3.34093	10.199	13.4495	25.9047	53.4594	49.9502	48.8295	32.3323
2.27734	11.861	2.52067	6.4525	16.6447	34.1683	3.74204	12.9293	14.2875	23.2249	52.6324	49.8301	48.8263	34.1752
2.71134	14.1447	3.99293	12.2012	16.9273	34.7218	4.39109	15.1883	18.3808	19.9826	51.7814	49.2647	48.8274	35.667
2.44084	13.7396	4.03251	8.02655	14.8659	30.6793	4.14208	14.7962	20.2982	23.1385	50.9092	41.9026	48.8384	37.3418
2.41577	12.8831	3.31885	6.88712	14.0326	33.4728	4.12823	14.7724	19.6076	24.371	59.0143	42.8791	48.8557	39.2274
2.06976	10.6262	2.32368	5.56928	13.1537	31.6174	3.78805	13.9332	18.6251	27.971	55.8032	48.6871	48.8524	41.1384
2.30381	9.88632	2.38328	5.52878	12.3955	31.4729	4.2118	16.7292	18.1169	26.3096	56.9726	40.565	48.8448	42.9173
2.26513	8.93404	2.40949	7.44308	12.2634	28.9107	4.66701	17.3172	22.1231	27.2157	53.4786	47.1891	48.8366	44.526
2.48063	9.50052	2.90075	7.72757	13.2038	28.7663	6.12585	19.3775	27.21	27.3947	53.6839	43.1464	48.84	46.3603
2.6148	11.0355	4.40609	7.32391	12.7231	26.3254	6.29314	21.5704	27.2286	26.1735	49.0083	42.372	48.8396	48.402
2.52867	11.6021	4.45483	5.58648	10.9964	30.419	6.10369	22.5682	31.5322	32.2604	46.9438	39.6562	48.8307	50.6403
2.21903	11.5049	2.93744	5.40537	10.5406	26.5576	5.3306	27.4922	30.1051	34.3472	49.6069	34.7879	48.8271	52.6385
2.54011	9.652	2.28513	5.36613	9.60277	23.6034	5.65194	28.0513	31.1349	38.5913	47.4695	30.7091	48.8318	54.4028
2.37539	8.51283	2.32508	4.87698	9.10416	23.4098	5.70118	23.133	32.1044	32.8677	44.5137	38.7141	48.8395	56.1676
2.71891	8.26415	2.57178	4.35717	8.67855	23.0754	6.76778	31.3959	37.514	34.398	38.1334	36.2132	48.857	56.437
2.82284	10.5336	4.22365	5.68804	8.68866	26.5476	8.44337	38.5616	38.888	39.5458	37.1259	32.1575	48.867	42.2401
2.77904	10.2276	4.22315	6.46825	9.10578	23.8047	9.23668	37.5433	41.5793	40.0954	38.4692	32.3916	48.8585	44.1571
2.83417	9.42733	3.42608	6.13508	8.00661	22.9024	9.34457	41.353	52.3124	38.9815	32.4925	35.274	48.8451	56.5439
2.99665	8.0088	2.65543	4.95703	8.4393	23.7393	10.0877	42.6144	54.2983	40.6729	34.387	31.8382	48.8363	65.4303
3.20809	8.05599	2.39499	4.65053	8.48574	25.2634	10.5805	46.1842	49.1496	38.3938	35.2894	30.2061	48.8254	67.2034
3.28954	7.59053	2.43843	5.06367	8.30871	24.0374	10.1734	49.2318	51.681	40.614	33.6982	34.3764	48.8249	69.0256
3.28332	6.98691	2.3376	4.46281	8.80707	19.1557	9.0012	48.3137	57.1878	42.1099	32.3293	32.8318	48.8444	70.7552
3.6906	7.98955	4.5719	4.81347	8.06897	16.0961	10.4462	44.1834	59.2006	43.1415	29.4326	26.435	48.8648	72.5833
3.99754	8.90768	4.77226	4.93795	8.28145	14.9599	10.8347	48.3917	60.0982	44.2942	30.2248	24.5941	48.859	74.4547
3.69368	7.82421	3.56967	4.5553	7.34031	13.8777	11.4479	57.8442	54.3732	44.3033	28.8319	23.9229	48.8391	76.1061
3.01185	5.23582	2.30289	4.60532	6.16786	12.6838	12.1255	69.1871	53.5023	40.2096	24.3501	22.6571	48.8379	78.2302
2.99916	5.1545	2.00776	4.14815	5.13482	10.963	12.0957	65.1372	62.7165	41.0337	19.3885	20.6545	48.851	80.0538
3.83701	5.08373	2.22629	4.27739	5.01222	10.3482	13.8896	62.2332	70.574	43.721	29.2504	22.3918	48.855	81.73
4.07151	5.1355	4.5084	4.08368	6.47543	7.46371	13.233	60.0753	64.8857	47.3909	28.4893	19.4627	48.8327	83.3496
4.80591	6.00687	6.10107	4.43297	7.40819	8.02821	14.525	65.5545	88.7917	43.9137	16.8096	16.7134	48.8162	85.1201
4.87268	6.44183	6.18478	4.21826	7.70793	7.91742	13.9924	69.4611	99.1414	44.2624	15.4739	23.0056	48.8354	86.8405
4.94324	5.58546	3.51186	3.11294	6.60505	5.55864	12.4094	69.4882	93.5142	44.5817	14.511	15.0609	48.8626	88.539
4.82076	5.53145	3.73544	3.22955	6.19342	5.40964	13.1634	65.7553	72.4566	45.1736	25.6559	16.2343	48.8562	90.2883
4.65877	7.30264	3.62892	3.6848	5.77111	4.66814	14.1789	65.9578	87.5492	48.9582	25.0027	17.7624	48.8319	92.1696
5.0486	7.93848	4.92587	3.75856	5.32853	4.65978	14.2165	66.3944	76.1115	47.6368	24.3724	17.423	48.8279	93.9184
6.02822	11.1759	6.41923	4.80984	6.49319	5.52958	15.4054	64.3018	92.308	46.5179	23.7652	17.2788	48.8333	95.6362
7.43311	13.8302	9.69879	5.01771	6.62483	5.55206	16.5563	74.9369	94.5992	46.5614	23.1814	14.0881	48.8592	97.2193
7.24751	17.3047	10.8486	4.67017	6.64613	5.00963	18.5672	81.4767	96.8278	48.9124	12.3329	14.5822	48.8757	99.0903
8.52097	19.5679	10.8293	3.51991	6.83983	4.19294	17.8886	88.8803	98.9911	47.7202	12.4559	13.0359	48.8733	101.518
9.20149	23.6719	13.7946	2.81405	7.79661	4.77621	19.4867	79.529	98.1799	43.7068	13.8892	12.2931	48.8585	103.376
10.2672	23.6619	14.6718	2.87453	7.38211	5.08691	22.0482	79.3453	92.7859	42.7117	13.2015	13.3117	48.851	104.942
12.9985	22.8632	13.8694	3.34134	9.48508	6.23581	24.2943	90.8473	89.6674	42.1309	16.2707	13.6231	48.8369	106.531
13.4455	23.0748	17.5207	3.65122	9.60342	5.94013	26.2892	90.601	92.4453	46.1326	15.7482	12.7928	48.8218	108.634
15.9101	30.8048	19.2531	3.79427	8.7755	5.88987	30.3961	83.6543	94.6631	41.5102	13.9913	13.5267	48.8158	110.465
20.6634	40.9486	21.8556	2.99775	9.57232	4.7212	36.1811	119.22	114.148	41.3624	14.1691	11.6537	48.8206	112.199
19.7802	43.1171	23.9828	3.01938	10.8454	4.93527	33.6875	130.408	111.281	45.9385	16.5467	10.6967	48.8366	114.018
19.6489	39.9378	22.1686	3.45516	10.4945	4.47659	27.7023	110.574	113.231	41.3508	16.0216	10.4138	48.8544	115.449
22.1501	47.2138	18.9583	4.23108	11.2569	5.58534	32.5751	113.414	110.54	45.7104	17.396	9.47126	48.841	117.228
24.7717	45.5186	18.1559	4.32017	10.3371	6.53672	35.7574	109.659	110.823	47.9814	14.9672	9.87695	48.8082	119.146
28.2409	55.4291	24.2722	5.06848	12.552	7.14762	41.2648	122.584	99.8635	50.2999	17.3083	10.7027	48.8102	120.987
28.5589	56.6473	27.7911	5.78483	11.0474	6.07144	38.6386	136.61	101.224	43.8311	15.6658	11.8126	48.8276	123.002
30.4831	62.1685	33.8206	6.28748	12.4198	5.82851	41.0013	120.156	129.318	41.3122	18.3954	11.8058	48.8534	125.019
38.3517	62.2941	35.4272	6.61267	13.6067	5.76531	53.3578	165.385	121.264	43.1224	20.6968	10.7079	48.8651	126.761
38.7148	69.9079	46.6249	7.2576	16.3606	6.34991	58.1033	143.016	122.225	41.9477	24.3036	12.1437	48.8783	128.385
42.4287	72.721	49.8875	8.29689	16.6521	7.83131	60.5943	149.288	134.743	41.2376	24.0377	13.7404	48.8807	130.223
45.578	75.8364	44.4648	8.83214	14.407	7.69438	60.3518	165.41	110.777	43.5219	19.9141	13.313	48.8558	131.825
47.3771	76.3167	51.4451	9.40135	15.4282	8.29455	54.39	162.818	104.494	40.7776	20.8365	12.3181	48.8392	133.912
56.7498	64.9962	58.6021	9.58011	18.2235	8.8351	68.9176	161.713	125.179	45.6055	24.8042	10.0814	48.8332	135.771
60.2739	66.9416	59.6695	10.757	17.2615	9.19015	79.9027	169.788	125.694	45.5661	23.3873	12.2968	48.8374	137.588
61.2297	68.8872	66.8489	10.2399	15.8318	6.86743	73.8656	165.32	123.512	43.2537	21.9692	12.137	48.8346	139.272
56.984	92.3128	72.0641	8.95638	18.0054	8.3114	64.0786	151.188	124.235	45.3431	23.7968	12.1735	48.8209	141.17
60.2673	90.8173	61.8561	11.0626	19.8053	8.99607	61.785	138.931	126.201	42.0611	25.5351	12.008	48.8038	142.943
65.4902	96.4382	58.7201	11.9009	18.5081	9.00664	64.2586	156.917	130.286	43.0059	22.6727	11.2842	48.8125	144.71
51.8328	81.1275	52.241	10.9784	16.7729	7.41729	78.8184	138.561	126.941	41.9704	23.8148	12.6707	48.8394	146.523
69.6246	79.8374	56.4488	12.4603	15.9133	8.02331	83.3312	172.126	126.928	43.337	23.1759	12.1889	48.8433	148.201
53.1315	101.067	64.4394	14.9009	19.7611	9.52197	89.2236	159.669	126.828	43.7163	26.4095	12.4142	48.8468	149.956
63.8248	98.7974	68.0546	15.5861	20.2885	10.5656	76.3009	178.081	122.675	37.785	26.136	11.7027	48.8621	151.868
61.3967	85.6644	65.6629	14.7865	18.8405	12.7932	72.2568	136.359	132.461	40.1415	24.545	12.1596	48.8788	153.771
62.9114	100.663	77.9468	17.1545	16.691	12.4485	81.9449	137.742	141.903	36.9762	21.6416	12.1493	48.8776	155.32
60.8361	104.374	81.6446	18.6113	14.4568	9.87038	82.1172	145.051	145.713	36.3497	19.31	11.0955	48.8787	156.809
60.5984	97.1207	77.4397	15.755	16.9282	9.68068	76.5012	148.737	129.874	36.4346	21.2052	12.6429	48.8803	158.679
65.4805	96.0027	72.2942	17.294	17.9445	9.25317	83.5118	167.978	138.83	35.1922	22.1653	11.4077	48.8729	160.677
66.3301	91.129	79.606	18.9436	17.6023	8.96926	105.929	168.156	137.11	32.6253	20.7436	11.2079	48.8542	162.407
64.3843	106.263	79.1494	19.5812	14.6821	8.44965	106.012	166.391	125.67	31.0507	17.2708	10.8314	48.8237	164.206
54.0365	101.297	70.5447	19.6287	13.9324	7.74769	87.4598	146.617	132.437	35.6003	15.964	10.5985	48.7969	165.936
55.2003	100.728	73.5465	20.5971	14.2357	8.55299	95.9138	184.678	129.669	35.2914	16.5406	10.5303	48.794	167.753
55.4814	88.2907	74.628	19.9778	13.6999	8.77152	115.279	190.816	130.998	34.5856	15.2189	9.1335	48.8016	169.522
62.8449	98.7004	75.6308	19.1029	15.4835	8.34859	110.149	168.84	111.749	32.418	17.9597	8.96646	48.8172	171.491
72.9447	100.26	84.0503	22.7565	16.8005	11.7877	87.7407	172.213	123.653	26.9391	20.6395	13.5474	48.8175	173.474
66.569	113.033	99.3034	20.1764	16.9407	11.2335	120.971	179.413	118.98	25.4165	21.2144	13.2488	48.8172	175.139
64.2692	120.616	91.524	19.6409	19.357	11.1495	115.509	167.251	101.936	28.725	21.7427	12.6186	48.8088	147.331
69.6282	127.724	103.038	20.8359	20.6495	9.52598	119.12	153.723	114.45	27.9867	21.5392	9.76792	48.813	3.48155
66.152	107.796	82.7151	20.851	18.2521	8.77957	120.757	154.773	113.079	27.2445	19.6422	9.79576	48.8165	-139.957
70.9076	102.595	109.331	18.7856	18.285	8.28662	110.873	152.415	91.6972	26.4993	19.8423	10.5718	48.8177	-177.659
68.7874	102.394	96.8568	22.8312	19.8723	11.449	99.8176	138.619	107.028	22.8553	20.7464	13.4607	48.8006	-175.59
73.1575	89.7572	98.0623	21.4972	19.4867	12.5516	115.339	150.26	114.042	25.7088	20.6124	14.3083	48.817	-173.906
68.1838	96.5355	99.213	21.3659	22.2119	12.9703	86.9142	178.057	104.487	21.7614	23.4158	12.9638	48.8283	-172.264
64.1783	110.534	113.708	21.0695	22.5842	11.7768	86.5242	185.62	100.768	20.6816	24.8091	13.3645	48.8452	-170.533
59.3049	119.289	117.929	22.9162	20.8153	11.9698	86.0715	149.106	105.966	19.6844	23.3166	14.1131	48.8427	-168.832
57.8756	133.05	119.483	27.2471	16.9076	11.1848	85.5565	147.467	118.369	19.4873	19.6573	12.8603	48.8476	-167.037
59.8845	126.279	119.614	27.165	16.8238	10.567	109.306	182.335	115.87	19.2287	19.0174	11.2133	48.8362	-165.234
65.8041	99.3389	100.991	21.6969	17.6575	9.05644	91.5236	146.092	99.2673	19.3733	19.9977	9.35603	48.8211	-163.746
71.3462	101.181	97.6951	21.4604	16.1066	8.64177	95.8112	146.89	83.9992	16.8651	18.4516	8.68391	48.7953	-162.26
67.519	97.8649	106.086	20.9037	14.9187	8.88951	85.5959	155.32	94.5601	15.4919	16.4819	8.65229	48.7869	-160.68
61.4132	95.5987	106.244	22.5706	15.2025	8.25482	80.3819	152.512	92.6229	18.3432	15.2775	8.60168	48.7937	-158.81
54.8915	121.442	122.185	20.8191	18.4418	9.47604	102.541	167.05	87.2785	15.0991	21.1129	9.71894	48.8115	-123.329
60.8483	94.3989	99.4245	20.5622	18.8743	12.0243	107.449	133.701	93.3412	18.388	22.2653	11.9734	48.8258	-121.677
60.5487	107.704	114.618	24.0075	21.5093	12.2817	79.2693	131.435	92.436	19.1875	25.4755	13.1497	48.8321	-137.091
51.8027	107.131	122.912	25.0625	16.8332	11.8506	90.9234	143.178	87.7287	15.8557	18.7636	13.1408	48.8238	-152.072
53.1731	105.968	120.765	20.8069	19.4084	13.7649	87.3793	153.767	96.3751	16.091	21.2861	13.4764	48.8023	-150.164
53.8827	101.813	108.676	20.576	18.1163	13.5436	72.0435	141.845	90.6503	15.0075	19.8939	12.7597	48.7845	-148.245
50.2272	95.6881	124.606	20.8026	17.2957	12.718	70.1924	145.961	99.1547	14.0665	19.334	12.2949	48.7796	-146.506
53.5776	97.8912	96.9642	27.5708	14.2141	9.62866	63.1472	129.112	87.3227	13.8041	15.0942	10.6458	48.7745	-144.692
44.3793	102.71	111.853	28.0442	15.9596	9.88282	53.7818	106.459	74.3278	13.2543	15.7034	10.9116	48.768	-142.929
42.6021	118.527	123.341	23.6529	17.614	10.5232	51.9856	117.095	64.0792	13.2184	17.0929	11.8119	48.7744	-141.211
40.512	107.681	112.395	23.1581	16.4512	10.8795	56.4563	132.57	61.1146	12.9979	16.4278	12.5278	48.7859	-139.675
43.7829	98.7903	114.268	25.5463	15.1335	11.7554	60.0313	135.809	61.0303	12.9627	15.1416	13.8383	48.795	-137.864
40.2767	107.151	107.941	27.2732	13.1577	10.6572	52.9047	119.246	69.4888	12.5551	13.4917	12.3703	48.8043	-136.198
34.0621	108.086	90.2654	27.9307	13.3841	8.81888	46.7991	100.113	66.1829	10.6934	13.3635	11.1019	48.8123	-134.198
32.0516	100.486	92.4513	27.4347	12.9542	9.28932	53.4401	92.9325	61.5225	8.06187	11.542	9.85405	48.8147	-132.355
33.1714	95.1676	102.952	27.3962	13.5942	8.89415	51.8724	84.9835	56.6889	7.85956	12.5436	8.77171	48.8164	-130.594
31.0862	102.484	96.0907	31.7489	14.123	8.66241	50.0219	77.5971	56.3378	7.70904	12.4296	10.2349	48.8198	-128.731
30.343	97.3339	91.7762	29.6593	14.1143	9.48311	40.1695	64.0685	62.7599	7.67775	11.7448	11.5613	48.8052	-126.949
28.2272	119.15	104.529	30.8905	12.8347	9.82933	35.0703	60.553	52.6299	7.62803	11.0104	12.9524	48.7885	-125.573
24.061	139.638	103.659	28.4379	13.1119	11.5277	34.6383	75.8078	60.4242	6.90763	10.5949	12.1419	48.7879	-123.88
23.999	147.7	102.712	33.505	13.5591	11.9522	33.9435	79.0536	52.3035	6.79459	11.3725	10.7354	48.7827	-122.095
26.6064	116.281	101.687	29.9865	14.7498	13.2908	31.7937	74.3234	53.0494	6.1887	12.0676	9.07603	48.7666	-120.252
24.3564	128.577	102.299	32.4231	15.103	11.6708	25.1713	53.2501	41.2534	4.86056	12.6825	8.91441	48.777	-118.665
19.4325	131.225	107.823	35.3011	24.0775	12.8754	26.611	43.3368	40.3184	5.06481	10.0397	9.98564	48.7994	-116.854
17.2359	140.003	102.817	33.1054	24.8055	14.3948	23.2313	39.7177	40.5486	4.24086	8.91112	9.98285	48.8161	-115.089
18.7844	112.192	98.3526	39.8163	25.5598	12.8125	26.0727	36.726	31.6765	4.09066	8.70137	9.45251	48.8216	-113.186
19.2229	110.837	101.766	37.5651	26.3401	13.5054	23.3562	27.7035	20.76	3.28329	8.74028	9.12824	48.8252	-111.436
18.2792	109.41	88.6702	36.7235	27.1458	15.7804	22.0119	27.6646	20.6673	3.24353	8.31286	10.1517	48.8154	-109.696
15.642	120.418	83.5434	34.9129	27.9767	14.5442	12.7193	22.9813	20.1052	3.33953	8.61184	10.034	48.8094	-107.806
12.0024	103.974	80.3746	37.039	28.832	12.3199	10.9562	22.4229	20.5905	3.21405	7.56394	8.84506	48.8202	-106.139
12.6625	107.848	89.14	37.3846	22.1672	15.0825	10.8341	23.0068	22.5456	2.62916	8.44386	8.14635	48.8304	-104.494
14.1054	115.803	76.2582	37.7188	27.9603	16.4941	10.73	18.4582	25.4692	2.89839	10.3417	8.02938	48.8387	-102.77
13.9678	106.123	77.7457	37.7207	32.2771	14.0898	10.2682	14.7369	25.0875	3.5578	10.1583	8.72757	48.8259	-101.03
11.6281	85.3779	67.7225	34.8213	30.3741	16.5796	10.5793	18.2896	20.9491	3.86242	9.53546	9.74656	48.8047	-99.3492
9.71538	92.5608	75.6728	37.4829	30.4318	16.7749	9.80796	17.9167	19.3799	3.32343	9.45695	10.3228	48.7841	-97.6732
8.97114	100.687	84.3104	44.7848	35.4531	18.2559	8.04126	15.5443	18.9253	3.0742	10.5525	10.9484	48.7902	-95.9232
8.49537	99.8466	82.1244	44.3063	39.5538	20.6042	5.89575	12.4602	12.8141	2.52496	11.1065	10.2915	48.8031	-94.2492
8.91066	111.721	78.4369	40.8029	36.4602	22.1591	6.17002	12.0164	12.081	3.20179	11.2976	10.7374	48.8165	-92.4829
8.78601	89.471	80.7306	38.7248	43.5037	22.603	6.874	11.2069	13.2356	3.22876	11.0082	10.7062	48.8235	-90.612
7.78028	87.325	73.2387	40.1528	45.4533	22.968	6.41445	12.5806	14.308	2.73496	10.2471	10.7898	48.8141	-88.8588
7.78804	85.1343	57.1722	41.9449	38.5258	23.1821	5.47894	10.3002	11.221	1.95873	9.64174	10.903	48.8139	-87.069
7.63686	106.853	57.6723	44.5968	40.6864	21.7614	5.36576	10.3963	10.833	2.05804	12.494	10.2758	48.8238	-85.4688
7.79206	104.841	55.6202	44.5297	41.7708	21.4402	6.45461	7.79415	9.74723	2.58447	12.9017	9.84878	48.838	-83.911
7.13108	75.4775	55.0979	41.1859	52.5988	22.1697	6.20208	7.22128	7.55891	2.69954	12.0556	11.352	48.834	-82.3663
6.31864	62.0601	58.6795	42.0915	45.7553	25.9524	4.87603	6.48552	5.0148	2.55412	12.3274	11.7262	48.8239	-80.4658
5.72643	59.6489	52.6233	42.8588	48.8288	28.9577	3.60942	5.81961	2.93118	2.26934	12.8506	12.2057	48.8167	-78.2873
5.68699	60.956	50.3041	41.0649	51.3918	26.0664	4.04449	4.89784	3.09599	2.2876	14.1934	12.7153	48.8223	-76.534
5.74543	61.0527	52.8849	41.041	53.7148	26.5449	4.81066	5.33735	4.524	2.44056	14.6501	13.1185	48.8316	-74.9049
5.01184	59.8381	56.9886	36.0253	56.0255	26.3846	5.34661	4.95731	4.61893	2.48584	15.1672	13.5881	48.8417	-73.0596
4.57015	67.5658	56.6463	43.7168	49.4655	29.176	4.55759	4.44272	3.85225	2.66063	15.1652	12.9035	48.8448	-70.9735
4.899	61.3008	42.9138	43.0631	50.5532	28.9382	3.91737	4.32899	2.50184	2.88808	14.4834	15.6063	48.8325	-69.0654
5.29735	54.2742	38.8533	42.8799	52.2012	27.7368	3.81059	3.70419	2.35787	3.09437	12.8377	16.2088	48.8208	-67.3384
4.90613	45.1322	34.1716	43.1781	52.1256	32.5454	5.55291	4.68574	3.5976	3.10533	12.8485	15.5495	48.8281	-65.7568
4.81077	42.7503	33.1461	44.2879	59.4348	34.6099	5.43827	5.79399	3.93481	3.95036	14.5702	14.0909	48.8516	-64.2277
4.66422	40.7761	41.3298	43.3365	60.347	36.8715	5.11962	5.49289	3.95549	3.99902	15.0864	15.9518	48.8727	-62.38
4.57609	33.3582	43.4486	43.644	57.3383	34.9597	3.43005	4.28027	2.50137	3.78943	13.2254	19.2998	48.868	-60.3511
3.85776	31.3484	42.7843	38.1815	54.1126	37.5562	3.08527	3.89498	2.32931	3.66448	13.2268	20.349	48.864	-58.4633
3.96254	31.6005	33.6273	40.642	53.0862	34.2851	3.603	4.07069	4.05609	4.25807	13.1117	22.3682	48.8633	-56.7428
4.2295	31.8677	36.9644	38.6803	54.4191	39.4423	4.16513	5.08486	4.71198	5.26444	14.127	21.851	48.8643	-54.9104
3.92452	28.1135	34.8778	38.6507	58.0114	33.7667	4.18603	5.00846	4.65125	5.4918	15.8577	22.8609	48.8555	-53.1404
3.49201	26.7002	28.4296	36.7429	57.048	39.7259	2.98561	4.56773	3.23379	4.65075	14.2107	24.3403	48.8572	-50.9816
3.36252	24.7102	23.7454	41.8549	59.9035	35.3188	2.91358	4.35179	3.17832	4.261	14.8436	24.366	48.8533	-49.2107
2.86719	22.1219	22.1269	44.6952	62.2768	35.2863	2.27817	4.62428	3.20213	4.5253	16.0464	21.0598	48.8322	-47.6831
3.01348	20.6773	20.9031	45.3437	67.4155	40.9185	2.63653	5.44147	5.0048	5.03263	19.6351	17.8226	48.8172	-45.9272
3.06843	20.5712	20.0636	43.9126	63.2745	40.9506	2.61529	7.07141	5.64389	5.27757	22.1185	22.9875	48.8185	-44.2715
3.0392	21.901	17.6228	38.9917	63.8618	37.0478	2.19467	6.24921	3.89465	4.65267	19.6388	25.2968	48.824	-42.6284
2.85664	21.4984	14.3994	31.9094	67.7185	37.5935	2.32128	6.02453	4.0368	5.55192	19.4632	29.8482	48.8225	-40.6635
2.82444	18.546	12.7591	38.4873	56.2337	42.7556	2.12892	5.2295	3.62977	5.81893	20.9137	31.2044	48.8224	-38.4033
3.06016	20.4421	11.5329	38.5571	62.9048	36.5524	3.4165	7.25173	5.98474	6.02682	25.0159	24.5621	48.8119	-36.4959
3.27735	20.9518	11.3199	38.0046	65.2316	36.3009	3.71158	7.32172	5.94942	6.39982	25.7802	29.8741	48.8163	-34.4586
3.08037	20.0982	11.4355	30.8766	62.7796	43.4034	3.23501	6.08915	4.89955	7.17234	26.2484	30.3287	48.8135	-32.448
2.88591	22.5542	10.9097	28.7619	64.4397	42.4519	2.1301	4.92706	4.87426	6.27254	25.3653	30.2087	48.8093	-30.745
2.83518	21.1894	10.0678	33.3545	66.0628	42.4209	2.05146	6.00342	4.82592	7.38346	28.0007	33.4188	48.8135	-28.9018
2.72618	19.2161	7.74668	29.3559	66.3898	40.688	2.2585	5.85262	4.73141	7.8363	29.2203	30.8752	48.816	-26.8558
2.71474	16.5219	6.67179	32.0344	63.5594	40.1301	3.4053	7.06564	5.50188	8.07506	29.7391	34.0915	48.8116	-25.0934
2.4215	19.1705	6.58214	31.1801	65.346	42.4144	3.40729	6.94918	5.0333	7.76376	29.2548	38.3154	48.7993	-23.2997
2.19838	19.3729	6.23887	27.3765	55.1411	42.9337	2.73796	6.48994	4.37561	9.09211	32.8508	35.1807	48.7863	-21.3041
1.87597	19.8508	5.75887	29.8572	58.5573	43.4485	2.12918	4.87822	4.59002	8.51682	33.6813	32.6872	48.7779	-19.4788
2.15188	17.6145	5.40101	28.3043	57.5447	36.0444	2.13625	5.2006	4.62418	8.85402	40.037	33.1761	48.7605	-17.787
2.27892	16.0706	5.4472	23.9365	61.8617	40.963	2.71161	5.77171	4.5946	8.55208	41.7682	41.4051	48.7613	-15.6516
2.42565	16.9433	6.28759	24.9956	58.6732	42.4991	4.26414	6.08023	6.75787	10.5941	44.3758	41.8032	48.7726	-13.5243
2.22158	18.1126	6.72082	24.3794	68.2038	50.0013	4.2549	5.77894	6.99004	10.7317	56.6053	41.1763	48.7831	-11.7657
2.15097	18.4384	5.26609	21.66	61.2877	52.8215	2.45808	5.07102	4.86074	10.4357	54.8878	42.7134	48.7961	-10.1338
2.00113	17.8516	4.0511	20.2549	58.2584	52.5649	2.22383	4.88977	3.97153	9.37433	60.4427	37.9324	48.7888	-8.17432
2.00058	15.1637	5.13111	23.0056	53.1834	46.9857	2.18914	5.32489	4.20814	11.5115	53.4232	42.4412	48.7696	-6.10516
2.09663	16.9126	6.51178	25.3955	55.8219	46.2973	2.60458	5.82852	4.66117	11.4859	57.9409	44.7817	48.7678	-4.24252
2.41975	17.8164	6.9594	24.3569	58.7576	42.8616	3.77629	7.6094	6.05992	11.9206	54.2909	47.1696	48.7832	-2.44815
2.13696	19.5753	6.03595	21.1745	54.841	47.396	3.62547	7.64135	6.23652	10.8831	57.7948	48.4162	48.797	-0.484341

## Sheet: P04
ra l	oi l	oe l	ico l	mf l	es l	ra l	oi l	oe l	ico l	mf l	es l	Kippung	Rotation
3.77183	6.67104	3.83624	6.46989	55.9126	60.836	15.6506	15.1804	4.39588	11.1872	52.3326	37.8243	48.8786	-0.215401
4.43941	6.75782	4.02721	7.00386	46.4434	57.7897	3.96318	16.4036	5.42929	12.7866	53.4609	44.5385	48.8807	1.58341
4.22942	6.33684	3.9084	6.48764	43.7712	54.8809	3.99301	18.2185	5.81982	14.266	59.7345	46.5968	48.887	3.49754
3.26715	6.10484	3.30885	6.35167	43.3429	52.0162	2.65881	16.8519	5.14639	14.9004	61.5504	42.23	48.8938	5.33577
3.26031	5.81835	3.36454	5.57401	42.7713	51.6798	2.60042	17.3891	6.03791	14.9009	60.1015	40.872	48.8813	7.23943
3.19887	5.77658	3.35523	5.53156	44.368	51.1094	2.19014	18.3718	5.76189	14.192	59.3486	47.8704	48.8615	9.18231
2.95144	4.75698	2.82142	5.86659	45.6372	48.1925	2.2769	17.2461	5.41475	13.9749	57.2137	49.6922	48.8674	11.1219
3.847	5.0022	3.08581	6.04038	37.2286	40.933	2.82563	16.4923	4.8641	14.9502	52.8737	49.1088	48.8918	12.8792
4.16714	5.27889	2.63928	5.15268	42.2027	39.1653	3.58073	13.6893	5.38368	15.5337	60.7194	49.8013	48.9134	14.6561
3.91471	5.77476	2.91904	4.86115	38.9862	39.5861	3.65521	14.9327	7.21579	17.8089	55.5763	49.5082	48.9195	16.4489
3.05239	4.47742	3.19882	4.38752	33.6473	37.9011	2.63644	15.0578	7.68414	18.3518	63.406	46.3461	48.9216	18.3981
2.99549	3.81491	3.12169	4.48546	35.6577	37.2158	2.54603	15.3645	7.05534	20.2981	60.1736	46.8988	48.9188	20.1629
3.07707	2.94395	2.84379	4.26515	33.1946	36.581	2.80782	15.4809	7.21375	20.1104	59.8265	51.2377	48.9143	21.8438
2.88023	2.61756	2.31868	3.07337	24.4535	33.9813	3.12437	13.9539	7.46157	18.7326	60.7637	50.8671	48.9037	23.5809
3.54558	3.41824	2.52041	3.26815	17.7554	32.6071	3.27696	12.2004	7.86318	15.1823	51.9039	50.8218	48.8856	25.6516
3.75749	3.76289	3.89722	3.93044	27.874	27.5966	3.29204	12.4911	7.9158	16.6009	52.482	55.1806	48.871	27.4097
3.57429	4.07283	4.26741	3.97883	29.0687	26.1688	3.08144	14.3325	7.25448	18.1061	64.0254	52.0579	48.8622	29.1345
3.13454	3.11226	3.46033	3.6642	26.0325	30.7078	2.92927	14.4964	7.39262	17.9668	57.0603	51.5971	48.8538	30.5433
3.27963	3.53277	2.90193	3.18701	14.3031	23.2283	3.66889	14.2863	9.36876	16.5224	63.4299	48.1707	48.8553	32.2888
3.05802	3.23697	3.57473	3.49217	14.6874	20.9698	3.63291	12.5485	11.15	15.8517	59.8762	51.5863	48.8749	34.1581
3.18388	5.33081	4.677	3.8089	17.1609	19.8931	3.80573	13.6125	11.4473	15.9856	58.4174	51.2619	48.8811	36.0006
4.4375	6.34733	5.11286	3.7045	17.5826	17.619	3.69344	15.554	9.28865	17.4246	53.8642	50.5595	48.8703	37.7154
4.43077	5.93495	4.17006	2.60474	15.9852	16.8402	3.62741	14.3677	10.7202	19.4843	52.961	48.3739	48.8625	39.3247
3.7227	3.69646	3.7739	2.57619	13.0659	17.7798	4.14823	12.4909	11.9046	19.661	48.0969	47.8549	48.8657	41.43
3.20399	3.26335	3.16489	2.66354	14.4097	19.8974	3.92609	13.8833	13.3697	20.9345	49.8497	51.6244	48.8627	43.5937
3.66748	3.48605	3.81646	2.7582	14.3479	17.6458	4.2406	15.5198	15.0764	19.9997	46.9955	46.8215	48.8518	45.4768
3.94995	3.94146	3.55317	2.36847	13.326	19.5239	4.03339	15.4229	17.2564	21.6759	45.6035	43.0322	48.8566	47.3119
3.97942	3.98689	2.84073	2.10421	11.5959	17.1114	3.927	15.8215	17.0751	25.4789	44.7904	45.43	48.8692	49.1132
5.10419	5.19132	3.79553	2.14401	11.3775	15.8518	4.66237	17.3766	16.742	25.6663	47.5975	45.5219	48.8689	50.9248
5.06064	4.69926	4.09813	2.5187	11.1239	14.9223	4.67071	16.7405	15.6127	24.9232	43.4437	47.5585	48.8618	52.9132
4.08567	3.5518	3.87198	2.50372	10.8403	16.5391	3.99838	18.0305	19.5601	23.4998	47.5474	43.1683	48.8518	54.8141
3.4702	3.65366	3.60812	2.28167	10.8541	14.2587	5.12409	19.4993	20.9611	20.8772	46.4708	39.7429	48.8555	56.7191
4.00409	3.76991	4.24103	2.27467	11.0711	13.8194	6.42465	21.206	23.141	23.4326	40.2038	41.0295	48.8527	58.2195
4.56169	3.95429	4.3937	2.34367	11.1602	12.273	6.88674	23.5074	24.7789	24.5439	42.5771	36.753	48.8541	59.7931
5.059	4.41614	5.05079	2.31504	9.33378	10.1285	7.16393	26.2228	23.2443	22.974	40.8418	38.006	48.8569	61.5138
4.73548	3.98331	4.99206	2.44186	9.64374	11.2498	6.24292	25.5546	20.2497	24.7985	41.699	38.3673	48.8668	63.5185
4.6972	3.88549	4.99808	2.36494	8.74255	9.66664	6.54236	26.4478	22.1421	26.5525	41.414	36.7422	48.878	65.7591
4.74099	3.36895	4.04649	2.11658	8.9214	9.42207	7.62844	27.3935	22.0727	25.5755	40.3681	40.4452	48.8724	67.5529
5.82425	4.08441	3.2516	1.73791	7.88336	7.70587	8.57482	27.9354	22.6849	29.3119	38.1312	38.7513	48.8453	69.2583
5.59393	3.77782	3.33436	1.84757	7.42993	7.66117	8.25355	28.3802	24.3439	30.3749	34.5018	34.895	48.8131	71.0879
4.61339	3.7764	4.82356	1.95399	6.28438	5.67639	7.74344	26.209	24.4831	27.8353	31.5315	29.3138	48.8255	72.8743
5.1396	5.91374	4.97809	2.41734	7.60859	7.66649	8.60285	29.9489	24.1789	27.0027	33.8701	30.9285	48.853	74.5991
5.65002	6.56232	5.30763	2.41622	7.05919	6.89923	8.7544	30.5363	32.3535	24.7126	27.8473	27.8694	48.8634	76.4636
5.94482	5.7379	6.08961	2.10973	5.99219	6.29567	9.99197	35.5656	27.906	25.1664	29.4739	34.3163	48.8618	78.36
6.04162	5.06416	6.2467	2.43148	6.00756	4.25004	12.1291	39.1946	27.1572	27.3462	28.2572	34.3465	48.8659	80.052
6.37379	4.8854	8.47906	3.20051	5.53873	4.00763	13.4708	40.4035	31.1448	27.6078	25.3479	32.1867	48.8691	81.9293
5.71492	5.1886	9.67529	3.06881	4.71769	2.93661	13.4694	35.7377	31.8425	27.8582	22.2916	24.3981	48.8643	83.7222
4.97912	5.41637	8.9391	3.13108	6.05342	3.79433	11.7287	33.3628	31.7327	28.0972	25.5197	27.7819	48.8447	85.3777
5.29464	5.53532	6.87311	2.76672	6.89713	4.48923	13.5395	34.2576	32.7134	26.6521	24.4082	28.6055	48.8314	87.0452
5.90242	6.19651	8.33336	3.43362	6.90559	4.41986	16.1151	39.4942	42.2697	31.0131	24.0967	28.8882	48.8155	88.7749
6.66145	6.19778	11.1261	2.94729	5.03944	3.48769	17.2183	43.1863	47.3817	33.0185	19.6801	27.4377	48.8075	90.5737
7.38436	6.77418	11.8524	2.66963	4.96563	3.66557	19.3876	41.6312	40.1736	30.3806	16.9828	26.0075	48.8045	92.48
7.02875	9.32882	12.3753	2.65914	5.27714	3.58262	21.1047	39.9255	46.9528	25.509	17.3788	26.9233	48.8163	94.3558
7.37552	10.0015	11.803	3.09307	5.07149	3.64603	23.441	42.3684	44.2353	31.0826	16.6182	26.8423	48.82	96.2164
8.14721	8.64505	13.0591	3.49431	5.45856	4.81583	22.0172	38.8705	45.7617	32.4993	15.3895	23.1151	48.8241	98.0398
8.97549	10.265	12.065	3.38862	5.29644	4.77929	25.5144	35.0326	40.5392	32.6062	13.9075	23.5329	48.8293	99.9025
7.80092	10.7547	11.5009	3.02361	5.05675	4.12671	24.1669	44.0341	46.837	26.5903	13.2578	21.8407	48.8327	101.733
9.05402	11.7264	14.8022	3.37458	4.82116	3.95512	23.2848	44.8919	37.9919	25.8264	12.5008	17.0729	48.8324	103.553
10.1163	11.8475	13.9027	3.52443	5.02116	3.69878	24.2132	35.051	48.4635	29.3355	12.1401	17.7634	48.8449	105.318
11.7941	12.4231	13.1073	3.62127	4.30427	3.38076	25.5509	36.6368	52.5303	30.2225	11.12	15.4336	48.8493	106.689
11.2283	12.3213	10.4455	3.34645	4.19808	4.04553	23.6729	47.3071	55.9883	28.1327	9.74038	15.869	48.8456	108.553
11.3848	14.0914	10.6554	3.29418	5.25662	5.17057	32.8144	40.016	47.9613	29.2242	11.1333	16.5657	48.853	110.704
14.8029	15.3094	13.4185	3.23583	5.44691	4.96552	33.584	46.5288	51.9536	27.4176	10.7734	14.1021	48.857	112.75
16.4902	17.1898	14.2338	4.10427	3.79599	3.81924	27.9654	48.2514	52.661	27.9659	8.75814	15.4773	48.8576	114.554
19.1383	17.2214	14.6348	4.38676	4.47332	4.14823	30.1315	45.6052	47.5126	27.5438	7.70689	16.2541	48.8478	116.141
15.6231	19.7189	14.1884	4.96893	4.77846	4.24004	29.059	50.7476	52.5286	27.6425	7.91029	17.4779	48.8526	117.576
17.9541	24.9331	13.0812	4.36724	4.95573	5.03064	27.7033	41.8391	52.9517	27.903	8.91643	19.0675	48.8626	119.339
18.3179	24.3137	10.0016	5.16799	5.63464	5.93787	36.9837	44.0449	47.1857	34.2787	9.80201	17.4601	48.8662	121.598
19.076	22.6937	10.4391	5.21144	4.83796	6.12578	32.1281	46.0228	47.0838	33.8353	9.1927	15.8613	48.8537	123.485
25.6036	30.9918	11.7309	4.90098	4.52454	5.97018	34.9808	43.1762	55.9089	33.3235	8.86897	17.7927	48.8486	125.316
31.2397	41.5035	14.985	4.83344	5.17106	6.04416	35.6158	51.5416	63.1831	33.4502	9.59209	18.1015	48.856	127.033
34.1787	55.7914	16.0442	4.77191	5.75995	6.75681	38.5039	52.4334	53.7717	28.5353	9.65092	16.9229	48.8534	128.486
37.5327	54.9347	15.8152	5.5907	6.35877	6.37904	41.1227	54.2718	62.9121	30.7347	10.8154	13.2675	48.8345	130.361
37.3707	45.8812	14.5731	5.58734	5.86321	4.55303	38.7825	51.2323	54.7025	32.6612	9.92144	11.0002	48.8239	132.259
34.7622	37.8998	19.0436	5.80914	6.98669	5.25181	41.3952	54.2671	54.7802	31.8959	10.921	10.9002	48.8341	134.017
37.256	49.0868	18.9709	5.66324	6.57064	5.10785	39.9153	57.3555	62.3337	32.6853	10.2111	9.37036	48.8423	135.516
39.6676	49.0379	20.0516	6.87894	5.59782	5.06546	45.2289	55.2544	57.4221	29.6535	9.21921	8.46607	48.8575	137.241
41.8801	52.7376	20.8167	8.23833	4.79479	4.90551	47.3965	51.8908	54.7602	24.77	8.06939	9.60864	48.872	139.242
40.2866	50.3162	19.52	8.76286	5.19552	4.96212	41.8974	59.6943	49.4919	27.2744	8.00847	9.31033	48.8858	141.389
38.8816	43.6957	18.6634	7.16415	5.85745	5.24201	41.5865	65.272	63.9315	30.2572	9.52536	9.21949	48.8887	143.17
34.9501	38.329	21.091	6.92869	5.18385	4.54733	42.327	59.8307	61.8163	30.4794	8.96602	9.37092	48.881	145.113
40.3436	40.4601	22.2916	7.03751	5.67372	6.76978	45.786	54.6011	54.963	28.673	8.80858	9.28211	48.8635	146.795
44.4344	64.9916	24.0711	8.53616	7.75208	7.39679	43.7475	62.6614	56.3469	28.5488	11.2984	8.14579	48.8568	148.543
57.3865	75.9325	25.4383	8.88055	8.13667	7.60679	50.4734	57.9745	53.624	28.8543	12.1215	6.96523	48.8727	150.379
48.9325	74.3101	22.3208	7.60611	7.35439	5.51428	52.3519	58.1039	53.2997	28.7293	11.1174	7.41962	48.8877	152.231
49.8212	70.5713	20.8098	8.07966	6.71703	5.4744	50.2023	50.1605	62.8333	26.3636	9.82109	7.17601	48.8778	153.801
59.1885	64.2426	22.9195	7.96659	6.54296	5.10595	50.7611	49.676	47.2284	27.1717	8.94774	6.73486	48.8618	155.752
54.5375	63.8431	26.3622	7.81388	5.83938	5.00638	50.0505	55.6772	49.1029	26.9003	8.06276	5.53809	48.8516	157.512
58.3231	69.5174	28.0798	7.80367	7.23174	7.6714	42.1126	50.9794	51.8918	23.5641	9.0952	6.62221	48.847	159.106
59.7186	72.6803	24.3259	9.48223	9.0405	8.0499	41.9853	55.6953	44.7454	25.9021	10.9046	7.66872	48.8454	160.79
53.9357	73.1444	21.6835	10.722	8.03318	5.87153	41.8266	53.7206	47.0659	24.5643	9.51288	5.8	48.8572	162.627
55.7078	73.2025	23.2578	9.89707	6.54154	4.82033	41.637	62.3096	43.8223	21.7224	7.6576	4.548	48.8766	164.245
55.2725	71.2592	25.3585	8.87432	6.20335	5.03509	41.4169	60.2606	46.745	22.3236	8.34737	5.12894	48.8907	165.53
68.9266	72.3959	29.1146	9.62376	7.86222	5.8779	50.8442	54.0928	48.8436	27.7438	10.52	6.16261	48.873	167.559
57.8442	73.4975	28.6357	11.0188	9.78137	6.45066	49.4168	63.2027	48.1956	24.7492	12.2514	7.02348	48.8556	170.057
62.8171	74.5627	35.6624	13.28	9.57925	5.89287	40.5808	52.0289	52.6544	27.4085	10.8984	6.77118	48.8261	172.052
70.4036	75.5901	32.1565	14.9609	10.1046	5.97236	50.0449	51.74	42.4818	24.7841	11.7589	6.56591	48.8119	173.721
58.2158	76.5784	32.6898	16.5108	9.43057	5.96906	48.6939	54.0735	46.0965	23.1668	11.3611	5.38636	48.797	175.386
70.5228	77.5264	36.7282	17.6406	10.5134	7.1198	45.166	51.9247	44.6303	26.5311	12.3976	7.84768	48.8088	128.486
64.413	78.4326	36.6625	16.1821	10.3883	7.25355	43.2627	53.9263	45.6072	22.9879	13.0021	7.41422	48.8171	-15.3011
72.2993	96.4286	28.183	14.0623	8.44828	7.01764	41.8112	50.8621	49.4901	22.6179	11.106	7.49062	48.8272	-159.117
59.9192	75.9304	34.1687	16.6586	7.87814	7.80583	38.8194	50.292	44.2857	26.5905	9.32485	9.02955	48.8178	-176.86
73.6502	82.8098	33.1445	16.5822	8.0617	7.99964	36.3279	49.6971	45.6696	24.5345	8.9141	9.48559	48.8205	-175.31
65.9598	81.4934	39.5946	14.7866	7.57301	7.41885	38.6731	49.0784	43.718	24.5334	9.52194	8.32893	48.8195	-173.808
67.5905	79.4436	35.5854	12.6205	6.5212	5.89949	38.9986	57.165	40.4478	17.9962	8.02563	6.67905	48.8042	-171.898
75.6889	64.9073	30.2848	14.0543	6.92841	5.86555	34.0837	47.7726	39.5734	20.7007	10.3721	6.96134	48.7864	-170.213
61.1641	67.3005	36.8559	14.1543	7.77856	5.63346	32.3748	51.821	38.6861	17.3445	14.4375	5.8687	48.7899	-168.462
66.8744	84.0441	32.9846	14.1511	8.65996	6.26691	31.0432	41.5418	29.5954	18.7339	14.4536	6.05954	48.8115	-166.884
66.5274	93.5954	37.7874	16.7329	9.28072	10.1619	35.3627	54.6369	37.0307	19.7576	14.29	7.7674	48.8357	-165.169
70.0303	84.9537	43.0962	17.0233	12.8923	10.3471	37.4059	44.9139	35.9595	22.9275	14.0366	9.15069	48.8468	-163.377
59.9543	102.906	35.415	14.6822	12.1845	7.72958	33.3728	44.1533	35.0334	21.4438	13.7672	7.36871	48.8422	-161.717
64.0024	76.9668	38.5539	18.5973	10.226	6.98447	30.0263	50.4519	34.101	21.1762	11.8772	7.18506	48.8263	-160.119
67.911	82.4127	33.1669	19.4728	9.03109	6.51778	31.0384	49.803	37.9273	21.6016	10.2975	5.76156	48.8207	-158.656
71.7862	82.5582	41.7209	19.2387	10.0181	6.29458	29.1907	41.539	28.5694	20.186	9.89106	5.70559	48.819	-156.876
67.4127	82.9355	41.1445	21.7454	10.7544	6.38054	28.148	36.3824	30.0801	18.3821	10.6165	7.02834	48.8085	-155.048
61.245	94.1775	43.0127	21.5645	9.26191	6.55366	22.4138	41.3699	30.3255	15.6578	9.39555	7.74956	48.8075	-153.359
61.5319	86.4355	38.1904	22.9822	9.82677	6.74704	27.1106	41.4141	30.6046	16.0873	8.54479	7.3102	48.809	-151.421
70.3911	103.352	43.8099	21.8683	8.85464	6.81072	28.3004	36.8968	25.1176	16.6482	8.34879	5.13482	48.8069	-149.475
65.5084	66.3857	40.0088	22.5992	9.30547	7.23747	26.8984	33.508	22.2813	13.4137	8.18336	6.02796	48.7996	-147.657
57.5565	86.2258	40.1199	20.1008	10.0978	8.60422	22.408	36.1327	21.5752	13.2172	9.04654	7.82917	48.7964	-145.839
55.5082	80.7553	47.1952	22.7809	10.0351	8.57185	26.8954	38.1798	24.3122	15.139	9.58161	8.26091	48.7995	-144.108
49.2572	92.5141	43.5222	23.1512	11.8043	9.11496	24.8133	33.8174	22.6753	12.9794	10.2723	8.14168	48.8059	-142.52
59.7383	90.5222	38.4279	25.5034	11.5469	8.65295	17.8781	33.6679	19.4809	12.7717	10.2166	7.54921	48.8183	-140.917
58.4637	77.0649	37.6845	25.6854	8.53812	8.97037	21.8548	34.6868	18.7999	12.9014	7.83345	6.40943	48.8235	-139.146
66.0527	80.4482	37.773	22.8108	8.42901	9.25488	24.0469	32.6983	20.6823	10.3954	7.38517	7.07276	48.821	-137.364
59.924	77.4901	44.7	21.1281	9.30003	9.3542	21.6929	30.8637	18.5597	8.6428	7.34744	6.71553	48.8154	-135.569
60.6237	73.4252	47.1969	22.1719	9.93763	9.36621	18.4576	31.7305	17.178	8.78379	8.46184	7.05481	48.8214	-133.733
57.3383	68.5483	42.6946	21.4533	10.4551	10.9126	15.4801	25.7721	16.0285	11.1017	9.89719	8.61675	48.83	-131.869
47.3937	74.5361	46.827	25.6452	9.83767	12.1365	12.1042	25.6781	15.679	13.3001	10.5125	9.34135	48.8212	-130.178
45.7699	64.2357	39.7806	23.355	9.38211	12.0853	13.0394	23.745	13.9859	13.1541	8.90234	8.48072	48.8204	-128.507
42.4893	80.9985	39.5967	23.5358	9.69716	10.5808	13.0351	25.2323	14.9653	12.1169	7.83745	5.83726	48.8306	-126.722
45.7367	80.1801	38.0611	27.4201	9.27327	10.9211	13.8689	25.8013	17.2609	9.07132	7.09908	5.28996	48.8299	-124.885
42.4314	61.8947	41.9671	25.8729	10.808	11.1169	12.6026	20.286	13.9627	7.57986	7.46851	5.31228	48.8256	-123.242
42.9074	73.9213	38.8789	22.7787	11.1312	12.4987	10.7947	18.776	13.0747	7.77024	7.56736	6.1886	48.8354	-121.418
35.8726	95.9797	44.8012	24.15	11.7993	12.4083	8.46121	15.3297	11.9485	9.80007	8.82246	7.34533	48.8446	-119.598
47.5834	91.3323	32.6226	24.275	13.5449	12.575	7.79785	17.7369	12.075	9.12561	8.76514	7.16736	48.8541	-117.701
46.5254	78.3134	32.7703	21.1626	16.5781	12.6581	8.1187	19.7986	9.73804	8.79835	8.16399	4.76026	48.8579	-115.877
33.168	67.7977	34.9233	23.7182	17.1292	12.9531	7.76427	19.3587	11.8075	8.0234	8.76946	4.39886	48.8504	-114.08
35.6579	76.382	39.2851	25.5898	14.8781	14.8248	8.1134	13.8848	11.6372	6.32305	8.93373	4.32527	48.8277	-112.562
36.2969	80.4966	39.1478	23.6181	14.6198	14.2837	8.14266	13.7129	10.6915	6.64622	8.2802	3.92251	48.8167	-110.867
34.6176	79.856	32.0826	23.4167	18.223	15.6019	8.72431	12.669	7.64839	6.40056	7.38517	5.81924	48.8084	-109.111
36.4483	66.0995	31.7626	23.2915	19.1504	15.7951	8.34575	11.7816	8.24904	6.70913	7.00127	5.73922	48.8196	-107.187
33.3706	63.6539	38.8378	25.3554	21.0227	18.5534	8.42942	9.81228	9.48888	7.37383	8.59868	4.60288	48.8301	-105.484
31.6336	59.1133	34.0553	22.3478	23.4477	20.0141	6.27047	8.05994	8.41445	6.52922	8.20469	3.58866	48.8321	-103.852
28.136	57.9706	34.1708	22.3023	26.5573	18.4345	5.02976	8.06318	6.21177	6.43941	8.46201	3.75684	48.8265	-102.064
28.8874	62.794	28.5537	23.0004	26.2736	20.5326	5.70041	6.80882	5.88664	6.48387	9.24625	4.48883	48.8198	-100.413
31.9804	59.3682	31.7485	24.8303	30.6818	21.0017	7.502	6.39705	5.77302	6.476	9.79288	5.07164	48.8262	-98.804
31.1124	56.3683	32.4288	24.8022	31.6479	20.7227	7.65471	6.67679	4.87215	6.23924	9.9476	5.11394	48.8205	-97.3674
25.0675	59.2661	24.7937	24.9545	36.222	23.7592	6.50488	6.16766	4.65593	5.82577	9.43276	4.42355	48.8182	-95.4889
20.4296	62.2333	26.5016	24.3439	35.1035	22.7424	5.39443	5.72294	4.29398	4.69847	8.59413	4.36199	48.8398	-93.7706
20.6157	61.0354	32.8502	26.0576	32.8443	25.4297	5.64839	6.06469	4.99276	5.43379	8.58017	4.75517	48.8438	-91.6955
20.4354	52.123	32.4616	27.1954	32.8048	25.5653	5.74259	5.68119	5.43712	6.14326	8.91032	4.93894	48.8325	-89.9747
21.9703	49.5781	22.1322	24.9313	32.9011	24.2992	5.20815	5.05335	4.87489	6.33529	8.66608	3.99332	48.836	-88.2912
19.8134	48.2209	21.535	24.5984	35.8673	25.1703	5.45428	5.4976	5.49329	6.67463	11.4091	4.7512	48.8277	-86.5044
17.9341	46.9651	22.4586	25.3497	35.2682	26.9131	5.41212	5.4375	5.16408	6.37425	10.9984	4.57091	48.8035	-84.7316
18.8406	42.9321	26.4883	24.3549	35.531	26.746	5.75633	4.63232	4.95065	7.04054	8.8505	4.4454	48.7966	-83.0274
17.2826	40.1463	25.1108	27.1109	38.4003	24.9058	5.3413	4.88869	5.12839	6.43096	9.17499	4.23071	48.8099	-81.1054
16.3864	37.3574	25.1892	27.0148	47.7455	27.3553	5.33942	5.06113	4.97649	5.55003	11.0978	4.07568	48.8209	-79.2315
15.8995	32.5847	19.7735	24.2191	41.8654	27.155	5.09828	5.85398	4.3352	5.32516	11.15	3.92495	48.8085	-77.4513
12.5367	28.9056	17.7185	23.391	51.1165	28.8485	5.07754	5.83232	4.56255	5.48132	11.1532	4.76369	48.8009	-75.6578
11.0969	29.3479	19.5714	19.735	43.2793	36.1311	5.23325	6.64314	4.55085	6.18571	9.6065	5.48852	48.8013	-73.8139
10.9994	31.0673	18.5205	20.4185	48.3826	38.1097	4.86776	6.60142	5.56127	6.54654	10.3667	5.38937	48.8104	-71.9216
11.0224	34.333	19.8083	19.6681	45.9896	39.6098	4.368	6.48776	5.67511	6.08968	11.243	4.97172	48.811	-70.2064
10.1177	31.594	17.8592	22.4822	46.9917	36.7323	4.31425	7.4654	5.03218	5.91114	11.8479	5.32784	48.799	-68.6895
8.52658	26.4835	18.6424	22.2218	47.9776	41.8065	3.68161	8.70434	6.07345	6.08228	13.2424	6.10289	48.7965	-66.7772
7.27638	21.5069	18.2635	19.9133	48.9446	40.4875	4.11824	9.6956	7.6694	5.81972	12.6987	6.57454	48.7966	-64.5447
6.91051	22.1188	16.9098	22.4211	49.8901	38.052	4.51701	9.77415	6.77898	5.77341	12.1215	5.52548	48.7934	-62.9411
8.8952	23.2176	18.0578	23.7134	59.0002	40.9337	4.89198	9.94851	6.1313	5.52062	11.8929	5.78376	48.8132	-61.174
16.179	22.9675	17.9539	24.3708	52.2859	38.77	4.6298	9.65111	5.61587	4.56942	12.2466	5.58517	48.8327	-59.4865
16.5181	23.369	19.6489	24.0808	46.3172	42.806	4.35426	9.62633	5.4734	4.93199	12.3096	5.58873	48.8266	-57.6358
7.33631	23.9458	15.9955	20.3943	46.0239	44.6885	4.2577	10.3168	5.46566	5.26247	13.162	5.46825	48.824	-55.7822
5.80705	21.9948	13.6461	22.6383	51.5073	42.7616	4.58549	9.63609	6.4636	6.3421	13.3702	8.14009	48.8326	-54.0241
5.63553	20.2189	12.5551	22.3953	50.9592	47.0662	4.80896	9.88833	6.84929	6.37364	13.1643	10.4226	48.8405	-52.2556
5.19918	20.2064	10.1805	19.1417	55.7369	46.2276	3.74525	10.0638	7.1024	6.66136	14.3206	10.4146	48.8455	-50.3776
4.80957	18.7836	10.8214	15.3683	50.3839	51.1034	4.15511	10.0015	5.47588	5.71494	12.6524	9.62285	48.8459	-48.4926
5.2904	17.1885	10.5079	16.2129	58.5927	52.9459	4.53858	9.21139	5.02801	6.79079	13.3643	10.0396	48.8502	-46.7549
4.88288	15.8944	9.15158	18.1503	59.3257	48.1937	4.18541	9.4282	5.22206	6.3446	15.2027	11.3271	48.8489	-44.9031
5.02573	15.7491	7.61504	17.7406	57.3885	52.5105	4.53224	8.78822	5.32176	6.2608	16.7073	14.031	48.8487	-43.2571
6.37632	15.3582	11.1389	15.8381	57.5768	52.0392	4.14616	8.91715	4.94077	6.30804	17.282	20.1284	48.8337	-41.2214
6.94095	15.4515	10.8794	16.9776	54.5174	49.6826	3.96437	8.51165	4.0005	6.75999	16.509	17.4995	48.8211	-39.3086
6.14848	15.0123	10.531	19.2847	58.4661	51.5907	3.49391	7.64633	4.48448	8.36148	19.0298	18.501	48.8241	-37.3473
4.73469	15.2796	8.35372	17.2931	64.3715	58.2987	3.8068	8.75715	4.59292	8.26434	20.8535	19.569	48.8343	-35.7056
4.54873	14.8365	9.02668	17.8648	66.1234	55.7837	4.35587	8.06087	4.0628	7.88795	22.6049	20.7066	48.8378	-33.8429
5.24863	12.1487	8.00061	16.3776	61.3178	53.6873	5.08644	7.59575	5.43582	9.28381	26.6329	21.9171	48.844	-31.8975
4.87456	12.177	6.90349	16.9416	54.5217	51.4565	5.0897	6.32156	5.55028	9.23622	25.3451	30.0539	48.8398	-29.9542
4.55447	12.9659	6.66546	15.2657	56.9729	54.888	4.32441	6.27793	5.96458	8.92101	30.5354	31.7723	48.823	-28.2728
4.40629	12.5082	5.74593	13.9069	57.1473	58.0493	3.5416	7.4521	4.70054	7.16083	27.5157	31.3321	48.8219	-26.4035
4.43653	11.0565	4.71494	12.5772	50.6058	57.7059	3.46548	6.97963	4.98751	7.61772	28.5069	34.5502	48.8226	-24.5721
4.32875	9.50667	5.3759	11.6945	49.9543	59.52	3.67443	6.56328	5.00636	7.20109	28.4847	35.7538	48.8283	-22.5759
4.89686	9.7449	4.72818	11.8989	58.1451	59.4686	4.46879	7.84575	5.55832	6.95895	34.725	37.4989	48.8184	-20.8575
5.09638	10.5301	5.19348	12.3826	57.5163	60.156	4.47643	7.94389	5.33801	8.9306	35.3096	32.7205	48.8224	-18.8904
4.9767	8.97638	5.43036	10.6339	53.1094	50.3396	4.15639	7.46565	5.20055	10.9289	36.5629	37.2786	48.8166	-17.0641
3.90682	8.8453	4.94274	10.7168	56.3293	61.5372	3.51534	7.47687	4.3675	10.4016	37.7763	32.619	48.8169	-15.0123
3.6526	7.69991	5.71565	9.93118	55.1439	61.3064	2.986	8.40879	3.83935	9.82362	38.2724	38.3802	48.8227	-12.9151
3.11384	7.24412	5.47691	8.9122	55.3102	54.0509	2.86094	7.22861	4.01257	9.11992	37.8944	37.2016	48.8316	-10.9432
4.44302	6.79972	5.04392	8.97052	53.7468	56.1353	3.50617	6.52748	3.95653	8.59179	39.7219	43.4254	48.8347	-9.07969
5.21457	6.59492	4.6222	8.36584	50.2359	55.9114	4.13368	5.7182	3.52458	9.31989	45.6243	45.9189	48.8254	-7.2792
5.54062	6.54019	4.03905	7.75015	51.4014	55.601	4.27475	6.14144	3.86738	11.2429	51.5771	43.1969	48.8167	-5.5915
4.71592	5.98647	3.87529	8.15111	50.7085	55.2003	4.33941	7.50456	4.40674	13.463	56.5042	51.2143	48.8083	-3.64273
4.20168	6.34685	4.1281	8.63903	51.1797	53.1883	4.09571	8.93763	5.24883	14.4862	53.3747	48.4446	48.7915	-1.71863
19.8135	6.87032	4.30653	7.45277	48.5097	59.9595	3.77418	9.76685	5.21242	12.9782	60.5939	51.1329	48.8025	0.0693512

## Sheet: P05
ra l	oi l	oe l	ico l	mf l	es l	ra l	oi l	oe l	ico l	mf l	es l	Kippung	Rotation
2.55179	17.2876	4.08289	22.5446	64.8266	45.9899	3.18643	26.1261	24.3656	13.4685	48.8	31.5302	48.8877	-0.0547185
3.12434	17.4252	5.01327	20.8381	57.0071	37.5184	5.60131	34.5451	11.6557	8.69596	41.8476	36.7035	48.8754	1.14235
4.18337	18.3407	5.19811	18.9748	57.2555	37.4826	6.58524	34.657	12.6377	8.2602	45.7335	34.7322	48.8953	2.42658
4.04469	17.7014	4.90358	16.8361	45.9039	37.4326	6.15347	27.822	10.766	10.8719	49.3086	36.5186	48.916	4.22018
2.37089	13.8079	3.3848	16.2653	46.5729	37.4703	3.47525	24.82	8.57663	11.8241	53.8664	34.3861	48.9196	6.19612
2.4136	14.3392	4.29593	19.9995	51.5537	35.5095	3.47886	25.6617	8.40168	13.1084	57.7627	31.0001	48.9104	8.10122
2.42866	14.7941	4.50992	19.5179	49.7527	37.1477	3.44903	25.4501	7.87141	12.2489	58.1178	33.0844	48.8992	9.97012
3.62194	12.9488	4.29148	15.6853	46.226	32.535	5.27231	32.888	8.73712	12.2352	60.6272	32.3035	48.8977	11.784
4.7329	14.1021	3.91186	14.4808	39.4576	32.3485	7.00219	35.117	10.9856	11.1877	62.4095	34.0159	48.9107	13.5244
4.72584	14.6312	4.14276	12.2099	39.5824	32.2647	6.9302	34.3337	11.4072	11.1006	58.9608	31.9567	48.929	15.2535
2.67121	15.5296	4.16492	8.76431	33.4842	32.0725	5.00369	32.7373	10.6558	11.3301	50.8939	34.5341	48.9371	16.8486
2.0994	13.9388	3.84041	10.4321	39.4881	32.7158	4.02274	33.8103	10.3754	12.0342	60.8264	38.5425	48.9238	18.8717
2.46038	11.3766	3.73908	10.9421	38.2048	26.1828	3.98249	29.3811	10.3864	12.3638	57.552	33.6869	48.915	20.5631
2.87522	13.2399	3.9157	9.55655	28.3449	24.8884	4.46054	27.9866	9.77378	14.6354	63.5724	34.603	48.9056	21.4821
4.44345	14.9335	4.73123	9.33769	31.1035	25.5593	6.64316	26.4725	10.457	16.0266	61.0513	37.4686	48.9111	23.39
4.30764	13.7464	4.59829	9.79775	28.5193	23.8074	6.51642	26.2788	10.3987	15.564	68.9418	39.4453	48.9158	25.681
2.9421	12.3977	3.11385	9.61342	26.8807	26.5736	4.19031	26.7124	9.71563	12.3124	65.5423	39.534	48.9139	27.9582
2.42324	11.4901	3.1725	9.68651	24.9637	24.3004	3.80288	28.7558	9.30796	16.6756	69.4154	45.0235	48.9209	29.7671
2.29122	10.6438	3.32893	9.47466	24.52	23.5303	3.58843	26.9875	9.53989	14.4913	59.9766	40.9918	48.9332	31.5881
3.69001	12.2407	4.07068	8.5092	17.9313	19.5791	5.06084	29.2889	11.5687	15.5889	69.056	37.2951	48.9302	33.3226
5.07218	14.3351	5.2863	7.04287	19.3734	20.1096	7.21319	27.6928	11.1608	14.4877	68.082	40.8026	48.9177	35.3433
4.91454	13.3293	5.07441	6.63439	19.1641	20.012	7.47211	26.8517	12.0127	15.7206	67.6614	42.0983	48.9232	37.0075
3.15031	11.4003	3.46487	7.2132	13.7353	15.3445	5.40269	26.8968	11.9149	15.9281	65.1002	38.8486	48.9426	38.3735
2.22413	11.3515	3.17886	7.33822	16.9858	15.5705	4.37249	26.1538	12.8971	15.1165	62.3527	33.8586	48.9441	40.4606
2.10165	11.0016	2.98545	7.57558	17.1491	14.8718	4.20945	25.9272	12.8616	14.369	65.5302	39.1185	48.9428	42.511
2.99224	10.8242	3.03164	6.86427	13.5306	9.48721	5.89287	31.7308	14.1888	15.7601	63.7064	38.3425	48.9377	44.5712
4.78491	13.1316	5.07473	7.34938	11.4664	9.24307	7.37473	35.5728	14.5234	17.3547	56.4308	38.0269	48.9406	46.3489
4.87242	13.8635	5.54427	6.69121	10.9326	11.851	7.23489	34.7482	14.9048	15.595	44.1716	37.6816	48.9483	48.221
2.79452	11.0604	4.20026	5.90467	11.0956	11.3731	4.57914	36.4957	18.1341	16.0778	52.4436	41.8211	48.9383	50.0565
2.42618	10.3085	4.45318	5.73362	10.5833	9.32228	4.08932	40.0051	21.3481	19.1062	44.9464	33.0398	48.9196	51.7874
2.22854	11.4755	4.35366	4.65329	10.4832	5.96991	3.94602	39.0865	22.0125	18.2919	46.3142	30.9669	48.9122	53.6755
3.13224	11.9196	4.54692	3.08942	10.816	6.66234	5.26037	49.1518	23.5251	18.6957	48.0188	35.0036	48.9065	55.6689
4.26792	12.342	4.42728	4.16678	11.8674	7.44989	6.67864	49.5697	22.7305	20.313	53.1977	35.7765	48.9209	57.5669
4.37512	12.7509	4.21411	4.8169	10.762	7.27607	6.82239	42.3016	24.6339	22.4946	43.4266	32.7041	48.936	59.2668
3.27254	12.0958	4.02674	4.21589	10.1111	6.25477	6.11177	39.2128	30.7211	23.0825	38.4453	32.7389	48.932	60.948
3.03872	10.7091	5.264	3.03574	9.21769	5.30797	6.38536	35.534	29.477	22.3155	36.4725	30.3032	48.9116	62.9911
3.01944	10.3369	4.55469	2.98375	9.23284	5.42905	8.122	48.6339	31.861	21.5922	35.0131	29.1	48.8934	64.674
3.84869	12.6395	3.92221	3.27999	9.8803	5.34673	11.2952	54.7808	32.422	23.602	40.9564	26.8057	48.8745	66.5745
4.87847	13.5397	6.20915	4.27396	11.7116	5.91314	13.1632	56.5657	31.7	24.798	48.045	29.017	48.8684	68.5923
5.11265	12.6829	7.36743	4.24171	11.6009	7.15961	15.7869	53.8636	33.5294	25.2233	49.3578	34.7293	48.8812	70.6224
3.87427	11.4634	7.02246	2.83942	10.5668	6.67602	15.5175	54.5034	36.1274	26.1593	38.9623	36.2425	48.8895	72.2743
3.77558	12.4967	8.52128	2.80669	10.3173	6.35065	20.4973	49.7854	40.6848	29.0532	46.739	34.3707	48.8895	74.0286
4.46774	13.9775	8.86412	2.71878	9.16697	5.50914	21.3523	59.4162	43.2411	26.3	36.5071	34.2602	48.8994	75.8567
6.27379	14.0744	8.44986	3.85025	8.94747	5.75542	25.954	63.9209	45.3609	28.0256	36.1528	29.442	48.9061	77.6933
6.76296	16.96	7.21551	4.27167	9.25676	5.25075	23.2667	67.6836	40.9658	27.5474	35.3685	28.8289	48.9008	79.5252
6.24713	16.2602	7.87656	4.11401	9.82004	5.16964	21.9478	70.1591	52.7185	28.2748	33.4277	28.2347	48.8951	81.4552
4.55931	14.4088	7.47653	3.00952	9.50195	4.99257	23.2054	73.4037	42.0285	31.0937	34.7524	28.7301	48.9079	83.4122
4.4672	14.7941	9.51421	3.57242	8.83988	5.83432	23.9875	63.5712	56.623	30.0167	35.9598	27.9391	48.9136	85.0107
6.92678	18.2227	9.32561	3.17349	8.62569	5.0741	28.7091	62.7573	50.2902	28.6021	30.3964	21.3767	48.9116	86.7657
7.38871	18.3391	9.47247	4.00048	8.84032	4.64035	27.4094	69.0702	60.6697	32.0368	24.8292	22.8877	48.9059	88.5522
8.13202	20.8029	8.01451	4.60149	8.54069	5.05422	25.448	67.7166	63.2726	29.5938	25.0212	24.5325	48.9085	90.2453
7.73074	23.3184	9.02488	4.4215	8.62299	5.18446	27.822	64.9357	59.9689	32.2863	23.3723	30.7957	48.9098	91.8422
11.998	34.1354	11.8559	3.11014	7.90378	4.84035	31.9812	65.982	58.1371	28.7375	18.0849	23.8508	48.9046	93.744
13.3207	43.272	12.7293	3.06532	7.22418	4.1836	33.1031	66.7589	63.0228	35.0126	14.6023	27.2179	48.8895	95.7875
12.4349	39.9803	10.6865	3.07515	7.56905	5.18651	35.466	74.4357	60.8397	36.1863	23.3947	26.5607	48.8817	97.6366
13.7615	35.6214	9.09821	3.89396	8.93319	5.85654	34.4113	73.9936	61.447	34.3766	13.863	22.8791	48.8762	99.5414
13.0471	25.2869	8.08727	3.83929	8.84054	5.16371	37.3906	80.4389	72.1402	34.6497	11.6714	18.889	48.886	101.28
13.3154	97.8489	10.6785	3.46519	8.97432	4.9025	35.0815	93.9131	73.4856	36.8521	20.5319	19.0458	48.8904	103.165
15.7838	44.8416	12.5706	2.91775	8.98532	3.94914	38.1252	91.9515	74.867	38.7786	10.0415	18.039	48.8936	105.01
23.2941	64.1442	12.7187	2.84445	9.01892	4.34423	45.5129	115.932	76.185	37.9184	10.9172	17.8197	48.8922	106.634
22.4035	66.8229	12.2205	2.95851	8.42903	4.43125	46.9892	108.477	86.2264	32.0804	10.2233	17.4269	48.8838	107.993
13.3404	51.864	10.847	4.19693	7.50237	5.05706	47.7284	93.3439	76.7956	35.6683	9.67669	17.7635	48.8864	109.557
18.2933	66.8929	14.6475	4.41015	7.52198	4.22591	56.2562	105.421	78.4148	37.2665	8.21709	12.1201	48.8959	111.731
21.1931	85.3667	17.4106	3.40515	7.89281	4.12065	60.6209	110.028	79.8317	35.4131	8.44566	12.4165	48.9052	113.668
23.6167	102.56	18.017	3.30536	8.71278	3.92204	66.0189	115.807	77.6199	36.4218	10.2334	11.5049	48.9058	115.497
27.531	92.2735	21.1125	3.98219	8.33577	3.57482	70.0586	111.581	73.5083	36.2989	9.94605	11.4977	48.9018	117.161
32.719	104.735	25.1314	7.03885	8.94666	4.04389	82.4361	148.321	85.5872	38.2546	10.5036	12.7474	48.8854	119.035
34.1511	97.8774	28.3527	6.85061	8.36006	4.12539	85.4201	148.185	84.3735	35.3539	9.16859	11.2952	48.869	120.852
41.5742	117.838	29.8596	6.64896	9.24404	4.22656	100.2	155.07	84.6193	37.7304	10.0617	9.41724	48.8773	122.745
50.5361	128.012	22.7544	4.23938	9.49174	5.03681	125.65	145.569	79.7141	34.3094	9.23691	10.1465	48.8652	124.711
54.6538	168.316	28.4228	5.32378	10.222	5.04962	141.407	175.321	78.8054	36.0575	9.15198	10.1167	48.8596	126.566
50.414	194.566	33.2137	7.47501	9.37815	4.87376	148.443	173.845	83.2403	35.9853	8.69489	8.00729	48.8685	128.324
46.6496	173.318	34.1498	7.40469	10.3559	5.53528	133.365	160.636	96.6248	34.9227	10.1231	8.51825	48.8744	130.249
45.1386	155.381	28.6263	5.80267	10.8386	6.22714	133.268	147.133	87.362	35.766	10.7258	9.25595	48.8733	132.119
56.9533	135.486	33.0334	5.17039	9.90989	5.35497	145.318	143.256	96.6483	38.6833	9.49077	9.14318	48.8666	133.703
57.3299	145.214	29.8156	6.3872	8.59507	4.90313	132.253	132.811	87.8032	35.4489	8.55312	9.39603	48.8668	135.414
62.034	191.511	31.3891	6.92343	7.57211	5.20114	133.387	148.836	97.8919	34.3017	8.33231	9.78224	48.8628	136.981
71.0076	236.584	36.8756	10.5277	8.70117	7.52027	175.584	190.405	97.4154	36.4285	7.65677	9.75661	48.865	138.643
76.812	252.746	37.9271	10.9204	9.30208	7.73878	184.106	210.332	92.1264	34.7684	9.21718	9.49651	48.8695	140.524
90.8889	208.978	31.3737	11.3076	9.39065	5.79834	200.517	192.114	91.03	30.3418	9.19229	8.4713	48.8626	142.255
96.1699	213.207	32.9991	11.0609	9.25583	5.33789	180.395	176.356	96.4078	30.8951	9.93111	8.86903	48.8672	144.043
89.8488	200.941	33.7731	10.0609	9.32391	5.43649	175.271	175.349	87.8533	31.9985	9.52388	8.49283	48.8735	145.96
112.754	269.458	33.5497	8.66352	9.9997	8.22006	204.145	196.41	81.1651	35.9244	10.7479	9.76755	48.8867	147.699
111.892	225.202	37.7022	8.58858	10.5768	8.62518	156.361	244.03	89.0666	34.4852	11.7111	9.94032	48.8808	149.765
103.241	228.955	39.5558	9.79984	10.077	5.97549	190.996	223.08	94.5911	32.146	10.8268	7.95933	48.8831	151.642
109.475	290.622	45.6458	12.3954	9.44228	5.18887	174.967	183.731	79.522	30.8383	8.29118	8.51629	48.8975	153.168
108.679	286.432	48.285	13.8103	11.905	5.41275	169.127	197.01	85.2311	31.0431	10.3178	8.40257	48.9019	155.041
69.4807	262.136	45.4177	12.1551	11.9451	5.47179	134.112	187.465	75.8112	28.3028	10.7698	8.07563	48.8935	156.862
76.8188	211.998	40.8467	12.9667	9.89685	5.4301	114.432	163.657	71.1437	31.2479	9.66747	7.22974	48.8848	158.796
115.385	273.309	47.7136	16.1925	10.2781	5.8857	204.376	210.425	83.1698	27.0994	10.5946	8.06314	48.872	160.632
123.09	313.891	53.5403	17.4404	11.8005	6.59791	217.786	223.707	82.3662	27.3897	11.8191	8.52899	48.8653	162.41
126.466	251.412	58.9072	17.4142	11.9627	6.59515	164.712	198.254	86.3261	28.1069	11.7426	8.45301	48.8668	164.102
108.046	306.966	54.1719	16.126	11.524	6.09836	201.881	198.591	88.0595	27.7998	11.1356	7.39388	48.8683	165.906
99.0654	237.154	66.1808	14.2442	10.6104	6.35516	202.917	212.204	75.9857	30.3021	10.5391	7.59652	48.8627	167.592
100.085	264.159	83.3273	18.7258	11.7446	6.32125	213.352	237.414	77.9082	28.2923	12.3207	8.14431	48.8538	169.12
113.402	252.776	82.7675	18.5132	11.1947	5.25844	152.526	179.256	83.3306	30.8837	11.8271	7.53778	48.8648	171.087
114.822	256.822	69.1448	17.6318	11.3402	6.02899	144.135	167.562	81.451	30.1809	11.0369	7.08058	48.8659	173.21
108.31	275.606	67.3627	20.7969	13.1263	7.60507	143.425	166.296	67.915	24.0361	11.083	7.72467	48.867	174.81
101.397	314.14	86.8324	25.2284	13.2266	7.13862	151.372	184.745	67.3732	28.2903	10.9076	7.67287	48.8821	176.291
106.22	311.102	75.6972	24.9683	12.273	5.89308	161.568	183.564	81.0709	25.4957	10.9106	7.1093	48.8877	124.638
121.852	269.194	77.0377	24.5408	15.5512	6.01445	213.657	196.562	81.7561	27.3001	12.3433	7.63812	48.8709	-19.5068
117.786	336.426	98.3892	21.4223	14.979	6.54219	164.116	195.722	70.2419	26.43	12.1642	7.86456	48.8706	-164.065
111.681	299.877	99.2222	24.211	11.9729	6.27912	196.979	194.753	68.8905	23.7172	11.8593	7.75586	48.8767	-175.638
106.657	266.299	90.7368	23.4089	11.0674	5.29789	162.546	221.486	71.292	23.1126	10.778	6.92362	48.8846	-171.79
104.408	260.529	79.085	21.4185	10.678	5.80693	138.524	179.634	66.8033	26.4263	8.44859	6.67459	48.8724	-169.403
112.706	306.774	82.5647	21.2942	11.4439	6.85179	148.985	188.424	66.3073	24.5787	9.53693	7.49278	48.8642	-168.004
117.972	276.794	70.8526	18.5935	11.7138	7.65064	151.122	181.983	65.5747	19.8851	10.4757	7.90008	48.8653	-168.889
129.263	226.712	69.7852	18.8194	10.6294	6.55499	170.995	184.434	66.8897	22.9846	8.89708	6.99996	48.8735	-167.415
138.65	249.478	65.5729	20.4781	10.9662	6.78118	172.239	211.297	50.1364	21.9055	7.74273	7.0412	48.882	-165.729
124.194	269.141	67.6774	22.6302	11.3011	5.47502	163.471	207.118	51.0775	19.2408	7.55844	6.77995	48.9059	-164.055
109.156	245.846	71.881	19.75	11.0589	4.99056	144.693	194.375	51.236	16.8752	6.93899	6.43238	48.8935	-162.806
103.432	294.891	82.4858	20.0849	12.3847	8.14114	191.771	235.947	53.7869	17.3796	7.3926	8.56112	48.8776	-161.201
107.885	304.477	99.1205	25.4197	12.602	8.52667	183.703	178.273	49.3198	20.0853	7.92716	8.35027	48.8673	-159.178
104.209	274.509	94.1321	23.5645	12.6973	7.50516	178.484	209.338	52.9351	19.4351	8.72922	7.43217	48.872	-157.28
100.982	271.097	99.8125	25.4721	11.8154	6.86625	159.329	211.726	50.3052	20.6433	9.48647	6.69845	48.8819	-155.366
109.424	272.163	91.2644	30.765	12.6592	7.4367	167.122	201.929	48.1533	18.415	9.48264	7.2558	48.8937	-153.704
133.989	285.551	91.7392	33.8695	14.1957	9.50564	155.372	177.887	52.3396	15.2575	8.17006	8.0009	48.902	-151.873
103.465	316.693	92.1461	34.1538	14.1742	10.0423	185.969	171.283	49.4519	13.1	8.3952	7.82588	48.8857	-149.997
102.686	289.49	110.094	25.5627	11.4609	7.5705	136.934	194.353	51.2019	13.8873	8.16862	6.67355	48.8728	-148.042
120.931	276.793	101.616	28.1504	10.4168	8.19865	187.133	209.121	46.1639	15.1469	7.33869	6.16872	48.8674	-146.436
120.564	297.926	97.3504	29.9639	13.1459	10.0107	131.896	157.036	46.7541	14.0922	9.25882	6.86646	48.8766	-144.723
122.014	314.336	93.0715	30.4169	14.5628	9.65142	129.257	153.948	39.8387	9.18556	9.27849	6.87937	48.8855	-142.961
126.357	266.595	93.1223	31.984	14.9182	9.99368	175.286	199.432	35.1892	7.94529	9.26436	6.62422	48.8837	-141.077
126.249	241.086	111.417	31.8729	11.5521	8.2505	145.694	147.514	37.0769	7.24603	6.73282	6.26314	48.8714	-139.414
114.819	215.475	86.4404	30.8653	11.0403	9.81586	103.737	167.401	37.7712	7.27751	6.5407	5.74704	48.863	-137.871
100.618	221.273	82.2223	30.8891	11.6202	9.59409	91.363	131.101	34.2964	6.02381	7.15149	5.69227	48.8666	-136.509
90.4264	229.574	74.4842	35.8166	10.7671	9.37412	91.9072	129.491	27.8714	6.28475	7.59343	6.06452	48.8642	-135.073
83.4026	241.782	100.513	40.541	11.6423	7.97666	87.4689	138.797	29.9576	7.66495	6.86311	6.35031	48.8511	-133.287
75.2792	220.58	104.33	39.8474	12.1917	8.9181	74.0851	112.378	29.1546	7.3115	6.05834	6.02138	48.8401	-131.079
68.2549	221.184	101.376	42.0797	12.8627	9.04049	80.4556	112.618	25.795	5.97195	6.11602	5.86694	48.8469	-129.289
65.1011	204.781	89.9245	38.1366	12.6927	8.35063	76.7545	107.365	18.5419	5.21502	6.94838	5.75438	48.8626	-127.377
59.5622	209.76	92.9567	37.7523	12.8968	10.7233	62.7788	89.5336	18.9748	5.66023	6.88081	5.60276	48.8709	-125.403
62.1053	197.015	95.6066	44.5106	12.7578	11.601	66.7413	81.6617	20.7499	6.03447	6.8351	5.46875	48.885	-123.455
60.8251	190.12	83.3777	43.3705	11.5417	11.6969	53.2075	63.3554	16.8947	5.66676	6.41364	5.13005	48.8799	-121.878
58.5752	181.919	103.876	46.5232	10.6721	13.0833	43.9962	51.758	14.6478	4.40595	6.11794	5.24237	48.8755	-120.473
52.0116	168.352	103.581	48.3323	12.279	12.8492	41.3975	52.7287	12.3843	3.87926	5.23263	5.41776	48.8743	-118.996
56.178	181.644	94.4024	50.005	12.7056	11.7328	41.6071	51.5064	11.5093	4.0314	5.08454	5.55268	48.8803	-117.246
48.2283	181.34	69.1074	39.8169	19.6078	9.44549	38.1355	46.4697	11.4757	3.33199	5.16545	5.44808	48.8798	-115.27
51.7096	176.796	67.4983	46.6329	13.347	8.78871	36.4723	55.0502	11.1082	2.8825	6.15107	5.7574	48.8782	-113.103
50.5216	154.169	60.0077	40.6383	13.0388	10.4685	36.7069	57.3684	13.7062	3.35467	6.34557	6.05095	48.8819	-111.506
49.0963	139.411	59.2845	42.3316	14.9697	11.5329	36.0807	44.0851	12.7584	3.96556	6.31136	6.09875	48.8905	-109.577
43.8726	125.797	57.353	43.7292	22.938	14.3741	26.5741	30.7155	10.2408	4.31237	5.73558	5.85083	48.8868	-107.614
37.4614	115.628	60.1712	55.887	15.974	14.5489	22.7457	18.3624	8.01206	3.80988	4.91489	5.77967	48.8741	-105.813
37.3325	103.336	63.0108	55.9901	16.5658	14.6832	25.9107	20.9283	8.47681	3.53504	5.32425	5.71114	48.865	-104.176
38.3989	108.739	69.7361	54.1584	18.1477	11.8478	22.529	20.4545	6.25514	3.26501	6.33743	5.8069	48.8729	-102.532
37.8111	115.152	65.782	49.9249	26.6726	13.157	21.7971	24.9191	5.26977	3.7935	6.55569	5.50655	48.8855	-100.739
36.074	131.521	55.3348	54.1565	27.6641	13.9671	21.8703	23.5155	4.71642	3.59178	7.13809	5.66917	48.8855	-98.9097
34.6802	122.999	55.2101	60.4451	24.9823	14.7875	19.7287	21.7432	5.47226	3.28878	6.51744	5.74421	48.8897	-97.0749
28.8055	111.425	58.1772	60.7157	24.0022	14.6178	11.7285	15.4435	5.53709	3.5603	6.16534	5.89075	48.8972	-95.6574
29.5957	113.961	55.7981	61.4997	23.7424	14.4209	11.9863	14.6292	4.8588	3.84382	6.76763	6.28208	48.9022	-94.2387
26.1337	104.683	52.9297	58.1368	27.7908	14.4685	10.2581	11.428	4.22151	3.55931	7.4313	6.42816	48.8856	-92.5263
27.748	93.2871	44.4831	49.1399	32.4772	14.0008	9.05162	10.8146	3.58351	3.78337	7.36492	8.87394	48.8672	-90.4184
27.2649	81.4479	55.1877	56.7326	34.374	15.4459	9.64609	8.14216	2.80862	3.43056	7.38128	8.91388	48.8677	-88.6713
27.3828	83.2998	53.5977	52.6918	32.1803	15.7935	9.18696	8.03477	2.80955	3.12656	7.00471	7.45523	48.8844	-86.935
24.3541	82.2344	47.2336	60.6208	37.7386	14.8815	9.61573	9.39733	3.53956	3.00476	7.34911	7.51483	48.9106	-85.3991
21.5506	86.3094	35.8371	58.4811	42.7939	15.047	6.83654	9.26656	3.70948	3.22044	7.43456	7.40236	48.9142	-83.6389
20.119	81.2515	38.1694	59.0152	40.8655	14.4819	5.90065	8.36114	3.43415	3.26553	7.66462	8.13637	48.8963	-81.5084
17.404	73.0526	42.3465	63.7074	46.6403	14.2716	4.42326	4.42192	2.83517	3.51267	8.85623	8.52657	48.8871	-79.5697
14.3346	80.1073	44.9854	61.2929	44.6897	17.7136	5.08702	3.78801	2.59299	4.3329	8.26772	9.81732	48.8984	-77.7501
15.5815	87.1963	40.962	57.0357	45.0138	23.7381	8.60854	9.3941	3.76248	4.51573	8.34263	10.4229	48.9061	-76.3662
16.5505	88.6581	38.6274	61.0722	46.9664	24.1227	8.95689	10.0025	3.96025	3.69098	8.63527	11.4005	48.9108	-74.5466
17.9903	74.1157	38.9665	65.5825	51.3782	20.8164	6.8238	8.74467	3.63598	4.62385	9.85088	13.6417	48.9084	-72.6018
18.3613	58.8721	33.6765	61.7922	51.8325	21.2546	4.73709	3.82791	2.50467	5.45244	9.99567	13.5062	48.9047	-70.9743
17.6786	64.4568	33.8904	61.9075	49.2345	22.5435	5.20868	4.11131	2.86095	6.06112	9.20152	11.3485	48.8989	-69.1398
18.1802	58.1596	34.2496	62.179	52.5366	24.6558	6.79866	7.92474	4.72848	6.13451	9.5365	11.8971	48.8997	-67.2284
15.1844	62.2573	29.7185	58.3275	50.5643	21.5768	6.63908	8.26561	5.06291	6.15119	10.7159	13.4119	48.9025	-65.2686
13.4875	60.394	30.7392	58.2658	51.0827	25.8625	6.2526	7.19804	5.22002	6.55963	11.1694	14.9042	48.9208	-63.5848
11.5058	59.4264	31.9807	62.7403	51.1368	23.9033	4.81646	3.05666	4.3068	7.60688	11.0603	14.5166	48.926	-61.7418
9.41287	49.9531	31.6054	62.8362	52.2137	22.4646	3.58244	3.19605	4.13496	7.66938	11.8324	15.1905	48.9111	-59.8396
8.31492	44.6581	28.6432	62.306	61.1854	20.395	5.3326	7.06788	3.84814	7.05318	12.2045	13.9038	48.9072	-57.9794
8.54293	44.7536	27.3858	62.8788	54.5711	27.0154	6.21555	7.96887	3.88343	6.84276	12.0214	11.7893	48.9217	-56.1547
6.92841	39.5624	26.7901	62.8212	51.12	31.6864	5.52636	7.2731	3.79713	6.55703	9.34949	12.2741	48.9266	-54.4329
5.17628	34.9472	22.3655	61.2101	54.903	32.8535	2.18398	2.68103	2.75216	6.99152	10.8063	13.9398	48.9207	-52.6499
5.68128	34.4745	21.2017	70.7232	61.6553	32.8751	2.36378	2.99626	2.51454	6.20463	11.4519	14.4362	48.914	-50.6204
10.7736	41.1015	19.3034	69.1107	60.0316	29.7104	5.46679	7.09008	3.38002	5.58614	13.3718	13.7204	48.9017	-48.8406
11.0713	41.5688	18.6838	69.7261	55.4438	29.5633	6.1265	7.96226	3.4061	6.56922	14.8075	13.628	48.8979	-47.2075
6.32196	40.0112	18.7405	61.6523	59.5927	27.667	5.03292	7.61299	4.00461	6.87447	14.9388	15.0685	48.909	-45.4413
5.94603	32.7623	16.0157	60.8178	64.7716	28.0698	2.75713	4.0363	5.91309	6.88886	15.8246	16.2183	48.9024	-43.4729
5.75303	29.0621	16.1459	64.1178	61.0977	33.9743	2.65178	4.39548	6.39927	8.36217	16.3822	15.9964	48.8774	-41.6793
5.73823	27.833	14.5321	64.4665	61.7128	37.5017	4.93394	8.05547	5.6251	8.28642	17.7516	17.747	48.8571	-39.85
5.14429	25.48	13.5467	58.1987	70.0399	38.9244	5.58837	9.22406	5.2688	7.00966	17.693	17.5061	48.8528	-37.7068
4.5638	24.0275	11.5836	60.7053	62.4524	37.0491	5.05636	8.94403	6.28776	6.41563	16.9356	20.1128	48.8606	-35.8369
3.0255	26.8769	11.8182	60.8971	59.2922	38.003	2.32584	6.41237	6.35383	8.22757	17.993	17.3958	48.8779	-33.9158
2.86546	26.4606	10.2404	60.1531	65.0481	33.9561	2.48482	6.33488	5.75628	10.0004	20.5983	24.0171	48.8918	-32.2703
4.2428	24.9725	10.7243	59.6482	61.5548	34.4446	5.92984	10.2943	7.8167	10.1879	21.4536	20.612	48.899	-30.4643
5.0105	24.2803	10.3971	56.5975	58.8644	34.9217	6.75417	15.9527	8.12688	12.0515	25.1594	19.5601	48.9051	-29.0031
4.6172	24.5165	10.7598	53.9041	62.6881	36.2045	5.94816	16.3646	7.41602	10.9436	25.8854	20.4287	48.9006	-27.1001
2.17076	23.5458	9.35751	52.652	62.7866	35.4965	2.11699	17.9573	6.3669	11.676	21.6917	22.1639	48.8948	-24.7808
2.23082	21.0759	9.78315	45.5893	59.5911	37.2697	1.9898	18.3808	6.65173	9.55143	21.6086	21.0361	48.8759	-22.7888
4.33714	20.5335	8.72329	48.3427	63.3633	35.7014	5.03215	17.3241	6.46615	11.8393	23.5948	25.3055	48.8553	-20.9176
4.93994	20.2895	8.38226	47.5054	62.4314	34.3926	6.22082	15.9612	6.18185	11.7887	25.5136	24.0746	48.8491	-19.0472
4.76072	20.5583	6.69672	46.6241	60.297	39.982	5.72679	15.3515	6.41377	11.8376	27.0724	26.7563	48.8559	-17.0613
1.89853	18.4169	7.1833	44.846	57.1804	43.5281	2.60796	12.5577	6.43258	10.5039	30.4008	23.3864	48.8654	-15.0405
1.9578	23.3039	7.20791	38.3979	55.3619	44.5302	2.81094	14.8518	7.02938	11.4497	32.7236	21.4263	48.8682	-13.118
3.73895	22.554	8.6668	39.0275	57.2588	36.4501	5.41217	15.8544	6.27715	12.5143	43.3577	20.1636	48.8533	-11.2376
4.63837	20.4729	8.21118	36.9906	57.3555	38.8069	6.63774	15.8166	7.59146	12.096	44.0933	23.6391	48.8309	-9.27919
4.6484	20.7118	8.4914	34.8158	54.7894	33.1629	6.33746	18.8378	8.34513	10.8429	38.0547	22.7277	48.8319	-7.45721
2.60808	23.2706	7.44392	35.9727	50.8956	34.797	2.82203	19.4457	7.93128	11.5373	43.7708	22.7568	48.8488	-5.59189
2.48835	20.4884	6.97077	39.8474	54.6142	32.9184	3.08229	19.8657	7.78241	11.539	48.1533	22.3599	48.8695	-3.71004
3.62848	21.4208	6.1159	33.3893	59.3412	38.7987	5.26831	22.8167	9.13731	10.6482	49.5136	24.3829	48.8781	-1.97713
4.23809	21.9022	6.29402	26.1744	49.9313	37.8521	6.59562	21.1213	10.3656	9.75307	52.6811	26.49	48.8711	-0.22765

## Sheet: P08
ra l	oi l	oe l	ico l	mf l	es l	ra l	oi l	oe l	ico l	mf l	es l	Kippung	Rotation
5.21658	10.8321	7.01503	11.8789	71.2264	50.7995	3.12498	13.506	6.87745	9.7844	63.6833	42.647	48.8219	-0.42285
3.79781	9.085	5.71595	12.44	66.9361	41.934	2.3999	10.8975	6.30351	9.94569	69.401	42.091	48.8255	1.24581
3.24106	8.28575	5.66332	12.9092	60.0357	48.4731	2.27277	10.299	5.15867	12.0938	69.7242	48.6074	48.8275	3.14404
2.96339	8.0462	6.05373	13.8996	60.3095	49.4493	2.07035	9.8522	4.01984	13.0441	68.7983	55.4729	48.8115	5.18672
2.93893	7.0237	5.73684	14.9805	55.1721	43.9035	2.01947	10.1699	4.1685	13.3977	80.9025	53.8633	48.7999	7.09597
4.37311	6.99018	7.01263	13.0768	53.546	44.8664	2.7561	10.3353	4.80439	13.208	78.9396	52.6115	48.8036	8.80134
4.45634	7.22171	6.59731	10.7308	49.9874	34.1164	2.75715	9.87972	5.07555	14.4251	65.9523	49.9567	48.8076	10.5908
3.26579	5.97814	5.87586	10.4563	49.2444	35.1904	2.3849	8.87951	4.75642	13.7037	73.8257	54.4675	48.7981	12.3579
2.80905	5.42301	3.73266	10.8457	48.592	40.495	1.96561	8.45659	4.81624	14.3217	72.6817	55.2957	48.7819	14.0696
2.92568	6.52796	3.87279	9.47879	46.3939	38.904	2.08038	9.93139	4.86859	16.0528	73.4595	55.9841	48.7808	15.831
3.02092	7.74825	4.10815	9.2319	43.6678	37.332	2.2061	14.6103	5.33128	16.452	70.5865	48.6434	48.7945	17.755
4.10461	8.13096	4.30747	10.305	41.8227	36.972	2.56326	16.2404	6.46008	20.2523	65.1949	52.4522	48.8024	19.5892
4.87377	8.85313	5.19925	9.47263	31.3486	32.6289	2.73291	16.7088	6.48104	23.2337	74.4416	55.6778	48.8003	21.2804
4.26067	8.24044	5.61796	9.6568	30.3286	29.9805	2.5243	14.8627	6.37337	23.558	70.1922	60.0263	48.7978	22.9854
3.03289	5.64671	4.46611	8.8695	33.8206	26.627	2.0076	12.8017	5.25352	23.7702	74.131	63.1244	48.7763	24.6786
2.934	4.25141	3.82367	9.43344	32.9557	28.2919	2.07954	11.0127	6.61353	22.4517	74.1129	65.8561	48.7582	26.6603
2.67084	4.27762	3.54225	9.60953	25.7574	27.6059	2.2537	10.9265	6.96091	21.7095	66.0757	59.3548	48.7543	28.717
2.30623	4.87316	4.24768	9.69439	26.7336	26.9369	2.21063	12.4955	6.72184	19.6193	66.4367	63.7281	48.7496	30.34
3.69503	5.90235	4.74393	8.20189	23.0532	25.9178	2.54183	12.8026	7.17674	20.5019	69.2896	60.7501	48.7388	32.0262
4.13689	5.66216	4.80658	7.20136	20.1759	24.9335	2.60413	12.6062	7.32036	21.8963	77.1566	64.6444	48.742	34.0477
4.03114	5.27258	4.32701	6.70126	15.4305	18.5256	2.39367	11.1058	7.83033	23.4381	73.7961	59.7314	48.7554	35.7961
2.79683	4.13035	4.40252	6.39204	12.6293	19.6776	2.4436	11.2911	7.50131	22.7991	72.1838	63.781	48.78	37.4736
2.96686	4.41536	5.42951	6.14406	11.1022	17.3074	2.73287	14.4418	7.32615	28.04	73.4282	57.2045	48.7842	39.3438
3.06199	3.93893	5.2224	7.12477	11.1093	16.38	2.49565	13.3016	7.44585	28.6347	71.5411	57.349	48.7822	41.2315
3.066	3.47268	5.58691	8.43219	11.4739	19.6287	2.53459	14.3744	9.06518	26.0118	71.9968	53.8513	48.7816	43.33
3.86562	4.14431	4.43435	8.88573	12.7146	19.8896	3.20652	14.2989	9.67105	27.9696	70.9413	57.8932	48.7773	45.293
4.53821	4.38175	4.63592	9.37039	11.9957	21.5685	3.28286	13.6166	10.1146	27.972	66.1904	51.932	48.7611	47.2582
4.2178	3.95025	4.60283	8.8194	11.0781	20.6873	3.37444	14.5936	9.8313	26.9774	64.9948	51.0578	48.749	49.0095
2.80647	2.45584	3.78061	6.1594	8.27834	18.9927	3.41564	15.6032	12.6265	31.0437	69.1138	55.9194	48.735	50.6903
2.62321	2.27161	3.07331	6.01175	8.05247	15.3546	3.69572	15.7106	13.373	32.311	66.8953	42.2385	48.7364	52.3346
2.81138	2.32133	3.48741	5.92487	8.34864	15.6872	4.07665	19.0792	12.891	32.4104	70.2385	52.0071	48.7345	54.289
2.69447	2.08834	3.78096	5.1483	8.30215	15.3468	3.9401	18.2285	13.4473	28.236	66.7098	47.1716	48.7307	56.1639
3.52938	3.42909	5.03121	4.49027	8.09739	14.4911	4.48937	19.2655	15.5048	32.5017	61.2819	46.1207	48.7301	57.83
4.92493	4.54822	5.77429	4.87755	7.34699	15.9713	4.7318	19.0236	22.2982	32.7755	53.0012	39.0713	48.7401	59.8383
5.05014	4.62142	5.30081	5.10276	7.72339	14.7485	4.87805	20.9084	23.5224	28.5484	53.1162	43.947	48.7364	61.5631
3.51926	3.22776	3.73374	4.71547	6.99934	12.9389	4.43797	20.4004	17.9374	28.6388	59.3445	42.8305	48.7503	63.4689
3.1467	3.30564	4.50873	4.43368	6.77133	11.4048	4.35824	19.6507	21.8808	33.4234	60.077	37.5413	48.7719	65.3138
3.10497	3.8661	4.86969	3.83946	6.55153	10.1748	3.93262	21.9413	25.6653	35.2943	58.721	38.3827	48.7846	67.1779
3.05894	3.43284	4.58253	3.89716	6.70985	9.94409	3.87846	23.4784	30.0587	38.9879	49.8703	45.8676	48.7661	68.9949
3.4351	3.42608	4.17095	3.79854	6.04044	10.4489	4.69459	25.276	31.6237	34.6007	55.6215	38.2811	48.7453	70.9501
5.20918	5.1748	5.37649	4.23647	6.96559	10.7462	5.09699	24.489	30.2013	33.8049	52.5167	34.9721	48.7443	72.7828
5.5319	5.36924	5.90747	4.23613	6.48794	11.5327	4.55318	24.4056	25.227	36.3416	48.6584	32.5928	48.7543	74.6949
4.78146	4.54915	6.37048	4.13988	6.30632	11.957	4.6641	24.3722	30.4403	35.7197	42.2234	31.9199	48.7662	76.6137
3.2469	4.60281	6.70007	4.15556	5.5155	12.9251	5.17498	23.8227	32.5173	38.6649	38.1147	34.0091	48.7564	78.3501
3.75342	4.36769	6.97717	3.88833	4.76533	11.8805	5.86133	24.2855	32.8942	33.9745	36.1781	35.0044	48.7363	80.0275
4.28558	4.31623	5.84766	3.76664	5.94077	10.428	8.27176	25.3727	32.0892	40.0039	47.1244	28.2974	48.7278	82.0195
5.53116	7.31757	6.8152	3.00611	6.43361	6.92436	16.4768	32.034	32.6254	38.5752	44.7377	25.0944	48.7264	83.9552
6.13608	8.68279	7.3689	3.62106	7.03051	4.93724	17.4006	33.2825	33.2124	33.7827	46.8621	28.5127	48.7383	85.8215
6.37732	8.50173	7.574	3.68174	6.56228	5.00969	16.9531	30.9339	30.0868	37.7661	43.1453	26.6726	48.7549	87.4544
7.86513	7.33489	6.61506	3.69188	6.03831	4.08502	15.0774	30.7027	28.0175	39.089	38.952	22.4622	48.7686	89.2504
7.35549	6.80753	6.39239	2.71494	5.03435	3.79331	15.4962	28.7422	31.7864	36.6342	39.3441	24.3868	48.7817	90.7934
7.47849	6.48513	6.48027	2.48955	3.9055	3.24246	15.3167	29.1849	34.1873	34.4718	27.2773	25.1736	48.7729	92.6617
6.89422	5.7183	5.97463	2.67189	3.91981	2.8811	13.1229	40.4059	43.0853	34.1647	23.0232	18.8728	48.7683	94.6594
8.25698	7.0773	6.31669	2.63431	3.68662	2.66184	13.3038	48.1493	42.376	34.5392	22.1335	15.0278	48.7605	96.4717
8.87644	8.04724	6.25078	2.73878	3.35825	2.74266	14.4013	48.542	43.9992	37.2226	18.7935	13.3141	48.7388	98.3318
9.03727	10.7305	6.80529	3.40444	4.33257	3.55913	14.6944	39.7951	42.2387	32.3673	26.4873	14.5155	48.7316	100.197
8.43516	10.5095	5.53993	3.63406	4.85169	3.73899	13.4829	36.0901	39.0555	32.1082	18.0821	16.2083	48.7392	101.946
10.3379	10.4028	6.14973	3.31765	3.91512	3.17404	16.2622	39.5835	35.614	36.4951	17.911	15.7115	48.7492	103.686
11.6948	15.8075	7.67845	2.88924	3.55402	2.74741	18.5514	38.3267	41.2052	31.5418	23.018	13.6403	48.7386	105.555
11.1537	16.7253	8.24786	3.02326	3.97685	2.6906	21.5526	52.537	45.2207	35.8802	21.9232	11.5482	48.7328	107.38
15.8026	22.5699	8.31928	3.41683	5.86039	3.17868	23.673	53.3456	55.2357	35.9721	11.7844	11.1123	48.7426	109.127
16.1584	22.123	9.57357	3.377	5.60857	3.30035	21.9553	48.0582	54.6847	36.1603	10.4261	8.76607	48.7476	110.698
13.5844	16.0425	9.90345	3.04172	5.29649	3.55802	19.1499	37.0289	44.2713	30.2316	9.21177	9.08076	48.736	112.431
15.648	22.1125	9.88491	3.79236	5.06936	3.69687	18.1489	35.3445	52.6742	36.2846	8.13956	8.12756	48.7276	114.297
22.4978	32.6948	11.44	3.68253	5.00655	3.50079	21.2814	36.2544	43.5924	32.433	7.59421	7.53589	48.7406	115.984
24.6907	30.7783	11.6272	2.63473	3.38904	2.64836	27.6034	40.9887	41.5153	29.4734	6.65331	6.7596	48.7707	117.618
23.6081	33.3741	12.8552	2.56052	3.92431	2.66789	30.1437	41.414	43.7136	28.9222	7.10526	7.50143	48.7867	119.251
25.087	33.6395	14.7036	2.39282	4.14829	2.70645	22.8568	66.8578	42.7273	31.2597	7.53945	7.84667	48.7824	121.109
24.3683	35.4631	15.4652	2.9895	4.71512	2.62336	20.2345	68.0896	55.807	30.0587	7.39919	7.14407	48.7749	123.322
25.5297	33.7351	14.4485	3.49605	4.59604	3.02889	22.1642	69.2775	48.3716	31.7365	6.33819	6.71351	48.7684	125.312
28.3716	32.6173	15.9569	4.02614	4.48498	4.38031	26.6352	45.6681	56.4383	25.9133	5.86392	6.69024	48.7494	127.045
36.9962	36.649	18.4538	5.07395	4.81295	4.33756	32.0884	52.1666	63.2684	22.0466	6.12561	6.85212	48.7437	128.53
39.6223	47.1153	21.1294	5.1019	4.70113	2.57859	32.2094	56.3465	52.3126	24.1463	6.80747	5.81561	48.7347	130.612
43.3262	47.1102	22.7507	4.56672	4.4118	2.46727	37.1396	55.7166	51.8331	23.9183	6.75971	5.45597	48.7354	132.533
44.4284	41.6845	18.4262	4.30167	5.02302	2.86829	37.5433	63.7884	53.923	21.9189	7.92832	5.71134	48.7474	134.415
48.6963	40.4377	20.6712	3.93485	4.86355	3.29805	36.7327	66.2951	53.8936	22.4885	7.68071	6.26554	48.7679	136.215
50.8111	47.9607	20.2805	4.62174	5.04954	4.28359	37.5595	63.3837	57.2961	21.9108	7.35356	6.18774	48.7823	137.992
57.5795	55.04	22.1972	6.37953	4.65406	4.76844	40.163	72.086	63.7472	19.6237	6.51054	6.91304	48.7887	139.653
65.4118	62.8086	20.8405	6.94	5.71747	4.85481	44.7008	77.7223	71.3406	17.7925	8.9412	7.03092	48.7928	141.248
70.3037	58.8289	23.3579	6.59722	5.03998	3.41893	45.5852	71.7437	64.4594	18.4933	7.97942	5.78553	48.798	143.286
69.4736	56.8677	23.8671	6.61154	5.78455	3.30003	46.957	74.4941	69.844	21.28	8.4228	5.98509	48.7997	145.156
73.867	63.7114	21.4848	7.88614	7.17092	3.51197	51.1192	82.8122	58.8671	20.7875	9.80461	5.39417	48.7879	139.496
78.1712	67.1469	22.9245	8.45732	7.19753	3.80907	49.8226	84.7243	58.8033	18.458	9.6202	4.77046	48.7812	141.254
79.3621	72.3042	21.5022	7.80756	6.95944	4.60168	55.1422	82.4395	67.5906	16.6321	8.49191	5.41637	48.7729	147.62
77.3158	79.4141	26.7838	8.31574	7.48101	4.66855	64.3599	76.9986	65.7689	15.7226	8.10494	5.30938	48.7776	152.162
97.0869	91.3713	28.8246	8.73631	7.80745	4.91503	73.7425	92.7534	69.6252	15.5597	9.22852	5.1988	48.7839	153.938
93.5215	97.5997	30.1312	9.16375	6.79517	3.58432	67.418	90.3507	58.1472	13.4997	8.97957	4.50745	48.7861	155.704
76.3615	106.143	31.9092	8.67726	7.29672	2.92822	54.0656	87.7486	65.7224	12.4001	9.60467	3.71776	48.7732	157.45
97.8588	101.236	31.1897	6.88918	7.3555	4.20656	59.9602	96.1454	63.4876	12.096	9.28369	4.6941	48.7538	159.398
100.63	98.9924	28.4775	7.18378	6.49106	4.44692	60.3281	87.3797	54.5322	12.0534	8.66802	4.75092	48.7452	161.184
103.268	108.765	33.6735	7.75865	7.30091	4.88219	63.3954	89.8111	56.3509	12.156	9.11131	6.04484	48.7507	162.761
126.794	94.1851	34.5783	8.40876	7.59315	5.76174	55.306	82.5429	56.4793	12.5934	10.0832	6.88608	48.7701	164.898
139.722	95.4154	35.0304	9.05591	8.50556	5.51244	55.5344	82.521	56.041	14.0124	11.2739	6.79541	48.791	166.702
100.758	134.394	35.418	9.41593	8.67108	5.05244	55.7242	82.4445	55.5699	13.5901	10.443	5.24654	48.7963	168.308
101.925	97.701	38.3341	9.55786	8.48187	5.11065	55.8753	82.3137	60.6914	11.1132	8.72503	5.75124	48.7857	169.934
103.022	98.7536	32.8581	10.6211	8.88173	5.59053	55.9879	82.129	66.9632	12.0885	9.9283	5.3659	48.7796	171.821
104.049	99.7443	32.3482	10.6306	9.03073	5.70716	56.0619	81.8909	53.9707	12.3046	11.2347	5.23869	48.7851	173.404
105.004	107.676	26.8299	9.3467	9.01351	6.37766	56.0973	81.5999	53.379	13.527	11.9871	5.73943	48.8074	175.31
142.468	111.7	33.3975	7.87079	8.46883	5.98304	54.743	99.6395	63.7658	12.7614	11.1394	5.51969	48.8167	150.689
138.438	136.524	33.9162	8.2232	8.47976	5.37304	60.5181	97.5051	56.1198	10.8771	10.1665	4.63397	48.8055	6.42925
107.423	141.135	34.4215	7.54422	7.62096	5.10673	66.3357	98.833	48.6612	8.58419	7.44308	3.90669	48.7817	-138.435
108.076	103.73	34.9124	7.53869	7.8448	5.25869	55.8565	108.203	50.528	8.59346	8.54848	4.56593	48.7651	-177.029
108.651	125.475	35.3885	7.89964	7.59883	5.21038	76.5972	96.9035	47.5301	8.31684	8.75327	4.67792	48.7648	-175.188
109.146	138.728	32.5171	8.6469	8.42877	5.35939	64.3545	89.836	41.7791	7.38386	9.06078	5.28717	48.7744	-173.523
150.135	128.639	34.3451	9.73038	8.69239	6.07786	46.4109	71.8313	48.5341	7.82743	8.61097	5.71824	48.7869	-172.087
149.257	105.698	32.4369	10.4626	8.35398	5.82361	49.141	73.8728	47.7558	7.71444	8.21073	5.59184	48.7967	-170.343
124.436	130.674	31.7774	10.7344	9.24846	4.94572	56.7726	77.3664	41.8559	7.85289	8.62856	5.03237	48.8045	-168.742
125.126	132.597	36.2525	10.4602	8.58761	5.01212	66.2618	85.355	44.8467	7.95751	8.72652	4.85932	48.797	-167.172
131.069	106.43	38.96	21.6726	9.254	5.27693	62.7357	84.7876	40.9719	8.26309	9.36514	4.18875	48.7898	-165.453
125.605	106.529	34.1097	11.6857	8.43354	5.53333	54.3829	68.9564	35.2778	6.73335	8.15382	3.69812	48.7764	-163.709
104.11	114.909	38.9089	13.2677	8.30257	6.34825	46.2275	58.3737	34.1316	7.36978	7.61007	4.83735	48.7768	-161.79
124.707	136.485	41.5467	18.0785	8.5372	7.23317	55.4041	75.4573	42.7551	7.43124	7.31771	5.71743	48.7897	-159.967
109.885	106.388	36.2713	21.7634	11.6312	8.75069	52.1642	101.339	52.5184	9.66072	10.2615	5.73538	48.8006	-158.304
145.728	141.722	42.4215	26.0576	12.4296	9.41233	70.5643	70.3426	40.993	10.8438	10.6991	4.44457	48.8088	-156.466
112.758	127.465	43.9128	23.9926	12.1958	8.28185	47.5397	76.1671	44.809	9.70023	9.83786	4.32777	48.8091	-154.694
125.03	133.86	44.994	21.1256	10.4198	8.64979	50.8923	77.089	40.1543	8.36225	8.69574	4.7569	48.806	-152.975
115.759	128.275	45.6588	19.2465	8.49388	8.33214	46.7814	68.5396	38.3671	7.2826	7.72045	5.35792	48.7973	-151.123
113.506	96.4984	40.312	27.742	8.08904	11.5195	39.4701	59.3922	37.07	7.03257	6.98031	6.6425	48.7925	-149.275
90.7376	75.8386	41.1802	28.3857	6.744	11.9772	37.037	45.5873	29.3605	6.61441	5.61809	6.76693	48.7977	-147.454
96.8262	103.485	44.6646	29.0202	6.74582	12.4466	33.2814	49.5861	28.3964	7.04204	4.8885	5.54524	48.8114	-145.64
88.6189	66.8723	44.5971	34.3595	6.61579	19.3174	39.6997	50.3049	26.5925	6.85192	4.44805	4.72656	48.8288	-143.988
93.437	86.3497	47.8268	29.5862	7.18712	15.8559	43.51	52.0368	31.0043	6.98543	5.12295	4.29571	48.8377	-142.483
91.7275	81.7139	42.2915	30.2095	7.29185	16.3685	40.8161	49.5343	31.1747	6.70132	5.65474	4.283	48.833	-140.89
96.7702	87.4911	34.7009	33.6945	7.92593	16.4121	38.7702	52.412	27.9383	6.69358	6.86921	4.34418	48.8058	-138.952
91.5135	74.3105	34.7843	32.0461	7.72504	14.4174	39.2681	52.4935	28.2549	6.07216	6.56017	4.56587	48.7884	-136.897
77.247	70.3939	41.8024	24.6705	15.9815	12.8271	37.1401	45.121	26.3767	4.83112	4.93262	4.27506	48.7939	-135.016
73.0981	78.8147	38.7021	24.3665	16.7603	13.0968	37.2162	41.0994	26.5141	4.94303	5.30335	4.15771	48.8013	-133.441
64.3456	77.2304	43.074	27.8714	10.2673	15.2541	33.4424	32.22	26.2857	5.55078	6.60557	3.94774	48.7936	-131.868
69.6439	74.5201	40.6391	37.9405	9.98442	16.9578	30.0116	32.8567	22.4329	5.5119	6.4254	4.17919	48.7768	-130.224
67.9263	64.9957	40.513	35.4159	10.7362	17.0585	27.1248	36.6268	21.6101	5.62023	7.22351	5.75638	48.7682	-128.484
59.3322	58.3712	40.3603	35.4625	20.1815	19.3546	25.741	34.1989	18.9225	4.27313	6.54376	5.50271	48.7647	-126.723
64.3596	71.2131	40.181	34.8086	21.1127	18.7302	24.0025	29.8001	18.4731	4.59146	5.2027	3.816	48.7877	-124.911
57.2589	72.7658	37.6894	33.2238	14.1775	18.4208	25.1749	32.949	15.4747	4.3558	4.55038	3.43877	48.818	-123.598
62.5096	89.6832	36.4706	36.5251	15.0509	23.0883	29.4088	36.9554	14.1919	4.40533	5.03582	4.09803	48.8077	-121.638
61.323	82.5628	43.1748	36.9339	17.5094	21.5335	29.2403	37.3334	15.5296	4.68074	5.35607	3.96011	48.8013	-119.614
71.2867	70.1739	40.6492	47.4762	20.3264	20.5055	30.4837	31.9292	19.8127	5.53852	6.99594	5.14719	48.808	-117.877
68.6756	53.8481	37.5484	36.5059	20.0443	21.208	27.9362	27.7049	19.8756	5.27158	6.56704	5.05906	48.8239	-116.482
66.6176	48.4465	36.0082	42.6708	22.3767	23.8349	23.8977	22.4962	15.1056	4.57623	5.07133	5.27208	48.8278	-114.685
62.289	51.5531	31.9215	38.3582	29.8359	27.4137	21.4003	20.3124	11.8952	4.17804	5.05069	5.45098	48.8043	-112.715
57.0881	55.9137	36.2753	38.6587	32.4855	28.2931	20.183	20.4447	12.5761	4.49954	5.26062	4.6605	48.7761	-110.754
49.294	56.2795	38.9779	47.8889	33.0853	21.5187	18.8442	20.3249	17.1383	4.96047	5.39297	4.26719	48.7845	-108.784
42.9222	52.8005	33.9645	43.2793	30.637	20.4546	17.4625	18.2819	22.0956	5.15632	6.66847	5.42312	48.7983	-107.035
35.5277	52.4213	31.3088	45.7582	41.7327	23.9876	13.4252	19.3595	20.3622	4.72714	8.07277	5.07907	48.8054	-105.608
37.3974	51.7709	30.9325	43.0126	34.4789	25.122	12.2237	16.5455	19.566	4.68402	7.5468	4.71165	48.7953	-103.829
38.1355	46.5512	33.8797	37.7275	35.7528	25.7857	12.15	13.7739	17.2587	3.77789	6.51705	4.81499	48.8013	-102.295
30.7674	48.7452	30.6601	35.9862	44.5167	26.1348	11.8837	10.3661	17.7717	3.90424	5.20064	5.77745	48.8093	-100.574
32.1044	50.9039	27.9848	38.1768	38.3585	27.0001	13.0598	12.5382	17.0764	3.82119	6.10075	5.54834	48.809	-98.7392
36.6171	55.4853	27.8231	42.73	39.6874	28.257	14.6836	13.4037	15.6003	3.79498	7.38241	5.14829	48.7933	-97.0317
37.0356	52.3943	29.9292	41.0006	41.0316	31.4239	14.3738	13.4633	15.3406	4.27583	8.49208	4.97317	48.7835	-95.356
34.6339	49.848	35.0958	40.6165	49.9311	30.0831	11.9669	11.6991	15.0598	4.30152	7.6761	5.39341	48.775	-93.6198
32.7232	41.2421	31.374	39.5621	50.6032	25.4928	10.7236	9.69372	13.5405	3.75179	6.33068	5.22813	48.7769	-91.8092
32.2504	40.8193	29.0137	40.1114	53.1831	31.2884	11.47	7.59253	12.2394	3.43333	6.71459	5.2107	48.7899	-90.0091
30.871	46.0005	28.1756	35.2482	51.2462	37.0451	12.0477	12.668	14.0818	3.88658	7.33546	5.43492	48.8105	-88.2664
28.0389	47.3092	27.6518	30.4862	45.8621	32.7456	11.4038	14.9976	16.0444	4.27693	8.00402	5.84046	48.8087	-86.3711
23.2884	44.4722	25.4738	30.2437	46.9092	27.9201	12.3634	15.0392	15.9261	4.70367	8.26132	5.29858	48.7975	-84.5017
22.5619	35.6235	23.9283	33.4199	50.9802	33.0135	12.1164	9.54692	13.1727	3.90815	7.44093	5.02496	48.7712	-82.7667
23.1329	34.5453	23.7536	38.9313	53.1741	33.4956	12.0842	7.12227	10.2732	2.7898	6.59291	4.02158	48.7608	-81.0228
18.2907	25.5132	20.9469	39.6894	55.638	35.9709	10.5109	6.9573	8.7477	3.20339	5.87761	4.51395	48.7624	-79.1727
19.0823	23.779	22.2432	49.8611	59.56	32.7469	10.06	6.35768	7.93319	3.05837	6.71698	6.76111	48.7768	-77.4509
17.131	25.3869	21.9405	43.6628	62.2931	36.062	8.68907	8.04823	9.5685	3.6322	8.48591	8.47567	48.7948	-75.635
16.4839	26.7817	19.6357	37.985	60.8273	34.8775	7.96325	8.29198	9.2776	3.52717	8.98941	8.44159	48.8123	-73.8486
13.0367	22.8503	20.772	42.7647	56.213	36.64	5.76002	8.7293	9.46468	3.82737	8.48369	7.61934	48.8247	-71.9409
11.1559	20.2392	22.4327	42.6137	62.517	37.1609	5.24686	6.23194	9.14386	3.38268	6.85219	6.79798	48.812	-70.3759
11.1897	19.218	22.6286	42.3101	61.433	38.1979	4.59182	5.95393	7.88927	3.79962	7.5455	8.40052	48.7998	-68.5937
9.97665	19.1728	24.8533	42.138	61.196	37.5352	4.30908	6.05498	9.42078	3.72665	8.24843	9.6094	48.8129	-66.6935
7.62657	18.0736	23.4974	39.9503	61.2931	38.4613	5.30944	9.38458	12.5766	3.59138	8.49817	13.476	48.8176	-64.8168
7.90729	28.5384	22.9918	44.9068	67.8873	47.4328	6.78149	10.3882	15.4386	3.82047	9.30725	12.7418	48.7917	-62.9989
8.91223	38.7437	22.49	46.5668	67.3876	47.4978	8.2387	14.4387	16.8253	4.86811	11.303	10.4513	48.7771	-61.0515
8.14697	42.4502	23.0138	33.38	64.7909	50.8524	7.68416	15.6888	13.225	4.89098	11.1145	10.8811	48.798	-59.1551
8.50161	47.2978	17.6254	30.5909	66.5155	47.7654	7.56095	14.4004	13.2019	4.62991	10.877	12.3238	48.8155	-57.2576
7.84567	43.7217	16.8504	28.011	66.8902	44.4626	6.76186	13.1879	11.8503	4.32591	10.442	11.8127	48.8009	-55.6217
7.78951	31.0219	23.3451	28.2046	67.6011	39.772	6.40664	11.2701	11.2447	4.82914	10.98	8.96518	48.7739	-53.9323
7.15212	25.0674	20.2419	29.2705	72.9878	45.644	5.66127	11.0647	8.71524	5.16992	12.5279	9.38534	48.7547	-51.9093
6.63295	23.8013	15.2089	27.9468	78.0108	43.0255	5.7957	10.0187	10.4184	4.86696	13.8295	9.93134	48.7838	-50.0258
5.51619	19.0416	13.2916	26.151	73.6415	48.4836	5.3951	8.72412	9.74761	5.40946	14.791	11.5638	48.8152	-48.4004
5.16376	16.4841	13.4156	24.2611	76.511	44.8468	4.69897	8.40681	9.07491	5.6809	13.9407	12.3876	48.8252	-46.8363
4.48136	16.3472	11.76	21.497	72.4218	46.1003	4.46938	8.01157	8.76883	5.32232	15.5965	13.4516	48.8118	-45.0094
5.65198	14.6048	11.5392	22.9244	75.683	42.3708	5.25164	8.73178	8.70878	5.73938	16.6683	13.6492	48.7857	-42.8654
6.04951	13.2504	12.4834	23.5602	78.2975	42.0258	6.1245	11.3934	10.2005	5.43881	18.712	12.4268	48.7856	-41.0643
5.48919	12.2414	12.2964	23.6853	76.5768	48.2025	6.13786	10.9949	11.2	6.53067	18.7714	12.3289	48.7944	-39.5608
5.16578	14.094	9.40185	23.4272	76.9463	48.6711	5.37375	9.58741	9.25852	7.03689	19.5324	12.533	48.7875	-38.0254
4.38377	15.3539	8.10501	23.8849	73.7051	48.9088	3.81915	9.25917	8.72252	8.69017	23.7905	15.1675	48.7736	-36.2157
5.02402	13.7745	8.059	22.4356	71.0066	49.1097	3.80112	10.3325	7.48703	8.61856	27.0759	17.9852	48.7791	-34.2363
5.5608	12.6805	7.95605	22.845	73.7137	53.0526	4.25047	9.87463	8.647	9.96457	33.4211	19.6416	48.7954	-32.0871
5.02916	10.8545	8.47959	24.0007	72.0225	53.1885	3.84127	8.59815	8.05874	10.559	37.7576	18.7306	48.8112	-29.8707
3.02925	9.52575	8.01041	28.7666	79.2224	52.4293	2.72637	6.34356	5.15768	10.4089	29.4965	23.9025	48.8122	-28.2632
2.64742	9.01631	8.15339	27.041	77.6343	50.6804	2.95373	6.6129	5.26886	9.87777	31.5527	25.8805	48.8186	-26.6101
2.71322	9.35082	6.797	22.9038	76.7469	50.0648	2.90266	7.32293	4.19599	9.69954	39.8497	22.3889	48.8198	-24.9466
4.12875	8.6949	6.62244	21.052	69.1015	50.2644	3.3739	8.00199	5.70833	11.8378	36.7867	23.8812	48.8124	-22.7487
4.30892	8.71037	6.31114	23.1958	73.1207	55.5307	3.49968	8.38473	5.58143	13.0557	41.8865	29.3707	48.8098	-20.3162
3.6852	8.57198	6.35703	21.9109	69.9872	53.2455	3.29176	8.34513	4.979	12.8394	45.3245	25.8179	48.8197	-18.4361
2.04679	8.60566	6.2168	17.8591	67.0466	54.836	2.22691	7.85142	3.04189	11.2507	49.4221	26.5853	48.827	-16.6746
2.20296	8.35118	5.00746	16.7386	70.0848	50.6221	2.19724	6.67016	3.65546	11.3974	52.734	28.8007	48.8243	-15.0081
2.42633	9.12627	5.50692	18.8166	68.5668	48.4659	2.27732	7.61601	3.71495	10.3721	52.2063	32.1109	48.8236	-13.0874
4.58449	10.1171	5.75164	17.4092	65.3817	47.301	3.27465	9.63456	4.54496	10.4812	55.5039	34.6485	48.8044	-10.8476
4.90216	11.9297	5.52997	14.981	72.2817	43.9418	3.34733	11.9437	5.05966	11.0185	56.2145	36.7329	48.7972	-8.88825
4.21707	11.2214	6.55993	15.1129	65.2103	40.8536	2.82344	11.6378	6.79248	11.1514	57.8061	38.8533	48.7983	-7.12213
3.03686	10.0739	8.39248	14.273	69.0817	46.4094	2.6694	11.243	6.89924	11.3094	63.3838	42.1063	48.8068	-5.91284
3.54676	10.4867	10.7687	16.3891	65.4287	40.3697	3.21004	12.3018	6.4847	11.5861	60.9821	39.9884	48.8001	-3.9811
4.03955	10.8804	9.90571	16.931	56.3307	42.6631	3.37814	11.6589	5.23214	13.6217	74.048	42.3178	48.7861	-1.47831
5.75756	10.3869	9.13439	15.1091	51.0415	43.9487	3.63507	12.3682	6.10882	12.7547	78.8033	46.3752	48.775	0.0772491

## Sheet: P10
ra l	oi l	oe l	ico l	mf l	es l	ra l	oi l	oe l	ico l	mf l	es l	Kippung	Rotation
18.7373	1.61612	1.71271	10.0748	66.4466	34.5635	14.9858	45.0861	1.64988	11.861	74.9748	27.1968	48.7738	-4.04151
2.98518	1.17191	1.63001	10.4532	56.3281	28.3719	4.41707	1.3495	1.85184	11.2559	81.3379	26.8097	48.7752	-2.10579
2.78038	1.18304	1.40953	9.84896	53.6882	26.4592	3.68221	1.92851	2.86732	12.5726	75.8439	29.9778	48.7867	2.4926
2.93999	1.55369	1.49271	9.07733	59.9576	28.232	3.13808	2.55401	3.02298	14.5058	70.8822	29.487	48.7782	3.57712
3.25499	8.5569	3.95664	8.63201	63.0669	26.5135	3.17652	5.76797	3.74701	14.1918	78.6255	29.0008	48.761	5.53912
3.13503	8.61938	3.98487	7.52046	48.14	25.7409	2.779	5.83998	3.73162	14.3304	70.9278	26.9598	48.7573	7.22516
2.68414	5.9584	3.06218	6.53938	39.7273	23.9639	2.16986	4.70264	3.75364	14.3067	72.6137	27.7529	48.7698	9.09078
2.27734	1.30489	2.54845	7.17746	44.5257	24.7948	1.67498	2.9545	3.21439	12.2927	73.2808	30.3403	48.7842	10.897
2.22221	1.27973	2.58707	6.6874	51.6273	22.433	1.46768	2.48187	2.94823	15.2994	68.384	27.1058	48.7834	10.9298
2.28145	1.24241	1.68497	6.5174	41.752	18.3272	1.55706	2.90206	3.04198	17.2854	82.4693	26.6451	48.7952	9.82403
3.24673	7.22219	3.75656	6.06611	40.1667	18.4256	2.43265	6.04183	5.55169	18.2448	71.6376	27.8782	48.79	11.7548
3.72892	8.22963	4.02898	5.42591	25.7347	17.3722	2.61075	6.32167	5.80415	20.9071	70.3189	27.766	48.7715	18.2728
3.77753	7.92248	3.59474	4.99482	22.4441	17.6887	2.68087	5.76154	5.80841	19.9983	75.9589	25.2964	48.7428	20.0879
2.7089	1.18711	1.69645	4.98772	20.6407	19.184	2.06865	3.07452	5.17393	21.0229	74.9761	24.8583	48.7321	21.9564
2.3997	1.21672	1.53938	4.30114	17.9896	19.0157	1.93487	3.20661	5.01844	19.9503	69.1791	27.8465	48.7332	23.7903
2.2651	1.18612	1.35278	4.00173	17.3677	17.999	1.9505	3.15804	5.87907	19.789	68.0359	23.9996	48.7508	25.5196
2.21573	1.9121	1.73766	3.79335	10.7214	12.6939	2.04159	4.50763	6.34893	19.7703	66.3463	27.3213	48.7767	27.1694
3.34561	8.71511	3.75107	3.82222	9.81838	9.77095	3.14631	6.36355	6.66015	17.318	61.8935	24.0292	48.788	29.0086
3.39703	8.71584	3.82362	3.96231	10.124	9.03782	3.00673	5.79632	5.85435	15.4729	59.5764	25.406	48.7791	30.7609
2.81215	3.91668	2.00571	3.62323	8.92744	9.5099	2.09463	4.5163	6.58316	15.9062	66.0591	24.7124	48.7684	32.5215
2.28903	0.996335	1.29957	3.03983	7.53916	9.53071	2.24156	6.4326	6.51915	17.2818	69.0961	23.9022	48.76	34.4862
2.3547	1.04768	1.39843	3.17947	7.48534	9.79742	2.36566	7.37437	7.52743	23.2485	55.8229	20.4752	48.7766	36.2942
2.38573	1.12522	1.32857	3.12988	7.26841	9.85121	2.47248	7.38918	7.95112	23.2178	54.3095	21.076	48.7938	38.1607
2.86611	7.89392	3.90561	3.51812	7.46085	8.24842	2.89786	9.39866	11.3621	24.5584	52.7954	23.5002	48.8006	39.9638
2.89077	8.55218	4.09345	3.59744	7.63919	8.00009	3.21258	11.1771	14.7025	24.1006	51.2827	23.0656	48.8002	41.8873
2.85938	7.90264	3.95715	3.54891	7.21074	8.46228	3.1166	11.7588	16.151	21.773	53.0197	22	48.7896	43.517
2.10991	1.15868	1.92035	3.41142	6.23976	8.61851	2.49483	9.69527	14.2719	27.2199	53.9306	19.7	48.793	45.4294
2.24838	1.22366	1.9807	3.21833	5.37741	8.28662	2.51154	10.7024	16.8955	27.7344	46.8007	16.7352	48.7967	47.5153
2.47811	1.19538	2.21456	3.56864	5.09322	7.27489	2.97474	13.9365	20.9347	21.79	37.9426	16.6017	48.8123	49.5775
2.78439	4.99627	2.97998	3.62825	5.26711	7.4408	3.86773	15.6445	24.5718	23.247	36.9567	17.2134	48.8364	51.416
3.57612	8.4853	4.04095	3.63563	6.1591	7.48291	4.96595	16.9208	26.1338	23.5845	37.4552	15.9552	48.8412	53.1675
3.44793	8.48887	4.10854	3.67197	6.51991	8.3724	6.75959	21.5862	28.2283	25.6244	38.3323	15.4933	48.8291	54.7533
2.59618	2.81147	3.3533	4.12294	5.90748	8.25412	6.87268	24.2111	27.0472	26.4991	47.6343	20.4056	48.8268	56.5029
2.36608	1.31873	2.6508	4.27032	5.27304	8.65195	6.1457	23.2246	25.8504	28.4533	45.6836	17.3842	48.8339	58.5963
2.37413	1.21176	1.60766	3.9596	5.10941	6.8978	6.19149	18.2727	25.6301	26.5533	41.1985	20.1915	48.8264	60.5026
2.67411	1.75079	2.09941	3.22911	4.64268	6.41987	6.25675	16.6248	24.6467	27.2654	36.1078	16.6534	48.8033	62.2465
3.58066	8.32303	4.01093	3.04115	5.09044	5.12561	7.51759	22.4385	37.8134	31.0356	40.1945	16.411	48.7742	63.8881
3.83275	8.40485	4.08532	2.58768	4.83678	5.44804	7.34665	27.2649	38.8282	32.0258	36.683	15.2438	48.7732	65.9015
3.44484	5.80958	3.32279	2.6312	4.75075	5.71628	7.05787	25.7151	34.8785	26.4177	27.4903	15.3829	48.7821	67.6237
3.20297	1.40425	1.91683	2.5831	4.4745	5.94296	8.28085	23.5301	41.4888	27.7622	22.2568	13.2941	48.7924	69.4754
3.10134	1.44202	2.07154	2.86548	4.57684	6.1127	8.44247	23.3668	43.7865	32.5378	25.4811	12.9279	48.7939	71.3066
3.2363	4.27651	6.29613	2.83459	4.23237	5.92311	8.97626	38.1101	40.1104	32.7539	20.8946	11.4057	48.792	73.2594
4.44287	11.3753	6.85624	3.32782	5.15038	6.10877	10.6918	42.7285	31.2584	32.9509	20.5401	12.5725	48.7914	75.1372
4.33941	12.0284	5.90998	3.20704	5.23243	6.65808	11.2926	44.0766	35.8584	33.1262	20.0782	11.7276	48.7928	76.8518
4.34321	8.23987	4.39508	3.61889	5.30512	6.53972	10.1988	41.9612	40.0142	33.2798	15.2981	9.86135	48.8202	78.6173
3.5617	2.94843	3.9148	3.22417	3.98212	6.12423	10.3906	46.4808	45.0797	33.4118	12.7965	10.2012	48.8344	80.7201
3.65961	2.24965	3.65674	3.29627	4.10743	5.13289	10.9569	51.4282	38.3552	37.9724	13.7381	10.1581	48.8413	82.529
3.20706	2.39589	4.16741	3.05992	3.93241	3.33	10.8923	46.4845	51.1303	36.3611	13.4468	11.1574	48.8258	84.1844
3.59444	6.78515	6.20537	2.88271	5.02842	3.99553	20.5698	45.3136	52.7259	32.3411	11.3469	11.0843	48.8092	85.6719
3.71619	8.7512	7.30296	3.05569	5.16036	4.74998	21.612	41.2023	44.0126	30.7914	19.0023	11.1331	48.8094	87.9314
3.62707	9.08944	7.83005	2.73958	5.11257	4.93504	22.6425	53.3361	55.7897	38.4791	6.05023	10.206	48.8038	89.8989
3.9904	22.9632	12.0205	2.38946	3.82447	3.86237	15.1238	59.1518	53.4739	39.2433	5.45782	12.7141	48.8023	91.6145
4.59352	23.8349	14.2971	3.26044	3.90298	4.56319	24.6612	62.8507	56.4388	39.011	5.52693	8.84459	48.8076	93.0904
20.7347	24.3667	16.5721	3.53832	4.52118	5.6588	25.6462	70.0855	59.4114	38.2943	5.72874	8.71388	48.8062	94.8665
21.9867	11.9669	13.3756	3.39654	5.01439	6.44985	17.8345	83.2487	54.0415	33.6484	6.43338	9.18211	48.8018	96.4999
8.46933	15.5345	13.916	3.54545	5.31722	5.93798	20.8321	83.5327	56.8065	40.9984	6.72667	9.4951	48.8031	98.4415
10.4389	23.8476	17.6644	3.76704	5.02958	6.26625	21.11	88.2461	57.2027	33.7553	5.80593	10.3198	48.7987	100.081
11.5436	24.5315	16.1456	3.52606	3.94854	6.21153	23.3471	91.9196	64.7797	30.6335	5.81974	11.458	48.8053	101.986
13.0466	27.2398	20.234	3.16507	3.7415	5.61572	25.6565	96.0369	68.4508	30.8317	5.64799	11.7209	48.8008	103.72
15.7473	30.7208	22.1589	2.9851	4.45418	6.21002	27.2904	98.3784	74.2342	30.7516	6.38014	10.5606	48.8144	105.721
18.3976	35.2543	19.618	3.6727	5.17699	7.39998	28.3226	103.187	69.3384	31.6856	7.52302	10.0679	48.8223	107.584
21.557	37.7575	20.4069	3.60492	5.305	7.52752	29.5517	95.3969	56.3249	31.2372	7.44775	9.94231	48.8172	109.303
24.798	46.1903	20.9223	3.73583	5.40396	6.12462	29.6336	99.3432	65.9808	35.6634	6.04636	9.97424	48.8083	111.076
26.5246	44.5819	22.1151	4.58136	4.68747	6.38693	32.4415	102.06	60.6872	35.1545	5.23361	9.8631	48.8038	112.884
28.9397	47.7573	21.7193	4.86975	4.9248	6.6243	40.2353	115.718	64.5835	33.7983	5.24647	10.2827	48.8036	114.563
35.529	63.2862	26.134	4.6207	5.30686	5.5648	35.6655	125.328	70.3952	33.0644	5.72849	10.0035	48.7955	116.459
33.0847	62.6827	27.7156	4.51064	6.39172	8.06277	42.2177	119.632	79.1166	35.2109	7.50467	10.6008	48.7872	118.299
34.0817	63.6792	27.9925	4.83059	6.2772	8.72893	38.9175	118.168	78.3626	33.4777	7.27753	11.0382	48.7912	120.078
34.2384	65.7057	24.0986	5.68873	5.68399	8.4531	44.4255	119.105	73.3015	32.871	6.58028	9.657	48.7978	121.485
35.8241	76.7911	25.3827	6.62467	5.1238	8.22921	38.0812	113.261	72.7954	35.1357	6.62583	8.41775	48.8089	123.161
43.3117	75.9875	29.0926	7.12819	5.57612	7.73173	45.3088	124.219	71.7083	33.7937	6.65751	9.94549	48.8206	125.209
42.4542	65.2872	34.7443	7.06369	5.71673	7.43768	39.0904	128.335	74.4948	29.7112	6.75519	12.4134	48.8207	127.076
40.6359	65.0914	36.836	7.43014	7.7007	8.31651	47.7357	122.556	74.6949	26.1639	7.83737	9.15743	48.8149	128.945
40.9917	69.3626	34.1925	9.45475	8.4951	9.1671	43.779	120.51	84.1399	30.4543	8.36104	9.02355	48.8097	130.979
44.8896	70.2985	35.9059	10.5417	7.90539	9.03173	43.7617	120.685	65.3295	30.3562	7.25224	8.89205	48.7969	132.973
47.1453	66.807	38.6718	10.9748	6.35956	6.50558	43.4064	140.412	74.9123	28.3321	6.03046	9.59766	48.7727	134.786
47.0785	68.8238	34.2407	9.77511	6.89245	6.77459	40.6375	134.207	67.0317	28.131	7.00549	9.3296	48.7647	136.547
48.3277	67.9693	33.7034	10.2865	8.26485	7.64589	40.2737	121.928	71.1253	24.712	8.58927	10.248	48.7897	138.346
59.3878	82.4294	40.3618	10.0159	7.92116	7.98744	43.6728	120.633	61.8114	23.8887	8.44638	11.3509	48.81	140.125
58.7984	77.4773	41.4237	10.1133	8.31532	7.26752	42.4226	118.616	67.1009	20.1283	7.75688	11.6012	48.803	141.859
55.8713	81.1603	44.7905	10.7143	8.44733	5.53454	43.2911	121.416	74.0339	21.564	7.07876	10.6792	48.7935	143.562
58.8699	83.9641	44.5823	10.8578	9.72233	5.80694	40.1187	120.097	73.6793	22.0021	8.56609	10.1676	48.7942	145.531
63.3125	102.455	45.0792	12.9716	9.78069	7.05604	44.0051	135.729	82.9088	19.5635	9.17555	9.57758	48.7978	147.403
65.537	109.651	40.38	13.0435	11.6188	8.10142	45.2046	133.464	67.2219	24.8116	10.0115	8.74979	48.7962	149.244
58.8676	104.986	54.6913	11.5916	11.3813	7.80636	42.6818	154.49	76.5178	20.0592	10.759	8.60942	48.7878	151.054
54.4358	92.5673	56.3696	9.71423	10.9366	6.14257	39.3721	156.569	76.814	19.6002	11.158	8.82563	48.7827	152.872
57.3431	120.432	50.5685	10.3181	12.2618	5.37135	36.4654	175.969	81.3586	19.4964	12.7161	7.18769	48.7889	154.556
62.3526	119.951	57.7546	12.4588	12.5041	4.77533	35.2535	173.873	73.4051	18.9239	11.7397	6.1304	48.7908	156.218
61.3209	109.282	57.5172	12.1656	10.9603	6.20973	44.8561	164.307	76.5054	20.4476	10.8857	6.68301	48.776	157.807
63.5181	105.234	55.2909	11.6725	9.91294	6.36109	45.0849	155.241	68.8798	21.1788	10.1429	6.23203	48.7813	159.672
61.9976	141.699	55.5728	11.0958	10.3156	6.26622	43.4541	146.704	68.0546	20.8404	10.9329	6.95761	48.8032	161.513
60.1728	165.77	49.7498	11.2597	8.95739	5.52967	39.7731	146.043	67.1842	21.578	9.92705	7.02875	48.8107	163.164
63.0718	157.793	63.2922	10.3606	9.41691	5.21402	40.9647	145.272	72.8085	18.3619	9.0209	7.34248	48.817	164.872
60.9366	141.768	65.1844	11.245	9.53622	5.2507	41.5387	175.353	65.6957	16.1854	8.50722	6.26292	48.8229	166.825
66.4013	196.405	62.0746	13.2564	12.1151	5.396	42.9396	168.636	64.6731	15.5342	9.23517	5.73573	48.8129	168.83
69.3603	163.39	67.6397	14.0264	11.3814	6.12678	43.3384	142.324	72.9961	16.789	8.7406	5.90794	48.7934	170.59
65.0085	165.484	71.9428	13.4251	10.3226	5.33558	41.2373	141.137	73.4522	16.995	8.24941	6.22975	48.7842	172.288
63.8221	167.477	75.2843	11.9669	9.62898	4.87862	39.3254	139.851	66.1184	14.5619	8.07564	6.75089	48.7879	174.307
67.9465	169.365	64.4651	18.1589	11.4315	4.52782	42.3763	138.469	72.6565	15.244	9.05368	6.7593	48.7926	176.066
65.4102	171.146	64.9834	14.2636	13.3834	6.14713	44.0072	136.994	68.2449	16.417	9.59794	6.50977	48.8012	126.502
57.5647	172.817	65.4631	19.2963	12.6915	6.13454	45.0871	135.428	68.3358	17.6658	8.9048	6.26886	48.8107	-18.2523
58.5358	174.375	65.9037	17.2574	10.1808	4.33125	43.6173	133.774	56.949	14.6269	7.00747	6.04669	48.8168	-162.19
52.2032	175.818	66.3045	18.614	9.97397	4.45315	40.0769	160.258	47.7931	14.4424	7.566	7.22425	48.8105	-176.704
49.6671	177.143	82.383	17.5241	11.5057	4.80462	37.0748	163.238	53.8493	13.6413	9.54869	6.93006	48.8132	-174.878
50.7156	178.348	78.5495	17.7206	13.1788	7.51637	36.5371	148.932	47.6367	13.7899	12.0923	6.44854	48.8101	-173.43
58.7064	179.43	70.4699	17.5093	12.2838	7.42594	42.8763	143.811	59.1938	14.2549	11.1786	5.6634	48.8021	-171.752
65.2325	180.389	86.9538	18.9881	11.5286	4.15617	39.1102	134.22	52.9046	11.4595	9.81381	5.02941	48.8085	-169.965
68.1178	239.094	67.693	19.3281	11.3575	4.82969	39.8589	149.24	50.7855	11.1288	9.00025	5.73028	48.8291	-168.163
58.1617	229.949	67.8442	20.8347	12.7255	5.30028	36.1349	119.985	45.8652	11.3036	9.77809	6.28822	48.8497	-166.386
60.0861	238.184	78.9814	18.4787	12.2744	5.85899	36.3565	145.125	44.5435	10.9724	10.0579	7.34405	48.847	-164.85
66.136	203.391	81.5649	17.9593	11.2894	5.31908	37.1581	116.757	37.5487	9.61202	9.87524	7.13684	48.8321	-163.069
64.7205	211.983	68.0385	19.8128	11.695	4.41752	39.2448	102.182	33.4163	8.87291	9.7016	6.53019	48.829	-161.452
59.9846	230.382	68.0158	18.5954	10.7278	3.76572	39.8874	110.47	35.9807	8.93321	8.78879	4.46372	48.8357	-159.608
55.3894	204.087	60.4161	14.9499	9.11333	3.18152	35.8481	106.955	32.7021	7.6034	7.32321	3.57344	48.8397	-157.89
58.5024	179.722	74.8603	17.3125	10.6143	6.50084	33.8931	97.9793	29.1885	8.12167	7.79112	4.44405	48.8497	-156.19
65.7826	172.014	83.4968	18.9214	10.0151	6.58977	30.2196	93.5903	35.0155	7.93494	7.65733	4.56825	48.8504	-154.41
51.6763	173.09	65.8458	17.535	8.67128	4.54169	29.6988	89.8856	39.4436	7.476	7.59948	4.00437	48.8436	-152.606
57.0587	146.2	60.8673	16.637	9.62818	3.97868	28.2674	77.3978	29.0154	6.58546	8.03791	3.22878	48.8341	-151.072
61.4899	149.42	58.9052	17.0308	10.3579	3.52124	25.7831	76.876	27.5413	6.66638	8.52208	2.79967	48.8237	-149.305
56.9075	140.627	54.9232	16.1313	9.33593	5.00614	24.0313	52.858	23.8835	6.40511	7.87452	4.14087	48.8236	-147.303
60.9183	151.26	54.9881	19.9771	7.84936	5.09403	21.9473	52.9605	30.5293	5.49067	6.36127	4.17855	48.8323	-145.672
43.8519	168.934	65.8208	20.248	8.5424	3.93303	20.6067	49.3663	22.8688	6.66342	5.66431	4.01542	48.8458	-144.226
48.8646	180.466	70.046	20.5179	9.2302	4.00716	17.353	64.6936	26.9176	7.49865	5.44132	3.04288	48.8552	-142.288
45.6053	179.2	67.7373	15.9975	9.31288	4.45473	15.201	65.4755	26.4662	7.65987	5.13333	2.9424	48.8671	-140.383
35.3256	175.055	57.2074	16.9414	9.63989	4.75761	17.0152	56.3995	23.4399	5.39507	7.14339	3.3855	48.8575	-138.876
39.3164	170.257	43.9896	17.5078	9.02719	4.7276	20.9042	46.747	16.9205	4.1758	6.91211	3.68426	48.8494	-137.356
35.7667	168.445	47.5934	18.4594	8.16778	4.66135	19.2783	45.7355	16.8079	4.14668	5.9749	3.42139	48.842	-135.278
40.6256	160.715	54.1628	21.1477	8.48242	5.6372	18.0542	48.3413	13.8103	3.90695	5.86607	2.56151	48.8549	-133.019
40.9208	156.297	51.5914	22.71	8.22931	5.72275	14.3707	44.7989	14.0157	3.90293	5.57435	2.43931	48.865	-131.3
36.1089	142.001	42.5494	19.7558	7.57551	6.58015	15.3107	47.3343	11.1886	4.29191	5.98307	2.73333	48.8532	-129.943
30.5229	145.277	46.2927	20.1855	8.16894	6.87715	13.3936	47.7406	13.3155	4.43195	6.22244	2.61075	48.835	-128.306
39.2863	129.329	46.7311	22.1731	7.69343	6.48	13.3088	47.0281	13.251	4.66891	5.05303	2.65113	48.833	-126.374
23.9953	119.142	44.0654	22.6552	7.21644	5.52958	12.2599	33.3706	11.7053	4.22987	4.55132	2.46	48.8486	-124.571
25.9491	108.875	44.4832	25.3446	7.84908	5.49105	12.1687	31.6703	12.8038	3.89547	4.7626	3.12316	48.8462	-122.685
25.5419	91.1458	43.0183	22.8435	9.0499	5.01091	10.8476	26.3797	12.901	4.95122	6.37044	3.5562	48.8222	-120.801
21.5983	112.96	47.8435	23.7489	9.52599	5.03223	10.0163	29.3382	13.1416	5.11847	6.50771	3.32138	48.8049	-119.146
25.9016	104.495	50.5406	25.8418	8.52308	6.47104	9.43167	33.7657	10.7009	4.17026	4.98024	2.83609	48.8041	-117.615
27.653	99.6659	47.1603	27.3247	9.38433	7.08431	11.5005	32.7057	11.4654	4.10735	5.76403	2.8294	48.8137	-115.621
26.7254	91.6462	37.7179	26.2149	9.11213	7.78858	9.85667	32.6129	8.76882	3.98477	6.13543	2.80225	48.8152	-113.696
24.2317	93.1061	37.8036	20.6223	9.41073	7.22502	7.61848	28.0756	6.83789	3.53323	6.16322	2.66089	48.8293	-112.07
18.6936	99.525	35.9354	25.3789	14.0714	8.22388	5.90199	21.5555	6.14144	3.51715	5.77357	3.21001	48.85	-110.648
16.5106	103.715	36.0345	26.3856	14.0824	8.88097	5.48468	21.0435	5.30882	2.88403	5.03066	3.21324	48.8492	-108.81
15.9178	94.3117	41.351	22.2828	15.3372	9.57094	5.32824	19.2416	5.00537	2.92823	5.29076	3.11919	48.8359	-107.156
16.441	91.6491	42.0105	25.6314	14.5066	9.52749	4.28766	15.9757	3.91692	3.13107	6.44045	3.18605	48.8289	-105.335
17.0234	94.078	39.093	21.9601	31.0523	10.4639	4.6336	13.8969	4.11585	3.39345	6.07899	3.31878	48.818	-103.642
19.0405	95.8767	35.0732	25.2109	32.8028	13.4064	4.72965	11.3879	4.22885	3.59831	5.90159	3.24748	48.8247	-101.887
19.1942	96.7419	38.383	26.2396	34.5982	13.607	4.35405	10.4969	3.03092	3.13481	4.87034	2.68313	48.8433	-99.9547
16.81	82.6596	39.8145	24.2604	36.4366	13.8326	3.54672	10.4046	2.84244	2.95376	5.03839	2.85803	48.8577	-98.2318
14.652	86.7443	39.268	23.5247	38.3158	13.6856	4.07877	10.5323	4.74532	3.69422	6.00543	2.97577	48.8592	-96.5694
16.0327	81.4928	40.8621	27.5524	40.2337	16.9694	4.36048	10.1147	5.1487	4.15459	5.69433	3.1091	48.864	-95.2498
14.4007	75.1872	37.4864	29.1782	28.4566	16.5346	4.01037	8.84652	5.06539	4.25721	5.91714	3.54868	48.8474	-93.3582
11.7441	69.5825	34.3515	29.7412	31.6691	17.3546	3.33776	7.78929	2.65769	3.82225	5.11807	3.26952	48.8283	-91.1259
10.4437	61.5611	31.7031	24.7781	37.8355	18.1654	3.26019	9.07583	2.72163	3.72643	5.1563	3.10201	48.8126	-89.2402
10.8537	60.4844	26.379	26.6971	41.1275	21.2619	4.1258	10.6401	5.64183	3.90999	6.79522	3.48059	48.8106	-87.5201
10.3565	63.468	22.3389	31.6843	45.7088	19.9503	4.07273	10.127	5.97291	3.72115	6.64033	3.99068	48.813	-85.8425
9.51018	69.8287	23.694	30.5454	46.5091	20.9648	3.41083	8.29596	5.4448	3.28942	5.89781	3.9054	48.8256	-84.0452
8.82297	72.6261	24.1551	29.4246	54.8551	26.0626	3.21797	7.6744	3.89364	2.60389	6.08498	3.52288	48.8426	-82.2639
8.01293	63.5684	27.9327	29.1978	59.6495	26.9822	3.35326	8.21157	4.10582	2.93187	6.1145	3.83568	48.8607	-80.5656
8.29691	49.5233	29.4012	31.3953	52.1733	22.6489	3.65744	8.97863	4.93751	3.28636	6.90534	3.98019	48.8539	-78.7123
8.27826	50.7295	28.328	27.8535	61.9461	23.2455	3.27808	8.01971	4.88969	3.24467	8.18881	4.16003	48.8601	-76.9606
8.50268	47.6578	22.185	32.6197	63.0545	25.9037	3.33034	7.48174	4.60525	3.4723	9.91754	4.51509	48.8697	-75.2104
7.90908	43.4501	21.5496	28.5757	65.1936	30.9232	3.1435	5.43808	2.5246	4.13709	10.1748	5.37146	48.8772	-73.4039
8.94183	49.1599	19.7165	28.3399	82.4002	34.1935	3.3505	6.10031	2.83259	3.76621	8.81209	5.45056	48.8643	-71.4521
9.03123	46.7495	21.9456	31.5122	77.9933	29.0935	3.77446	6.86833	4.34702	4.15262	8.13542	5.35665	48.8608	-69.5739
6.94789	42.2152	23.409	32.76	85.2543	35.1967	3.59048	7.28401	4.45452	4.21297	9.12478	5.17488	48.8701	-67.8535
6.39603	42.7378	21.947	27.972	77.9112	37.0168	3.62189	7.27051	4.21679	4.58666	9.19092	5.81811	48.8729	-65.9448
5.34678	42.3871	19.1284	27.9409	75.6709	31.2469	2.88583	5.97912	2.75586	4.01801	9.25995	6.2282	48.8682	-63.9867
4.62522	32.1814	19.1059	32.4175	77.6847	31.9301	2.72284	6.53194	2.82852	4.06594	10.4162	7.96587	48.8712	-62.2839
3.79878	33.2995	17.7894	29.2828	79.6575	32.592	2.57254	7.42836	3.18942	4.49626	11.9863	7.45343	48.8735	-60.5382
4.351	32.3308	18.3507	28.4852	81.5829	38.628	2.63033	7.73004	4.04645	4.47349	13.8895	7.23929	48.8632	-58.8259
4.11221	26.1231	17.5515	30.4616	83.4544	38.3705	2.3568	7.07731	4.03478	4.28141	14.5019	7.76391	48.861	-56.9239
3.55053	19.4169	15.8301	28.8961	97.8191	34.4236	2.19048	5.42386	2.70331	4.7364	13.8288	7.66896	48.8759	-55.1083
3.36221	17.4874	12.8471	27.9891	92.1445	34.9735	2.18225	5.45865	2.66748	4.77801	13.9151	8.21347	48.8875	-53.9096
4.11479	18.0964	11.3705	25.6484	97.0731	37.3498	2.16743	6.17414	2.97416	4.38628	16.087	8.62104	48.8744	-52.3632
4.50679	19.6271	13.7924	30.407	93.3824	36.9016	2.26229	8.26096	4.12816	4.75889	14.6646	8.5689	48.8657	-50.3275
4.70522	19.2826	13.1837	27.219	101.642	39.6672	2.17037	7.87605	4.19286	4.45163	18.6099	8.81845	48.8618	-47.9548
3.53804	17.8327	9.37819	23.0802	103.452	42.2087	2.09368	6.00354	2.65931	4.15045	21.9045	7.81583	48.8646	-46.3109
3.3821	14.1889	8.22564	26.4044	95.1441	39.2867	2.19744	5.74949	2.53559	4.39755	27.5812	7.98934	48.8784	-44.4955
3.12105	13.3487	8.46961	21.4733	97.4509	37.9212	2.16041	6.83029	2.41422	4.86381	30.7364	10.0336	48.8808	-42.6679
3.7317	15.4043	8.50369	25.8495	104.631	37.6626	2.16236	8.05372	4.39503	6.04481	35.5601	12.5309	48.878	-40.8945
3.51128	15.9007	7.7779	25.5352	96.7833	37.8408	2.32126	8.06981	4.37684	6.73063	35.2729	12.6189	48.8781	-39.3777
3.14277	16.008	5.84916	25.1953	96.7509	32.8458	2.1498	5.86524	2.50425	7.36105	43.6971	14.0612	48.8864	-37.3754
3.36251	15.0625	5.38662	19.9859	99.2102	31.4259	1.73359	7.38505	2.34978	7.51428	45.2337	15.6295	48.8848	-35.1895
3.51011	10.9483	5.10857	20.0361	96.5765	37.986	1.68952	8.05579	2.14247	9.3814	36.5372	17.4727	48.8875	-33.1628
4.3702	14.3791	7.16706	20.722	97.9313	37.8914	2.35329	10.7181	3.77146	13.299	39.0216	17.829	48.8914	-31.0738
4.31119	13.7181	6.70007	21.8837	86.9917	37.7184	2.41618	11.7164	4.1546	14.0135	50.4776	17.8343	48.8931	-29.2939
3.73795	12.6513	5.74845	22.7125	84.1776	30.6793	2.2438	9.49443	3.68321	11.9782	51.8117	20.6727	48.8901	-27.3453
3.03201	9.6579	4.70157	20.8897	99.3629	34.9067	1.82595	8.75392	2.60672	13.3109	50.9072	21.6784	48.8847	-25.5809
3.12799	9.36898	4.30844	18.8278	92.5906	33.8312	1.82058	8.67024	2.90885	15.1909	51.6043	21.795	48.8884	-23.561
3.20809	11.3453	4.84675	19.0688	98.6311	30.2126	2.21919	11.7781	4.62257	15.3787	60.59	22.9113	48.8969	-21.6755
3.01964	11.1257	4.86973	19.3876	86.0769	32.833	2.24495	12.1339	4.67682	14.6638	65.3542	21.781	48.8811	-19.7749
2.99825	9.91204	3.88077	17.8074	89.182	36.3625	1.92706	11.0203	4.66251	14.5714	69.5613	26.5567	48.8649	-17.8659
2.60287	7.38168	2.91501	20.2582	87.2833	36.8602	1.69582	8.97028	3.1395	13.7268	69.2068	26.8575	48.8698	-15.969
2.76122	7.17055	2.89728	22.8323	85.3195	33.9336	1.7095	9.53479	3.28855	16.5653	69.0859	23.1676	48.8804	-14.3763
3.34844	9.5889	4.93667	18.0596	83.4799	33.9843	2.20798	10.6543	4.69579	17.0027	64.1744	23.9542	48.881	-12.3904
3.55187	10.3785	5.14947	19.7126	84.7961	32.3124	2.45115	10.5742	5.27877	18.4921	72.5539	29.7546	48.8843	-10.215
3.35977	9.44566	4.50517	15.824	81.835	27.6828	2.41293	9.31451	5.28785	17.0664	77.5524	28.8676	48.8684	-7.97508
2.67182	4.74334	3.24419	17.522	84.3314	27.0048	1.74008	7.10276	3.47171	18.7776	82.5117	27.6863	48.8575	-6.28271
2.62096	4.78526	3.53041	16.1085	84.849	29.5129	1.73426	7.56716	2.73561	18.0653	86.1432	27.1751	48.8552	-4.29588
2.92077	8.55938	5.32145	15.2924	87.5867	29.2371	2.26913	7.92303	3.25394	18.6802	98.5569	28.0841	48.8528	-2.27378
3.58337	10.5296	5.62287	13.0889	75.3041	25.6277	2.71081	9.1189	4.0932	17.8448	92.4395	33.2797	48.8382	-0.692548

## Sheet: P11
ra l	oi l	oe l	ico l	mf l	es l	ra l	oi l	oe l	ico l	mf l	es l	Kippung	Rotation
4.31449	10.2696	6.14761	21.9861	88.3417	24.1202	19.6053	8.56633	8.93454	22.21	79.5241	40.6804	48.7786	-1.10267
4.24615	9.37311	6.12167	20.7399	89.1922	22.0062	4.92577	9.58228	9.85182	23.4335	78.0402	39.1754	48.7745	0.999917
4.20689	7.69252	6.31553	19.3234	82.7942	19.0092	5.33535	9.52885	9.4814	25.7361	76.6836	42.5513	48.7728	2.1423
3.91257	8.01946	6.20871	21.0692	70.9323	19.0208	4.99198	9.75366	8.89735	25.8326	85.2563	41.5116	48.7755	2.97024
4.48218	7.68457	6.79073	23.913	70.045	19.1192	5.6055	11.52	10.4144	25.8868	89.5835	44.7807	48.7603	4.71575
4.27648	7.98391	6.14476	23.6391	62.6453	18.772	5.41892	12.1948	10.4802	27.6346	94.4194	45.4847	48.7259	6.63518
4.20014	7.97135	6.26504	22.8736	68.182	19.5914	5.34502	14.5762	11.2223	30.4768	82.3556	38.6926	48.7076	8.51589
3.9668	7.7199	6.43317	19.3713	75.4688	20.325	5.6798	15.2474	13.7926	28.668	77.9748	38.0929	48.7124	10.3594
4.52963	7.40323	6.52093	18.3158	70.5492	21.674	5.48691	16.214	17.1281	25.097	76.7238	43.2023	48.7283	12.5174
4.10479	8.43205	7.79137	22.5835	58.8159	22.9069	5.0544	13.6889	16.9399	24.9332	78.3936	47.1499	48.7437	14.3077
3.9453	9.06566	8.38089	23.8764	66.185	22.1217	5.17958	14.0946	17.137	28.2965	78.187	48.7357	48.7534	16.1031
4.04303	7.71484	7.33144	24.0195	56.3958	18.3085	5.25069	15.7343	18.1326	28.2769	75.8762	40.9828	48.7446	18.0872
4.29639	6.88302	7.58661	20.3529	46.8902	17.0437	5.40581	14.2808	17.3313	27.8324	77.9317	41.5626	48.726	19.5379
5.03084	6.75575	8.12477	21.4035	53.8299	16.6231	5.7886	17.4008	19.0751	31.7953	83.2717	42.798	48.718	20.398
4.77933	6.89369	8.24102	20.7976	50.2084	15.9447	5.60971	18.7821	19.7434	32.9128	86.6724	40.6955	48.7328	22.2569
4.9727	8.1881	7.78361	19.8395	36.7593	15.1232	5.41834	18.3624	23.8805	36.4157	87.0603	40.863	48.7641	24.9625
4.96868	9.10356	7.66987	19.8	41.7908	16.8732	5.72243	15.8965	24.1232	37.8389	90.0276	44.2535	48.7773	27.0682
4.99439	8.39822	8.30437	20.353	50.4476	18.6797	5.36101	15.7612	21.1419	32.8946	85.0215	45.6419	48.7754	28.8356
4.92517	6.18976	8.20328	20.345	45.2516	17.2383	5.69085	18.2734	30.4025	29.7505	92.2517	40.5996	48.765	30.176
6.1222	6.07147	9.63687	18.145	31.2658	13.2381	6.57046	20.2219	17.9084	32.2896	89.2469	38.2123	48.7642	32.0174
6.10673	7.06393	10.291	17.9483	34.7174	12.5391	7.62056	20.8119	30.9785	32.8114	82.5107	36.6155	48.7648	33.7154
5.45752	7.16107	9.97366	17.5168	33.2152	13.0457	8.18521	20.0694	26.2608	35.0989	81.508	40.3726	48.773	35.7419
4.87569	7.6317	9.2661	16.1077	26.8749	14.4499	7.34706	22.2895	26.1317	33.1702	91.3815	42.2357	48.7877	37.3147
5.41308	6.43791	7.36609	15.8682	25.4729	15.3502	6.19135	21.0819	24.2479	37.5243	86.5663	43.2026	48.7905	39.2325
5.25165	6.42612	7.91844	17.1151	28.0722	18.4028	5.77339	18.992	23.3455	40.8265	89.9292	46.739	48.7742	41.1816
4.90649	6.49947	7.79136	16.6624	26.8183	17.6318	8.15748	24.2537	29.6826	40.5101	76.897	39.4942	48.7579	43.2533
4.73032	6.6981	9.08158	17.0388	25.4654	14.3782	8.1224	24.723	31.509	39.2591	81.1654	39.071	48.7437	45.0004
4.78355	6.73875	8.41562	17.2522	25.1823	13.1994	8.23161	25.7555	32.2496	37.4189	84.3048	34.1148	48.738	46.6667
4.82884	6.97536	8.73937	15.045	22.9096	14.0094	8.33717	23.7203	26.7075	38.2131	79.2113	34.6576	48.7594	48.6304
4.79783	7.10359	8.70422	13.4363	21.8759	13.5749	9.89919	25.8132	26.3162	39.6784	70.6873	40.8975	48.7796	50.5319
4.48763	5.43566	9.43338	14.2363	18.4886	14.4013	12.4478	26.2977	32.5611	38.9193	70.0352	40.6863	48.7702	52.157
5.3871	5.53846	10.6813	15.1474	18.348	14.6841	12.5633	23.4705	30.7854	37.6684	69.0498	39.3227	48.766	53.8512
5.98859	5.92666	10.342	17.8755	17.7244	14.7305	11.6539	23.9243	30.0044	35.0134	60.5551	38.8669	48.7726	55.8004
6.092	5.1971	10.2788	19.5811	18.1089	15.4323	12.1626	24.7879	34.0015	41.6042	60.8582	43.6174	48.782	57.9663
5.08849	5.51184	8.95063	20.6284	19.3456	15.1244	11.3962	24.1536	37.7455	36.9226	71.26	42.4973	48.7983	59.8603
5.25257	6.21659	9.82413	20.7522	18.4345	14.9537	11.2265	25.7714	43.9272	42.8024	69.1579	44.9602	48.817	61.5063
4.81863	6.40953	10.384	19.1978	15.8727	14.898	10.69	27.5657	48.153	45.3244	59.9092	43.0752	48.8179	63.4589
4.95159	7.40493	10.8135	17.9877	17.9171	14.7839	15.2094	31.6269	50.2371	44.5564	61.8481	39.1517	48.8049	65.2659
5.29905	9.06558	10.3675	18.2338	16.5423	14.4365	17.6186	37.535	53.087	40.6159	59.4064	36.7048	48.783	67.1425
5.59879	10.3064	8.92602	17.8573	15.611	13.087	17.4217	40.2779	60.5595	38.6694	53.7469	35.4638	48.7581	68.8503
5.17768	8.81422	9.48603	19.8999	14.5099	12.3829	14.4112	37.0231	56.965	39.68	54.9198	41.2724	48.7475	70.7817
4.42819	6.30266	9.59631	18.4235	14.2026	11.165	14.9659	35.2789	48.9668	41.2524	57.6808	39.5138	48.7466	72.7559
4.66861	6.77659	8.63065	20.7856	13.5745	11.946	17.0737	33.092	49.5345	40.6332	55.6954	39.389	48.7577	74.6561
5.85204	7.93132	8.87249	20.0325	13.3626	11.6239	18.0246	34.6668	53.7794	38.7517	43.1731	35.0116	48.776	76.3873
5.99054	8.55802	8.63921	16.8308	12.3841	10.7345	17.9559	31.2464	51.0494	40.4092	47.4365	32.8419	48.7786	78.4288
5.51368	8.90322	10.0985	14.486	12.4959	9.45423	17.3416	37.2245	52.4279	39.6094	49.9145	37.1136	48.7707	80.1022
5.89995	8.51159	9.6932	12.8903	12.6947	8.68328	15.4499	39.9535	52.3211	43.5755	44.3507	35.4014	48.7671	81.845
6.08967	7.84635	10.2655	11.5333	12.1516	7.78637	20.5446	37.1945	63.0271	38.7404	43.1455	34.8759	48.7782	83.723
5.80779	8.98385	9.77292	12.7144	12.0556	8.46183	22.6997	41.5009	67.6318	43.2885	42.5148	32.3656	48.7865	85.4936
6.45879	9.03638	10.3058	14.824	11.6104	10.2718	22.6743	48.3952	76.0741	44.591	36.0136	30.2837	48.7909	87.1878
6.3152	10.6092	8.91483	15.2395	11.2789	9.79231	22.8074	56.3927	78.2845	50.1474	30.3151	35.2129	48.7879	88.7829
6.58408	10.1882	9.0539	13.5895	11.5416	8.98825	20.5688	56.6581	75.8537	50.4783	31.5656	35.0616	48.774	90.3681
6.25137	10.5317	9.36348	11.4576	9.49629	6.81509	22.7257	61.9873	79.2964	43.2567	26.5923	29.7231	48.7481	92.4225
6.55587	9.24164	12.5265	7.99289	9.00976	6.16743	25.3508	62.667	79.7717	48.0787	36.2665	29.2916	48.7546	94.2268
6.8125	11.7948	13.0882	8.82969	9.75648	6.28862	28.0836	69.5661	86.9623	45.8357	25.8574	30.7116	48.7632	95.9424
7.46763	11.4074	11.2003	10.5636	10.5876	7.23744	31.1299	51.8273	78.1875	42.3549	24.2527	34.4763	48.759	97.757
8.07939	10.3442	9.30841	11.2871	10.7671	6.83789	32.0277	49.7587	82.786	42.6435	25.4382	34.3349	48.7572	99.8045
7.48651	11.0937	10.9543	10.7975	9.82012	5.84265	33.1847	52.0737	76.9435	48.6049	23.1725	30.3679	48.7751	101.621
6.63258	11.3517	11.4282	9.37238	8.27154	5.38092	29.5035	48.7728	70.1423	41.2887	21.4105	30.7733	48.7851	103.429
6.85365	12.5984	12.6514	9.31709	8.18896	5.79711	27.5974	73.4152	80.3238	43.9727	21.2908	31.1545	48.7856	105.281
7.76003	14.255	12.3573	12.6615	9.40727	7.2758	34.0987	74.8381	78.8256	48.5818	20.0614	30.0276	48.7667	107.192
9.18475	19.8712	14.1117	12.8259	10.6347	7.86841	37.2797	66.7068	92.1613	47.9174	19.1548	27.8193	48.7482	108.806
10.9366	22.3632	16.8521	12.4294	10.7797	8.18682	39.4969	70.3418	86.4111	41.1713	18.7445	28.9865	48.7424	110.243
14.7378	32.8976	17.9091	7.70064	9.14948	7.29963	43.411	69.1978	82.6655	40.8661	13.5808	33.5572	48.7641	111.987
18.7753	34.9769	18.9296	7.74565	8.50526	6.94222	46.0597	74.8306	85.7253	47.5446	14.5216	34.8739	48.7987	114.134
18.5418	30.6336	19.4126	7.37903	8.9966	7.29858	43.4374	75.656	88.6032	46.9095	16.4077	33.0717	48.8147	115.924
14.0031	17.7473	16.421	10.1221	9.60014	8.2014	37.6599	65.5295	76.1355	40.0421	16.9223	33.5578	48.8063	117.684
12.2861	19.0013	15.2724	9.98046	10.3055	8.29853	42.4654	71.8168	91.943	34.4466	15.8932	29.9805	48.8022	119.367
12.7306	25.2024	16.6387	8.41512	10.3398	6.65694	46.2976	82.4085	98.7471	35.0554	15.728	33.3743	48.7973	121.299
14.3267	38.1285	17.9664	7.03587	13.2024	6.32941	54.1995	97.9318	92.57	45.3444	17.7991	34.1586	48.7895	123.217
15.1679	38.7721	18.6728	8.60858	12.5579	7.48033	54.7176	86.8009	96.5431	38.3031	16.3254	31.2964	48.7771	125.056
14.742	34.1649	22.9013	10.2445	11.7028	8.25748	42.0895	65.211	82.3962	42.286	15.0235	28.8415	48.7881	126.794
16.0892	27.383	28.8812	11.4374	10.774	7.84635	45.7706	68.5145	83.2328	43.9175	14.11	29.2758	48.7967	128.536
18.3828	28.9905	26.3016	11.6675	10.6772	7.87787	42.5947	64.7288	89.4493	43.685	15.1489	35.8022	48.7857	130.42
20.1236	35.8942	27.7252	11.3623	10.5322	6.91457	50.1457	67.5985	96.9941	38.71	15.3675	37.5632	48.7743	132.2
21.5652	48.3072	25.4933	13.6362	9.85331	8.37909	49.181	87.7722	106.334	38.1969	15.1012	31.7165	48.7907	134.109
24.6566	65.3554	23.916	13.6774	10.2262	9.04747	56.1181	104.317	92.3312	35.4822	14.8243	27.4988	48.8149	136.015
28.084	66.7748	22.3914	13.6963	9.88081	9.02018	48.7547	90.403	93.6447	35.4048	13.2817	31.0033	48.8235	137.566
28.3878	57.3595	21.7037	11.0463	10.5437	7.67774	42.5907	63.8421	93.1338	30.7925	14.821	31.7794	48.83	139.24
32.2681	53.3201	26.1448	9.94051	8.08791	6.92459	44.593	77.2218	86.5549	29.4877	13.6171	25.8766	48.8201	140.937
30.7416	50.0503	30.2812	8.80752	8.29111	7.53461	43.2996	83.396	90.1609	30.7183	13.8331	27.0349	48.8037	142.941
26.664	51.131	29.8312	10.1957	8.44927	8.17067	44.3124	75.3157	92.373	29.438	12.4061	30.7961	48.7948	144.677
29.24	67.6106	32.713	12.462	13.0185	9.44142	54.1156	93.033	86.3819	32.008	14.6251	34.9204	48.8087	146.471
39.0735	71.0785	41.1681	13.2176	18.6934	9.05152	52.8435	89.8497	91.4342	35.2312	20.4013	33.3687	48.8109	148.088
37.7023	72.3314	41.0094	11.0045	19.1344	8.10265	52.8261	89.6915	90.8744	36.1255	22.0905	34.6856	48.8078	149.917
30.4552	79.3578	33.0398	8.27012	15.5531	7.94778	52.7681	89.4677	90.2559	33.3089	19.9711	36.8505	48.7988	151.865
32.5316	79.7424	39.7368	9.76082	13.5416	8.19146	56.39	89.1789	89.5798	29.6686	18.8073	36.8229	48.7939	153.611
39.5722	81.1	44.278	10.4061	13.1648	8.85774	54.1062	106.553	100.278	29.038	16.9423	31.3689	48.815	155.233
37.1761	92.1534	46.051	10.6357	15.5719	9.75573	62.0948	114.163	89.6738	25.0901	18.0036	30.2939	48.8479	156.977
37.7165	96.0146	46.3154	10.557	14.9952	11.0336	52.1388	103.652	84.9805	22.5403	16.7768	27.2273	48.8693	158.84
49.8705	90.9133	51.1507	12.6639	12.7108	9.40912	53.5631	89.6092	79.0561	20.7495	16.2708	29.8585	48.87	160.557
50.9013	98.0031	44.3146	13.8612	14.2899	9.69242	56.4753	88.7041	70.41	22.0086	17.9088	34.2103	48.8626	162.385
50.3424	80.8375	45.1985	15.919	14.217	9.60606	51.267	86.1358	75.1805	24.0528	18.4379	29.9031	48.8576	164.559
39.6692	81.6932	46.0708	17.9607	16.4904	13.9736	50.9039	85.4204	84.2648	24.2713	18.1334	37.3443	48.8544	166.319
40.1019	82.4991	46.9303	17.7732	16.4129	13.9826	50.506	84.6488	85.5437	22.6426	17.4263	33.6448	48.8446	168.021
40.5111	110.583	47.7761	16.1229	12.8773	10.5607	57.0335	88.4321	68.2194	18.8405	14.0008	35.2945	48.8263	169.659
48.9879	99.2953	48.6068	19.5347	13.6199	11.2046	48.3414	78.809	79.0514	18.4511	13.2481	34.6515	48.8117	171.623
46.9593	90.002	49.4215	18.3777	12.9691	11.442	53.8798	83.8882	92.1664	19.9376	14.5778	27.4928	48.8021	173.615
48.8432	73.7659	61.3702	17.5269	14.3888	13.5719	52.5106	67.3494	77.7618	18.6543	15.9115	31.784	48.8131	175.491
41.9015	73.65	52.2646	18.9802	13.6206	12.8403	46.2942	71.9433	62.4014	16.3838	14.1303	32.7581	48.8324	177.302
42.1849	91.3572	51.7575	19.8388	13.8969	12.9358	57.87	76.4579	71.0473	14.67	14.2962	31.8875	48.8367	118.276
53.2368	100.321	52.4966	18.7881	10.4748	12.5855	59.275	84.0603	88.6174	15.8831	12.1212	31.5115	48.8233	-25.6834
47.4754	100.237	53.4902	16.3941	11.0812	12.5869	54.8456	92.5084	72.1597	17.8216	14.6686	31.0985	48.8035	-163.742
46.36	115.732	46.2982	16.605	13.4536	13.5827	58.2797	75.4174	70.7448	18.9118	15.6049	34.587	48.7931	-168.207
51.9963	87.6437	59.9412	18.6489	15.6771	12.5921	44.8083	74.1671	83.0474	16.322	15.0728	28.8417	48.801	-169.83
46.3598	100.676	59.257	18.8519	13.4375	12.4502	44.0889	88.6657	69.6569	14.7082	12.6771	31.1534	48.81	-172.178
51.5698	104.96	53.1892	34.72	12.9528	12.052	43.3467	80.1928	67.9749	13.4137	12.4681	28.5724	48.81	-170.496
51.1263	99.9232	56.4408	23.8546	12.098	13.8204	55.9663	77.9238	79.3523	14.9133	11.961	22.5067	48.8119	-168.622
43.4578	113.471	48.0436	29.5395	14.4859	13.3223	49.737	85.2315	63.3019	15.8813	13.6959	29.8824	48.8217	-167.203
52.3573	98.3987	51.341	33.7869	13.7112	14.5353	42.7244	78.3275	62.1374	15.4186	14.4404	27.4844	48.8322	-165.528
49.2959	113.052	61.3672	30.6935	13.3719	16.1427	38.8103	69.5315	55.4741	14.4604	14.4889	33.6482	48.8315	-163.719
47.1896	87.8853	62.7512	28.3973	15.1458	15.9277	39.0781	74.6249	53.56	13.4782	14.1162	24.4237	48.826	-161.99
45.4701	118.914	66.0053	28.0359	14.5751	13.6823	37.9771	68.5851	48.8639	12.972	13.3064	24.4637	48.8176	-160.462
47.4	108.208	59.3915	31.8964	17.0027	15.0819	36.5572	62.9445	46.9619	9.64217	14.5455	26.0025	48.8103	-158.567
43.987	107.137	59.773	37.5123	15.978	15.1045	31.0703	62.6533	47.9512	10.3121	15.7194	25.0844	48.814	-156.938
50.643	115.922	59.85	47.1237	14.3503	16.3125	30.006	66.6946	45.3483	11.661	15.1781	29.2852	48.8173	-154.982
48.2398	106.873	54.756	48.8243	12.6517	15.6107	30.3893	62.5483	51.6793	13.4131	12.9991	32.3519	48.8118	-153.245
51.1734	95.4381	56.5034	54.09	12.8667	16.2298	32.3748	56.1082	47.4594	12.4459	9.74307	31.2473	48.8044	-151.656
38.1439	77.2762	50.83	57.2306	13.1495	17.0428	33.8528	59.7711	45.664	12.3399	10.6457	31.1895	48.7999	-150.183
38.9198	84.3937	61.1615	51.3583	14.4377	16.9246	28.7736	58.881	42.9323	12.4275	12.2363	33.1925	48.8011	-148.337
37.8936	87.482	54.1299	47.5125	14.8291	18.5386	27.4902	45.0464	41.8049	12.2677	10.4981	31.566	48.8107	-146.233
37.2912	75.8316	63.1066	55.0081	12.8613	16.6511	27.0098	40.7837	36.6653	13.007	8.41299	25.4924	48.8309	-144.385
40.0481	66.5879	61.8115	61.1034	12.0054	16.863	21.88	30.1454	35.3903	14.8672	7.32535	21.0257	48.8308	-142.645
39.5438	60.8037	54.323	58.5423	12.9009	15.5286	21.8788	26.1433	36.8226	14.5477	9.26926	21.5806	48.8195	-140.954
41.3312	66.1276	53.5356	60.8906	12.3637	17.7912	20.3593	27.3868	35.2769	12.2873	9.67326	20.7694	48.807	-139.218
40.459	73.5881	65.728	56.2235	14.4125	16.7743	17.5783	26.9091	37.2049	10.0655	10.0424	20.934	48.8037	-137.411
34.2122	61.6201	63.215	57.692	12.8276	18.7231	16.2955	23.2917	37.5983	9.65207	8.43992	21.7702	48.7951	-135.681
29.5212	77.8644	61.4382	59.0849	12.2199	17.1228	14.2133	20.0961	36.0797	9.68823	7.92463	21.0873	48.7827	-134.058
31.1439	76.7794	61.295	58.4171	15.4597	19.8106	16.0112	17.9861	28.2742	12.3455	10.0031	22.2478	48.7812	-132.148
35.1109	52.5224	61.1114	52.7546	15.6376	19.9396	15.1454	18.1875	25.8911	8.3437	9.55717	21.3153	48.7873	-130.296
28.4668	49.2353	60.8872	52.9022	15.0184	19.7383	13.3835	18.0573	24.1665	8.02737	9.41544	21.0996	48.8032	-128.463
25.2394	46.1915	60.6223	60.3261	27.8857	18.7975	11.6128	14.3986	22.2681	8.23957	7.43966	18.7481	48.8098	-126.751
27.3941	51.1385	51.1337	65.4134	12.4847	17.6065	11.4629	13.2284	21.3619	9.27919	7.90648	19.5847	48.7986	-125.068
30.5063	65.8371	54.1715	70.6346	16.6797	17.7869	12.03	12.4467	16.3343	9.51659	9.63732	18.7519	48.8062	-123.491
31.9945	64.2144	56.3764	72.8712	16.1918	17.5812	12.2638	14.4507	21.1791	10.9452	9.40902	18.6431	48.8116	-121.693
32.3597	67.3569	63.718	75.163	33.0864	16.6911	11.6295	13.4562	22.0714	10.7337	8.43748	18.5555	48.8154	-119.849
30.5236	60.6637	60.0364	70.4074	34.4802	20.8556	10.0092	13.1288	20.3531	8.83496	7.43804	19.0485	48.808	-118.085
23.2225	59.0851	55.8514	70.8455	35.9099	17.4125	6.58337	8.29794	14.3192	6.00607	7.67926	16.6269	48.8047	-116.434
24.1345	42.7745	57.632	66.0136	37.3743	18.2111	7.11281	9.01451	9.02317	5.55935	8.20637	15.4368	48.7975	-114.647
26.26	47.8334	58.5487	69.5376	38.8723	22.0219	7.61075	8.78953	9.18644	6.78618	9.59059	16.2954	48.7929	-112.73
25.423	45.1418	62.4083	72.3185	31.6811	19.2041	7.68415	7.94141	8.32048	6.93814	9.62838	16.0391	48.7982	-111.008
20.7382	45.0741	60.1382	72.9445	35.2086	21.2659	6.0592	7.18321	8.56958	6.72958	9.65329	15.0632	48.8056	-109.349
19.9796	44.7141	58.6856	73.5256	37.0893	22.9437	6.60852	7.52188	9.85177	7.3513	9.50613	18.1159	48.8135	-107.693
19.3271	40.8895	55.1168	74.0604	44.3807	21.6172	6.27934	6.30401	10.5131	7.09826	10.5255	23.2267	48.8074	-105.967
17.6267	36.1584	47.0363	80.2163	44.7884	19.2875	5.79525	5.59956	9.92086	7.71946	10.4122	22.2293	48.8091	-104.174
19.8436	38.9629	49.7251	68.7589	45.1333	19.7341	5.60097	5.61539	7.66741	6.65458	10.3278	22.1927	48.796	-102.272
21.9769	33.3092	52.9021	79.9638	58.4722	21.2502	6.40378	6.12043	7.98234	8.84868	12.1062	19.4788	48.7928	-100.929
20.8273	34.0386	54.0176	90.3673	51.8944	22.1957	8.14861	7.72096	8.84299	10.0808	14.1314	19.3076	48.7914	-99.4742
18.8894	36.6403	57.924	91.2434	67.0905	21.4825	8.02406	7.33504	9.19783	10.8429	14.0583	18.4039	48.7932	-97.3095
15.9572	35.5792	53.9475	73.9255	60.1845	25.9906	7.56288	7.01459	8.04278	8.33127	13.4626	20.9785	48.8054	-95.511
15.7047	29.8253	54.1563	75.7206	60.9039	26.3837	5.78941	6.48352	6.53424	5.97226	12.5011	21.3615	48.8188	-93.9375
13.4843	33.6417	51.9337	80.1883	72.1647	22.5955	4.73244	6.35743	6.00786	5.65561	13.8842	14.8841	48.8326	-92.2455
12.6232	35.0313	53.0511	82.2326	60.6848	26.0698	6.12934	7.29034	7.74388	6.70848	16.5035	18.6133	48.835	-90.5723
13.9976	32.9087	45.04	76.6048	62.47	29.2174	6.8029	6.92373	7.70351	7.56035	17.3302	18.6698	48.8398	-89.6858
13.5726	29.9323	52.8949	83.8051	64.2575	30.0117	4.93961	5.89628	5.80229	7.72854	16.262	16.9529	48.8434	-88.3206
13.3105	30.3672	52.4557	83.483	66.0443	25.6775	5.02853	5.69979	5.89048	7.37407	16.3312	17.5073	48.8449	-86.0652
11.2033	28.1647	42.5632	85.1038	82.0651	25.1959	5.98305	5.71273	6.65499	6.35992	14.6008	18.8645	48.8411	-83.3423
11.5929	25.9056	47.9169	86.6283	77.8488	27.3247	6.67247	5.91323	6.32708	6.13409	14.8655	20.851	48.8191	-81.388
11.2085	22.3886	39.4513	90.1348	70.7971	29.0304	6.04133	5.51067	5.96162	5.3627	14.2313	21.9741	48.8011	-79.6393
10.3659	21.017	36.7372	85.3063	74.8079	28.7282	4.96491	4.1874	3.5047	4.97908	14.0846	20.4175	48.8071	-78.3819
9.01586	22.7406	36.119	75.9757	89.9175	32.2738	5.07091	3.9019	4.34797	5.02731	17.1704	18.5786	48.8228	-76.291
7.90892	21.7002	32.2663	72.2051	76.5532	32.4118	5.90743	4.81042	5.61928	5.16439	18.5758	18.0013	48.8358	-74.4905
8.83823	21.0999	33.8622	75.452	78.2336	34.3665	5.75816	4.85292	5.37796	5.59185	19.2943	17.4398	48.8255	-72.4314
9.78556	23.4046	31.8506	74.6924	78.2857	32.0324	4.6624	4.82887	5.76273	5.83966	15.7148	20.9599	48.8129	-70.6172
8.61218	21.9795	28.4589	82.3487	78.2857	34.4772	4.23438	3.78164	4.90117	6.46939	15.8287	23.9652	48.8066	-68.5716
8.34745	21.7413	28.6108	85.6098	87.3122	33.9673	4.68667	4.10126	4.42265	6.28971	16.003	26.8774	48.8169	-66.571
9.64803	22.5572	28.1393	76.4495	86.0704	33.3007	5.00236	4.82228	6.32798	5.99046	16.6037	22.0567	48.8216	-64.9556
9.07122	23.4054	29.5501	77.0011	82.6217	31.2861	5.10326	4.50455	6.11788	5.81108	16.1478	22.2136	48.8445	-63.3542
9.04991	24.0245	30.8725	84.2837	88.4756	34.7336	4.70363	3.7818	4.83367	5.89395	17.7863	22.2864	48.8598	-61.8026
6.93694	18.4662	25.6693	76.5461	89.2091	32.6813	4.1277	3.45841	4.34906	5.92724	18.7323	24.9702	48.8519	-59.95
6.84045	18.0028	23.1903	67.8864	99.1179	32.9028	5.36834	4.39739	4.47606	6.35911	19.3556	21.8886	48.8489	-58.2163
6.47644	19.2853	23.3126	66.4354	95.0997	36.2159	5.53926	4.50231	4.31875	6.06669	18.6812	22.2298	48.8453	-56.421
6.83821	19.8143	22.333	63.4656	93.8774	34.2543	5.52115	4.40857	4.14629	5.48935	19.154	22.1764	48.8462	-54.7779
6.74227	18.0967	20.8455	66.2913	95.156	35.1653	4.94811	2.99429	3.91135	5.49573	20.2219	24.0403	48.848	-52.8255
7.05918	19.8234	20.8511	58.0393	104.951	35.3714	5.40158	2.78763	4.3224	5.88775	22.8702	20.8672	48.8479	-50.967
6.46882	21.0907	15.8966	45.2845	102.737	35.673	5.88236	3.83168	5.43943	6.1747	28.5036	22.404	48.8392	-48.9679
6.22201	21.4627	14.8289	59.6757	101.758	36.5374	5.03841	4.07364	5.28308	5.82164	32.7055	27.4119	48.8405	-47.1042
5.94265	19.7766	13.191	58.1724	93.7238	34.0177	4.38938	3.1035	4.30568	5.94751	33.8873	26.5664	48.8247	-45.175
5.49294	17.6951	14.2723	45.7494	85.2941	33.7273	4.31692	2.8968	3.87632	5.88472	30.2439	25.3896	48.803	-43.3051
4.77652	16.8596	12.2812	42.8624	97.7122	32.7882	4.47751	3.59946	4.38667	5.63689	28.3056	19.8807	48.7958	-41.4116
4.45889	17.392	9.92783	53.2915	97.9805	35.8325	4.65785	3.84331	4.69697	6.202	32.6347	21.8929	48.8001	-39.7238
4.78288	16.7174	10.4156	51.5433	81.301	37.4805	4.6782	3.95034	4.93236	6.88812	31.9843	22.4457	48.8072	-37.8735
4.90069	17.9261	10.3893	49.7358	84.0664	33.9918	4.14454	2.82622	4.14022	6.72337	33.4032	22.6712	48.8151	-35.9424
4.54357	17.8114	10.2853	31.9587	83.808	35.1067	4.06692	2.80322	4.53002	8.08845	44.1452	23.9702	48.823	-34.0109
5.55147	16.7117	11.0209	34.8683	95.6322	32.0113	4.57962	3.82117	5.32866	8.41069	46.4622	23.2811	48.8244	-32.048
5.87369	17.3653	11.0742	33.5537	95.3046	35.215	4.99311	4.03243	6.05332	8.70443	45.1822	22.4963	48.8285	-30.3447
5.37713	17.2354	9.81604	29.959	103.623	33.6018	4.48149	3.59658	5.4098	8.75818	52.9579	23.2082	48.8251	-29.4081
4.94169	16.1229	10.2417	30.6503	95.4116	30.2389	4.17226	3.18666	4.56025	10.2289	57.6934	23.6976	48.8079	-28.5763
5.01091	15.5725	10.3635	30.2818	83.8976	29.8682	4.98052	3.36203	5.41755	11.4366	49.48	27.7065	48.8043	-26.3661
5.29166	14.7671	10.328	27.8891	85.0279	30.6195	5.26964	4.62989	6.21817	12.1848	64.7066	28.7334	48.8109	-23.0716
4.89888	13.6482	10.2787	31.0612	89.32	31.5444	5.06017	4.54847	6.04726	12.2818	63.9403	26.8348	48.8084	-20.9042
4.5214	12.9988	8.46469	28.745	81.7302	28.1201	4.56051	3.34042	4.99563	12.53	65.3116	32.3459	48.7914	-18.6773
4.53427	12.3392	7.70188	28.7785	74.1967	30.4262	4.35679	3.79707	4.6666	13.2381	64.6601	33.4131	48.7824	-16.7727
4.67641	13.0354	8.18111	30.5127	75.5306	29.4388	4.63182	4.78875	5.96503	12.6979	63.7162	32.5814	48.7988	-15.0041
4.46066	13.2204	8.53082	29.4363	74.5736	29.6752	4.15739	5.36371	6.74074	14.6247	70.4025	34.1541	48.8058	-13.1112
4.84563	11.9806	7.99955	26.0655	84.1746	34.7149	4.77693	5.29113	6.75298	15.3657	78.9851	34.5031	48.806	-11.016
5.06279	12.2637	8.4326	30.3508	86.3005	34.3237	4.80623	5.38368	6.29316	14.5814	76.2279	30.4564	48.806	-9.25971
5.35784	12.054	7.55891	30.1517	77.0511	28.2122	4.14105	5.65874	6.11154	17.6798	75.8567	34.574	48.8023	-7.56464
5.06744	13.369	7.97198	28.3927	80.4707	28.9064	4.70486	7.40572	7.04315	17.7935	78.2207	38.9446	48.8029	-5.77948
5.35722	12.1522	7.36213	24.976	81.4108	25.0643	4.77755	7.95326	7.68243	14.4508	79.4606	35.4242	48.7957	-3.96081
4.77313	12.8309	6.47952	24.4952	73.6346	23.9891	4.11736	6.64093	7.09094	14.502	95.6102	34.8871	48.7845	-1.99833

## Sheet: P15
ra l	oi l	oe l	ico l	mf l	es l	ra l	oi l	oe l	ico l	mf l	es l	Kippung	Rotation
2.13798	10.2808	4.1856	21.2199	50.7493	48.6224	19.5848	-8.16037	4.64844	12.2174	64.0334	58.6724	48.8271	-0.279704
2.57198	9.74967	5.23972	22.7709	50.0442	52.2502	4.03121	-5.06823	4.87544	11.38	64.5436	61.7921	48.8346	1.4968
2.50948	9.20049	5.04919	22.5465	42.4265	58.2752	3.96313	10.2048	4.99712	13.5517	64.9404	63.0162	48.8294	3.24872
2.39232	7.6748	4.5553	25.0507	42.1985	64.6993	3.62417	11.414	4.68917	15.5267	62.3058	60.4146	48.8035	5.24129
2.44118	6.56078	4.02995	25.9338	43.2141	54.8873	3.5111	12.0623	4.3256	16.4823	60.2718	61.1473	48.7866	7.13148
2.51018	6.0875	4.5297	22.0994	38.7401	49.4784	3.74448	12.1462	4.18445	16.3655	60.8728	59.7941	48.7943	9.05203
2.61577	6.06291	4.5504	21.3464	39.6548	56.3907	3.70087	12.5986	4.47202	18.2379	71.392	68.0454	48.805	11.0335
2.74105	6.25513	4.93474	22.8876	33.671	62.0528	3.76545	11.6461	4.26679	16.6392	69.528	69.4696	48.8127	12.6471
2.96157	5.90589	4.92843	20.8556	34.5661	49.2926	3.94573	14.9454	3.72934	17.8525	63.4259	67.5562	48.8383	14.3102
3.08855	6.24979	5.25998	20.6014	30.2135	44.6317	4.0801	15.8778	4.32188	20.0892	61.4111	72.564	48.846	16.0237
3.38959	6.62199	7.62388	20.6551	28.2092	54.6369	3.87582	17.8601	5.18737	21.0101	68.6474	67.9391	48.8218	17.8798
3.48294	6.18045	7.91579	19.9003	23.0799	47.3959	4.20584	17.8962	5.31351	20.9527	64.2236	76.3308	48.8045	19.8204
3.22639	5.18839	6.65179	19.2342	26.4688	38.5586	4.38808	19.6105	4.44037	22.4942	63.7508	79.693	48.8077	21.7841
3.1265	4.32808	6.16973	19.3532	25.1075	38.725	4.11813	18.4851	4.57976	22.9848	63.2148	81.8859	48.8166	23.6131
3.06112	3.24219	5.65801	16.2143	18.97	35.2122	3.75565	19.0936	4.65074	23.1131	68.5248	81.1301	48.8156	25.6293
3.17318	3.20158	6.22771	17.5223	14.2354	38.2076	3.43709	22.4674	4.8696	23.0112	68.2525	80.5431	48.8117	27.2583
3.12461	3.37209	5.72558	17.2755	15.5085	37.5385	3.28142	22.7452	5.15139	20.6656	63.3526	81.9715	48.819	28.7078
3.0994	3.45419	5.67433	17.0427	16.3276	30.6343	3.51376	25.2474	5.53672	20.0135	67.3861	79.7914	48.834	30.5226
3.59677	4.40634	5.82424	16.6943	15.0477	32.9296	4.45014	27.4378	5.43744	21.9361	64.6413	79.8927	48.8239	32.4616
3.96499	4.97723	6.38229	16.6239	14.5512	35.7658	4.69521	27.4654	5.83328	22.2232	58.8818	84.4317	48.8083	34.349
3.80329	4.76941	6.01605	13.4758	13.1511	34.178	4.22645	32.1624	5.71491	21.3914	61.5866	77.8721	48.8016	36.0402
3.69522	2.69454	4.9699	13.4857	11.3634	32.7303	3.40422	33.5058	5.60913	23.3697	60.0264	75.2322	48.7898	37.9771
3.85692	2.67534	5.65755	12.8835	10.4437	29.7498	3.63426	35.7065	6.6405	28.6266	56.455	81.0881	48.7825	39.9385
3.82379	2.74593	5.33452	11.9948	9.20026	27.6825	3.60258	49.9063	6.77646	28.163	52.8297	85.6598	48.7892	41.6906
3.73618	2.62949	5.17996	12.4572	9.82907	24.3884	3.64836	41.4593	6.21505	24.6779	51.5633	77.7313	48.7886	43.5392
3.56728	2.61995	5.39917	9.85218	9.11752	25.5579	3.49553	44.1391	7.62691	25.8793	51.0305	83.4283	48.7888	45.3581
3.60016	2.53322	5.34947	8.53499	9.00023	27.3228	3.9183	45.4729	10.1813	27.1233	50.9647	78.3834	48.8003	47.4092
4.16064	4.83877	7.08249	9.74996	10.2527	31.3943	4.09135	44.3957	12.085	28.3352	55.2006	76.4189	48.8033	49.0786
4.17369	4.93837	7.2009	9.13452	10.2395	42.3795	4.37685	44.8617	11.7014	30.9147	51.6855	82.2842	48.81	51.0288
4.38724	4.75961	8.04862	8.54679	9.16681	46.9392	4.63371	50.9521	10.9951	30.5162	52.6152	80.3052	48.8084	52.7961
3.5207	3.34113	9.70091	6.45833	8.97611	45.1782	4.53115	66.066	9.47844	30.956	51.1366	75.5779	48.7991	54.7695
3.8613	3.54798	11.0549	6.43698	8.55334	38.2078	4.42466	72.1068	11.9509	34.9451	51.2988	69.0039	48.7847	56.4859
4.08847	3.25732	11.477	8.15263	8.58471	37.7025	5.15844	63.5848	15.4618	38.7161	45.3526	65.7711	48.7811	58.2624
4.09151	2.93689	12.853	7.05082	8.14103	29.6518	5.47568	66.4804	18.2916	38.1282	44.5542	71.9231	48.7792	60.1853
3.92752	2.98967	14.0328	4.70657	6.71119	24.8968	5.16089	73.9626	18.2626	34.7448	40.4841	62.5403	48.7804	62.0672
3.574	3.88563	14.3214	5.84415	7.16431	27.8664	5.81571	74.2328	18.182	35.3637	38.4336	66.293	48.7954	63.9868
3.92126	5.41799	13.3771	8.82533	7.00901	28.7127	8.08776	67.4509	17.5098	35.057	32.473	63.9507	48.8051	65.6218
4.13967	5.50619	14.9378	8.15486	7.1825	27.1957	10.1281	64.8555	17.5238	35.2725	39.9701	63.6278	48.8041	67.3334
4.15634	4.11415	16.2209	3.85976	6.37376	30.0888	9.37285	79.669	18.3946	38.2629	38.8569	61.1252	48.7953	69.1948
3.93921	4.42054	20.9509	4.2073	6.36747	33.3672	9.12003	70.8451	22.6618	37.2185	33.1625	60.5205	48.7853	71.1738
3.65187	4.68504	27.5154	4.58919	7.35427	33.1241	8.11007	71.595	24.9289	42.9131	36.4736	65.815	48.7797	72.8396
3.3064	4.88769	29.2183	4.68951	7.4239	33.1709	8.3634	72.2809	24.9031	46.5898	36.5841	72.1038	48.7594	74.5076
3.24693	5.44454	21.4714	4.48844	7.17675	31.0518	11.2429	86.0366	28.7265	44.3705	34.7798	71.0387	48.7604	76.3471
3.32827	6.16298	30.4698	4.65215	7.03856	35.6538	14.4884	83.8152	31.3614	41.0389	31.091	63.5221	48.7555	78.3443
4.10117	7.11831	24.9524	8.00187	7.83048	38.8261	15.5184	83.6493	31.7775	48.0045	29.5911	60.7411	48.753	80.1393
4.07716	6.85041	22.7038	8.1603	7.68625	42.8098	13.6084	79.1935	30.0055	42.6397	31.667	65.292	48.7592	82.0509
4.2809	6.75101	24.9572	8.07681	6.46278	42.935	13.7882	71.9409	30.8284	42.8353	30.9797	58.9859	48.7787	83.8781
3.90806	5.80514	27.8935	4.7199	6.09527	47.0766	14.98	74.7725	32.0508	44.5912	29.7505	59.4263	48.7982	85.6956
4.08799	5.74228	28.4371	5.36791	6.31162	38.4235	21.6878	74.6008	33.1164	43.2789	22.612	59.6578	48.8048	87.4274
4.26543	5.88895	30.4203	4.60669	7.21115	34.201	24.9424	75.5352	41.765	46.8841	24.3992	60.8067	48.7956	89.0721
4.24659	6.57878	29.7161	5.64865	7.62149	39.3845	22.0287	75.6731	45.6828	43.3196	27.381	60.5679	48.7934	90.8957
4.33745	7.65519	32.3497	6.93987	7.12198	52.2281	21.0949	75.7539	50.9967	43.3669	26.2524	56.6369	48.7887	92.8429
4.59037	8.58339	29.4637	9.06394	6.28667	38.2271	20.1641	89.0652	53.5685	43.3852	20.0542	54.4628	48.7883	94.6047
5.55572	9.09811	31.9161	8.23018	6.89166	38.1166	23.1445	88.2829	50.0188	49.4897	17.4616	46.8928	48.7928	96.3943
5.70051	8.31314	33.7051	8.27484	6.7383	48.4995	24.135	86.4059	41.7106	47.6393	16.781	47.6519	48.7959	98.2433
5.16211	8.87145	35.8019	4.97585	5.44421	35.4052	26.987	88.1485	40.4811	49.259	19.5122	45.0554	48.7829	100.185
5.32961	9.05275	39.0701	4.66025	5.93483	36.1591	26.4902	88.743	49.4749	49.3971	19.1816	45.6348	48.7806	101.977
6.53528	10.6667	36.4933	4.56416	7.06169	46.211	31.5655	87.785	53.5776	48.0485	22.0783	42.1364	48.7885	103.458
6.88784	9.64003	37.8957	4.57063	6.70169	48.8888	32.5566	82.6031	58.7817	44.8093	23.0467	44.8224	48.7947	104.884
7.08043	10.033	37.9437	5.08805	5.55809	48.1807	30.5426	79.2746	50.0474	42.967	17.5694	43.0118	48.8004	106.778
7.21049	8.91876	34.5729	5.75981	5.5466	38.6252	29.5645	77.8336	59.3677	42.9031	15.9808	44.1721	48.7863	108.729
8.41578	13.1683	38.3927	8.60268	6.46138	42.1373	33.1217	78.6978	56.4769	49.9342	15.3751	42.3773	48.7783	110.599
8.62749	15.0343	39.9129	8.14822	6.03995	44.8424	33.9214	76.2383	59.5638	49.789	14.0995	43.1397	48.7761	112.563
7.84741	13.9264	46.3763	5.57574	5.35203	39.7217	33.8854	75.8186	49.6121	48.1407	11.0833	39.1928	48.7954	114.256
9.2406	12.7431	43.3771	6.12342	5.33771	36.4292	35.0616	68.3	54.6215	40.5796	12.1262	37.1908	48.7998	116.028
9.21593	12.2743	39.4785	6.40963	5.78268	36.309	34.9948	72.1269	50.3961	38.9478	12.9334	35.9404	48.7917	117.914
8.86533	13.3144	39.1123	6.0348	6.01006	35.4244	43.6997	68.245	63.5067	39.2903	13.0348	32.1848	48.782	119.824
9.1764	16.7793	41.9962	5.35785	5.79882	37.9806	45.7442	65.8797	73.5586	40.6533	11.1287	26.6441	48.7835	121.613
12.0867	17.6532	44.7116	7.94382	5.90434	37.1494	47.977	73.6065	62.8827	46.4173	10.5543	26.8861	48.7675	123.358
12.7594	18.6468	41.606	9.72057	6.62718	39.2195	39.2116	71.3249	63.8835	47.4261	10.5495	25.8853	48.764	125.111
11.5889	19.3437	38.8716	9.8136	6.29205	38.5133	39.3495	62.1347	69.2067	46.0769	10.0319	29.2815	48.7635	127.096
11.0321	19.5051	40.348	6.34914	5.37991	36.9022	42.6162	68.5719	54.5709	40.3541	8.42475	27.5729	48.7636	128.906
13.0769	22.4935	43.7757	6.42685	4.72381	34.2247	46.9896	66.8575	54.8206	40.2249	7.69478	26.5649	48.7576	130.657
14.5754	29.6309	48.4642	7.56211	5.69073	34.0794	47.6825	59.6147	56.2859	37.0116	9.83032	21.6965	48.7759	132.428
17.3682	29.384	50.2045	7.22678	6.23139	38.926	47.6216	59.6279	67.3228	33.8119	10.7567	19.2391	48.7953	134.332
17.9884	28.6415	44.3293	6.40392	5.6833	36.3534	51.9166	58.6667	74.5426	33.0303	9.01984	25.8985	48.7988	136.272
18.4215	25.9191	43.0481	6.95894	5.59999	30.0932	51.1002	52.3493	66.6495	35.5317	9.28592	16.8252	48.779	138.118
18.1804	24.746	50.9215	8.27999	5.72683	27.9689	50.7193	48.1883	62.3784	33.3532	8.15943	17.8419	48.7576	139.898
17.5582	27.0571	50.6638	8.00448	5.4372	29.6137	43.0541	47.9962	66.6208	30.7163	7.81193	18.0125	48.7538	141.579
16.8672	32.3835	58.6541	5.76973	5.3599	29.1262	42.981	51.2762	68.0786	28.4144	7.88774	17.1893	48.7521	143.259
19.0551	33.5339	57.6945	6.14974	6.32796	22.9518	43.6978	53.1149	64.6618	27.1949	9.33243	16.5047	48.7638	145.01
24.0772	37.4499	62.7557	6.40863	6.7868	21.5814	49.8911	53.8337	73.986	27.7111	10.1481	17.1004	48.7767	146.84
29.4585	40.3086	60.425	6.37025	6.02988	19.2743	53.5315	51.3856	76.8263	26.578	9.2601	18.6567	48.785	148.576
30.4861	40.1535	60.1432	6.09253	6.09249	14.6819	57.0102	57.2364	72.9476	25.3155	8.25483	17.0587	48.777	150.617
31.6575	49.6689	57.0748	8.72569	7.68866	12.1991	51.3021	55.6093	74.6273	25.2453	10.115	15.4307	48.7651	152.268
29.1035	46.446	61.4702	8.35984	7.09314	16.4005	51.3146	51.12	75.0353	26.9606	10.2598	16.4401	48.7501	153.892
28.9975	40.8539	61.7656	6.95348	6.14416	22.7296	56.2923	42.1907	74.3004	23.3605	8.94095	16.9112	48.749	155.831
31.4138	36.022	52.9943	6.804	5.39399	23.9333	48.5191	43.7835	73.0434	29.3724	8.35915	16.9948	48.7577	157.526
27.8103	36.4131	57.095	7.8704	5.60755	22.0372	60.1898	39.6879	67.0679	21.8337	8.09331	15.8145	48.7716	159.363
32.0566	37.1063	57.5238	8.47918	6.9904	20.6618	59.1988	37.8075	76.2609	21.9669	10.8648	17.7595	48.7735	161.193
34.4338	44.5035	57.9284	7.26486	7.48009	20.6948	59.9211	34.379	69.9427	27.6245	11.8475	20.0189	48.7676	163.186
36.5674	47.7032	53.9029	9.76442	7.55141	26.8505	57.8294	38.4266	82.6684	26.2341	11.2377	14.3368	48.762	164.772
30.8823	49.4168	60.3907	10.5001	8.46897	30.6384	50.2759	35.9244	81.512	26.8325	10.2016	13.8301	48.7647	166.213
33.3733	49.1185	57.2039	10.385	8.34032	28.7625	49.9736	36.2892	81.7352	24.1458	9.94356	20.3045	48.7583	167.914
38.2303	50.3007	54.2034	7.75597	7.19006	21.689	49.635	31.575	76.8728	21.9913	10.074	14.3768	48.7496	169.779
29.3958	49.8773	59.577	7.65557	6.87461	12.8966	49.2608	33.5211	84.5775	23.6654	10.6919	15.0824	48.74	171.736
29.6308	52.7839	50.4183	6.85322	6.68716	16.4467	56.0513	30.7216	78.876	20.2594	10.5291	13.1946	48.7279	173.579
36.333	50.463	51.5036	7.60485	6.43008	20.6156	48.9519	23.6192	71.205	17.9697	10.3423	12.8151	48.7381	175.482
36.1377	53.2773	60.2541	10.104	6.96988	20.6826	49.9791	22.3438	76.6298	13.874	10.5852	13.3341	48.744	177.226
39.5944	62.6445	56.5003	14.7769	7.14923	18.7181	54.8737	23.8715	76.4687	16.5997	9.71883	13.4017	48.7407	88.3736
38.6679	67.9567	60.5453	16.1013	7.58023	13.7726	53.5184	26.4238	69.8893	15.5842	10.8756	9.3698	48.7636	-55.6123
34.5561	64.5279	52.452	11.8548	8.6309	11.9643	53.711	28.682	84.291	14.7933	13.2817	10.5809	48.7913	-177.14
31.6325	67.4529	64.0671	11.665	8.39918	15.1691	53.5104	32.4923	75.7487	19.3381	12.6399	14.2862	48.8011	-175.424
34.7407	63.9817	60.839	11.5591	9.08165	16.0935	56.1294	29.7478	75.431	17.6061	12.2095	15.6587	48.8018	-173.666
30.8134	74.1263	66.2777	37.8026	8.37429	9.87402	44.4396	22.1005	75.0751	14.9971	11.0206	14.7562	48.7891	-171.986
30.87	71.8714	67.1233	39.5317	8.44444	9.52686	51.798	22.021	78.7704	15.8308	12.1873	12.8687	48.7696	-170.24
30.9057	67.7575	59.6181	41.2777	7.85419	10.9201	42.8022	20.4088	73.729	16.0238	11.8642	12.493	48.7574	-168.546
30.9202	63.6581	62.504	43.039	7.8441	11.0536	42.7375	27.1169	73.3739	11.9539	12.0906	11.3429	48.756	-167.075
37.4085	61.22	60.725	44.8139	7.61991	12.79	42.3442	28.261	73.2784	11.9258	13.6608	11.0042	48.7653	-165.434
36.3922	67.7347	60.6171	28.0952	7.60756	12.8264	34.8036	24.3904	81.6523	12.8979	13.4955	12.0153	48.7655	-163.866
36.5318	61.5015	60.4808	38.2672	7.64367	11.0476	41.261	18.8393	78.1284	12.9118	12.3455	12.65	48.7457	-162.146
38.1756	61.3067	65.2304	46.2105	8.36787	9.15278	44.2736	25.9009	76.5646	14.0059	11.2615	11.5501	48.7335	-160.34
37.1539	63.4207	61.9283	49.0803	9.83326	14.4263	46.2559	24.0718	66.1042	13.4732	12.0308	11.8575	48.747	-158.461
35.7846	62.4755	55.6429	56.9184	9.22414	16.2004	39.2077	15.7933	66.0307	12.3806	11.2172	12.9606	48.7567	-156.561
32.8731	62.9722	61.2164	73.9379	9.61384	13.1622	32.8713	17.2629	66.764	9.2684	11.7264	13.5976	48.7545	-154.957
32.4827	74.9322	67.4411	57.4759	10.2159	12.0912	40.5845	17.7085	66.2129	9.20706	11.4403	14.0823	48.7669	-153.14
31.0638	69.4148	59.0682	59.2974	10.6654	12.9487	43.2809	21.1233	66.8702	9.7027	10.9916	15.5492	48.7831	-151.547
31.6264	69.3035	59.6702	61.1167	9.70048	15.3686	41.8241	19.7662	73.6711	10.3816	11.6617	15.6453	48.7893	-149.719
27.9379	66.0687	59.2986	81.981	7.31393	19.0719	33.1101	17.3572	66.376	10.2704	10.3632	16.2111	48.782	-147.991
26.0178	77.2378	59.3581	77.3427	8.07359	20.3419	36.2376	13.5951	73.3563	9.84809	9.59425	16.6877	48.7694	-146.138
26.6653	78.2226	54.2055	65.4666	8.85805	18.8229	34.5325	12.776	56.8163	10.1301	9.75177	15.9218	48.774	-144.16
28.604	78.0955	53.3784	59.4841	8.91613	17.4667	31.1147	13.546	63.4182	9.92548	9.46484	10.4999	48.7753	-142.443
29.5091	78.4472	48.012	64.4683	7.0958	14.1828	28.6832	18.1569	65.7012	9.33493	9.16324	8.93797	48.7854	-140.774
30.2562	78.7464	58.6628	76.5696	7.16896	15.4087	27.7376	18.4134	67.3185	9.24083	9.2231	9.68341	48.7942	-139.061
25.4308	78.9923	58.7248	83.5737	7.80814	18.1366	23.304	15.1944	69.0959	8.9429	8.53141	9.90204	48.8021	-137.356
22.9142	87.2032	53.838	93.3654	7.82031	19.7902	18.2596	10.7949	60.5247	7.95299	8.7127	9.46843	48.7991	-135.621
22.9345	84.8461	49.0311	77.0765	7.81421	20.4427	19.4527	9.77176	55.0298	8.12367	8.63408	9.57616	48.7935	-133.848
22.7006	84.8515	52.0729	78.7688	9.09445	22.4687	18.8491	8.89918	55.6533	9.76321	9.13659	8.31619	48.7947	-132.074
23.7682	84.7502	47.4536	88.0266	9.8404	26.5461	14.5377	8.0077	47.7995	9.41366	8.69907	9.61282	48.8021	-130.233
21.9877	79.0641	49.0234	91.3099	9.72256	32.4953	14.4874	7.61893	55.5232	9.88266	7.56594	11.9844	48.8096	-128.453
20.4222	77.1851	47.6616	69.488	7.53573	29.7454	13.0687	6.38637	42.6265	8.67279	6.96965	11.3051	48.8103	-126.715
18.8087	79.1706	51.1409	74.0405	8.0219	25.1723	11.1551	6.15448	46.7206	6.08873	7.56267	7.06027	48.8007	-125.213
17.5195	71.2807	50.5697	94.6642	16.8663	22.9747	8.2236	4.54787	53.6826	5.97441	7.53089	8.85069	48.795	-123.454
15.9826	76.2263	49.8327	94.978	17.7172	24.7031	7.56997	4.10016	48.8227	6.9042	7.4471	9.7192	48.8084	-121.721
16.2261	88.8253	49.0746	99.3561	10.8371	25.5666	7.45498	4.53964	45.8148	7.87381	8.85575	9.47656	48.8083	-119.749
18.2331	85.5584	49.7911	91.6529	11.1864	32.2758	6.77469	5.11691	41.0334	8.81063	8.99851	8.34967	48.8032	-117.993
16.8817	83.3649	44.7828	84.5335	20.446	33.1334	5.87676	4.15471	38.2951	8.59685	8.70831	7.46325	48.7932	-116.317
16.5641	76.2958	43.7474	94.0884	21.4127	37.1703	5.85618	3.75927	47.0454	9.39236	6.91941	8.13843	48.7866	-114.513
15.0086	79.9386	42.191	82.5996	22.407	34.8548	5.56373	4.22086	52.9922	8.856	7.63639	7.92035	48.7877	-112.707
12.9841	88.3027	42.8643	96.7533	15.8255	40.0539	4.98167	4.21208	48.5527	8.31634	7.11519	8.88169	48.8011	-111.166
13.4441	75.3245	48.7494	115.021	17.202	48.0637	4.64724	5.13506	46.1245	6.51713	7.74226	9.74169	48.7962	-109.444
12.9487	74.617	51.4407	99.1275	20.4182	46.9219	5.25707	5.1094	39.7353	5.58895	8.55768	12.0998	48.789	-107.835
12.2565	73.8554	44.9287	100.266	21.2594	48.2519	5.03336	5.04453	36.938	5.30321	8.80215	13.2157	48.7814	-106.041
10.2815	77.7181	45.4202	109.055	21.0061	51.95	4.07049	4.57836	36.5157	4.58694	8.79634	13.3192	48.7803	-104.252
11.3988	69.5382	45.4568	110.848	21.0437	46.7598	5.05991	4.25884	33.0992	3.90781	8.33814	12.7087	48.7821	-101.748
11.3499	67.427	44.4027	103.194	27.4374	50.9854	4.95859	3.69257	29.6724	5.21952	7.92675	10.8902	48.7855	-100.025
9.75755	65.9585	36.3003	91.9369	33.3631	53.0135	4.84815	3.98091	35.1896	6.12174	9.01817	10.5407	48.7886	-99.0293
9.31093	58.7469	33.2481	92.9586	37.8628	52.8984	4.966	4.90891	40.3822	7.15958	10.6707	15.3887	48.7935	-97.2331
10.0611	56.6645	26.5768	103.364	39.0425	55.2398	5.63899	4.86517	34.4288	6.29417	10.5441	16.1553	48.7956	-95.3298
10.578	63.7797	35.6887	101.42	41.6038	56.7924	5.69973	4.57583	35.3211	7.02146	10.2965	16.8423	48.7962	-93.615
10.0318	56.6881	34.7033	92.9361	36.147	55.4426	5.19701	3.92502	33.3782	5.48566	10.3816	17.8018	48.7737	-91.8912
9.50214	66.4801	24.6111	89.2118	41.9368	53.3706	4.19412	4.09956	30.6696	5.74236	9.87519	19.6112	48.7668	-90.2797
9.81987	65.681	31.2266	94.5704	47.1209	61.2534	4.61768	3.771	25.9512	6.33234	10.9882	19.7579	48.7906	-88.3806
9.41463	60.3905	31.9999	108.231	39.9452	57.8833	4.74908	4.31283	23.2378	6.48809	11.0711	22.7768	48.802	-86.689
8.30381	52.2327	27.1363	92.4034	48.5077	59.7366	6.10509	4.71531	22.8596	6.76187	11.2087	21.7281	48.7909	-85.0262
9.01117	56.6628	28.3007	106.998	42.5084	59.6827	6.13387	4.07211	20.6652	8.48522	11.4722	24.0375	48.7755	-83.4896
7.74136	51.2122	24.8786	109.486	51.7918	56.6925	4.27548	3.28324	21.6312	7.56923	11.4576	26.1666	48.7654	-81.6441
8.11853	49.0484	23.7011	117.791	47.3651	60.5487	3.88131	3.23463	22.4907	7.68918	12.801	22.283	48.7639	-79.5763
7.59593	45.7609	27.1771	115.556	43.7272	71.3543	4.5608	3.0254	21.5935	6.35813	14.2905	23.6979	48.7623	-77.9032
5.97898	48.4254	23.2279	129.936	54.0789	74.3029	4.66759	2.94122	20.0214	5.99819	14.5611	25.0751	48.7806	-76.8413
6.44201	46.5686	21.563	125.501	55.4409	76.631	5.08791	4.26072	14.7492	6.63235	15.0455	25.8608	48.8068	-75.961
6.47129	43.8799	24.1119	127.138	52.3262	76.5499	4.83305	4.57906	12.1252	6.57219	15.1553	30.8614	48.8196	-73.8456
5.6636	42.9708	22.9618	133.45	56.6963	82.6297	4.70832	4.18961	14.3386	5.93275	14.3376	31.0004	48.8132	-70.7719
5.28253	41.4455	22.1382	109.352	52.5902	81.5166	3.92479	3.44989	13.2672	5.55166	14.5541	28.0306	48.7941	-68.8147
5.47538	39.6396	20.9207	131.951	58.6	74.0782	4.04495	2.99777	10.7055	5.96103	15.1401	30.1594	48.8031	-67.061
5.40855	40.6645	19.3962	132.911	54.7568	84.4395	3.74664	2.85195	10.6157	6.29519	13.6272	27.712	48.8052	-65.2652
4.68103	42.6438	16.579	128.196	57.2071	82.5486	4.40231	4.52364	11.117	6.70676	14.9469	28.5667	48.8075	-63.3343
4.35016	41.2711	17.1427	108.532	63.5976	74.8539	5.28334	6.10449	10.0264	7.99624	15.2216	31.4855	48.8037	-61.9062
3.6732	38.6334	15.9819	101.662	58.2734	77.1847	5.10623	6.15589	9.55498	9.55074	16.8514	31.1895	48.8122	-60.4477
3.47065	36.5154	18.7995	97.3813	65.1475	82.4528	4.03293	4.51952	8.33406	9.88118	14.977	26.8407	48.819	-58.1118
3.77347	39.6326	16.2918	104.274	66.7543	86.6274	4.22114	4.32404	6.78094	9.51088	17.2773	30.1992	48.8185	-55.9377
4.08448	36.0489	14.2621	105.949	65.4123	83.9188	4.21347	4.88162	7.85542	11.0047	17.904	30.8388	48.813	-54.2505
4.36452	33.6231	10.766	84.0953	66.278	78.5121	4.17402	5.55931	7.27362	14.0565	16.2577	31.7556	48.821	-52.5751
4.22142	32.3625	11.9787	81.1793	64.0457	86.4147	4.61189	5.78515	7.91731	14.9241	16.0179	32.6393	48.8491	-50.9703
3.92645	32.7553	13.3896	89.9732	59.463	91.2646	4.59987	5.11762	8.86248	15.9015	18.5445	30.1298	48.8509	-49.074
3.527	29.4609	13.5136	83.7678	61.7826	90.7785	4.22032	5.72529	8.42645	14.9464	18.2847	30.5912	48.8388	-46.8671
3.41072	29.4331	11.2908	88.2635	61.0807	89.036	4.16429	6.33227	7.35183	15.0052	20.8176	37.0152	48.8349	-45.1228
3.35299	30.542	11.0418	84.8825	62.77	90.407	4.10434	6.32263	6.82937	15.289	24.4314	41.2158	48.841	-43.3656
3.37127	30.4873	11.7387	83.3819	61.8289	74.5424	3.90309	7.05187	7.35394	14.7938	25.2302	35.2679	48.8503	-41.7494
3.87866	30.2466	11.8131	73.156	61.79	83.3004	4.58006	7.68342	7.28066	17.0055	23.6444	39.8962	48.8317	-39.6842
3.93729	27.6899	11.6531	76.5114	69.4163	82.8891	4.20455	7.91351	7.15016	13.8001	25.5259	37.5012	48.8065	-37.7229
3.57174	24.2175	9.93366	71.5937	63.9955	82.3019	3.92083	7.04486	5.94178	15.0505	26.6865	38.1596	48.7712	-35.8299
3.39211	21.8466	9.91722	70.1447	67.0008	81.5294	4.07207	7.29219	5.93836	15.6748	36.1316	37.5946	48.7649	-33.9537
3.40328	21.7314	10.4777	65.6256	66.975	73.8332	4.3465	7.88784	6.24077	16.154	29.2484	40.5652	48.7853	-31.9637
3.46453	21.8287	11.0841	65.0897	67.569	73.0999	4.38872	8.34514	6.26665	17.1413	30.6574	42.885	48.8032	-30.1251
3.38828	21.1619	10.7685	59.4186	66.5595	72.9746	5.13726	10.0094	6.67428	17.4241	37.4467	40.2331	48.7989	-28.4534
3.80483	21.2166	10.0589	70.5926	57.6934	67.4791	5.31392	9.69661	6.32189	19.029	36.77	35.9716	48.7881	-26.5754
3.53351	21.9597	10.6965	77.8966	57.5654	63.485	4.65138	10.1813	5.80633	17.5991	41.5128	37.3726	48.794	-24.6717
3.85869	20.7731	10.423	72.8065	59.4893	72.4408	4.63073	10.7503	6.48801	16.2992	42.9422	42.8968	48.8001	-22.7536
3.47503	18.9681	10.5399	64.7866	59.4673	55.5677	4.0909	11.1601	6.05266	15.6389	44.1038	43.6294	48.8	-20.7551
3.18748	17.745	9.75749	63.714	59.4618	57.9205	4.02232	11.6978	6.34586	16.3322	41.0772	38.8985	48.8103	-18.645
4.18234	18.9143	9.44556	64.8224	56.469	61.866	4.02336	12.745	6.46519	15.7396	44.0831	43.1238	48.8237	-16.8548
4.1979	19.682	9.52668	59.6808	53.5041	54.7642	3.78887	14.5445	6.34087	15.4509	41.6642	50.421	48.8186	-15.137
3.99953	19.928	9.00534	58.67	51.909	55.3653	4.08362	15.3014	5.45281	18.8876	44.289	45.9328	48.7884	-13.2837
3.33116	16.3937	8.04731	54.551	53.8552	54.0046	4.27137	16.2095	5.25973	20.4142	44.1178	50.3199	48.7976	-12.2109
3.14877	20.0503	7.89235	54.9882	61.509	51.9859	3.87365	18.3095	4.95525	20.11	46.7379	47.5013	48.8106	-10.5492
2.92504	20.8478	8.04812	50.3021	61.9874	45.226	3.58041	18.4618	4.1334	19.9506	50.8534	48.0858	48.8222	-8.20744
3.3905	21.1763	9.05918	47.5439	57.9989	49.7831	3.40505	19.0812	5.3323	20.4367	58.2232	48.2369	48.8243	-5.60636
3.46468	20.6056	9.03914	43.0131	54.9531	48.8854	3.51537	20.0663	5.57472	23.2829	64.6588	48.3186	48.8108	-3.85815
3.46567	19.4928	9.09828	40.2457	51.096	29.6492	3.67748	19.94	6.34936	23.0323	61.8165	46.8336	48.8066	-2.05621
3.2476	16.5737	7.52172	41.2461	49.5915	23.6322	3.72795	19.1232	5.8537	22.5338	68.6379	43.9905	48.824	-0.621111

## Sheet: P17
ra l	oi l	oe l	ico l	mf l	es l	ra l	oi l	oe l	ico l	mf l	es l	Kippung	Rotation
2.51687	6.53995	6.39386	11.5598	33.6537	20.5844	21.7296	8.29581	5.67958	14.3986	65.1594	53.5992	48.7174	0.178247
2.76494	6.07717	6.88015	10.2009	31.1256	17.9981	3.10681	8.04019	5.44076	15.7496	64.3744	49.1914	48.6867	1.87996
2.84122	5.09497	6.49962	8.51736	28.7347	16.1285	3.25497	8.18665	5.39479	16.8945	67.7144	52.6065	48.6763	3.65759
3.14955	5.21916	8.15649	8.26917	29.3999	18.4194	3.98116	8.10822	6.80261	16.8536	71.2048	52.7363	48.6681	5.48742
3.15379	5.66841	8.17023	7.90663	28.5515	18.9441	3.8525	9.45223	6.51873	16.937	66.4713	52.7698	48.6626	7.48712
2.73833	5.04668	6.44327	7.61113	27.6395	17.6886	2.88423	10.1261	4.83065	16.9979	65.6483	48.2114	48.6779	9.22598
2.57049	4.46111	6.26947	7.6802	26.2507	15.4978	3.26096	14.1698	7.151	17.8627	61.8868	57.3082	48.686	10.9165
2.56225	4.617	5.56203	7.01221	24.23	15.4554	3.43119	12.8751	7.4232	17.4262	65.7155	52.6528	48.6903	12.7454
2.7713	4.69056	5.02473	7.26037	24.2957	17.4122	3.51751	10.6555	6.44985	18.9601	65.8008	52.5956	48.6915	14.5037
2.79926	6.57595	7.0515	8.56121	22.5651	18.5273	5.29991	11.9733	6.74308	17.5928	69.2759	57.9587	48.6847	16.2194
2.85907	6.17944	6.72026	9.29253	23.1363	15.7225	5.31412	11.8075	7.10223	17.4678	69.1028	51.7588	48.6909	18.226
2.81568	4.71672	5.05639	8.71284	24.7525	15.1302	4.6743	11.9254	7.00488	19.6447	72.1107	51.4138	48.7127	20.1337
2.72569	3.22619	4.7772	9.67926	25.4756	14.6906	3.59262	9.96257	7.54842	21.2773	71.6625	51.0162	48.7225	21.8869
2.76074	3.90209	5.13698	10.15	22.6628	14.4616	3.3628	10.7968	7.61357	22.4602	66.7283	51.7464	48.7148	23.8013
2.84167	4.16217	5.22124	9.18455	21.1543	12.0747	4.05148	12.1287	7.51082	20.2567	58.1244	50.1994	48.6978	25.4381
2.78384	4.62515	5.9073	10.0701	18.6963	12.3776	3.99614	12.3796	7.53747	18.2147	49.7941	47.5648	48.681	27.1059
2.7315	4.77292	7.6415	10.5705	19.3034	13.279	4.3578	12.5039	8.5147	18.2423	50.0551	49.5001	48.6766	28.8145
2.89741	5.44813	7.91762	9.96308	20.6949	12.641	4.47326	11.8361	7.83334	17.7834	52.1171	48.6425	48.6766	30.5547
3.10975	5.0035	7.47146	9.1977	19.1146	12.7514	3.81778	13.0155	7.6574	26.3651	54.4657	49.1361	48.6888	32.2326
2.91448	4.67873	5.94322	7.26553	17.3869	14.6853	3.48361	13.8854	7.68621	27.1797	54.7432	42.6541	48.7171	34.0531
2.4598	4.79463	5.26829	7.03007	17.4805	15.9696	3.92163	13.8189	9.77925	27.974	56.6632	41.725	48.7352	36.0518
2.49379	5.06095	5.75427	7.67079	16.6933	13.7638	3.89063	13.2996	9.18051	28.7471	50.1785	40.9192	48.7457	38.4425
2.48327	5.49846	5.94282	8.89991	15.9083	13.2775	4.06755	15.1611	12.928	24.6019	47.831	42.4739	48.731	40.4632
2.64983	5.65325	7.44104	10.3526	17.2182	13.7157	5.27262	17.9069	14.7844	25.7437	45.5093	48.7983	48.7152	42.4091
2.82276	5.66696	9.2978	10.2129	17.0118	12.0012	6.08342	21.3541	17.4521	26.854	48.5805	43.798	48.7007	43.7666
2.91315	5.3641	8.36441	7.76779	15.8956	9.76019	6.26306	24.8453	17.7309	25.0456	50.9055	43.0443	48.701	45.5456
2.73746	5.05404	8.31991	6.77246	14.4087	11.9038	6.97705	31.1873	18.7036	26.9091	49.7256	48.5973	48.7065	47.3712
2.68749	4.94345	7.16943	10.4432	15.6619	14.9604	6.9799	32.1557	22.8536	28.2614	49.4453	40.8305	48.7189	49.2877
2.6813	5.4774	7.00473	11.6196	16.9551	13.5312	7.33336	29.4818	26.1127	27.4515	46.1479	40.3974	48.728	51.1408
2.87903	5.40828	8.62633	10.8027	16.2841	14.3006	9.32585	30.4452	30.756	35.0959	48.5354	39.8981	48.7339	52.9052
2.89874	5.99104	8.73532	10.9147	15.8888	14.4128	11.4271	40.7491	33.4671	40.1709	52.8606	39.0865	48.7291	54.7434
3.08805	5.90567	9.17569	13.3595	17.1803	15.0429	11.7257	43.3551	24.6563	41.1076	43.5593	41.1974	48.7239	56.6412
3.38572	5.976	9.02508	14.8685	16.6105	13.077	11.5979	40.5976	25.7769	38.9523	42.5952	32.3929	48.7125	58.4407
3.46132	5.49899	8.38246	18.1822	13.6798	16.5042	9.7689	36.8689	33.9168	39.0327	48.4238	31.5487	48.7056	60.1673
3.26526	4.47093	9.48344	18.0037	13.283	18.1866	10.6659	40.2892	25.1919	36.5494	43.1592	31.9267	48.6991	61.9683
3.7254	4.85001	8.29392	15.6161	14.8553	17.9278	14.5974	46.7675	31.994	36.6398	47.2675	35.2474	48.7065	63.803
4.46404	5.92924	10.2917	14.809	13.8455	15.7802	19.8822	51.0467	35.0561	39.4164	48.0278	36.2185	48.7168	65.5245
4.34072	6.0972	9.28143	14.8527	11.897	16.409	22.5542	53.2344	34.0543	41.927	45.6045	35.0644	48.7291	67.5711
3.51636	5.15499	7.01967	14.4588	12.7307	17.047	18.2204	48.9879	31.0667	39.4323	46.1621	27.1474	48.7392	69.5408
3.74539	5.12149	6.63036	14.7427	13.0415	15.6653	18.3915	47.39	32.8676	43.5453	44.3744	27.5063	48.7507	71.555
4.25698	5.44518	9.11841	16.2931	11.9869	13.9092	18.4525	50.8603	33.7582	38.7645	38.0131	31.5241	48.7498	73.3386
4.12698	5.54304	9.29322	17.1852	11.7182	15.0845	18.8683	52.0005	36.3043	44.1409	37.771	28.0136	48.7449	75.0868
4.05111	6.00096	8.2522	11.9856	10.9602	13.9615	20.7462	51.3903	42.1892	44.3965	35.5266	24.8568	48.7394	76.7213
4.64453	6.43422	9.95566	10.387	10.2475	12.2925	22.0658	52.3425	43.4969	45.0004	33.73	23.1447	48.7442	78.4408
4.82739	6.3009	10.6403	9.35428	9.23976	10.9124	22.4553	46.6956	34.1219	45.4471	27.9212	24.9327	48.7626	80.2259
4.45457	6.25536	10.9315	12.1602	8.13648	12.7321	20.658	46.6687	34.8606	46.7357	30.2109	26.2328	48.7723	82.4102
4.26703	7.0222	9.14535	10.8433	8.2302	13.2966	21.1264	44.7337	35.8923	41.8983	30.4026	31.1101	48.7721	84.102
3.84605	8.18774	10.0954	9.59299	7.98693	12.7986	20.6255	48.4336	38.8561	39.4548	27.8425	31.6968	48.7666	85.9961
4.00822	7.89244	10.8198	8.40325	7.62616	11.5266	23.0626	48.3133	35.9415	41.0015	26.3031	23.1167	48.7529	87.8695
4.38879	8.77784	12.4398	10.2158	6.43484	10.6245	24.1273	47.9356	41.9632	38.9631	25.6251	22.1387	48.7542	89.734
5.27524	8.41363	11.6128	10.1453	6.78684	9.95423	24.3938	58.1474	37.0063	41.1506	24.5968	22.7391	48.7788	91.3138
5.16351	9.14434	12.4138	8.95845	6.59072	10.6014	26.5975	58.9347	42.9958	40.5532	24.8818	25.4896	48.7911	93.158
4.99769	8.82667	11.5938	8.79862	6.4227	10.3601	32.1975	60.0127	45.7043	44.6209	21.3975	23.5238	48.779	94.8139
5.14324	9.61977	10.2848	8.98438	6.1813	10.4739	33.4315	60.2809	49.4486	41.5294	21.0172	19.1114	48.7694	96.6683
5.13128	9.13887	13.1391	9.2265	6.00092	12.2782	31.8486	57.1391	49.8098	38.5217	17.0148	22.3464	48.7636	98.4654
5.81769	10.1638	14.5651	8.43685	5.81092	12.4517	35.2962	63.2609	49.6856	45.5071	15.5746	21.3681	48.7505	100.234
6.30287	11.7657	14.2583	8.01093	5.70821	12.5834	33.5749	62.9676	43.5669	46.2992	13.2258	16.4779	48.7393	102.028
5.87571	12.5193	15.7701	7.57258	5.09315	12.4586	34.0311	72.0674	41.9585	39.6148	22.3733	22.2117	48.7344	103.858
5.15493	10.992	13.6829	7.36738	5.60115	12.3849	33.5594	73.1701	43.1838	44.4802	12.4591	23.17	48.7288	105.636
4.53265	10.0139	14.1439	7.27686	5.59507	11.3687	51.1226	74.2182	46.9011	43.1811	12.4227	21.6619	48.7354	107.113
5.04451	10.4682	14.3259	8.17788	5.61609	10.8937	52.3586	62.8643	52.9965	43.8728	11.4665	12.1695	48.7382	108.906
6.07764	11.5329	14.1021	7.87738	5.08165	9.40787	39.0893	76.1463	62.4441	45.1238	20.0507	9.41364	48.7423	110.946
6.7657	11.8793	19.4206	7.50103	5.47712	9.36657	42.7122	65.8729	52.8395	38.6756	11.2369	15.0186	48.7419	112.711
6.25223	13.0191	21.6828	7.77092	5.0738	9.73855	47.0421	71.8824	57.9057	35.2295	11.5674	14.4586	48.7337	114.579
6.62331	13.0266	22.5572	7.38638	5.76971	10.5067	46.4239	69.5377	52.6872	33.4794	12.4367	7.61397	48.7392	116.278
7.23777	14.2364	24.5241	5.97907	6.20303	8.439	49.7746	67.7613	46.9846	33.8786	13.1489	7.57361	48.7466	118.355
9.69438	19.041	28.3591	6.19617	7.49655	8.32127	47.1269	70.9579	46.0364	38.1098	13.9545	6.99172	48.7446	120.12
10.9461	23.4148	26.9275	6.44977	7.53181	8.16186	59.5587	76.3151	51.643	37.4743	13.6999	6.85409	48.7418	121.657
11.65	27.365	26.7537	5.94648	6.81168	6.47539	63.2896	79.4892	52.2401	40.849	11.9647	7.27407	48.741	123.52
11.9458	23.6879	31.8989	6.60908	5.61175	5.70387	55.8027	74.8783	57.6037	43.4706	11.9695	9.06841	48.7338	125.315
13.9268	26.7906	34.8737	6.7452	5.36018	5.87485	63.5834	86.6639	54.189	36.2407	10.8434	8.8852	48.7182	127.255
14.2846	30.59	32.8094	6.5927	5.60851	5.80797	70.7412	95.1919	63.0953	34.1073	11.3464	9.56093	48.7123	129.004
11.9135	37.6036	33.4058	5.86992	5.36331	5.59801	63.2902	97.5119	61.5399	35.0495	11.164	8.46608	48.7245	130.893
12.7513	48.9921	44.5145	6.37105	6.30204	5.8805	63.8515	82.0638	61.7774	35.3185	12.9146	7.65375	48.7192	132.754
14.1413	50.2621	46.3787	6.12522	6.5896	6.66858	64.3569	84.8992	67.6384	32.1173	14.7894	7.6293	48.7232	134.619
15.2764	44.6773	43.943	6.38624	7.66236	7.54314	64.8063	82.9919	59.2545	34.2015	16.4602	8.18735	48.723	136.331
17.3245	43.4556	37.1754	8.75287	7.2465	8.75472	65.1996	96.2279	59.4069	30.587	15.1639	8.32719	48.7153	138.045
17.3192	46.5259	43.8905	8.68615	8.10564	8.4934	56.0486	75.2262	51.1413	28.9195	14.8303	8.82159	48.7056	139.901
14.1327	51.3853	44.0937	7.77715	7.51276	6.00492	52.7901	68.0311	51.8375	32.1887	14.717	8.36669	48.7001	141.73
13.7883	52.3853	47.2063	6.39927	7.31881	5.62546	57.8348	71.3363	51.1971	33.5774	13.8803	7.59649	48.6915	143.598
14.5983	50.721	43.6568	5.84653	6.76404	5.58697	62.3662	76.5742	52.7949	29.5182	13.7336	8.49824	48.6817	145.239
20.3525	65.9814	44.6012	5.96999	8.95982	5.81903	83.2215	94.6824	59.6751	28.1386	16.1379	7.98967	48.6818	147.013
21.6089	69.3537	43.6967	7.26114	10.154	7.16823	80.0826	96.4429	59.6315	25.9995	15.8752	8.10018	48.6845	148.935
20.0043	67.3912	48.5782	8.28226	9.49979	6.73856	68.7288	83.4697	59.4183	24.7999	16.2887	7.82213	48.6939	150.895
19.1973	61.3564	44.5187	8.68364	9.67216	6.52592	61.2772	80.5508	58.1248	22.8094	15.868	7.94128	48.714	152.637
20.427	78.1067	62.0989	9.2711	9.72379	5.06781	61.2098	73.8571	50.9186	20.2488	15.627	6.3714	48.72	154.414
20.4887	75.9815	63.5731	11.0366	8.22017	5.59258	73.1485	80.2586	52.8048	20.4977	12.9136	6.64207	48.7197	156.179
20.7523	66.6959	52.9485	9.86937	7.34327	5.24663	72.6804	79.6869	56.8287	21.5954	12.5495	5.98745	48.7154	157.743
27.0656	63.5111	67.072	11.5069	8.88779	5.0324	68.0684	78.8453	58.7155	22.4416	13.521	6.38941	48.7068	159.334
24.6522	72.4544	71.2473	12.9231	8.78748	5.03488	62.0724	90.0491	58.4576	23.6498	12.8248	6.79257	48.7158	160.96
21.4805	65.9433	83.6229	13.3672	9.28604	4.88895	74.9377	93.32	58.1708	26.9063	11.8058	7.07413	48.7228	162.697
21.7015	66.8332	75.1627	11.7996	9.62468	4.77542	81.66	76.9197	65.7973	24.7034	13.8497	6.4945	48.7224	164.8
21.9112	67.6903	73.3988	10.5119	9.37134	4.46748	79.1739	87.1756	53.6563	21.4	14.727	7.48906	48.7252	166.553
27.2624	68.5138	70.9254	12.1421	9.90867	4.30804	72.8372	71.3553	58.2477	22.1243	15.2421	7.30252	48.7282	168.541
22.2963	89.522	67.0922	14.3177	10.1583	4.7075	69.6148	85.7965	58.8353	21.7518	15.4409	6.24232	48.7361	170.126
22.4712	87.5318	53.1772	12.4999	9.32865	5.50989	72.8568	73.4478	55.6512	21.0736	15.4832	6.16402	48.7416	171.896
22.6342	84.0203	59.7424	11.0349	7.71502	5.73056	72.0109	68.9784	55.4628	18.4363	13.3901	6.6989	48.7458	173.807
29.2021	81.3336	72.2849	11.5613	8.97959	5.61936	65.8303	66.2776	60.674	19.1505	12.823	7.33075	48.7485	175.693
23.8072	78.3041	83.5189	12.3501	10.1044	5.61861	54.847	64.4893	61.3422	18.3214	13.8501	7.0872	48.7433	177.001
24.1033	80.3345	70.2252	15.23	10.4492	5.23462	65.8214	75.3129	60.9153	17.5822	14.4907	7.38948	48.7465	33.0919
26.7353	87.8999	70.8116	16.8321	10.853	5.39734	70.3909	69.9526	54.0498	15.7889	12.9473	6.93252	48.7527	-110.744
27.4469	80.1496	71.359	18.945	6.66422	6.31764	71.0422	73.2085	43.0776	15.3514	17.0864	8.22024	48.7438	-176.846
28.6015	74.7406	71.8666	18.9423	6.75867	6.19119	57.3579	65.9658	58.4605	16.9628	18.9552	8.78186	48.7438	-174.916
28.4585	100.402	72.3338	18.3323	11.1703	5.32055	73.7683	64.777	61.581	16.5658	18.0169	9.18486	48.7408	-173.298
28.3339	75.1659	72.7597	17.314	10.2531	5.5657	69.2009	63.5635	44.436	14.6215	15.6781	8.11194	48.7335	-171.899
24.3117	75.5377	73.1439	18.108	9.76773	6.47423	62.8025	78.5655	45.11	17.3461	14.7551	6.58962	48.723	-170.249
24.7412	75.869	73.4857	19.8506	10.2718	6.67023	58.7738	71.4078	47.8982	19.9782	13.8602	6.66977	48.7285	-168.488
24.0779	76.1593	73.7846	19.1593	10.3209	7.86726	64.7786	69.8938	50.7184	17.799	13.761	6.62221	48.7322	-166.766
23.2445	78.3506	70.9312	19.2351	9.17357	7.53563	62.5086	65.1983	49.6972	15.9435	12.7179	6.86194	48.7273	-164.881
22.3404	80.372	75.7337	16.9226	8.74772	7.66189	47.8988	52.395	46.5781	16.4789	12.9655	6.4632	48.7066	-163.212
25.7541	74.4107	80.5371	16.2167	9.04428	7.44138	51.9709	60.1585	56.3205	16.2435	14.5497	5.81244	48.6955	-161.452
28.8139	80.547	84.2052	17.857	9.01121	7.05893	52.9258	70.2125	46.5972	13.8245	15.5451	5.55382	48.6981	-159.839
23.5177	87.8484	85.4701	19.2245	9.82917	7.34026	42.818	61.8089	45.843	12.6983	14.1045	5.58742	48.7074	-158.015
29.2571	94.5134	90.1638	19.2187	11.602	7.76938	40.1439	47.5982	52.8315	13.4025	13.2605	5.39217	48.7124	-156.432
27.2823	87.0899	88.5357	18.8737	12.0897	7.82691	41.3006	38.781	43.7241	11.7079	12.5696	5.17081	48.707	-154.879
23.4745	69.644	94.1342	20.1429	11.1132	7.50327	40.1073	35.8544	44.8978	12.3513	12.4183	5.62603	48.7046	-153.131
21.4885	65.6666	78.2146	22.9433	8.5974	8.16066	39.0023	47.1878	47.3903	10.8376	11.7206	5.61921	48.7116	-151.358
19.9729	61.8179	68.2069	20.4915	8.09869	9.18644	33.1501	45.2176	46.2881	10.8904	11.7113	5.31056	48.7068	-149.406
19.3001	59.7164	65.2497	22.0575	7.91069	9.36285	35.3813	39.8413	40.2173	10.0068	11.359	4.13713	48.7003	-147.614
23.1817	61.195	73.2233	24.5546	9.83675	8.92949	34.0746	33.4814	40.2692	9.35819	12.3506	5.73197	48.6912	-145.944
22.3577	62.6114	76.4799	27.5802	10.8378	9.47955	34.7378	35.0194	30.3692	10.7858	12.8345	5.7359	48.6911	-144.007
20.877	60.9555	72.4969	28.5822	10.8307	9.68526	31.1908	33.6213	30.3699	9.65072	12.5676	5.87065	48.6883	-142.023
17.2061	75.5148	59.7043	23.883	9.47928	10.5573	25.44	24.4631	30.223	9.75534	11.2962	4.54142	48.6878	-140.285
17.9542	75.1408	56.9504	24.5052	7.96689	12.6749	21.7782	24.6492	29.0335	7.93876	9.20493	5.08539	48.6876	-138.411
18.2638	74.7266	71.96	26.5921	7.17337	12.5125	21.883	24.3172	30.9664	9.24644	8.38733	5.65878	48.6848	-136.811
17.3865	48.5633	49.2576	27.25	7.79336	13.2995	21.7169	22.4115	31.1576	10.7472	8.25443	6.44206	48.6796	-135.302
18.117	58.5772	57.9512	28.1038	8.13424	14.4652	21.6878	22.0635	31.7738	10.3209	9.04787	6.08111	48.6692	-133.658
19.3314	65.6135	62.5085	31.5114	9.26263	14.0561	19.9223	23.6101	28.8482	9.20388	9.52989	5.73878	48.6572	-131.764
18.0534	61.9497	59.5361	34.1744	9.13379	14.7741	19.5253	19.9501	31.4845	6.98012	9.53727	4.56057	48.6591	-129.956
18.0079	72.0271	63.0157	41.5362	11.3777	17.0248	19.8488	21.6078	33.3029	8.48752	9.40308	4.58652	48.6698	-128.21
17.2122	71.1261	58.9391	41.7658	11.3909	15.5965	18.3827	23.5463	28.7492	7.86907	9.92634	5.05546	48.6637	-126.718
18.7088	60.3567	59.4024	39.3803	15.9821	16.6178	17.0092	26.4891	26.9409	7.58732	11.2573	5.42174	48.6471	-124.935
18.2128	52.0406	58.0008	39.8525	12.7529	20.4082	17.6704	26.0059	32.1856	7.8973	12.2204	5.235	48.6516	-123.101
18.3369	54.5711	55.8366	41.152	15.9099	23.8697	15.1373	27.2783	28.5236	9.51913	12.8545	5.95121	48.6536	-121.268
15.7048	60.8225	60.0536	37.0054	19.4173	23.1658	13.534	26.6099	36.897	10.4098	12.211	5.31089	48.6702	-119.358
13.7301	62.6529	64.6472	45.674	19.6685	27.0397	12.5546	20.2042	26.9509	10.876	11.0328	5.58787	48.6956	-117.623
13.892	58.5674	58.3004	50.2513	20.4413	24.9693	12.8666	18.7851	22.3723	8.93912	13.331	5.78851	48.7045	-115.82
16.2004	52.565	50.8497	52.9375	15.7851	24.2518	12.1679	16.6364	21.4567	7.77108	13.2854	6.95942	48.7044	-114.103
16.3104	45.8889	43.3023	55.1828	20.1902	24.6542	11.5921	15.5915	18.9395	7.4934	11.128	7.29394	48.7	-112.248
15.4377	48.4842	46.73	58.398	17.1143	29.4588	11.431	15.299	20.7412	7.29766	9.69099	5.82501	48.6971	-110.565
13.5446	48.0096	53.4405	55.7327	18.2311	28.6595	12.4169	14.566	20.9112	7.70401	11.3109	5.91181	48.678	-109.02
13.6075	47.4408	50.8123	57.0058	17.6283	26.5088	11.7483	13.6189	23.0851	7.93224	11.6051	5.20275	48.669	-107.387
13.5605	44.2318	40.0305	52.4722	18.3871	28.1266	9.87381	11.5663	19.5969	6.89469	13.2339	6.14056	48.6858	-105.792
14.0566	43.8668	41.1352	52.076	20.9758	32.2435	8.97779	9.25597	16.1224	6.83661	13.9126	6.15701	48.7001	-103.811
13.4734	61.3879	40.0845	52.8843	22.4452	29.2384	8.93958	9.30821	20.5129	6.94862	14.2743	5.71101	48.7196	-101.679
13.2821	59.8503	40.7559	61.432	22.5391	34.3407	9.26878	11.4811	22.323	6.52372	13.837	4.97476	48.7084	-99.9488
13.478	58.8152	37.6572	62.8858	25.0055	33.7554	9.90799	10.386	22.2409	7.1021	13.5283	4.77481	48.6938	-98.2152
13.6632	55.3526	32.9503	58.2796	25.4159	36.1879	8.4635	7.3788	18.5234	6.77887	12.6464	5.70755	48.6935	-96.453
14.5433	55.2388	33.477	62.1708	28.5742	32.4595	10.4357	8.94788	21.1794	8.4494	13.3961	7.01439	48.7103	-94.6776
12.0084	46.09	29.3998	62.895	27.0262	33.2625	10.0171	8.60859	16.5315	11.6514	13.2255	9.10973	48.7273	-93.0078
11.1067	44.8362	30.8993	64.8447	24.2643	38.8466	8.93491	9.07279	14.7627	13.1836	12.0135	8.90149	48.7337	-91.2739
10.5204	45.6108	37.8479	57.9214	31.4611	39.9315	8.66523	10.7764	15.0096	15.3538	14.9484	8.86331	48.7247	-89.5663
10.6988	55.968	43.4628	68.8259	31.9226	40.0661	9.09212	12.5589	16.1399	9.78215	14.8177	9.46426	48.716	-87.8807
11.7846	57.9943	51.6526	67.0282	36.0749	37.3578	8.74331	11.1415	15.5453	10.04	17.7706	11.1504	48.7182	-86.3601
12.4049	52.5205	44.9494	64.1754	33.5762	34.1463	8.28648	10.0334	12.8233	10.3101	17.028	11.7812	48.7077	-84.607
10.3845	44.6143	34.8446	68.2099	34.9092	37.3318	7.13001	11.6661	11.669	18.4815	17.8165	11.3688	48.6902	-83.0328
8.44673	42.094	28.1666	60.5447	33.4858	41.5176	6.1639	12.1851	11.3109	16.5563	17.1451	10.5801	48.6706	-81.331
8.10193	45.7634	28.5837	56.9141	34.4894	41.0521	5.94396	11.7384	10.9885	17.9641	18.3936	10.9504	48.6723	-79.2265
11.3513	51.5404	32.053	61.4913	38.6808	36.5565	6.13913	12.0071	11.7907	18.548	17.5687	10.8018	48.6897	-77.4071
12.8544	60.0139	32.8876	54.4763	39.7155	35.337	6.89697	14.1945	11.641	16.1334	17.8832	10.7848	48.7028	-75.5047
12.9602	59.5016	36.6338	67.674	37.883	45.4633	6.59177	15.5298	9.22367	12.9334	16.9341	10.3101	48.7044	-73.7264
9.55729	45.3284	36.7905	65.902	33.9833	47.3495	6.29961	13.0322	9.23415	13.0402	16.6739	9.56879	48.6972	-71.8807
8.71043	42.4562	34.5268	62.4094	39.5341	42.1086	5.72686	13.3755	8.72229	14.0507	18.1505	9.71907	48.672	-70.2374
8.08793	44.6717	28.5709	56.9743	38.0307	38.3004	5.32984	13.9356	8.58209	13.6205	18.3835	8.98169	48.6562	-68.496
9.40549	43.4341	24.2647	62.9467	38.9705	40.6587	6.39916	13.3859	9.07067	13.2502	20.5544	11.7662	48.6673	-66.3786
9.31794	37.0499	26.6834	65.6682	40.1523	42.0732	6.12282	13.3964	9.09043	12.7879	21.1685	13.0812	48.6665	-64.4298
9.16924	31.3009	28.6455	66.0726	40.9576	46.205	5.45653	13.0051	9.37037	13.2254	20.3055	13.9385	48.6795	-62.5896
9.34164	33.4275	26.1782	60.8619	42.2911	48.5574	5.25936	13.8761	7.04522	11.5455	21.2155	15.1442	48.6873	-60.9515
10.6912	36.0716	28.7559	62.8867	43.606	46.0881	5.01038	12.7202	6.99772	12.6949	22.6691	15.0287	48.6837	-59.1827
10.1537	32.9969	28.0951	62.725	44.1535	46.5088	5.63165	12.0552	8.79562	11.137	24.4921	14.8317	48.6644	-57.5566
9.72247	31.8045	31.3347	70.6582	45.5805	44.6743	5.86793	10.5422	8.6561	12.2492	25.0888	13.5738	48.6646	-55.6699
8.47725	28.938	26.9523	57.8135	43.7468	47.6573	5.4797	10.5205	8.01998	12.0669	21.8084	13.1353	48.6745	-53.6047
6.43083	25.8942	22.6676	53.0635	41.0639	48.3129	4.43889	11.416	6.78554	12.9646	20.941	10.4618	48.6938	-51.8559
6.99668	26.0269	22.0632	58.3993	42.2306	50.6449	4.54835	14.4508	7.31588	12.9226	26.9386	11.6646	48.6994	-50.1574
7.35992	28.1368	24.752	69.1233	45.6091	46.31	5.05874	13.5906	7.01934	12.3627	34.5466	14.2433	48.7071	-48.1209
6.88395	29.9063	23.4805	66.93	47.7133	46.3973	6.42284	11.7615	8.14706	13.6952	39.3206	16.1667	48.7181	-46.4138
6.26429	26.3212	17.6504	58.9377	48.4497	43.9452	7.16658	12.2887	8.06856	12.9029	36.2105	19.0319	48.7252	-44.7187
6.14346	26.3048	15.7165	52.325	47.385	47.1713	6.08229	13.6056	6.90249	12.7886	34.919	20.6464	48.7102	-42.8838
5.57772	27.0916	18.7132	50.4594	46.2499	44.4592	5.42945	15.2372	6.74277	11.9443	32.2052	21.7533	48.7006	-41.1527
5.61994	26.7922	19.8359	46.5421	47.2634	45.0497	5.29197	16.3622	7.8843	13.3181	33.7954	20.325	48.7035	-39.2094
5.67548	31.6184	15.1944	46.4156	46.8434	47.922	6.29151	18.217	9.28057	15.0805	32.008	24.3322	48.7052	-37.2489
6.40562	29.2559	14.2357	49.655	46.2741	47.6873	6.84759	17.1076	9.32088	19.0015	34.2113	23.0574	48.7017	-35.3616
6.2327	24.1476	14.8179	44.1026	44.788	52.3646	5.73665	14.9247	9.15659	16.1015	39.2473	24.8693	48.7016	-33.3277
5.33917	21.4691	17.3384	52.9036	43.8381	48.3876	4.92612	13.4911	8.00703	12.1906	43.9828	26.3292	48.7086	-31.3986
3.90968	20.6764	16.1256	40.9767	40.3257	48.2597	5.26275	15.0552	9.17932	13.9827	46.5974	28.0404	48.707	-29.6435
3.68583	19.8119	15.2649	47.985	42.605	41.6941	6.32448	16.2621	10.7644	14.7744	41.7043	28.625	48.7185	-27.9462
4.36303	18.3241	13.4411	40.3519	44.4161	44	5.96363	16.9669	10.7208	14.8651	43.1922	30.4714	48.7277	-25.9962
4.54672	17.4121	14.6443	46.9927	48.2994	40.3625	4.91288	15.9491	9.7519	16.772	44.7469	32.9343	48.7275	-24.1824
4.07051	18.183	13.0586	45.2617	47.7883	43.808	4.42901	14.3723	9.35189	19.2992	53.8415	32.148	48.7268	-22.1553
3.76316	18.887	11.9203	32.6957	44.015	42.8937	3.91521	14.1944	9.13042	18.9099	54.7662	31.4781	48.732	-20.3012
3.7501	20.5202	13.2578	36.1199	39.4826	41.8786	4.42516	17.5793	9.42024	18.3821	58.9046	37.1246	48.7245	-18.3057
4.03199	16.5926	10.7784	38.6086	37.5493	37.373	5.08353	19.3008	9.8492	16.0396	54.3979	39.2913	48.6979	-16.313
4.20993	19.1192	11.4957	38.4336	38.5753	37.1368	5.29714	18.8781	10.6004	16.6221	46.7561	36.1174	48.6697	-14.3723
4.55956	18.7228	10.1174	35.116	39.5668	33.9119	5.1946	18.8262	10.2302	18.5886	52.7028	40.1554	48.6752	-12.4254
4.74837	20.2118	10.0929	34.8677	37.801	38.1508	5.67738	18.077	10.3254	18.3451	59.296	39.9266	48.6951	-10.357
4.68486	21.6367	11.7727	36.4644	34.1542	39.4678	5.82776	19.1769	10.0819	18.8243	59.8386	36.6629	48.7222	-8.3976
4.5158	19.7952	11.2291	34.8026	36.5407	33.4579	5.7238	20.2331	8.58113	19.3711	60.0102	36.6113	48.7393	-6.49029
4.63468	17.3546	11.9991	24.5865	35.5486	36.1176	5.06342	18.6342	8.65283	17.8026	64.4399	40.2496	48.7409	-4.69258
4.7635	17.9589	11.8531	21.6743	31.484	32.6761	5.03969	18.9844	8.23681	14.3684	59.6447	42.0725	48.731	-2.90264
4.51018	18.3447	10.4052	27.0193	31.4431	31.0794	4.71134	20.5974	9.30667	16.8496	69.5799	41.8149	48.7391	-1.06286
3.76783	19.0774	10.7167	21.29	35.282	25.6453	4.85813	20.5945	9.04519	20.7066	72.2511	48.503	48.7523	0.455323

## Sheet: P18
ra l	oi l	oe l	ico l	mf l	es l	ra l	oi l	oe l	ico l	mf l	es l	Kippung	Rotation
3.56241	3.17232	3.66811	21.7987	31.2635	26.9923	9.778	2.33833	2.72025	13.8954	43.1188	40.4711	48.7509	0.0745904
3.33932	3.3661	4.00791	21.2473	30.2934	27.292	4.92756	2.50608	2.66505	16.253	45.5296	35.979	48.7713	1.62726
3.29584	3.31093	3.71601	18.2659	26.6729	26.2361	4.9984	2.91378	3.59393	15.9493	44.1181	36.6806	48.7811	3.62606
3.66938	2.9501	3.37716	20.4767	29.9486	23.9593	5.14828	3.24506	3.73348	14.1096	44.0501	39.1903	48.7696	5.30732
3.86511	2.52112	3.00281	17.9963	29.0173	25.9567	5.20335	3.09685	3.38902	13.5159	41.1158	40.0686	48.7516	7.00675
3.79125	2.13978	2.8878	17.667	28.8197	22.2267	4.99925	3.122	3.08535	15.1209	41.5359	36.6198	48.7538	9.0029
3.80473	2.08616	3.29364	15.5705	23.6683	21.3204	4.97903	3.5478	3.1542	15.8445	45.5803	33.7695	48.7731	10.9514
3.72701	1.67617	3.48998	17.7672	22.5428	20.5213	4.66608	3.72178	3.50647	15.4398	46.7583	30.0432	48.7808	12.4369
3.72264	2.01507	3.15844	17.0477	25.5567	20.1451	4.34147	2.9901	3.36747	14.2364	42.7009	31.1046	48.7773	14.2315
3.98118	2.77994	3.02443	15.7366	25.032	20.1204	4.75331	3.11567	3.57667	14.275	46.0605	32.6526	48.7781	16.1186
4.17327	2.80921	3.00861	15.6626	25.7224	20.5512	4.99545	3.47603	4.17633	13.9955	46.1176	34.5319	48.7708	18.2556
4.01846	2.6718	3.29009	17.0243	21.2438	16.8057	5.04547	4.03863	4.19436	14.5728	45.3823	32.6573	48.7702	20.092
3.94441	2.09906	3.3533	17.9103	19.4622	16.7854	4.62771	3.78352	3.44436	14.2084	39.897	34.2462	48.7767	21.5742
4.0787	1.7114	3.0457	14.7302	18.6654	15.9819	4.70714	4.33933	4.77427	15.2621	40.9108	32.0359	48.7611	23.3081
3.98736	1.62801	3.13582	13.3944	17.7675	15.5123	4.3909	4.67284	4.84776	14.5551	42.2111	32.4994	48.7417	25.2184
3.81478	1.46345	2.8115	13.1901	16.2313	14.6777	4.4526	5.54503	4.4672	13.0694	40.9715	31.3615	48.7301	27.0642
4.18871	1.89507	2.69313	16.537	16.8915	12.6589	4.43996	5.69971	5.5176	13.3442	39.9292	28.15	48.7378	28.6701
4.09335	2.10777	2.6191	15.2181	15.6191	13.2486	4.34161	6.14469	5.38793	14.3275	37.0699	25.5927	48.7331	2.30455
4.22739	2.14831	2.93332	14.8366	15.6976	11.5449	4.06485	6.83458	6.78907	17.2489	38.852	26.5251	48.7266	4.16444
3.93158	1.76775	2.75754	14.627	16.7887	12.3235	4.00232	7.77164	7.38095	17.0728	43.133	27.65	48.7114	22.318
4.17898	1.80476	2.51952	12.3611	17.6807	11.8757	4.20545	8.30212	6.81894	15.9759	35.8507	28.3968	48.6991	36.1161
4.25173	1.63138	2.63303	12.1688	18.0904	11.8692	4.36138	9.29078	7.56374	16.2117	35.1294	27.2908	48.7084	37.667
4.38987	1.71908	2.43568	11.5486	15.0333	10.5099	4.06745	10.0622	9.47553	14.6717	34.8528	28.0333	48.726	39.5476
4.45995	1.82784	2.35266	11.9665	11.239	9.87867	3.89451	10.282	12.8182	14.0114	31.3215	24.3219	48.7217	41.5981
4.46715	2.22361	2.68349	13.1149	14.1743	11.5007	3.88017	10.6875	14.2577	13.5177	33.5509	23.7733	48.7199	43.8463
4.58014	2.32096	2.73694	13.1212	13.9682	11.6357	3.95717	11.2751	13.9521	13.4338	32.3895	26.8767	48.7433	45.5882
4.75407	2.01804	2.58089	12.2302	12.5489	11.1532	3.73279	11.8438	13.6204	14.0361	30.8782	23.9904	48.7646	47.1356
4.79136	1.70941	2.69518	13.9917	11.8762	11.434	3.6375	12.7572	13.5367	16.0453	29.1836	23.5045	48.7814	49.0829
4.77082	1.74615	2.42855	13.4866	12.1647	11.2202	4.01751	12.2438	12.5821	16.0885	29.2118	23.313	48.7861	51.0489
4.70347	1.75729	2.45183	10.2728	12.1296	12.9594	4.00182	10.3255	12.7171	15.3864	33.1921	21.1999	48.773	52.8696
4.18832	1.65261	2.62342	12.5481	12.1991	12.935	3.786	11.0057	13.579	16.0257	32.3635	20.7179	48.7659	54.7385
4.29643	2.0027	2.77738	12.7072	12.1706	12.1091	3.76157	12.2206	13.3667	16.3226	32.997	20.2465	48.7643	56.5379
4.22394	2.17697	2.41047	9.98121	11.986	10.597	3.58384	14.339	14.8405	14.331	29.4118	21.9856	48.7795	58.0935
4.65856	2.18677	2.36004	9.03372	11.5529	11.0548	3.80117	13.9263	15.6072	12.3026	28.049	19.7561	48.796	60.2239
4.97959	1.75466	2.2492	10.6433	10.5639	11.862	3.96624	14.0747	17.0486	13.8985	26.7668	17.0252	48.8064	61.8763
4.73819	1.99073	2.66104	10.2598	10.3203	11.0028	3.91883	19.997	21.4508	14.5612	26.4446	16.8942	48.7858	63.5693
4.38578	2.21146	3.27649	7.70106	9.99809	10.6589	4.42542	24.065	25.8145	16.2493	27.2351	17.8393	48.7613	65.4878
4.35033	2.48904	4.14747	7.82156	10.9253	10.0227	5.1482	25.1175	28.1977	17.2043	28.21	16.2632	48.7544	67.191
4.48055	2.79672	4.54605	7.11279	10.6947	10.0336	5.03588	26.4109	25.5211	17.6743	28.6112	12.8545	48.7627	68.8108
4.58182	2.79721	3.94285	6.57642	10.4831	9.41347	4.84575	23.2437	21.2523	16.4968	22.5025	12.9466	48.7704	70.9447
4.8629	2.75903	3.33272	6.30389	11.0985	9.21511	5.1972	20.3047	19.9082	16.8519	21.8608	12.8141	48.7689	72.5078
4.90028	2.04792	4.02644	4.79002	9.04295	8.78836	5.42069	18.9311	17.1589	16.673	24.1549	12.7705	48.7553	73.8362
4.84307	2.20548	4.6608	4.07049	7.83458	10.0821	5.59644	19.1241	24.0879	17.4946	20.8914	13.0362	48.7551	76.0194
4.59174	2.31678	5.80967	3.96383	5.96739	9.03691	5.52713	20.9083	26.4818	18.0758	18.0175	12.7686	48.7733	78.7477
4.67429	2.6311	5.14652	3.70968	6.43129	7.87287	6.25133	25.0434	26.6306	19.8292	19.3998	11.6267	48.7937	80.7462
4.51398	2.91319	4.48459	3.54666	5.26326	7.33972	6.0334	24.6119	23.5342	18.8656	15.8696	10.3745	48.8103	82.5708
4.92894	2.99951	3.8901	3.91646	5.02621	8.48918	6.88656	24.0697	22.4591	17.5112	13.942	10.1994	48.8139	84.3698
5.32053	2.9429	4.02263	3.84721	5.0287	8.98825	7.02735	23.5165	25.3813	16.1213	11.8911	10.3107	48.7977	86.0126
5.1281	3.40532	3.56092	2.51881	4.62698	8.01362	7.30599	28.2903	32.8378	15.3198	17.0983	10.0327	48.7882	87.6512
4.63473	4.49679	4.29688	2.64123	5.0168	9.01918	7.2534	29.0166	35.1178	14.9995	16.5536	9.55584	48.7821	89.4948
4.33702	4.08895	4.41242	2.34699	4.92011	9.37448	7.64764	26.6976	32.676	15.0829	16.0209	9.63845	48.7801	91.093
4.76028	3.45895	5.34095	2.31018	4.82724	9.57634	7.98552	26.6008	27.7144	13.9168	15.5004	9.63088	48.7716	92.8615
4.60799	3.61835	4.49062	2.58429	4.09653	8.05386	7.31082	26.0702	30.3476	13.644	14.9921	9.36553	48.7717	94.8619
5.33699	4.40008	4.16423	3.76103	4.32057	8.38367	8.16763	28.0176	35.5966	15.7937	14.4964	10.7774	48.7624	96.592
5.62419	4.43657	6.37849	3.6811	4.28403	7.34068	9.42724	31.0727	31.527	16.7816	7.83126	10.5932	48.7464	98.5397
5.29914	5.44526	7.27107	2.69599	4.29119	7.25615	9.78626	32.6268	31.5185	15.6211	7.94829	9.67435	48.7472	100.29
4.72575	6.31904	7.34204	2.04906	4.17435	6.32926	8.96571	33.7689	33.4587	16.3812	7.44157	9.55098	48.7594	102.103
5.74587	8.24362	7.78645	2.00495	4.53852	4.84274	8.91672	33.1462	35.0728	15.7633	7.37122	11.3388	48.7611	103.966
6.38606	9.82591	8.23428	2.5013	4.25948	6.00891	10.6547	36.3254	37.0344	16.9768	7.13961	10.7875	48.7459	105.814
6.19727	10.4649	9.85185	2.60219	4.54795	6.57562	10.5184	35.9098	32.9688	18.3519	7.42407	10.7916	48.7479	107.364
5.77712	11.2788	8.77082	2.63733	5.05439	6.42638	10.9268	40.0628	36.8448	16.8215	7.61472	9.59289	48.7436	108.972
5.97377	11.5586	8.88016	2.39501	4.80681	4.93888	10.8796	38.008	37.9452	16.8958	7.64327	9.05297	48.7413	110.875
5.41659	11.1565	9.35427	2.38423	4.21511	3.75474	10.3888	37.2391	36.1847	16.4512	7.16132	8.31112	48.7546	112.729
5.32612	14.4001	11.9381	2.47466	4.69872	3.3319	10.6799	42.6753	39.0159	16.7023	7.01669	7.51273	48.7659	114.547
5.30399	13.2741	13.2837	2.58135	5.2982	6.53947	12.5992	43.7659	45.4685	15.4349	6.5203	8.75408	48.7679	116.366
5.35053	12.4897	11.8386	2.17231	6.08865	3.18275	13.4687	43.6325	47.2639	16.6208	7.48076	9.03245	48.7664	118.312
6.4816	15.0392	11.8041	2.81109	6.63202	4.96532	14.1246	46.9412	46.9324	17.7969	8.88802	10.0548	48.7542	120.194
7.26284	17.1042	14.0157	3.11861	5.95518	4.82202	16.2776	51.9851	48.7921	17.8668	8.5696	9.95485	48.756	121.788
8.30771	20.5693	14.6215	2.72257	5.07082	3.46988	18.2602	59.4017	41.775	16.8667	7.43882	9.6367	48.767	123.662
9.10429	23.5684	13.1873	2.51411	5.40737	3.8353	15.889	66.1455	37.3504	17.515	7.62696	8.37484	48.7724	125.36
8.8081	24.3941	12.8959	2.33886	5.05152	3.99565	15.466	61.2005	38.3738	16.7205	7.36787	7.78017	48.7641	127.443
8.36901	26.0692	12.7757	2.44382	5.29457	3.8842	13.8683	59.9416	36.9463	17.3449	7.53842	8.07919	48.7548	129.259
7.60455	21.6944	12.4256	2.97027	5.75996	5.25659	13.0935	47.0087	45.4453	15.8506	7.29825	8.40677	48.7548	130.993
7.72318	18.9764	15.1038	3.04307	6.16451	5.37218	13.5263	40.6802	45.614	15.7683	6.99365	8.91465	48.7558	132.91
8.93182	25.489	16.2211	2.56321	5.57389	4.02858	13.5369	49.8265	37.2481	16.1814	6.88183	8.96419	48.7503	134.595
9.15303	25.1033	14.9753	2.56788	5.08505	3.11225	13.1305	50.2445	39.9295	15.0811	6.45568	8.86552	48.7509	136.388
7.44644	20.4888	17.4278	2.19126	4.90246	2.86097	12.2109	62.1862	38.9731	13.5132	6.29596	7.3707	48.7465	138.063
10.7495	37.0171	17.8662	2.18081	4.51981	3.80037	16.4667	62.519	45.9532	16.0458	6.48953	7.63919	48.7453	139.983
10.9613	27.0828	18.302	2.96191	5.93906	5.80499	13.0296	49.0218	37.7405	16.6578	7.28066	8.55315	48.752	141.942
9.47254	53.6413	22.8169	3.91607	8.49603	6.32913	16.9953	79.7287	45.9248	18.2524	9.21738	8.71209	48.7543	143.832
10.8636	57.0315	23.7071	3.88608	8.50929	5.10877	16.7503	63.218	45.8623	14.8799	9.33474	8.6409	48.753	145.557
11.777	40.4566	24.6444	4.4014	9.00697	5.1586	16.8216	63.3516	45.768	14.6796	9.74724	8.61002	48.767	147.258
11.3653	48.7846	20.0393	4.45665	7.43466	5.31289	16.8814	76.6443	45.6425	14.4737	8.54843	9.46048	48.7834	149.018
10.9457	39.991	18.8136	3.90577	6.57458	5.59495	20.2475	68.1422	54.2675	14.2623	8.2546	8.80109	48.7745	151.012
10.6401	29.901	20.837	3.11242	6.6149	5.70094	16.737	65.932	51.3393	14.0458	8.60439	8.5543	48.7688	152.892
12.6526	61.1275	21.242	3.21024	6.97215	5.76987	20.6115	63.3979	45.0833	13.8243	9.0712	7.67436	48.7621	154.557
14.1791	44.3096	25.9994	3.75037	6.30618	4.81526	17.0052	63.2895	44.8379	16.7634	7.98908	6.8296	48.7638	156.188
14.2242	45.0129	24.1389	4.26086	6.37484	5.15764	17.0078	63.1341	44.5639	15.7938	7.65366	6.67508	48.7718	157.934
13.1748	45.6921	25.1971	5.10745	7.04401	4.96177	16.9993	62.9325	52.6764	16.4371	8.20136	7.308	48.7618	159.475
12.6403	46.3466	25.6682	5.58099	7.57185	6.0611	16.9797	62.6851	43.9331	12.8955	9.10176	7.51813	48.764	161.339
11.4693	46.9756	23.2778	5.1254	6.90013	6.1303	16.9493	62.3929	43.5776	16.0449	8.14286	7.07968	48.7664	163.485
11.5262	62.2372	25.9397	5.01089	7.76985	5.17933	16.9081	62.0565	43.1963	14.6594	8.97108	6.51282	48.7583	165.313
12.3405	52.1345	23.8824	4.9292	7.62867	4.27741	17.1259	77.9793	42.79	11.7462	8.06999	5.43539	48.7586	166.834
13.4744	44.7248	27.7378	4.9072	6.20655	3.83734	18.2404	61.5876	49.967	10.95	6.54461	5.87329	48.7597	168.357
12.9821	51.4393	23.9976	6.20767	6.30537	5.48372	17.4353	59.7193	47.4804	9.9446	6.76982	7.14775	48.7636	170.342
15.3704	61.5959	25.8032	6.47696	7.12334	6.34009	20.3141	72.7605	40.8216	9.58498	7.42567	7.35096	48.7552	172.206
17.515	59.8414	25.0281	6.66665	7.27699	5.6851	16.5472	71.1139	43.5136	9.10311	7.26036	7.22557	48.7527	173.892
17.7685	50.6187	29.5622	5.94296	8.37101	5.20712	16.4453	79.1981	45.682	10.2981	8.36302	6.81054	48.7625	175.775
14.7144	60.734	26.7912	5.82728	6.69017	4.62273	15.241	61.6514	43.48	8.63341	6.80707	6.48601	48.7554	88.1351
16.249	65.0539	30.755	5.72927	6.9873	5.36891	14.8329	63.0936	43.5088	7.55747	6.41002	5.49059	48.747	-56.3359
14.6796	63.402	30.3724	6.68229	8.11243	6.347	16.8228	62.0357	39.7758	8.21093	8.02817	5.703	48.7415	-178.259
17.9116	63.6479	30.1287	6.40766	8.0859	6.05134	15.2318	54.5371	34.6058	8.81481	8.15434	5.36567	48.737	-176.502
14.8758	55.7867	25.5788	7.07129	6.19161	5.10779	12.7986	49.7102	35.839	8.19803	5.91491	4.50692	48.7437	-174.616
14.9621	68.6305	31.8433	6.51535	6.8774	4.74684	14.75	65.1558	34.1526	7.68484	6.6176	3.97349	48.7499	-172.842
18.0306	52.8147	27.318	6.83774	7.55235	5.06712	16.5733	74.1851	39.566	8.03879	7.19965	4.26504	48.7461	-171.129
15.1103	53.0029	30.5416	6.98781	8.46591	6.38022	18.8213	53.246	38.5535	7.67983	7.96691	5.2351	48.7451	-169.708
15.1717	53.1589	24.9984	7.14792	8.30278	6.48398	18.6933	52.3682	32.557	7.08742	7.5418	5.23193	48.7545	-168.206
15.2245	53.2827	30.0564	7.23729	6.58452	5.95962	17.4623	51.464	24.5396	6.8029	6.52704	4.87592	48.7563	-166.433
18.5279	61.7631	31.4693	8.39054	6.45624	5.12594	15.4599	63.6445	29.8476	7.40232	6.23231	4.15516	48.7525	-164.798
17.3997	41.1896	29.4423	9.57738	6.60516	4.43726	16.3416	52.6889	31.263	7.02439	5.96164	3.6004	48.74	-163.335
18.3712	46.8532	27.5969	9.5508	6.74661	5.01246	13.3859	50.6978	28.42	6.10213	5.93921	4.2585	48.7293	-161.661
16.9609	42.9029	26.8041	8.89169	6.2235	4.97294	14.2918	42.3637	27.0386	5.25606	5.29147	4.47879	48.7201	-159.719
17.8878	40.874	28.6013	8.246	5.18775	4.65338	12.0824	33.6503	24.5688	4.52312	4.71056	3.81748	48.7286	-157.962
15.4568	53.3394	23.4183	8.01039	4.33883	4.89532	11.6525	30.3309	28.4007	4.28172	4.02981	2.9535	48.7449	-156.366
14.0968	37.3993	25.0923	8.15424	4.91725	5.2358	11.7632	28.3491	26.9784	4.74403	4.76315	3.09244	48.758	-154.685
14.2472	41.8527	27.3637	8.04425	5.68723	5.01017	12.9863	30.5143	27.5548	4.70408	5.30173	3.0489	48.755	-152.936
15.2396	40.9552	27.7521	7.82076	6.63442	4.81159	11.327	30.7626	25.1148	4.13366	5.6563	3.91202	48.7502	-151.027
17.4328	41.7139	26.7753	8.49289	6.53115	5.05395	11.2678	33.0486	29.7315	3.62153	5.68217	3.84371	48.7494	-149.13
16.8859	46.8395	27.181	8.66092	5.02836	4.80584	11.295	35.5644	27.8857	4.23473	4.73767	3.15919	48.755	-147.581
16.3232	48.7039	26.2905	9.47057	4.87903	5.01194	12.697	39.473	24.4305	4.72228	4.65175	3.03289	48.7448	-145.949
14.5248	42.2515	25.6791	9.95673	5.03796	4.5173	11.6007	33.5176	17.3688	4.35004	4.31824	3.00044	48.7453	-144.056
14.3612	40.1612	25.6912	11.3383	6.18725	4.60313	10.2306	26.253	17.154	3.92543	4.97128	3.9239	48.7447	-142.23
15.9177	47.1683	30.8643	11.7413	6.7701	4.85805	9.05936	21.7282	16.3714	3.77704	5.47827	4.27558	48.7418	-140.346
17.0158	51.8374	28.7953	11.6193	5.55822	5.1204	8.78859	25.434	14.5217	3.82076	5.04908	4.28227	48.7278	-138.62
17.3828	49.8767	28.7175	11.0529	5.25883	4.78259	9.5851	28.4636	15.5031	3.03446	4.96018	3.41486	48.7434	-136.755
17.4566	49.4635	27.1213	12.9889	5.62553	4.90577	10.4189	28.9897	15.2682	3.35476	5.02494	3.17453	48.772	-134.902
15.577	50.169	28.2866	12.7328	5.80776	5.20539	9.8281	22.8934	13.9369	3.03986	4.5531	3.01967	48.7908	-133.129
13.8684	48.362	26.6113	12.299	6.25537	5.34711	9.57151	21.1339	15.1024	2.97229	4.8893	3.25073	48.7899	-131.467
14.5138	46.7623	28.245	12.9651	6.23832	5.58099	9.89507	25.0737	15.5115	2.89255	5.0699	3.12536	48.7777	-129.8
15.0423	43.0897	24.3281	14.7562	5.82359	5.66658	8.52873	23.8761	14.9252	2.70362	4.30023	3.03977	48.7688	-128.125
16.3082	50.5987	29.2027	15.4077	6.90829	5.77872	8.22791	21.7361	12.0018	2.98728	4.74304	2.96256	48.7573	-126.415
13.4426	49.1855	28.6937	16.7927	7.93808	6.03513	6.65424	14.409	9.75795	3.0669	4.90337	2.68187	48.7491	-125.22
12.1669	43.7072	25.8116	18.9213	8.42883	7.80059	6.59934	20.1437	11.1415	3.23977	5.71977	3.29964	48.7444	-123.433
11.4365	39.9589	27.2959	16.365	7.55773	8.23504	6.53443	23.3731	14.0459	3.67897	5.73304	3.28536	48.7447	-121.153
11.6739	42.253	23.8029	19.6689	7.07376	8.21863	6.68851	22.2539	12.6107	3.38588	5.39615	3.25612	48.7517	-119.594
9.97174	39.9442	28.1733	16.6012	6.83572	6.37577	6.79242	16.8297	11.0239	3.10011	4.6707	2.92654	48.7623	-117.715
10.1834	38.1689	26.3852	17.8265	7.04201	5.25759	7.17904	16.1097	10.9136	3.22434	5.08214	3.23378	48.7688	-115.907
9.44632	36.2084	24.0029	18.5034	7.64134	5.54681	5.84543	10.0985	10.0586	3.02889	5.02715	3.21053	48.7585	-113.962
9.53043	35.4653	22.5505	18.4323	10.2654	5.95766	6.04201	10.6361	15.1076	3.2648	5.9453	4.08158	48.7453	-112.141
11.9055	32.8386	22.3665	20.1137	9.78163	6.25402	5.92876	8.72836	14.7529	3.28398	5.55998	3.97194	48.7416	-110.258
11.6523	33.6519	23.0875	20.5739	9.3398	6.19183	5.34837	8.20403	12.5951	3.25801	5.15949	3.85045	48.7577	-108.569
7.6631	35.6229	23.0242	18.9294	17.2043	6.28577	4.70713	8.20304	11.0448	3.00737	5.02359	3.67591	48.771	-106.938
8.44159	34.7596	22.2258	16.0969	17.9875	5.96494	4.09379	8.12415	9.13785	2.73993	5.35798	3.46441	48.7908	-105.335
7.99342	26.6197	20.5659	16.5964	18.7872	6.87219	4.50108	6.82108	10.1339	2.59332	5.60409	3.98317	48.7997	-103.394
7.80841	25.079	21.9189	18.2362	19.6024	6.36468	4.94947	5.9986	10.4464	2.62368	5.17332	3.90512	48.7877	-101.604
6.52578	23.5553	20.0351	19.4838	13.5727	5.78419	4.98151	5.20342	10.6508	2.64548	5.43157	3.64845	48.7633	-99.832
6.87385	25.0992	20.0796	19.5386	15.8899	5.36468	4.80028	7.09791	9.29324	2.48422	5.45112	4.27081	48.7567	-98.2391
6.77816	26.3876	22.6154	19.558	22.1316	7.19573	4.5082	7.29986	9.86994	4.27111	5.94571	5.00974	48.7731	-96.7088
6.38551	28.0955	25.904	20.4306	17.2243	7.46733	4.43277	4.62584	10.2382	3.60212	7.55746	6.97466	48.7758	-94.9549
7.86622	29.5389	23.5379	22.0425	17.6187	8.20796	4.87884	6.06514	11.1624	3.68229	7.57888	7.10548	48.7707	-93.1299
8.4898	29.6409	21.3567	23.0699	25.7065	8.06444	5.60073	6.82098	9.81549	3.7729	8.41665	6.68634	48.7619	-91.4395
7.12746	28.7916	22.0403	24.32	26.6792	8.59402	5.47518	6.30023	10.3982	7.3147	8.71372	7.24562	48.7603	-89.643
7.00149	31.5162	20.9882	21.8392	27.3205	8.22824	6.14458	4.94284	13.3803	7.97464	8.98351	7.31353	48.7555	-87.7734
6.0024	31.8891	21.3708	21.1547	27.9957	8.17186	5.76108	3.84719	14.2513	4.10651	9.69747	6.49152	48.7554	-86.1025
5.82732	28.3844	21.5365	23.2624	32.1753	8.99025	5.7857	4.31522	13.4274	4.2379	11.1409	7.53571	48.756	-84.574
6.38779	25.5703	19.0457	22.7669	32.6575	10.7008	5.87962	4.90649	8.39965	7.71926	12.4172	9.41903	48.7737	-82.9781
6.55723	25.3888	22.9823	22.9949	37.1909	10.6979	5.74523	4.81625	6.97677	6.46239	13.1517	10.7327	48.7785	-80.8871
5.63653	24.3626	18.0616	26.4401	36.4899	9.32002	4.76127	3.95206	9.45436	6.3624	11.9869	8.57297	48.7712	-79.1107
5.20977	22.1525	17.5614	22.8404	39.0991	9.17281	4.62936	3.3925	10.9732	7.14644	10.778	6.82477	48.7712	-77.525
4.33008	20.0378	19.7132	21.8084	33.0157	10.1421	3.94963	3.74044	8.4326	6.46783	9.59138	7.31166	48.7795	-75.8335
3.58576	20.2881	16.0969	23.8308	28.1846	10.073	3.55956	4.28667	8.5076	6.13318	10.1783	7.6887	48.786	-73.8361
4.32136	18.9836	16.6169	24.0197	29.7561	10.5555	3.86721	4.7385	5.85097	6.22465	9.95943	8.39245	48.7874	-72.1166
4.57857	15.6325	16.1696	24.6213	41.8964	14.0581	3.96834	4.12439	5.10319	5.76851	12.2216	8.11411	48.7641	-70.5065
3.87586	15.4729	14.0626	24.0966	42.5956	13.172	4.02856	3.78151	3.61735	6.05608	12.2756	8.3909	48.7529	-68.4124
3.9344	16.7885	14.8239	27.1204	37.1757	14.3692	4.49882	5.09114	3.69753	6.135	14.6601	8.31346	48.7632	-66.384
3.92297	15.9496	14.0507	24.451	37.9838	12.4917	4.05402	6.1886	4.33368	5.58216	13.0561	8.9127	48.7751	-64.5835
3.63359	15.6041	14.3315	24.95	42.5131	12.8532	3.81804	6.84852	4.38933	5.35811	10.8544	9.10746	48.7646	-62.8803
3.77596	16.7212	12.4762	23.9256	42.711	13.3131	4.16019	6.16727	4.57984	5.63101	11.1786	9.25115	48.7623	-61.1497
4.0809	18.336	11.7878	24.8391	41.7142	14.1495	4.3796	5.4331	4.66242	5.4997	11.7349	8.76169	48.7774	-59.4346
4.36535	17.1212	10.3248	23.5546	42.1221	14.8748	4.41721	5.24234	4.17995	5.5558	12.6369	8.05922	48.7841	-57.3848
4.15962	14.1759	9.08331	28.0679	48.373	16.9611	4.29632	6.52701	4.53636	7.09601	21.4178	10.5205	48.7898	-55.3588
4.02324	13.7779	9.30023	25.4077	42.251	19.5051	4.12655	8.43196	4.74448	7.25476	22.5072	10.7968	48.7939	-53.494
3.7617	14.0124	9.30832	25.4923	42.8375	20.8546	3.93272	8.78907	5.60422	6.3484	21.206	10.0807	48.7852	-51.6974
3.349	13.3333	10.0659	25.5662	43.3798	19.454	3.07522	9.01103	5.92887	6.3139	20.8839	10.3396	48.7814	-49.961
3.58792	14.7821	10.1802	26.7752	44.4515	15.6781	3.25147	7.92503	6.17706	6.53636	16.7067	11.9226	48.7821	-48.2664
3.71143	14.4056	10.0409	29.1957	51.6445	19.5406	3.96163	7.96946	5.39917	8.18061	24.4124	12.0483	48.7809	-46.6322
3.44982	14.1574	9.18441	26.3056	48.9963	21.9733	4.09059	8.33672	4.26794	8.60506	20.431	13.9088	48.7846	-45.0015
3.36718	10.9204	7.51404	22.7591	42.3888	20.7988	3.63292	8.65477	4.04342	7.81041	26.7363	14.6951	48.7935	-43.1908
3.41625	12.0471	7.90887	24.4895	44.925	22.057	3.88785	10.0226	4.06961	8.79317	21.9391	18.8434	48.7858	-41.0494
3.71234	11.471	7.64761	25.9886	46.6975	19.6969	3.94586	10.5626	3.63963	9.50034	26.821	19.7805	48.7736	-39.1288
3.97125	10.6688	7.4531	28.0384	44.8988	24.2884	3.89278	10.4337	3.28144	9.94701	26.72	22.093	48.7719	-37.1754
4.20013	10.2917	7.28091	24.4717	39.2912	24.3202	4.15194	9.74981	3.08413	10.6412	25.4651	23.0473	48.7769	-35.0387
3.71969	10.9734	7.2741	25.7304	38.5796	23.1724	3.97134	9.02223	2.55598	9.0528	24.8295	23.4318	48.802	-33.1418
3.55415	9.77563	7.25191	25.1147	45.5679	22.1173	3.88032	9.04665	2.62441	9.65796	27.9281	20.6219	48.8034	-31.1866
3.50084	8.88595	5.63966	25.2975	45.3746	23.6194	3.93201	8.45837	3.18345	8.22912	29.0585	24.1849	48.796	-29.5605
3.58611	8.13194	5.45001	23.6874	36.9224	23.2368	4.17257	7.99979	3.17368	8.34207	26.0638	21.4394	48.787	-27.6742
3.47102	7.28266	4.73047	25.4973	40.1056	24.0832	4.02817	6.89538	2.74201	8.49178	26.0663	23.4357	48.7838	-26.0242
3.28482	6.34269	5.17495	22.6244	46.2189	23.4189	3.72535	7.62078	4.15998	12.9263	34.6382	24.01	48.7907	-24.259
3.3171	5.88186	5.86304	24.7767	42.2694	25.1855	4.04518	8.6618	4.63867	13.7723	37.5845	24.9307	48.7969	-22.0462
3.49179	5.5297	5.62001	23.688	42.7285	26.6454	4.10759	9.43783	4.83937	13.2544	37.1944	25.8821	48.8028	-20.0442
3.35339	5.09255	5.02701	23.4793	45.0861	25.5772	4.03577	8.31689	4.49212	11.6245	35.107	26.9508	48.7881	-18.1405
2.9404	4.44596	4.43559	25.0004	40.7094	25.7453	3.71742	8.39228	3.89757	11.0155	32.8736	27.8077	48.7596	-16.2985
3.25455	5.89576	5.60214	24.5049	38.4903	25.4991	3.85828	9.46703	6.01392	10.7918	35.8661	30.0016	48.755	-14.2109
3.20934	6.31132	6.87501	21.7653	36.9163	25.2912	4.00046	10.1524	6.20779	10.277	35.7547	27.8044	48.7679	-12.2682
2.87355	6.54577	7.15772	20.6965	35.9162	23.8105	3.80568	9.60701	4.84191	11.9986	40.2046	30.8116	48.782	-10.4963
2.6764	5.53967	5.50169	23.2696	36.3607	28.1598	4.03493	8.46972	4.26275	14.9556	42.4377	33.847	48.7981	-8.85664
2.88887	4.79442	4.39978	25.8442	32.604	26.1868	3.92656	9.88996	3.99443	16.5589	43.8746	35.6051	48.7983	-6.72085
3.07736	4.32137	4.76261	23.8204	32.4331	26.0028	3.95348	9.46244	3.96133	16.233	43.8137	37.5545	48.7847	-4.77708
2.98618	5.16469	5.37854	23.5907	32.7097	23.4375	3.82748	10.6699	3.91895	16.3631	47.7393	31.5801	48.7781	-3.0907
2.77586	5.71742	5.8968	23.1548	29.3224	26.8226	3.69423	12.3668	4.04863	14.8604	42.5913	37.2623	48.7856	-1.5343
6.97615	5.79084	6.06028	25.0783	28.9159	26.993	3.774	11.4816	4.48971	16.0442	44.7189	38.6045	48.7959	0.303534

[truncated: 31 more sheets: P21, P26, P27, P30, P34, P35, P36, P38, P39, P40, P41, P02, P06, P07, P09, P12, P13, P14, P16, P19 …]
