# Supplementary material for: Studies on the hysteresis of trunk muscles—Muscular specificities must be taken into account
Source: PLoS One. 2024 Dec 17;19(12):e0315813. doi: 10.1371/journal.pone.0315813 (PMC11651586; doi:10.1371/journal.pone.0315813)
Supplement: S11 Data — (XLSM) [file pone.0315813.s017.xlsm]

## Sheet: P01
ra l	oi l	oe l	ico l	mf l	es l	ra l	oi l	oe l	ico l	mf l	es l	Kippung	Rotation
58.3914	63.4298	68.1891	12.6124	7.3397	5.29065	47.4573	61.0595	46.9621	11.1487	27.9059	15.911	48.7579	-0.271385
53.6037	56.418	69.056	10.9226	6.60827	5.90192	47.3628	57.6452	48.0275	12.1597	6.30205	5.11939	48.7598	144.38
49.887	60.1122	58.5387	10.3344	6.86454	6.02281	51.7251	60.6203	45.5907	13.2955	6.82356	4.94535	48.7511	176.431
47.8324	54.7296	57.7391	8.32476	6.54533	6.54342	43.5497	46.64	42.8498	13.029	6.85653	5.15964	48.7452	174.533
41.4658	54.6174	52.595	8.23624	6.4568	5.8711	49.5893	61.3452	42.7122	14.7668	7.19428	5.26812	48.7639	172.518
41.8279	54.4227	49.554	8.1592	5.81752	4.83601	42.0368	58.4517	40.5709	13.6852	6.96989	5.25471	48.7988	170.692
39.3781	56.8658	51.1638	10.2898	5.49876	4.84147	41.1363	63.9056	46.1265	14.3855	6.61898	4.89401	48.8154	168.936
40.0568	48.4186	49.5024	10.4282	5.0514	5.20587	42.1774	50.85	39.7295	13.7871	5.76827	5.14047	48.8229	167.272
36.0747	57.1995	47.9083	10.5644	6.52544	5.40998	50.4785	59.0456	34.9628	13.6406	7.5124	5.671	48.8251	165.655
38.1044	61.4237	37.9726	9.76211	8.05346	5.48461	50.7886	66.8965	43.0558	13.9208	9.19964	5.53504	48.8318	163.901
34.6526	54.6274	44.508	9.20751	7.18954	4.50172	46.2263	65.4892	41.6647	13.7026	7.88963	5.68539	48.8115	162.085
34.3321	49.912	49.0155	9.49788	6.74436	5.46581	45.9854	67.8259	41.7752	12.88	7.53514	5.66503	48.7916	160.403
32.4692	50.3405	47.196	8.8191	6.59697	5.73834	51.2284	72.4903	41.5031	14.3497	7.53082	5.76403	48.7782	158.587
30.5819	59.2877	35.3594	8.60898	6.24594	5.84525	51.1922	77.8656	40.028	15.5289	7.49233	5.43243	48.7875	156.844
32.6371	56.4172	35.7918	9.23998	6.60438	5.0463	51.4603	71.0945	45.8782	18.6331	8.63655	4.24561	48.8009	154.991
31.0961	45.7789	37.8589	8.62078	6.58188	5.20088	45.518	69.9196	39.4973	18.7661	9.72518	4.43641	48.8066	153.593
24.8052	41.1004	36.4412	8.36529	6.8427	5.7551	43.0912	65.2946	45.4352	18.5703	9.63288	4.75617	48.8104	152.014
26.8337	34.9598	30.3	8.18051	5.60717	5.58351	46.7293	71.405	37.3622	16.3809	7.21033	4.98792	48.8158	150.311
26.2397	45.7846	28.8411	7.44497	6.01449	5.58624	38.482	70.2757	36.1782	16.132	7.49062	5.20272	48.811	148.404
26.391	45.4831	30.2698	7.34231	6.5586	5.32835	44.8072	75.5088	37.0788	17.7848	6.94368	5.05821	48.7999	146.622
22.3305	40.2324	31.2592	6.97115	6.29827	5.02796	36.8273	70.003	34.4387	15.3839	7.36394	4.7116	48.793	144.916
21.535	30.3049	31.5911	5.98798	5.46609	4.53969	41.7475	72.5824	32.4586	18.3575	7.37791	4.9044	48.7898	143.048
23.3573	32.2646	34.5101	5.76815	5.25569	4.60001	44.8209	62.2942	33.3936	15.8262	7.35679	5.57272	48.7828	141.304
19.4618	27.1162	34.8988	5.71205	4.59042	4.80804	38.3687	66.9079	35.4287	17.1983	7.32892	5.67313	48.7817	139.623
20.8869	20.5751	35.0459	5.4205	4.39449	4.65983	38.4381	71.9714	37.7933	17.8433	6.89392	5.44733	48.7782	137.955
20.262	20.8517	28.7839	5.70418	5.56822	5.0852	35.3725	74.5565	33.9748	18.4559	7.61879	5.08971	48.7613	136.148
20.0882	23.2867	28.0108	6.08383	5.54631	5.59577	31.4844	68.3701	33.9256	16.9737	7.76497	5.15889	48.7498	134.392
17.6731	26.3268	33.9042	5.77731	5.78404	5.39029	28.7881	62.2459	31.6314	18.9895	7.99197	5.65058	48.7559	132.769
15.2065	24.2508	27.9631	5.15574	5.40689	4.63198	28.6645	65.8725	35.5754	20.8453	8.10903	6.02931	48.7715	130.911
14.5889	22.2438	30.5371	5.86911	5.93801	4.59659	28.8446	63.5448	37.7515	20.8576	8.45532	6.57582	48.7949	129.13
13.4616	18.8088	31.7899	6.03411	5.86108	4.4384	26.6217	60.9295	34.4526	20.9154	8.10113	6.98666	48.7978	127.322
13.5565	20.4776	24.5389	5.95874	6.35354	4.48115	27.0798	70.9626	29.1327	20.4083	8.35748	6.57357	48.788	125.539
14.3304	20.9995	23.9139	6.72682	7.11966	5.84419	24.9304	64.612	27.6322	20.8636	9.00185	7.62508	48.7684	123.795
13.274	18.1877	26.536	5.92991	6.89044	5.56004	25.0251	74.7163	25.825	20.7638	9.47984	7.32828	48.7669	121.994
13.6499	14.5877	23.983	5.4145	6.82209	5.48793	23.6308	75.4166	24.6987	21.8206	10.6187	7.67393	48.7649	120.192
11.9244	10.6805	23.1568	5.09756	5.14073	4.71266	20.4517	69.5274	26.4004	22.8211	9.46933	6.91891	48.7738	118.445
9.31277	12.9787	23.5715	5.05029	6.23182	4.38114	18.9545	68.2255	24.1083	22.7433	10.1264	7.63625	48.7736	116.857
8.84379	13.2922	20.5054	5.29131	6.65574	4.30686	22.0217	67.556	31.6117	20.6722	10.0391	8.81113	48.7729	114.935
9.9799	12.9638	21.0334	4.71665	6.62516	4.54873	22.7101	66.8502	27.1444	22.1606	11.8852	8.9477	48.7733	113.393
8.80028	14.0255	21.2681	5.42661	7.02087	6.12761	18.892	77.7909	31.2159	22.2883	12.8846	9.45383	48.7672	111.89
6.87908	13.8447	22.4871	5.07194	6.79866	6.01295	19.395	65.3366	26.7033	24.0993	14.8452	8.30198	48.7582	110.092
6.23666	12.3041	19.1837	4.79937	6.25303	4.43882	18.6008	64.5324	23.4824	21.7757	16.4864	8.13069	48.7702	108.444
6.49719	14.1465	17.2998	5.01685	5.92644	4.26157	16.3779	63.6988	24.4112	22.9339	15.9321	9.72217	48.7851	106.495
6.38755	14.7212	12.8993	4.13136	5.317	4.77492	16.6471	73.8031	24.4157	21.7886	16.8034	10.3094	48.791	104.691
6.3812	13.2924	12.289	3.54617	5.27566	4.6016	14.514	69.4236	27.0251	19.5345	19.6766	10.8024	48.7901	103.159
7.02706	14.8104	16.4637	3.77901	5.53681	5.20156	14.7876	54.9814	25.5312	22.1247	20.7543	11.5283	48.7926	101.434
6.94208	14.8862	15.4395	3.65681	6.26885	4.7885	15.8106	65.8664	26.6731	23.7379	38.2277	11.5707	48.7999	99.5753
6.51882	15.8211	13.1877	3.6784	6.72803	4.64655	18.4374	59.1486	24.0783	21.9066	39.9835	10.9248	48.7958	97.6978
6.49165	11.9296	11.1537	3.47077	7.58456	4.26057	18.02	58.1732	24.7623	23.4371	26.2168	12.1786	48.7751	96.0731
6.59455	8.92089	10.6521	3.62488	7.95681	4.03811	17.0929	67.3271	23.2361	22.0851	31.9704	11.6964	48.7512	94.476
5.75565	8.81694	10.7884	3.49396	8.47999	4.04164	12.2517	60.1758	19.7727	24.1438	38.6927	14.2897	48.7522	92.8627
5.40216	10.8002	11.2551	4.08901	7.60018	5.20341	13.2488	51.9933	19.2687	24.4913	34.2869	16.9371	48.758	90.9044
5.79976	12.578	11.4019	4.35657	7.84723	5.30451	12.8161	52.7968	18.3512	23.6067	41.8903	18.3717	48.7708	89.0146
5.3624	11.4437	12.9846	4.38263	9.82392	5.20279	11.3764	51.8212	19.7819	19.5216	52.5153	16.3934	48.7695	87.3055
5.27729	7.89657	10.8932	3.70759	9.84192	3.98403	9.28907	51.531	18.4275	21.4515	51.1657	15.7329	48.7662	85.5622
5.28344	9.64153	8.01603	3.47054	11.5727	4.1746	8.72157	53.6532	17.6563	21.0264	56.1276	19.2068	48.768	84.0422
4.82011	10.1864	7.03116	3.23108	10.8795	4.0416	7.80981	50.2078	16.5492	21.3447	55.2375	19.8098	48.7663	82.3104
4.19906	9.08443	8.04655	3.1663	11.0914	4.39918	6.96837	37.8957	16.0957	19.1548	54.0461	18.0832	48.7495	80.7998
4.72676	10.1157	11.1579	4.15762	10.5193	5.30921	7.65077	36.7083	15.2513	19.3798	52.192	28.0771	48.733	78.8177
4.69783	11.0628	12.5155	4.74656	10.8879	5.27732	6.82237	41.6769	15.6191	20.474	61.3888	19.4553	48.7429	76.8459
4.06999	10.5902	11.1731	3.47719	11.7084	5.01162	5.88637	46.7648	13.124	23.0248	64.4413	20.5319	48.7659	74.8129
3.8061	9.33592	11.2156	3.17035	11.8313	4.9854	5.44322	43.6253	13.2913	20.3333	60.2617	21.4652	48.7736	73.1652
3.43359	9.66193	10.4752	3.12271	12.819	4.93401	5.59514	42.5325	11.5815	18.6695	60.6685	26.2296	48.7582	71.6091
3.2436	9.53165	9.77679	3.03995	13.0281	5.03267	5.38931	37.0437	12.1302	20.3357	57.0779	30.2096	48.7322	69.8591
4.28946	12.5491	10.3827	3.97451	14.2664	6.10588	6.01263	35.669	12.384	18.575	53.7823	28.7776	48.7339	68.2769
4.32752	13.3536	9.34716	3.55073	14.8693	6.23398	6.0337	35.6543	12.2742	19.9482	58.8289	28.8147	48.7264	66.2287
4.09902	11.9765	8.74856	2.95728	15.2922	6.21676	5.12729	35.0841	8.93132	18.1634	66.994	31.5833	48.7245	64.401
2.98746	10.6456	7.86506	2.50851	16.3274	6.40104	3.94014	33.4748	8.55159	20.7154	68.0724	38.7364	48.7405	62.5066
2.61945	11.9319	6.57269	2.4617	15.8827	7.01026	3.29289	28.5049	8.15092	21.2575	65.1716	41.1828	48.7448	60.6231
2.7359	11.8462	5.42999	2.3567	17.0477	8.2001	2.97356	26.4119	7.82699	20.6974	69.2535	43.6655	48.7476	58.7541
4.57012	12.9784	7.01503	4.20459	17.6361	9.23693	4.80988	27.6223	6.51804	19.1369	69.662	39.7825	48.7464	57.0574
4.82437	13.7198	7.01629	4.43421	18.6583	8.87837	4.90888	28.9853	6.71101	18.689	64.9464	40.8103	48.7384	55.161
4.74958	13.0492	6.6314	4.37361	20.7429	9.26829	4.20825	25.267	6.4143	21.1003	69.2383	44.541	48.7417	53.1811
3.15457	9.94948	4.74937	3.30338	21.3843	9.17949	2.82505	22.4908	5.42254	19.4044	70.2982	38.7789	48.7572	51.4303
2.61914	9.62998	4.74463	3.45591	24.5657	11.913	2.55386	22.4561	5.45268	18.7244	71.0761	42.0344	48.7439	49.6089
2.74754	9.73996	5.37718	3.19132	29.1362	12.4373	2.55994	22.4858	5.53366	17.3207	83.1935	41.9695	48.7351	47.7248
4.32225	15.0225	8.34487	4.91057	38.1685	15.0815	4.61282	24.1923	6.60061	18.5556	66.911	40.0863	48.7508	46.3506
4.24537	15.4022	9.1018	5.22227	45.546	18.3368	4.48541	23.5739	6.28994	18.4234	82.4157	41.4048	48.7786	44.5691
3.85388	15.1555	8.63682	5.35674	45.9707	20.7542	3.94397	21.6914	6.02164	17.4377	81.8458	43.5485	48.785	42.2547
2.46702	10.7632	7.64317	5.03781	46.2237	25.1063	2.15937	19.6413	5.94738	17.6927	66.5012	45.7982	48.7988	40.3132
2.47463	11.0893	7.79115	5.22998	46.8527	26.773	2.41401	18.2951	5.61709	17.5374	82.4712	44.1148	48.8135	38.36
2.38463	11.8885	7.38467	4.86175	48.0905	24.6815	2.34602	19.2933	5.33689	18.0235	75.7762	43.8009	48.8127	36.5129
4.67765	13.7753	8.14066	7.00716	51.0531	25.2657	4.42716	20.3881	5.541	18.3056	76.7536	41.9304	48.8082	34.691
4.7356	13.4519	8.54481	6.56326	59.5896	29.8115	4.43856	18.9927	5.76074	16.6573	81.1407	43.7066	48.7969	32.9026
4.45522	14.3266	8.27679	7.51238	60.4263	31.3779	3.86979	16.0962	6.44235	16.4978	79.2825	37.7595	48.7806	31.2723
2.20842	13.7183	6.64704	7.21619	55.9081	33.9838	2.4031	16.2288	7.19201	15.996	79.4079	44.6503	48.765	29.4682
2.333	14.952	7.36135	7.26524	55.9942	33.1174	2.40155	18.5674	6.33098	14.5181	63.3424	35.492	48.7583	27.5613
2.40019	16.2214	8.1498	7.38288	61.4629	34.2749	2.1681	20.0339	6.80018	15.3946	62.659	35.3309	48.7685	25.6618
4.62853	19.1606	9.29348	7.36406	56.7815	32.643	4.06674	19.9789	6.33924	13.374	75.103	35.1435	48.779	23.722
4.73546	20.8645	9.12509	8.28227	60.0036	33.9015	4.20141	17.8972	5.36877	12.248	64.4233	34.9305	48.785	21.8754
4.5336	19.5903	8.30171	7.76987	60.9557	34.1391	3.85258	17.9069	5.60734	13.1544	64.1999	36.792	48.7886	20.1535
2.34845	17.7971	5.70186	8.93103	62.4997	36.7171	2.15388	15.6281	5.19299	12.5722	63.4598	34.1486	48.7996	18.2958
2.37159	18.9127	5.39667	8.56191	63.8647	41.0867	2.04562	12.648	4.59603	11.4639	62.0469	34.8171	48.8136	16.3372
2.2386	20.3062	5.87251	8.72644	72.2205	32.765	1.98342	12.2891	4.77218	9.9861	63.472	37.7071	48.8228	14.57
4.76737	20.6659	7.18159	9.75209	69.124	33.2487	4.43781	12.6807	6.25711	12.0508	58.7496	38.0701	48.8267	12.7219
4.72561	19.6166	7.51716	9.81376	65.4093	39.4705	4.39731	11.5817	6.30003	10.2676	58.4687	37.4993	48.8289	10.9183
2.61362	19.2124	7.67615	8.63194	59.809	36.2091	2.70659	10.6716	5.58646	11.0439	48.644	40.8478	48.8261	9.22951
2.12735	19.829	7.64101	9.85983	74.6731	36.9383	1.99052	11.0456	6.07425	9.35324	50.3755	40.0758	48.8249	7.6002
2.24159	22.3058	7.39516	10.3006	79.6369	42.3985	2.1316	11.969	6.37534	10.0212	48.6576	33.9159	48.8272	5.66605
2.40602	25.4912	6.91776	9.01045	61.5523	40.529	2.2851	11.6381	6.40255	9.04475	45.0228	29.4384	48.8279	3.65781
4.5376	25.325	8.34506	9.84157	79.8398	44.8642	4.01473	11.5937	6.86473	7.68165	50.1121	31.7009	48.8184	1.54463
4.5624	23.056	8.06662	9.59371	78.6495	41.0648	4.04339	11.249	6.46933	9.91567	46.8875	31.2141	48.8153	-0.164218
2.47469	26.341	6.64528	10.7192	62.5617	39.6639	2.23936	10.9216	5.1615	9.61932	42.9792	30.9153	48.8139	-1.89079
2.44383	31.6884	7.32498	11.6723	62.8107	45.4334	2.32913	10.2575	5.7442	9.32606	44.6426	28.0838	48.8186	-3.75405
2.18275	33.2219	6.70955	12.4831	63.0149	45.8377	2.05562	7.91876	6.91009	7.24861	49.7077	25.6292	48.8137	-5.69975
3.14421	30.6736	6.76502	13.5855	63.174	46.5836	3.42825	8.74985	7.66248	7.42568	49.0308	28.5715	48.8259	-7.6516
4.71579	35.1594	7.59784	14.3311	63.2874	44.0269	4.15483	9.24537	7.60444	8.05079	42.8103	26.1843	48.8378	-9.47166
4.88019	35.3313	8.00318	14.165	83.3686	37.5578	4.18262	10.2972	6.01823	7.31515	38.5	21.7541	48.8439	-11.0752
2.79576	34.736	6.7942	13.6959	80.9585	37.7156	2.06382	8.27556	5.53815	7.10335	37.3967	19.9336	48.837	-12.8346
2.48306	38.9802	6.87741	13.1832	83.7957	49.6063	2.00389	8.21113	5.40148	5.87197	29.8013	21.0511	48.8302	-14.8642
2.30761	44.3789	8.33121	14.9716	79.9794	45.8707	2.11139	6.41726	5.32234	5.32099	26.0267	19.2531	48.822	-16.8669
3.81894	41.3588	9.34144	16.5435	82.3361	43.2152	4.17725	7.52444	4.74226	5.75974	20.2063	15.08	48.819	-18.5352
4.04318	37.191	8.38434	16.1077	79.7641	45.3997	4.45269	7.35372	5.99806	6.48775	17.2318	24.71	48.8181	-20.576
4.15088	36.0392	9.2171	14.8573	69.6398	44.7397	4.48715	6.4741	8.33524	6.94988	16.5958	14.4533	48.8245	-22.6785
2.50814	35.3959	8.23971	13.4989	67.0256	46.3536	2.45082	6.36318	8.86912	6.33196	16.9683	13.7305	48.8117	-24.6804
2.65258	40.6724	9.12772	13.5462	66.2458	43.1217	2.52325	6.54059	8.3958	5.68676	13.4219	14.133	48.7909	-26.4051
2.76007	42.5271	8.76626	14.4749	73.046	45.8431	2.5235	6.22124	6.79231	6.10038	10.7065	13.474	48.7818	-28.1576
4.44176	41.5282	10.2834	15.2598	71.2805	42.8364	4.49135	6.85039	7.7998	5.70933	11.0252	15.3733	48.8037	-29.7517
4.45725	42.2706	10.0756	17.2192	68.6413	39.5176	4.47306	7.07173	8.34159	6.0228	10.5877	16.3731	48.8155	-31.5011
3.43733	40.6915	10.0276	16.9821	64.7445	36.5306	3.53475	6.36228	8.23963	5.40115	10.4776	18.2954	48.8084	-33.3528
2.69535	39.3178	8.40968	16.0582	58.0946	37.7584	2.39139	4.86497	7.24618	5.55152	10.8312	16.0519	48.8052	-35.1656
2.96369	44.3149	8.63989	16.9645	59.0764	42.1284	2.10097	5.15682	7.654	5.00797	10.2682	14.2658	48.8141	-37.0307
3.11574	46.8998	9.30696	15.1293	63.0444	42.4822	2.53006	5.30086	8.41632	4.36212	10.528	15.027	48.8074	-39.2592
4.681	48.0901	10.6281	14.5571	60.5125	40.8026	3.99728	6.10965	7.52464	4.72945	10.6182	13.6942	48.7997	-41.2158
4.64159	45.9262	11.4946	17.0626	62.681	35.3583	3.89297	5.93299	6.9411	4.62095	10.0277	14.6771	48.8039	-42.9166
3.10635	52.1106	13.054	17.2992	49.8217	39.0493	2.67927	4.60293	6.25573	4.25867	9.21864	13.9319	48.8113	-44.5905
3.28562	59.1962	14.0543	16.2371	44.894	39.9819	2.77251	4.46694	8.10757	4.64941	9.24708	13.9115	48.814	-46.6513
3.37633	62.416	11.939	16.3084	43.5444	36.7209	3.15587	4.41403	9.35329	4.80173	8.81164	12.8139	48.8211	-48.7153
3.7143	56.717	13.4801	18.565	42.6155	30.8091	3.27816	5.05423	11.0314	4.28253	6.96652	12.4186	48.8288	-50.5134
5.19896	61.5028	14.529	18.197	37.5821	30.3153	4.72754	6.32179	10.3955	4.39012	7.35747	11.6157	48.8374	-52.2204
5.23987	69.1746	17.2559	18.4082	38.0678	29.8983	4.7033	6.25036	10.0529	4.31633	6.76005	12.1336	48.8303	-53.938
4.23126	71.4824	16.466	18.6137	41.6727	27.2839	3.86972	4.45135	8.87896	4.54397	6.80532	10.2561	48.8225	-55.7417
4.6063	85.3862	18.0563	18.7571	39.9237	27.4676	4.12577	5.15413	12.1785	4.64654	6.8201	9.57664	48.8074	-57.6237
4.78167	84.3658	19.0202	19.1497	38.2401	30.0389	4.03602	5.62133	12.6782	4.41921	7.50675	10.6161	48.8002	-59.4414
5.16755	92.8902	20.0342	18.4375	36.0949	27.5244	4.45121	5.99994	12.3157	4.14898	7.80213	11.9149	48.7971	-61.1253
6.35954	86.7721	15.0905	17.5226	34.9905	22.5135	5.24262	6.24243	10.1777	3.83733	8.33066	12.3306	48.7981	-63.1959
6.61494	87.4963	21.1906	18.7368	35.2537	20.7317	5.64967	6.47216	13.9758	3.78952	8.18557	10.6482	48.8089	-64.7979
6.79414	98.2398	23.7299	19.4129	31.3314	19.7243	4.74199	6.59095	14.275	3.70591	6.9185	11.0578	48.8163	-66.6851
6.94244	98.2401	23.9951	18.6538	38.0936	18.8435	4.8851	6.4906	14.395	3.77449	7.16493	11.4184	48.8188	-68.6392
6.44267	110.459	23.9918	19.75	36.2433	17.2509	4.82976	5.99503	12.9456	4.08303	6.89937	9.356	48.8095	-70.7043
5.85186	118.522	24.001	18.5883	32.1915	18.1784	4.94886	6.00803	13.786	4.31903	6.89343	9.72382	48.7955	-72.6951
7.64128	116.785	29.0613	19.4841	23.6994	17.3105	5.41235	7.52112	14.7307	4.64144	7.22444	11.3461	48.787	-74.6798
7.16486	109.738	28.4958	18.2768	22.2656	17.6375	5.39216	8.04724	12.7915	4.42675	6.96959	11.8946	48.8005	-76.5395
6.84981	119.836	29.1193	20.5629	19.4516	17.6739	4.57741	7.06877	14.3781	4.51575	6.54043	10.1674	48.8129	-78.3252
7.67901	97.1299	29.7119	19.2131	16.6082	16.8444	4.9573	7.12491	15.9147	4.50778	5.93001	10.1545	48.8146	-80.2126
8.26896	98.0648	29.1974	19.1832	15.3733	14.7213	5.4813	8.53	15.9811	4.56814	6.01607	11.9135	48.8136	-81.8267
8.71681	98.9505	28.5912	18.1493	15.2032	14.3129	6.40938	8.47654	14.8875	3.86516	5.55403	10.3956	48.8127	-83.6216
8.81704	126.096	33.7047	19.9522	15.155	13.9184	7.47912	8.69916	12.1285	3.77753	7.1909	7.97285	48.8138	-85.4634
9.47018	100.568	34.7349	22.9353	15.7546	13.5625	7.46285	6.44748	12.4248	4.1287	7.53349	9.94272	48.8069	-87.4687
11.8947	121.319	32.1424	22.6979	13.9344	13.3205	7.59077	9.79411	17.6812	4.21128	7.73954	10.7391	48.7897	-89.4214
13.3315	115.37	31.439	23.4722	12.6824	10.715	7.60486	10.9394	20.9899	3.98483	7.02449	10.9688	48.7928	-90.9237
11.4071	127.406	32.7974	23.2816	12.6987	11.5913	6.8104	9.17981	17.6902	4.62112	7.07811	11.0807	48.8072	-92.5818
11.5184	103.153	32.2335	23.77	12.4429	10.9263	6.80208	9.5536	16.4391	4.52139	6.90305	9.15794	48.8211	-94.2184
12.4131	103.656	32.2872	22.321	12.2034	10.3423	7.98054	11.8918	17.3225	5.02704	6.90246	9.23809	48.8199	-95.9928
13.8201	104.099	39.9182	20.8711	11.7111	9.66443	8.65233	12.6543	16.0374	4.46214	6.5652	10.7347	48.8306	-97.7869
15.32	119.506	41.5016	19.703	9.45513	9.73542	10.4737	11.5298	19.5986	4.16289	5.51815	12.1459	48.824	-99.7412
13.401	109.564	42.6271	21.1889	8.14072	9.12524	10.0136	11.6104	18.46	4.34978	5.40682	10.3514	48.8031	-101.933
13.1272	108.829	41.3441	23.7099	8.30901	8.75333	9.75623	12.7973	16.5865	4.53179	5.46491	8.29051	48.7969	-103.784
13.3403	114.111	47.3127	23.641	9.52068	9.23573	10.0465	12.8484	16.7607	5.19588	5.79152	7.06776	48.814	-105.513
14.3787	111.973	50.4799	19.4884	9.72239	8.87359	10.0342	11.0842	16.6065	4.8573	5.90445	9.02627	48.8128	-107.146
15.9173	110.78	51.598	19.2522	9.20768	7.80427	11.6532	16.8559	18.9234	4.90038	6.0065	8.86392	48.8053	-108.925
16.3621	120.799	47.7449	20.3409	8.69357	8.67028	11.6401	18.041	21.3686	4.50437	5.48037	8.6475	48.8014	-110.774
17.1788	116.619	50.8986	21.4031	8.49397	8.05409	10.4989	18.8741	20.5947	4.42585	5.43474	7.79299	48.7962	-112.782
16.2178	92.6601	50.0064	20.5509	7.65908	8.50996	11.2848	16.74	21.1758	4.59555	5.79572	7.75515	48.7968	-114.807
18.6157	87.8449	50.9566	18.9747	7.54781	8.25805	12.7531	18.5088	20.177	4.48924	5.74587	8.07809	48.799	-81.8916
21.799	99.3291	54.1885	21.088	7.98537	8.52575	15.388	23.6835	21.6762	4.87136	6.02972	8.30687	48.7914	-68.2686
22.9316	92.9507	50.3586	21.0104	9.26862	8.69572	16.8041	26.709	22.9587	4.85753	7.56017	8.38933	48.7924	-80.5288
21.5387	98.3218	54.8488	21.4328	10.1346	9.36288	17.6023	31.1195	26.8427	5.71184	8.07654	8.11221	48.8015	-122.009
22.7426	95.6593	51.9975	22.2028	8.55656	8.76689	20.1635	33.137	31.6613	5.59682	6.65174	6.99947	48.8097	-123.773
23.7439	115.314	65.5311	21.8064	9.63574	8.03475	25.1459	36.3481	31.8841	5.8168	7.04805	7.02858	48.7958	-125.586
24.4674	115.753	62.4018	20.6152	9.61073	8.13226	24.148	31.7717	31.6157	6.06421	7.1789	6.56752	48.7725	-127.429
29.2084	107.435	66.1217	20.4958	9.05486	8.11105	25.497	39.9089	32.5663	6.58933	7.55771	6.11563	48.7838	-129.376
28.3044	97.2267	60.0908	20.3684	10.391	7.95717	25.4077	37.8664	32.4667	6.3709	7.53542	5.87686	48.8091	-131.227
26.6879	91.9674	62.6824	21.0352	10.1241	7.76687	30.9896	42.099	34.662	6.34147	7.42551	6.16265	48.7989	-132.966
30.799	91.7734	64.593	22.8418	9.52223	7.09108	33.2129	37.9219	35.699	7.49908	6.10585	5.31931	48.7894	-134.735
28.34	81.2813	63.5494	18.8689	8.67069	6.92424	35.9627	40.486	39.7548	8.1253	5.63308	4.80856	48.7833	-136.481
27.3478	96.6774	69.0546	22.0272	8.54708	6.80165	37.131	42.2855	38.9923	8.65062	6.52489	4.66199	48.777	-138.207
29.4281	71.1838	63.6779	21.9293	8.2154	6.62768	36.8789	41.4188	35.0959	7.82971	6.419	5.30933	48.7927	-140.39
30.348	71.7953	63.2979	20.35	9.89828	6.78513	35.2952	41.5255	38.5515	7.896	7.87964	5.95059	48.8077	-142.185
28.6857	92.8894	63.8015	18.0363	9.38091	6.10385	40.956	39.2655	32.6218	7.64285	7.44504	5.6906	48.8038	-143.648
33.1496	91.4719	66.3896	16.5015	7.74527	6.79037	35.13	53.1122	37.367	8.88001	6.59106	5.27545	48.7993	-145.456
34.6371	69.7387	66.8953	19.055	7.75742	6.72169	36.297	50.6429	38.1429	10.4874	6.52739	5.77303	48.8031	-147.429
36.8428	71.2898	67.8857	18.8684	8.91303	7.07542	37.4951	45.8579	39.8514	10.7652	8.1928	6.45884	48.8161	-149.311
33.948	77.0136	59.316	18.4258	7.88236	6.96447	48.1029	48.8591	42.7409	11.4832	7.86628	7.03261	48.8206	-151.036
35.2822	71.4816	68.6457	17.0458	7.31671	6.89531	49.4947	53.3733	43.3421	11.6777	7.62819	6.68107	48.8303	-153.152
38.4957	68.3285	64.6027	17.8327	8.78135	6.90637	41.2845	53.2178	44.0542	10.3922	8.6623	6.89714	48.8342	-154.945
38.9253	60.386	69.6093	15.67	9.51155	6.66083	42.6153	58.7917	48.8372	11.2958	9.51266	6.6964	48.8354	-156.86
38.9842	67.4628	66.6478	16.0609	10.8443	6.30745	43.9815	59.0984	43.0094	12.1472	10.6314	6.32374	48.8311	-158.327
41.6669	68.8903	76.2346	16.5171	10.6306	7.09901	49.628	62.0515	43.8575	12.34	9.09134	5.9283	48.833	-160.113
36.182	59.5929	77.5506	15.8642	9.21388	7.25283	42.3524	60.5522	44.7167	12.2966	7.55082	6.58706	48.8135	-162.009
40.0755	67.0434	78.6744	15.1229	8.77892	7.62608	44.884	54.7813	51.0921	10.1421	6.69923	6.86574	48.813	-163.835
38.2588	65.7905	72.6435	15.6103	8.94411	7.11157	48.6837	52.6862	45.3402	12.1461	7.34061	6.65475	48.8212	-165.427
40.7059	66.3041	72.2365	15.1077	9.74288	7.11673	46.7201	54.9183	44.2086	12.416	8.14086	5.94209	48.8171	-167.004
44.7219	77.7872	76.8988	15.2274	9.57466	6.98048	50.4742	66.4711	55.1398	12.7173	8.94467	6.1082	48.8072	-168.769
43.003	76.7375	71.1006	16.3591	8.04899	6.03121	53.9487	64.0735	49.1888	11.0557	8.60352	6.17352	48.7796	-170.388
41.4658	69.9606	68.9518	14.9282	7.43921	7.37226	54.5658	57.1822	52.9715	11.6463	8.91319	6.57931	48.7736	-172.105
44.3586	69.6028	68.4449	15.6017	8.63826	7.80393	58.0211	65.1749	48.6251	11.0135	10.501	7.99237	48.8008	-174.131
45.0553	63.8651	68.1548	16.4208	10.7923	9.36908	53.4818	61.0712	52.0233	12.9026	11.361	7.50888	48.8121	-176.05
45.7367	69.9927	70.7028	14.3434	10.7227	9.53204	52.255	75.3193	52.9952	13.9745	10.4585	7.53126	48.805	-177.768
46.4011	73.3027	68.998	16.8066	11.4007	9.63923	61.2965	69.1884	49.0528	14.1733	11.1421	7.10176	48.7877	-146.218
47.0473	47.3398	62.368	14.6281	32.009	21.475	65.3915	65.8061	54.9817	15.8265	9.78331	6.73319	48.8007	-1.48816

## Sheet: P03
ra l	oi l	oe l	ico l	mf l	es l	ra l	oi l	oe l	ico l	mf l	es l	Kippung	Rotation
103.637	141.188	114.085	19.823	16.5634	8.36323	282.691	163.963	79.6866	19.9088	43.3977	25.0085	48.8304	28.3714
101.346	142.926	82.8226	21.2617	15.822	9.48798	246.864	165.474	82.0756	18.9381	38.0553	22.3675	48.8402	172.23
92.7181	158.345	98.6768	24.3738	17.0721	9.81278	238.513	182.491	107.469	23.9898	18.2632	10.9852	48.8484	174.862
84.0001	165.176	100.472	23.8789	17.5568	10.0129	252.157	195.979	108.45	25.385	19.6663	11.1988	48.8533	173.252
86.3337	138.032	82.8521	18.5873	18.4713	9.10137	251.342	185.921	103.862	27.2233	20.4577	10.6178	48.8517	171.476
82.3447	127.274	79.4122	17.9553	17.2256	8.83957	215.027	157.166	91.8069	24.8144	17.5539	12.1712	48.8519	169.702
78.1325	134.918	84.5171	17.9385	17.3375	9.22321	247.35	155.155	93.0073	22.2017	18.1537	12.5804	48.8543	167.957
69.4437	139.197	86.2894	17.5149	17.4634	8.61705	240.623	147.453	99.8557	20.7438	17.6226	11.976	48.8654	166.227
66.4856	125.759	78.4792	18.2603	15.3804	8.5051	196.68	133.353	105.857	26.3622	15.8747	10.9823	48.8632	164.453
66.1298	113.983	72.4904	18.9418	14.9512	9.33013	225.199	137.508	112.085	25.6243	15.8721	11.8254	48.8455	162.768
59.6471	117.671	69.1095	15.9137	13.2342	9.04017	205.423	136.251	111.816	27.207	15.1172	12.6984	48.8361	161.013
51.799	98.801	57.9364	13.1236	12.9687	6.82194	202.227	125.527	130.808	34.5102	15.9878	10.3642	48.83	159.314
60.1952	83.9411	64.0642	12.4459	11.0925	6.27515	165.757	124.365	113.21	41.3076	14.7545	11.0503	48.8309	157.65
63.6372	76.9135	58.2786	10.6303	12.0591	5.50228	166.831	111.538	128.056	42.6049	14.8348	11.443	48.8267	156.085
51.5571	82.1768	61.4905	10.5109	11.0105	5.87789	198.106	125.915	117.959	36.4762	13.4878	10.8237	48.8202	154.566
48.7865	80.0694	58.5015	9.76396	10.5336	6.02543	172.088	141.809	109.978	43.79	13.5833	10.8182	48.8142	152.708
44.3141	88.3152	59.5092	9.02781	10.5794	6.00658	165.844	151.434	100.261	46.0151	14.8687	9.95991	48.8119	150.838
45.1079	95.7861	60.0576	12.1462	11.2133	6.81116	159.741	119.649	111.15	44.8541	15.6067	10.3377	48.8192	148.72
47.352	79.9704	54.1066	12.1249	10.3634	6.16511	166.452	144.646	108.313	40.4736	14.3501	9.93827	48.8297	147.095
39.0074	64.6476	47.933	8.95188	10.1789	6.46863	158.569	111.027	107.828	37.7349	13.826	9.82341	48.8288	145.834
45.967	64.4574	43.6736	11.5419	10.8334	10.0603	161.278	123.596	96.0268	39.7947	14.3062	10.9214	48.8228	144.089
40.2715	67.2985	43.4263	11.4432	10.3215	9.93867	167.312	119.67	99.5805	40.7008	13.9643	11.4278	48.8215	142.056
36.0855	79.4149	48.136	9.04696	9.9368	7.43166	131.311	116.966	93.9571	46.4833	13.9408	11.258	48.8331	140.608
34.5411	83.0343	52.1095	7.14477	10.6488	6.28633	126.037	125.804	108.853	47.1721	15.0218	11.7126	48.8377	138.859
33.8786	56.4105	49.3265	8.33603	10.2285	6.8187	120.898	138.111	119.302	46.9205	14.8192	13.8979	48.837	136.597
30.1924	75.8496	41.5353	7.0696	10.5322	7.42289	115.894	136.476	116.297	51.5746	14.9597	13.5512	48.8387	134.954
30.4972	51.7531	39.3755	6.99216	9.18835	6.03738	116.42	94.6734	109.097	55.3623	13.04	13.4149	48.829	133.309
28.6958	41.1232	36.9358	6.16104	8.34289	5.48819	94.071	91.0388	102.553	48.5359	12.1457	11.8099	48.8162	131.484
28.0708	40.5003	35.3856	6.3354	8.7023	4.87889	81.9376	94.3852	102.345	47.0619	13.5014	11.0732	48.7976	129.719
25.1317	39.5951	29.1849	5.6075	8.2871	4.91195	76.31	105.05	118.47	44.362	12.7214	11.845	48.8021	128.14
21.9878	39.7265	26.7754	5.46627	7.69353	5.0481	75.6794	96.329	104.843	44.3536	11.9064	12.9658	48.8219	126.397
19.9982	31.089	24.2172	4.10625	6.16242	5.01437	75.5364	80.4768	103.554	50.6381	10.4546	13.0503	48.8352	124.645
21.6557	33.9123	23.928	4.6453	6.57883	4.93928	73.2336	61.5847	104.155	48.1022	10.9496	12.6763	48.8499	122.826
17.3592	31.6197	21.3365	4.03182	6.62969	4.85141	65.2056	75.9966	99.9237	49.7622	11.1312	12.8894	48.8474	121.105
17.5993	31.0127	17.252	3.11013	6.4232	4.75942	67.7537	91.7877	103.673	48.176	10.623	12.6982	48.8322	119.387
13.3721	26.2336	15.0448	2.22155	6.46302	5.02498	62.0357	91.5475	92.8849	49.5137	11.6417	12.9357	48.8162	117.612
10.3487	19.5717	13.509	2.24457	6.13205	5.02651	53.7999	85.9902	101.415	46.4338	11.1979	13.4457	48.816	115.825
9.12578	18.4503	10.3152	2.14992	6.02425	4.67107	51.3558	88.038	98.5977	47.9656	11.7514	14.4812	48.8275	114.149
8.60532	14.312	12.3603	3.25256	6.89826	4.91556	42.5259	84.2789	88.29	53.6621	12.8272	12.4398	48.8233	112.38
9.2701	13.3314	11.2049	3.37969	7.29641	4.55738	44.9513	86.7425	97.1596	54.8667	13.5002	13.7462	48.823	110.564
8.53471	13.1197	11.3677	3.3235	7.88516	3.99145	47.945	77.9569	102.105	53.2425	14.3753	15.0745	48.8239	108.673
6.75257	10.5338	8.21443	2.49353	7.00905	3.52453	35.1397	74.3643	96.1072	47.5502	30.981	16.0842	48.8161	107.123
5.88689	9.2931	6.69944	2.72006	6.39499	4.07954	29.8272	70.6961	70.6378	55.0251	16.8232	14.0255	48.8166	105.48
6.47967	9.14107	5.62266	3.03163	6.87145	4.31127	30.0754	71.7151	75.4986	50.1816	21.9121	13.759	48.8076	103.669
7.90714	11.3357	10.1632	3.69364	6.62572	4.83744	28.5799	67.837	82.7903	54.0842	20.7531	15.8569	48.8155	102.202
7.17179	10.6569	10.3433	3.5814	6.90482	4.51018	23.9972	66.4276	76.7575	50.4434	21.7446	19.4977	48.8046	100.521
5.88138	8.03547	9.29261	2.86049	7.17476	4.10095	24.359	71.102	73.401	49.2323	40.2611	21.1415	48.7975	98.6594
5.1746	4.82039	3.12278	2.45813	6.65255	4.20201	24.6725	75.5301	77.4406	48.8547	42.0562	21.4053	48.7887	97.0382
5.0325	4.85002	2.95312	2.66588	7.26083	4.14652	26.3072	70.3763	68.6174	54.201	43.8209	22.2723	48.7907	95.2711
4.90823	4.69384	3.22274	2.52645	7.4319	4.32692	24.4526	57.9569	72.691	55.6665	45.5515	20.9288	48.789	93.1613
6.14713	8.13068	9.32981	3.25193	9.53645	5.84295	24.0665	53.2996	72.1104	52.8094	37.333	20.391	48.7866	91.4065
5.75454	8.19584	9.44344	3.14748	10.8811	5.78935	23.908	57.0704	81.3094	54.1826	43.31	19.3809	48.7789	89.6945
4.87003	5.22024	5.42542	2.65228	11.4517	5.53436	19.2542	53.4216	67.0526	46.5611	46.783	24.1366	48.7688	88.378
4.97922	3.7757	2.47923	2.35265	10.7578	5.34949	16.4609	50.9341	62.1919	51.6441	45.2905	23.8717	48.7648	86.7833
5.21194	3.57882	2.34766	2.25614	10.5734	6.20239	13.2545	48.5308	68.6806	45.4754	50.599	22.9653	48.7676	85.0798
5.14671	6.03651	4.82072	3.36271	10.9435	5.95157	15.5426	55.9404	74.1578	50.4516	49.0467	25.6818	48.7835	83.075
6.36206	8.60056	9.25509	4.5088	12.0435	6.35061	19.8473	68.7158	76.1809	49.1371	49.8274	24.1941	48.7905	81.413
6.15731	8.51635	9.06908	4.42493	12.6244	6.22909	18.6067	77.4889	57.3509	43.6938	55.0984	26.6341	48.8016	80.3278
3.97336	4.56009	2.25793	2.45557	12.5405	6.20965	10.5445	74.1151	73.626	47.4604	57.0722	30.181	48.8021	78.7843
3.6534	3.54002	1.70698	2.3012	13.234	7.79783	10.1601	53.8245	64.1583	35.3759	61.4051	31.1133	48.7972	76.6091
3.97171	4.01103	2.0633	2.19126	13.4113	8.31274	9.18956	49.7436	50.7418	34.7886	58.8854	28.7355	48.8094	74.1018
5.31139	7.64025	8.7214	3.77884	15.5669	8.33299	11.4339	48.6578	43.1182	38.637	65.9567	34.6712	48.8193	72.2694
5.71786	7.84008	8.78632	3.92296	16.3298	9.4484	12.0681	42.4002	37.988	37.1324	57.0319	35.0847	48.8145	70.357
5.24732	7.59615	8.49476	3.67677	16.0923	9.75271	10.0251	36.8037	34.3971	37.8781	56.0136	31.8303	48.8022	68.5793
3.69631	6.22247	1.95974	2.33042	16.3407	9.70242	7.86776	32.3632	34.4389	42.1782	65.6524	30.5314	48.7878	66.8698
3.43936	6.59651	2.14407	2.34877	17.1277	10.2621	6.88394	32.7306	33.0005	44.8909	69.5482	31.4576	48.7711	65.1132
3.32478	6.64812	2.69297	2.48619	17.7404	11.6189	7.0643	34.3539	31.9242	43.2321	65.314	31.5636	48.7764	63.3186
4.53171	9.56986	8.56843	3.86684	18.7622	11.3226	9.26611	29.8679	34.7691	36.4759	64.7271	32.3676	48.7825	61.4969
4.59459	9.07808	8.52535	3.91165	19.3968	12.0673	8.93573	21.8941	28.0811	32.7294	73.4346	40.3839	48.7825	59.7161
3.86619	6.00312	2.69029	3.03666	20.3647	12.6882	5.82841	21.4674	25.6423	33.004	81.2895	40.8111	48.7864	57.8
3.11936	7.30525	1.68343	2.74459	21.3897	13.3347	4.61381	19.6934	20.6029	31.9526	79.5314	46.4296	48.7891	56.1189
2.78849	7.1987	1.71475	2.75019	24.3143	16.034	4.29733	17.5406	18.1094	31.1877	75.8121	52.9731	48.7851	54.3072
4.61356	9.91316	6.34375	3.856	27.0396	17.8375	8.58744	17.3154	17.1241	29.2933	69.9532	54.6002	48.7836	52.5369
5.53964	10.892	9.29129	4.27378	31.3257	17.8327	9.85894	19.0162	15.0802	28.203	70.1991	45.366	48.783	50.5682
5.36344	11.0883	9.06045	4.20844	30.7827	19.9372	9.78296	19.4606	14.9042	25.47	70.3735	56.9845	48.7951	48.6599
3.07171	6.90522	2.06057	3.85191	30.0563	21.4566	4.21858	15.1566	12.1369	26.9917	84.9046	53.4958	48.7919	46.8629
2.70923	9.19963	1.83482	4.40959	38.5599	22.7109	3.53119	15.7805	11.1996	26.0997	84.5995	51.2877	48.7808	45.0739
3.02745	9.42931	2.26576	4.56196	40.0503	22.7336	3.66098	14.0413	11.5304	22.5571	78.2537	46.3026	48.7793	43.0966
4.70054	10.8603	9.25558	4.73973	41.9492	25.0934	9.15795	14.3794	14.1356	28.2485	71.6309	56.7822	48.7758	41.4348
4.55003	10.0928	9.4278	4.82897	40.326	25.8716	9.49115	13.7314	12.8225	22.2346	75.8281	49.2816	48.7834	39.7928
4.33834	9.84372	8.34737	4.94418	43.3413	27.1914	7.65868	14.7806	11.0018	24.4401	79.7154	53.1605	48.8042	38.0247
2.7579	8.94187	2.54854	4.98705	45.4017	32.3697	3.84426	15.1858	8.09653	23.2311	81.2777	46.6474	48.8183	36.2112
2.83923	9.15959	2.82622	5.41706	53.1962	32.255	3.17443	13.3695	9.24039	24.8486	69.2714	46.6425	48.8113	34.3062
3.07034	9.64136	3.46922	6.04188	52.4721	28.8718	4.80288	13.4864	9.03669	25.3506	68.8359	56.3522	48.7804	32.4731
4.26101	12.5555	9.4389	6.96938	50.594	30.7996	9.16155	12.6731	9.76162	22.1959	78.4968	48.4927	48.7588	30.6717
4.12066	13.8916	9.55643	7.65051	46.4616	30.2409	9.08688	12.5113	9.05129	21.6799	75.6197	46.5686	48.7715	28.8521
3.09986	11.1945	3.51004	7.72861	44.1266	27.8869	5.19249	12.0466	8.06136	19.4516	73.9726	42.5823	48.7888	27.0754
2.52704	8.66657	3.09108	8.27256	44.7587	28.917	2.98574	11.719	6.92733	15.5976	69.4145	45.698	48.7779	25.3265
2.56957	8.8248	3.15257	8.52536	51.5541	33.1571	2.98809	12.1174	6.90964	16.5329	68.5556	45.8769	48.7687	23.3552
3.21776	10.4323	5.0709	9.53245	57.053	33.6667	6.73152	11.3142	6.80207	16.7214	66.4312	45.6313	48.7858	21.5217
4.57369	13.1112	9.868	9.99828	59.9701	34.3015	8.95521	11.9824	8.11448	16.0181	62.871	45.3536	48.8022	19.6486
4.72465	13.775	9.53584	11.1947	61.1588	28.4982	8.78528	11.8326	7.91947	18.0767	58.3693	45.1387	48.7957	17.7273
2.64714	14.3906	3.31265	13.5527	66.5602	29.2792	3.25436	10.6064	5.69946	18.032	64.053	46.6844	48.7753	15.684
2.54701	16.0253	3.90772	13.3937	72.9536	32.6811	2.46036	10.1587	5.24001	15.9108	67.6546	49.1823	48.7711	13.7202
2.72732	17.6209	4.53737	11.4535	67.2423	40.1088	2.58418	8.8052	4.98953	14.7114	67.6286	53.5494	48.7801	11.8925
3.77174	14.5809	6.17413	13.2098	59.3393	42.6978	6.99817	8.7642	6.50821	14.2232	60.8442	45.1569	48.7926	10.2559
4.76592	15.247	9.42555	13.7508	59.592	45.6201	8.9737	9.6523	7.76834	13.8437	56.7455	43.6718	48.7966	9.00234
4.78762	17.7661	9.09656	13.7789	69.1904	45.5634	8.90239	9.97283	7.62722	12.1072	64.3385	46.3069	48.794	7.61329
3.22077	18.5172	4.39048	14.9872	74.5028	42.4876	3.48974	7.93275	4.12786	10.9265	59.0053	41.6806	48.7763	5.40144
2.99096	17.7036	4.54261	16.0038	75.2782	47.3094	2.84151	6.9563	4.00307	10.8026	50.487	46.5104	48.7825	3.15724
3.08153	18.3483	4.61303	16.4446	75.1901	48.3036	2.82921	7.08384	3.99564	12.071	56.5795	46.5452	48.7982	1.24003
4.03531	20.9955	5.4014	17.5368	67.9992	49.9522	6.32273	9.75781	5.19156	11.7879	53.3262	43.4319	48.7919	-0.223015
4.81539	23.3363	8.39671	17.6879	66.33	42.2013	8.43817	12.6222	6.10392	10.2465	44.9619	45.3662	48.7949	-2.14234
4.5952	23.619	8.63698	18.582	71.321	50.6745	8.30427	12.6508	6.09851	10.111	39.4436	42.6584	48.8004	-4.07977
2.84117	19.4179	4.59154	18.0972	79.7283	50.6307	3.9213	9.26643	4.84212	9.08916	42.3818	36.3248	48.801	-6.08234
2.52509	18.8874	4.07611	17.3488	81.858	46.4895	3.40089	7.99598	4.42331	7.43679	42.3389	36.2237	48.7973	-8.07267
3.02832	23.3495	4.71615	15.825	73.0078	44.6578	3.74628	8.2607	3.9924	7.55433	37.7526	31.3378	48.8039	-9.92403
4.27634	25.2053	7.44602	17.4806	65.929	43.6641	7.22425	8.15916	6.49426	7.45619	38.2382	34.9885	48.7929	-11.9628
5.09718	28.9141	9.89089	20.3665	64.9097	41.0775	9.4496	9.0203	7.29652	8.10079	38.0389	36.1348	48.7771	-13.6455
5.0155	31.2121	9.97004	20.4559	71.2016	43.0338	9.3687	8.27171	7.27005	9.07363	34.5446	37.8114	48.7764	-15.383
3.32413	31.3447	5.27381	20.4763	76.5811	48.971	4.52065	6.40869	4.98077	8.93568	35.2139	41.3772	48.7759	-17.3927
3.0201	28.0627	5.39687	23.7286	78.3659	46.3707	3.5581	6.80904	5.0617	7.40145	32.1768	38.6715	48.77	-19.4935
2.86591	33.0296	7.12685	24.2017	79.9824	44.2924	3.58618	6.97053	4.55687	7.79689	31.9344	30.7029	48.7727	-21.2538
4.40746	34.1399	9.2527	22.7323	79.9343	49.357	8.21147	8.04837	6.80124	6.19444	31.2328	37.0769	48.7881	-23.0232
5.2162	39.2097	12.285	21.8094	62.2338	54.9384	9.33943	8.71315	7.29765	6.58615	30.9932	36.4568	48.8031	-25.041
5.18776	43.3566	13.3922	23.0871	77.7053	54.3207	9.01508	7.56696	7.12591	5.82743	27.3762	30.0367	48.8055	-26.8561
4.07977	43.475	10.0046	23.2655	82.4846	52.7022	3.97677	5.77278	5.16239	6.10463	23.8782	25.1406	48.8144	-28.5741
4.04042	41.6781	8.9468	20.2416	61.4545	52.8121	3.17894	6.42976	5.26634	6.13139	21.4568	29.3056	48.8144	-30.2844
4.13183	42.3025	11.7927	22.2651	72.862	54.1353	3.26746	5.88045	4.66063	6.51151	20.0074	30.1324	48.8059	-32.079
4.91587	39.0923	17.3717	25.7176	72.0607	50.7041	8.22554	5.8875	5.83688	5.88953	19.8883	23.8836	48.7957	-33.9144
5.22714	43.6508	20.3112	23.863	76.9668	45.7413	8.91385	7.82162	6.78266	5.5395	19.676	25.0022	48.7936	-35.8363
5.47131	42.6908	20.9393	26.9867	74.2953	45.6168	8.62093	7.64354	6.54094	4.61593	19.688	25.0944	48.8005	-37.8639
5.24374	39.8128	15.9072	28.7742	79.0007	52.896	3.66438	5.46922	4.24122	4.68267	20.9846	19.8961	48.7987	-39.8146
5.23844	40.358	18.8927	26.8467	78.7581	48.9923	3.50699	5.22585	4.41449	3.97127	19.5304	16.6367	48.7832	-41.8841
5.26223	45.0292	18.6344	25.788	67.8914	41.5673	3.30753	5.32451	3.99631	3.81789	16.3094	14.3135	48.7829	-43.7329
5.60169	53.193	27.1529	26.2373	57.9815	48.7541	6.835	7.55814	5.33613	4.49233	14.8824	14.1532	48.7924	-45.4533
6.22602	58.1566	27.9705	24.4456	58.2582	46.8909	8.81549	9.00374	6.99628	5.12326	15.5948	14.9153	48.7926	-47.1842
5.94573	64.8216	27.9895	27.6938	54.7495	44.9753	8.78907	8.77319	6.90151	5.20903	14.2828	13.9196	48.7902	-48.8753
5.78229	72.1056	24.051	27.6898	50.3082	44.8203	3.97945	5.75882	4.41981	4.93856	12.3382	12.4872	48.7973	-50.64
5.61511	69.7113	34.0275	23.6891	44.2902	43.507	4.21203	5.13555	4.2975	3.95305	11.2128	13.5897	48.7943	-52.7172
5.43257	67.9965	35.5712	27.7581	47.3882	46.0104	4.46893	4.34008	4.59818	4.05787	11.8048	14.5231	48.781	-54.6604
6.3346	77.9118	35.9865	28.0155	45.3844	41.1029	6.7236	5.58956	6.82509	3.87587	10.3874	13.9017	48.7706	-56.5298
7.18039	84.5396	29.6929	31.1112	45.2115	36.6939	9.20104	6.11236	7.52018	5.01908	10.3681	14.6955	48.7817	-58.1247
7.01516	77.5883	34.0145	31.5183	43.2971	34.7754	9.21858	6.33043	7.71952	5.03936	10.1597	13.5605	48.791	-59.6563
5.51691	71.0078	35.5161	25.8727	43.1505	37.7943	6.33392	4.32755	4.90068	4.1123	10.9624	12.1588	48.8173	-61.3402
5.16243	74.7673	42.7274	26.6244	42.5583	41.2891	4.75424	4.25941	4.73781	4.43904	9.75004	12.5573	48.8256	-63.455
5.31463	92.3134	39.2848	29.1166	41.3149	39.165	4.62888	3.89291	5.40042	5.75676	9.20282	12.6536	48.8227	-65.7226
6.76938	110.904	43.704	30.6945	43.9692	35.5467	6.88879	5.24382	6.0463	6.17587	10.3666	13.0006	48.8099	-67.4246
8.75989	107.804	40.7077	31.7014	38.296	32.4992	8.55293	7.16951	8.12934	6.32364	10.3364	11.0859	48.8021	-69.0469
10.18	113.57	55.7731	30.4912	35.8493	33.6235	8.54535	7.76245	9.3322	5.45809	10.0106	12.5447	48.8002	-70.7146
9.08732	109.129	59.9588	29.0359	31.9065	35.1417	5.57943	6.43787	7.89586	4.64837	9.4465	10.8071	48.8042	-59.0457
8.56335	107.5	61.2338	28.0051	22.3945	29.707	4.95943	6.14981	9.14074	5.50083	8.34198	8.99773	48.8051	-60.8789
8.64845	112.776	73.1914	31.4981	22.5743	29.4349	5.92567	6.62927	10.8986	5.50619	8.68103	8.0136	48.7982	-76.632
10.0541	104.113	75.7334	30.1327	21.3019	29.1829	8.54583	7.63773	11.1921	6.18927	7.94589	7.17699	48.7855	-78.5213
11.2011	93.9726	73.3971	28.9806	20.6665	31.7842	10.3834	9.86129	9.77132	6.69633	7.07747	8.37546	48.7823	-80.5197
10.2152	118.671	61.8963	29.3882	17.936	30.2148	10.5809	12.2667	12.0634	5.11664	6.8895	7.85652	48.788	-82.3384
10.6406	130.566	51.9253	32.453	36.9899	29.0539	7.95743	10.5675	14.1649	4.63506	6.4443	6.69475	48.7967	-84.1004
11.1996	132.062	62.5538	29.0824	35.785	24.4001	7.76857	9.7821	13.3768	4.36278	6.97907	6.47747	48.7912	-85.8884
11.9666	114.616	69.0919	30.9498	34.5736	24.6087	7.19971	11.9105	18.3065	3.38899	7.41829	6.084	48.7785	-87.8108
11.4279	124.224	78.3891	32.2951	12.3998	22.7108	9.17957	13.7829	18.8345	4.22952	7.24002	6.8476	48.7726	-89.4564
13.2246	142.563	86.8818	32.0533	12.646	20.1516	10.9204	17.9586	19.3152	4.68337	7.53438	7.50259	48.7665	-91.2872
14.7622	121.044	97.7135	33.8888	14.8905	20.5979	11.9723	18.7953	13.6792	5.5853	8.77747	7.8878	48.7554	-93.1499
14.5267	150.646	95.7497	35.5802	14.645	19.062	9.50307	19.5003	16.5489	4.8797	9.43831	6.47909	48.7631	-94.983
14.2048	146.528	99.3598	33.7152	14.6681	24.587	10.3158	24.2276	20.9196	4.65326	9.99608	6.56836	48.7684	-96.6975
15.3677	147.356	112.667	33.8506	15.4369	14.1797	12.8648	27.6106	23.974	3.95174	11.1957	5.60535	48.7776	-98.5112
17.9516	130.279	115.161	34.4972	16.2315	14.8952	17.4509	36.1371	31.5081	4.88399	11.3766	5.56761	48.7817	-100.258
18.1356	132.553	97.0865	32.8819	14.6128	15.8054	18.301	37.9165	33.4338	5.05079	10.4523	6.03909	48.7713	-101.925
20.3009	157.616	97.8959	30.0136	14.8798	14.8145	21.1375	31.0874	34.5699	4.5552	10.7337	6.43183	48.7592	-103.457
22.275	129.069	103.876	35.906	14.7164	12.3733	18.5874	29.2774	37.1533	4.87945	10.3272	5.40987	48.7421	-105.316
22.8862	116.577	97.1286	33.303	14.4751	15.7901	20.3221	31.8071	39.5442	5.39148	9.744	5.34609	48.7395	-107.193
28.2368	119.063	120.601	34.4135	13.7455	14.2366	19.0342	34.8151	42.0626	4.6544	9.29151	5.76576	48.7298	-109.298
29.8318	119.606	124.63	30.1767	13.2779	14.0376	24.281	41.1341	40.671	5.84353	9.62188	5.99467	48.7378	-111.154
24.447	115.29	150.233	38.0837	12.3597	10.3406	28.7635	50.0442	48.2862	7.80576	9.79185	5.74768	48.7442	-112.778
26.2954	124.192	151.445	34.5304	12.4325	10.091	31.0837	54.0595	50.177	8.56599	10.2987	5.76881	48.7598	-114.602
29.4459	134.907	130.194	34.5445	12.8157	9.14334	32.7602	56.5827	60.4807	8.87318	10.0847	5.76448	48.7747	-116.382
27.6476	148.648	119.396	34.156	13.7549	8.46136	35.3572	65.8625	57.1179	9.26515	11.052	5.72822	48.7805	-118.405
33.175	149.039	115.778	32.5877	13.8281	8.45059	32.2961	75.2368	54.8534	9.9743	11.1811	6.26889	48.766	-120.24
38.4646	138.307	124.931	33.4062	14.2574	7.97835	33.1	65.0381	51.9298	10.2237	11.1871	6.63278	48.7496	-122.257
43.5642	132.081	124.345	34.4751	13.7801	8.25127	37.9822	88.8639	56.5868	12.7908	11.795	7.78961	48.746	-123.404
45.1895	138.297	148.054	31.9101	14.1003	8.2675	34.8815	99.7555	59.7748	13.5265	12.0663	7.49096	48.7535	-124.919
45.0064	143.34	159.681	35.7045	16.3188	8.23933	39.901	114.314	65.9609	14.0664	12.8856	7.46552	48.7454	-126.94
42.5804	162.965	153.929	35.8723	16.7553	8.0469	48.1625	106.734	60.1051	12.8259	13.1607	7.55004	48.7354	-129.408
44.5558	164.615	173.25	37.3952	20.0706	8.00845	58.6535	126.5	74.0494	15.3147	15.2793	7.86364	48.7403	-131.316
52.0247	155.669	157.992	34.0364	20.356	8.38251	67.6156	152.978	84.7455	19.5661	16.6091	8.0952	48.7426	-133.147
58.0562	167.597	183.312	30.545	24.9704	8.51445	82.8462	169.947	89.8586	19.7013	22.879	8.22235	48.7392	-135.041
54.0832	151.135	136.826	32.1899	24.2209	8.56249	78.2051	146.31	85.1813	16.9471	22.4576	7.57129	48.7181	-136.748
58.3652	145.881	156.922	33.9185	26.9656	9.67522	82.8014	175.698	87.0528	19.2046	24.2478	9.17043	48.6968	-138.687
60.6016	155.087	163.084	35.9669	26.3659	9.82333	83.9388	179.532	84.7098	17.9733	23.7097	9.44255	48.694	-140.43
60.3309	154.401	163.735	34.3356	27.2635	8.46281	86.3773	179.339	78.7534	18.8087	23.9093	9.56424	48.69	-141.97
56.6853	174.112	145.903	28.6431	21.3029	9.71595	92.9136	149.986	92.9431	18.807	19.3573	10.4465	48.6991	-143.502
58.5633	180.696	162.989	31.0518	27.2851	10.9007	99.3341	164.491	87.5847	21.2699	26.5685	10.7236	48.7122	-145.461
67.9488	192.173	163.443	30.6685	30.5402	11.5267	143.563	205.037	90.0497	21.0461	28.969	12.1198	48.7159	-147.285
70.1076	182.439	166.909	28.3308	31.1068	11.6561	149.448	165.711	97.8187	18.989	29.488	14.183	48.7146	-149.153
71.4148	173.406	167.811	30.2114	27.6989	3.89925	149.786	202.976	93.1657	18.8778	25.9899	17.5781	48.705	-151.154
69.7037	191.438	171.135	34.9398	28.3986	4.14448	141.721	196.673	95.0263	19.8735	27.9281	16.4452	48.686	-153.265
73.4029	203.632	186.493	31.9426	26.9857	4.49927	160.337	222.381	106.241	22.3834	25.9081	17.7527	48.6681	-155.134
72.8242	179.029	174.281	31.6848	33.5648	4.96923	147.1	181.674	111.083	25.1298	33.1026	18.2778	48.6675	-156.856
74.7118	179.268	174.013	35.8625	32.2976	5.56014	155.082	185.47	110.414	28.2135	32.3017	18.1777	48.6961	-158.589
76.6013	179.378	173.466	34.6653	35.0187	13.4694	163.413	189.171	103.755	30.0318	37.2469	13.0695	48.7243	-160.182
78.4906	195.437	198.033	33.9419	31.9093	12.783	172.105	192.768	106.036	27.5209	33.0776	13.8526	48.7305	-161.957
80.3774	168.934	176.327	31.297	25.4926	13.3749	181.169	222.408	120.639	28.9982	25.4647	13.9171	48.7202	-163.906
82.2596	183.653	163.135	26.9025	23.6485	14.2392	218.926	206.758	113.889	25.0164	23.3704	12.9315	48.7242	-165.654
83.7946	181.618	159.222	28.7853	24.3331	12.8648	208.342	201.02	116.757	25.8536	24.6848	12.1879	48.7368	-167.312
88.4126	151.064	149.969	26.9926	26.11	11.0145	179.887	167.633	123.673	27.4267	26.6601	12.06	48.7406	-169.289
81.2622	156.355	160.876	29.5195	21.6183	10.5111	221.377	208.851	126.195	30.2274	21.6064	10.9687	48.7343	-170.935
89.6934	169.592	136.29	26.8069	23.226	12.2481	198.912	211.616	118.322	25.9889	24.402	13.1074	48.7241	-172.273
91.5153	169.015	131.481	26.3608	23.6034	12.3632	244.018	182.601	105.241	25.5844	26.9571	13.7465	48.7219	-173.616
84.2313	165.044	130.822	24.8167	24.9505	12.952	230.847	180.9	109.069	27.9086	27.5592	14.0243	48.7098	-175.528
90.1607	175.047	150.021	27.3602	23.3786	21.8225	249.469	210.346	118.416	27.9365	25.606	12.4017	48.7114	-177.343
93.8934	156.957	128.921	28.5546	44.7135	24.3628	282.518	203.031	120.467	29.076	20.486	11.8302	48.705	-115.013
98.5738	156.796	128.339	27.6541	48.4966	27.1114	294.877	222.587	131.872	31.2941	21.4916	12.9106	48.7077	28.7265

## Sheet: P04
ra l	oi l	oe l	ico l	mf l	es l	ra l	oi l	oe l	ico l	mf l	es l	Kippung	Rotation
64.8349	83.9535	34.8533	13.5722	7.12264	7.11145	83.3566	66.2579	45.8124	28.2224	9.26184	7.70479	48.8258	-0.575994
62.8417	73.4964	27.2454	11.825	5.6941	6.11156	82.3694	58.1876	47.5928	26.944	8.30339	6.72206	48.8192	143.648
60.4581	72.3985	32.7766	13.2526	7.11007	6.36724	81.4229	60.855	47.2946	26.1012	9.40437	6.76196	48.8154	176.277
52.0542	74.1521	27.1926	11.6346	7.15262	6.66708	74.8598	64.3701	56.938	27.1522	9.81019	7.79548	48.8204	174.462
48.92	70.7112	22.2348	9.0392	6.7805	6.55609	78.7848	74.0469	51.5629	30.3959	9.60736	7.01933	48.8176	172.63
45.4327	55.7717	22.2682	11.1987	6.35466	6.65029	73.1009	71.6852	52.6425	31.8681	9.37681	6.55869	48.8147	170.688
43.1243	62.3346	24.0266	12.8203	6.56903	6.38345	79.5777	68.834	48.2022	27.9942	8.16024	6.86196	48.8147	168.669
40.8335	69.3016	27.5084	12.1742	6.88199	6.32664	78.0799	62.3362	48.6948	25.4547	8.50962	7.59782	48.818	167.002
43.7651	57.6391	24.5606	10.1915	6.93673	7.12586	70.3503	60.2307	55.2096	29.7653	9.4317	8.02873	48.8122	165.318
37.9004	57.9115	22.3622	8.32872	7.28351	7.39979	70.359	59.0695	55.8551	27.7783	10.5085	8.4973	48.7958	163.57
33.6712	60.5581	20.3328	7.9434	6.86149	5.18089	63.1211	68.5496	52.1998	31.9821	10.6686	6.61867	48.7858	161.7
30.6223	46.6843	19.401	7.64987	6.20165	4.49407	67.5139	66.4001	55.703	32.4982	10.3023	5.02393	48.8009	159.839
36.7039	57.3059	19.837	7.32396	5.99049	4.12731	73.3541	64.4204	52.1228	31.2728	9.43152	6.38674	48.8174	158.198
39.2216	57.0859	20.0336	7.31659	6.34252	4.93032	63.9943	59.916	51.4146	30.58	8.52145	7.70314	48.8148	156.668
35.3506	52.0703	19.455	7.74153	6.24234	5.54847	62.072	61.5535	60.7895	30.9036	8.17365	7.61477	48.8258	155.089
35.4445	44.0646	18.0288	7.8919	6.56185	6.34416	60.938	63.8891	57.7923	36.9495	10.9005	8.67062	48.833	153.615
34.9046	40.7937	17.3423	7.79171	7.4424	6.8841	59.4415	63.319	63.9324	35.5375	11.2032	9.33799	48.8373	151.741
29.6784	42.43	20.3881	7.26942	7.15053	6.60559	57.9659	62.7245	57.4447	32.6112	9.60766	8.74331	48.8232	149.858
32.1221	40.6272	17.5294	6.36114	5.44982	5.19376	62.8667	57.8692	59.1254	34.5235	8.62934	8.28097	48.8068	147.996
35.2555	34.3156	13.772	5.17216	4.94988	4.09948	57.3987	64.6787	58.5396	31.8412	8.66313	8.28019	48.8037	146.265
26.2038	37.8296	18.9245	5.39908	5.25863	4.1428	53.2599	70.3521	49.6387	30.5719	8.9355	10.1328	48.8274	144.633
25.1566	37.3789	20.965	4.91262	5.89193	4.15771	49.0755	55.424	56.9669	34.9512	9.79404	11.0616	48.8469	143.204
28.8603	38.6824	20.7012	5.06042	5.49285	4.71488	48.5743	58.9185	53.3092	36.8398	9.69473	12.3743	48.8499	141.475
28.5752	34.467	16.7685	5.04423	5.24323	4.29469	49.0794	62.4995	61.3035	37.2086	9.59117	12.5638	48.8522	139.521
23.6375	30.2017	14.3161	4.78714	5.29801	5.82962	46.966	64.9781	57.7472	32.0044	9.45552	11.7996	48.8573	137.812
21.0538	22.6578	13.4623	5.03178	5.80824	5.4659	43.0319	60.3195	48.4194	34.6518	10.0385	12.2419	48.8503	135.935
23.2337	24.9472	12.9096	5.05558	5.46949	4.48508	43.2134	59.4276	56.7713	32.4434	10.0739	11.4514	48.8422	134.469
21.4786	24.4328	13.7222	4.50906	5.18096	4.47063	40.4924	55.8863	54.0717	35.3952	10.118	15.4212	48.8358	132.716
21.9581	29.8868	12.7669	3.86668	5.11399	4.23867	44.3399	60.6209	57.6929	34.5143	10.7364	15.2429	48.8231	131.097
19.2839	26.5577	12.3443	3.08643	4.75651	3.70804	42.0147	61.0963	46.7634	35.1883	11.6312	13.6936	48.8273	129.243
17.7469	17.2327	10.783	2.84888	4.4608	3.42209	39.6046	49.8344	46.3471	34.7423	11.1591	13.3328	48.8439	127.653
16.855	17.1139	14.0874	3.36178	4.92959	3.37038	41.1912	44.739	53.026	31.9425	10.6142	17.0726	48.8565	125.886
17.9701	19.1655	15.0373	4.54111	5.70202	5.94922	41.3873	50.1522	54.6933	31.4506	10.6696	17.416	48.8604	123.927
15.4719	19.2297	16.5652	4.68504	5.32465	5.87429	41.5905	50.0361	51.3148	32.9771	12.3237	15.8694	48.8511	122.314
13.6809	16.1597	11.8569	3.16251	4.41024	3.40596	38.55	38.0247	47.3525	33.8502	13.1308	17.8111	48.84	120.335
14.0933	14.5094	13.1095	2.76312	4.32345	3.83183	34.1587	42.5373	50.5473	36.6515	11.7404	18.9742	48.8437	118.31
13.0922	12.48	11.4582	2.72937	4.18208	4.03765	29.2075	46.9901	49.2074	36.6589	24.338	16.9446	48.8632	116.414
11.3959	11.4502	9.96775	2.96135	4.68119	3.68247	28.9915	52.9429	44.9706	36.2338	25.7857	16.6757	48.8886	114.814
10.0286	9.08561	8.78767	3.07351	4.64303	3.35625	29.7808	48.101	45.3212	36.9334	15.9697	19.8906	48.8975	113.429
11.2199	10.7462	9.52821	3.0003	4.99546	4.65991	24.0724	47.1087	51.7334	33.678	28.6745	19.0739	48.8973	111.59
11.0343	10.4063	7.06687	2.71865	5.35532	5.31291	29.7682	42.8716	39.143	34.8002	19.1443	20.3636	48.8884	109.975
10.5067	8.48485	5.93294	2.7097	5.26811	4.96315	25.8181	40.5189	42.8472	38.115	20.5257	17.2857	48.8775	108.322
9.11794	7.84718	7.21682	2.70426	4.94249	3.78855	32.5884	45.9476	46.0202	35.015	32.9356	20.0568	48.8598	106.687
8.27564	8.0204	7.97931	2.68703	5.07762	3.80834	32.7822	46.5834	44.6242	28.7803	23.9481	21.4855	48.8354	104.948
7.48307	7.3331	6.40891	2.37684	5.52536	3.46745	27.2919	41.8626	42.7562	30.1425	25.4188	27.7208	48.8206	103.267
6.56229	6.78994	6.30106	2.40449	7.35204	3.6731	22.4759	40.4199	45.6129	32.3762	41.3638	28.6676	48.8195	101.583
6.9756	7.11085	7.38334	2.67497	8.40147	6.96523	22.5489	37.7594	37.5486	33.6508	47.673	29.5993	48.8374	99.6015
7.89866	7.54127	7.42905	2.70773	8.48979	7.23222	22.9544	38.7871	42.2006	30.8944	49.1668	24.2829	48.8488	97.747
7.55381	6.26799	6.34986	2.77502	8.02877	6.7162	19.1876	37.0641	37.6065	31.3494	43.9058	26.0103	48.8473	96.0694
6.69685	5.04013	5.73655	2.53669	8.85549	3.94193	20.5409	32.1829	32.9438	33.7247	44.8957	25.7648	48.8499	94.1332
7.17881	5.15157	4.1702	2.46417	8.9829	6.11296	24.6123	40.6544	30.9248	34.3905	42.3133	27.2448	48.853	92.5021
7.60561	5.3959	3.42545	1.96821	8.84751	7.52735	27.1501	40.8861	31.0139	33.9766	42.3572	33.976	48.8414	90.9258
6.5394	5.15137	3.36752	2.13071	8.90243	7.99991	24.7989	37.8865	28.2641	32.0899	41.4363	29.2965	48.8344	90.0572
5.82935	5.09771	3.84617	2.56314	9.43131	8.13776	19.837	30.2075	29.9758	27.8808	46.7359	31.1955	48.8295	89.0204
6.54455	5.28053	3.51116	2.82066	11.1631	10.3274	19.5286	33.5912	31.7916	26.8026	53.7895	32.9608	48.8264	86.8255
6.68897	5.6902	3.26593	2.8912	12.4558	10.4645	22.0217	34.3444	31.9485	29.5661	48.54	32.6797	48.8258	84.1743
5.35804	5.13693	3.24906	2.37656	11.2055	11.0419	19.9797	30.4815	28.4691	31.2314	57.1074	34.0034	48.8234	82.4016
4.74426	4.28148	3.27571	2.51393	8.8669	12.3625	13.6979	27.2848	21.9538	29.0485	46.1931	37.7928	48.823	80.6468
4.59345	3.14817	2.47823	2.91289	8.87218	11.2674	11.6316	26.2369	24.8103	26.7099	45.5287	42.7796	48.8236	78.7931
5.50869	3.22823	2.72768	3.0092	9.73352	10.7158	11.8106	20.6595	24.0395	28.0216	47.9607	43.8149	48.8235	76.9278
6.76227	4.69839	3.2762	2.80681	11.2403	10.1166	12.7715	20.0927	19.5819	29.6604	52.6538	44.4903	48.824	75.0976
6.73574	4.91682	3.35511	2.66472	11.1032	10.5373	11.5263	19.8424	19.2537	30.8345	53.7023	47.7366	48.8213	73.1615
4.06518	3.95102	2.56957	2.5998	12.3567	10.5295	9.26851	19.6207	21.0793	31.8966	60.4329	47.5134	48.8273	71.4427
3.63581	3.79318	2.56173	2.56123	13.0153	12.2545	8.78091	19.748	19.7004	26.6988	61.2208	47.6142	48.8348	69.4286
3.53576	3.51425	2.53522	2.63423	13.3107	10.3163	7.91142	20.9747	16.8579	26.2516	57.0649	42.2656	48.8418	67.7949
3.74987	3.66114	2.39602	2.66332	13.8283	11.1772	6.57153	16.4134	13.7249	25.7978	59.5003	47.4475	48.8437	65.9504
5.4361	5.02752	3.58496	3.15825	14.3937	12.8702	5.51598	15.7957	12.0641	27.7374	59.0417	49.6766	48.8435	64.1587
5.38045	4.61879	4.02793	3.22803	14.3311	15.31	4.94042	14.9223	10.8083	24.4789	63.973	50.1548	48.8445	62.5507
3.67186	2.93359	3.221	3.40959	15.7319	16.0315	4.4595	16.3864	10.1157	25.2136	56.4432	45.3317	48.8346	60.9173
3.59687	2.74768	2.75783	2.75283	14.7745	15.5739	4.22449	17.3016	11.9585	27.1794	63.8511	38.475	48.8205	59.1672
3.9797	3.18641	3.7402	2.76981	14.7831	16.8396	4.34659	17.1293	11.1412	25.8985	64.104	46.2864	48.8209	57.323
4.02694	3.18586	3.75523	3.19078	15.984	15.3735	4.16064	16.9796	10.3998	26.1811	63.0892	42.1724	48.8303	55.4202
5.24463	4.61435	4.16008	3.29222	18.5214	17.8848	4.60898	16.5821	9.54125	23.9662	65.97	46.7326	48.8411	53.3784
5.13902	4.74276	4.22699	3.17685	19.3337	17.7876	4.83307	16.3796	8.72388	21.6972	66.9639	44.7682	48.8425	51.6067
4.63483	4.88415	3.89074	3.51973	18.1613	18.7094	4.66793	17.215	9.76654	19.2143	61.8788	44.8733	48.8326	49.6151
3.56764	4.08729	2.99164	3.90704	19.5191	19.6593	4.14138	17.44	10.0877	18.2433	62.6669	51.8296	48.8306	47.6975
3.25834	4.13088	2.85067	3.64819	21.0617	20.7183	3.87821	17.3782	10.2539	17.3331	53.4409	39.6799	48.8286	46.0024
3.44408	4.43792	3.67921	3.64298	21.4717	26.7544	3.54201	17.5914	9.96001	18.3411	53.9154	39.9825	48.7992	44.4082
4.58049	5.68675	5.29016	2.98784	22.8486	28.1613	3.53506	15.328	7.85107	18.0207	53.4515	38.8716	48.7721	42.5407
4.64781	5.6374	5.07995	3.07124	25.1571	27.8194	3.64072	16.988	8.64175	17.0672	59.2384	38.5275	48.7823	40.5422
3.57419	6.12365	5.07427	2.93353	27.5864	23.4477	3.07303	16.8571	7.94609	19.6195	60.3328	46.8733	48.7922	38.7275
3.34328	5.95464	5.73613	3.90085	29.5349	26.0162	3.29677	16.1883	7.18822	18.8711	62.4694	47.1888	48.8047	36.7919
3.9292	5.89534	6.05934	4.32723	31.948	31.2025	4.08396	16.0933	7.12869	17.0832	65.2029	49.0853	48.8065	34.9269
3.84391	6.72756	5.74513	3.93993	34.9893	31.8994	4.24027	16.7477	7.17743	16.1025	54.4248	51.4286	48.8039	33.0512
4.36712	7.39912	4.30693	3.88325	34.082	30.961	3.95851	17.0943	6.34117	15.4967	62.2126	45.894	48.8046	31.3299
4.42717	7.0455	4.02011	5.00381	35.866	30.5411	3.9411	16.3783	5.77728	14.456	59.6693	47.1929	48.8263	29.5682
3.87483	6.11149	3.88591	5.46378	43.3345	29.2561	3.47709	14.4431	5.1707	11.7113	50.7049	45.8749	48.8323	27.9139
3.33265	4.27719	3.9612	5.08803	43.4216	28.79	3.14201	12.4343	4.48239	13.1049	53.8933	47.2837	48.8268	26.0661
3.82026	5.07094	4.0462	5.6785	45.3463	29.6238	3.39247	11.3815	4.39548	12.7908	56.3414	47.6907	48.8112	24.0714
4.2593	5.11771	4.09491	5.63079	41.3122	28.1204	3.66264	11.1911	5.1327	13.455	55.2963	47.9237	48.8012	22.0228
5.28269	5.77924	4.09756	7.06207	46.686	32.6696	3.83948	11.2509	5.22786	11.6556	51.4887	49.2137	48.7851	20.5717
5.95647	6.13193	4.39378	6.90092	44.8355	25.6969	3.47265	11.567	5.01519	8.80379	49.7901	44.1632	48.7699	18.9873
6.91174	6.1902	4.36424	6.67647	48.2372	28.5637	3.39167	10.5431	4.5263	7.59804	45.4746	41.3078	48.774	17.0245
6.4675	6.18506	4.13366	6.13541	48.985	31.8459	3.04017	10.7829	5.5148	11.1731	41.4812	37.015	48.8001	14.7036
3.47335	6.94951	3.99108	8.03086	47.5491	34.6447	3.10751	10.684	5.15631	11.3976	46.58	43.4077	48.8344	13.0023
3.71715	6.66986	3.47833	8.88179	44.6645	35.3485	3.591	10.2706	4.16153	10.1749	42.8031	40.8979	48.8487	11.3847
4.38603	8.17817	4.09879	9.50921	49.6889	39.2153	4.52758	9.03042	5.05025	8.4902	41.5835	34.0624	48.8598	9.74919
4.72599	9.15117	4.13565	9.89855	55.5733	38.9574	5.06016	7.39779	5.22006	8.72891	38.5229	35.7728	48.859	8.1081
4.10375	9.39861	4.24861	9.29677	52.8192	37.1908	4.92146	8.27021	5.02704	9.03408	37.1831	34.1559	48.8546	6.54213
3.50808	9.55949	4.56127	11.236	57.987	40.5446	4.21912	8.78711	4.38005	8.39649	37.239	36.1201	48.8415	4.64145
3.54988	10.8505	4.67034	12.3147	49.0784	39.2261	4.18793	7.41491	4.0847	6.95997	39.6179	32.7863	48.846	2.72967
4.01195	11.5927	4.74433	10.2954	49.7334	36.9714	3.9821	6.85866	4.3987	6.53773	38.975	34.5267	48.8513	0.703894
5.30096	11.2593	5.06447	9.61433	50.36	36.5357	4.0631	8.04402	4.16151	7.19581	35.5036	36.334	48.8507	-1.33322
5.08238	10.6737	5.11434	9.83987	51.3165	39.2439	4.25127	8.60346	4.59344	7.01448	36.1988	34.103	48.8466	-3.10035
4.23285	11.0388	5.18294	11.5715	53.7628	39.6144	3.93227	8.84931	4.1685	7.63915	37.8506	32.9391	48.8716	-5.07966
3.64478	12.104	5.14069	11.2404	57.244	45.3267	3.84376	8.35141	4.33694	6.59277	34.9058	36.8144	48.8859	-6.27738
3.65827	12.2194	5.55027	10.1666	56.4627	44.0259	4.21527	7.59171	3.88969	5.53115	28.1863	36.6175	48.8631	-7.90898
3.58322	12.2239	5.49867	9.6481	50.9399	44.6775	3.6916	6.35426	3.37467	6.04619	25.15	29.7913	48.8474	-10.024
5.03135	11.6005	5.52772	12.6531	55.6073	44.1837	3.82927	6.02809	3.50111	6.82401	28.0842	29.7195	48.8383	-12.7868
5.46305	12.0225	5.46268	14.0336	50.497	41.9854	4.05333	7.18018	3.60486	6.70333	25.4106	25.3389	48.8437	-14.7084
5.42203	13.5845	5.06937	13.4765	51.3796	37.5505	4.30378	8.46931	3.90399	7.17632	27.2674	25.5459	48.8295	-16.3926
3.66224	13.2652	5.05237	10.7134	48.9367	38.6687	3.94346	8.17961	3.74202	6.66752	20.758	25.2386	48.82	-18.2238
3.37566	12.3425	4.74715	10.2773	50.0948	40.3145	4.03026	8.19998	3.25145	5.13844	17.5808	24.6205	48.8303	-20.1414
3.67097	11.3303	4.72608	11.3796	52.2545	44.9015	4.09151	7.25238	3.42562	5.3101	15.6948	24.4266	48.8475	-21.5832
4.7385	11.9748	5.41119	13.9909	55.8771	41.9789	4.03986	7.31342	3.58256	6.45971	15.6144	23.232	48.8537	-23.3625
5.83991	13.7265	6.35341	14.8045	54.7954	42.0705	4.54369	8.1037	3.85749	6.90941	15.4721	21.4321	48.8447	-25.2312
5.84123	13.6201	7.80184	14.2588	56.7386	42.1341	4.66781	6.77844	3.74251	6.61189	14.018	22.8179	48.8401	-26.6854
3.75214	14.4247	7.61005	12.4835	53.6481	44.9405	4.23996	7.02462	2.79565	5.91607	11.7908	21.9202	48.8404	-28.4795
3.72388	15.2789	8.55929	14.016	48.0086	48.8625	4.03009	7.24093	2.89924	5.29807	10.9116	22.7375	48.8473	-30.8498
4.2005	16.0477	8.04876	14.1164	57.1099	43.3042	4.33322	6.27899	3.27361	5.38576	13.161	25.6077	48.8461	-32.8567
4.76927	15.2797	7.97412	14.1947	62.3236	45.5315	4.38803	5.72105	3.21105	5.27894	13.9411	26.1036	48.8465	-34.8964
5.91542	16.4434	10.8298	17.3341	55.588	42.0239	5.14278	7.42817	3.98487	6.5387	14.7657	22.3609	48.8397	-36.7551
6.58693	18.7983	12.3646	18.5114	60.5815	48.7744	5.38783	6.59503	4.235	6.20675	13.1584	19.4985	48.8466	-38.5043
6.49072	21.5553	12.0548	18.7944	52.12	43.7557	5.0811	5.49733	3.98863	5.82585	13.175	19.5087	48.8464	-40.1081
5.26458	23.7739	12.0551	17.0236	54.7768	39.8638	4.82402	3.59534	3.22767	5.68824	11.6583	21.3092	48.8327	-42.2715
5.16942	22.4535	11.5506	17.039	63.1374	40.3463	5.33362	4.55895	3.5477	6.21057	11.9775	21.3671	48.8329	-44.2473
5.42866	20.7807	11.2962	16.8727	62.8706	49.042	5.26916	4.72845	4.38652	5.50682	11.9567	25.3308	48.8503	-46.0435
6.9363	22.5938	11.1542	16.787	53.8509	40.9282	6.44249	5.49527	4.09349	5.52671	10.7084	21.6681	48.8691	-47.8172
8.17807	26.166	15.0921	16.2886	51.1827	40.6429	6.47099	8.40568	3.83069	5.13828	11.0212	19.6743	48.8716	-49.5871
8.28029	31.0235	15.9163	18.1991	54.0863	45.6569	6.24731	7.90701	3.69566	5.10097	12.3035	20.2454	48.8755	-51.3559
8.37991	32.2066	16.3224	16.4408	57.5921	45.3871	6.13561	6.75685	4.04441	4.77792	12.4787	20.9797	48.8675	-53.2629
8.91012	34.0544	15.2135	20.5952	53.3254	39.4785	6.42552	4.19457	4.64961	4.02583	11.3214	17.4576	48.8707	-55.3057
11.0158	38.3724	17.8616	18.9581	51.9929	31.9105	6.43589	6.92225	4.14518	4.68085	12.3736	17.4922	48.8791	-57.2783
14.3114	39.2407	20.2858	21.0674	58.4489	33.1216	7.21074	7.83425	4.52646	5.07704	14.2136	17.3608	48.8915	-59.1727
15.0665	37.5439	19.978	21.5443	55.9507	35.0397	7.59178	5.66607	3.66605	4.67716	13.1372	16.0917	48.901	-60.7964
15.6079	38.9142	19.7893	19.6671	53.5644	35.7223	6.91042	4.98656	4.1143	4.60539	11.9747	15.1915	48.9062	-62.6641
12.9757	38.259	18.0733	21.4392	50.7204	33.937	5.75382	3.95114	3.84767	4.19228	11.3929	14.0253	48.8924	-64.646
13.1453	33.9425	20.4679	20.1085	42.024	36.8001	6.24098	3.84657	3.84393	3.55066	11.1878	11.7418	48.8798	-66.4461
16.3658	40.324	26.518	20.319	47.5166	36.2383	6.55214	4.05536	4.21726	3.90251	9.70817	9.16352	48.8702	-67.9555
19.7843	39.6331	26.3816	23.3772	46.4072	35.6514	6.85269	4.46314	4.48436	4.93387	10.5684	8.58994	48.8837	-69.8392
20.5828	43.7953	25.61	23.7333	49.5628	28.9563	8.23937	4.60478	6.64299	5.73598	12.2063	9.41674	48.8879	-71.5451
20.8408	43.8192	20.4728	23.8617	50.0509	33.6648	7.70138	5.11066	7.18956	5.60062	13.0879	9.27537	48.8817	-73.277
20.6014	49.7011	25.1406	23.4931	46.6476	33.0166	6.93061	5.83735	6.32725	4.72888	12.0437	7.20241	48.8721	-75.5314
21.0221	56.0034	26.0652	23.8367	41.0235	31.9449	7.57182	6.58001	6.90855	4.84591	9.13025	6.28845	48.8517	-77.3708
23.4407	54.979	26.0299	20.7819	40.2232	34.6016	7.63865	6.19491	7.81057	5.12284	8.36615	7.00601	48.8401	-79.1466
22.4666	46.0502	25.8701	21.2872	39.5232	30.0162	8.97283	6.64244	7.60152	5.70051	8.49677	7.48359	48.8365	-80.8424
23.1816	48.719	28.6567	21.6638	34.3563	26.8378	9.08178	6.69999	7.63731	6.48289	7.04184	7.33087	48.8329	-82.7784
24.4655	53.9121	25.4455	21.8588	31.7686	24.9458	8.52681	5.78332	8.63617	6.97162	7.01239	5.91108	48.8274	-84.7924
25.0634	53.511	26.0401	24.318	33.5601	29.698	8.88124	8.284	7.97166	6.45967	8.13564	5.92746	48.831	-86.5076
28.5447	54.8819	26.635	22.5061	27.4341	26.1067	8.58349	8.84111	8.02134	6.69134	7.73499	4.56987	48.8317	-87.6354
30.5619	56.2605	31.1863	20.513	28.6594	21.8345	8.67215	7.96223	7.31313	6.89966	7.66723	4.35994	48.8383	-89.1842
30.1115	57.6455	26.9774	22.3059	25.5306	18.7099	9.4126	10.507	10.019	7.09446	7.32924	5.84852	48.8556	-91.1699
31.7729	66.2488	29.7881	22.3917	23.1267	26.1268	9.91464	11.0189	11.2051	7.5865	7.11804	5.55035	48.8665	-93.4717
33.746	55.6946	28.7551	21.7511	21.7821	25.2859	9.71394	9.57837	10.7616	6.3896	6.48574	4.63865	48.8701	-95.3354
36.0333	64.1165	26.4089	22.5304	26.2441	19.7008	10.7226	11.7589	11.2114	8.08683	7.45746	3.5493	48.8683	-97.2013
40.8398	61.0319	29.2641	22.5828	28.5477	19.1907	12.6625	12.8553	12.1613	8.70847	7.51087	4.24273	48.8555	-99.1813
40.2287	62.7969	28.0566	24.814	24.6303	19.9281	13.7399	13.2271	11.9264	8.23367	7.03933	4.60852	48.8567	-100.832
33.0387	55.6929	27.3325	21.6047	26.3624	18.1499	16.0787	13.1473	11.4334	9.15563	7.32464	5.28357	48.8639	-102.786
33.6167	57.3363	29.1404	20.7691	15.1511	17.2507	17.2043	14.5037	12.1246	9.33025	6.60597	5.24844	48.8677	-104.698
35.4325	63.8167	29.3397	20.7277	17.5083	18.8098	18.5646	19.5555	13.3684	9.98486	6.47776	5.95034	48.8548	-106.434
37.2968	67.2278	28.1909	21.2938	20.8435	19.2897	17.9414	21.091	13.9386	10.5615	6.86888	5.45153	48.8462	-108.073
34.4287	66.2638	34.2915	21.7618	16.7783	17.0024	16.5561	20.6245	13.8743	11.0453	6.43493	5.51481	48.8474	-109.884
37.9983	76.8769	36.0726	21.6645	13.855	13.9563	18.3413	22.8881	14.2708	11.4417	6.80927	7.43473	48.8349	-111.829
41.3738	78.2563	36.9487	20.3694	13.1254	13.7464	21.8189	32.2753	14.2641	10.3192	6.56539	9.18096	48.8226	-113.736
42.5979	69.88	35.9789	22.6916	11.4285	12.2964	25.3265	31.5506	12.9504	11.174	6.56579	9.6214	48.8359	-115.576
44.3948	65.4294	35.6465	21.6802	10.2802	11.9571	27.3476	31.8378	15.5471	11.9048	6.49757	7.59727	48.8515	-117.348
47.5024	78.2668	36.1386	22.7897	14.6096	11.7697	29.2585	30.5755	19.6172	13.5935	7.39252	5.33013	48.8298	-118.86
47.8504	79.557	31.5295	19.6793	13.5111	10.9516	31.5282	27.6664	20.8858	12.5237	7.29268	6.74873	48.8162	-120.84
48.233	70.4882	34.099	21.1652	13.908	12.7013	36.1368	23.8578	21.4507	13.7934	7.77897	7.6911	48.8199	-122.619
49.1988	82.071	32.4787	23.1779	8.95424	12.0847	36.6302	26.2127	22.4326	14.3476	7.86496	7.49675	48.833	-124.904
50.1434	74.8915	40.4412	23.1277	9.85236	12.4486	39.0149	36.1003	24.5186	15.7521	9.38444	7.49631	48.8113	-127.485
51.0644	89.9921	40.7977	22.637	9.38592	12.6783	32.1187	44.2563	23.6931	16.295	9.25366	7.26112	48.7907	-129.389
56.8994	89.5339	34.8691	23.6435	9.1555	13.8537	33.1686	50.5012	24.5051	15.3878	8.49723	8.57815	48.792	-130.13
57.34	83.6136	39.1433	22.5494	7.70818	13.2421	40.4031	51.4008	26.0703	14.8788	6.55603	8.90296	48.8135	-131.831
56.7926	87.8608	39.4968	18.8372	8.33496	11.398	38.7935	42.7045	30.3164	15.9554	6.44938	8.15435	48.8142	-133.46
54.462	77.6637	34.8738	18.6762	9.49624	11.7482	37.972	45.7472	30.6457	16.4246	7.6103	7.12254	48.8198	-135.017
62.5659	94.9068	43.5796	18.8749	11.2299	12.4409	41.1146	56.2571	30.2677	19.9231	9.68315	9.02858	48.8296	-136.907
62.5966	90.8947	45.8073	19.2161	11.4905	11.2969	38.8018	48.0165	31.3932	21.1095	9.96074	8.93049	48.8449	-139.029
58.4486	95.4546	35.6297	20.0569	9.49503	9.66743	44.8819	52.3944	32.2234	19.735	8.52623	8.74014	48.8474	-140.812
61.436	93.6605	40.9043	19.3965	10.0501	10.6217	47.5796	46.6358	32.0772	20.4068	9.7482	10.4114	48.8391	-142.738
61.1261	93.9004	41.105	18.5858	9.92665	10.8342	41.5553	53.653	28.267	23.8263	9.79674	10.4343	48.8275	-144.627
55.1784	92.0442	34.3692	17.1909	8.9274	11.0501	40.1812	50.3218	30.2463	25.6574	10.3905	8.26363	48.8061	-146.577
56.0922	89.7337	41.1341	18.584	9.2617	10.185	44.9281	55.364	30.5594	22.4004	9.88154	7.43788	48.7996	-148.34
53.3875	99.9888	48.0206	19.5358	9.53663	8.86721	46.479	71.9838	31.0755	18.002	9.10601	6.51599	48.8097	-150.23
52.4068	102.267	48.052	19.2776	10.0453	10.3578	47.8642	71.4919	33.893	17.9331	9.71743	7.43684	48.8071	-152.134
59.9575	94.2773	42.244	16.7121	9.72242	9.90019	49.9644	71.6299	40.9779	21.0282	9.91969	8.66418	48.7989	-153.917
60.184	97.141	44.6866	15.6888	10.8843	10.7932	50.1701	75.0588	34.9903	22.8969	11.3896	9.66136	48.7913	-155.844
60.3375	97.5009	41.5905	18.1661	10.8702	11.4679	49.2097	69.7899	42.4384	23.2585	11.9373	10.4386	48.7907	-157.539
60.4143	97.7812	41.511	16.2887	11.7538	11.3652	52.2899	72.3379	37.5392	23.6026	12.3288	8.98454	48.7953	-159.265
60.4104	97.978	41.3895	15.8095	10.3167	8.95808	60.879	66.3848	37.7286	29.024	10.4736	9.15308	48.7962	-165.298
52.5588	98.0875	41.2246	15.3109	8.21254	8.92563	54.8796	68.5	37.5562	19.1117	7.55348	10.8812	48.7993	-170.564
63.3202	98.1058	43.6147	15.4077	7.78676	8.98404	58.119	88.6974	39.2824	24.5155	7.32182	10.1642	48.8114	-170.733
59.8739	97.6323	43.7763	13.1956	7.78666	10.3022	54.5003	86.262	44.1959	24.7752	6.92812	9.89533	48.8074	-166.092
65.916	90.1394	43.1536	12.5799	8.25067	9.97759	53.932	78.2019	41.3972	25.0103	6.79536	7.78153	48.7855	-167.69
58.6132	97.5728	40.7165	11.1745	8.79211	8.60763	62.1076	79.2458	44.4719	20.8826	7.55224	7.09069	48.7722	-169.428
58.4601	86.8502	39.9036	12.39	9.30261	7.52576	65.3159	92.3443	42.6696	21.2297	8.82608	6.85011	48.7841	-171.244
60.0003	99.6313	36.293	9.7892	9.85879	7.00888	67.8177	102.708	45.0674	25.3022	10.6121	7.4706	48.7983	-172.981
64.4351	95.8693	37.4737	10.7335	10.1067	7.49971	62.7062	100.816	41.1529	29.2594	11.5482	7.26898	48.8146	-174.546
59.4944	94.3745	36.2144	10.1382	10.292	8.88882	64.5228	106.964	50.1672	30.7765	11.1695	8.16601	48.8225	-176.175
54.0788	95.5156	37.5018	10.6665	20.0893	8.89109	72.4527	105.647	46.9509	25.9032	8.87213	7.79369	48.8209	-144.704
57.2534	91.595	36.8062	10.9293	22.8458	17.5334	77.4549	109.206	55.9118	27.0735	9.86159	8.59926	48.8014	-0.895656

## Sheet: P05
ra l	oi l	oe l	ico l	mf l	es l	ra l	oi l	oe l	ico l	mf l	es l	Kippung	Rotation
134.15	315.211	71.2324	13.2746	10.5173	6.74078	217.348	237.445	94.3878	40.9032	10.9569	7.70646	48.8498	-0.127275
128.44	302.018	67.0598	14.3407	11.664	5.1589	210.668	278.238	95.5288	38.654	10.2414	7.4418	48.8534	143.741
122.943	229.439	77.4978	15.775	11.7471	4.42149	204.181	269.428	98.7655	39.3887	11.1474	7.0307	48.8511	176.061
109.085	282.156	77.2612	14.0889	11.3939	5.4122	210.929	284.354	96.2526	40.6204	13.3462	6.99748	48.8513	173.974
122.385	325.316	72.2834	13.884	10.5274	6.47115	207.865	292.504	87.3565	41.8019	13.5433	7.77901	48.8517	172.495
107.668	300.18	52.0302	12.9096	10.1131	5.93593	176.062	259.496	90.123	43.7251	11.0278	7.61079	48.8414	170.936
118.342	222.819	46.1573	12.839	7.92572	5.40265	160.972	185.488	95.6259	37.9976	8.37637	7.9078	48.8422	169.143
115.723	215.326	50.8823	12.9663	9.04418	5.626	163.338	230.653	97.2697	37.8838	9.98945	8.15217	48.8328	167.289
100.547	236.846	64.2011	13.9331	8.73023	5.77016	182.815	185.519	99.3532	36.8142	9.77585	8.74547	48.8461	165.509
97.2525	266.551	69.6021	12.0655	10.0355	5.67146	200.338	252.13	87.4494	38.3136	10.6731	8.23585	48.8645	163.558
104.763	242.859	62.3444	9.77039	10.11	5.83318	169.709	259.962	96.4475	39.0768	12.162	7.97479	48.8712	161.959
96.2285	231.362	67.0397	10.8198	10.1343	6.50579	199.224	258.314	104.272	45.6697	13.1795	9.67809	48.866	160.485
94.7716	216.719	50.8123	11.716	11.0661	6.87073	189.376	199.433	98.194	40.3927	13.4017	9.57996	48.8533	158.597
67.8037	192.681	51.6291	11.0921	10.1599	6.64496	174.967	234.368	98.6915	47.6589	11.024	9.75711	48.8369	156.823
68.2813	182.46	40.0164	8.85627	10.12	5.80779	139.544	174.555	95.0844	45.5352	11.5842	8.23778	48.8132	155.26
66.8556	191.423	33.5274	7.50846	9.4753	5.2921	135.118	188.446	96.0783	51.6737	11.46	8.85581	48.8017	153.938
79.8874	197.702	39.6242	6.58403	9.33361	4.81398	147.099	202.635	94.2398	43.7628	12.7237	7.70218	48.8074	149.442
62.0104	147.532	53.7897	7.49829	9.78567	4.54293	144.257	200.219	105.253	53.9993	13.5108	8.94678	48.8235	147.586
59.1366	199.66	53.4351	7.9082	11.0562	5.37253	163.47	220.091	92.1767	62.1028	15.164	9.27452	48.8265	145.863
73.4182	161.318	51.3797	10.8055	10.7365	6.02568	155.927	207.477	91.0507	57.6053	14.5539	11.6668	48.8308	146.643
60.7469	109.13	37.353	10.0197	11.0286	6.20437	114.823	200.735	101.461	47.1688	12.4272	11.9434	48.8338	144.829
51.1028	112.012	39.052	6.47015	10.5598	5.51319	137.777	176.388	95.1454	58.2023	13.1205	11.319	48.8565	143.039
45.8071	137.877	34.9256	5.11458	11.9816	5.27171	124.946	153.809	97.1095	60.1213	14.464	11.4434	48.8676	141.177
48.6068	129.432	34.9205	5.10582	11.0039	5.05209	115.635	189.558	89.439	58.0058	12.4671	11.1296	48.8512	139.32
51.1933	114.319	34.9043	6.02337	10.291	5.20402	107.791	177.098	84.0113	61.6483	12.9954	11.0655	48.8235	137.624
42.2472	101.138	32.0804	5.82583	9.85729	5.95536	98.2861	143.164	86.7933	62.0062	11.8468	10.9995	48.82	136.033
39.1678	92.1683	33.0496	8.35793	10.4351	6.84844	92.999	141.967	87.4931	58.7916	11.9683	11.3665	48.8363	134.385
37.1836	91.2585	30.229	7.79897	9.35028	6.60828	80.7885	150.014	84.4589	50.6033	10.8892	12.435	48.8447	132.731
35.0261	77.6931	26.1354	4.67519	7.93299	5.30534	65.1844	148.519	80.926	48.3456	9.2	13.0348	48.8543	130.979
31.0733	68.7779	22.8104	4.34678	8.60558	4.91273	62.94	121.099	73.1562	56.937	9.59112	13.0224	48.859	129.204
27.9602	50.0443	22.1577	4.392	8.77462	4.95859	62.2959	97.5762	72.0814	58.0166	11.296	15.2557	48.8598	127.61
23.4701	47.9335	15.9902	3.84002	8.3877	5.22203	61.7338	99.2385	75.9931	57.1157	13.6792	19.7781	48.8549	126.127
22.0944	50.762	13.2424	3.69488	9.15762	4.67622	65.7043	114.738	76.4741	57.1569	13.3889	18.9123	48.8533	124.176
20.6551	48.5936	11.6995	3.48659	9.9774	5.18356	59.3176	113.666	60.1007	57.932	12.1081	16.419	48.848	122.364
16.2896	45.2133	11.9978	3.78988	9.62229	5.4243	55.2826	92.4787	64.9203	55.6712	11.6644	16.7347	48.825	120.683
15.5407	34.4424	12.5221	3.9745	9.65006	5.08153	49.5055	92.7348	63.146	61.5783	14.506	18.37	48.8119	119.138
13.9086	32.0015	11.295	3.82735	9.85089	4.54031	44.3843	101.263	74.9048	61.4492	16.4913	19.481	48.8148	117.226
17.3981	27.0089	10.2638	3.55519	11.616	5.51914	46.4113	99.1021	64.2272	56.9075	15.9876	25.4302	48.8367	115.355
18.3604	23.029	10.4348	3.21369	10.8845	5.69094	49.5387	85.2682	73.1298	61.3044	29.4304	21.5764	48.8393	113.493
17.6525	21.3212	9.0018	4.42125	10.2587	4.98186	48.388	74.0761	67.108	66.0955	30.8957	18.4313	48.8281	111.675
9.88597	18.0899	8.66536	4.9116	9.66669	5.79037	40.3929	83.2002	47.0869	59.667	24.2374	20.9238	48.8198	110.082
10.0644	18.0038	9.25989	3.98541	9.30272	5.65878	34.8152	86.2199	47.528	55.6092	24.7813	24.3378	48.8286	108.489
10.3189	18.5309	10.4302	3.4016	8.07987	5.38925	36.3756	89.4544	46.4752	57.5837	23.9075	23.5152	48.8391	106.742
8.74782	18.255	9.3902	3.65847	8.56685	5.59545	47.4124	101.109	49.4213	51.8288	24.3449	22.6033	48.8349	105.095
8.81643	20.061	10.5047	3.54904	9.56202	5.06465	46.1675	99.4274	51.1112	50.9922	28.8163	24.6063	48.8312	103.36
9.54489	21.1614	8.59396	3.62198	9.09491	6.06894	43.5522	94.4804	50.5187	50.434	29.8719	25.3665	48.8289	101.372
9.32902	21.6128	7.59837	3.3249	9.52661	6.38927	39.3934	78.0165	42.1595	47.7383	39.6591	27.5416	48.8161	99.6519
8.26256	19.2326	7.0324	3.50517	9.99559	5.15128	37.264	72.8902	40.6119	49.5089	44.0451	28.3663	48.8147	98.0758
8.68759	18.756	7.22753	5.26891	10.568	6.01502	31.0496	73.0663	36.1666	51.6062	46.9082	28.0224	48.8109	96.4694
7.95111	17.3923	6.14452	6.04807	9.36085	5.9417	28.347	76.1398	37.8479	55.7269	36.7844	25.7144	48.8083	94.378
7.90536	18.2458	5.40698	6.44992	10.1538	6.65444	26.3007	67.9054	31.796	52.4503	40.2151	24.7678	48.8166	92.6439
5.99554	15.9252	4.87446	6.53241	11.0629	6.19785	22.5244	59.4758	41.499	46.0646	40.279	26.9379	48.8176	90.8993
5.72018	14.2431	4.1764	7.24959	10.8988	6.03264	21.0861	58.7616	28.2117	44.2286	47.4345	30.3401	48.8104	89.2495
4.77862	12.5648	2.66667	7.55228	10.4721	6.44049	19.936	57.414	29.1857	50.6696	48.4193	31.187	48.8145	87.5709
4.31624	11.6331	2.82764	7.23036	10.1174	6.33953	15.6682	51.9976	25.3444	54.8359	45.9851	27.3809	48.8166	85.7865
4.91227	13.9862	4.37517	7.39211	10.8756	6.64591	17.757	56.2698	24.1296	50.5419	51.7406	31.0162	48.8227	84.184
5.63501	13.9467	5.3072	7.92674	10.7655	8.27363	18.2189	58.1354	25.6749	52.005	60.7163	29.3506	48.829	82.5864
5.7799	14.0668	5.30236	7.68356	11.2247	8.38117	18.9961	55.1995	28.952	51.3862	58.5315	27.7296	48.8344	80.6942
4.62214	10.6909	2.9965	7.03141	11.6438	10.0666	19.0727	54.5345	27.8052	45.875	50.5624	32.0596	48.8401	78.838
4.03192	9.8951	2.75908	8.92676	11.8845	11.3621	16.6812	54.0944	26.82	49.3873	53.1307	32.5653	48.8358	77.4318
3.83604	12.0661	3.49685	10.2415	11.7112	9.55192	14.4309	47.6444	25.431	52.8685	59.1453	35.6175	48.8277	75.9208
4.81629	13.3365	4.36403	9.58495	12.6288	8.8281	12.382	46.8422	26.6326	49.7566	63.9931	35.2746	48.831	73.9935
5.07461	13.2744	4.41605	8.14653	14.5609	8.06667	12.528	51.2879	22.2495	49.0412	56.4246	36.4054	48.8269	71.6193
5.13964	12.0845	9.69427	7.1114	14.8246	8.65076	11.039	59.868	23.0241	48.6117	56.9794	33.3353	48.8164	70.1819
4.51681	12.1587	9.53167	7.72295	14.7791	8.87072	12.4533	53.9365	23.827	54.2213	57.4785	36.4035	48.8094	68.1923
4.19883	11.899	4.98748	11.3795	15.8191	9.89773	11.0639	42.5843	21.3443	52.1579	57.9216	33.679	48.8022	66.4421
5.87341	14.6982	5.11336	12.081	17.3935	9.11509	8.9047	50.9138	20.2206	51.1953	58.3085	32.8158	48.8029	64.5501
5.86378	14.7677	4.65425	11.1358	16.9148	9.62407	9.19783	53.9618	19.7124	47.106	58.6391	39.4318	48.7979	62.9117
4.91875	11.0616	3.6822	8.03529	14.6929	8.47195	8.46275	54.5824	19.8831	45.3609	55.8736	37.8669	48.7976	60.9118
2.94544	10.7814	3.01094	9.07055	18.1475	9.15853	7.53899	42.4102	16.9988	42.3363	59.626	34.079	48.7828	58.9938
3.17622	10.845	3.48338	10.2387	21.444	10.6346	7.59298	40.9335	17.7892	47.7274	72.7205	34.1194	48.7745	57.0065
4.642	15.0469	5.55499	10.3057	22.9351	10.6998	8.49368	47.7541	21.9001	48.5819	71.2649	34.1363	48.7754	55.3535
4.68823	15.1443	5.52988	10.0461	25.6712	10.5289	8.30302	39.915	21.4097	43.554	67.7229	34.1298	48.7766	53.506
4.25213	11.7061	4.34785	9.44617	24.2438	9.55956	6.79288	37.5581	14.7771	42.0281	62.0424	37.3965	48.7937	52.0636
2.94718	10.2116	3.10252	8.7348	22.283	8.69867	5.09599	34.4071	14.9646	42.9396	64.6896	31.9451	48.8148	50.2196
3.25844	10.475	3.50688	8.10516	23.8218	9.24401	4.50017	32.5751	13.8085	40.1931	60.4712	36.2508	48.8102	48.2924
4.75845	13.6771	4.86893	8.92057	31.0704	16.8539	6.62209	24.977	11.4746	35.1213	61.6696	33.9831	48.8239	46.0894
4.65795	13.6658	4.5983	9.95305	32.8225	18.3822	6.73913	24.3574	11.0694	33.6807	60.2894	31.6824	48.8343	44.4246
3.36498	11.0274	3.26006	10.8125	43.5143	20.7876	4.37094	26.5733	10.8485	31.3313	55.9655	32.7926	48.8299	42.96
2.12673	10.2558	2.71949	11.1798	41.6992	18.3284	2.8939	28.3361	9.61532	29.7587	53.2503	34.1273	48.831	40.8517
2.11744	10.3333	2.79495	11.2454	44.4993	19.1082	2.62554	28.7367	8.56592	26.8657	50.6506	33.2645	48.8469	38.7384
4.1798	14.8181	5.66214	11.8391	36.6257	17.3816	5.89623	29.3231	9.36745	30.6728	50.6376	33.1499	48.8375	36.7281
4.23658	14.6143	5.87326	11.6784	34.7499	12.1178	6.117	27.1798	10.075	28.0624	58.3742	35.0878	48.8327	35.0064
3.47834	11.6638	4.41033	12.2582	42.0741	14.4302	4.1777	24.844	9.14565	26.1416	59.3124	34.9124	48.8247	33.087
1.99067	9.50182	2.58471	13.7132	44.1345	15.4387	2.77935	28.1074	9.6904	31.2549	53.8592	31.2464	48.8244	31.2844
2.47892	9.72124	3.14117	16.4942	39.9957	16.0467	3.3879	26.0168	7.76549	23.2034	50.0402	29.8215	48.8294	29.5756
4.36371	12.7047	4.8436	23.38	42.8851	14.8619	6.21344	24.4023	6.9139	23.5199	50.813	29.3555	48.8343	27.8256
4.36844	12.8142	5.21724	24.4461	44.3712	15.0118	6.26973	22.9039	8.09315	23.9001	51.3045	29.2989	48.8313	26.2213
3.07568	10.337	3.86225	21.0174	50.6331	16.0798	3.98565	22.5784	8.52505	25.6332	53.7721	30.4825	48.8279	24.4453
2.07012	10.1445	3.5559	22.2765	54.4459	18.2647	2.72001	21.2866	7.60347	24.5483	57.5541	29.4031	48.8188	22.5364
3.03788	12.0647	3.7006	21.6399	49.6778	20.7509	4.24573	25.4992	8.62503	23.626	55.558	31.1397	48.8142	20.727
4.205	16.302	6.1004	24.4815	52.6607	19.9517	6.02433	25.3375	9.10163	22.3499	52.7447	31.4275	48.8247	18.9213
4.34826	16.8095	6.71714	24.0293	55.1197	23.9693	6.00703	20.2152	8.11492	23.4368	50.1927	29.6253	48.8362	16.9163
3.07818	16.4783	6.56011	29.3019	55.6878	23.6731	3.01317	20.7939	6.96588	24.126	52.3392	34.68	48.8359	14.952
2.38414	14.1839	5.69675	32.8083	58.4463	23.0476	2.47127	24.816	7.40375	23.9683	48.305	23.8189	48.8347	13.0768
3.07278	15.5793	5.41735	26.8182	57.3047	23.1291	4.27213	22.4604	6.55186	24.4048	46.0119	28.3668	48.843	11.5221
4.35664	16.8394	6.01669	27.5336	57.2354	26.4567	5.80736	23.0116	6.35472	26.181	45.3519	23.9401	48.8341	10.0326
4.4213	16.7334	6.66724	32.0681	47.7276	27.1785	5.77097	22.5774	6.33117	24.143	38.5538	26.6529	48.8307	8.28394
2.97293	17.519	8.84391	28.5413	55.8542	23.3003	3.10357	19.6376	5.5616	18.5193	36.0917	25.1868	48.8381	6.49254
2.47839	18.8467	9.33955	29.4362	58.6087	23.5577	2.47614	21.5275	6.8067	21.3403	33.9231	27.6061	48.8449	4.59182
4.06583	19.0776	7.76433	31.5507	59.4818	23.804	5.05314	22.8765	6.60893	18.8236	39.7589	27.1979	48.8397	2.39618
5.59862	18.9247	7.83615	29.7648	62.6484	27.0307	6.82144	22.4285	7.07193	23.0225	37.6231	21.1844	48.828	0.513229
5.72148	17.8013	9.41193	33.8205	56.347	25.852	6.72674	15.3646	6.14242	22.0767	40.6885	21.3171	48.8291	-1.23407
2.98698	17.467	10.0712	32.9802	56.8608	25.6825	2.85031	14.5138	5.72953	19.8125	40.7272	21.7077	48.8259	-2.97927
2.87279	18.4688	9.26506	34.5289	61.8296	24.914	2.15466	13.9931	5.04282	15.0648	35.0461	21.8647	48.8238	-5.0365
3.72731	20.2591	9.47226	32.1933	59.1029	22.2031	4.97172	17.0828	5.61468	12.9579	31.3401	21.1357	48.8275	-6.98975
5.38169	23.8519	11.9073	30.111	67.8878	28.3344	6.17381	17.9041	5.99364	11.7603	35.2772	23.0085	48.8438	-8.91038
5.22081	23.5706	11.2366	31.0788	68.8994	28.4903	5.79824	16.7991	5.80255	11.1542	32.1422	22.4853	48.842	-10.5883
3.2289	19.7063	14.5363	37.8958	71.8088	25.3336	2.46349	13.3494	4.93023	10.268	27.626	21.9592	48.8316	-12.4064
3.50004	23.9239	16.6188	37.9254	68.9293	27.6586	2.52955	12.7369	5.34914	9.82517	21.755	16.0853	48.8194	-14.4157
4.77725	27.9236	14.6397	35.812	70.3406	31.4933	5.44078	10.9896	5.5085	10.6825	21.0052	16.5143	48.8312	-16.2692
5.2961	32.3472	15.2605	38.9306	64.8475	31.472	6.07685	9.00512	6.33816	10.6022	18.4199	17.1322	48.8406	-17.7944
5.11329	31.028	15.4023	38.124	64.0322	25.5853	5.11028	8.08912	6.04849	9.44979	17.5623	16.2534	48.8454	-19.6978
3.65473	30.745	16.5369	42.0008	62.2666	27.3714	2.5513	7.54355	4.92362	11.2299	17.6698	16.426	48.8521	-21.5154
4.14889	33.2591	18.4797	34.4843	62.9512	28.9567	2.93455	7.09775	6.32719	13.6622	17.8077	16.1217	48.8534	-23.3412
5.12196	37.9784	19.1445	39.7845	58.7872	28.6933	5.3886	9.82802	7.32225	13.9375	17.4673	15.2916	48.852	-25.072
5.54561	36.8344	22.8081	42.0426	61.8851	30.7887	5.76719	10.3464	6.62284	12.3427	19.618	13.9587	48.8465	-26.7727
6.25812	42.0349	24.1389	47.5813	64.4513	30.8826	5.1481	8.81321	6.82562	11.2258	18.5238	14.1219	48.8421	-28.6686
7.12165	48.643	24.5256	39.3908	62.5454	29.5571	4.29305	6.91947	5.72741	9.38744	15.846	13.6956	48.8445	-30.9026
7.42878	50.176	24.5831	36.5964	65.2272	28.4623	4.34476	6.81434	6.02165	7.8026	14.0924	14.9006	48.8399	-32.6338
7.87229	52.8409	25.6508	42.2098	56.878	26.66	6.99089	9.1601	6.801	7.34065	12.7985	16.5109	48.8459	-34.5456
8.59192	58.3689	24.256	36.47	54.6559	24.4193	7.03603	9.23766	5.95077	8.95032	11.9883	15.2347	48.8494	-36.353
9.77895	52.9157	27.948	38.8193	58.679	28.8332	5.68575	6.91673	5.92209	8.45233	14.1569	14.4936	48.8456	-38.5406
9.51213	50.3676	29.686	41.8512	58.3011	26.0939	4.27825	3.34952	5.96663	7.32171	14.4493	14.127	48.8483	-40.4819
8.48953	52.7856	33.5171	41.9685	54.8893	28.6303	3.58635	3.40217	5.59442	6.51035	12.9616	16.2554	48.8452	-42.2521
9.51025	60.5647	30.5791	37.1242	49.6756	27.0033	6.27374	7.45303	4.78489	6.9873	11.5781	18.1068	48.8452	-44.0278
10.4583	61.1687	29.0208	39.2437	54.8325	25.2998	7.06544	8.05655	5.23761	11.8673	11.4898	18.1425	48.8383	-45.998
12.2126	70.8385	33.8961	43.9628	50.7872	26.5886	6.00427	5.85444	5.67974	12.6257	10.7208	15.217	48.8347	-47.7595
12.5889	90.2232	39.0933	51.7863	52.4045	24.3453	4.46922	4.10968	6.32904	11.4706	10.0101	14.3966	48.8426	-49.8088
10.0953	83.4219	41.1497	48.8284	58.3469	27.1253	4.2726	4.24489	6.03594	8.54292	10.5669	12.998	48.859	-51.6036
11.03	85.8818	43.4196	45.5095	54.3094	23.0568	6.65482	7.66041	7.15029	10.01	11.1807	13.5991	48.8652	-53.4801
11.5937	71.033	46.6841	50.1141	58.0984	26.3555	6.95721	8.51813	6.78591	10.3221	11.758	14.9968	48.872	-55.2859
11.0419	65.4867	42.4478	50.8349	55.0078	23.1661	5.92574	6.51284	6.32272	9.08829	8.92115	13.9294	48.8619	-57.1274
14.6901	75.2772	37.7183	50.8918	52.7916	25.7738	4.64685	4.20611	5.36924	10.2324	8.97566	10.9328	48.8518	-58.9946
16.8356	88.2056	49.4524	39.5192	49.6304	25.9827	4.91299	4.62838	5.98813	8.72061	8.85138	11.2393	48.8526	-60.711
16.4402	84.1261	56.7393	39.229	49.0191	24.7157	6.78824	8.20131	6.61432	8.78126	9.84672	13.4419	48.8626	-62.4517
16.7709	81.4332	57.1291	47.6074	51.8072	26.6865	7.94248	11.385	6.99298	6.63819	10.2519	12.8355	48.8643	-64.4833
16.3746	79.2699	53.6597	50.9954	60.4937	22.3539	7.27769	10.6445	6.51046	5.62809	11.0863	12.3404	48.8678	-66.3078
18.5195	89.6252	59.7845	46.4063	48.093	22.8579	7.01594	9.85878	6.56177	4.03372	11.0764	9.942	48.8749	-67.9386
21.9046	81.0478	65.7508	53.4013	55.2028	17.0477	7.93391	7.77227	7.72321	4.45855	10.3939	8.8601	48.8807	-69.8004
22.1634	89.6066	65.3239	51.9921	58.18	19.6576	9.10554	10.8835	8.15651	6.0002	11.0548	8.18956	48.8668	-71.5556
25.8695	87.5663	60.4716	46.3086	55.1508	18.8221	9.92426	13.2654	8.21191	6.21818	10.6841	9.00851	48.8361	-73.4167
25.6568	97.7843	50.1686	46.2223	48.055	18.0294	10.2399	17.009	7.47812	6.94319	9.82822	9.05537	48.8246	-75.326
28.3219	98.7554	58.5681	51.0974	37.2154	17.2442	11.266	17.317	8.64943	5.82552	8.45897	9.59462	48.8292	-77.2417
28.5332	94.556	66.2332	45.9786	31.4218	15.0097	12.0267	15.7798	11.2884	5.89487	7.19595	9.25304	48.8347	-79.1605
28.4116	98.034	68.6668	51.0183	32.599	17.1589	11.4539	16.3835	10.2566	6.64812	8.02176	9.42333	48.8312	-81.1063
25.9815	94.6144	62.0749	48.2813	29.3834	15.5487	13.9856	25.1732	7.75931	6.73855	7.6721	8.01707	48.8313	-83.0161
30.6002	109.949	76.6928	39.6162	26.4291	13.727	14.6514	25.3779	9.03901	5.03882	7.57737	7.20847	48.8361	-84.7528
33.5229	115.762	74.1833	41.8662	36.3703	12.8175	15.1243	31.3952	8.25164	3.7819	5.7796	5.54646	48.8243	-86.7718
33.4713	133.829	77.2368	51.9302	23.3143	12.1917	15.2042	32.0783	7.4069	3.21367	6.47229	5.71204	48.8135	-88.4839
33.9804	129.636	72.4515	46.4879	24.3413	17.831	22.5879	36.8536	6.72031	2.98172	7.38689	5.2991	48.8045	-90.0564
39.924	130.726	70.2944	42.6777	21.8307	17.3824	33.68	50.5506	8.40086	3.96459	8.07465	5.43894	48.8152	-91.6803
38.6294	141.881	81.6495	40.7516	17.9927	10.8266	32.3906	49.6486	10.2772	4.66579	7.04798	5.14804	48.8357	-93.8352
34.1304	140.817	98.6125	41.2761	29.6555	10.6168	33.1428	46.0234	9.69692	4.85295	7.55214	4.68899	48.8364	-95.731
46.5416	190.635	101.946	35.5851	28.2812	10.0927	44.552	78.1635	12.919	4.10783	7.09766	4.48781	48.8319	-97.5247
49.6406	215.053	92.7211	42.6957	26.9028	10.5169	51.1745	94.5709	13.6708	3.64059	7.09133	5.34691	48.8201	-99.2086
47.1975	217.903	107.214	37.5136	25.5234	10.7346	51.1781	95.3329	13.8463	3.55814	7.05002	6.22184	48.8185	-100.907
38.2433	204.008	98.7834	40.605	12.2934	11.0353	44.349	91.3167	13.5861	3.93083	8.06205	6.39459	48.8159	-102.574
45.1474	223.135	89.1166	45.0319	11.4716	10.9665	59.2034	105.979	16.4102	3.88369	7.7991	6.50299	48.8248	-104.274
61.2387	245.443	116.059	43.6744	11.77	11.1808	65.3181	118.744	20.7061	3.71851	7.92194	5.98766	48.8473	-106.203
63.6833	242.932	101.88	47.4403	12.2816	13.267	62.9144	132.429	22.776	3.65473	7.92346	6.16046	48.8635	-108.022
71.3595	254.047	103.576	43.8169	13.0822	12.9639	70.2098	143.147	24.8709	4.07799	9.4034	6.16176	48.8672	-110.074
69.1067	207.114	104.257	35.1802	11.5066	10.1958	63.8354	130.753	23.9013	5.23561	8.73663	5.75383	48.861	-111.847
74.995	201.611	102.893	31.675	10.6364	9.7937	65.3103	121.206	27.8141	6.77881	7.861	5.56234	48.8596	-113.478
75.9512	204.649	113.024	35.2852	9.42316	9.63313	56.4624	100.017	27.3028	7.6438	6.99271	5.60891	48.8574	-115.26
66.1737	267.281	124.767	36.2052	11.183	11.5712	68.832	129.477	26.0889	7.57474	8.61143	6.38512	48.8455	-117.055
84.4941	227.454	111.133	34.4886	13.327	12.5784	82.8344	177.628	27.5104	7.92784	9.92314	7.02074	48.8367	-119.09
75.306	231.598	127.511	33.8014	13.6963	12.8301	94.8398	201.131	25.1145	7.60422	10.5505	7.17327	48.8289	-120.887
93.8175	235.67	107.403	32.6223	12.8321	11.372	101.681	188.095	24.8304	6.63772	10.4106	6.47416	48.8146	-122.472
79.6239	280.787	108.97	35.8514	10.8769	10.8812	115.856	214.056	26.2782	8.10008	7.94545	5.76397	48.8202	-124.229
90.9092	235.704	119.876	39.0702	9.59471	10.0165	107.909	172.433	25.1419	8.83518	6.02543	5.32439	48.8376	-126.278
87.498	221.053	126.296	40.4712	10.8077	9.98867	137.262	172.402	26.9458	9.2608	6.11481	5.5486	48.8429	-128.313
72.219	211.343	122.371	30.0355	11.0427	8.6942	125.896	177.209	38.1773	13.9699	7.85227	6.33131	48.8335	-130.114
76.3338	254.665	101.653	31.7324	9.4659	7.46678	130.37	235.16	42.263	14.5119	8.39274	6.85317	48.8343	-131.884
85.9566	258.131	118.723	30.9992	8.7837	8.26752	134.55	215.925	40.663	14.8345	7.70913	6.59141	48.8341	-133.657
88.7425	244.032	119.159	27.422	10.0497	8.95468	161.708	210.428	41.0908	14.2565	9.04212	6.98995	48.8188	-135.562
97.8766	262.352	119.459	24.1546	11.4602	8.69712	137.025	224.448	39.7214	16.8349	9.84449	7.0132	48.816	-137.533
113.241	308.598	118.035	26.1221	12.5445	9.50218	141.404	247.86	36.0585	18.6735	10.2847	7.08361	48.8216	-139.156
99.4845	308.029	116.865	24.2944	12.7223	9.376	145.842	242.17	37.6039	24.7175	9.71688	7.27115	48.8374	-140.756
109.151	309.818	126.076	28.0812	12.9497	9.90683	185.627	208.147	36.9586	24.5163	9.35	7.21972	48.8542	-142.421
114.462	278.31	123.59	27.1372	11.3	11.4901	172.34	197.591	36.2835	25.5318	8.19211	7.41647	48.85	-144.357
115.587	295.77	128.158	29.2574	11.1162	6.43881	174.186	238.031	36.7322	24.2194	8.58407	8.23211	48.8392	-146.418
110.501	303.519	122.578	27.358	12.775	12.7836	181.937	228.14	39.708	23.4488	9.51635	8.23485	48.831	-148.419
125.63	332.391	134.225	27.5242	14.2567	6.39533	209.152	244.649	42.3666	24.39	10.886	7.46822	48.8456	-150.284
121.674	296.873	110.246	30.2863	12.9271	12.8414	211.695	238.06	52.0602	24.0944	10.0291	6.79855	48.8685	-152.187
134.88	315.246	114.866	28.5	15.1736	12.1371	202.194	262.117	52.6407	25.4932	11.4438	7.73753	48.8832	-153.813
116.774	282.345	113.402	22.7649	15.8858	11.5691	190.112	226.311	46.8824	24.201	11.0409	8.60021	48.8751	-155.638
128.156	264.029	118.477	18.5404	14.6802	11.5413	218.295	247.482	47.0651	28.7831	11.0551	8.06833	48.8689	-157.48
106.738	272.585	103.054	20.0641	13.8334	11.9927	235.485	287.518	46.4144	31.2733	10.9062	8.00285	48.8644	-159.242
111.553	286.217	94.7349	22.7505	14.1482	10.134	228.639	272.679	42.4117	30.1768	11.1937	7.403	48.8686	-160.787
124.834	233.997	105.244	22.5669	14.1464	8.77667	211.814	226.761	43.8922	35.3555	10.7522	7.3907	48.8616	-162.574
126.753	287.999	85.2967	21.1997	13.6777	7.73944	208.34	249.33	50.1328	34.411	10.6663	7.37922	48.8497	-164.23
128.626	247.65	84.7003	19.3759	13.4011	8.50905	175.128	214.498	54.8159	35.8509	13.3632	7.6898	48.8459	-165.492
130.451	256.375	93.5833	17.7099	13.522	8.28817	218.624	252.999	49.2688	28.415	12.662	7.82822	48.8475	-167.461
132.221	245.192	86.2457	17.764	13.9018	9.26947	223.818	254.403	52.4209	32.2777	13.6028	7.90183	48.8381	-169.276
113.684	228.916	78.7776	16.4335	11.82	8.63945	229.045	255.5	53.6043	44.5466	13.4611	8.11536	48.8393	-171.184
115.503	281.149	74.8491	15.0699	11.9758	7.92394	200.664	256.273	48.6461	42.7638	12.4084	8.92424	48.8448	-172.709
153.284	315.553	88.9039	16.0406	14.5761	7.36818	274.427	286.887	59.1228	41.6066	14.8521	9.22551	48.841	-174.621
158.491	275.619	87.6513	16.2137	15.9956	7.30015	262.753	300.956	51.8279	37.9499	16.5515	9.41682	48.834	-176.419
154.964	272.191	74.4878	14.3106	29.8616	7.48059	251.745	276.587	56.2781	33.4131	15.0637	8.47426	48.8425	-144.677
161.796	312.048	65.3712	16.5591	33.5105	8.50491	219.064	285.132	71.8572	33.6982	18.4412	8.83976	48.856	-0.457275

## Sheet: P08
ra l	oi l	oe l	ico l	mf l	es l	ra l	oi l	oe l	ico l	mf l	es l	Kippung	Rotation
108.223	137.62	36.7391	7.21729	8.40092	4.52739	146.626	128.605	63.2468	0.808748	30.7865	14.6165	48.8145	-2.21997
124.521	127.678	36.8944	7.82688	8.66797	5.06035	123.026	128.098	60.8167	10.3147	26.1536	4.75092	48.8181	141.455
105.608	110.499	34.5411	8.03088	7.23333	4.70447	136.552	112.637	57.6416	11.3285	8.87823	4.99163	48.8189	174.377
100.465	94.6687	33.9799	7.62867	6.27417	4.11797	131.708	117.776	61.9373	11.3587	8.4417	4.20865	48.8108	172.499
95.4813	114.765	31.2569	7.09313	7.43515	4.08622	143.103	121.528	65.4995	13.2684	9.99424	3.80632	48.7944	170.718
89.1967	107.289	23.7611	8.4901	8.94097	4.80182	122.396	109.226	60.8545	15.0509	12.8703	4.52964	48.7902	168.922
92.2462	115.151	24.4104	8.17849	8.53068	4.35456	117.925	106.769	68.4719	14.838	11.9907	4.53687	48.8031	167.359
92.559	117.29	23.8062	7.91384	9.59531	3.96751	113.574	107.468	67.169	13.8487	10.6579	3.86591	48.8154	165.825
77.8105	90.1349	24.9859	8.70314	8.77182	3.67412	105.08	97.271	61.8377	13.9777	9.97971	3.76494	48.8257	164.381
70.236	76.8914	25.4715	7.60189	7.14014	3.35937	98.949	90.9015	54.4114	14.3183	8.8528	3.80018	48.8195	162.538
75.9021	80.4711	22.3503	6.02036	6.71371	3.14254	99.7662	95.4743	51.3021	13.2757	8.42082	3.93219	48.802	160.811
73.6409	78.0181	20.122	5.60946	5.43232	2.71969	95.1758	79.2963	56.8165	11.5765	6.84381	4.09076	48.7841	158.923
63.2838	76.5982	21.2961	5.62887	6.27202	3.40453	84.0455	73.2415	50.1737	13.9553	7.69001	4.40165	48.796	157.4
53.1048	65.5024	26.841	5.40131	6.30901	3.72744	85.7029	74.1644	57.3414	16.8874	8.02731	4.61468	48.8005	155.726
52.913	67.4661	27.9073	4.69718	5.46762	3.0828	98.3927	83.6384	53.8424	16.1083	7.58647	4.23029	48.8018	153.998
57.1388	75.2609	21.8957	5.67594	6.41407	3.1067	82.9016	87.4855	54.8933	24.821	8.94851	4.42806	48.799	151.949
52.0325	74.5518	24.6281	5.26729	6.45126	2.56736	80.492	75.4832	51.625	25.9311	9.27341	4.69837	48.8029	150.064
45.5852	56.1953	17.8464	4.71061	5.83103	2.33701	75.3664	67.5713	53.6825	26.9872	8.83051	4.84228	48.8132	148.4
47.31	51.6369	17.4591	4.62448	6.87067	2.80696	84.6989	66.0133	53.4358	27.9905	8.95861	4.63368	48.8175	146.892
52.3474	48.1342	16.9478	3.81116	7.40241	3.28113	77.6128	62.0131	48.1471	28.9423	8.83388	5.0021	48.8069	145.383
47.0084	41.294	15.434	3.66353	6.5307	3.19362	76.9319	53.4027	54.9241	29.8437	7.91473	5.41797	48.7993	143.582
42.8582	34.6502	16.1214	3.02304	5.17239	2.1028	59.8917	60.6294	48.4736	21.6029	7.69816	5.0155	48.8011	141.656
41.38	40.6169	15.792	4.04616	5.33189	2.59325	60.3838	47.3043	47.5853	23.9388	7.80338	5.63701	48.7953	139.79
38.918	39.0255	16.5453	4.36528	5.075	2.79569	58.9776	56.4724	55.3705	29.8112	7.8413	6.7711	48.7868	138.205
36.6748	33.8541	17.295	4.35748	5.19493	2.59928	61.3073	60.0735	47.9576	34.5547	8.2554	7.46186	48.7863	136.577
48.0032	47.6776	17.7588	7.04492	8.34633	4.53512	57.5623	52.9061	44.9651	35.7605	12.9336	10.5969	48.8067	134.775
31.6369	53.6048	20.3134	8.65651	11.0494	4.76966	58.8143	56.8535	47.0653	32.0754	16.098	10.4973	48.8151	133.161
47.2079	49.5457	21.1407	7.59779	10.9246	3.5612	56.009	57.6369	45.3492	36.5591	16.124	10.4003	48.7946	131.418
36.6541	38.2292	19.0209	6.1466	8.37377	2.93529	42.2116	55.2035	40.648	38.8753	12.927	8.27227	48.7619	129.653
36.3161	33.7904	16.9156	4.626	6.08077	2.58769	42.725	49.2234	39.6672	41.5968	10.3779	7.6813	48.7439	127.749
33.2291	37.0813	15.7549	4.98502	6.92269	3.28374	42.4829	52.1213	46.0224	44.9709	10.8705	9.73991	48.742	125.945
27.1651	34.8765	13.2109	4.20311	6.41619	3.45379	40.2075	44.5698	47.3319	36.7622	11.1712	9.78326	48.7501	124.248
24.8595	29.5105	13.1396	4.2298	6.13944	3.96904	35.3181	42.1697	42.2183	44.2708	10.7054	9.94272	48.7588	122.474
24.1571	23.688	12.217	3.64692	5.33034	3.57492	33.9367	38.6522	35.0232	37.4955	10.2151	8.4649	48.761	120.66
22.9287	20.7547	13.6862	3.22928	4.55947	2.57108	33.6202	46.2395	30.7645	46.8393	10.0199	8.52541	48.7709	118.909
21.6574	21.0114	11.8599	2.75152	4.43811	2.67584	32.9912	49.8736	33.6976	45.3821	8.85069	9.02192	48.7953	117.171
20.087	17.497	10.7499	2.67059	4.74861	2.55141	36.4339	45.8767	32.5343	43.4334	9.27636	9.69013	48.813	115.543
18.8052	16.299	11.0221	2.54122	4.56659	2.52845	31.8476	38.3268	25.9655	41.1054	11.8293	10.0767	48.8053	113.945
23.905	18.0469	8.97987	2.87131	4.86956	2.51275	32.6222	40.3124	28.6934	38.7291	28.3472	12.3315	48.797	111.914
23.8509	17.4974	9.86026	3.50231	6.39706	2.8932	29.6013	35.5313	28.8873	38.8805	17.2076	14.1797	48.7886	110.284
22.0258	15.6635	11.5003	3.62321	6.43319	2.85518	25.5641	38.4281	29.5537	43.1543	20.0774	14.8259	48.7798	108.721
17.6942	13.3581	12.1407	2.6686	4.3995	2.07974	21.6789	39.226	31.068	42.7287	19.9189	12.3907	48.7712	107.392
16.1315	14.4912	11.4834	2.48171	4.34516	2.07075	22.9326	36.2615	30.2563	39.3974	36.7592	11.9069	48.7695	105.636
14.4698	12.4389	9.82156	2.12079	4.41524	2.14141	19.9924	36.7661	26.9284	33.7492	38.8458	12.1115	48.7805	104.154
12.6782	7.92989	9.0003	2.18706	4.71283	2.06886	16.7166	36.1037	26.9946	36.5935	40.9158	11.4207	48.7997	102.419
12.7848	9.13322	8.44385	3.21405	5.34311	2.90316	14.5772	31.6364	29.0924	39.1984	29.33	13.2892	48.8037	100.626
10.3808	9.32524	8.06601	3.57221	5.62989	3.54141	12.3514	28.0958	28.3247	39.1609	33.8021	13.2352	48.7986	98.9158
10.8788	8.76403	7.42714	3.63131	5.63087	3.16452	12.3945	32.3659	28.9983	39.0997	35.7517	14.1641	48.7918	97.2038
9.51855	6.77993	7.61986	2.3251	4.63556	2.02157	11.6861	30.0421	26.5149	45.7783	48.9419	15.8019	48.8025	95.3858
10.0686	5.50537	8.56447	2.13763	4.72579	2.21782	11.687	28.6445	25.2689	40.4273	37.5052	16.9103	48.8047	93.5116
9.66128	4.87633	9.66549	1.77294	5.35602	2.1488	11.0407	28.7474	22.4112	43.4579	47.7493	18.1197	48.8105	91.522
8.49985	5.98475	9.15219	1.9702	7.11327	2.46921	9.34883	27.8893	26.8235	47.3798	59.1739	18.6162	48.8089	89.6931
9.18184	9.66838	8.55068	2.88049	8.28993	2.86906	9.59048	26.2242	26.337	45.6246	65.3313	19.2364	48.798	87.919
9.39093	10.5308	7.27315	3.08776	7.89363	2.96739	8.37182	26.91	22.7087	38.658	60.1347	28.7484	48.7766	86.4294
7.98431	8.18132	6.08257	2.72421	7.17104	2.78988	8.47243	26.6651	20.0672	36.7057	57.7678	29.5701	48.7722	84.7396
6.13367	5.1067	6.60423	1.98844	6.83418	2.03389	6.08945	28.5047	23.1565	35.6704	59.4047	30.3666	48.7756	83.1241
5.21735	5.85101	7.02305	1.88433	6.6378	2.32858	5.41469	29.68	23.192	34.9662	63.7377	24.2478	48.7883	81.1871
6.03331	6.73688	8.11652	1.90672	6.81235	2.67584	5.09802	27.1509	21.6268	33.575	77.5013	28.063	48.7997	79.309
6.13047	8.1527	8.4476	2.42582	7.81397	3.24825	4.72239	19.4629	20.0448	29.8524	65.96	28.9061	48.8063	77.5657
7.65069	11.4667	8.16315	3.87228	9.55697	4.33773	7.03709	21.8616	17.1685	31.669	78.43	37.1879	48.7972	75.8562
7.43206	10.8107	7.26151	3.7188	9.74393	4.65954	6.82881	20.6524	17.6602	32.9987	74.3426	34.0177	48.8016	73.9354
6.44432	7.67145	7.27416	2.97218	10.3422	4.0263	5.04232	19.4818	19.1361	33.9518	68.2368	42.5495	48.8111	72.1989
5.56091	5.87454	5.56228	2.07207	8.75663	4.30045	3.97216	17.2575	17.841	30.4656	68.8295	35.3904	48.8151	70.4314
5.19755	6.96194	4.42755	2.29092	8.09663	4.75407	3.67437	17.0256	18.7567	30.3159	68.7378	35.0321	48.8124	68.4497
3.99726	8.28512	4.12394	2.62734	8.34022	6.3756	2.91672	17.5902	17.5103	30.7205	66.383	32.7928	48.8043	66.5503
7.02157	10.4665	4.89215	3.10605	9.49316	7.76195	5.67873	17.2087	17.2714	29.8245	78.8492	35.4755	48.8118	64.7269
7.41424	10.814	4.79783	3.18482	10.9544	8.40728	6.83221	17.3706	15.7013	32.9203	83.2182	38.8733	48.8194	63.0754
7.41405	10.8208	5.49429	3.17561	11.7432	9.16936	6.55885	18.5963	15.5024	32.7786	85.3617	37.9172	48.8168	61.2714
3.54918	10.6537	4.86904	2.28379	11.1723	11.9462	3.16653	19.4952	12.6699	26.9533	80.5289	43.2479	48.8079	59.6817
3.65479	11.9839	4.6226	2.52336	12.6098	14.1588	2.90791	19.9616	11.0203	27.6545	75.587	40.711	48.8042	57.6425
3.59505	11.8713	5.18902	2.96522	13.7594	15.3449	2.9236	18.3646	10.484	26.6413	81.1474	40.0214	48.7911	55.8801
4.09868	12.6639	5.67261	3.51132	15.7532	14.7423	3.44787	17.4569	10.2566	25.5827	91.2192	46.4076	48.8001	54.0272
6.81686	14.6103	6.62214	4.33582	18.2545	15.604	7.12622	20.1696	11.8951	27.6857	78.8524	41.3557	48.8094	52.706
6.72382	16.187	6.36527	5.07576	22.1584	16.3028	7.21205	21.4638	13.5719	30.6434	79.2147	35.2303	48.8061	50.9589
5.40426	14.5144	5.61545	4.80652	22.6364	15.5429	4.89117	20.2634	12.9788	27.7049	79.5015	34.862	48.7935	49.106
4.27508	13.1375	4.97621	5.1424	26.7517	18.3101	3.00523	19.6193	12.7203	26.2369	83.6168	39.7468	48.8006	47.2726
4.26595	12.5748	5.23895	5.45724	28.5861	19.0146	2.75614	19.9163	10.3217	22.1915	74.3957	39.8567	48.8048	45.2674
4.17379	14.0893	5.35272	6.49228	29.2214	21.7009	3.00364	20.2984	9.97044	22.9496	81.3092	39.932	48.7909	43.3914
6.04895	18.6573	8.0951	7.90203	30.505	24.866	5.62138	18.0898	10.5801	27.4584	85.1405	43.4544	48.7904	41.5435
8.38606	24.8434	9.25279	8.79324	44.5339	26.2588	7.36022	21.9187	12.9313	27.6038	83.7955	42.7525	48.8077	39.6784
8.60971	31.7741	10.22	8.82031	49.9836	31.5332	7.15284	28.1122	12.86	21.0896	79.1881	39.9532	48.8153	37.7717
7.98027	39.2269	10.4966	8.35304	54.7914	34.0663	5.14055	35.5432	13.9333	23.8415	75.2149	39.8932	48.8139	35.705
7.61316	44.4278	11.7206	9.02276	58.3748	35.3828	5.50431	23.1157	17.6924	25.9481	76.026	46.2396	48.8014	33.9172
7.33242	39.9598	11.6823	9.14674	62.5217	32.738	5.53616	22.9502	17.5417	24.6056	79.9007	45.8037	48.7958	32.2482
8.18293	34.2324	11.2266	10.5934	58.4247	31.6926	7.04891	31.6842	14.4762	22.2679	73.4334	40.6625	48.7936	30.5139
8.57744	31.4436	10.7419	11.6156	61.502	31.7217	8.4589	26.744	13.2657	24.4432	78.7501	42.1957	48.7996	28.5003
9.17921	31.0702	12.0763	12.2006	72.7582	30.0661	8.81694	32.5328	13.8221	25.6837	87.2289	37.1256	48.8062	26.8792
6.81996	24.6769	12.1195	14.3476	58.659	30.7962	5.37837	30.7069	15.6324	24.6503	81.7059	37.6992	48.8061	25.2114
5.72871	24.0325	11.7155	14.9321	75.2933	31.3974	4.74865	25.3565	14.9286	22.3805	69.9111	43.2785	48.8064	23.3832
5.50745	21.6581	10.8447	14.0133	71.3195	35.0715	4.53981	22.9632	14.0567	22.827	72.1182	43.2725	48.8079	21.4026
7.89654	19.6116	10.9596	14.7776	67.0325	37.3569	5.74508	20.8611	16.2701	23.7672	76.8282	38.1366	48.8079	19.4807
9.53034	21.9288	9.14194	16.2033	65.1023	39.0498	7.19134	20.4002	17.4356	22.2866	74.0089	37.6939	48.7961	17.7696
9.46024	22.1033	8.43711	15.4423	62.056	41.6099	6.93394	19.5664	14.0376	20.3837	67.8057	37.039	48.7801	16.0241
5.79543	21.9637	10.1196	14.4773	73.7092	40.1472	5.50943	19.1315	16.9723	19.0446	67.3032	38.52	48.7775	14.4359
5.91466	23.0648	10.3171	14.0473	76.3661	36.547	5.12348	20.8319	16.0385	21.4415	73.4264	41.052	48.7927	12.5787
6.62894	24.3477	8.47048	15.6609	69.5111	42.5076	4.7329	20.2556	14.671	24.6128	72.571	35.881	48.8159	10.9092
8.21931	23.7411	8.45515	17.6973	86.9996	45.6853	6.44078	21.6511	13.5538	26.0366	78.0647	35.3968	48.8238	9.36747
9.11287	24.7892	9.86916	16.9243	78.7885	44.3367	8.41383	20.9837	15.3312	24.8427	80.6985	43.5092	48.8212	7.22902
8.8959	23.088	11.775	16.4715	77.7585	48.3037	8.29018	19.1615	14.7824	21.7791	65.2507	34.3639	48.8098	5.45228
6.7455	24.07	10.8957	18.0582	90.0541	46.5892	5.36991	18.0666	13.9598	20.2432	63.9467	42.0349	48.8118	3.39636
7.31826	28.7218	13.0355	19.3483	75.1158	48.4584	5.07018	19.3334	14.4108	17.8903	60.4252	29.667	48.8147	1.36141
8.5555	33.5722	13.1244	25.2206	88.2701	52.2008	5.43153	21.6856	19.3845	20.1038	63.2398	33.0146	48.8122	-0.537198
9.42461	42.1061	13.2234	29.3125	94.6288	48.8823	6.09181	20.746	20.3713	20.9446	63.0514	29.3234	48.814	-2.28836
9.77607	41.489	11.9508	28.2395	77.9204	61.387	7.68018	21.3459	20.9867	24.488	63.4914	27.7053	48.8244	-4.43287
9.37353	40.8989	11.4878	29.8173	96.3963	57.9443	7.80664	20.4883	14.9031	17.1863	62.5443	28.8105	48.8252	-6.11775
7.26241	30.9156	12.8311	25.0908	90.93	61.2586	6.67611	23.2778	18.6513	16.7534	59.0385	32.3036	48.8351	-7.93055
6.80212	33.7951	12.1771	27.5338	90.9845	51.3198	6.21069	21.4837	19.5932	22.9539	54.2764	31.7961	48.8413	-9.84474
6.20931	37.1464	11.1949	25.0163	92.6482	51.8419	5.21101	18.4607	17.7423	18.4076	63.559	28.6328	48.8291	-11.6541
8.06728	38.3947	12.8507	26.8759	93.636	52.3268	7.31812	17.2939	17.512	18.3447	58.4279	25.624	48.816	-13.4716
10.1862	37.7519	14.8584	27.5449	87.8169	61.3918	8.27249	18.4151	17.2369	19.4374	50.9275	23.7464	48.8038	-15.5024
9.81658	40.3388	14.8915	29.8653	80.7777	56.4036	8.57164	17.5767	14.2238	19.9087	64.2521	24.6319	48.7988	-17.3811
6.13909	35.2764	12.7085	25.9421	92.0926	58.5395	6.9006	14.9457	12.0358	17.1805	47.7326	22.6956	48.8027	-19.3541
5.53654	31.1543	12.125	31.7846	98.6818	53.8758	5.60168	13.5327	9.9092	13.9832	42.644	25.3725	48.824	-21.2019
5.37755	28.5165	11.5056	31.4919	86.8293	54.1608	5.27281	13.127	11.1261	14.3542	41.2898	18.0004	48.8501	-23.0102
6.9383	34.4193	13.5101	29.8767	91.6323	65.2944	6.84316	14.1599	12.2658	13.4911	42.9124	19.3696	48.8552	-24.7082
7.97729	41.8673	13.9073	30.9991	92.347	62.6325	7.3506	14.394	12.3844	14.765	36.8649	18.9049	48.8492	-26.5742
8.01935	52.1834	14.2904	33.5293	86.2058	60.1397	7.53956	15.157	14.2852	16.739	35.4854	17.3051	48.8432	-28.4859
7.01798	55.5165	16.2754	31.9973	82.9857	65.0928	5.94089	14.3869	14.1144	17.6359	33.6237	14.4418	48.849	-30.3486
7.27156	45.8552	16.4388	27.268	90.1371	66.0203	5.87635	12.0593	14.0594	16.7651	31.6225	15.5404	48.8453	-32.2712
6.72719	30.7742	14.7482	33.7744	92.7059	57.6495	5.25484	9.94795	11.8295	12.5333	24.1613	13.2681	48.8348	-33.9058
8.66323	32.6957	14.7097	34.2466	91.1574	53.2534	7.76544	10.011	13.2193	10.1223	25.2908	11.6249	48.8321	-35.6608
9.29585	34.1485	15.0547	31.5776	75.5816	54.1695	8.35639	10.8964	13.9453	8.94233	25.3773	13.91	48.8298	-37.6838
8.73325	36.196	15.2765	34.1404	76.9756	59.3735	7.76905	10.7486	15.7409	10.5586	20.997	14.5125	48.831	-39.6055
7.68336	34.935	17.6463	37.5964	80.3671	61.6508	6.29895	10.6672	16.3699	9.90574	16.6594	15.5135	48.829	-41.3951
8.02585	40.948	19.2885	33.0817	80.4777	63.1021	7.31715	12.0319	17.2521	9.197	15.4742	15.4746	48.8282	-43.1788
9.50024	48.0303	21.8552	38.9559	79.9464	55.478	7.27255	12.256	15.6394	7.41833	18.5086	14.668	48.8177	-44.9303
11.6068	53.255	23.9589	36.5712	78.807	52.2938	9.57963	14.8419	17.8059	8.12359	23.0215	13.3181	48.8121	-46.4436
11.1443	55.2314	22.1789	38.4734	79.3382	57.5453	9.59647	14.0391	17.5916	8.02166	20.2346	14.8425	48.8052	-48.0472
9.51482	52.1218	22.5543	32.7566	72.2992	64.415	7.08353	10.3593	14.1051	6.53967	15.2721	12.9699	48.8049	-49.8834
8.79342	54.4338	23.7076	33.4942	70.2176	52.558	7.16611	11.3182	17.2281	6.88881	11.1488	12.7628	48.8086	-52.2396
9.96764	65.9962	22.4403	31.0581	68.1857	60.3498	6.8583	12.5694	15.8529	7.51868	10.4425	10.9462	48.8147	-54.1051
11.6012	46.214	23.2159	39.956	77.9051	51.5083	8.53531	13.8743	16.3424	6.81629	10.7089	10.3995	48.8315	-55.8539
13.9807	46.8796	26.7336	40.9073	77.8586	39.0893	11.4592	14.23	14.2925	6.3191	10.6628	10.0704	48.8459	-57.8853
15.2058	47.5622	28.135	41.1309	81.6142	50.2713	11.7504	12.8571	15.6502	6.1322	10.1912	9.65763	48.86	-59.845
13.5295	75.0071	26.7836	37.5642	69.3912	38.3195	9.08201	10.0505	13.9204	6.03857	10.6639	8.17319	48.8672	-61.6827
11.4116	60.9943	23.1808	38.4845	61.1541	40.7026	7.12163	11.0556	13.4741	7.16331	10.3463	7.52434	48.8609	-63.4088
10.0579	53.0828	20.9196	32.4106	57.2644	36.7144	6.22978	10.0504	11.4021	7.43121	9.76443	6.90896	48.8349	-65.1401
11.0369	53.2052	21.1507	38.6643	51.5679	35.0178	6.89477	9.42719	12.7138	6.74559	8.23723	7.79807	48.8165	-66.8705
12.7437	53.2712	21.4798	33.5821	54.702	46.3879	9.00827	9.07681	11.4617	6.08785	8.89483	8.21804	48.8144	-68.927
13.8968	48.2334	23.6375	39.9965	57.0712	36.2439	8.53536	9.22239	10.9002	4.95791	8.22104	8.31373	48.8247	-70.7364
13.8932	48.9086	25.1477	40.9128	60.5335	39.3107	6.03113	8.37968	11.772	4.49377	7.47175	7.33194	48.8389	-72.7783
14.3907	42.5184	27.6121	37.45	65.4936	37.123	5.94475	7.89506	12.0345	4.81833	7.42077	6.24551	48.8522	-74.5758
13.5273	40.4935	27.3925	38.8689	66.3153	35.1067	6.43646	7.03618	12.4766	5.38411	7.8301	5.89476	48.8594	-76.3408
12.4365	41.0225	25.632	37.0858	54.606	30.9508	7.50944	8.891	13.0606	5.08817	7.01281	5.53237	48.8631	-78.2425
12.856	44.9407	23.3671	36.3115	49.2543	40.3593	9.16096	11.3536	15.9387	3.86726	8.41964	5.69262	48.8462	-79.9592
17.4927	47.0955	28.1364	37.9581	40.4658	36.2284	8.68277	11.342	15.312	3.79456	7.76329	5.67821	48.8312	-81.5657
16.9307	48.8677	30.365	43.5058	45.4564	41.0436	7.39453	10.8231	16.1564	4.45384	7.31613	5.87259	48.8324	-83.3187
20.7235	53.8706	36.0101	37.5213	46.3185	33.9072	8.24342	11.8325	15.3373	4.4601	6.14883	6.47653	48.8475	-85.4431
22.5026	52.9617	30.3719	37.2452	40.5399	32.5922	9.26451	11.1037	13.2914	3.7462	5.55968	6.01956	48.8491	-87.3629
24.209	50.0146	33.0529	36.9402	34.2082	27.1464	9.76676	9.6376	11.9152	2.9819	5.27649	6.01695	48.8631	-89.146
24.5671	51.6076	26.0806	36.6066	35.7589	26.922	13.9251	10.1373	11.7122	3.31566	6.75625	5.43597	48.8598	-90.8419
30.3347	53.1748	28.3226	36.2446	47.3751	24.2795	15.956	11.029	10.5053	3.91832	7.12166	5.12133	48.8383	-92.6688
32.3433	57.447	29.5069	35.8548	45.1985	28.0628	15.129	11.7362	14.0369	4.0293	6.90341	5.05394	48.8308	-94.4742
29.9273	59.3111	33.8089	42.2696	39.4524	26.6979	11.3691	12.3264	18.7521	4.94539	5.4274	4.35289	48.8493	-96.4745
27.8412	57.0108	32.9897	33.8821	31.6572	25.3726	12.2807	11.0616	18.4979	4.66583	4.62431	4.11615	48.8417	-98.2869
30.8271	58.8912	38.5048	33.5851	29.9387	22.2224	12.7593	9.97652	13.5279	3.31072	4.11732	3.92555	48.8211	-100.036
36.5849	56.9135	37.8868	36.1381	26.4147	17.8892	14.4625	12.86	12.3332	3.71092	3.88299	3.90273	48.8209	-101.702
36.6586	50.3404	37.3754	33.4511	27.0554	15.8823	16.6785	15.6997	13.3737	4.00354	5.54844	4.4132	48.8299	-103.433
40.3192	53.0499	31.1928	36.9456	25.7172	14.6933	16.3552	14.8257	13.593	4.13267	5.70072	4.63099	48.8408	-104.926
42.4678	58.7071	33.3278	33.9142	15.8699	15.5628	18.854	13.3535	14.383	3.96873	4.5073	4.22705	48.8499	-106.73
44.9608	58.7926	35.4086	32.0074	12.8389	16.4015	20.8002	15.8799	17.4825	4.53317	4.52362	4.03446	48.8364	-108.345
40.6831	61.8853	37.6415	29.5816	12.7738	13.449	21.6287	18.5003	20.2971	5.19172	4.64057	4.10603	48.811	-110.356
41.5052	49.822	36.7355	28.8008	12.2987	12.2949	18.3126	18.424	16.486	4.22611	4.2199	4.04483	48.7923	-112.459
41.6438	51.9358	35.2249	27.9485	9.8357	13.551	19.8248	16.7361	19.0807	4.7412	5.86878	4.56827	48.8026	-114.396
44.7383	81.1919	34.7687	28.9708	10.8867	12.7841	20.9552	17.5664	19.5464	4.84792	6.11375	4.63403	48.8212	-116.112
46.793	61.6297	39.0338	26.6199	10.4496	11.0445	21.6124	19.885	23.205	5.52455	6.48808	4.31077	48.8291	-118.122
51.3058	76.8232	42.5871	27.6139	8.73218	9.28248	22.9277	21.096	23.2789	5.56497	5.38625	4.20025	48.8204	-119.963
60.0488	80.4343	41.7538	26.6821	7.34718	8.89239	25.1629	25.2049	25.6478	5.0236	4.84709	3.896	48.823	-121.764
58.9071	64.1353	36.0718	24.9552	6.52687	7.70824	25.7336	25.2576	20.5155	4.72549	4.26812	3.55376	48.8288	-123.505
53.1482	65.879	39.8539	22.8535	6.53871	7.7793	26.3198	27.9648	23.8026	6.45755	5.41478	3.90231	48.8375	-124.848
60.8208	78.7869	39.8791	23.3501	7.10291	8.17611	28.3627	33.8322	29.4385	8.75592	6.88979	4.38147	48.827	-126.434
73.0293	91.4437	37.5319	22.4003	7.31565	9.0186	36.0624	33.2397	28.9881	8.54683	6.89518	4.33186	48.8198	-128.524
66.5515	98.5435	40.9382	21.8906	9.74963	8.12361	38.062	32.2205	33.8856	7.96537	7.0114	4.74999	48.8177	-130.73
81.1419	118.399	44.7493	20.0007	12.4287	7.02032	38.62	46.4717	29.384	10.3324	9.21898	4.9674	48.8055	-132.664
80.9592	126.044	43.2834	15.2217	12.4114	5.98741	47.0595	50.0262	30.4395	10.5186	9.34141	4.7774	48.8146	-134.29
97.6347	124.488	39.1027	15.9714	9.05294	6.25303	52.4267	45.9719	38.7244	8.67029	7.23307	5.11012	48.8175	-135.978
86.0652	118.282	36.7564	16.4303	7.16529	7.25189	56.4493	49.8344	36.5021	8.8287	6.66708	5.34171	48.8183	-137.684
88.4903	101.413	37.0981	18.0703	7.58964	7.06434	61.0276	53.5218	39.4825	10.6163	6.83947	4.94275	48.8074	-139.55
94.9442	106.728	36.398	16.4489	7.02902	6.93561	67.7143	52.9754	44.2032	12.1922	6.53276	4.78329	48.7901	-141.194
93.3485	108.171	36.5174	14.5707	6.40014	5.32886	69.723	53.315	33.6422	10.2933	6.15043	4.67949	48.7813	-143.362
112.939	132.457	33.74	14.8436	6.72871	5.47634	82.4297	48.6095	40.6987	10.0046	6.55558	4.07691	48.7881	-145.246
115.794	114.183	33.5215	13.1217	8.20889	6.40461	80.2525	65.5231	42.5361	9.76943	7.71279	4.19956	48.7859	-147.135
115.398	135.557	34.156	12.055	9.45373	6.67814	84.3486	62.926	41.3469	10.5659	8.32805	4.80213	48.7919	-148.771
100.51	117.481	39.2159	10.4186	9.54189	6.63351	98.4553	77.4361	50.2175	9.7867	7.56102	4.56161	48.8089	-150.702
105.393	133.957	39.172	10.0015	8.69742	5.99176	106.611	81.0715	50.6713	11.0071	7.4388	5.01768	48.816	-152.681
107.757	123.753	39.0204	12.0659	8.73222	5.00412	97.6582	72.6743	45.3884	11.0506	8.41193	5.27401	48.8216	-154.732
110.098	126.254	38.8347	12.9065	9.71455	4.73105	102.451	76.1702	41.5795	10.4442	8.23104	5.51581	48.8142	-156.509
109.606	128.8	38.9668	12.383	9.98059	3.83582	107.431	74.0195	48.972	10.4339	7.80318	4.22448	48.8178	-158.261
101.883	122.797	38.3567	9.50852	8.77974	3.58603	112.601	83.5469	52.3696	10.5103	6.85707	3.64768	48.8103	-159.643
116.937	119.482	38.0618	10.0368	7.58959	4.17055	131.997	83.1493	53.0372	11.2422	7.54063	3.99289	48.8036	-161.281
122.488	146.938	37.7281	11.5102	7.43978	4.89414	123.538	91.4537	57.6626	10.3693	6.98616	4.28586	48.7883	-163.024
121.302	139.412	32.4993	11.6074	8.06879	4.77757	129.314	95.6124	55.847	11.0684	7.85793	3.98275	48.7913	-165.046
123.413	156.331	36.9386	10.5328	8.44703	4.65782	148.333	97.825	62.9297	11.581	8.91736	3.80574	48.7874	-166.754
136.663	153.468	30.7804	8.42358	8.82185	4.72689	142.91	99.4709	66.8195	13.7953	9.64401	4.28986	48.7846	-168.287
131.244	161.741	36.6157	11.6669	9.96336	5.04444	162.583	111.604	71.2033	13.9141	10.4188	5.26299	48.779	-169.888
115.718	135.58	36.5214	11.2229	10.8835	5.35459	154.338	106.62	67.7968	14.7039	11.3942	4.88903	48.7872	-171.65
126.635	153.626	40.3574	9.89537	10.5203	5.66107	160.662	117.197	73.8465	15.1698	11.1332	4.9924	48.7923	-173.347
132.843	140.461	39.5119	9.7054	10.2956	5.97654	160.055	126.54	79.408	14.6717	11.0669	4.99354	48.7964	-175.067
121.184	145.199	37.865	10.1665	9.00617	4.9468	162.659	132.123	83.9475	15.5535	10.1419	4.55706	48.7952	-177.052
136.384	144.847	37.5148	11.5982	29.446	17.0332	183.632	125.165	85.1084	16.8322	8.44885	4.26472	48.7844	-145.396
137.915	165.721	29.3932	9.14045	34.4064	20.042	191.521	139.672	92.2462	19.0101	8.41278	4.02798	48.7795	-1.08557

## Sheet: P10
ra l	oi l	oe l	ico l	mf l	es l	ra l	oi l	oe l	ico l	mf l	es l	Kippung	Rotation
75.7419	114.598	66.6856	15.4745	8.1845	6.24273	50.3727	146.106	73.2578	13.9715	32.9124	12.4792	48.8325	-0.718157
71.2605	102.247	61.3722	14.2753	8.73022	6.6518	40.595	154.678	76.4883	18.4173	28.1178	10.6237	48.8385	143.826
67.7709	110.505	57.554	12.8806	7.98735	7.34448	40.5494	161.453	86.8102	20.2321	9.09661	8.47488	48.8407	175.89
74.8654	107.01	48.9858	14.0352	7.68903	6.05425	46.9774	138.344	85.8158	16.9448	7.4687	9.08838	48.8471	174.474
71.7145	97.9648	46.0365	13.4578	8.10438	5.57922	39.8396	158.802	84.8086	18.9992	8.28228	10.5799	48.8634	172.959
68.6856	92.7732	47.4922	12.3087	8.04318	4.5952	43.7929	169.38	75.2637	16.4748	8.29699	12.017	48.8749	171.044
63.591	108.233	46.0213	13.2243	8.38141	5.62094	44.6637	150.4	81.0622	16.4715	8.79771	11.0176	48.8707	168.503
66.7506	120.396	54.6977	12.7187	7.7159	5.04687	46.9399	159.868	81.7169	22.3625	9.33984	9.81727	48.8562	166.646
64.7388	104.367	43.322	10.3593	7.68976	4.21029	44.6035	134.845	80.6649	25.7096	8.57701	11.2272	48.8482	165
55.5424	91.1251	48.9245	8.86077	7.26664	4.03683	45.2325	134.452	83.8693	22.2924	7.98202	11.5248	48.8504	163.369
44.9164	97.0967	39.3666	8.18131	6.48726	4.45671	41.9158	144.627	80.3443	20.8944	6.34381	9.99674	48.845	161.831
52.8653	116.654	38.6951	10.7107	6.87975	5.07382	42.5624	161.517	80.0264	22.3438	7.72342	9.14116	48.8512	159.963
50.5872	132.738	41.2753	10.9519	7.7258	5.30789	45.2912	172.301	86.4059	29.2708	8.75734	9.63919	48.8592	158.429
57.2005	100.809	32.1989	9.58021	7.97159	5.21292	43.8957	167.212	75.2695	30.2482	8.67485	9.15388	48.8553	156.876
46.308	98.9001	37.4642	7.39101	8.02563	4.47755	38.6538	141.81	86.7255	31.1708	8.92538	8.10455	48.8486	155.139
44.3005	121.536	37.9446	6.04984	7.86445	5.51236	35.857	159.26	88.6454	26.708	7.89534	9.43943	48.8516	153.216
42.3768	121.509	36.3839	6.75549	7.78455	6.96133	39.0877	155.767	79.7622	32.8569	7.71148	12.1051	48.8631	151.844
40.5342	118.724	30.9379	6.56248	7.86066	5.89993	41.6243	167.578	70.5543	33.623	8.30704	13.384	48.8541	150.014
38.7695	107.045	32.4146	6.67171	7.28701	6.18967	40.1192	172.652	63.577	34.3397	8.08325	12.7729	48.8322	147.969
46.0752	107.606	29.038	6.53083	7.47808	4.21976	35.8693	163.379	59.4406	39.9417	8.8022	13.0691	48.8256	146.17
38.8325	99.4027	26.4485	4.73918	7.68144	3.71924	30.4622	155.995	58.9459	33.6555	8.66711	11.2038	48.8242	144.528
30.3658	88.7033	18.5622	4.56866	7.23478	3.76027	33.9475	162.538	62.6882	37.8761	7.77163	10.1575	48.8308	142.499
34.8164	75.5665	17.5458	4.60351	6.79506	3.73512	30.376	185.653	71.8705	41.6442	8.10333	10.4647	48.8319	140.708
31.7878	74.4448	17.3903	4.59355	6.50895	3.90633	29.6709	190.24	77.1665	37.224	8.00393	12.1068	48.8344	139.106
22.2049	78.1802	14.7552	4.11009	6.4016	3.2552	35.2803	158.072	62.8748	37.6696	7.04701	12.1195	48.8301	137.527
26.5407	85.5369	14.3515	3.15761	6.1048	3.12865	32.9108	165.458	76.3938	38.0743	7.17359	13.7418	48.833	136.021
26.2316	79.8633	14.3397	2.81934	6.60459	3.89437	29.0209	166.948	68.1221	43.5443	7.69992	15.471	48.8277	134.179
25.2923	72.862	16.2653	3.27828	6.25776	4.1409	32.4948	159.576	59.7445	42.3103	7.44969	14.5946	48.8189	132.172
23.7254	69.0969	15.4004	3.44816	5.92734	3.83724	30.4748	158.086	60.0386	41.654	7.42602	11.3163	48.8207	130.265
22.0323	64.8245	13.4274	2.77238	5.99374	3.09691	28.1375	143.935	63.2179	36.2465	7.35943	9.30828	48.8213	128.688
19.4875	58.9746	11.7249	2.57893	5.35186	3.20724	21.744	140.526	60.8242	36.0995	6.50218	9.45987	48.818	126.965
17.7782	56.2127	12.176	2.45003	5.05036	3.40211	24.6208	143.5	53.3831	40.8636	6.87945	11.3799	48.8061	125.037
15.8995	49.7843	11.2207	3.2752	5.44738	4.89284	25.8053	141.037	49.572	40.4984	6.49882	13.3825	48.8053	123.168
15.1229	54.5739	11.9221	3.50736	5.75734	4.64728	23.6929	146.49	48.1737	42.8128	7.78397	13.6223	48.8132	121.638
15.1076	48.5044	11.8402	3.20615	5.76887	3.02389	23.7446	130.508	51.8484	37.672	7.55703	12.9649	48.8201	119.926
14.0578	44.8193	11.0392	2.93059	5.67034	2.73127	21.7626	129.637	46.2308	40.5598	7.79865	11.773	48.8221	118.076
12.7636	44.894	6.81881	2.77837	5.71594	2.42725	17.59	114.765	40.7371	37.9342	7.27307	11.7706	48.8075	116.199
12.4066	45.1962	8.60841	2.97572	5.76254	4.03889	14.6367	121.374	37.6143	37.7748	8.19021	11.1666	48.8076	114.723
11.5501	45.3879	10.4421	2.89585	5.78344	4.27762	16.3991	114.504	43.2416	38.4583	8.67704	13.0537	48.8224	113.115
12.9141	37.8657	11.9524	2.70161	5.96044	2.66621	16.5091	141.277	39.4394	35.3673	9.27269	11.7739	48.8418	111.403
12.6653	37.6636	12.6464	3.17329	5.66281	2.41011	18.1937	119.163	33.6524	39.9735	9.71231	11.0677	48.8304	109.482
11.9085	41.9973	11.1466	3.68537	5.6588	2.87301	18.3263	116.245	30.2071	39.8684	11.6882	11.2733	48.8117	107.74
9.61801	37.9122	9.10262	4.33746	5.94551	4.01461	15.4067	127.273	34.4953	39.7398	12.7008	11.1384	48.8151	106.091
7.98378	26.8086	8.84961	3.51408	6.2796	4.04054	16.0085	110.801	32.5915	33.8539	13.2184	11.4937	48.8216	104.335
7.42012	28.1228	7.09082	2.89415	5.67359	2.34564	14.8752	113.586	31.1163	39.9951	17.7792	14.1826	48.8295	102.661
7.19624	28.769	7.32618	2.5417	5.69298	2.20208	13.6276	110.791	33.3041	40.1189	21.6146	14.4541	48.8374	100.98
6.56883	28.7348	6.91635	2.68116	6.47927	2.70604	12.4797	97.3809	32.8307	35.8674	24.1666	13.7121	48.8325	99.1871
6.31527	25.3941	7.15576	3.33385	6.89044	4.56406	13.0769	96.1715	35.0227	34.1532	24.2078	14.7799	48.8354	97.2852
6.35878	27.3906	6.58699	3.53159	6.90243	4.43031	12.1641	84.7802	33.1994	33.3779	21.9387	16.8504	48.8475	95.4937
4.69187	31.4414	5.13563	3.38601	6.4345	2.76677	11.7307	76.062	33.2438	40.8836	27.2667	16.9985	48.842	93.7043
3.11431	30.3534	5.85781	3.05288	5.47466	2.55248	10.4038	84.0941	29.6033	38.1626	26.1084	13.9508	48.8234	91.9931
3.32131	28.3139	5.84893	2.80289	5.82373	3.05797	9.8216	80.1506	29.9657	35.2169	25.5914	13.8627	48.8112	90.195
4.84761	26.6958	5.51883	3.67941	6.59958	4.81372	7.92417	65.0772	29.3491	31.5005	33.3985	13.4729	48.8202	88.4037
5.22271	41.1697	6.07732	4.03864	6.90246	4.66778	8.158	48.9756	32.6145	32.7601	36.7215	20.9332	48.8199	86.977
4.53332	41.9916	5.96812	3.71082	7.07763	4.00421	6.14572	64.0231	29.1711	35.8799	38.0953	15.5569	48.8179	85.4587
3.85537	26.9381	4.79589	2.60296	6.15809	2.50669	5.23383	72.462	22.6127	36.7922	40.5542	17.4477	48.8166	83.9081
3.39703	24.6372	3.58339	2.39914	5.85296	2.74561	6.01042	57.1007	24.2258	35.0568	39.5561	16.1338	48.8047	82.3119
4.23935	23.9361	4.09504	3.74422	7.26635	4.76532	5.82125	47.4369	27.3852	33.224	38.5776	16.8062	48.7876	80.5285
4.60714	24.2392	4.23841	4.06008	7.60609	4.72394	4.87286	40.0842	28.6469	34.8736	41.9164	22.8926	48.7972	78.5757
4.65673	22.4038	3.70576	4.00435	7.28309	4.69429	5.60116	38.8834	25.9855	37.3026	40.5512	16.4136	48.7844	76.5684
3.5193	21.944	3.39673	2.70781	6.58741	3.4192	5.02762	42.8096	25.0138	34.3288	37.4422	17.4573	48.7646	74.6388
3.39369	18.3843	3.45108	2.58955	6.88993	3.83797	4.91488	41.9714	25.6386	33.9035	55.3569	20.7936	48.753	72.5347
3.87244	17.4371	4.30653	2.98561	7.6119	4.03154	4.55217	35.6379	26.6676	37.412	46.2908	22.8675	48.7512	70.7136
4.26676	20.2671	4.5199	3.47486	7.83313	4.48609	4.14802	33.1103	25.0697	31.8085	53.386	21.8579	48.7597	68.903
3.92231	22.3948	4.21197	3.54233	7.91138	4.77235	4.16072	31.3151	19.309	30.8137	52.4637	25.9583	48.7754	67.2834
2.92272	19.8228	2.20313	3.42465	7.01336	3.92838	3.25759	27.0253	21.0309	31.1757	58.3798	26.8079	48.7876	65.2863
2.74456	18.2227	2.30855	3.71223	8.04417	3.81071	3.13385	27.8834	21.043	34.2677	65.4766	23.7206	48.7826	63.6555
3.27448	17.6936	2.78938	3.4865	8.44827	3.7501	3.0306	28.4819	19.4712	30.794	65.4597	24.3595	48.7883	61.8759
4.12678	17.5566	3.7258	4.34677	8.37022	4.20188	3.70113	27.4715	15.5857	28.704	56.3803	22.9847	48.8006	60.0155
4.24498	14.1267	3.512	4.24071	8.8353	4.53564	3.50438	25.5579	13.6122	29.1245	63.9017	27.2915	48.8103	58.2363
3.10308	14.0087	1.87348	3.37175	9.75369	4.38578	2.88862	26.7514	13.5306	31.2335	67.9406	25.6561	48.8048	56.4327
3.01953	13.3618	1.76669	2.84261	10.3806	3.93063	2.33881	28.6603	12.341	30.4103	69.2805	23.6322	48.8058	54.6714
2.86591	13.8886	2.41931	2.92719	11.4813	4.74153	2.53164	27.7654	12.2085	29.2451	75.0294	24.022	48.8162	52.9818
3.88957	16.4343	3.20002	3.81763	13.2339	5.49501	3.32411	25.0666	11.3041	28.0708	73.8302	27.2595	48.8258	51.2816
4.11317	15.8392	3.11143	3.95205	13.78	5.78924	3.54206	24.0942	11.443	27.693	75.4728	28.4608	48.8204	49.1195
3.12526	14.4168	2.26814	3.45012	15.7234	5.28653	2.94187	24.1208	10.7517	27.1783	66.6357	26.969	48.8229	47.3123
3.27431	11.9652	2.01019	3.37637	18.635	5.67205	2.91756	21.4657	8.60084	27.3573	62.9954	26.8119	48.83	45.5216
3.22139	11.4511	2.18875	3.94098	24.1456	7.23	2.89618	19.3893	7.69882	23.995	63.3805	29.0111	48.8328	43.4026
4.82902	12.1833	3.62117	4.90758	31.4013	8.42351	3.72177	19.1563	7.65918	24.6252	71.9153	25.7938	48.8392	41.4688
5.00956	13.8859	3.6333	5.05419	31.9262	8.58114	3.59178	20.2434	7.99205	22.7863	82.307	26.2916	48.8378	39.7998
3.76258	14.0284	2.74671	5.32614	31.6582	9.9092	2.54103	20.1823	7.04878	23.5025	66.0807	30.845	48.8379	37.7269
3.15532	12.3625	2.10512	4.93589	31.472	10.4757	2.22824	17.2159	7.10405	22.0221	78.7914	26.2286	48.8195	35.7468
3.23631	12.3629	2.33978	4.91887	34.7403	13.0089	2.05844	17.1459	6.26679	20.9253	76.6959	26.1521	48.8105	33.9259
4.35506	11.8678	3.12317	5.80952	38.083	15.3342	2.82289	18.0146	6.84992	22.9793	65.6422	32.8849	48.8214	32.3205
4.48609	11.8456	3.06234	5.9481	42.5594	18.1377	2.71506	18.349	6.71532	24.0105	78.1684	30.1825	48.8275	30.7173
4.19796	14.1025	2.8788	5.69668	44.9084	17.356	2.06261	15.6528	5.50958	24.6427	74.3835	27.0601	48.8348	28.8921
3.41114	13.0746	2.6018	5.71956	49.0775	15.808	1.70214	13.4661	4.27715	23.3668	70.1604	27.6168	48.8516	27.0696
3.65333	12.084	2.42953	6.33828	56.8987	14.7491	1.77411	11.7386	4.66496	20.9736	71.0927	24.2596	48.8463	25.3798
4.91989	9.52526	3.22179	6.34318	53.6189	14.93	2.77985	13.7633	5.25478	22.2283	75.558	24.2323	48.8101	23.8758
5.4436	10.4135	3.53498	6.47337	52.6651	19.3457	2.77706	13.0379	4.92271	23.8694	78.3929	27.3505	48.7867	21.9697
5.33279	10.9139	3.23451	7.02145	63.8408	23.3667	2.73503	11.4232	3.87806	18.1366	76.7705	27.5571	48.7887	20.0173
3.57339	10.1225	2.31028	7.57385	75.357	26.889	1.95019	9.37205	2.47838	18.0378	71.9953	30.3886	48.8098	18.0822
3.64646	9.43988	2.23999	7.94074	84.3407	26.8777	2.00171	9.52541	2.79987	18.9204	74.96	30.9886	48.8201	16.1619
3.62579	8.46316	2.60348	7.93439	81.2732	26.6709	2.10464	9.87484	3.02086	19.3848	73.2392	30.5484	48.8276	14.0766
3.96047	9.57002	3.10504	8.99674	80.9998	29.7132	2.73737	10.6684	3.72276	19.2352	75.4591	27.442	48.8224	12.3764
4.20648	9.46919	3.1686	9.34182	77.0802	29.7084	2.73418	9.47473	3.73398	19.1868	72.3578	23.1288	48.8218	10.9909
3.81467	5.11046	2.23502	8.32264	75.9411	28.3937	1.88017	4.4862	2.92573	20.3492	69.7067	28.0438	48.8243	9.84676
4.18702	5.14811	2.13936	9.26752	74.6908	25.8597	1.79836	4.25423	2.53785	17.6885	58.5963	28.771	48.8327	8.43018
4.3985	5.67502	2.15573	10.3558	78.6989	25.9457	1.69954	4.1397	2.54128	18.0461	64.4733	26.1104	48.8354	6.5114
4.47874	9.83473	3.80486	11.1668	86.1736	30.0819	2.77561	7.7411	3.62137	15.8161	62.6959	25.8933	48.8248	4.61333
4.42877	10.3574	3.95576	11.3332	86.6127	31.4693	2.79339	7.67583	3.85593	17.5014	61.8235	26.6505	48.821	2.50899
4.36115	8.99219	3.23635	10.8876	90.4103	30.6325	2.22135	5.68322	2.88202	15.9369	59.1973	26.6623	48.8289	0.701347
4.17166	9.30349	2.5276	11.7023	68.185	25.7475	1.88432	2.78957	2.96036	15.4718	57.8156	25.8664	48.8351	-1.16258
4.47119	10.2517	2.72467	13.7781	68.8039	35.3763	1.79381	2.58233	2.49629	14.4806	57.8249	26.3603	48.8297	-2.91647
4.57211	10.4758	3.04934	13.9861	69.3703	32.3503	2.56989	5.21665	3.23506	14.5448	60.0896	27.7548	48.8214	-4.77686
4.68031	11.1808	4.32577	12.0628	86.0823	31.8312	2.8196	7.10448	3.48674	14.8598	54.0616	20.6003	48.8192	-6.78601
4.38063	12.6905	5.01693	12.4011	89.4097	27.1436	2.82423	6.98482	3.54047	12.5531	43.4151	21.1257	48.8241	-8.70914
4.2794	12.9365	4.65474	13.6467	92.2349	27.4584	1.95409	2.62075	2.74891	11.5191	43.3525	19.892	48.8226	-10.5018
4.53893	12.1125	4.40896	13.2925	71.0882	36.5453	2.00662	2.51882	2.96744	13.5936	47.7076	19.5323	48.8079	-12.2967
4.60921	11.5431	4.09464	12.8974	98.0992	28.3049	1.78331	3.01018	3.01463	13.6388	47.6978	19.1699	48.7995	-14.1346
5.17317	14.3788	4.63012	15.6431	99.2196	30.1659	2.8145	6.94273	3.28177	11.2477	39.9407	22.609	48.8115	-16.0239
5.06883	15.2333	4.64881	17.123	97.8796	32.4764	2.73766	6.99127	3.00911	8.31192	35.9119	18.7578	48.8279	-17.8129
4.22725	12.9124	4.05987	15.7165	92.3479	34.0038	1.9047	5.43409	3.09663	10.134	39.0413	16.686	48.8254	-19.6684
3.82109	14.1374	4.97209	15.7416	79.547	35.7608	1.51078	1.73072	2.82677	11.1811	36.9564	15.6143	48.8227	-21.6706
3.88243	13.4168	10.2108	17.703	81.1997	35.1836	1.51992	1.83171	2.84449	10.5081	32.217	14.0575	48.8159	-23.9384
4.10902	12.5758	13.2565	20.0364	88.9364	35.8875	4.13551	2.57599	3.54034	9.1884	24.3164	11.0462	48.8204	-25.6909
4.32565	13.6786	12.9601	20.217	82.2417	36.4725	4.61553	7.14569	4.59935	9.71602	22.3311	10.1558	48.8248	-27.3675
4.06722	13.6878	6.82551	16.9972	76.4173	29.7335	4.7867	7.17699	4.305	8.24068	20.4839	10.9312	48.8264	-29.0694
3.84744	14.9634	6.47871	16.7625	81.43	35.23	2.46976	3.8392	3.44674	10.0857	17.2746	10.8591	48.8238	-31.1173
4.01774	15.5298	7.13865	18.3145	97.9515	36.5661	2.07238	1.51037	3.49181	11.3263	16.1612	11.6683	48.8312	-33.0263
4.21597	15.612	8.84935	20.5658	94.2476	36.639	3.15905	1.59026	3.21058	10.2573	13.3793	11.6142	48.8188	-34.9297
4.79371	14.7796	11.0522	20.9343	80.0544	33.7236	3.85511	4.15085	3.96991	9.32348	11.7583	10.817	48.8085	-36.7186
5.32179	15.4941	11.4404	21.1789	70.8861	32.9242	3.30411	6.85094	4.75847	9.66618	11.1324	11.5447	48.7965	-38.5651
5.34169	16.3346	11.6063	21.7159	76.9737	33.7313	3.20371	6.78959	4.26767	7.79718	11.2937	9.57214	48.7973	-40.6064
4.47428	17.1197	13.9836	20.5602	72.2209	34.8851	2.75753	2.10708	3.56917	7.94177	10.9666	9.13943	48.8001	-42.555
4.52782	18.742	15.8127	16.8202	73.5389	29.2579	2.56088	1.61926	3.90308	7.69534	10.4327	9.82714	48.8046	-44.4062
4.58511	19.2725	21.5618	20.6583	74.9712	31.8104	2.25515	1.73791	4.76714	8.52806	9.64081	10.1126	48.8034	-46.2029
4.99303	20.0985	21.3108	21.7665	65.5442	29.8914	2.74881	6.66928	4.9261	8.37743	9.01622	10.2597	48.8034	-48.0006
5.29027	21.5345	19.3838	22.9921	62.7211	31.0979	2.51693	7.03222	4.00293	7.07602	8.70917	10.4329	48.8165	-49.7428
5.24731	23.6157	23.9214	21.2332	51.8183	30.2105	2.88679	5.93526	2.89973	5.75964	7.57064	7.72733	48.8202	-51.4321
5.83347	26.1564	23.9174	23.8059	49.7075	26.7599	2.58304	2.80945	3.38329	7.21698	6.83638	7.97439	48.81	-53.3172
6.56524	27.3812	26.3702	25.9543	48.6123	24.9729	2.85316	2.33564	3.46875	8.2988	6.40353	9.34313	48.7993	-55.1393
7.70241	25.7012	27.6168	24.7771	40.3235	25.7799	2.57352	2.60848	3.52459	9.85034	6.38191	9.09966	48.7916	-56.9628
7.57223	25.9319	25.0454	23.9337	44.3628	26.1621	3.04604	7.08071	3.62457	8.63855	6.41642	8.52989	48.8051	-58.6621
7.40708	33.9497	20.546	25.8494	47.9467	25.2741	3.0727	7.09741	4.32216	8.33726	6.27262	8.41784	48.8257	-60.7678
9.16546	36.727	25.8976	22.6738	40.9222	23.8186	2.69521	4.03878	4.67958	6.96369	5.52629	8.13254	48.8244	-62.6162
10.5186	35.0811	29.2263	23.4508	37.9876	22.8394	2.66061	3.85552	4.74554	5.89846	5.52536	8.25816	48.8128	-64.5569
12.0112	41.0259	30.3237	22.7659	33.9797	21.9953	2.69808	4.79879	5.24476	5.95206	4.4558	7.44383	48.8075	-66.1041
12.4253	41.6378	32.5349	24.7972	35.2668	22.8265	2.87448	8.88563	4.57123	7.50981	4.27286	8.49542	48.8117	-67.9181
12.0125	41.5553	33.8495	25.1599	34.3783	24.0539	3.69635	10.1136	5.29743	7.50193	4.86054	9.54211	48.8036	-69.5519
11.3256	39.6037	35.8491	24.5406	37.0656	20.1293	3.77528	7.96585	5.41685	8.44565	5.27172	9.35873	48.8	-71.3865
12.9738	42.7211	34.4967	22.3572	28.81	20.7932	3.4715	4.50988	6.01136	7.05127	3.9901	8.01626	48.8048	-73.3809
14.4072	43.6299	33.0417	21.6896	34.6288	27.2299	4.22208	5.97857	5.79417	6.3747	3.88109	7.29481	48.8083	-75.3317
15.1158	49.4827	34.0994	22.6003	28.1448	17.4073	4.72708	7.79596	6.92865	5.90637	3.31969	6.75004	48.8225	-77.2405
12.4813	51.868	35.6849	23.893	16.5295	18.1759	4.59274	8.522	6.63951	5.7111	3.29333	6.93079	48.8421	-79.4015
10.2376	52.051	31.5343	24.1832	20.3658	20.3067	4.4288	9.03335	6.72422	5.77404	3.98398	7.76546	48.8425	-81.3231
12.3663	56.3506	33.2991	25.6377	19.8126	19.422	5.18378	8.1442	7.40265	5.62747	3.88212	7.52153	48.8328	-83.074
14.8516	64.649	45.4937	28.0745	13.6138	17.5713	5.69815	6.08065	6.93257	4.95929	3.43177	6.85207	48.8176	-85.0493
17.0102	68.0106	46.3949	28.8534	14.2438	17.3679	7.39586	7.64968	9.17872	4.04235	3.29422	6.27766	48.8084	-86.6553
19.762	68.8422	43.847	32.6356	12.0647	17.3757	9.80478	21.1155	11.9945	3.96124	3.37105	6.05958	48.8077	-88.4701
19.2087	71.9249	45.6421	27.7904	7.6514	19.6334	9.98554	23.2217	11.0563	4.3396	3.81191	7.42393	48.8049	-90.2392
19.8553	68.7969	43.3706	27.208	8.24966	21.7596	10.5249	23.7172	11.9342	4.99374	4.16714	8.68613	48.7976	-92.0938
20.1156	76.7382	47.1703	25.6801	8.23461	19.0625	9.43733	19.7877	11.2581	4.96474	3.97591	9.68333	48.795	-93.8299
20.5186	84.7554	50.2387	29.5887	7.40572	18.5611	10.5332	26.0594	13.9254	5.57843	3.66532	9.69269	48.8075	-95.6365
18.9269	83.5735	51.1784	29.0037	7.64553	18.2404	12.139	30.1061	14.4423	6.5472	3.43215	10.1668	48.8248	-97.5016
19.1958	69.2468	43.3592	28.5326	7.21069	16.873	13.3416	23.5182	15.8875	6.89093	3.20881	8.94467	48.824	-99.3739
20.0154	99.7832	49.5403	26.7133	6.92241	17.1263	17.6348	24.8666	20.7078	5.16748	3.7332	7.54889	48.8166	-101.122
20.6919	113.042	52.2547	31.1915	7.23225	14.1886	18.4527	24.3652	23.5748	4.94428	3.969	8.46934	48.8203	-103.113
19.5785	105.813	44.6532	28.4179	7.70407	14.6781	17.4371	24.5053	21.2565	5.621	3.85694	9.1178	48.8212	-104.473
26.5203	115.573	47.5149	27.9105	6.85839	13.5629	20.7931	25.3464	21.0639	6.27852	3.16889	10.5	48.807	-106.187
29.6301	89.4405	55.5856	31.8725	6.36701	12.3596	21.2572	27.8771	19.684	6.05641	2.83459	10.6467	48.7895	-108.127
32.061	122.553	56.433	32.0693	7.516	12.4284	24.992	35.6855	24.4052	5.8882	2.81057	10.3194	48.7874	-110.279
32.4455	99.7258	56.4884	32.2499	7.33005	13.4996	25.1835	33.2298	26.9898	7.11081	3.64983	11.0955	48.7876	-112.077
40.7696	109.066	57.137	33.7475	7.0054	14.6183	24.5079	34.6233	23.81	9.85484	4.06284	12.0987	48.7991	-113.549
42.2728	107.63	56.5	34.3963	6.83004	15.9424	25.0261	56.2785	22.959	11.3102	4.12407	12.4013	48.8135	-115.539
41.5567	110.675	61.3503	36.4519	6.28983	17.9381	25.7854	65.6527	24.7199	10.411	3.46919	10.9719	48.8133	-117.303
37.2654	111.811	55.8352	37.3663	6.38077	18.2401	31.4418	67.1022	24.3327	10.3243	3.56539	14.7181	48.81	-119.312
47.5576	115.709	62.8716	35.4371	6.62952	17.3344	34.2004	50.8472	30.1946	11.6935	3.82118	15.5583	48.8184	-121.437
45.9551	91.2824	70.2642	36.7689	6.89221	18.1255	34.1073	50.8784	33.0721	11.786	4.62541	15.9488	48.8249	-123.244
39.792	93.046	66.05	32.9831	7.6123	18.7919	29.3637	55.5501	38.9135	10.9152	4.80844	13.0052	48.8174	-124.864
42.107	95.415	75.3129	33.0012	7.93223	18.7949	33.4891	59.6985	39.2905	10.5631	4.71394	14.967	48.8143	-126.526
50.9246	99.0156	67.2771	36.8596	6.91584	20.0989	38.8784	59.0949	48.8765	10.8572	4.13772	13.6068	48.8275	-128.435
53.7951	100.584	69.3196	36.099	7.15596	19.1293	42.07	69.9229	49.7296	11.3371	4.57983	13.1544	48.8223	-130.219
52.9262	108.323	62.8873	32.9036	7.48603	18.2277	39.364	71.4902	50.4091	12.0445	4.4389	13.7033	48.8205	-132.127
49.8829	101.848	71.3395	36.6903	6.92569	18.1316	34.6106	65.8194	47.7829	12.3022	4.97406	11.9124	48.82	-133.678
50.017	137.524	72.2932	31.5796	7.58765	11.324	35.337	69.6573	45.0284	12.3713	5.73352	11.6185	48.8213	-135.322
54.0053	141.39	73.2056	32.5564	10.4795	20.1575	36.0496	85.0299	62.0906	13.7199	7.16713	11.5086	48.8041	-137.106
63.9637	127.019	74.0736	32.38	10.4397	19.6821	45.8344	97.8663	61.4223	14.5331	7.13158	14.0816	48.7975	-138.976
61.6159	127.194	68.5468	32.1713	10.332	15.4001	45.6952	94.4993	66.0499	17.2493	7.19355	13.8409	48.7938	-140.998
57.9775	123.73	72.3511	31.3068	8.5275	13.662	46.6898	95.6871	58.3362	15.9724	6.71276	14.6691	48.7844	-142.844
54.3636	143.305	79.5056	27.4569	9.17767	13.7675	38.7335	108.084	56.4931	16.1833	7.08921	13.3893	48.7833	-144.701
45.2864	170.651	82.9706	27.7964	7.94556	16.2527	39.3556	143.171	64.1058	18.0685	6.44349	14.6959	48.7955	-146.66
54.3193	192.173	73.2661	30.9899	6.92692	15.6015	49.1383	146.301	72.168	18.8062	5.22391	16.6889	48.8082	-148.653
66.0627	203.5	68.8971	30.6015	7.76643	15.2785	42.8601	148.489	62.2885	17.9845	5.39703	17.0575	48.8158	-150.583
64.5776	197.451	87.8543	25.9016	9.28595	11.2194	42.6556	128.223	64.0683	18.913	6.77251	15.6916	48.8066	-152.34
67.5494	188.342	79.0326	27.9731	10.142	10.1228	38.6816	134.649	65.8723	15.8822	7.51494	12.143	48.7849	-154.223
71.1294	200.928	73.4177	27.7742	10.9548	10.7666	39.8383	125.115	83.282	15.2514	7.93317	13.0408	48.7705	-156.155
69.835	198.426	74.3226	26.7961	10.7626	11.0397	40.4686	159.562	69.5525	15.3617	7.30878	14.5506	48.7769	-157.919
68.9188	205.192	79.749	25.8985	9.26436	10.1858	43.6872	144.519	85.3616	16.4465	7.9119	13.8483	48.7812	-159.725
64.3937	227.816	80.8764	25.4772	9.24902	7.91562	43.823	150.388	77.6469	18.2231	8.00058	11.2014	48.7851	-161.434
71.1639	213.182	79.7966	27.195	9.46355	6.24749	43.4859	156.481	69.4268	19.2849	8.54484	9.36092	48.7859	-163.074
65.3384	178.622	89.0765	23.1671	10.5887	8.66532	45.4262	162.806	72.0368	18.8631	8.85285	10.7403	48.7702	-164.694
70.3344	218.169	83.0041	21.8789	9.14288	9.30822	41.0788	161.349	72.7684	17.5629	8.53675	13.6572	48.7557	-166.603
76.0612	224.059	79.138	24.2972	9.93425	9.30003	35.559	158.262	73.6668	20.1413	8.71676	12.6148	48.7569	-168.368
63.4775	230.098	79.5435	23.3923	10.0825	8.58421	39.2081	190.483	95.7414	24.2794	8.82382	12.075	48.761	-170.191
59.0109	236.29	86.271	25.6421	10.4931	7.25309	36.9937	205.635	100.107	24.103	8.82209	10.7906	48.7643	-171.673
64.7298	242.639	77.4949	21.9689	12.3033	7.64596	37.5001	191.301	78.276	22.1546	9.49953	10.6464	48.7558	-173.427
67.5845	279.302	76.7062	19.5564	12.95	7.08116	41.5209	184.897	89.3835	18.9659	9.87968	9.91959	48.7378	-175.173
58.6486	230.518	69.7716	16.7778	12.5465	6.62218	40.0087	214.309	91.4965	20.4724	10.2084	10.2475	48.746	-177.176
60.6196	262.666	74.7375	16.4688	11.4647	4.30969	48.3405	222.811	81.9066	22.5444	9.65947	10.1113	48.7504	-146.639
66.2379	269.683	73.547	16.8728	43.3562	5.10892	43.2668	231.629	89.0401	24.4836	10.838	10.4684	48.7539	-1.88718

## Sheet: P11
ra l	oi l	oe l	ico l	mf l	es l	ra l	oi l	oe l	ico l	mf l	es l	Kippung	Rotation
54.9036	147.129	53.3941	22.4597	14.538	9.49952	62.7241	119.372	33.9487	13.5196	14.5235	28.4753	48.8223	-1.28183
52.5329	129.604	46.2574	20.3055	14.2856	9.10017	65.099	129.537	33.5603	13.4651	13.4126	31.4831	48.8076	143.176
43.7696	134.635	46.7649	17.5364	14.583	9.53524	64.1635	137.417	30.7329	16.6803	12.832	31.4932	48.8079	176.128
40.9038	126.092	49.9438	14.4914	11.0886	9.92004	57.9551	120.379	34.6777	18.039	10.7506	29.3987	48.817	174.237
40.9725	119.713	47.6906	16.2503	8.95936	10.5326	55.6513	110.897	33.4137	18.5518	10.0026	33.6206	48.8222	172.773
40.7371	105.244	45.7859	17.5723	12.3141	10.4145	56.9158	114.204	34.7956	18.7744	12.5039	35.6335	48.8257	171.217
46.9583	96.1084	48.2119	15.7266	12.2169	10.3552	55.6977	113.254	40.1668	18.4027	11.9632	41.0872	48.8095	169.501
45.1239	97.9522	40.8817	13.019	13.2118	9.0972	57.8456	112.703	39.459	17.4007	12.4688	39.3391	48.784	167.603
35.9013	96.2797	47.873	15.3757	13.1092	8.59473	54.422	101.04	35.9133	19.2345	12.6791	41.2988	48.776	165.884
39.4146	105.619	37.8783	16.2753	14.9548	8.01663	60.7179	132.431	50.9739	21.5241	15.6629	35.4781	48.7978	164.329
41.4567	87.3611	45.3863	16.2181	18.5082	9.54891	57.581	119.464	60.1024	20.9804	19.63	32.2865	48.803	162.33
41.0239	82.8665	34.5713	14.3905	19.2539	10.1975	56.3772	117.8	48.9517	21.3574	9.09554	29.7993	48.8079	160.61
38.5902	78.6039	33.0379	12.1708	16.2011	10.0093	55.1934	116.166	50.0381	21.7076	17.1741	32.6178	48.7989	159.089
38.8892	81.6338	34.6523	10.1622	10.9857	9.83276	54.029	114.884	60.7684	24.5946	12.7669	36.4393	48.8145	157.634
37.5191	70.74	39.2119	10.955	13.7037	9.77244	52.8838	126.254	54.8981	25.718	14.2772	42.3338	48.8313	155.799
33.9457	82.9483	37.6583	13.135	12.6792	10.6514	56.7918	107.92	48.5306	24.8045	13.5172	42.4076	48.8356	153.867
29.9121	79.9245	35.304	14.0207	12.119	10.7325	54.21	120.094	42.1646	25.0324	13.9474	41.8639	48.8289	152.024
26.2307	53.3774	25.377	13.1891	9.06301	10.3206	40.1737	115.816	54.2273	26.4684	12.92	40.1473	48.8204	150.589
30.4119	55.8098	23.689	13.1609	10.5529	8.88698	45.2057	112.04	54.9371	28.81	14.7788	42.8334	48.8049	148.935
31.9325	54.5551	21.5739	15.8587	11.1428	10.5127	54.6259	115.317	54.0318	26.8626	15.3532	42.6659	48.7849	147.105
30.9101	51.8519	20.6891	17.3735	9.72866	11.1858	50.8706	113.529	48.6602	25.5355	13.0893	39.1167	48.7731	145.15
29.2933	63.7299	25.1179	19.7705	10.5691	13.3112	41.1478	113.548	43.8907	26.3189	13.4342	42.0145	48.7891	143.308
28.5181	52.5712	24.9232	18.9439	10.8083	14.136	42.8101	101.119	56.2634	27.2088	12.4159	45.0525	48.8071	141.361
25.35	37.5608	18.4629	18.9057	9.60723	14.5349	40.2274	82.6814	56.4843	32.4905	11.2246	40.5156	48.8162	139.645
23.3971	41.6508	17.1585	14.6693	9.02052	12.9448	38.2339	83.2497	56.6429	30.4202	12.382	38.9468	48.8153	137.958
23.6024	45.8719	16.441	14.616	10.2285	13.5433	40.5104	90.6892	46.0675	34.5251	14.3584	45.9168	48.8158	136.5
22.5273	37.4015	13.6203	17.7827	9.74066	14.0076	38.4198	85.0028	56.783	38.1902	14.1466	46.6542	48.8105	134.744
21.2076	36.186	16.7968	18.9256	11.4422	14.6863	39.6113	93.53	46.2513	35.9258	14.9724	47.3929	48.7966	132.94
16.7774	30.7574	16.6928	19.7631	12.8721	15.015	38.8212	99.4071	51.4083	32.629	21.1767	42.9928	48.7895	131.141
17.3913	29.0217	15.7277	18.1132	13.364	14.0509	39.2599	101.113	58.0737	32.2585	22.0301	37.9867	48.7967	129.635
16.4086	29.5955	14.6182	19.052	12.3694	14.8338	39.2178	96.2035	57.4887	34.3867	22.8729	35.8483	48.7955	127.904
14.5846	28.7373	12.4966	16.2416	11.2029	15.9431	34.9474	92.8707	56.5631	35.6239	26.3213	35.2503	48.8126	126.271
14.5674	29.3478	11.7265	16.7384	10.9375	17.0646	32.5677	91.7123	65.7951	39.7459	28.8705	36.7751	48.8167	124.482
14.3692	23.4889	11.7211	15.364	12.2531	15.3394	32.1777	94.7009	67.8708	38.6798	28.202	45.3301	48.8183	122.647
17.6884	26.5013	11.0634	15.79	12.0671	12.3672	41.7279	81.2213	66.2429	37.5082	37.4635	50.0702	48.8164	121.198
16.6021	24.1746	9.98672	16.4826	12.7428	12.8197	38.2578	80.127	61.8376	41.7727	31.7417	53.6664	48.8025	120.236
10.1121	14.9145	8.69241	15.7934	13.8903	14.1825	26.2998	78.0857	65.5877	41.4527	42.569	46.5286	48.788	118.537
9.76144	14.2056	11.0621	13.9216	15.7477	13.3664	27.8571	98.8371	54.0972	36.1765	49.8939	46.6635	48.7961	116.116
11.542	15.9007	11.4776	15.0963	15.9593	13.7656	33.8639	81.0323	53.6223	38.393	47.589	48.175	48.8126	113.674
13.141	13.3884	12.4561	18.15	16.0268	16.044	29.4378	80.739	53.1175	40.1536	53.5281	50.1387	48.8123	112.248
11.6627	12.3808	10.2694	20.2791	16.9786	16.2414	23.7928	62.4632	62.523	42.8021	56.9842	43.757	48.8002	110.361
12.0422	13.4083	10.1831	17.0716	18.1841	17.7483	26.8891	65.7537	55.9934	38.9933	59.4655	45.1061	48.7915	108.657
11.1485	16.0859	10.5123	18.6682	17.1881	18.6315	24.1935	70.5691	58.9009	40.8003	59.3901	46.9392	48.7961	106.795
8.24205	15.3752	10.1609	17.5255	16.1208	17.8889	22.1654	68.6989	62.8493	40.3284	57.9932	48.6286	48.8019	105.09
7.82306	13.9726	8.88221	16.605	16.005	17.3054	22.9714	69.4715	47.7531	39.7299	56.8937	43.5398	48.7891	103.436
7.72391	12.4917	9.06034	14.7546	16.1254	14.9183	20.8194	68.525	49.5553	42.3893	62.6013	45.2584	48.7903	101.636
7.77228	11.8051	9.23722	15.2795	16.7086	15.6842	22.6144	73.7355	51.3303	45.0417	62.7741	50.6056	48.803	99.9566
8.13428	14.9415	10.3812	21.4417	18.5951	18.962	21.2452	67.6347	57.3787	43.9772	58.8696	59.5333	48.8211	98.1318
8.27175	16.4539	10.3913	22.135	17.8778	19.6582	20.4684	69.1498	56.5895	42.4003	60.2998	58.7312	48.8218	96.3269
8.24943	14.6451	9.06193	21.1996	16.2399	17.0085	20.6824	75.2117	49.8657	40.9108	68.8395	51.7923	48.8195	94.5616
7.89437	13.2621	8.60927	20.49	17.9376	15.3393	21.6095	69.3348	52.6393	37.1177	63.0241	50.2653	48.8151	93.0927
6.80066	13.2149	10.3706	21.6848	17.6067	13.4335	20.2763	60.0602	37.8032	40.8702	67.6881	54.5335	48.8168	91.2839
6.7346	16.7611	11.2416	25.1996	18.5007	15.5449	21.1503	63.0695	36.4032	38.7778	57.0731	54.8348	48.8197	89.5092
6.69538	18.6842	11.1644	25.6396	18.235	17.4949	20.685	75.0099	34.5252	40.2457	66.7409	46.2916	48.8364	87.5442
6.17211	16.553	9.60968	24.5603	18.4938	14.7821	19.3795	70.2851	40.5037	40.7409	67.1622	48.814	48.8279	85.8799
6.30099	15.2084	9.15943	24.1429	19.9134	14.5377	16.4126	58.4367	38.7171	40.6604	74.3446	57.7193	48.8094	84.2176
7.25244	14.5567	12.0185	26.3778	21.7919	14.6585	17.529	50.4026	31.9693	44.9258	76.8635	58.4587	48.7927	82.6508
7.59096	17.8372	12.7676	21.943	21.6136	9.09275	19.8409	48.3973	34.417	44.6149	74.0356	51.8605	48.7937	80.9081
7.3058	20.4876	12.7836	26.5272	20.5981	10.1739	19.6691	53.5132	35.1295	40.3124	70.3799	55.9972	48.8049	79.2511
6.49232	17.7202	10.7092	29.5706	20.2614	15.07	18.91	57.0287	34.6329	40.1621	71.7368	59.5427	48.8058	77.5292
5.80442	15.8328	11.3809	29.9726	20.6138	13.66	14.4217	55.6411	32.0357	43.1735	78.1461	56.4748	48.8039	75.5669
6.33283	15.9758	12.8262	24.8264	21.1698	19.5739	14.7207	45.2405	31.8842	39.8128	76.6206	56.5812	48.8098	73.6361
5.63079	14.575	13.1937	25.0983	22.9176	19.3186	14.823	46.5167	31.5819	42.7873	77.3969	59.5686	48.8182	71.8234
5.81174	14.953	12.4542	23.9108	20.3163	18.8203	14.9865	47.3332	34.9698	41.8194	67.1212	60.8761	48.827	70.1428
5.45937	15.8678	10.7652	24.3356	20.0949	18.3126	14.2759	48.4668	34.6119	41.396	67.4625	62.5236	48.8186	68.3815
5.68169	15.0495	9.85532	22.4574	19.8144	17.5246	11.4364	43.7235	30.8859	39.4834	76.467	64.4144	48.8227	66.6504
5.98985	13.6941	11.3428	29.4121	22.7987	20.2386	11.1523	38.9524	35.8737	40.9724	72.6247	61.8972	48.811	64.7686
5.97363	15.4097	11.3682	35.9025	22.4203	21.6434	11.9736	39.2678	35.4704	39.2919	69.3339	58.1762	48.7982	62.6828
5.77142	17.3183	10.7019	33.0894	20.5369	17.2843	11.4668	38.5223	32.2216	38.5523	70.6349	64.9038	48.7993	60.8409
5.77496	19.021	11.2113	30.1888	20.6963	12.7142	10.248	37.4517	28.3278	40.4846	79.1529	56.6466	48.8192	59.0526
5.8448	19.9025	11.7194	29.8981	22.4127	17.193	9.61379	39.2733	25.6395	36.2278	74.0414	61.2588	48.8139	57.2735
5.97251	22.6029	12.244	27.5128	22.3997	12.5552	7.70859	41.8745	24.638	38.025	69.7017	52.8509	48.8009	55.6854
5.71371	22.6376	11.3311	27.2619	22.4893	13.3409	6.36412	38.8168	20.435	36.1578	78.0243	51.0112	48.8083	53.759
4.96362	22.9246	11.2165	29.8545	20.882	11.7348	5.93066	36.4719	19.8675	38.0538	77.9986	54.1222	48.8318	52.1458
4.8689	22.494	9.84978	32.5433	22.5065	15.2595	5.71713	33.6872	20.6901	39.1266	74.5683	55.7371	48.8307	50.3014
5.72503	21.7321	10.4474	30.5157	28.8274	20.454	5.1448	33.7817	21.8162	39.9485	80.8637	56.5336	48.8096	48.1666
5.89327	21.9696	10.5476	29.7797	32.0608	22.5144	5.19462	30.1037	20.2467	36.0943	79.8271	56.4969	48.7937	-4.76864
5.09481	22.7633	13.0326	36.0152	32.2266	19.9529	5.01776	27.2595	17.2132	32.9167	72.5807	65.5085	48.7926	-64.7101
5.17232	21.9195	13.7438	35.3851	30.7635	14.377	4.98267	31.4562	16.5932	30.9734	76.7545	61.1939	48.8119	-55.4188
5.76162	22.99	13.7254	32.5984	31.6816	16.5196	5.32402	34.8672	17.9013	34.2953	75.6583	52.7039	48.8266	30.3539
6.04221	23.7707	13.8848	32.1273	37.1775	17.5844	5.10595	34.9881	19.145	30.9767	82.1494	48.4228	48.8409	39.0076
6.95241	23.7725	15.6292	32.3572	43.0411	20.178	5.84399	29.3939	18.4596	28.5882	75.6793	55.0276	48.8279	37.1859
6.73258	23.5979	15.4701	30.6473	44.3072	21.4828	5.78673	32.7742	19.8424	30.2207	80.01	60.1648	48.8157	35.5176
5.93562	22.3945	14.4323	32.2061	49.0897	19.9771	5.54562	34.0931	18.4539	29.984	74.0977	58.951	48.8151	33.3571
6.14058	22.7903	15.6658	31.3432	58.5771	22.1473	5.66862	32.1972	15.4445	29.6199	74.9551	56.7869	48.8084	31.51
6.48712	25.8014	17.3507	31.4729	60.9932	21.7389	5.56742	36.0065	17.5598	26.8947	70.8531	48.8898	48.8088	29.8441
6.5604	26.9569	20.3919	30.3173	60.3873	21.1158	5.66499	37.0621	20.3967	29.1804	67.4558	42.2298	48.8217	28.2584
7.1616	25.1165	23.8449	32.4182	67.0637	21.0838	5.41619	40.646	21.8893	30.759	75.4955	44.2907	48.8339	26.4202
8.4902	24.6497	14.9903	35.146	70.0663	21.2739	6.56019	44.6788	22.4761	28.529	80.2299	45.4465	48.8281	24.752
8.42456	27.0893	23.6695	32.1819	65.0001	19.3992	6.5724	43.6658	22.0109	30.0286	69.9953	44.5092	48.8243	23.0342
6.86242	25.0594	19.5525	36.1901	62.9383	19.4358	5.5806	41.7159	22.663	27.7315	69.4564	56.7039	48.8244	21.0279
7.16052	22.3542	19.0806	39.3759	62.3843	20.3441	5.49705	40.5439	27.3159	27.5543	65.6401	56.4567	48.8171	19.1343
7.57416	19.8371	20.1333	39.1749	68.2607	21.7595	6.14049	41.9033	28.2408	27.0876	64.7331	54.9258	48.7958	17.1994
7.04092	20.0589	23.2788	39.1943	74.185	24.1332	6.37452	42.1586	26.565	27.0531	66.5955	59.3748	48.785	15.4017
6.85511	18.5261	23.6242	40.8501	77.1966	24.1531	5.46064	36.5136	24.5259	23.3142	67.1499	49.415	48.7985	13.203
5.88833	19.0427	22.35	42.1644	87.2142	25.578	4.58372	37.9244	27.9799	27.3099	63.4769	45.8906	48.8049	11.2104
5.93515	19.3986	22.987	41.6927	91.3513	24.487	4.91653	35.7587	15.6452	23.2569	66.9844	40.2274	48.7928	10.162
6.47392	18.7367	19.3566	36.5924	77.6182	21.522	5.16246	35.6273	26.443	24.9616	61.6889	43.876	48.789	9.29549
6.39942	17.5041	17.6081	34.7932	81.7983	20.5246	5.35059	34.1253	21.0508	23.4963	60.5105	44.4556	48.7975	7.69884
5.77184	18.2184	14.5166	32.8771	76.3995	20.5837	5.0633	29.2744	17.4776	23.0986	66.1705	49.502	48.8271	5.71694
6.19565	19.4408	19.5479	36.0111	86.9225	23.7782	5.29308	27.7982	15.471	22.7934	66.4541	47.9934	48.838	3.90643
6.98386	20.0037	21.6771	39.0431	94.0222	29.1763	6.07173	26.3085	15.6467	23.464	56.834	45.1424	48.8377	2.01505
7.41992	19.3729	21.9444	34.5459	91.9269	31.843	5.72911	23.7491	13.9488	24.3241	63.3653	42.1105	48.8338	0.125974
7.23433	18.2618	19.3011	35.0183	84.3663	26.6041	4.39458	20.5864	14.7702	23.4253	56.2809	40.7809	48.8519	-1.74679
6.98364	21.5283	17.8263	38.2231	80.2537	26.665	4.36639	20.951	16.5056	22.7061	51.8732	40.3776	48.8699	-3.80708
7.92838	20.4108	17.9953	45.0043	76.9178	23.9008	5.2161	22.0117	16.5247	22.0503	52.2129	43.4202	48.8764	-5.53439
7.52311	19.8075	18.176	47.6243	83.3858	24.4386	4.81599	19.6679	15.8133	20.3401	44.1409	46.0082	48.8811	-7.34869
7.11773	18.1369	17.0232	42.5708	83.7762	28.8289	4.57063	19.1995	15.1007	21.8237	45.7235	38.7167	48.8721	-9.23136
6.3977	19.1736	16.3959	46.626	84.5994	32.1645	4.36633	19.5403	15.0693	21.8966	51.2275	40.4955	48.8698	-11.1163
6.50764	19.7659	16.0686	47.2624	80.2207	32.0454	4.50383	18.8288	15.1153	22.4761	44.8853	37.0698	48.8677	-13.1095
6.26361	20.233	17.8307	45.9043	82.0425	30.4935	5.38513	19.9532	15.5877	18.5132	39.1377	35.7539	48.8439	-15.1531
5.84552	19.8255	18.233	42.2195	80.5313	31.9886	5.37368	20.8603	15.6279	19.516	35.9218	36.7652	48.8124	-17.1327
6.54697	20.885	19.7487	50.713	85.6334	30.68	4.82091	19.7993	12.7932	18.9857	36.3405	37.7384	48.8254	-18.9042
6.87056	20.9586	19.4392	47.2681	90.8273	29.762	4.53783	17.038	10.79	17.7292	34.6095	40.8126	48.8431	-20.7804
7.75953	23.7056	20.879	44.452	99.7611	28.1128	5.09039	17.9408	10.795	21.3581	33.9428	36.5569	48.8456	-22.6436
7.7389	23.0277	22.5156	51.1495	98.8015	29.5242	5.18215	19.6923	11.4367	22.0743	38.215	44.478	48.8391	-24.4101
7.86016	26.0682	22.4491	58.0412	90.1743	33.6157	4.83491	18.4367	11.493	22.1931	35.8133	42.4042	48.828	-26.2206
6.49882	24.1251	22.6638	59.5011	95.5346	32.7366	4.48728	18.7004	10.5693	19.6784	29.8283	37.2273	48.8325	-28.0678
5.9812	26.841	21.6633	56.4405	85.5396	33.2991	4.85501	16.2915	11.8482	19.9216	29.6518	31.9614	48.8536	-29.2308
7.37233	29.7594	22.1416	56.5724	85.4857	29.8263	5.57368	16.8793	11.7971	19.5444	30.5277	29.9693	48.8699	-30.8839
8.36242	31.3348	23.6122	56.3696	85.3636	29.9422	5.33563	16.8726	10.6895	18.5822	26.2367	31.6108	48.8803	-33.161
8.37281	27.8769	25.1422	59.6135	102.607	30.6782	4.82709	19.5689	10.8397	17.0799	24.906	36.224	48.8753	-35.7065
7.87171	27.7067	27.5252	60.5215	101.584	31.9468	4.50429	18.9811	10.2847	16.6583	23.9088	37.7452	48.8668	-37.4985
7.49488	26.7646	27.2249	67.7678	97.9251	33.7441	4.4098	18.5338	10.3232	14.4957	21.0523	35.965	48.865	-39.3373
7.49146	23.2826	26.7394	66.1572	85.6293	35.4061	4.69057	17.5208	10.2754	16.5936	20.0288	38.4717	48.8768	-41.282
8.15707	27.3861	26.2303	63.2651	76.8504	35.384	5.52343	17.0907	12.2645	17.3206	18.2621	41.5328	48.8767	-42.9157
8.36972	29.2361	27.8986	57.0526	82.4424	34.363	6.06559	15.3953	11.1907	17.1995	19.6396	41.5072	48.8622	-44.7902
7.58836	29.3419	27.3665	58.2867	85.7221	29.3955	4.7217	15.9322	10.2801	15.0815	19.188	31.7138	48.8437	-46.7321
7.56701	28.1739	28.96	69.8742	87.7768	31.7421	3.78953	16.7574	10.4836	15.7254	20.2532	28.2115	48.8248	-48.3806
8.81641	25.8911	27.8403	71.5774	88.3049	34.9679	4.8808	16.3362	11.8844	16.7489	20.6015	42.5912	48.8062	-49.7332
9.81677	26.5214	28.4886	76.0138	78.674	31.8507	6.04979	18.3618	11.8282	16.4011	19.2732	44.9642	48.7957	-51.6325
10.1432	25.3372	28.4398	62.3933	80.8239	28.7268	6.0832	20.3418	12.0093	15.8104	18.2601	34.4586	48.7911	-53.5581
9.06447	26.2311	28.0983	63.1784	75.3037	26.0237	4.38457	19.7391	11.2296	15.4756	17.8982	39.7931	48.8019	-55.2787
10.7172	30.7064	32.1494	78.0148	80.3042	29.4954	4.64683	19.2999	11.7023	15.0598	18.9019	36.3884	48.8135	-57.386
12.2286	33.6454	40.3358	88.8154	83.503	33.1291	6.52134	16.7418	14.4087	13.5566	17.8439	35.5919	48.8118	-59.5496
13.6685	35.9034	42.6686	93.6815	73.2652	32.1894	6.77067	14.8665	13.2425	12.8562	15.2957	38.746	48.7974	-61.236
13.0664	36.3991	46.6176	96.7082	64.1303	29.1773	5.99233	14.0638	13.5144	14.6811	14.1009	33.564	48.8136	-62.7594
13.406	41.9374	44.4055	94.5734	56.865	27.0042	5.10368	11.6002	12.3131	13.3145	12.4102	44.0152	48.8416	-64.7936
12.6676	43.3924	43.1101	83.2545	66.093	25.6637	5.36853	10.6881	13.8083	12.3233	12.7196	40.8925	48.8416	-66.7442
14.3868	43.6812	32.1638	77.6511	67.2927	24.5178	6.57505	10.7683	13.1745	12.4315	15.4683	34.3196	48.8384	-68.687
16.4666	41.5272	33.2836	93.5324	67.2098	25.7972	6.88291	9.91597	12.4947	11.5614	16.2431	33.2246	48.8391	-70.7233
16.7915	42.3226	37.2549	95.4974	63.4876	30.6207	5.26237	9.52409	12.6012	10.7699	15.9196	28.47	48.8413	-72.6042
15.5561	39.9214	36.8509	88.7577	62.9796	30.0974	4.99339	8.54171	11.405	10.0901	14.0534	30.8805	48.8413	-74.5673
13.6672	41.7682	37.1028	96.9628	64.0674	27.7575	5.51782	9.99395	12.44	11.333	14.7522	29.1832	48.8366	-76.2644
13.8567	44.9919	45.0278	97.0199	62.3054	24.2899	5.63951	9.70636	10.7218	12.8576	13.4371	28.3192	48.8333	-77.8749
17.3771	40.8778	52.653	87.6871	58.6318	23.3432	6.11585	10.326	13.4707	13.2929	14.8933	28.3648	48.821	-79.7619
18.8221	47.1094	45.2473	96.8909	51.7537	24.8648	5.96704	10.0369	14.8941	11.4212	14.1263	28.2783	48.8175	-81.5918
19.2145	52.0812	50.821	104.684	54.1746	23.9294	5.70264	9.64248	12.8753	10.7975	13.9173	34.1729	48.817	-83.7953
19.5593	47.0802	50.0029	89.3222	49.1737	24.4943	6.78294	10.8463	11.8907	10.7087	12.3563	32.7855	48.8277	-85.7132
20.4701	46.9318	47.2474	89.7854	52.8633	24.6147	7.5889	12.1869	13.3351	9.7325	12.4093	29.2168	48.8333	-87.6321
22.9479	49.1764	56.267	88.842	42.6149	21.2366	6.49562	11.1081	14.774	10.2945	12.0646	29.891	48.8386	-89.518
21.2233	50.6944	47.623	97.7237	37.2651	26.9702	6.94624	12.1002	16.9532	12.847	10.3577	27.0392	48.8425	-91.0827
20.8033	53.2537	45.1484	107.006	27.1305	22.7469	8.26869	12.3254	17.7985	13.6001	10.1451	29.2965	48.8427	-92.6775
20.6189	52.4859	47.3811	91.1816	28.3296	28.4121	8.99821	12.5176	14.4041	12.1615	10.1471	26.0046	48.8333	-94.5357
24.6744	45.2032	51.5473	94.4016	43.1266	27.3341	9.20769	14.0972	15.9649	13.078	8.90486	28.6239	48.8036	-96.3957
27.7002	51.2582	50.4878	97.1163	41.089	25.1401	8.89878	15.248	21.8644	13.6871	9.65161	28.4025	48.7882	-97.4736
28.6362	49.726	44.2514	89.727	39.0412	22.9131	9.59157	15.7666	23.1083	12.1122	10.8596	30.0297	48.7867	-98.7129
28.0423	45.353	46.2604	107.118	36.9877	22.4641	9.46958	16.5453	20.0594	11.8193	9.9621	37.9782	48.7948	-100.785
26.8548	61.5747	58.183	103.781	15.5684	21.4614	10.0045	20.2008	16.8795	11.1753	10.1507	41.6163	48.8108	-103.281
27.4255	59.5501	60.3888	102.31	13.051	23.0463	9.80056	20.9561	18.0811	11.3907	9.13456	41.1937	48.8127	-105.347
30.3716	50.1987	55.5572	102.953	12.8924	23.6777	11.2189	20.5151	21.432	10.6658	9.11018	36.1957	48.8125	-107.225
30.1283	57.8338	51.8838	96.2833	13.2396	25.0748	14.1211	24.663	22.4847	10.3619	10.2418	32.3558	48.8084	-108.893
30.4629	62.632	54.1822	94.8792	14.4781	24.5002	15.6322	25.9684	23.32	11.9915	10.887	33.1249	48.8044	-110.358
33.1971	63.0463	58.1779	93.6209	14.1234	24.2352	13.3842	22.5824	24.553	12.5258	10.6194	36.846	48.81	-111.934
37.0479	57.0524	61.0349	100.89	14.8817	21.5716	14.5882	25.7306	23.3532	11.1939	10.8731	35.2335	48.8215	-114.04
36.9862	65.9852	54.1898	99.8765	15.0525	23.2714	16.7585	30.4273	23.7549	12.4695	11.4161	33.5215	48.8205	-116.631
39.0831	74.2759	52.8223	95.762	14.8437	24.505	21.7047	38.0599	28.3062	12.7793	11.0364	36.5842	48.8122	-118.32
45.7561	71.4605	55.031	94.7816	12.8064	25.7858	21.5414	41.3287	30.0387	12.9578	10.3222	35.3482	48.8123	-119.938
49.8566	60.559	50.3669	89.7755	11.1185	21.2295	18.4348	43.7141	32.9676	12.2936	8.89201	39.2743	48.8127	-121.61
49.9521	81.6427	53.7382	71.1221	14.0737	20.0199	24.298	39.2367	30.4685	11.8899	10.7695	39.867	48.8092	-123.4
48.5312	83.1239	52.5475	77.1413	15.6145	19.8863	28.8183	37.4788	28.3331	14.2753	12.8786	41.6417	48.8025	-125.281
46.2929	77.2816	55.9523	82.9895	16.369	20.6701	26.2216	48.0805	30.0843	13.7641	12.8581	32.4092	48.8146	-127.149
49.0791	103.159	61.2083	84.5967	15.777	19.817	32.7166	59.1402	30.5958	11.3735	13.2315	42.913	48.8432	-129.176
54.2999	104.409	55.3884	82.2479	14.6977	20.4949	34.8526	60.5669	36.785	11.6063	12.7089	45.3132	48.8488	-131.259
47.8273	109.788	65.4407	76.2846	16.6928	20.3907	36.94	54.5079	40.9297	12.7979	13.8645	46.9045	48.8386	-132.902
54.9082	92.7686	65.8758	69.0004	17.445	18.4877	32.6801	45.192	36.0842	12.9189	14.3328	41.3349	48.8172	-134.422
56.6267	93.0574	63.6545	63.9939	17.3308	17.8256	34.8942	61.2851	37.9227	11.6341	14.3818	36.5796	48.8048	-136.004
52.4998	110.992	67.3953	62.0552	16.5673	18.2263	36.9701	76.9554	38.6043	10.1967	14.343	32.3579	48.811	-137.953
51.0345	93.6323	59.9937	62.9743	17.647	18.5252	39.8047	59.5575	34.6318	11.7851	14.108	35.3302	48.7944	-139.861
48.3311	115.481	55.3893	74.3555	17.7637	19.0021	45.3909	74.5746	33.6681	12.7004	14.4317	43.3424	48.7762	-141.708
52.2987	95.7214	61.3136	72.5023	18.6137	18.2597	37.2769	84.2746	38.0156	12.4126	15.5299	50.0382	48.7807	-143.638
52.9208	96.6578	57.5148	58.6471	18.5537	16.0467	38.428	65.2521	37.2932	10.5203	16.5286	47.2252	48.7893	-145.693
53.5004	116.661	57.1327	65.4855	19.2531	18.197	39.5999	67.2175	33.5157	9.10454	14.7338	45.697	48.7929	-147.417
54.0346	114.633	57.1837	58.0304	19.0652	18.4773	40.7927	69.2157	35.1157	9.50012	14.1197	44.686	48.8022	-149.196
54.5204	94.1529	56.1425	49.6775	15.8461	18.8158	52.3091	71.5942	35.3332	12.0851	11.5988	43.246	48.8022	-151.274
52.0045	108.746	47.2823	61.5034	17.3134	16.0572	46.8717	73.9008	36.4448	12.2033	13.7271	40.3487	48.7985	-153.282
55.02	114.654	54.8315	50.9823	17.7457	17.335	48.9719	88.4148	41.8574	11.1025	15.645	36.3444	48.7948	-154.975
55.864	119.869	52.7218	46.6701	18.7304	16.1781	52.9759	96.383	44.8434	10.3449	16.8274	37.7159	48.7959	-156.729
49.0964	91.5533	46.3638	42.6794	13.7245	16.5005	51.2516	86.3571	43.8293	11.0222	14.1355	36.3818	48.8014	-158.504
49.7918	92.3103	44.0306	39.0704	13.2956	16.3497	45.8884	84.1106	38.8403	11.1184	12.146	36.5037	48.8015	-160.203
52.3026	101.869	43.0604	42.0437	12.6382	16.4946	49.448	97.5011	37.2652	10.6496	10.9794	33.8127	48.8002	-161.994
51.9821	101.313	43.4766	42.2477	16.4682	16.809	48.5059	97.9719	44.8866	11.6434	14.0441	34.674	48.7958	-163.809
56.277	113.012	44.0392	42.2967	18.5703	18.7344	61.6081	105.013	46.2803	11.7913	16.4097	34.9753	48.791	-165.677
56.1784	111.726	48.1293	35.9083	17.9155	18.9691	57.5559	83.2121	38.5851	11.2199	14.8526	33.4659	48.7891	-167.213
59.1668	110.775	41.9638	40.5124	16.0394	16.1385	59.4089	82.5295	42.7034	11.0173	14.8715	35.7728	48.7648	-168.995
49.2072	98.5936	37.0892	38.0657	14.6205	16.1311	51.1725	75.2203	42.6984	13.7691	14.3677	35.1031	48.7415	-170.421
46.8405	78.57	39.3297	33.1723	15.8777	14.4216	48.9028	81.2277	45.7876	13.7504	14.9892	38.0237	48.7355	-171.922
50.4068	86.3417	44.3506	30.4376	15.7535	15.2506	53.8617	91.0864	49.0961	14.6815	14.2697	41.4747	48.7357	-173.795
50.8876	83.8959	43.9215	29.499	15.8308	16.4625	55.7416	83.5781	58.196	13.2629	12.683	42.4599	48.7267	-175.452
52.7063	80.646	36.3633	12.8878	37.2786	15.3216	57.2874	93.8492	56.622	13.5635	14.7508	39.7518	48.7255	-144.825
52.9345	77.3826	41.2777	8.26512	42.3744	15.0705	64.3265	88.2929	43.8091	13.7343	15.7428	38.77	48.7409	-0.404775

## Sheet: P15
ra l	oi l	oe l	ico l	mf l	es l	ra l	oi l	oe l	ico l	mf l	es l	Kippung	Rotation
47.7839	39.4043	58.2234	6.37794	5.57917	6.1661	56.9007	31.7009	45.3614	6.00589	18.9675	4.75164	48.8106	-0.876073
45.7438	30.0503	55.7035	6.29343	4.67793	7.28077	64.9211	32.2367	46.8307	15.3686	7.15989	3.40795	48.8219	143.368
43.7874	25.5535	60.8143	6.59609	4.20477	6.41637	64.4343	35.2176	47.6662	15.4373	5.76462	5.27941	48.8245	176.953
36.9783	25.7033	56.3406	6.29449	4.29686	2.69041	65.5132	33.8494	51.1798	17.1228	5.84876	5.36425	48.8406	175.154
39.6279	33.5111	55.9475	7.40552	4.69552	2.9631	60.4387	42.8328	53.6043	17.5525	6.1806	5.95047	48.8551	172.873
42.9856	33.2288	55.3713	8.07648	5.24333	4.3152	60.2538	42.6277	54.0526	18.0689	6.72488	5.11739	48.8502	171.134
39.969	34.6973	64.4031	7.16739	5.106	4.42246	60.0379	44.4809	54.6838	20.6641	6.66379	5.55017	48.8513	169.388
35.1691	36.43	60.3706	6.65055	5.25823	4.76154	62.8757	45.8047	58.2899	22.6234	6.85695	5.58048	48.8555	167.605
35.9617	36.7278	66.0276	6.40879	5.22445	4.59926	57.3312	40.8486	60.3068	24.6232	7.26918	5.48546	48.8625	165.798
31.5198	35.6621	56.4119	5.24131	4.88943	2.65807	58.6572	41.5955	54.7595	26.3714	6.84515	6.59518	48.8535	163.956
33.3397	32.3195	56.6504	4.52898	4.4152	3.57173	59.6108	49.6407	51.1325	25.5747	6.05088	8.09972	48.8341	162.32
31.136	30.8455	45.4675	4.51465	4.06395	16.5584	61.3138	44.1778	59.3649	33.7417	5.57138	8.09737	48.8179	160.703
29.609	24.6623	55.6188	4.74765	4.63374	16.5761	54.054	46.1141	60.7121	30.1458	7.54502	9.39315	48.8121	158.931
32.0799	25.4668	60.1323	6.77872	5.01941	16.1533	51.5947	59.0391	60.322	32.8434	7.83192	9.03358	48.8095	157.267
29.2826	26.8363	60.4103	6.85066	5.01009	16.0559	53.1058	46.9736	52.0445	34.1611	7.48595	9.54479	48.8097	155.724
26.8954	29.0627	59.2071	6.21811	3.8788	19.4865	57.7	54.1764	53.4044	42.1066	7.70558	8.43223	48.809	154.035
28.3661	28.8973	51.3221	6.05335	3.67772	17.7446	60.0859	63.4846	48.4622	44.0154	8.14298	8.39531	48.8109	152.562
22.7697	30.7843	52.0203	5.76389	4.12509	3.7705	61.8326	63.7142	47.394	46.0386	8.77853	6.95181	48.8197	150.624
21.8195	28.4053	52.0021	5.24519	4.36299	3.88091	57.9547	71.0407	46.573	47.1939	9.73748	8.85255	48.8129	148.907
25.9483	25.3162	58.0903	5.10334	4.13561	3.92276	55.7553	64.1222	45.7223	41.9659	8.59924	9.09831	48.8015	147.164
20.5383	22.7513	49.8158	5.24089	4.22287	4.83628	54.1479	72.8463	53.1703	46.7436	7.47958	10.5401	48.7906	145.373
15.2376	19.8234	42.9319	5.95129	4.56533	7.51495	47.5936	60.678	51.6503	47.3339	7.49342	11.6726	48.7906	143.578
16.2532	17.5018	42.0262	6.91397	4.73527	6.86467	46.0595	66.5124	47.798	49.6869	7.89594	10.7348	48.7984	141.785
16.3495	18.4028	47.5292	6.31903	4.60132	4.96969	45.9114	70.5727	41.4342	51.5409	8.34228	9.67094	48.8	139.96
15.2225	20.0308	40.8511	5.96056	4.42481	7.56758	48.7196	71.1917	45.9678	51.4259	8.07747	9.55296	48.7953	138.084
15.4002	18.9719	48.8472	5.03172	4.58919	8.40413	52.2568	79.3837	46.05	51.7002	9.26521	10.6413	48.8063	136.319
17.967	19.9946	38.4333	5.12374	4.64023	8.37771	51.2604	72.7523	42.4819	50.66	10.1218	12.4293	48.8157	134.589
16.0973	16.8201	38.3959	5.43145	4.62926	7.03666	46.2148	76.0286	41.7027	56.3212	10.8546	13.1804	48.8084	132.87
13.3424	13.9468	38.2501	6.22383	4.71237	7.73811	40.7434	78.0376	42.9833	58.7092	12.0405	14.1309	48.8006	131.126
12.7988	13.0385	34.1134	8.31829	5.37213	8.01413	44.9829	85.3568	39.9226	55.7669	13.5416	14.5143	48.7981	129.57
11.7102	15.592	35.8562	8.31396	5.62992	9.29833	43.452	83.2612	44.1359	55.3715	16.4264	18.6908	48.776	127.94
11.3615	13.6186	36.5653	6.45251	5.5501	10.052	40.4382	75.95	42.8	55.8182	16.7006	20.1825	48.7639	126.262
11.9603	11.9295	45.5034	5.23436	5.25226	11.1848	39.6069	78.5952	41.9619	56.2093	15.3622	21.4741	48.7654	124.45
10.8322	11.4921	50.2505	5.31788	5.42674	10.7671	40.416	88.6366	36.0503	50.7589	12.5544	20.2078	48.7626	122.752
7.89449	11.2568	42.0592	5.02576	4.86979	14.6198	37.9562	93.8701	36.2031	53.5122	14.1428	21.4994	48.7586	120.878
8.27678	11.0139	49.1168	5.04257	4.59627	13.0516	43.0591	95.7456	42.7553	52.4231	14.4311	23.3939	48.781	118.927
10.2202	9.09788	40.2805	4.84036	5.29337	13.0502	44.2641	96.0303	42.1504	55.252	18.0159	31.9884	48.803	117.055
10.7876	9.99555	35.894	7.72294	6.07618	9.125	42.6766	99.7223	43.5102	53.784	20.4108	36.1748	48.8027	115.237
9.53378	11.0601	42.2598	7.93313	7.50858	10.7373	41.1585	99.1715	44.1856	58.3047	21.7235	39.4957	48.779	113.666
8.2659	9.97777	42.5845	7.4794	7.51728	10.5027	37.7893	95.9397	42.9753	59.401	25.1034	36.0442	48.7605	112.022
7.49991	7.70611	36.6726	6.70158	6.75802	10.4296	38.0023	79.3157	38.0231	57.7654	28.7621	33.6121	48.7663	110.702
7.18624	6.65993	37.2197	6.22729	7.24267	8.5028	39.4452	79.4383	36.2769	61.7085	30.8122	33.0582	48.7691	109.435
7.00788	6.80371	47.2233	6.40273	6.53234	9.01312	33.1761	96.4437	35.6553	62.4328	32.2469	33.6316	48.7617	107.651
7.1044	6.87073	45.9743	6.36967	6.51423	8.5152	33.555	84.4464	35.1346	57.9274	30.0685	35.4292	48.7523	105.742
6.6491	5.13323	38.3076	6.00229	6.93173	9.52319	32.4128	84.039	31.4848	56.0822	33.7515	34.786	48.7701	104.075
7.47057	5.84828	28.5395	8.53976	7.46011	10.2336	29.9191	97.5513	23.4763	57.1258	36.6613	39.166	48.772	102.058
8.242	6.12079	34.2752	9.61765	8.35252	13.4306	31.5913	83.0494	30.1371	53.8787	38.2064	47.8769	48.7555	100.284
7.76505	5.57805	31.8594	9.72233	8.18168	13.7104	30.5683	82.4711	32.2252	57.6317	35.9914	50.5274	48.7183	98.5375
5.69043	4.9328	30.0402	6.57663	7.00539	10.9388	30.4856	81.2106	29.9973	56.2817	41.5196	43.9317	48.716	96.9646
5.28815	4.74125	32.2879	7.96271	7.74528	10.7169	26.6388	77.414	23.8904	51.4424	33.6758	48.5866	48.7464	95.0149
4.96362	3.949	33.2629	8.17732	8.36241	10.966	28.2993	75.733	22.3433	55.5121	36.3787	48.9122	48.7625	92.8989
4.40007	3.96352	31.3829	8.8018	7.77718	10.786	24.498	81.6844	20.3519	56.8375	40.421	56.6723	48.766	91.1877
4.89226	3.96355	26.4556	9.85816	8.09725	11.8066	25.639	80.6606	19.5063	56.3462	39.3675	56.6042	48.7642	89.5113
4.86202	3.80641	25.0262	11.3322	7.79014	11.5366	26.9239	76.2999	19.0501	55.0145	39.1611	59.8331	48.7552	88.1388
5.81647	4.38386	27.9424	12.3286	9.04663	10.8456	22.1056	66.6835	17.4048	51.5602	43.9401	49.0869	48.7489	86.438
5.98958	4.13167	29.6539	12.1819	8.45489	13.6054	18.6893	62.7902	17.7157	53.6074	46.0828	47.2808	48.7563	84.638
4.90866	2.72369	29.9514	10.9064	9.0966	13.5536	20.7694	68.4487	16.3008	46.9914	46.5557	46.6051	48.7539	82.8817
4.4464	2.39585	26.542	10.9089	8.53785	13.2439	18.3675	68.7027	15.8604	52.6387	45.9332	56.4491	48.7442	81.3728
4.87267	2.63434	23.8622	11.6035	7.6372	14.0785	23.4242	65.7963	17.8443	51.0574	46.9254	59.1422	48.7494	79.5164
4.82957	2.82381	21.1508	14.3005	7.64046	16.0909	23.2158	69.9669	18.2398	52.1223	43.5384	55.4522	48.7411	77.6386
4.67094	2.74665	18.9019	14.1527	8.95912	15.0203	21.7025	74.8956	17.4388	55.8497	55.2312	62.0762	48.7488	75.7995
4.87405	3.51579	19.4512	14.8379	9.50413	15.8419	16.9141	65.1656	15.2967	55.3074	57.7829	63.0739	48.7479	73.8391
6.2201	5.04189	22.761	16.4097	9.5693	14.9249	17.9445	70.6967	14.0733	53.9807	62.831	62.5534	48.7375	72.0293
6.09266	5.14081	23.3562	18.0122	9.56696	15.0233	15.2656	67.2786	14.3944	52.8272	62.7813	58.6645	48.7343	70.0726
5.22402	3.02251	20.7341	16.6885	10.7413	14.6975	15.9262	66.0507	13.6626	46.6746	57.3026	58.6563	48.7473	68.5149
4.6822	2.58515	18.0859	19.9862	10.8838	14.6733	15.5589	64.8005	14.8064	48.2275	58.6832	58.8506	48.7403	67.168
4.23093	2.4912	17.1534	23.2503	13.0733	14.0846	14.593	63.5297	12.6042	53.877	58.7965	60.9291	48.7358	65.5569
4.15584	2.85733	16.544	23.1408	13.3646	15.7048	12.5943	66.499	10.0771	49.5153	64.7254	67.5287	48.7554	63.2752
3.59713	2.82882	17.6695	20.3442	14.4475	16.4567	10.8323	58.2015	10.7609	48.052	62.6656	61.9065	48.7625	61.2701
4.04019	3.70525	15.0994	20.5672	15.6116	16.6054	9.12246	59.648	10.6761	45.8681	62.7317	62.2757	48.7596	59.4188
4.78328	4.3318	12.9122	22.5001	18.939	16.0932	10.2514	57.1633	9.89741	50.311	55.7496	72.9741	48.7594	57.6955
4.75308	4.19812	11.6485	28.9895	18.28	15.974	9.74152	59.9775	8.88344	47.7077	61.6317	69.5775	48.7676	55.9679
3.83357	2.84209	14.9688	31.1387	19.1598	18.2828	10.2771	59.9576	7.84217	45.0619	63.595	56.8034	48.7687	54.2351
3.55244	2.77143	15.0996	27.6524	16.9362	16.3732	8.44865	51.8309	7.85895	42.3474	61.708	59.6407	48.7539	52.6317
3.45509	2.78329	15.8962	28.3441	19.4657	17.0349	5.23307	49.7565	7.25991	43.9482	61.8636	72.7817	48.7353	50.5863
3.66627	2.97363	13.2432	29.2415	21.4042	16.3438	5.10218	51.4214	7.22552	43.7231	65.1204	66.8703	48.7417	48.7387
3.9155	2.89519	13.5494	30.9368	24.4787	20.6732	4.81845	47.4529	7.00402	43.743	68.9006	66.8089	48.7596	46.7385
3.82319	4.59434	11.8868	28.3908	24.8402	22.8923	5.45967	46.4371	6.93513	40.262	58.0896	66.7867	48.77	44.7791
3.71809	5.41913	12.1629	25.0455	31.7925	23.156	6.17708	45.1363	7.6843	40.2016	59.3133	73.0169	48.7669	42.854
3.61973	6.31654	12.258	26.1818	33.3771	20.9478	6.00077	47.3944	8.44868	39.6673	59.3966	67.837	48.7622	41.1553
3.46263	6.0394	13.2605	30.0634	41.2704	21.7707	4.65507	42.8481	7.0161	40.4348	65.5909	66.203	48.7718	39.2822
3.56569	6.5958	10.7563	32.503	50.9112	29.1409	4.26893	38.6723	6.09963	36.7624	59.0952	68.4228	48.7865	37.532
3.57859	5.88298	9.87751	31.9922	50.6047	31.8352	4.381	37.2589	5.2005	32.761	66.6253	66.3628	48.7845	35.4596
3.72141	4.85993	8.61066	29.1354	53.1285	31.1934	4.2945	31.4264	5.36831	30.0203	58.3083	60.6185	48.784	33.6873
3.72566	3.69874	9.84881	28.9497	42.0328	34.1032	5.00436	29.68	5.64129	31.1362	59.3784	66.205	48.7765	32.1273
4.23447	4.33497	9.35985	30.7768	42.1401	24.5788	6.08656	29.5505	6.43717	37.6903	63.7529	68.2851	48.7626	30.269
4.24281	4.94851	8.55571	33.2013	46.7028	26.9182	5.9905	32.6824	6.01651	36.9226	62.1959	69.3971	48.764	28.4305
3.26674	4.33816	7.81098	33.072	48.6139	32.1394	4.85269	30.7892	4.76292	33.7314	61.8668	66.8861	48.7683	26.82
3.46538	5.26751	7.55537	31.3922	51.2153	34.1589	5.17269	23.0632	4.5475	35.0865	58.5917	65.6459	48.7547	24.9925
3.16473	6.26805	8.04421	34.1651	52.9732	34.1353	4.92571	22.6264	4.68484	32.8348	54.9971	63.4861	48.744	23.0237
2.92968	11.7177	8.31512	34.7292	49.594	32.5816	4.81224	28.2482	4.38143	29.0619	58.0669	60.276	48.7326	21.2688
3.19924	15.4926	9.18854	36.9388	49.0665	35.6108	4.74313	28.2826	4.24624	30.0965	62.4973	63.033	48.727	19.4437
4.47686	20.7941	9.30586	41.0874	56.4	42.0805	5.29852	18.8257	5.77143	29.5479	52.6175	62.0374	48.7399	17.4574
4.78268	19.9763	9.39976	44.8005	56.1325	46.1559	5.257	19.1681	5.71525	26.4785	56.9093	55.8671	48.7651	15.5214
4.70431	18.8563	9.02224	48.262	57.5428	42.0242	5.28217	17.3347	4.93229	22.103	51.462	58.1922	48.7763	13.5456
3.8082	14.1625	9.8635	54.6187	58.1312	48.2079	4.85115	15.511	4.75988	21.8831	44.4819	64.3795	48.789	12.065
3.25748	15.9912	9.7078	54.8736	59.1103	47.942	4.42958	12.783	4.87942	21.1875	49.4992	63.862	48.7844	10.4472
3.48482	17.3159	7.86101	46.3391	62.9316	52.4449	4.274	13.7938	5.36234	23.7703	51.0758	61.6003	48.7824	8.86589
3.20134	17.7792	7.97364	49.9871	65.3666	57.4433	4.52246	13.9423	5.19598	25.44	47.2404	55.0292	48.7653	7.08845
3.83205	19.5431	8.95311	59.4856	59.4819	56.6742	5.02248	11.9019	6.21146	22.039	54.0055	48.8327	48.7543	5.10475
3.6736	17.7473	9.07452	58.8203	59.6439	63.0154	5.23508	10.5581	6.04085	19.5651	53.7803	48.284	48.7541	3.18071
3.43504	17.3356	8.64442	51.8912	60.3935	64.2334	4.6101	9.72624	5.26206	18.1609	50.1318	52.0841	48.7571	1.18238
3.07168	16.7465	8.33536	51.2098	74.1052	55.7931	4.86026	9.5708	4.70621	19.0853	45.3092	46.5623	48.7582	-0.795562
3.34619	21.375	8.91097	54.9373	69.506	51.2648	4.47786	8.82071	5.21549	20.3677	48.5673	49.7846	48.7549	-2.58584
3.3254	21.6984	9.15505	56.2076	69.2039	56.4743	4.62898	8.17057	5.45708	22.1417	46.6408	46.2582	48.7491	-4.52493
3.13645	22.3797	8.94048	60.2626	69.9939	58.65	4.74969	7.8709	4.0041	23.7164	41.9655	52.8608	48.7611	-6.16704
3.79038	25.9951	9.93146	58.2754	69.7459	56.4358	5.81183	11.0172	6.54889	22.0015	39.6582	43.4841	48.765	-7.92431
3.74448	27.7699	11.3373	55.5672	64.1344	56.8819	5.69976	10.5906	6.61036	21.3745	33.5807	39.8834	48.7464	-9.79626
3.47266	27.3373	10.1285	56.2237	66.9326	66.0387	5.26008	8.42601	5.09141	21.4776	30.3783	49.6684	48.7263	-12.0936
2.83091	24.2617	9.59642	57.0864	73.9287	67.3314	5.25967	7.68115	4.92459	20.6382	29.8981	48.8954	48.7351	-13.8995
2.93837	24.6075	9.13004	63.4212	72.7089	61.8597	5.62408	8.14325	4.97796	19.232	30.6502	39.1209	48.7528	-15.4553
3.218	24.135	9.64564	65.1668	70.4654	66.634	5.11169	6.61408	6.84189	18.6019	26.9918	40.1634	48.7705	-17.0826
3.32438	24.6556	8.9947	80.2494	75.4854	67.0291	5.02044	5.56714	7.78104	18.1343	28.7585	36.7935	48.7781	-19.0115
3.55049	31.6701	10.228	73.8802	66.0538	60.9378	4.81931	5.66188	7.52297	18.9289	23.2657	45.7412	48.7746	-21.0681
3.47978	36.811	11.5367	87.05	69.1867	62.4266	4.87294	5.54891	7.45712	19.349	29.8307	44.943	48.762	-22.9257
3.09985	34.5437	12.3538	93.7942	69.417	63.1684	4.6805	6.053	6.98092	19.5819	28.7137	44.1433	48.7531	-24.7883
3.16289	34.6455	11.7436	92.7889	63.7573	60.9759	4.95824	5.7148	7.40123	16.3139	17.9597	43.3432	48.7609	-26.7074
3.26602	42.2876	10.8255	94.7872	69.3177	68.5395	4.88556	4.59938	7.08282	16.2652	26.5042	42.5438	48.7743	-28.723
2.87032	45.1472	11.9463	91.0689	69.7366	69.6092	4.92044	4.50956	5.77981	15.2696	25.4151	32.8616	48.7654	-30.5454
3.55599	40.384	12.5532	80.1111	68.7476	73.2826	5.72926	5.39271	6.65211	16.7043	15.3003	33.2515	48.755	-32.3092
3.84287	42.9644	15.1138	89.1278	69.8723	65.8975	5.97065	5.31653	8.40432	15.699	15.1709	31.1199	48.7627	-34.1571
3.61391	43.473	15.9198	98.4171	77.4772	66.2022	5.74844	5.12826	8.50944	14.9036	13.0056	29.4741	48.7587	-13.1368
2.97811	49.2938	15.3154	93.587	77.8034	77.7554	4.93244	4.25463	8.70119	15.298	13.0047	32.6028	48.7588	-14.2657
2.9729	56.6749	14.9019	94.7182	70.2646	77.8118	4.69095	4.38599	9.4625	18.7838	12.4585	34.6561	48.7545	-16.3382
3.08052	63.2566	15.1422	95.8058	69.0132	73.538	5.64509	4.93668	9.61678	19.1644	13.2813	34.2529	48.7546	-41.9374
3.37088	61.8686	18.2005	96.8481	61.644	71.4075	5.58568	4.85352	9.96713	18.369	11.9045	40.9776	48.7578	-43.7638
3.91675	56.9982	21.2169	113.959	60.1189	63.1836	5.54767	4.75784	8.60628	12.8204	11.2072	41.131	48.7733	-45.7673
3.90341	51.7774	21.1152	116.437	65.3779	67.0127	4.83401	4.87948	9.67926	12.1352	12.2918	37.5586	48.768	-47.5575
3.75238	46.7734	23.7595	99.6875	67.1794	55.8029	4.29292	3.87117	11.6223	11.6135	11.5626	35.2852	48.7585	-49.2886
4.07234	55.8337	25.7696	115.725	63.0331	66.5728	4.40665	3.69695	13.0258	10.7737	10.0307	37.0495	48.7563	-51.0374
4.21777	60.9219	24.8186	110.098	61.6317	76.6773	5.39932	3.61825	12.737	10.0506	9.69063	33.3636	48.7662	-52.8961
4.33041	61.7398	26.0514	103.257	52.9883	77.7568	5.41128	4.62407	13.7343	13.0132	10.4682	41.2123	48.782	-54.5578
4.86404	62.0278	25.7832	92.0722	54.6357	71.7109	4.9453	5.85347	13.196	12.9297	10.9407	38.9826	48.7877	-56.1168
7.50732	65.1454	29.5504	98.7248	56.6973	70.0197	5.43779	5.81126	14.1666	13.2978	11.2368	39.4013	48.7793	-57.8973
7.61416	69.18	31.207	104.042	61.8222	68.0271	5.74565	5.52071	15.3464	10.9685	11.7087	40.2192	48.7539	-59.5823
7.30425	69.1242	33.7683	107.645	52.4645	67.5837	5.75467	4.60335	17.5067	10.7925	10.6812	29.4352	48.7573	-61.4914
6.96141	65.338	36.5668	122.397	51.2643	68.4914	5.45185	3.81494	16.2445	10.6823	9.92095	28.833	48.7639	-63.6626
7.80907	81.0341	34.5759	109.891	53.1274	68.4407	5.15552	3.92632	15.5133	11.1648	9.98587	40.0482	48.7631	-65.7816
8.27159	68.4051	31.3827	110.781	49.4208	65.9036	5.23244	3.9571	19.2829	10.422	10.2662	33.7511	48.7663	-67.7452
9.87492	69.2344	32.808	118.006	51.5284	65.169	7.18045	4.23199	22.1543	9.19767	9.44699	34.9347	48.7782	-69.3766
11.9235	84.2124	36.6305	106.036	44.889	61.3588	7.32769	4.38649	22.0533	9.43327	9.22293	36.1339	48.7792	-70.8458
12.3768	70.7902	44.1464	106.159	46.3373	63.2365	7.24475	4.52166	24.9543	8.17878	9.233	38.6426	48.7652	-72.5376
12.8845	71.5149	37.9916	106.214	46.6995	53.3496	5.36771	4.47698	22.0638	7.71111	8.91956	33.2985	48.7487	-73.9615
13.7665	72.203	47.8112	113.541	46.5067	60.0571	6.02564	4.46916	19.9333	8.47459	9.11038	35.3622	48.7422	-75.7915
12.3674	81.4994	39.8906	100.95	42.7048	58.9686	6.79335	4.73051	20.9752	8.7285	9.33343	28.9896	48.7603	-77.9576
15.0257	73.4659	47.4298	102.721	40.7282	53.6558	7.33068	5.24867	24.4991	9.07611	8.77972	28.0531	48.7798	-80.2497
15.2811	74.039	45.9346	105.742	39.4078	59.518	6.82461	5.20327	21.0478	9.29151	9.6943	30.397	48.7931	-82.2192
16.7262	74.5723	48.5374	92.8944	33.5526	57.0243	6.51394	5.13625	18.2903	9.01426	11.2209	31.0162	48.7819	-83.9775
17.0811	88.3227	49.7259	91.6712	33.1878	55.2547	5.77499	4.40096	25.7818	8.67053	11.3152	25.1732	48.778	-85.7592
16.675	84.8833	51.1506	99.492	28.4438	56.6877	5.61826	3.89623	33.363	6.35701	9.0003	23.2225	48.7738	-87.606
15.4937	79.5387	45.2762	94.3143	30.9139	52.261	5.89561	3.88866	34.3214	7.0763	9.04566	24.7359	48.7696	-89.4826
15.2001	65.9094	42.7409	91.8616	28.217	48.5157	5.63674	4.02696	27.2374	8.24964	8.48105	20.7159	48.7594	-91.2107
15.7261	63.0715	48.0989	102.882	26.8709	50.7226	6.98233	4.85022	23.3287	8.65306	8.62853	20.5033	48.7611	-93.127
16.2757	72.0675	50.6746	86.4772	32.2777	49.4817	7.13931	6.03451	24.2143	10.593	7.16741	19.9958	48.7615	-95.1324
17.8271	70.7531	54.3458	101.34	30.6317	48.2076	6.69044	5.87652	23.9345	9.51841	7.58778	20.2795	48.7551	-97.0589
17.6983	71.4136	54.4503	95.1654	17.3008	42.626	5.49997	5.55261	25.9906	10.2484	7.8826	22.9123	48.7523	-98.9146
18.5445	75.8175	58.2048	94.8891	16.5374	41.8674	6.36716	5.23842	29.9195	8.49258	8.89113	26.0976	48.7455	-100.572
20.0867	73.6636	61.937	81.713	14.65	36.1125	7.55627	5.44824	33.6302	6.0962	8.4638	25.3664	48.7342	-102.341
18.5455	81.1608	52.4146	97.3643	10.0845	35.0831	6.93137	4.74133	32.1716	6.42825	7.50528	26.3458	48.7395	-103.739
18.434	74.3068	53.1984	77.1092	12.4236	35.9614	6.51775	4.51211	31.7005	7.1873	8.67793	25.2105	48.748	-105.391
20.8256	63.5144	51.284	92.8349	11.4796	30.0572	8.22434	6.5818	31.0042	8.0224	9.7422	22.9135	48.7524	-107.353
24.5705	77.5394	57.562	98.3075	9.54938	28.7837	8.76509	7.42523	34.6094	7.50729	9.49627	22.6568	48.7498	-109.366
24.5383	65.3884	59.9241	98.2783	7.99069	28.7584	8.67179	6.61858	31.9566	8.10108	8.6938	28.2055	48.7428	-111.364
25.3166	71.5102	58.6018	107.991	7.92261	29.7346	9.95925	6.80212	34.4553	7.56632	8.25765	25.972	48.7464	-113.032
22.6616	69.2868	59.7983	89.1908	7.86589	27.5715	9.25102	8.39651	32.2115	5.83122	8.06132	24.4459	48.7588	-114.847
26.9585	69.3573	59.335	87.5764	8.19604	26.9661	10.643	9.30155	40.0558	6.98103	8.9978	21.8725	48.7595	-116.369
27.0456	67.8875	60.6623	95.2925	8.39344	27.7593	12.0205	10.5464	40.7436	7.16953	10.0446	21.9135	48.7397	-118.107
26.5953	72.5118	57.978	83.5062	8.81518	26.2843	13.1478	9.82124	42.5502	7.18129	9.40557	21.4262	48.7322	-120.081
27.9624	78.5092	51.428	92.9604	9.4577	24.121	13.5043	12.0373	46.9864	8.30691	9.15341	20.4161	48.7543	-122.023
31.472	77.6303	49.2318	95.4443	9.05314	25.054	18.2577	12.0902	47.0887	9.61634	8.97297	14.3309	48.7746	-124.018
34.4294	73.955	55.0988	79.2641	7.91962	25.6013	22.188	13.1323	43.8448	9.53086	8.05295	11.8464	48.7737	-125.918
30.0979	75.512	67.9338	70.009	9.27225	25.4954	24.9985	18.158	46.6318	9.22413	9.03032	11.4427	48.7761	-127.897
32.659	85.1999	69.4025	70.1769	9.43785	24.7573	25.8613	20.788	47.2851	8.70974	9.34142	11.7855	48.7735	-129.673
34.7322	80.4976	71.1539	72.8736	9.01328	24.3685	27.5722	20.7213	45.0173	8.63546	9.45376	9.9149	48.7706	-131.435
32.6333	77.0571	59.6597	81.9352	8.18989	23.5455	28.9936	17.3076	47.3436	7.23621	10.1522	9.33948	48.7523	-133.099
32.8326	67.2099	61.4355	72.4622	7.39015	21.4575	28.4443	17.0569	45.8427	8.10773	10.7223	8.48716	48.7431	-134.934
33.4988	64.5419	61.5861	55.6253	6.45298	17.8656	30.4877	17.173	47.5029	9.34705	9.79082	7.92638	48.7598	-136.959
30.0856	57.7829	61.6819	57.2129	6.92469	17.1971	35.0102	20.7258	48.342	11.611	9.79149	8.95678	48.777	-138.648
34.783	59.0559	56.9308	57.4033	7.26403	18.1198	38.6546	25.6361	49.187	12.1718	9.51857	10.3608	48.7817	-140.385
35.2412	61.5973	62.1653	51.3453	7.82427	17.8286	41.6513	25.6848	50.2763	14.2622	10.1569	10.6094	48.7712	-141.967
35.3986	66.3604	56.1785	54.4502	7.48585	16.8141	39.9371	22.8699	49.9303	16.7312	9.03264	9.97283	48.7606	-143.78
36.9029	71.7034	56.9536	51.6182	7.69224	16.474	42.1168	22.9465	46.1012	14.3004	8.7309	10.6846	48.755	-145.63
40.6283	68.2035	61.0599	45.6072	8.28439	17.0183	41.485	25.9943	52.4114	10.3086	9.44208	13.4193	48.7456	-147.797
37.8216	59.8166	56.1609	40.2853	8.17934	13.4965	43.4873	28.9032	53.5114	10.3914	9.56304	12.8968	48.7349	-149.626
38.3735	63.1271	53.2021	38.5572	8.75151	16.6018	53.4451	29.2799	60.5687	10.4685	9.62036	12.3591	48.7475	-151.386
38.9043	55.3583	60.2059	36.2272	7.98331	18.0457	53.2052	30.835	57.4596	10.065	9.28433	12.1456	48.7466	-153.37
41.1911	53.9185	49.2878	34.2294	8.55261	9.48113	51.6519	29.836	53.3416	14.332	10.6959	18.882	48.745	-154.882
36.0451	54.5136	59.1295	33.2507	7.89455	9.2007	52.2373	23.7388	52.9567	15.3114	10.9217	19.5645	48.7516	-155.688
36.572	64.0372	54.8254	29.3729	7.86908	15.5598	54.8443	23.8995	57.7098	14.5178	10.5729	16.8771	48.7674	-157.089
39.4157	62.9231	59.5018	25.9857	6.449	12.7128	57.4063	24.0306	53.2467	13.9542	9.71087	12.6982	48.7871	-159.548
40.2117	56.7867	62.2384	25.3979	6.80623	14.1642	60.0727	23.4993	53.8496	13.322	9.36953	15.24	48.799	-162.29
43.7722	50.694	55.2518	28.4363	6.98347	13.8201	62.8468	26.0055	60.8865	11.9593	9.69198	14.4839	48.7872	-164.114
43.1641	53.4312	50.5027	26.6826	7.28524	14.3007	68.3561	30.0463	56.4347	13.6035	9.25077	11.8057	48.7908	-165.712
39.7248	59.4827	54.0215	23.2982	6.63982	12.9487	73.0117	34.8839	62.8468	18.251	10.0517	9.60123	48.7768	-167.297
37.5577	52.5124	51.9055	19.5512	5.61213	11.5981	70.9896	34.3653	63.8483	18.3284	9.1645	8.49752	48.7623	-168.8
42.6665	53.5367	55.0181	11.4753	4.86248	10.4622	70.342	30.6692	62.9469	16.6692	6.91056	7.80076	48.7642	-170.632
39.0985	55.0711	59.1423	10.2988	5.73666	7.58951	82.1108	37.4253	70.8572	19.5583	7.55222	9.2659	48.7733	-172.348
41.6774	59.0648	60.3391	10.2522	6.45421	7.23794	82.3476	40.3843	71.3671	19.2633	7.99188	9.44584	48.7806	-174.197
47.5784	59.354	54.9127	9.13657	7.35189	7.52211	84.4894	39.7047	71.6211	20.4201	8.66281	10.871	48.7795	-176.039
44.7358	46.1116	53.5459	8.59631	22.6587	7.0678	89.3485	34.2358	74.6662	17.3898	9.02838	11.2254	48.8001	-144.202
42.6453	41.363	44.7169	6.50025	26.4881	20.0336	93.2566	39.0515	76.1905	14.5438	8.12022	10.0421	48.8083	-0.0975201

## Sheet: P17
ra l	oi l	oe l	ico l	mf l	es l	ra l	oi l	oe l	ico l	mf l	es l	Kippung	Rotation
35.5745	118.586	59.2683	11.1139	7.91146	4.78834	105.619	94.6218	79.3292	5.99569	21.2512	5.13324	48.6899	-1.34894
31.7904	108.334	60.8973	12.4608	9.05135	5.66009	103.994	95.1533	73.4331	7.6187	11.1719	5.15515	48.6827	142.619
34.2028	115.977	64.5506	11.0573	10.5443	5.27817	106.14	116.147	73.1762	9.24896	13.2654	4.86454	48.6745	175.762
29.451	103.889	68.0805	10.714	9.99999	4.439	102.723	108.813	79.7052	18.6482	12.5261	4.21749	48.6746	173.901
28.5793	88.8042	67.3986	9.88794	8.67882	4.17551	96.0525	88.1248	65.0732	17.3308	11.1972	4.43736	48.6723	172.091
28.3202	82.6133	63.0525	8.27219	7.62354	4.55473	89.9743	94.1154	64.1715	17.4291	9.6963	4.49185	48.6851	170.303
29.414	80.4873	63.9602	8.87387	7.52758	4.34438	84.6387	91.894	67.6928	19.4462	9.99957	4.42341	48.7028	168.729
26.4913	97.0188	56.573	8.35438	8.23739	3.89699	86.3049	87.9963	71.4989	18.7252	10.3057	4.28863	48.7169	167.229
26.9941	81.9142	60.5848	9.12336	8.04909	3.44476	89.325	77.609	71.0902	16.5669	9.61594	4.33157	48.7157	165.698
28.8835	94.6137	65.6595	9.15705	8.45964	3.64346	101.257	100.4	68.5186	19.0584	10.7192	4.63475	48.7186	163.929
28.0045	77.2766	64.8987	8.76609	7.71921	3.85714	101.584	99.0465	71.8758	20.352	10.9356	4.87869	48.7137	161.813
23.8181	77.7211	52.2205	7.4912	7.66138	3.87838	93.5117	95.6394	69.5707	20.087	11.3673	5.04821	48.7139	159.981
22.0521	79.6555	48.0488	6.81913	6.75873	4.27231	92.9067	86.3209	69.2364	14.4018	9.85509	4.70429	48.7131	158.421
22.676	79.5927	48.2895	5.73813	7.15123	4.61855	83.4047	83.792	75.3162	18.0299	10.3337	4.79488	48.7005	156.735
20.9077	72.2507	51.1135	6.12282	7.03107	3.98959	81.6531	82.3185	70.4782	20.6221	10.1889	4.97852	48.6843	155.053
17.2102	58.5417	52.9384	5.95863	5.69273	3.62037	80.4807	67.4537	60.2516	20.3732	9.66779	4.67279	48.6694	153.359
18.594	64.7793	54.6848	6.03449	6.09646	3.79494	75.2789	66.017	67.0663	20.1151	9.80543	5.04075	48.6636	151.963
18.7532	58.4282	50.3916	5.68327	6.29053	4.33508	77.9265	82.7782	66.2827	23.3279	9.79888	5.51802	48.661	150.295
15.5442	40.3997	34.6378	5.66662	6.50747	4.14979	83.4388	82.3899	67.1516	34.206	8.94258	6.32018	48.6686	148.282
13.8272	45.0656	39.3894	5.11585	6.52282	4.21355	72.9529	80.3699	63.0261	35.5851	8.61534	7.07876	48.6729	146.44
15.7657	50.3095	38.2419	5.09339	6.45838	3.57241	71.2336	84.2682	65.8417	36.9324	10.2562	7.43444	48.6624	144.912
16.9854	49.3608	42.2943	4.76238	6.24822	3.8427	75.1181	82.6958	62.1375	27.8875	10.8499	7.23967	48.6562	143.487
16.7772	43.3779	44.9734	4.99271	6.01042	3.92246	71.232	73.9695	62.0266	29.8487	10.4842	9.69502	48.6782	141.497
16.9062	34.5219	48.6071	5.05676	6.07335	4.94275	77.3186	71.7086	65.0382	35.1346	10.4056	9.73206	48.7033	139.427
15.4758	34.8831	41.3302	4.8146	6.05809	4.67438	64.5325	69.4496	53.8856	35.3131	10.4306	10.8408	48.7041	137.718
14.5537	31.9166	34.3254	4.57396	6.16569	4.12449	63.1564	63.8611	61.2504	39.8538	11.4637	14.0507	48.6886	136.283
13.2217	30.3609	30.2778	4.75399	6.55312	3.29524	59.8765	53.4857	60.5393	47.2582	11.791	14.4147	48.6776	134.551
12.7424	29.9219	31.3843	4.83648	5.91579	3.64474	53.288	57.8211	53.7971	46.4609	10.4347	12.2043	48.6772	132.73
11.6213	30.2845	36.2983	4.0352	6.00699	3.79146	48.7036	59.0602	67.1442	51.4014	9.37752	14.0833	48.6826	130.897
10.3807	25.2336	37.7163	3.74096	6.05219	4.36985	44.7893	54.6352	58.3438	51.6044	9.70049	13.7614	48.6814	129.225
11.8662	19.698	42.7914	4.64598	5.61882	3.73651	48.0124	56.8707	66.5051	47.4016	9.94403	10.6255	48.6833	127.508
11.4906	18.5337	40.7604	4.54437	5.30516	3.33003	51.2929	62.8931	53.1764	44.0109	10.4523	11.2682	48.6874	125.612
10.0107	18.5848	33.2653	4.76634	5.16448	2.96054	44.7423	59.6448	47.466	48.7077	10.9911	13.0733	48.6945	123.723
8.93084	18.4905	35.6154	4.2991	5.61922	3.0804	44.6445	63.1486	58.1644	50.1935	13.4645	13.179	48.688	122.17
9.78757	18.3458	36.329	5.15382	6.69512	4.17213	47.8011	66.6028	60.8548	52.4246	14.6798	15.0629	48.6814	120.535
9.70978	14.9566	35.6966	5.41782	7.21371	4.68666	44.7001	56.3008	59.0799	52.8065	19.2249	17.9705	48.6862	118.688
9.75403	16.514	32.5706	5.39548	8.13187	4.6906	40.179	63.4983	62.1273	54.8627	21.4026	25.2726	48.7004	116.659
8.81131	17.9645	37.0262	4.56686	7.9068	3.20626	38.2122	63.2328	60.2052	58.1038	21.5246	22.0478	48.7012	114.902
8.33184	17.5914	34.2619	4.98938	7.98348	3.30245	38.5188	64.012	52.0238	53.9048	21.834	22.8356	48.687	113.12
6.36572	17.4919	36.0482	4.50998	8.89909	4.29879	39.6268	58.9473	46.5468	49.4309	26.3496	29.3278	48.6765	111.466
6.72586	17.0613	34.3316	4.40342	8.98283	5.27855	38.0508	58.6149	48.394	56.1581	27.515	26.2712	48.6823	109.644
6.40657	12.0784	25.2992	3.73021	9.59418	5.91552	36.8939	56.94	46.6838	55.8993	30.3999	23.431	48.6941	107.974
7.49521	13.0595	26.3793	3.52484	10.0527	5.15354	35.1503	54.3253	51.5595	55.3954	29.6853	24.4077	48.6829	106.477
7.36568	11.8635	26.8879	4.26263	9.62095	5.66042	34.7519	52.8906	48.0375	58.5314	28.4835	30.0137	48.6737	104.675
7.70624	11.8188	26.7275	4.37352	11.1262	6.10792	40.4123	53.4688	50.4517	57.7819	36.3191	27.3259	48.665	102.908
7.92165	10.3923	30.1047	4.7965	11.9198	6.87937	43.3285	59.5243	45.6133	64.9344	40.4183	32.8695	48.6695	101.152
6.81386	9.88569	30.7033	5.12287	12.3396	6.66374	37.0862	57.602	54.2973	66.4958	43.5252	31.7366	48.6901	99.4825
7.10827	9.59307	33.8424	4.58082	12.6904	6.36366	35.0234	57.8037	43.9648	57.9441	38.7859	31.9965	48.7046	97.747
7.68582	9.03663	30.0898	4.29789	13.7384	5.81914	33.3666	48.9519	52.7701	67.3598	45.8036	31.808	48.6959	96.0756
8.18833	8.97928	30.1089	4.15917	13.6714	5.93471	31.6225	42.6444	48.8511	66.2001	43.2408	30.4156	48.6767	94.2595
7.56078	9.01161	27.1725	5.695	12.7675	5.74132	27.136	40.4999	38.9257	58.2633	38.8625	32.1039	48.6736	92.3892
7.31986	9.33644	28.2206	5.71377	13.2342	6.89049	26.5277	43.2393	35.7707	58.2812	37.8228	31.9693	48.6888	90.7281
6.35099	9.03562	24.7031	5.288	13.3918	6.81289	26.8234	43.5266	38.4702	58.2557	38.6122	35.1651	48.7111	89.0408
6.97865	7.02906	25.825	4.74847	14.0529	6.56724	22.4984	43.6212	46.2617	66.8052	42.4707	32.0952	48.702	87.3053
6.75299	6.41057	22.8602	4.79976	14.5591	6.11398	21.4826	41.6075	45.7636	58.0761	46.4988	34.5439	48.6856	47.7785
6.14597	6.99862	20.665	4.28701	15.1166	5.58277	21.0315	38.2763	40.1808	69.4264	45.6762	32.8152	48.6866	5.1852
6.74868	7.30012	19.8454	4.30705	15.1596	6.38629	20.0753	40.07	36.5775	57.7293	43.3247	38.4497	48.6908	3.53829
6.41965	6.8889	17.7642	4.91962	15.8103	7.49122	17.9174	43.3007	32.0767	65.6543	45.9766	34.8341	48.6944	80.6328
6.03288	5.97568	18.1479	4.87163	15.6646	7.99598	16.4052	40.4019	28.3925	65.9656	43.0478	34.2937	48.6826	78.7881
5.4262	5.01329	18.1201	4.39109	14.8941	7.86959	14.4075	37.7158	33.698	65.317	42.2882	35.6441	48.6753	76.7706
4.67192	5.46067	16.4151	3.95533	15.6724	8.13781	11.2254	38.1314	34.9416	62.4845	42.0048	36.011	48.6869	75.0525
4.94097	6.48534	14.8713	4.57148	17.9797	7.90795	10.4499	37.4252	37.3405	66.2766	47.6069	36.3522	48.7062	73.5207
5.62558	6.54741	13.7773	5.19099	19.682	8.02473	11.1389	35.6697	36.8031	65.5987	51.0179	36.6675	48.7085	71.8529
5.71476	6.48314	15.2411	5.34941	20.3439	9.57107	11.3383	30.6504	32.509	59.8979	52.281	36.9567	48.7014	69.8055
4.47799	5.10149	14.425	4.63395	21.1124	10.2828	9.00056	31.7425	30.3656	55.636	54.4721	37.2196	48.7	68.0586
4.55656	5.35587	12.5153	4.75519	21.8059	10.9513	8.81926	33.9646	26.8675	51.0392	53.6428	36.9962	48.7035	66.3953
4.70065	6.75252	13.102	4.63779	18.8376	11.4927	8.28286	36.8061	23.8088	54.0341	47.4171	38.5879	48.6991	64.602
4.92975	7.37391	13.2308	4.83376	18.74	11.2476	8.05436	34.6126	22.2514	55.7332	51.6367	38.608	48.6797	62.6367
4.77773	7.16226	12.6595	5.01476	17.924	11.8893	7.83026	37.0274	27.5267	51.4094	48.6047	38.1437	48.6817	60.6822
4.33643	5.37986	13.6818	4.87333	18.6429	12.6222	7.39984	36.0226	27.0714	44.8076	51.5544	37.9946	48.6908	58.7429
4.5582	5.40416	14.6459	5.73941	22.5661	14.2058	6.97145	37.9826	25.4001	44.8854	59.1251	39.738	48.6956	57.0247
4.81277	6.09977	14.6203	6.19588	24.6268	13.8218	6.36222	32.6236	18.06	42.707	59.4155	38.3246	48.7082	55.2113
5.18872	6.51665	13.5635	6.3004	25.3435	14.1376	7.41485	30.0351	20.7481	41.0348	55.6038	38.3781	48.7146	53.6599
4.91801	6.8423	12.3291	6.57052	26.6944	11.4019	7.46638	28.2466	20.7503	37.1294	55.7541	38.406	48.7123	51.9618
4.85508	5.73287	11.6115	5.95598	27.8394	12.6627	6.08202	26.5431	20.9495	43.4922	55.5118	38.4085	48.7049	50.0153
4.1532	5.23783	11.3368	6.26006	29.1175	13.6837	5.70232	26.4246	14.9233	46.9443	55.5353	38.3858	48.7063	47.7766
4.15266	5.46368	10.5291	6.20138	31.8199	15.3757	6.17019	28.6071	15.0626	48.6444	55.5125	42.5129	48.7127	46.1623
3.97038	7.17536	9.46516	6.60809	32.6979	16.4608	6.06801	26.8394	15.3126	43.1378	56.6076	37.5129	48.7227	44.546
3.90569	7.39058	9.44126	7.01989	31.0628	18.3584	6.13315	23.4988	14.3396	33.0883	57.2699	37.1126	48.7227	42.5911
3.99891	6.19681	7.61658	7.24865	27.458	18.117	5.02117	24.3347	14.0771	36.7592	53.141	37.7937	48.6894	40.5718
3.92868	5.74488	7.21552	7.03866	25.6831	19.3864	5.39699	23.8557	14.0361	40.164	50.8938	34.3183	48.6766	38.8154
4.03775	5.99643	9.08827	8.45277	25.8736	19.3456	6.39363	25.4078	12.6524	36.0816	51.3167	37.204	48.6894	36.8975
3.95591	7.30767	9.83796	9.65823	25.5973	19.5016	6.70917	26.5265	15.7535	43.4548	51.9236	39.0783	48.7027	34.9757
4.07878	7.25292	9.83692	10.2339	27.7005	24.9489	7.03243	25.1282	15.3408	43.6272	50.8848	40.8832	48.7026	33.3896
3.87667	6.86922	7.23702	8.66617	28.2832	25.6193	5.90802	23.4992	14.6655	49.3043	52.4681	41.2971	48.7176	31.6418
3.91741	6.4303	7.37825	8.69543	31.3836	23.5381	4.87554	23.2952	13.234	42.6359	53.3115	37.7976	48.736	29.8494
4.06263	8.07027	10.692	11.1391	35.3487	24.1336	5.63233	22.3998	12.4805	35.3764	57.8741	34.8895	48.7284	27.9477
3.95092	8.19931	10.5876	11.7015	39.2032	25.4217	6.08063	20.0653	11.2122	24.7418	58.4122	35.6453	48.708	25.9937
3.86041	7.8187	9.02293	11.3296	36.1844	28.1203	5.54589	20.1918	9.44765	25.9609	57.0266	38.9912	48.7047	24.189
3.74806	7.68278	6.59997	9.33262	35.3102	28.9113	4.12164	19.9343	10.6796	25.8096	57.6952	38.9925	48.6975	22.3805
3.77114	7.77554	7.51558	12.4892	35.8466	31.7842	4.27161	21.1413	12.2147	30.7523	50.7189	38.155	48.6985	20.3575
3.42879	9.16714	7.90057	14.2285	38.1176	35.7289	5.19594	21.4139	9.99321	29.9816	50.0945	29.1273	48.6847	18.6622
3.56636	9.70443	7.54107	14.9948	39.0678	34.8902	5.32712	19.8395	12.3824	25.3514	49.4385	30.275	48.6989	17.1627
3.52226	10.3094	7.39081	11.9478	38.3863	32.6395	5.04075	19.5721	12.0442	22.5366	53.7955	34.1362	48.7103	15.3849
3.35493	8.85965	8.07563	13.7827	38.443	33.9054	4.89695	17.0309	12.1379	22.1848	50.9109	31.3198	48.7055	13.0494
3.49429	9.02758	7.58715	16.8738	40.8774	38.1975	4.33649	16.1037	9.63971	21.4869	48.93	32.5046	48.6885	11.2274
3.97824	9.15931	7.76434	19.3976	41.6475	40.4353	5.49196	18.7286	11.3862	23.4199	45.818	30.2102	48.6889	9.83565
3.83173	9.30638	8.05774	19.1386	38.5485	42.5256	5.6504	19.288	10.8302	22.7752	50.847	29.6513	48.7118	8.75316
3.50565	8.83197	7.50889	17.9971	39.6304	47.1754	5.25484	18.904	9.88633	21.1773	49.3087	29.6884	48.7276	7.20977
3.39928	8.95928	7.33738	16.3292	41.8714	45.5374	4.69217	16.8915	8.74728	19.2638	44.0777	29.6954	48.7241	5.18595
3.23253	10.5622	6.86203	18.3803	41.2435	49.6981	4.62052	15.2057	8.25168	16.8805	43.2189	27.9665	48.7069	2.91269
3.51942	11.6432	7.12692	19.6613	35.2308	47.8151	5.0792	15.725	8.87808	14.1801	43.7325	26.7343	48.6999	0.831956
3.5587	11.4817	7.67535	18.8645	34.0427	42.3818	5.01787	16.4781	8.51303	14.0979	39.4604	29.9059	48.694	-0.872444
3.64096	10.285	6.84808	20.4811	38.4685	42.5567	4.20331	15.7486	7.92164	14.4968	37.4759	29.4036	48.6977	-2.57392
4.05952	11.0661	6.35462	24.1578	39.6196	46.2269	4.22041	14.8858	6.95525	13.536	38.7442	25.0925	48.7003	-4.33984
4.33177	16.7174	7.0576	26.1055	39.692	52.9696	5.11355	15.727	8.0735	12.5321	38.2898	24.9543	48.7001	-6.39782
4.96286	17.4443	8.5873	22.4815	39.7414	44.879	5.98416	16.3968	8.5274	13.208	40.8061	25.1056	48.6957	-8.34556
4.89026	18.9336	9.62272	22.8833	39.7677	45.3648	5.80643	15.2725	8.04515	10.9795	37.6917	23.2409	48.6988	-10.1728
5.04054	15.993	9.2193	23.2759	39.7707	45.8207	4.37147	13.9127	8.3569	10.1149	34.3768	26.0552	48.7144	-12.0436
5.08721	14.7113	9.06705	23.659	39.7503	46.2455	4.44048	15.5318	8.39354	8.95728	30.2612	25.0701	48.7068	-14.0591
5.23105	14.9191	9.93435	24.0319	46.4965	56.4965	5.71293	17.5614	9.24285	8.66952	26.9259	25.5228	48.7066	-15.7719
5.03886	16.9756	9.62329	29.5598	46.7852	51.4929	5.84326	18.1137	9.02106	7.18316	26.3604	23.0112	48.7184	-17.4835
5.53372	19.7382	10.1645	29.0162	39.548	51.9698	5.60694	18.2694	8.4157	6.73016	24.2689	22.9611	48.7256	-19.3957
5.4943	20.2239	8.93068	24.4958	45.3175	47.6181	5.29861	16.2886	9.43232	7.37431	23.9137	24.2487	48.7298	-21.3651
5.62943	19.4217	9.19272	25.8748	45.6834	47.8755	4.99352	14.794	9.11688	7.48743	24.2026	23.5031	48.7302	-23.2803
5.44721	18.569	11.2057	25.981	43.552	48.0971	5.93754	15.8784	8.6046	7.1165	25.6556	22.5158	48.7304	-24.9441
5.49921	17.1437	10.7669	26.4899	37.4033	56.0361	5.71258	14.9074	8.17308	6.9147	23.1643	19.4047	48.7318	-26.87
5.45848	16.7003	10.1575	28.253	38.9925	50.2402	5.42673	16.3443	8.65359	6.26429	23.1027	18.6894	48.7303	-28.9579
4.90421	17.7258	8.82931	28.6073	39.9987	54.1678	4.39038	13.2983	8.02021	6.23693	20.104	22.1625	48.7242	-30.7563
5.26834	18.8191	9.82014	28.9549	40.425	57.9531	4.58743	13.2922	8.00673	7.44381	17.8673	21.3111	48.7206	-32.5295
6.29118	21.1133	12.034	27.8041	39.3885	48.7471	5.91395	14.139	8.24733	7.5973	17.9727	21.0736	48.714	-34.248
6.84906	21.0578	11.8492	28.2792	37.2382	50.5465	6.02502	14.4295	8.87135	7.21013	17.0037	17.7156	48.6954	-36.2033
6.47688	22.7979	13.7651	26.9786	36.7905	50.7715	5.54087	15.0101	8.73133	6.34266	16.1027	16.2222	48.6777	-37.7098
6.84912	23.8693	15.0259	25.124	37.724	48.8016	4.48112	14.1049	8.3161	5.98256	14.3882	16.1962	48.66	-39.4787
6.6123	23.9522	14.4611	29.2478	40.849	50.9222	4.37604	13.8275	7.8488	5.87724	16.3232	18.3725	48.6604	-41.4354
7.22218	25.0879	13.1962	31.6288	38.8149	51.4602	5.98014	13.9745	7.08724	5.23021	17.0869	17.5438	48.668	-43.6972
7.47799	28.526	13.4599	30.2722	37.0621	48.9377	5.98441	13.9286	7.33417	6.02937	16.9172	17.2798	48.6761	-45.5669
8.4849	30.9234	15.8123	27.0139	32.9875	46.2037	5.72181	13.9623	7.08331	6.11117	13.7449	16.8535	48.6843	-47.4677
6.27554	40.8382	19.0782	25.3764	34.4174	41.5161	4.88012	12.1679	6.76895	5.54213	15.66	14.96	48.697	-48.961
6.4861	40.3285	17.803	28.5977	37.2098	40.5172	5.35379	11.0526	7.33743	5.66891	16.064	15.1936	48.7063	-50.7211
9.0435	36.7612	25.5178	28.6806	33.8649	44.0605	5.97507	11.7641	7.70073	5.47754	14.3576	14.5819	48.7014	-52.6726
8.3889	33.8536	32.1773	33.7797	33.0407	48.8011	6.38874	12.0667	7.30343	5.15545	13.5894	14.9655	48.6862	-54.8064
8.13643	35.3227	29.1685	28.794	32.4916	44.3476	6.01298	11.063	6.43278	5.34929	14.6969	15.6492	48.6797	-56.6824
8.69975	36.5163	24.5992	30.9349	29.6401	40.9765	4.71633	11.3494	5.71719	4.83766	12.7975	14.9533	48.6887	-58.5346
8.70983	34.7794	26.6335	27.3605	30.0953	41.3237	5.04016	11.0277	5.39506	4.88973	12.1042	14.0845	48.7058	-60.5795
8.66252	33.6011	27.7674	27.2226	27.5862	42.6553	5.27665	12.2763	5.51064	4.88306	11.5426	13.3186	48.7138	-62.1029
8.14751	34.4774	29.2418	25.2575	29.1777	42.6887	6.8716	11.3314	7.61435	5.5683	12.1669	12.9982	48.7095	-63.3473
8.49475	36.3958	27.746	25.3342	27.0056	37.0278	7.29161	11.627	8.41979	5.04269	11.107	11.5578	48.7096	-64.9926
7.93515	36.3286	23.2148	26.6568	27.2682	34.5984	6.48755	10.4186	7.87916	4.84352	10.9238	10.5098	48.7005	-67.3352
7.90227	39.7996	25.2048	25.9004	26.5547	37.6431	5.07043	10.1378	7.22139	4.45898	10.4974	11.1875	48.6922	-69.7253
8.6349	43.6227	29.7083	25.0579	25.1099	36.8475	5.46642	10.1593	7.80635	4.01594	10.8508	12.3116	48.6786	-71.7088
10.1012	44.1175	31.5093	25.4142	22.6816	36.124	6.57795	11.4237	9.7105	4.29993	11.0779	13.3103	48.6772	-73.447
9.36105	41.7614	31.0346	26.0836	22.337	32.6976	6.49526	12.9061	10.1255	5.40683	10.9671	13.8635	48.6776	-75.2239
8.34051	42.1588	37.0213	25.0486	19.9508	30.6821	6.52527	13.0076	10.1896	5.40728	9.36569	12.2424	48.6846	-77.0011
9.2315	56.5967	36.07	27.9905	20.8938	29.7171	5.96495	12.8226	9.32008	4.62474	9.9414	10.1915	48.7016	-78.6893
10.2423	48.6252	32.3903	27.8116	23.7416	36.6531	5.98787	12.8262	9.38051	4.2196	10.6257	8.75923	48.7029	-80.5004
11.5249	64.9465	33.2258	23.6029	24.7348	25.646	5.95547	14.1948	10.096	3.71526	10.8606	7.53351	48.7006	-82.5429
12.3319	63.3683	33.1466	26.0222	19.7468	29.7614	6.33007	14.2874	12.2999	4.67106	9.85761	9.56337	48.7026	-84.194
11.554	60.2845	40.4669	28.0522	19.9394	30.3287	6.67543	13.8232	13.7938	4.75702	9.87582	10.2703	48.6946	-86.013
12.0746	60.0897	45.7284	27.2976	17.9727	26.8052	7.00275	15.5817	13.472	4.60377	10.6638	9.62639	48.6965	-87.6114
12.3704	64.3563	43.2474	26.4327	16.3468	27.7397	6.93883	15.1763	14.0338	4.28501	10.2295	8.65918	48.7138	-89.5157
11.4522	64.589	46.7804	27.055	17.1748	31.3547	7.0213	14.7991	11.7029	4.55074	10.2766	8.51795	48.7324	-91.4302
11.7801	61.4434	43.3394	25.0209	15.2829	31.4427	8.95176	15.2059	11.569	4.63945	9.25664	8.07772	48.7297	-93.2535
11.4229	57.2822	44.7017	20.7934	14.6842	26.16	9.15426	14.8979	10.1775	4.69907	9.29801	6.6492	48.7244	-94.8847
11.1784	49.0023	41.3895	25.5188	10.3066	23.0538	8.38602	13.9968	7.91153	4.00731	8.11931	8.0769	48.7169	-96.829
12.2399	55.4733	42.0202	25.8484	9.99661	23.4649	5.8175	14.3698	10.524	3.67136	7.67217	7.4189	48.7122	-99.1105
11.5484	60.9822	42.1307	28.0017	11.6142	21.5108	6.92679	15.5408	11.1659	4.37312	7.57009	7.49596	48.7068	-100.711
13.1918	56.7597	46.0611	28.9436	10.9979	20.2046	7.93996	16.9609	11.7253	4.72447	7.64208	7.35569	48.7159	-102.214
11.997	67.1322	50.7949	21.8556	10.7812	15.0385	9.50309	16.7264	13.1487	5.05637	8.13283	7.86644	48.725	-103.924
13.8071	62.4243	49.9184	22.9097	8.00654	17.4055	11.9649	21.7793	15.4621	4.99096	7.91228	6.52101	48.7246	-105.921
13.5843	69.4635	53.9446	20.5632	8.463	17.09	11.4316	23.0783	16.2184	4.43014	7.50761	4.73624	48.734	-107.491
14.0939	60.6515	55.4208	21.5168	8.63089	15.8115	8.72455	21.2779	14.2364	4.89426	8.18327	3.98127	48.7383	-109.099
15.4908	64.6358	56.1861	22.2297	8.43609	12.4341	9.27033	22.9271	15.7875	4.57216	9.03963	5.07508	48.7281	-111.069
15.0269	63.4912	50.166	19.9391	9.64652	12.4312	11.6105	23.5905	15.6783	5.47576	10.9592	5.53056	48.7187	-113.15
15.6813	65.472	51.8544	17.5209	9.86861	11.2185	15.0485	26.5408	18.552	6.20562	11.1975	5.94023	48.7046	-115.182
17.9797	77.7915	54.2499	19.8754	7.84437	11.022	16.9807	25.9847	21.904	6.17648	9.17878	4.43337	48.6883	-117.082
17.8104	72.6872	57.6259	22.7126	7.96808	11.6486	17.788	28.1375	20.9623	5.03632	9.51174	5.24411	48.6848	-118.732
17.5496	83.077	61.1656	24.6048	9.2473	12.7129	22.528	38.6461	22.5814	5.51096	9.9231	5.29988	48.6867	-120.519
18.5795	81.229	62.5774	20.3663	9.75359	11.2519	28.1365	46.2456	23.0318	6.33992	9.56301	5.70611	48.6764	-122.537
18.8636	76.2169	64.5599	16.9334	8.55343	10.3361	27.6236	42.7379	24.5665	6.89695	9.37811	5.57629	48.6789	-124.106
17.7619	74.6162	70.9622	18.6591	8.14677	9.46598	29.675	35.5197	25.5497	6.33335	8.30391	4.17723	48.6979	-125.845
21.5665	86.8708	68.3721	16.9886	8.87774	8.85161	26.9887	34.2058	27.2278	6.14937	9.10228	4.40809	48.7112	-127.702
25.3685	75.8792	83.0451	17.587	10.3925	8.18969	31.3406	35.7318	26.4986	6.9738	9.89405	4.56553	48.7078	-129.627
26.3245	84.3406	78.7275	17.9179	10.826	7.82857	33.0988	45.5702	30.1472	8.83237	9.98033	4.94118	48.7046	-131.378
28.0025	88.9576	85.7798	18.0002	10.811	7.94691	36.4962	52.449	33.519	9.49266	10.3836	5.55746	48.7111	-133.148
26.681	87.5246	85.9296	18.7463	9.83791	8.58682	38.0447	55.0633	31.3427	8.33819	9.70502	4.64861	48.7293	-135.047
26.0358	94.0983	75.9767	18.7421	9.348	9.30414	39.0809	44.2824	30.9977	6.15451	9.39776	4.5716	48.7358	-136.84
24.893	89.4116	84.852	17.9981	8.26286	9.30442	44.9602	48.4011	35.8216	8.23534	7.75457	4.67271	48.7277	-138.401
26.3202	99.0585	87.1408	17.193	11.9618	9.12085	48.7235	66.3983	45.2773	9.8119	9.73787	5.52366	48.6965	-140.499
27.4851	99.608	73.7508	18.4624	11.3955	8.0864	52.1199	71.1864	37.2539	10.5807	10.0526	5.50588	48.6684	-142.38
27.5063	99.6928	68.3209	15.6963	10.5461	8.39733	50.8394	69.9739	38.4344	11.0556	10.1717	5.57861	48.6656	-144.094
26.9886	113.174	80.4727	16.2235	9.02291	7.3533	51.8104	61.4616	39.6375	10.6084	9.29632	5.22353	48.6967	-145.655
27.3642	115.466	82.4717	20.8091	10.3914	7.87167	54.169	74.2853	42.293	10.5644	10.2714	5.67192	48.7182	-147.565
27.725	103.13	86.6155	15.4596	12.6962	8.20067	56.6231	65.4194	43.8313	10.8523	12.338	5.68669	48.7218	-149.512
28.0699	104.271	83.7268	15.2867	13.3691	7.68751	68.1123	77.6845	44.4833	9.92668	13.2603	5.09912	48.7138	-151.397
28.3977	121.358	71.1635	18.0296	13.7684	7.39401	61.8308	69.5099	51.6471	11.4902	13.4109	4.62613	48.7088	-153.315
29.858	106.412	83.4096	13.0101	11.7957	6.28037	64.5911	71.6035	45.9944	11.9579	11.5625	4.06868	48.7154	-155.13
31.193	120.657	83.7679	14.6257	9.16707	5.96068	80.6433	80.5756	48.1691	8.71656	8.83598	4.75566	48.7254	-156.662
30.5047	118.921	83.374	17.3841	13.1275	5.88504	68.2592	69.6092	43.835	8.48745	11.1613	5.00217	48.7257	-158.258
31.8562	107.146	84.2228	17.7795	15.9943	6.68217	75.9268	76.5362	43.5055	10.8726	13.9487	5.83173	48.7066	-160.471
28.7595	120.529	84.3106	19.202	8.85737	6.39678	87.827	70.0715	45.3029	11.866	15.3231	5.61072	48.7032	-162.443
31.5172	127.13	84.2995	17.0599	14.2459	5.42743	91.3789	85.8118	54.8473	11.2667	12.926	4.92527	48.714	-164.13
30.1013	124.366	84.1848	15.4644	13.6249	6.1756	97.8236	99.1723	55.9414	11.8095	12.0161	4.39145	48.7167	-165.837
30.2433	112.075	92.0912	14.309	13.4482	6.18104	98.1119	87.1011	55.8669	12.361	12.4082	4.24512	48.7165	-167.555
33.0941	112.604	91.7626	14.0799	13.5191	6.00293	90.8911	89.4263	55.0506	14.3164	12.7236	4.68162	48.7256	-169.184
31.9813	115.02	86.707	14.2388	9.75369	6.04578	105.664	94.1829	55.6228	15.3617	10.0475	5.17424	48.7354	-170.898
29.9195	107.069	79.4077	13.7281	7.97918	5.76343	91.0675	82.483	62.8306	16.3185	8.68775	4.83473	48.7303	-172.504
30.4956	104.345	76.9757	16.4873	8.76632	5.47416	102.938	82.6241	63.5128	15.932	9.01778	5.44308	48.7272	-174.2
30.4714	113.863	81.0532	16.2696	17.5593	4.8996	107.25	98.9711	58.0368	15.5467	8.88044	4.67378	48.713	-176.197
30.4089	113.943	80.0771	13.6919	19.1238	5.49294	111.719	101.413	65.51	17.0077	10.3511	4.94502	48.713	-144.249
30.3061	98.463	68.357	15.203	20.8064	17.7651	116.348	90.983	69.7316	17.1606	12.0487	4.42839	48.7076	-0.179132

## Sheet: P18
ra l	oi l	oe l	ico l	mf l	es l	ra l	oi l	oe l	ico l	mf l	es l	Kippung	Rotation
18.3122	35.8394	16.9867	4.35422	4.63795	3.7255	18.7304	63.2049	24.475	6.69843	16.8874	3.13763	48.7851	-1.47546
17.1719	33.0561	16.5113	3.56507	4.91103	4.35325	18.6128	59.3781	22.8493	6.91972	14.4501	3.92945	48.7918	143.087
18.6766	37.7078	16.4734	3.17275	4.83928	3.9762	17.9353	53.8873	25.8091	7.52806	5.87493	4.06541	48.7863	175.798
15.9781	31.839	15.5949	3.76754	4.48418	3.53032	18.0897	54.3755	26.8945	8.09313	5.16725	3.60451	48.7777	174.05
15.7351	34.272	17.8337	3.84076	4.39958	3.35521	18.7596	47.2482	27.2169	7.96305	4.77559	3.5443	48.7631	172.263
16.1747	33.9776	17.6605	4.0688	4.84896	3.42531	17.7276	48.6756	30.5108	7.35776	5.03914	3.72477	48.7455	170.669
15.2707	31.3818	17.2883	3.813	4.39235	2.84341	18.5102	50.9178	27.796	8.68155	5.23775	3.19162	48.7329	168.869
16.1701	29.8753	15.4176	3.92334	4.64783	2.59906	17.5121	56.5769	28.4331	9.01599	5.60161	3.305	48.7336	167.063
14.9765	27.1865	13.781	3.01539	4.24778	2.81439	18.0168	47.8303	28.6848	9.29538	5.18501	3.45328	48.7367	165.266
12.7823	26.2306	12.4759	4.66198	5.30796	4.63786	17.5145	43.1875	33.383	11.1809	5.95819	4.55616	48.7514	163.778
10.2556	21.1237	12.5707	5.0386	5.51468	4.55195	17.5002	48.3218	32.9533	11.4467	5.98072	4.5326	48.7737	162.093
15.4021	29.3294	11.4985	3.97959	5.02189	2.99953	18.762	47.4335	31.9454	9.55368	5.81247	4.33714	48.7861	160.343
14.8885	23.3297	14.9463	3.51393	4.71932	3.00786	17.0297	53.4267	26.9147	9.31622	5.81352	3.66497	48.7798	158.538
12.2392	29.1233	13.2409	3.2537	4.29024	2.89979	16.6582	49.9771	25.2657	13.3138	5.30025	3.81866	48.777	156.682
10.523	27.6141	16.0013	3.17969	4.55917	2.90914	16.5744	50.1323	29.4192	10.4538	5.69227	4.16273	48.7771	155.023
12.3237	22.2982	10.3033	2.70577	3.99564	2.58843	16.5047	43.4501	29.5399	14.3017	5.47149	4.99433	48.7651	153.293
11.5911	22.6473	11.1415	2.67886	3.48221	2.64628	16.1132	44.7719	29.643	15.0402	5.43313	5.06226	48.7574	151.484
10.7951	21.8062	12.0412	3.63717	4.34693	3.07989	14.1277	43.8003	26.612	13.7196	6.30984	4.61936	48.7571	149.655
10.3367	17.5469	10.7544	3.87403	4.2752	3.09629	14.252	39.5996	28.6802	16.311	6.35184	5.06542	48.7593	148.112
12.1365	22.1469	11.6831	2.8157	4.22927	3.24975	15.2028	43.6924	33.8211	19.3348	6.17698	5.91975	48.7424	146.31
12.4748	21.7545	13.5953	2.62809	4.15102	3.20004	15.0436	43.598	34.6822	17.6762	5.98181	6.75195	48.7277	144.898
12.5868	18.6952	12.9231	2.31797	4.07118	2.80288	15.3691	43.4253	30.4739	20.0874	6.45442	6.88286	48.7209	143.251
11.0327	14.0178	9.65485	2.28957	3.64005	2.85498	14.4832	36.7731	25.8134	20.7424	6.82262	7.44605	48.7334	141.543
10.8056	17.7429	7.51155	2.02592	3.5675	3.18929	13.8416	41.0653	27.8329	19.8904	6.53432	8.10505	48.755	139.779
8.646	17.1767	8.64909	2.2515	3.78476	3.26797	15.4668	36.2379	30.5269	21.5434	6.31927	8.98248	48.7693	137.942
6.86044	13.8971	8.48316	2.71612	4.14548	3.56659	12.3462	31.7636	31.2438	21.5522	6.4041	9.98439	48.7839	135.963
7.01164	14.8154	7.42614	3.20979	4.61796	3.56715	12.5735	35.0523	28.1923	19.6997	7.15468	9.74968	48.7956	134.228
6.85322	14.9987	8.39326	2.83096	4.4369	3.37384	14.0244	38.9587	27.4272	18.2862	6.72369	9.10864	48.8117	132.522
6.81746	12.7433	8.42783	2.60652	3.3733	3.02498	14.1522	33.581	28.7122	21.2526	6.21073	8.37646	48.8173	130.682
6.83365	12.8894	9.23632	2.07287	3.24974	3.01817	13.3833	30.5098	27.1546	21.3893	6.52505	8.19798	48.8168	129.087
6.28853	12.4358	11.4773	2.34301	3.53017	3.26941	11.6379	30.7401	29.363	21.9865	7.17243	8.90353	48.8069	127.451
6.03154	12.0767	11.6367	2.32588	3.77623	3.02165	11.1193	34.1559	29.2294	21.2313	7.15946	9.58566	48.8018	125.637
5.82735	10.9835	11.564	2.35774	4.04729	3.04636	10.5743	34.7862	30.4236	22.2362	6.91862	10.366	48.793	123.836
6.06216	10.7704	11.0387	2.8979	4.21741	3.43421	10.2947	31.9716	29.1954	21.1666	6.90254	10.8478	48.7867	122.331
5.503	9.36473	10.1173	3.07032	4.64363	3.47629	10.0257	28.7171	28.7472	26.1864	8.61792	11.6862	48.7886	120.502
5.18533	8.08207	9.80876	2.66292	4.5385	2.81765	11.128	25.4477	29.2552	27.4887	9.04983	11.0082	48.7886	118.651
4.99417	6.43669	10.0023	2.86589	4.64243	2.52585	11.2766	24.5371	31.0559	26.808	8.86696	12.5196	48.779	116.927
4.81476	7.32318	7.91157	2.6109	4.58889	2.49032	10.5893	29.0581	27.6168	26.6216	9.66708	12.0376	48.7694	115.021
4.85556	6.46594	7.93751	2.67275	4.87198	2.58985	10.092	30.8836	23.8729	26.7145	11.213	11.0687	48.7738	113.082
4.96493	7.89598	8.62051	2.69228	5.24682	2.41285	9.27017	31.3522	27.0095	22.7814	13.2399	11.1105	48.7736	111.688
4.80695	7.1617	8.85173	3.12056	5.24928	2.63267	9.18183	33.372	27.6931	24.633	12.7132	11.0468	48.7705	110.257
5.19827	7.62131	7.25195	3.77208	6.36861	3.65994	9.48734	36.1246	31.2375	27.0012	18.178	11.4843	48.7621	108.756
5.68213	6.99175	9.64452	3.96322	6.99972	3.64674	9.5487	28.4436	26.92	26.7148	19.8368	12.1332	48.7679	106.964
4.92978	5.07022	9.7564	3.36959	6.41371	3.08073	7.9892	29.9939	31.8337	28.7646	17.9894	11.588	48.7818	105.037
4.12185	4.71336	10.052	2.48362	6.53928	2.99603	7.96707	29.5456	29.7899	29.0694	19.1707	11.7635	48.7939	102.95
4.05837	4.1414	10.0725	2.19737	5.95284	2.95591	7.92926	30.5247	28.3106	30.0747	17.4294	11.3664	48.7816	101.215
4.2021	4.25776	8.5157	2.23377	4.78881	2.82741	6.69624	27.4099	25.5426	30.7297	25.3	11.7026	48.766	99.5003
4.0765	4.00863	6.89087	2.12579	6.80325	2.60969	6.67099	29.4933	28.1675	30.0742	23.066	12.1698	48.7521	98.0534
4.53344	4.46119	7.71553	2.71201	8.47308	3.24415	7.41768	28.0554	26.2014	27.4205	27.2566	12.9461	48.7562	96.3146
4.36835	4.40126	8.95532	3.21695	8.82674	3.58021	6.93059	28.74	26.1433	28.6665	28.0234	11.8689	48.751	94.5951
4.48886	4.48078	9.85312	3.1075	7.78521	3.5374	6.65454	26.7171	24.2202	27.0613	24.6133	13.0476	48.742	92.8522
4.15718	3.27392	10.1198	2.44819	7.87182	2.56393	7.41537	24.652	28.476	26.9546	25.8755	13.4246	48.7325	90.9427
4.36786	3.47749	9.66779	2.58303	8.71169	2.61182	7.95188	24.264	29.0443	25.6557	28.1933	13.9023	48.7386	89.1342
4.16074	3.19106	9.02159	3.01183	9.16583	4.18313	7.67088	22.6106	25.5312	27.0956	27.5308	13.1755	48.7341	87.5974
3.96708	3.35867	7.35825	2.99261	9.89554	4.93836	6.73734	25.184	23.0097	25.6309	30.52	13.5739	48.7245	85.7939
4.15824	3.10118	6.27423	3.11055	10.0465	8.43712	6.34476	24.5339	22.6367	27.959	31.2326	12.8721	48.7105	84.1269
4.41865	4.34065	4.26832	4.2121	10.3939	8.86314	5.60759	22.6497	24.2993	26.5819	31.4434	13.3271	48.7171	82.266
4.5608	4.47886	4.75339	4.78008	10.7776	7.74776	5.12431	23.5145	20.2607	28.9457	29.7575	20.7868	48.7341	80.5231
4.3407	4.0314	4.772	4.5619	12.0759	6.24558	5.04178	21.9882	22.188	28.9249	33.9813	21.1896	48.7598	78.7957
3.90184	2.85806	4.0908	3.38553	11.3204	5.94532	4.5886	20.9177	22.4028	28.7986	33.2617	21.577	48.7699	76.9292
3.63814	4.88255	3.94515	3.58404	10.49	6.37013	4.17767	21.4917	23.0303	29.4505	33.8081	21.9486	48.7805	74.9877
3.37062	6.89749	3.9462	3.73631	11.575	6.80303	4.41174	20.6903	22.228	26.8402	36.9472	14.8004	48.7877	73.4604
3.54303	6.85214	4.2449	3.86714	11.6005	7.19082	4.32445	19.2638	17.7603	23.7631	36.37	16.322	48.7896	71.8498
4.06569	6.16405	4.36515	4.47341	10.1526	6.93189	4.09993	18.4597	16.8389	27.5031	39.8598	15.3608	48.7795	69.6979
4.56636	6.29617	4.19623	4.87358	11.1884	8.30641	3.86307	18.7184	18.4331	29.2607	40.4136	17.2224	48.7686	67.9209
4.44263	6.76708	4.20411	5.73728	13.4479	9.98217	3.5694	17.8104	16.4781	29.2372	37.275	18.1952	48.7519	66.1938
3.64786	6.49471	4.33288	6.36865	14.9008	9.26363	3.29809	15.5607	17.1504	27.4932	39.787	18.9292	48.7572	64.5439
3.82044	7.39481	4.38257	5.9372	15.9543	7.64235	3.75022	18.9163	20.5394	28.285	44.9591	18.5586	48.7593	62.482
3.60672	8.18191	4.73409	8.11515	17.195	7.24526	3.86588	18.9848	17.4227	28.3135	47.3014	21.2197	48.7503	60.8252
3.51101	7.75826	4.47986	8.16219	16.804	7.9745	3.78563	19.4195	19.0255	25.9502	49.0031	21.4103	48.7451	58.9517
3.44723	9.00943	4.4428	6.93273	17.3961	8.57725	3.54926	19.0043	16.4631	25.6564	50.5295	26.6376	48.7563	57.1274
3.30719	9.59713	5.15224	6.45827	15.6616	8.89538	3.47481	18.8544	14.424	24.2155	45.005	25.1332	48.7562	55.4198
3.24245	9.84007	5.08097	6.61035	16.1796	8.36114	3.68418	17.0046	15.9471	23.229	47.3747	24.7047	48.7557	53.618
3.226	8.56462	4.312	7.53897	16.7531	7.56315	3.75112	14.6199	15.2609	23.5583	49.4348	27.8821	48.7588	54.476
3.48218	7.97357	4.11844	8.02442	18.6733	9.51613	3.70722	13.1444	14.5348	24.8669	43.7595	25.3129	48.7629	52.7014
3.60485	9.73625	5.25733	8.40662	20.6696	11.1643	3.55694	13.0305	11.6111	24.1703	51.1832	25.4149	48.7662	50.2428
3.47454	9.92574	5.09324	8.59265	21.4948	11.8809	3.58665	11.6025	10.945	22.1426	49.9919	25.4982	48.7664	46.1177
3.77958	8.74338	4.47968	8.4646	22.1477	10.2091	3.71987	12.6441	10.113	21.6116	43.9794	32.3171	48.7769	44.4086
3.83222	10.9772	4.06516	8.40825	21.2103	9.97764	4.16545	13.818	10.0191	24.5332	50.9424	32.8293	48.7839	42.4346
3.706	13.4992	3.93002	9.6563	20.9521	11.9104	4.33129	13.9701	9.57623	25.8444	48.7005	25.6368	48.7991	40.3988
3.0694	14.0651	3.95988	11.2157	23.367	12.9272	3.59212	12.7852	9.38336	23.2871	49.6107	33.1883	48.8117	38.4312
3.04032	11.4293	3.9906	13.7275	24.789	13.6351	3.20279	11.8491	8.95167	22.1146	47.5454	31.9366	48.8041	36.6709
3.13845	12.0771	4.68443	14.1279	26.3275	12.4945	3.27932	11.898	9.99505	21.7312	45.7622	24.8432	48.8053	34.8074
3.18325	13.9783	4.92079	13.7694	26.6065	15.1449	3.60218	12.5642	9.71844	21.3401	43.957	31.8345	48.8106	33.0024
3.27342	14.042	4.34196	12.4463	21.7752	15.0542	3.58885	12.908	10.5016	23.1826	43.6111	33.269	48.8106	31.5565
3.1486	12.6589	4.80438	15.2377	28.2252	18.5807	3.64398	10.3155	9.69286	21.1356	41.6898	25.4265	48.8158	36.3643
2.9562	11.9203	5.03235	16.4063	31.7541	16.2123	3.26455	10.3229	9.14114	20.9458	41.3752	32.5606	48.7972	34.5486
2.80765	12.0104	4.62533	15.0287	33.9611	15.2198	3.66249	11.0433	8.95201	21.6166	45.5665	28.0091	48.7802	29.7978
2.77458	12.8717	3.71751	15.0631	33.7605	15.0083	3.59791	11.0527	7.55898	19.427	47.9057	30.4708	48.7843	24.1422
2.95194	12.4175	3.69711	14.9966	34.8197	16.9269	3.38145	11.4265	6.2373	19.9442	47.2263	30.21	48.7998	22.3836
3.24248	13.1897	4.49597	14.3091	36.7005	19.945	3.83289	11.4915	6.37204	19.5913	43.0515	28.9555	48.7964	20.4168
3.17713	14.6501	5.2534	14.7988	41.6494	25.0801	4.21904	12.4457	7.48153	21.6446	46.895	30.2653	48.7882	18.5797
3.2488	16.5382	5.57419	14.8571	33.4966	27.7693	4.11563	13.6548	8.15718	19.6994	48.2155	32.2089	48.7938	16.7168
3.05516	15.1075	4.83949	14.7394	41.5304	27.0853	3.96582	13.2491	7.90823	20.4155	44.0102	28.483	48.7961	14.6527
3.37816	16.6316	5.07082	18.0162	34.2272	26.0441	3.85978	13.286	7.00852	16.6765	43.189	28.8759	48.7927	12.8637
3.31006	15.8271	5.17734	19.5724	34.5635	25.6906	3.70969	13.3593	5.17418	16.7106	39.5838	27.4713	48.7838	11.3342
3.43052	16.1871	4.92151	19.4442	34.8799	25.5349	3.80695	13.9111	4.82442	15.3806	42.3808	23.5904	48.7618	9.74058
3.59107	16.1886	5.59411	17.9446	40.5434	25.7308	3.84684	13.6575	5.15972	12.651	42.3893	25.7671	48.7341	7.95893
3.46967	15.5882	5.92456	16.7856	37.9816	22.9322	4.02882	11.5229	5.12812	13.2425	37.8718	27.6872	48.7387	6.12151
3.22374	16.6557	5.89963	16.5726	37.2223	24.4444	3.66854	12.2365	4.45292	14.1365	36.2307	28.7628	48.7632	4.42774
3.11738	16.0838	5.97062	17.5586	41.7779	26.2315	3.45287	12.0146	4.42649	12.4594	40.5597	29.6443	48.7584	2.27456
3.22361	17.3265	5.40627	20.1079	43.3754	26.2485	3.53472	12.0736	4.66927	11.9145	41.3049	27.5027	48.75	0.106717
3.41053	19.9649	5.87915	21.0614	40.3029	26.7135	3.74533	11.8395	4.71244	11.1941	35.7574	25.591	48.756	-1.70923
3.79893	19.4587	6.25329	21.762	42.0262	25.3548	4.46476	12.1568	5.19411	11.6744	35.9461	22.4179	48.7539	-3.51332
3.77689	19.4194	5.89527	21.9306	45.1608	22.4514	4.32248	11.8003	5.59121	9.5825	34.3288	19.3312	48.7545	-5.47036
3.12913	21.2302	5.94296	22.5845	36.7584	25.6769	3.56775	11.7986	4.92051	8.22164	35.7631	20.3946	48.7592	-7.50139
2.82941	19.8243	6.15284	24.8046	36.8527	24.641	3.5498	10.5584	4.27224	7.82509	31.7139	18.9198	48.7705	-9.23818
2.7121	17.0708	5.75992	22.4437	41.8299	24.7907	3.66103	9.85732	3.77393	7.52587	28.3323	17.5573	48.7841	-11.3706
2.54185	16.7369	6.28773	25.8009	39.6817	31.4821	3.69716	8.18061	3.75489	7.37717	26.8724	13.6781	48.7811	-13.1623
3.57069	16.6201	6.5467	23.5424	42.1643	25.0415	3.97653	8.66567	3.71236	6.39039	26.4818	14.4947	48.7718	-15.0555
3.56479	17.3933	6.66913	21.2216	42.9749	31.0965	3.95658	9.90077	4.00827	6.4559	29.9437	15.0569	48.7667	-16.8604
3.14772	19.4024	6.51972	24.3629	40.6602	30.5137	3.95875	10.6747	5.52905	6.18787	28.6888	14.4234	48.7692	-18.8483
3.0265	19.4405	7.16401	21.5092	44.8022	25.2922	3.73574	11.0719	6.2693	5.66997	24.1358	11.0244	48.7717	-20.7099
3.06949	20.2972	7.64611	24.7698	43.8287	25.3413	3.73957	10.5722	6.28341	5.6347	21.9996	10.5679	48.7743	-22.6258
3.14677	18.8163	8.02632	24.7664	40.4215	25.3728	3.79767	9.36624	6.80001	5.38566	18.3055	9.96692	48.778	-24.2892
3.47258	18.439	7.21773	25.8881	34.324	25.3866	3.96884	10.1587	7.20269	6.20175	16.6343	9.21846	48.7745	-25.9388
3.67874	18.6161	7.2327	26.2472	39.9155	28.7385	3.92194	9.69153	6.0509	6.30177	14.9827	8.75702	48.7605	-27.8316
3.35134	19.4262	6.70801	24.7047	42.8953	29.3662	3.71022	8.87272	3.86262	6.16116	14.7921	11.9922	48.7461	-29.2797
3.17494	18.8785	7.04666	29.0044	39.4116	28.3359	3.41515	6.76893	3.53404	6.01299	14.0166	14.1527	48.7558	-31.1773
2.90857	16.722	6.75406	27.2635	34.4388	28.0456	3.17162	6.23513	3.42614	6.10531	13.6516	16.2856	48.7738	-33.2696
3.28372	16.0568	7.04279	27.5805	34.9241	26.1453	3.65239	6.63331	4.04896	6.68488	12.2281	15.3591	48.7822	-35.1247
3.59611	16.1015	6.93588	29.8423	36.7904	29.543	4.04964	7.9512	4.37565	6.5757	11.7593	16.0895	48.7838	-37.12
3.43495	16.6867	7.22634	28.5949	37.3235	29.1043	4.25673	7.48429	3.97347	5.96974	12.4167	14.2415	48.7707	-39.0412
3.6211	15.5882	6.86736	30.3065	36.8546	26.794	3.91164	5.75229	3.82138	4.89774	12.0264	13.5125	48.7709	-40.8529
3.69228	17.4754	7.64674	29.4292	38.9691	25.9786	4.08253	5.60079	3.27807	4.48053	10.8505	11.0965	48.7837	-42.8852
3.88812	18.3471	7.84184	26.3798	37.3946	26.3123	3.94767	5.85143	4.10038	3.77901	10.3949	9.31288	48.7858	-44.8195
4.02088	18.9488	7.26828	27.3509	36.5992	27.0032	4.00192	5.96823	4.39422	3.94713	10.7351	9.08001	48.7718	-46.6996
4.24275	19.3445	8.71371	29.1846	35.6884	24.4754	3.89132	6.34947	4.57009	3.37631	10.1639	9.30085	48.7625	-34.9313
3.75163	20.8085	10.6409	27.9023	31.7346	24.9277	3.7479	6.23513	4.64875	2.84021	8.98574	8.90716	48.7746	-35.9977
3.67496	19.6848	11.1212	27.6557	28.0925	25.0178	3.87398	5.86648	4.5667	3.1159	8.24132	9.7919	48.7786	-37.9067
3.2969	19.8298	10.5743	30.4357	24.7466	23.147	3.82311	5.59092	4.73535	3.39045	7.42378	9.1686	48.7746	-53.9552
3.60496	19.1515	11.1603	30.701	24.8517	21.2862	3.8159	5.01096	4.57305	2.84803	8.1738	8.30797	48.758	-55.864
3.97639	18.2446	10.5836	27.5127	26.395	17.2633	3.74186	4.79241	4.14265	2.9112	8.64448	8.39261	48.7353	-57.6838
4.37902	17.696	13.1634	27.6726	25.3555	17.8737	4.24415	6.32329	5.35367	2.8536	8.64689	8.15693	48.7311	-59.3511
4.35601	18.9899	12.2253	27.3903	23.9553	18.0501	4.06139	6.29722	5.71485	2.75911	8.65368	9.14542	48.7508	-61.0083
4.34162	19.0353	12.8742	30.9434	26.6104	19.7009	4.28689	4.49809	5.41359	3.04052	8.47244	9.0324	48.7715	-62.8819
4.16531	20.3589	13.9554	30.887	26.4064	18.884	3.93816	4.07102	5.00908	3.05238	8.09206	7.11677	48.7753	-64.7619
4.18888	17.8186	16.2108	31.435	24.0296	17.6178	3.99099	3.79506	4.84515	2.73679	7.20828	6.45347	48.7708	-66.3061
4.14818	17.4696	15.7507	33.6688	21.9202	20.711	3.9656	4.0787	4.30685	2.57383	6.55144	5.95265	48.7675	-68.2897
4.02938	18.5262	13.1178	34.4354	21.2523	14.4151	3.87883	4.67958	3.32051	2.42107	6.78164	6.885	48.7631	-70.2046
3.93829	17.8496	11.4374	34.3629	20.9151	14.4658	3.51247	6.08005	3.98307	2.42911	6.88187	7.17257	48.7617	-71.9989
3.90449	16.3749	10.773	31.2186	19.4093	13.4291	3.58032	5.83995	3.84709	2.34107	6.1119	6.73251	48.7688	-74.2428
3.8068	18.9225	11.2259	29.9619	19.7455	13.8069	3.72292	3.84694	3.32426	2.28274	5.78912	6.79727	48.7846	-76.2013
3.68538	19.6117	12.9766	30.0189	19.4349	12.1802	3.73487	4.55999	3.56718	2.42427	6.0772	8.38302	48.7756	-77.7002
4.26018	16.5404	12.7111	30.855	15.2841	12.136	3.68417	4.48327	4.17117	2.6886	6.05526	6.51471	48.7602	-79.5511
4.40398	17.8075	13.4848	30.7773	22.1247	10.2851	3.75384	4.37307	4.63354	2.62803	5.48966	5.13335	48.748	-81.7295
5.87995	20.5082	14.0663	27.5327	15.8763	11.1266	4.55613	5.98464	5.76476	3.17905	6.712	4.53735	48.7612	-83.4927
6.30674	22.0626	16.8496	29.1564	16.9688	11.2021	4.74358	6.91059	7.80521	3.41463	7.29394	5.53453	48.7731	-85.4528
6.63943	22.6317	18.5579	28.7984	14.457	9.97767	4.89109	6.3621	9.21855	3.56367	6.27458	5.62114	48.7622	-87.3493
6.90327	23.6744	19.5882	33.7825	13.6445	9.17855	4.92572	4.92119	10.7233	3.51255	5.59852	4.61715	48.7462	-88.8936
7.16991	23.3196	21.4159	32.6085	14.4235	9.11628	4.60802	5.65026	10.7796	3.27647	5.81954	4.43137	48.7476	-90.5581
7.8631	23.8525	18.626	32.9114	13.855	9.72479	4.25633	6.13829	8.82244	3.21733	5.64984	4.17341	48.7577	-92.4477
7.89652	22.7696	21.522	28.5045	12.6178	8.78992	3.99161	5.79387	10.0571	2.81349	4.98539	4.68814	48.77	-94.5355
7.2822	24.3435	21.044	27.3164	9.40523	7.9669	4.0283	6.82837	10.9471	2.9114	4.78176	4.593	48.7734	-96.4923
7.12168	25.0862	19.8991	30.9231	9.66281	8.98575	4.05663	6.77344	12.6766	2.72194	4.79231	4.32187	48.7569	-98.1575
8.72502	26.1348	23.8129	31.5145	9.0942	9.43094	4.67259	8.59554	14.9494	3.03244	5.27673	5.0695	48.7369	-99.9928
9.57247	25.1878	24.5142	30.3066	8.23354	9.11286	4.89696	8.20544	16.9486	3.16183	4.90828	4.65024	48.7381	-101.37
8.77283	25.0949	23.1426	30.5609	7.61805	8.67636	4.58868	7.18313	14.6763	3.15989	4.59445	4.66943	48.7419	-103.11
8.55594	25.7599	21.4759	31.2054	7.13395	9.17065	4.79153	6.95381	13.8289	4.77678	4.10108	4.45808	48.7401	-104.967
12.3334	24.3311	21.0702	27.6526	6.79079	8.78545	4.93732	6.49386	14.0776	4.68919	4.16349	4.82712	48.7383	-106.967
12.7733	22.4214	19.6715	26.9769	7.33159	7.48752	5.40024	8.73442	12.5328	2.8122	4.86747	5.53691	48.7425	-108.758
9.56816	24.0252	18.7702	26.8962	6.52415	7.36646	6.14215	11.0202	14.0769	2.88575	4.8771	5.55441	48.7332	-110.485
10.4506	26.9168	20.6335	26.5935	7.28793	8.13229	6.33009	12.0322	14.4495	2.89861	4.85852	5.01922	48.7267	-112.12
10.7615	31.7479	23.44	28.4553	6.79691	8.17948	5.80627	10.3165	14.6444	2.96011	4.46454	4.30213	48.72	-114.19
11.1748	31.3974	22.2982	25.6215	5.94818	7.53796	6.11068	10.2806	13.6697	2.89259	4.43891	4.72628	48.7162	-115.929
16.6958	36.147	24.2998	26.9016	7.56174	6.92622	6.75934	20.1713	17.1387	3.45599	5.33039	4.78172	48.7181	-117.773
19.3375	37.8255	27.9027	28.4516	7.73439	7.05726	7.14115	22.0732	17.8008	3.43355	5.18039	3.87395	48.7103	-119.663
18.4268	33.7738	26.0102	24.1839	7.07028	8.14294	8.04122	22.1675	17.7864	3.5811	5.01188	4.42743	48.7077	-121.556
14.0297	32.135	24.671	23.6699	6.74035	7.72514	8.3865	19.5066	17.5109	3.83541	5.19758	4.5545	48.7219	-123.316
15.2823	32.531	26.2834	22.5633	7.36443	6.40886	8.88253	21.8489	17.2828	4.03019	5.53618	4.63549	48.7375	-125.091
18.2	38.9996	29.2821	20.7085	7.56849	5.98647	9.02452	27.9882	17.3652	3.88432	5.71296	4.04032	48.7406	-127.014
17.8745	34.5168	28.7016	21.6298	7.8393	7.11148	8.5741	23.1853	17.1181	4.17175	6.27291	4.28442	48.7454	-128.823
22.1674	34.9903	25.9446	22.7494	7.76948	7.00367	7.36548	24.2673	20.0409	3.88385	6.29654	3.92554	48.742	-130.719
17.8285	40.1712	26.1781	19.1366	6.41549	6.81986	7.25166	22.1491	20.3795	2.92446	4.47807	3.34363	48.7447	-132.38
17.0162	38.5642	26.3944	20.6468	6.04662	7.36081	7.27499	23.159	20.2651	3.46223	4.55984	4.15475	48.7498	-134.279
17.6523	33.5507	23.1446	19.0708	5.74333	7.09771	8.6705	28.2627	17.9067	5.05308	5.04373	5.17228	48.7509	-136.137
18.6288	36.9776	29.8475	17.3367	8.69574	7.42757	9.05931	33.733	18.1308	5.39694	6.06808	5.37244	48.7587	-137.994
21.1692	44.2087	26.9283	19.5392	9.1383	6.13684	9.68096	30.3141	18.5124	4.01032	6.18074	3.77478	48.7501	-139.617
24.674	37.8861	31.1554	19.6581	8.77987	6.27478	9.77141	31.6567	20.0376	3.31375	5.85548	4.04529	48.7516	-141.444
21.562	41.9016	26.7405	19.0149	6.42449	6.30954	9.95488	33.0457	22.8973	3.53234	5.30994	3.59843	48.7506	-143.348
21.9978	38.8634	27.2631	14.5926	6.9924	6.3633	11.3288	34.4821	24.0874	3.48881	5.58269	3.9368	48.7532	-145.027
22.4249	44.5079	29.9933	12.0594	7.89533	7.04413	11.8056	40.2412	29.0779	4.45364	7.02734	5.30787	48.7475	-146.976
22.8423	39.8411	29.6319	11.9163	7.97768	6.00277	11.7618	44.3089	19.924	4.4973	7.3596	5.30599	48.7524	-148.939
23.2487	47.6135	29.0894	11.7243	7.79423	6.0316	12.839	38.0915	23.9699	4.42275	7.06178	5.0843	48.7633	-150.892
23.6432	41.4802	27.8639	10.0779	6.9347	5.35766	13.1907	37.3281	27.9495	4.04592	5.74968	4.10964	48.7722	-152.54
26.9536	36.9719	27.5825	10.1798	5.62173	4.2991	11.5113	42.4055	31.2563	3.97596	4.73318	3.54071	48.7579	-154.246
27.7468	41.7823	24.5817	9.52575	5.46389	3.86286	11.7268	40.2864	30.6868	3.75383	4.64928	3.61965	48.745	-156.053
28.5505	41.6163	27.4543	8.95189	5.30511	4.29651	11.1429	42.5455	27.5947	3.59652	5.03232	3.75083	48.7358	-157.997
26.358	41.8367	26.3794	8.00297	5.73427	4.4325	11.8322	44.6883	22.3564	3.78881	5.97823	3.87836	48.7427	-159.886
23.5575	44.5243	24.8977	7.34494	6.50307	4.11524	13.7403	51.6674	28.3322	4.12528	6.54496	3.58501	48.7387	-161.695
25.6919	41.4298	28.7916	6.92129	6.30818	4.30788	13.5987	56.3467	29.9016	4.67325	6.56643	3.25183	48.7364	-163.323
22.8034	49.6372	26.9914	6.14308	6.73383	4.10659	15.6725	56.3674	32.4763	4.60705	6.25302	3.48094	48.7346	-165.131
22.4884	48.9084	22.2163	6.54039	6.44174	4.02912	15.6541	48.7817	27.9039	5.20199	5.75793	3.54342	48.743	-166.86
26.7927	47.3566	22.0235	6.22753	5.24503	3.98105	15.7091	57.4175	25.088	5.92752	5.26913	3.59103	48.739	-168.76
26.2777	38.1046	22.7863	5.57396	5.60599	4.35273	18.1688	58.9906	26.2046	6.29646	5.84716	4.18876	48.7351	-170.441
28.3642	41.3635	21.4791	5.03336	6.24189	4.52889	16.9228	61.9086	26.8868	6.02148	6.32553	4.663	48.7436	-171.823
25.5412	46.3336	24.3416	4.64864	5.66087	4.17863	19.5217	58.1303	31.4696	6.09336	5.82231	4.60939	48.7592	-173.249
26.7534	41.2462	25.7065	4.816	5.95221	3.83916	19.6602	67.0374	35.1358	5.86766	5.6905	3.82484	48.7598	-175.122
27.2026	41.2022	23.2326	5.95529	6.51411	3.20198	17.136	62.0325	31.5757	6.6583	6.38892	3.75886	48.7522	-176.865
25.0659	52.2265	22.6007	6.11995	7.48106	3.94247	19.6843	72.0003	29.5101	4.54886	7.63011	4.2764	48.7588	-145.39
27.2826	48.2169	23.3957	1.54748	16.6284	4.17566	20.4499	77.3439	33.3622	4.19776	7.14281	4.44148	48.7607	-0.787478

[truncated: 31 more sheets: P21, P26, P27, P30, P34, P35, P36, P38, P39, P40, P41, P02, P06, P07, P09, P12, P13, P14, P16, P19 …]
