# Supplementary material for: Studies on the hysteresis of trunk muscles—Muscular specificities must be taken into account
Source: PLoS One. 2024 Dec 17;19(12):e0315813. doi: 10.1371/journal.pone.0315813 (PMC11651586; doi:10.1371/journal.pone.0315813)
Supplement: S12 Data — (XLSM) [file pone.0315813.s018.xlsm]

## Sheet: P01
ra l	oi l	oe l	ico l	mf l	es l	ra l	oi l	oe l	ico l	mf l	es l	Kippung	Rotation
48.4111	62.6172	54.7077	12.5752	28.9239	15.0139	62.5945	72.8648	56.3928	12.3506	6.62877	4.90787	48.8581	0.060441
52.6812	67.3577	58.8691	13.2198	25.2063	5.62429	59.7857	64.4928	52.4911	12.2021	7.27881	5.0772	48.86	-143.815
57.5525	81.3501	59.355	16.9639	8.50937	5.78034	57.7145	73.6204	51.4157	11.8591	9.38107	5.13873	48.8482	-177.164
54.0813	82.6454	58.1777	16.202	9.9562	5.20695	59.9663	69.6502	59.9906	11.3766	9.68715	5.55362	48.8382	-175.43
48.3038	73.5663	58.2537	12.6602	10.6641	5.24432	51.476	65.4692	54.8569	10.4313	10.1194	5.29283	48.831	-173.486
54.1323	70.2089	53.8789	13.1856	9.36629	5.00048	53.0953	63.0631	49.5785	12.0289	9.10444	5.65423	48.824	-171.782
56.0819	61.8001	58.1642	13.9392	7.72457	5.56793	47.5978	56.1865	49.242	11.4171	8.25172	5.9285	48.8308	-170.168
66.5176	76.8275	68.3506	14.5127	8.06271	6.47798	47.4455	61.5197	48.1165	10.0115	7.42809	7.03358	48.8434	-168.734
59.6991	71.878	58.883	15.5665	8.29036	6.25876	46.9528	58.576	44.9561	9.64193	7.35647	6.33876	48.8522	-167.144
54.6478	72.4159	57.9276	16.6997	8.48423	5.93649	45.8032	60.0467	46.4381	9.95602	6.87488	7.1366	48.8534	-165.41
49.6535	65.6618	57.7321	17.9906	7.44293	6.99552	37.7477	53.3178	50.5926	9.20015	6.20972	6.55973	48.8303	-163.699
48.7456	64.2945	63.0791	14.9414	7.22905	7.10746	37.2179	51.8019	45.6042	9.62135	7.26966	6.29242	48.8087	-161.953
39.6259	67.0771	54.9358	13.3829	8.51552	5.88956	31.1139	46.7573	44.9449	8.97357	8.75119	4.73583	48.7802	-160.138
44.0272	65.7336	53.5519	17.3064	9.12828	6.34669	33.4333	49.9778	39.3643	9.50657	8.81646	4.76139	48.7808	-158.216
51.2776	73.6296	52.3425	19.2367	11.1043	7.59735	37.5057	38.1866	45.3827	7.54099	9.28663	4.64824	48.7895	-156.808
51.0596	82.1657	52.101	22.926	12.2482	8.32265	34.0403	44.3623	39.7433	8.06211	9.70727	5.09944	48.8067	-155.462
56.465	86.9356	57.3551	21.4741	11.8155	7.7766	30.8815	48.9197	38.7716	8.07747	9.06092	5.6272	48.8191	-153.596
60.9257	93.352	52.489	20.0957	10.651	6.459	32.6607	48.3367	35.7532	7.92999	8.91418	6.01033	48.8306	-151.704
47.104	92.4873	61.5485	20.0623	8.8361	7.63166	34.6898	48.9825	38.3036	6.98374	7.3232	6.2359	48.8342	-149.836
46.1616	95.2773	64.2887	20.8715	9.85383	7.79345	29.1555	39.7413	37.7942	7.16986	7.272	6.73417	48.8326	-148.041
45.2122	92.3237	58.8387	16.555	10.1977	7.36998	28.9198	38.3482	39.4458	6.98434	7.77094	6.36057	48.8261	-146.172
51.5628	85.5183	54.9002	28.7485	10.875	6.50551	27.3058	40.6663	34.1328	6.69828	8.20803	6.26094	48.815	-144.334
56.3294	85.7003	52.102	18.2265	10.679	7.08127	24.2322	37.7394	28.4153	6.96089	7.88092	6.40226	48.8128	-142.683
42.3323	84.5602	47.2103	21.5451	11.4919	7.98847	26.0183	42.8658	28.0271	6.77746	8.63688	5.79435	48.825	-140.883
54.1955	81.9321	51.9893	22.6864	10.2951	8.04684	24.2599	39.9491	35.3892	5.81216	7.81327	6.43895	48.8303	-139.345
49.1647	78.3811	53.9306	23.1873	9.56392	7.51479	25.0044	40.1894	33.3263	6.17349	7.36253	6.2483	48.8196	-137.618
47.0585	82.4857	56.675	20.9321	9.28303	8.20319	25.8784	35.2228	29.0307	6.30511	6.95709	6.01818	48.8216	-136.047
48.2164	86.0365	49.679	33.5641	9.5749	7.49494	26.3021	35.9733	29.8087	6.30942	6.93407	4.73909	48.8307	-134.283
43.8739	82.2209	42.3583	34.258	9.08774	8.15619	23.1375	30.3439	30.5688	5.0503	6.37856	5.4995	48.8331	-132.407
40.6286	81.8876	42.2827	34.9203	9.02023	8.93922	20.8383	28.2022	32.237	5.05202	6.47337	5.3874	48.8348	-130.437
38.0861	76.3706	47.7765	35.5508	8.66886	9.47865	19.2347	22.9288	30.7875	5.11989	6.34333	6.01908	48.8399	-128.412
33.4776	82.8823	48.6387	36.1495	10.5437	9.78781	17.683	20.0293	31.1381	4.81766	7.91326	5.96621	48.8367	-126.755
32.7287	71.7789	43.0002	29.7385	10.1988	9.16986	14.2729	22.3651	28.1274	3.99882	7.38509	6.53317	48.8269	-125.049
25.2534	67.8167	45.5376	36.614	9.49565	8.6641	11.8407	22.4048	26.823	4.21729	6.80466	6.67939	48.8327	-123.36
25.7674	79.904	40.0705	44.5262	9.47437	9.36168	13.9201	19.0193	25.1086	4.04616	6.73191	6.70308	48.8448	-121.633
28.7385	98.3328	44.1016	48.9295	9.45966	12.537	13.9331	15.2676	24.5942	4.17162	6.56606	6.8929	48.8461	-120.098
25.6153	96.8525	50.5601	46.0939	11.1851	16.0613	13.142	17.073	25.4401	4.67475	8.6961	6.95189	48.8511	-118.513
22.4818	88.6555	48.3047	41.1688	11.6093	17.1346	9.84252	16.1441	25.0409	4.25911	8.29395	8.05401	48.8631	-116.46
23.6584	78.6976	43.7787	51.4338	10.4341	16.5168	9.81353	15.0038	23.9387	4.03132	6.86331	7.91295	48.8721	-114.686
22.5609	74.4925	33.916	39.7911	9.71644	15.5113	9.69056	12.494	19.0084	4.03112	6.48172	7.43407	48.8809	-113.069
24.3242	78.0807	37.9388	40.1038	10.0714	15.8525	10.2701	13.5181	18.6441	4.02803	6.5231	6.4374	48.8802	-111.154
21.2787	87.3693	39.1964	49.3923	10.0544	15.7819	10.4204	11.6955	16.8124	3.37147	6.23687	6.74463	48.8717	-109.212
22.7474	87.897	40.7147	40.6355	11.6788	17.8777	9.88415	10.1885	15.4338	3.77546	6.45381	6.33806	48.861	-107.503
21.5279	84.5401	35.8313	40.8551	11.2887	17.9999	8.48658	7.32991	14.9594	4.07392	5.72087	6.47332	48.8421	-106.098
15.6702	60.6938	30.058	41.0442	11.8828	17.6459	7.41941	6.03896	14.3811	4.09238	5.4145	5.72438	48.8434	-104.743
15.7485	74.6183	39.6193	53.0185	12.0776	18.5926	7.6312	8.06783	14.9494	3.45834	5.67121	7.92358	48.8472	-103.003
17.2803	81.0576	34.2013	45.3222	15.6547	17.5434	8.20001	8.47958	15.3355	3.54694	6.71676	8.77493	48.8493	-100.642
16.5526	82.0023	33.3518	52.283	21.1137	17.6843	7.31552	8.33715	12.9293	4.18958	6.81728	8.17747	48.8591	-99.1448
13.6833	76.5973	32.6959	41.5009	20.0436	18.5805	6.2088	5.48072	10.0685	4.36748	6.36118	7.52368	48.8753	-97.4991
12.4528	80.9973	31.2726	41.5419	20.2987	17.9542	6.58196	5.27693	10.0382	4.15794	5.99749	7.26407	48.8786	-95.7217
9.89209	76.2192	28.3466	47.6555	23.331	16.1751	5.66597	4.31898	9.06531	3.84233	5.9434	6.19001	48.8545	-93.9854
9.6242	81.3168	32.5526	49.9784	22.4248	25.0782	5.10418	3.53195	9.35892	4.07333	5.61033	4.9699	48.8378	-92.126
9.13578	62.9935	29.6942	46.6572	25.1972	17.8906	3.87075	4.0105	9.57351	3.69948	6.36959	5.26647	48.8485	-90.5249
9.87166	61.7121	26.211	43.3355	31.1701	20.6509	4.02703	4.08364	9.26531	3.69749	6.93275	5.65823	48.8759	-88.8937
9.54601	64.6205	24.875	43.847	25.2832	21.7031	4.25668	4.29751	8.45459	3.24369	5.70126	5.66095	48.8853	-86.927
8.52918	70.1227	23.3095	49.3508	26.7291	22.0682	4.70778	4.20091	8.26729	3.74869	5.62263	5.81241	48.8763	-85.1624
7.01188	65.8321	20.637	41.0535	32.2901	21.9218	4.32793	3.96283	6.03307	3.88748	6.45843	5.8643	48.8687	-83.3617
5.38444	57.2438	22.0298	48.8638	32.9467	22.2039	3.57202	3.58643	5.54154	3.90681	6.59239	5.37675	48.8659	-81.43
4.91425	47.9174	22.141	44.2428	33.0861	22.4445	3.17288	3.48032	5.44731	3.49979	6.79311	5.00397	48.881	-79.5836
4.71235	51.2953	22.0298	42.1481	35.7865	22.3396	3.4619	3.79709	5.3368	3.31235	6.15658	5.48341	48.8831	-77.6981
4.5934	53.3059	19.6721	43.6545	34.8981	26.9253	3.81133	4.01803	5.19537	3.46732	6.64584	6.37878	48.8796	-75.8447
4.5026	46.5535	16.9853	45.1044	31.2702	26.1972	4.24824	4.11523	5.60955	3.63432	7.18658	7.0923	48.8624	-73.9851
3.85624	39.9971	19.0944	43.4534	35.0643	25.8127	4.10665	3.71554	5.27062	3.83369	7.58603	7.88712	48.8462	-72.1813
3.48942	38.4671	17.3894	35.8091	43.588	26.8909	3.14907	3.68274	5.36423	3.81544	7.00956	7.6439	48.8483	-70.4954
3.57873	40.2337	18.2459	31.909	52.8973	27.4997	3.87444	3.79974	6.79255	3.6587	8.62842	6.85849	48.8602	-68.7657
3.30643	42.4581	16.6438	36.521	49.1761	27.9007	3.70289	4.76183	6.93815	3.49403	8.58732	6.83476	48.8654	-66.9301
3.22468	40.8169	15.6293	35.6822	46.8569	25.9772	3.52191	5.11564	6.94193	3.54553	7.39195	6.91442	48.8553	-65.1638
3.40159	35.552	15.0147	34.65	42.3482	29.8587	3.47808	6.11427	7.25949	3.6457	7.66048	7.36125	48.8442	-63.2001
3.4977	32.9552	11.2891	29.6004	44.1236	28.6466	3.32878	6.70976	7.48602	3.33128	7.67169	8.01025	48.8288	-61.5305
3.011	31.7538	9.5586	27.3148	48.687	34.0114	2.66406	6.69748	7.29913	3.23076	7.34428	8.10274	48.8337	-59.9004
2.73641	26.9144	10.7675	28.2963	45.6577	35.0282	2.6502	6.18994	7.03018	3.13407	8.47463	7.5928	48.8506	-57.9075
2.87155	25.2682	10.9704	27.652	48.9731	36.1714	2.92438	7.66855	5.55022	3.89874	9.15607	7.29068	48.8594	-56.0594
3.00125	22.9222	10.1448	26.136	50.4517	35.2075	2.92494	8.0128	5.27949	3.78311	8.98087	8.52871	48.8456	-53.9636
2.87281	20.3938	7.46018	27.4601	48.4312	37.7324	3.05318	7.43113	5.54123	3.33242	9.83212	8.76981	48.8223	-52.2758
2.91756	23.8024	7.00098	28.1487	53.755	36.4144	2.84116	7.89275	5.66666	3.46846	10.1183	8.92875	48.8284	-50.7395
2.60898	23.0933	7.35052	28.1963	57.2561	36.9629	2.45153	8.66089	6.55666	3.44638	10.0996	8.61102	48.8665	-49.1591
2.44241	21.6674	8.98448	30.9774	56.1021	39.9393	2.55657	8.22374	6.70641	3.54407	10.471	8.84629	48.8758	-47.3091
2.23029	19.0415	8.8024	30.013	65.037	40.7549	2.4592	8.31097	5.87753	3.71886	15.471	12.3573	48.856	-45.5194
2.96399	17.5009	8.48145	26.7859	68.4355	41.2651	3.13591	9.1607	6.12888	3.74608	15.3769	13.3743	48.8393	-43.6856
3.19472	17.1357	7.79599	23.382	68.917	44.7262	2.96461	9.60272	7.72211	4.30795	14.6234	11.9369	48.8381	-41.7199
3.27713	19.0511	8.34015	25.002	69.5353	42.3951	2.98378	10.9827	8.7088	4.71021	17.9741	13.8603	48.8319	-39.7567
2.73875	19.911	9.15808	25.0792	72.1717	39.063	2.40078	11.8548	9.45169	5.04653	23.4885	15.7916	48.8322	-37.8489
2.57068	18.3765	9.2859	23.8059	76.1965	40.813	2.37158	13.8705	9.40563	4.98579	25.6527	16.2717	48.8295	-35.8682
2.69303	15.956	9.35525	26.2962	73.9203	42.2326	2.24574	13.9983	9.49791	5.08039	29.863	14.2876	48.827	-33.8268
3.15603	16.6319	9.13586	25.0205	68.1299	41.6177	2.86542	11.5758	8.1688	4.97192	27.2027	14.2196	48.8165	-31.8859
3.03436	15.8545	7.95918	26.4682	67.964	36.1624	3.02597	10.8846	6.57938	4.91455	31.2219	16.5668	48.8105	-29.9518
2.69309	15.1696	7.53351	25.2386	73.1494	42.6706	2.73318	12.8562	7.03324	5.57224	36.4789	19.352	48.8153	-28.1897
2.46976	14.9716	7.29662	25.0573	72.5357	39.7959	2.67786	15.7678	6.97829	6.02191	37.2269	19.9146	48.8211	-26.2526
2.65872	16.4832	8.07601	19.9067	59.3811	37.5794	2.75122	17.7935	8.15018	6.19795	38.3874	24.1912	48.8254	-25.1428
3.03956	18.1891	7.91899	20.3231	59.1731	37.9871	2.86545	16.5305	8.89301	6.26572	47.0613	26.4617	48.8235	-23.62
3.70379	16.5651	7.9731	24.7783	58.9202	36.359	3.07547	17.4965	8.6618	7.22437	54.0137	30.0126	48.8199	-21.3891
3.64707	17.6743	8.36681	25.939	64.9432	36.9139	3.11709	18.0224	6.7272	7.65572	52.5367	26.7513	48.8003	-18.654
2.74562	16.4369	7.6807	20.1699	66.7729	37.0193	2.59292	19.1537	5.58608	8.89226	55.0302	30.8416	48.7973	-16.8944
2.50933	14.4268	7.04373	21.4357	72.3654	39.0768	2.40794	17.7831	5.76157	8.39114	52.3743	36.3097	48.8147	-15.0413
2.40105	14.2077	6.49575	23.3103	57.4749	33.7728	2.44112	17.8628	5.75439	7.47256	47.9718	34.4047	48.8177	-13.4643
2.80341	13.6279	8.00801	21.7729	71.0865	33.3926	3.02376	18.2063	6.72654	7.58002	52.6025	33.8401	48.7965	-11.6061
3.21821	12.5765	7.94952	19.8544	68.3753	32.9919	3.31359	22.2434	6.86216	7.87267	56.7128	29.0089	48.7838	-9.48801
2.99694	12.0246	7.15927	14.0803	69.4588	41.0692	3.12218	22.9051	7.0423	8.25132	59.0221	28.1059	48.7951	-7.29249
2.34359	13.1729	6.52605	14.9882	69.3619	34.5347	2.87555	23.3151	6.71998	8.12625	57.2184	31.0278	48.8167	-5.43684
2.40726	11.5575	6.28154	16.66	60.9139	34.0398	3.04796	23.2289	7.51605	8.77659	53.9533	34.9387	48.8215	-3.85081
2.65415	11.3121	6.98243	14.9286	55.9529	32.6818	3.13632	24.1872	9.24534	8.63183	55.9863	39.7183	48.8157	-1.91652
3.02731	10.511	8.80673	17.2154	53.9663	31.8415	3.30977	27.9836	9.34909	8.87066	60.8247	39.5097	48.8136	-0.232946
2.88906	10.4878	7.71982	15.9263	65.6601	36.2982	3.04226	26.5328	6.92009	10.1201	66.1994	43.5357	48.8041	1.46956
2.7777	10.4585	6.58618	13.4854	51.9585	35.4301	3.31624	26.935	6.73574	11.9764	71.2663	34.4377	48.8111	3.28861
2.45453	11.8593	7.7715	13.31	64.6069	29.6269	3.52381	26.3177	6.70751	12.3535	73.8424	34.8754	48.8162	5.217
2.58265	11.3298	8.34624	11.7055	57.3531	29.4616	3.063	26.5171	6.75548	12.3031	72.5974	42.8845	48.8133	7.1122
2.52318	9.82223	7.28784	13.515	51.0294	32.5985	2.93462	26.586	7.78343	12.4975	70.3851	42.6609	48.8091	8.98832
3.45415	8.38126	7.84667	13.8364	49.6682	31.4903	3.07045	23.9229	7.83365	12.4839	72.6191	38.8773	48.7945	10.8105
3.55935	8.28619	8.01431	13.2838	50.8076	31.0869	3.27018	26.1471	7.3428	12.352	77.2627	44.1403	48.7914	12.6964
3.04727	8.71618	7.32984	12.7984	46.3504	27.5326	2.88782	27.5398	6.89157	13.2204	61.8633	47.0926	48.7948	14.4421
2.75832	9.1013	6.85768	14.2037	50.1247	23.9922	2.83473	25.8864	6.20672	11.8489	62.4233	40.7136	48.8087	16.4246
2.73184	9.12579	7.2691	13.4972	53.9684	24.6003	2.88829	25.6448	6.3601	11.3449	78.4201	45.7206	48.799	18.2837
2.64277	8.97406	6.75985	14.1268	49.29	25.2842	3.2796	24.2513	6.75998	12.0536	70.531	47.361	48.7995	19.9915
3.24142	8.60756	6.18918	13.4696	49.6785	26.9913	4.01747	28.5433	6.95089	12.4664	72.941	46.8246	48.8174	21.7643
3.19101	8.47841	6.18764	13.8768	38.0387	25.6678	4.13588	29.6664	7.53348	12.4957	73.2611	46.783	48.8374	23.545
2.84963	7.75077	6.87864	11.3388	30.2902	25.8995	3.25164	32.7089	7.55639	12.4185	71.6954	45.7843	48.8376	25.422
2.90852	7.46076	7.35086	12.41	30.095	27.6016	3.34939	34.4319	7.36328	12.1121	70.8031	46.9319	48.8352	27.1229
3.19121	7.61649	6.96748	12.1792	30.4444	23.5898	3.51624	31.6457	8.1859	13.6169	72.5554	45.2173	48.8307	28.9151
3.20498	7.58868	6.62284	11.18	30.6226	24.0049	3.70879	32.6513	9.2514	14.3044	71.4642	42.151	48.8213	30.8113
3.52327	8.5186	8.61302	9.72231	32.3166	21.4165	3.82835	37.6912	9.6062	14.11	74.0671	41.2459	48.8086	32.5685
3.55752	8.61148	9.93411	10.2155	24.444	13.9711	3.70047	36.712	9.78679	14.3792	75.641	41.5113	48.7946	34.1998
3.45513	8.34098	9.45186	9.65487	22.5951	11.056	3.68967	39.1188	9.87126	14.1589	70.9216	46.8669	48.7844	35.9694
3.34144	9.01293	9.94869	9.89849	22.1465	9.67656	3.49268	39.3679	9.89459	14.1897	70.0308	49.1732	48.7834	37.5771
3.21958	9.07373	11.081	11.3958	22.6667	10.2214	3.82824	39.1241	11.4171	14.9731	70.4764	38.0226	48.7976	39.5288
3.32259	9.16427	10.8727	9.56601	21.902	9.82551	4.37183	46.7627	12.5053	15.9142	65.0742	48.8995	48.8075	41.6956
3.47933	8.83137	11.0302	6.13175	20.4136	9.51999	4.62126	46.2559	11.7609	16.227	70.2815	40.8337	48.8177	43.6476
3.58521	8.48319	12.4501	7.57225	19.1705	8.6095	4.50322	43.4394	11.2937	16.0625	71.5145	43.5504	48.8189	45.2928
3.98558	9.09142	14.6189	8.3903	17.2075	7.54891	4.17088	39.0901	11.5293	16.2857	70.5615	44.224	48.8173	47.033
4.16149	8.42324	13.2915	7.93698	18.5612	7.18126	4.95672	41.299	13.1217	15.7121	73.9274	40.2621	48.8295	48.8339
4.46993	8.30018	12.3436	7.10691	17.8248	7.35996	5.969	47.2849	12.8754	17.0024	72.6108	35.5377	48.8344	50.7391
4.49789	9.34999	11.5393	5.75598	14.7793	7.0843	6.34801	51.5065	13.4002	15.3153	63.4393	35.0822	48.8194	52.7352
4.43032	8.97626	15.1775	6.37391	12.9141	6.79416	6.11455	52.792	15.4748	16.3204	51.7488	31.6882	48.7932	54.521
4.41826	8.29434	16.5151	6.93413	14.3634	6.98429	5.92488	51.4725	17.3241	17.0695	48.2873	36.3047	48.7952	56.3628
4.93438	8.97867	16.3336	6.45638	13.9529	5.90335	6.73349	44.439	17.7507	18.0133	50.4422	34.0625	48.7955	58.2756
4.847	8.78539	14.9271	5.20853	13.8809	5.30154	6.37642	48.3438	16.6427	19.5731	54.2925	34.9799	48.8107	60.0647
4.51501	9.21614	12.3358	5.00429	13.2343	5.14616	4.84017	54.799	17.4801	19.5724	56.1751	36.3797	48.8366	61.7339
4.36204	9.32651	13.2236	4.77391	12.2229	5.73796	5.64595	56.2323	17.8306	16.5627	46.0527	35.4562	48.8487	63.6607
4.7557	8.33894	13.1078	4.79302	11.1675	5.86591	6.40681	53.5126	17.2288	16.521	44.4636	27.9203	48.8227	65.5551
5.49107	9.26165	14.6288	5.51156	11.8671	5.99175	7.6832	64.9228	16.8345	16.9078	47.7662	25.8316	48.8036	67.4234
5.81519	8.52387	15.5525	5.5272	11.9123	5.2911	10.079	66.2978	18.1211	18.52	49.9254	21.1367	48.8139	69.2504
5.32975	8.52624	14.5683	5.87859	10.0036	5.10342	10.3623	58.3229	18.4737	18.7306	48.3574	22.8444	48.8219	71.1223
5.44511	7.72714	14.3143	6.17515	10.0582	4.85113	9.58294	61.2519	18.1953	18.6408	50.5063	20.6855	48.8263	72.8767
5.53468	7.23196	13.5645	5.6311	10.295	6.71402	8.55025	63.6255	19.5631	19.1692	51.3706	18.4656	48.8162	74.4501
5.9132	8.12177	11.7318	4.55523	9.31276	6.82653	10.9037	59.7488	20.289	20.235	40.9187	17.7006	48.8095	76.3236
7.18603	9.12121	19.132	4.5252	9.17589	6.45488	11.9905	61.1034	19.6791	20.8083	39.2784	16.5756	48.7978	78.2031
7.51597	9.64566	19.6763	5.18017	8.69423	4.5279	12.1602	71.4043	21.8542	21.0867	35.6828	16.6909	48.7922	80.4853
7.28986	9.86846	18.3425	5.67579	7.30513	4.41062	12.3702	82.1574	24.6648	20.6609	29.0921	15.8728	48.7836	82.2895
7.2024	9.69397	18.585	5.465	6.5227	4.87169	16.5525	81.6935	23.6376	20.4423	25.4227	14.8688	48.7798	84.1102
8.07292	11.3084	20.0422	4.5475	7.56734	4.68701	21.1004	75.8494	20.8305	19.882	31.6988	15.7207	48.7858	85.8492
8.1074	10.8277	18.0015	4.66896	7.60057	4.62341	21.2712	76.3094	21.8269	20.2676	31.0194	15.5934	48.7864	87.5787
7.7497	10.6673	19.1334	4.00745	7.23539	4.59819	15.9207	84.2023	26.4978	20.7155	29.5072	15.3983	48.7957	89.4007
8.72836	10.4485	24.1178	3.83161	6.78313	4.44686	17.3738	90.2159	29.0052	19.8362	20.1076	12.3001	48.7881	91.0282
9.92503	11.109	21.7031	4.22152	6.40022	4.72132	18.7447	82.5541	27.7072	19.8882	20.9041	11.6005	48.7816	92.8671
10.9704	13.5302	23.88	4.56646	6.39396	4.93196	21.0302	86.9238	25.7	20.6566	18.6205	11.0585	48.7911	94.5333
11.234	13.5062	25.9341	4.80328	7.68539	4.78957	23.4363	85.3089	26.334	19.9647	17.8526	10.8192	48.8124	96.1689
10.9278	14.4598	25.4193	5.43297	8.59221	4.99416	24.7683	86.3908	30.1655	19.989	16.7994	9.17406	48.8263	98.161
9.12111	15.1414	23.0011	6.1337	8.30059	5.14928	23.9983	87.4386	31.044	20.0039	15.2551	8.3274	48.831	100.023
10.5698	18.9536	26.6124	6.31184	6.43158	5.08496	24.4064	98.3029	37.3157	21.5142	14.5679	8.71146	48.8236	101.366
9.87527	18.4194	24.1431	6.87148	6.42521	4.97253	25.3873	91.4261	35.7791	21.2993	11.626	9.27426	48.812	103.082
12.0875	21.2809	22.9371	7.33564	6.51333	4.77474	26.0064	103.859	30.1441	19.6609	10.083	9.75354	48.7967	104.977
12.8589	18.5042	25.95	5.92641	6.49173	4.76805	27.3429	91.2465	27.5679	20.0058	10.3618	10.3171	48.7858	106.971
11.6405	20.4638	28.8866	5.79939	7.66869	5.28847	28.3318	92.0915	32.1017	21.4087	10.2453	10.7042	48.7942	108.618
12.3093	22.2058	29.7479	5.86921	8.46037	5.38781	33.439	92.8891	33.9196	20.7657	10.5878	10.9664	48.8009	110.407
14.5096	19.1422	28.8364	5.26102	7.48177	5.21432	35.8365	106.677	31.2959	20.3427	9.59078	9.33249	48.799	112.238
17.1407	27.0759	30.3855	4.1689	6.67708	4.98095	34.321	102.248	31.9267	19.14	8.30078	8.04486	48.8052	113.928
20.4329	27.3282	30.2015	3.54915	6.80821	4.72018	34.815	94.9731	35.5298	18.7138	9.88792	7.17684	48.8113	115.552
19.4254	26.9475	33.0553	4.38738	6.73289	4.66939	37.5888	104.511	35.9308	19.3951	9.95752	8.38807	48.8209	117.689
26.7909	30.5157	38.933	5.98975	7.13335	8.03636	39.0609	108.436	37.0351	18.1016	8.81343	9.34456	48.8186	119.63
28.1113	30.0306	48.0843	6.79255	6.51365	8.76224	46.5755	94.7487	37.0735	18.5074	8.01736	8.8923	48.8109	121.607
27.7457	31.4763	50.7541	7.59533	7.46068	9.56817	42.9339	100.101	39.0125	19.2924	9.20865	9.24605	48.811	123.388
23.2027	27.9262	43.0847	6.73427	6.91211	7.12059	42.0124	91.4692	42.6312	19.0238	9.39143	7.28549	48.8065	125.188
28.0611	28.6532	41.9745	5.70623	6.60609	6.73124	41.7987	88.9447	40.2597	18.3085	8.92975	6.66343	48.8145	126.975
31.1558	32.8292	37.9242	6.93721	6.64958	6.06493	46.4499	97.7043	42.4621	18.881	8.45648	6.16607	48.8131	128.906
41.1234	54.6827	48.7936	10.9405	9.27046	7.49292	44.8405	93.7937	44.2724	18.7229	9.15511	6.29724	48.806	130.712
46.2765	64.5355	47.5619	12.2984	10.9136	7.74514	52.2629	99.4794	45.7362	17.1692	10.3894	8.1937	48.7911	132.498
44.2609	62.1098	57.5603	12.6103	10.7565	6.94227	53.326	92.513	39.8853	17.7409	9.83074	8.67915	48.7911	134.496
34.6128	42.9031	54.4177	9.04006	6.82153	6.00459	48.1466	95.3792	46.2077	18.2557	8.94247	8.11799	48.7965	135.951
34.9022	43.0984	47.1005	8.92392	7.18464	5.8486	45.5156	95.2942	44.3984	16.7264	10.8287	7.89733	48.7984	137.685
41.6239	52.1132	52.1512	9.20247	8.28544	6.64525	56.6133	97.089	44.9843	17.6141	10.672	8.12805	48.7901	139.589
42.7112	62.5583	62.0752	9.30486	9.20888	6.69433	51.0564	83.6694	47.5115	17.1755	10.118	7.5947	48.7896	141.648
51.2556	70.5297	58.4644	10.4284	9.46991	6.58902	55.8713	95.9338	48.5567	17.3248	9.26048	7.20281	48.7945	143.487
43.9502	59.505	61.9401	11.1405	10.846	6.9544	52.7453	94.4464	48.0741	15.1423	11.3079	8.28138	48.7967	145.001
45.3549	73.9046	55.7024	11.5505	10.688	7.35772	53.5379	90.0068	43.5946	16.1802	11.3728	8.03604	48.7894	146.59
60.3857	74.2122	56.7196	11.6314	9.51437	7.91861	59.946	78.412	41.4518	15.428	10.1582	6.98145	48.7785	148.434
61.2819	74.6855	57.7354	11.9561	8.85181	8.42795	54.1429	89.1406	54.7774	15.9195	9.43376	6.64702	48.7684	150.338
49.7998	66.5457	58.7491	13.0532	10.1164	8.83073	62.3094	107.694	56.4311	16.8373	10.4646	7.55771	48.7748	152.421
51.3623	68.3534	69.1194	13.6062	10.4366	8.72491	57.3409	102.987	49.1996	15.7305	11.0392	8.27961	48.7867	154.063
52.9672	70.1797	63.5334	14.151	8.54148	8.21762	56.8688	77.0059	56.7633	15.4307	8.27794	7.59505	48.7883	155.806
54.6159	72.0243	62.8627	16.6364	9.17171	8.04727	63.9524	88.0666	52.2475	15.4164	8.39572	7.72351	48.7737	157.479
56.3096	73.887	65.5107	14.4578	9.89711	8.15452	61.4633	80.5162	43.8951	13.8881	8.97196	6.32601	48.778	159.168
67.5196	92.6052	60.8852	16.4804	11.334	7.49456	54.0089	81.1954	46.0197	14.1939	10.2946	6.19816	48.7878	160.912
61.1912	81.8704	69.5752	13.5057	10.4019	7.25719	52.1161	80.387	47.0393	13.4178	9.09849	6.84478	48.772	162.967
55.2204	64.0364	71.5171	11.5115	9.55827	8.32903	57.5771	80.0168	50.6441	14.3605	8.72966	6.36642	48.754	164.623
53.4941	62.499	67.2868	12.3909	11.6078	9.17401	54.8706	76.0613	45.4215	14.5099	9.97169	6.75908	48.7567	166.251
56.1813	83.4637	65.612	13.1587	12.1398	9.29386	59.1822	69.2628	44.5808	13.4752	10.6021	7.4837	48.761	168.114
67.4939	73.9802	65.4264	13.7905	10.6335	9.57566	59.2285	69.4341	52.5539	13.2785	9.67111	8.85934	48.7708	170.102
69.5419	76.4664	63.5271	12.9504	9.69739	9.8974	59.1923	65.0024	50.1715	12.7425	9.08827	8.80743	48.7942	171.784
71.6465	82.011	61.7287	15.2943	11.4492	8.65286	54.4693	58.3299	54.1141	11.9178	10.0705	7.9434	48.7999	173.66
70.7012	97.1631	71.3308	17.5531	12.7171	9.06843	63.4786	65.901	58.0572	12.0313	10.9686	7.52464	48.812	175.388
70.8907	92.3464	65.2389	17.3476	11.3109	7.13488	62.6635	62.8057	53.8431	10.6474	29.2263	18.4947	48.8111	144.127
78.3163	95.5103	73.4047	15.1217	10.1821	7.18345	58.846	71.2265	51.5965	11.3428	33.8338	21.0813	48.8144	0.0343074

## Sheet: P03
ra l	oi l	oe l	ico l	mf l	es l	ra l	oi l	oe l	ico l	mf l	es l	Kippung	Rotation
134.952	150.813	106.492	13.8732	39.5723	18.2631	314.963	203.138	98.2986	21.2459	20.431	10.1136	48.8166	0.121258
120.071	175.287	97.6376	16.0019	35.1771	11.604	322.147	207.382	96.8764	24.7012	24.4187	11.3952	48.8164	-143.766
114.572	168.827	88.4638	18.7798	22.3811	10.1591	297.258	194.052	101.029	25.4409	26.7089	10.1548	48.8164	-176.687
109.243	160.997	100.482	21.6845	20.0062	9.14431	253.764	180.827	104.062	22.7094	22.8396	9.57452	48.8254	-175.395
106.932	159.193	94.5635	21.0263	19.0761	9.27082	231.044	165.12	93.2368	18.4553	21.9355	9.83895	48.8287	-173.89
102.789	149.885	110.547	23.2347	16.4764	10.3734	244.92	168.463	76.2971	16.6273	16.5339	10.2695	48.8254	-172.193
114.669	161.63	122	22.432	15.6937	10.0357	213.825	150.631	79.2328	17.9197	17.3745	9.80228	48.8221	-170.291
115.671	158.544	106.705	23.0762	17.1269	9.70989	217.882	146.569	81.1641	16.0689	19.0686	9.14438	48.8209	-168.642
118.535	176.093	107.797	22.5398	19.8817	9.37808	223.49	156.264	68.6227	16.3799	22.5066	9.50655	48.8318	-166.827
118.783	176.794	120.179	17.6574	22.506	10.1145	231.869	144.412	74.363	17.6802	25.1939	12.606	48.8332	-165.106
115.735	159.18	117.976	16.2804	21.7188	11.2372	212.898	161.414	86.7682	16.5967	23.8056	13.0145	48.8303	-163.6
98.4629	139.577	101.818	18.6447	16.1831	10.8445	173.505	139.034	94.3909	17.2659	17.4666	11.1145	48.827	-161.869
96.0456	165.907	104.387	22.2946	15.3311	8.58699	196.543	139.325	89.1895	16.889	16.7449	6.84922	48.8268	-160.451
79.9497	150.921	112.336	23.2622	15.9389	8.01018	170.596	127.618	73.9226	15.8866	17.2659	7.4157	48.8252	-158.552
87.8864	153.727	99.4938	23.7709	14.5933	8.28874	148.763	122.621	86.0869	14.6399	16.6451	7.15396	48.8143	-156.809
88.0849	139.71	100.589	23.9336	12.713	8.76301	132.082	96.7208	82.1132	12.5647	13.2618	8.25224	48.8042	-154.873
98.1156	143.626	100.353	23.8389	15.1675	7.98481	157.266	89.7359	72.2164	10.1319	15.8185	8.72868	48.7982	-153.037
99.2806	164.293	109.499	23.6599	14.409	7.36823	148.311	100.771	71.2815	11.1244	15.2398	8.47988	48.7762	-151.119
84.8311	135.543	96.3741	22.9959	11.6152	7.73853	133.336	111.232	69.6163	13.1072	13.1754	6.8715	48.7749	-149.479
77.8311	162.612	96.4328	21.4406	11.86	7.81545	109.225	98.7524	72.4055	12.0806	12.6926	6.39814	48.7867	-147.632
85.2997	181.716	109.312	20.6812	14.6686	8.91228	115.923	108.164	70.8487	12.3243	15.3236	7.75456	48.8185	-145.85
82.2853	160.42	108.652	22.7887	17.114	11.6168	113.676	90.6801	64.6123	12.826	16.5903	9.45604	48.8297	-144.176
68.1512	159.147	109.578	23.7738	19.1943	11.7526	97.5044	106.72	62.945	12.6456	18.3863	9.77341	48.8174	-142.337
65.8005	157.764	119.569	23.4116	19.0717	11.5474	124.277	106.075	76.7728	10.3651	18.465	8.72207	48.7915	-140.533
63.5039	176.439	109.833	23.0194	16.8756	9.38108	103.1	99.9599	57.455	9.5745	17.3857	7.54314	48.7787	-138.707
74.3684	135.79	105.685	25.1429	15.3773	9.91987	98.2833	82.6856	57.8925	8.28409	15.7377	8.42029	48.78	-136.947
51.7466	132.376	91.4194	25.8437	12.4921	10.2611	94.498	80.5471	60.1131	8.654	12.9891	8.16856	48.7874	-135.333
65.389	149.634	91.3776	24.3337	13.1327	9.77922	85.1686	79.3511	54.6939	6.41837	12.8904	7.78741	48.7865	-133.872
70.8164	137.565	96.4473	27.3542	13.9098	10.3092	77.644	60.7691	59.4213	6.66774	12.8107	7.46344	48.7886	-124.44
62.7969	165.558	86.5566	29.3724	16.7423	9.85467	64.198	72.3408	52.4533	7.12839	14.8698	7.24947	48.7955	-122.532
55.4824	166.527	91.6695	28.0526	15.9978	10.9296	62.505	74.6263	51.7685	6.78689	14.2987	7.6192	48.8176	-124.79
45.8092	130.473	100.573	26.3128	17.1507	10.5184	56.2401	65.2694	52.2347	5.64891	15.1157	7.62934	48.8231	-126.581
46.3768	155.343	101.222	31.2945	16.2013	10.9496	62.659	68.3818	48.7439	6.05807	14.3786	7.3034	48.8073	-125.403
40.5387	165.05	85.2543	34.4397	15.605	12.8524	60.1569	60.8752	40.5769	5.69146	13.8752	7.83864	48.793	-123.586
36.8314	154.976	80.4443	33.6533	12.9407	14.1008	60.9722	50.631	29.5541	4.91395	10.952	7.54728	48.8022	-121.398
31.5056	158.241	90.5351	30.5262	15.2059	13.7858	49.6228	48.6562	33.8456	3.96091	12.1702	7.57524	48.808	-119.515
31.2995	153.383	89.8268	31.2838	16.5134	12.4118	36.2274	37.195	40.2516	3.88176	11.3881	5.72796	48.8087	-117.772
32.363	141.759	88.1646	35.3312	16.927	12.5865	38.2141	39.5054	44.4403	4.40104	11.5886	6.12299	48.8126	-116.039
27.5095	151.566	86.4721	35.592	15.5176	13.259	35.6489	32.1333	39.7482	4.31097	10.109	5.99081	48.8236	-114.251
21.5626	142.893	84.7526	39.0135	14.6271	13.4223	31.7248	29.978	35.8235	3.86762	8.62909	5.92013	48.8247	-112.326
19.4698	143.328	100.794	40.0112	16.5884	14.8857	20.2796	23.7286	25.4954	2.87588	9.50317	5.81579	48.8272	-110.548
17.6228	126.14	93.8695	37.1882	19.4369	14.4333	15.9854	20.5243	21.0984	3.14541	9.07385	6.21147	48.827	-108.846
17.5826	123.484	82.0033	33.4009	21.0752	12.7452	13.7659	18.3161	20.5289	3.59542	8.14059	5.52682	48.8248	-107.199
17.8602	116.633	66.5207	39.146	35.0898	14.1362	17.2705	22.7314	25.2321	4.26803	7.07463	6.64163	48.8285	-105.497
15.6185	114.504	73.3697	42.8482	26.3068	14.7296	16.5195	19.7913	23.0358	4.0384	8.36744	6.4079	48.8402	-103.82
13.4154	131.232	70.3885	45.5454	29.1996	13.6057	11.1683	17.4747	19.1046	3.19609	9.23259	6.73957	48.8517	-102.117
13.1471	117.084	73.5949	43.7459	26.5855	14.682	8.46237	11.0633	14.6626	2.91428	9.13128	6.90683	48.8482	-100.356
13.3986	103.9	72.9317	45.7755	30.1277	15.6439	6.47259	10.3137	12.4466	2.87683	9.2881	6.4926	48.8422	-98.8158
13.5773	98.3432	70.6246	45.621	30.4679	16.7723	11.8115	15.3058	12.8402	3.5246	9.05312	7.41632	48.8376	-96.9993
13.5971	102.493	66.606	39.4948	38.7712	18.1244	11.7157	15.2401	13.3105	3.40756	9.80531	7.89325	48.8332	-95.162
10.5875	104.296	57.7877	39.5301	36.8938	18.7648	9.75602	8.78331	11.1035	2.52292	9.35391	7.78624	48.8169	-93.2781
8.86683	96.7387	76.1143	37.5471	40.1746	19.4925	5.00907	5.26042	9.43838	2.34003	10.8542	7.26769	48.8153	-91.5831
8.10828	81.9099	76.5052	39.8742	40.4971	21.7646	5.86815	6.21773	9.53413	2.36486	10.5375	8.31607	48.8116	-90.0157
8.35128	78.201	59.3917	43.2509	46.8847	23.6609	13.5892	11.6447	10.3294	3.26137	12.2516	10.727	48.8175	-88.5439
8.03685	72.8462	64.1381	41.0081	50.6462	24.3705	13.3771	10.8532	6.52145	3.15042	12.761	11.3645	48.8126	-86.8603
7.78006	69.4817	68.1522	41.0849	55.2169	21.6264	10.6642	7.02106	4.73183	2.85674	12.7533	11.1392	48.8154	-84.7649
7.49101	71.6705	59.7916	41.1362	57.5493	25.769	4.16195	5.1317	4.42388	2.19494	13.3373	10.8284	48.8305	-82.8786
6.43881	67.642	64.3071	42.4936	52.3235	29.059	4.52956	5.24557	4.46517	2.45735	13.2985	10.9748	48.8424	-81.1251
7.80998	62.9701	65.3074	42.7083	53.9159	29.1795	11.4863	10.8514	7.50611	3.76989	13.1142	12.0693	48.8566	-79.31
7.97497	62.6388	63.2963	45.1681	58.5999	27.9262	11.496	10.9074	7.59543	4.23697	15.2753	13.5063	48.8528	-77.6588
7.32025	64.6375	49.1529	46.3709	60.2146	26.4086	9.56454	9.2114	6.06336	3.54359	15.3019	10.9229	48.8448	-75.7719
7.21203	60.6165	46.9721	43.5562	60.5153	27.0203	3.71693	4.68136	4.16653	2.61093	14.443	12.2152	48.8414	-73.9369
6.22948	61.2307	43.8272	44.6171	58.8691	29.8027	4.81495	4.18246	2.67626	2.24205	13.9068	14.0656	48.848	-72.1321
7.69369	54.4227	37.154	42.1665	52.1781	30.859	12.3129	11.3835	7.38261	3.20867	14.0078	14.6924	48.8649	-70.7973
7.37273	50.2425	34.0369	42.2029	53.258	30.0926	12.2962	11.547	7.48467	3.41662	14.1917	11.7492	48.864	-69.2836
6.71833	44.5911	28.9428	43.5293	56.2619	30.6585	9.8559	9.18514	5.28245	3.3299	14.4246	14.0414	48.8393	-67.2662
4.92975	39.5769	30.4408	46.8084	68.6462	31.4617	3.43023	4.25958	2.85514	2.90186	16.6863	14.7082	48.8301	-64.9125
4.58363	36.1459	29.2927	44.5223	72.1963	33.1439	4.48622	4.48213	3.29327	2.7983	16.6509	14.6132	48.8454	-63.1352
7.36214	32.245	27.4059	42.3179	72.429	39.517	11.8554	10.1477	7.61044	4.05575	16.24	15.6033	48.8567	-61.2729
7.36722	39.402	25.5113	41.7204	70.2162	35.4002	11.9735	10.1807	7.6886	4.46187	17.8002	15.0986	48.8548	-59.3446
6.15863	38.8899	23.8747	43.0615	74.2497	40.9925	9.47501	7.75558	4.82346	4.55456	19.8319	16.1387	48.8403	-57.4565
4.08402	38.4177	22.5782	43.206	75.538	36.1347	3.89759	4.02298	2.95136	3.69733	18.6252	15.5787	48.8338	-55.7174
3.31964	31.8648	17.3127	41.7112	79.4486	40.036	4.88636	3.94586	3.12393	3.79489	19.2897	17.2418	48.8402	-53.9298
6.10172	31.9844	14.2893	40.1735	73.4212	41.0989	11.2697	9.5647	6.67598	3.95918	19.2845	16.9065	48.8398	-52.1874
6.01477	33.8535	11.7961	36.2052	76.5159	40.6649	11.1251	9.75639	6.84379	4.4288	19.7421	18.459	48.8429	-50.2871
4.83825	32.3515	11.8362	38.1903	74.2738	39.6544	8.58573	7.87528	4.70426	5.19169	25.5624	25.845	48.8549	-48.542
3.14961	30.5914	11.4017	40.5805	69.2761	37.8288	3.53442	4.30562	3.85247	4.97618	25.5685	26.2252	48.854	-46.813
3.0666	26.6994	11.3442	37.5376	72.8345	34.6109	4.07813	4.88598	3.82432	4.49681	24.8811	30.7122	48.8433	-44.8
6.46682	26.8802	9.44486	37.0892	69.8202	33.717	11.6511	11.9589	6.84929	5.4201	21.595	37.5123	48.8196	-43.1381
6.55719	26.7563	8.77449	33.349	66.6145	40.9855	11.5979	12.0672	7.12652	6.14594	23.1513	38.6815	48.8127	-41.3884
5.27597	26.971	8.88259	33.5267	66.5932	41.9299	9.43872	9.26789	5.15115	6.23309	24.4008	41.7881	48.8073	-39.5121
3.20526	24.0093	8.22355	36.5958	72.577	38.301	3.64432	4.79444	4.49185	5.64031	26.0327	35.4642	48.8259	-37.3464
3.26605	22.5028	8.0432	34.5452	72.1072	38.3843	3.9312	4.34108	4.30473	5.66987	26.66	36.7048	48.8448	-35.5827
6.13016	23.4533	11.0418	30.1997	63.3102	41.564	12.1868	9.97367	7.89444	6.38807	27.7608	35.561	48.8495	-33.9078
6.02042	21.2922	10.0456	27.1507	59.5113	44.172	12.2154	10.117	7.82047	7.39664	28.6117	39.6582	48.8496	-31.9346
4.91775	21.1374	8.76105	28.8875	61.7946	41.6712	10.2209	8.12641	4.60381	7.99655	30.3193	40.845	48.8513	-29.8661
2.81067	19.7261	6.1932	30.0874	67.4107	41.0444	3.21493	5.05136	4.93157	9.09242	33.1749	42.2267	48.8568	-27.8468
3.2767	20.7481	6.34317	25.8966	73.1475	38.9026	3.48155	5.59407	5.15102	9.24197	33.3951	46.1633	48.8506	-26.2615
5.72981	25.4929	8.35092	26.1527	72.9182	37.1364	11.149	11.3466	9.02387	9.50659	34.8205	51.0684	48.8326	-24.4922
5.72854	25.6598	8.25506	25.5921	65.3379	42.8534	11.2997	11.7986	9.29185	10.1463	40.1065	54.6262	48.8154	-22.5153
4.83313	24.7752	7.8322	27.8963	65.4277	38.1061	9.69225	10.2342	7.62209	10.9886	46.1485	50.2518	48.8153	-20.3155
2.96784	19.6176	5.70601	26.1798	71.4715	37.9653	3.02184	5.79636	5.57828	11.236	46.4998	49.8567	48.8355	-18.4936
2.71463	16.8797	5.00549	25.4173	70.676	42.6066	3.13575	5.31299	4.45527	11.808	46.9967	44.4644	48.8519	-16.7602
5.09558	16.6515	6.76425	25.2488	59.1089	42.3395	8.73423	10.1032	7.44862	10.308	48.4689	53.3957	48.8388	-14.9155
5.53686	17.6571	6.90574	23.5082	69.5926	37.1974	12.1185	12.1379	7.51719	9.60284	47.4804	54.2944	48.8167	-12.5824
5.32138	18.9958	6.60415	21.2143	68.2816	35.503	11.3234	11.3919	7.1477	9.78823	51.7383	47.3698	48.8178	-10.728
2.38965	19.2618	3.91994	21.0642	68.6637	35.4671	2.92475	6.94692	4.72685	10.9371	52.4375	48.1075	48.8259	-9.0491
2.50468	21.5169	4.13119	23.3163	63.8736	33.6097	3.11363	7.40697	4.51891	11.2224	55.5762	42.4061	48.8303	-7.29168
4.47549	18.5975	4.84342	22.0205	60.6895	31.7469	8.16034	9.40054	7.24188	11.4562	54.9731	42.1281	48.8318	-5.47704
5.62623	16.6037	5.67838	20.1014	55.607	37.896	11.6341	12.1003	7.7868	10.911	58.7234	38.8228	48.833	-3.47038
5.58924	16.4701	5.65944	18.3221	58.8936	41.2584	11.2979	11.7482	7.72379	9.99647	59.6008	49.8881	48.8537	-1.48074
2.55434	18.1234	3.85601	19.4741	56.3552	35.3907	3.01662	6.04832	4.94136	12.7906	60.817	48.9961	48.8703	0.167161
2.42333	16.9313	3.18821	18.2373	51.3705	35.0277	2.92251	5.90358	5.34825	13.9176	62.2609	43.8725	48.8635	1.54539
2.61352	15.5663	3.39493	15.2968	56.308	34.6477	4.80576	7.16702	6.79968	15.1949	67.9127	54.2965	48.8504	3.39587
6.32868	16.8251	5.48786	16.7647	58.4955	39.8963	11.4531	11.5784	10.2673	14.6905	66.0784	55.9611	48.8453	5.56553
6.30774	17.3546	5.39344	16.9748	53.364	35.8199	11.4954	11.9322	9.84119	12.9142	63.0539	49.4952	48.841	7.53678
3.99053	15.1797	3.66512	14.4184	37.2101	28.3816	8.65388	10.2959	7.12882	14.1178	58.6667	52.813	48.8353	9.17153
2.1821	12.9886	3.15829	11.8024	32.7223	29.5878	3.34341	6.71771	10.1214	14.4081	67.2233	54.3045	48.8446	10.9268
2.18809	11.6038	3.30576	11.7617	32.3284	29.3244	3.38956	9.31721	15.877	15.5607	53.4663	59.9673	48.8548	12.8434
4.75372	12.1637	5.8789	12.7392	33.1916	29.4017	10.7834	14.3022	20.3797	16.1588	53.7262	49.8862	48.8478	14.5389
5.29611	13.6146	6.35945	13.1952	32.3187	28.1239	11.8267	14.7832	17.22	17.5263	53.9482	50.0012	48.8239	16.1797
4.96985	13.4787	6.55546	15.8523	33.4772	30.4812	10.5682	15.4138	15.9858	19.3659	69.4214	50.0832	48.8192	18.0838
2.44994	12.4735	3.49602	15.4811	32.6462	27.0275	4.16094	12.1181	14.0859	20.5935	65.1319	54.2867	48.8163	20.3128
2.48762	13.5372	2.91408	14.8504	32.2646	30.4264	4.00439	15.2386	16.8507	22.2388	67.6898	50.1474	48.811	22.2441
3.51015	12.5065	3.55661	12.9604	29.4032	28.6343	7.12485	16.8079	17.0988	22.2304	65.5681	50.129	48.8146	24.1257
6.05969	13.2725	7.34092	13.6161	19.9319	23.8038	12.1264	19.2961	16.3199	20.4535	56.6907	50.0766	48.8272	25.9921
6.06146	11.792	7.33345	13.0236	19.2061	24.4772	12.281	17.9398	16.2008	22.2218	63.9218	61.1519	48.8355	27.3767
2.67011	11.6502	3.47492	13.5966	19.9277	22.8089	4.97736	13.7779	15.3755	26.9378	67.2793	61.4966	48.842	28.853
2.90148	11.434	2.98002	12.7393	18.8647	23.0761	4.97581	15.9337	20.4154	28.2529	64.908	55.6981	48.8434	30.6448
3.07621	12.696	3.49679	9.63595	18.2566	25.4102	5.3787	17.1625	20.4122	26.4482	66.2518	55.3515	48.8517	32.82
5.86043	14.249	7.3154	10.5918	16.8406	26.9046	12.4751	22.4079	23.7863	27.1763	66.9447	48.8301	48.8502	34.7049
6.30893	13.3879	7.41035	10.111	17.7434	23.0183	13.4204	23.7014	35.6196	29.1094	64.8148	59.915	48.849	36.3565
6.18722	13.4019	6.94663	9.85359	17.1814	20.9032	12.8128	25.4452	40.1505	33.9388	54.6725	48.7514	48.8448	37.6322
3.15884	13.8444	2.96492	8.86949	15.6658	20.0092	7.35813	22.5111	35.4748	32.1423	53.1259	58.3515	48.838	39.339
2.87594	13.4903	2.86709	7.63174	15.3803	21.3094	6.26526	23.2471	30.8122	33.5422	58.4344	42.0213	48.8321	41.7112
3.04566	16.0712	3.06413	6.45746	14.8986	21.5809	8.01557	23.4186	31.194	35.6577	59.8492	40.8256	48.8157	43.9245
5.95588	15.7455	6.26208	6.63728	13.7078	18.8985	12.8298	25.7227	30.0036	33.3789	54.31	38.3689	48.8007	45.7384
5.97885	17.3461	6.23729	6.85485	13.0769	16.562	12.6999	28.1466	33.3717	32.2705	47.111	41.9128	48.7968	47.318
3.95203	16.3839	3.40784	7.17335	14.1099	17.7092	10.0345	27.4234	40.3152	34.2748	57.2538	44.0208	48.7906	49.0297
3.27425	15.5883	2.45531	7.27609	13.5436	20.1266	6.93297	27.6234	41.9851	42.0344	55.0781	48.8716	48.7902	51.0867
3.4247	14.9654	2.29723	9.54365	13.9957	19.7295	8.19565	30.7605	45.6615	42.872	54.0956	49.7916	48.7875	53.2331
5.20536	17.4004	4.68987	10.2957	13.4901	19.3018	12.3912	37.1174	55.2067	44.4026	54.2351	48.046	48.7931	54.9769
6.50245	17.4855	6.1526	9.89951	13.7638	17.8368	16.318	40.7133	60.8859	45.6896	58.2593	40.9754	48.799	56.6359
6.17674	14.4761	5.8833	8.2839	12.3115	17.9277	16.697	50.3318	66.2706	48.2633	53.8764	40.8324	48.8112	58.347
3.25079	12.3214	2.8611	5.74604	10.5346	16.5081	13.1895	50.3022	60.8076	49.4991	45.5349	34.0123	48.8274	60.1633
3.23003	11.3102	2.59401	5.88152	9.48559	17.121	13.5518	51.4222	56.861	43.9289	40.5503	31.1205	48.8316	61.8687
3.46599	10.3748	2.77615	7.27208	9.61045	18.0076	13.7645	44.7821	50.4012	48.1661	39.9567	28.7047	48.8291	63.55
6.61949	9.30649	5.88597	8.06634	9.64036	17.7512	17.3226	45.7658	52.8075	53.2816	39.7588	29.3442	48.8196	65.4586
6.718	10.5469	5.96704	8.0867	9.06634	17.0112	17.242	44.6137	58.4369	56.1639	36.0302	26.7175	48.809	67.4601
5.8153	9.76723	5.48854	6.22785	7.99137	16.3517	17.2528	45.5896	60.4722	49.8617	30.8456	38.8841	48.799	69.403
3.4101	7.87989	2.70419	4.52638	6.49029	14.3878	14.6155	43.5333	65.924	50.6177	25.3284	38.0497	48.7962	71.3754
3.03596	6.17298	2.37975	4.13605	5.99671	16.7766	14.5671	41.7435	82.8103	54.764	40.8336	26.7288	48.7878	73.1449
3.32654	6.64515	3.23924	4.37873	6.68771	16.7878	21.9376	49.5969	82.2858	57.9502	27.5403	27.8505	48.7817	75.0456
5.58702	9.12371	7.63851	4.93669	6.94795	13.2723	28.4298	52.1341	75.2433	60.7593	26.2001	25.9	48.7969	76.8666
5.77634	9.24896	7.68212	4.90314	7.1123	13.7348	30.7808	53.6933	78.8847	58.7929	23.4287	24.2419	48.8185	78.4883
5.62826	8.78054	4.48655	3.8772	6.35068	12.2138	28.2164	55.6662	70.5415	55.2287	19.4527	22.2933	48.8242	80.229
4.69603	8.29542	2.24889	3.48535	6.82918	15.1599	25.6639	58.9513	77.6956	60.0818	19.6882	22.5482	48.8233	82.2849
5.00032	7.90465	2.23301	3.63416	6.34429	14.8802	20.6257	56.0311	81.7089	60.9357	34.4474	20.2296	48.8081	84.0833
5.68188	8.96478	4.76508	5.50117	7.07664	13.0614	22.6858	54.1786	78.6999	58.0967	18.3481	18.8392	48.8013	85.7613
6.89048	10.6434	6.93683	6.04779	6.74089	12.0099	27.6106	53.1792	76.1842	64.256	17.2385	18.3899	48.8045	87.5341
6.54583	10.9738	6.88461	8.69997	6.51302	12.1744	30.3712	52.9584	90.7754	62.357	14.1994	18.8944	48.81	89.2987
5.21659	10.3475	4.0235	8.893	5.784	10.0858	33.2371	57.4357	107.09	62.2941	29.852	19.422	48.8092	91.2246
5.46795	11.317	5.18772	8.77382	5.32411	9.16492	32.9894	57.5602	105.139	65.1151	28.6819	19.5322	48.8083	62.7596
6.29319	13.1034	5.87884	6.35488	5.56113	8.61889	36.8636	61.8748	80.7326	63.6777	10.197	17.864	48.8124	38.5839
8.37579	19.6872	6.33743	4.84454	7.31141	8.50894	37.1107	64.9107	87.232	54.5206	12.2317	18.2498	48.8031	40.2369
8.9148	18.7232	6.00597	4.96369	7.23609	6.76148	30.7675	59.0054	85.1782	66.3688	12.1003	17.381	48.7922	98.5089
9.67575	22.8887	6.62512	4.32614	5.97761	9.1715	36.1002	68.1161	85.8148	62.6859	10.7918	16.4846	48.7812	100.442
9.77501	22.7811	7.12454	4.62578	7.23171	8.89362	42.0965	81.7293	95.222	63.1528	12.8831	18.3326	48.7894	102.361
14.4202	32.4043	10.0659	4.61343	7.90164	6.95214	49.8598	94.1859	88.4855	59.1262	13.3284	17.5493	48.796	104.023
14.307	38.5427	13.0577	4.90844	7.93204	7.30054	56.2298	90.4333	110.12	62.5486	12.7711	17.763	48.7969	105.63
16.8538	48.5167	21.5652	5.41121	7.34403	6.78574	63.9275	90.8163	108.521	69.2439	11.9588	17.9277	48.788	107.244
20.4943	49.6889	22.4832	5.0388	7.67648	6.26287	67.7747	101.845	110.088	66.7969	12.3476	19.1929	48.7853	109.057
23.2843	53.0505	21.827	3.99481	7.97355	5.91741	65.3399	108.294	114.485	61.9966	12.2978	17.9256	48.7912	110.827
24.3272	52.772	23.8795	3.72641	7.05156	6.06198	54.5284	95.7845	115.251	62.0583	10.6064	16.8116	48.8221	112.397
24.3507	51.9898	24.7314	4.17834	6.88953	7.28399	61.5077	91.888	99.2513	62.0678	11.0616	16.0507	48.8448	114.272
29.0586	55.3146	24.159	4.86546	8.11021	7.33734	83.1704	109.338	97.3853	62.0233	11.1461	14.3158	48.8497	116.29
31.2652	64.6655	28.1937	5.0395	9.19449	7.32755	94.1194	114.324	99.2231	61.923	11.9058	13.3756	48.8491	118.2
38.7542	67.779	30.3224	5.48069	9.56771	7.65146	112.788	124.77	107.442	69.5417	13.3097	15.3957	48.8445	120.106
41.8519	81.9067	30.6971	5.73377	10.926	7.40243	122.197	136.328	105.561	62.5647	15.7791	15.1853	48.8303	121.693
41.7257	82.6433	34.7889	6.19265	12.1036	8.28707	131.542	120.792	125.108	61.861	17.6602	16.2125	48.8263	123.472
36.2297	70.6537	31.0003	6.11172	12.4404	7.91264	118.791	135.78	124.167	61.6315	19.0632	15.5725	48.8438	125.209
35.6338	78.2787	33.0694	6.58987	14.3457	8.35918	136.997	139.032	125.524	54.4152	22.491	16.1319	48.8618	126.849
34.7846	82.8273	36.127	7.22502	15.1052	8.22326	136.477	128.012	122.957	55.9541	23.4597	14.2961	48.8559	128.96
39.8702	84.5024	42.2524	7.27885	13.3586	7.82957	146.854	136.695	131.88	59.4999	19.9804	14.0676	48.8416	130.893
49.1594	84.0925	53.614	7.04369	14.645	7.5215	156.891	136.189	134.322	54.1851	21.4876	13.2171	48.8297	132.626
60.485	87.2456	52.6335	7.96223	17.8898	7.41288	128.08	139.358	130.284	50.9561	7.83576	13.9042	48.8177	134.234
43.2584	113.92	47.7876	8.81318	16.287	7.23024	131.602	157.194	145.62	55.3719	23.587	12.9041	48.818	135.972
44.7534	93.3794	44.9458	10.0005	15.2337	7.83713	135.106	146.583	149.861	52.0837	22.1904	13.001	48.8169	137.981
62.824	77.1233	49.305	8.98264	13.5773	8.9211	144.154	135.876	135.817	55.6702	19.9947	13.1705	48.8192	139.772
47.8733	119.252	62.1995	7.87964	13.8629	8.91631	171.735	163.258	133.818	54.6677	20.3429	12.7057	48.8202	141.65
65.3369	104.492	60.5425	9.11669	12.805	9.16867	160.895	166.16	146.189	53.5814	17.7495	14.1778	48.8099	143.581
58.2588	130.789	58.0058	9.76831	13.6672	8.55319	150.855	174.279	125.139	43.8462	18.9637	14.3194	48.7966	145.257
59.9829	129.013	61.0709	14.2748	15.5726	9.40299	148.838	162.866	126	42.6652	21.7801	13.7925	48.7899	146.867
53.3573	135.109	72.9096	15.2674	18.4261	9.60199	174.387	165.583	138.786	43.5347	25.8216	13.9584	48.8009	148.117
59.529	138.328	78.4034	15.3666	17.4292	9.60172	182.012	190.24	136.796	40.3698	24.4214	13.0257	48.8157	149.499
65.5183	127.642	65.6892	13.7743	15.888	9.02929	161.619	177.616	126.52	38.3124	20.6369	12.1813	48.8057	151.51
63.3828	136.576	62.2842	11.0593	14.1503	8.96746	168.561	175.727	129.65	45.1787	18.0115	13.3565	48.7926	154.118
66.6565	127.13	72.4375	12.1586	15.3559	10.3857	166.497	179.134	126.671	43.4428	20.3237	14.4455	48.786	155.895
72.683	138.047	62.5657	11.2119	11.6145	10.301	142.792	161.878	144.641	34.186	15.7529	12.8792	48.7894	157.357
71.9333	124.897	68.7233	11.127	13.7056	9.89529	150.462	187.632	143.232	35.4716	18.0438	12.9024	48.7961	158.934
71.4386	155.447	90.2287	16.7833	15.5074	10.1996	157.377	188.002	134.784	34.6835	18.8837	11.0191	48.8223	161.022
65.5226	163.861	96.099	17.9796	16.4144	9.8895	154.372	171.15	142.593	33.7901	20.2326	13.0219	48.8516	163.071
57.6816	140.123	82.4036	16.8427	16.3828	8.62753	180.888	196.271	136.454	31.9911	19.7668	12.0799	48.8648	164.838
60.9654	155.983	72.4011	17.738	18.7386	9.31472	170.959	199.705	133.242	35.0429	22.4031	12.2273	48.8456	166.373
74.8139	177.329	81.7236	18.6936	21.3928	10.2704	185.2	223.118	117.411	31.1525	25.6827	12.895	48.8202	168.322
85.8047	174.827	99.6284	18.4833	21.8101	11.7442	187.112	206.564	136.172	27.6465	26.8782	13.7738	48.8248	170.172
93.6694	201.601	99.4717	19.9675	20.3597	11.6277	188.848	231.3	127.781	22.8713	25.3242	15.9109	48.835	172.033
86.5928	175.409	103.65	20.3619	19.9604	11.1834	175.819	203.206	128.344	27.7716	23.7527	14.4434	48.8383	173.812
75.6572	169.793	99.7069	19.5884	23.3419	9.9858	157.438	216.803	115.809	17.0724	27.2084	12.8909	48.8506	175.595
73.275	192.722	114.573	21.5019	26.2083	10.4436	175.148	220.174	124.935	13.9479	31.7675	13.6209	48.8651	143.836
93.6179	206.291	127.1	24.2263	22.2127	9.37862	193.797	198.694	132.737	10.6908	47.5289	27.3501	48.8608	0.171624

## Sheet: P04
ra l	oi l	oe l	ico l	mf l	es l	ra l	oi l	oe l	ico l	mf l	es l	Kippung	Rotation
71.5088	78.0475	34.5399	13.3181	22.8152	19.5367	60.2754	58.8346	45.312	25.8952	8.69108	5.50094	48.9298	0.5681
62.8564	99.3669	31.0392	13.6218	10.5239	7.42673	58.3638	56.7981	38.25	25.8484	12.7327	6.42823	48.9378	-143.265
56.6973	101.825	32.2031	14.1	11.9888	6.30644	55.2111	57.325	45.939	24.302	13.8388	5.80498	48.919	-176.621
56.6964	86.848	29.7687	14.3501	9.4893	5.64953	47.9848	48.6966	39.498	25.2042	10.2936	6.48964	48.8921	-174.765
58.8149	83.2565	30.5153	12.9793	8.69391	6.19239	49.7208	51.1055	33.9792	23.1164	8.68056	6.84361	48.8826	-172.882
58.1831	83.736	30.59	13.1039	7.5356	6.62617	41.8127	52.4525	34.3343	26.1756	8.7972	6.23733	48.878	-171.346
59.3319	84.132	36.0604	12.9222	7.38145	5.95358	44.2283	53.2405	34.8073	25.4181	10.294	4.97527	48.8629	-169.786
59.3241	69.0798	40.0892	15.4509	8.25119	5.6566	43.045	50.8319	35.7747	24.6149	10.8432	5.34573	48.8663	-168.059
73.8639	90.4765	42.5387	19.0006	9.7687	5.90256	43.9536	50.1123	31.9806	21.4411	10.9441	6.62986	48.8809	-166.407
72.9086	96.5906	38.5627	19.7792	9.90154	6.45205	44.1081	49.9361	30.7721	19.2002	8.59681	6.96168	48.8757	-164.777
64.419	85.0105	38.3957	17.6126	10.9028	7.71151	40.4861	41.4152	30.7762	17.3298	10.1105	7.46339	48.8481	-162.996
69.4975	85.0645	42.7237	18.0074	11.0592	9.15331	40.7871	44.5872	26.5112	18.0045	11.212	7.58819	48.8313	-161.525
65.7022	97.2852	35.5919	18.4419	9.1828	8.32968	33.9466	41.5392	30.0439	13.9603	9.68894	7.55565	48.8365	-160.022
69.3608	85.1664	37.9295	18.9347	7.7383	7.30504	32.3964	37.7127	32.135	14.4273	8.71675	5.95087	48.8499	-158.171
67.4535	81.2126	36.5384	18.0759	8.2092	7.31231	33.3803	36.4396	25.4125	14.2248	7.49224	5.19164	48.8677	-156.418
63.6035	64.9062	38.2991	17.3466	8.68136	7.81369	31.1869	33.3916	26.4231	13.9773	7.56607	4.99656	48.8802	-154.556
59.6804	72.9005	40.0742	16.1054	9.10566	7.80186	27.4355	37.8929	21.7347	12.2032	7.34904	5.55417	48.8825	-152.701
59.5227	78.0654	38.3923	16.8686	10.6131	7.09957	28.8815	36.9458	20.8212	13.1191	8.59354	5.67025	48.8765	-150.788
61.2196	86.7672	36.992	20.0441	11.0815	7.97389	30.2372	39.3579	28.0894	14.3395	9.90472	7.09195	48.8654	-148.952
58.2523	84.8372	41.323	19.7855	9.92189	8.21811	26.6506	34.3429	21.8345	13.4884	9.17672	6.99754	48.8612	-147.162
61.3212	82.7689	41.3571	18.0277	8.55481	7.44921	21.9833	30.484	19.2026	12.4192	7.53203	4.79525	48.8716	-145.476
56.2973	82.5138	42.5147	19.2732	8.32803	7.2999	26.0365	33.7341	17.0907	12.4045	7.01839	4.9975	48.8785	-143.573
65.6576	66.7441	44.3536	20.296	8.54028	7.09276	27.8297	34.977	15.9254	10.5074	7.08882	5.49875	48.8762	-141.879
52.5681	81.4269	35.7469	18.7094	8.45627	7.56231	22.3483	32.1106	11.49	9.55436	7.21758	5.28031	48.8838	-140.205
48.3188	63.2293	41.0799	18.8209	8.78539	7.987	20.2485	28.1566	12.7527	10.921	7.42433	5.62261	48.8838	-138.727
56.6471	71.481	34.9099	20.0828	8.84818	9.73972	23.7293	20.8863	13.7392	12.4409	8.98896	6.64032	48.873	-136.93
57.0049	79.6579	37.7692	22.3323	9.07004	10.5583	24.8401	23.9729	12.1837	11.3378	9.0683	6.50293	48.8703	-135.179
51.6975	77.5175	37.8615	23.8656	8.45741	10.1933	21.587	23.3245	13.7643	9.30813	8.41272	5.28757	48.865	-133.209
45.9121	69.494	41.8095	21.0783	7.57666	10.1676	18.4349	22.5878	12.061	7.26953	6.7195	5.14219	48.871	-131.477
40.2168	64.8356	44.342	23.0732	8.54042	9.99136	13.902	21.9564	10.9504	7.21697	7.80676	5.4024	48.8736	-129.72
42.9023	68.1333	39.6097	19.5854	9.55668	9.87915	13.4769	12.7111	11.3716	9.01234	8.45124	5.4882	48.8617	-127.823
43.2628	67.1117	39.2621	21.7401	9.34918	10.4604	14.1911	20.5468	10.0206	8.47523	8.45992	5.76567	48.8565	-126.173
37.8391	63.2787	38.8893	23.2883	9.58796	9.32596	13.5683	19.9194	9.35777	7.41984	8.31176	5.09631	48.856	-124.374
39.2698	68.6329	41.2727	24.653	9.49463	8.71082	14.3774	19.3169	8.69523	5.96544	7.57916	5.24577	48.8584	-122.879
44.6097	64.7056	33.1557	24.7963	10.9779	9.0193	13.4446	18.7385	7.37433	6.28934	6.91618	5.24844	48.86	-121.266
47.0548	68.3746	31.8142	25.6296	13.3132	11.0721	11.9225	18.1832	7.39852	5.65624	6.10598	4.74184	48.867	-119.537
50.4866	83.0147	34.4025	26.0674	13.8179	11.3376	11.2316	17.6503	7.17371	6.23674	7.5649	5.02953	48.8653	-117.782
48.3704	87.506	36.2968	25.0786	14.7832	10.459	9.05351	9.4504	8.71875	5.89816	7.7112	5.48782	48.8601	-116.011
41.4872	88.4361	37.4382	26.5313	16.8635	11.842	8.38556	11.4622	8.28909	6.29241	7.73492	5.30374	48.8494	-114.606
36.2519	77.4492	38.0783	23.0079	18.3469	13.9288	10.4422	12.1328	7.90105	5.6485	7.1756	5.20032	48.8501	-113.581
35.9134	83.5134	38.9802	22.8132	20.4866	15.1857	10.9614	9.75019	7.27032	4.62375	7.38527	4.09311	48.8668	-111.351
39.2369	65.9526	38.39	21.0709	22.7616	13.6195	10.9704	9.56277	6.73954	5.79519	7.94382	4.0512	48.8657	-108.706
34.1698	64.8873	39.2076	21.5667	29.2814	14.367	9.35566	9.69592	6.74164	5.66636	8.54628	4.20832	48.8511	-106.908
33.4845	63.8088	38.3821	21.2976	30.7472	14.9398	8.11602	10.3191	6.54815	4.78659	8.36031	4.05672	48.8543	-105.324
29.5034	70.9735	35.5364	27.3868	30.8302	15.5561	6.2829	12.3109	6.40827	4.37795	8.50308	3.83715	48.8714	-103.637
32.2324	72.8748	35.4223	24.0632	32.4254	18.0675	8.76706	15.6095	7.45039	6.4719	9.86943	4.6348	48.8781	-101.998
35.8804	80.1258	33.5032	27.055	38.9691	19.1428	9.85651	16.5569	8.45521	6.65747	10.2916	5.08731	48.8713	-100.402
32.0213	76.7523	30.2123	25.2504	35.522	19.3384	9.80656	12.0024	7.4836	6.69664	9.09315	5.0062	48.873	-98.5073
27.9468	74.6115	29.7457	24.7248	33.5882	19.1943	7.68923	9.81187	6.72044	5.42502	8.54092	4.14172	48.8754	-96.2732
25.8898	71.9145	34.208	26.2496	34.4859	21.0137	9.49891	10.8136	6.43801	5.20483	8.83917	4.28436	48.8673	-94.501
26.2638	60.1577	31.6621	22.0093	36.6197	19.6163	9.69725	10.9219	6.60189	4.86938	9.60576	4.32139	48.848	-92.7703
24.0441	53.3934	32.2274	23.619	38.0431	19.8382	8.55417	12.2703	5.62032	4.70325	9.7053	3.92752	48.8388	-91.1108
22.7208	50.4764	28.0981	25.0896	49.1161	22.2584	9.33528	13.0281	6.28733	6.50302	11.2646	5.16548	48.8424	-89.4312
17.9495	47.4887	24.0691	25.3627	53.5931	24.1228	8.35738	10.7563	5.79258	6.47855	12.2435	5.18008	48.8464	-87.7212
15.0869	46.8911	32.2364	24.994	57.5248	24.8654	6.32769	11.3891	6.54693	5.85258	13.227	5.74117	48.8412	-86.1479
15.9297	46.2519	26.1758	25.5761	52.1919	25.4626	6.59683	11.6288	6.5558	5.47611	13.7489	6.5448	48.8374	-84.4261
17.1327	46.2456	25.1754	24.3081	63.3085	27.0992	7.07068	10.4717	6.21935	6.89883	13.2945	6.64886	48.8549	-82.1732
19.0282	41.1919	25.9764	25.0275	62.7835	26.8023	6.4686	8.26902	4.75308	6.26868	14.7167	6.79905	48.8579	-80.6769
17.481	41.6244	25.9022	22.5947	55.462	30.1895	6.31981	9.37004	4.7202	6.42146	14.8073	6.53324	48.8563	-79.2306
17.1866	38.8843	26.6491	22.4091	56.4478	32.2267	5.70337	9.17481	4.70211	5.48921	15.4675	7.27255	48.8634	-77.4855
15.2443	41.057	24.5865	22.2142	57.3794	29.2841	5.80941	10.2663	5.4144	4.66659	15.3445	6.78275	48.8625	-75.432
13.8546	43.8742	23.2171	22.0104	58.2557	26.6241	6.97926	12.2864	5.53897	4.63626	14.9351	7.34012	48.8736	-73.599
13.1912	42.0743	23.5019	25.3491	69.9651	28.3171	6.94508	11.895	5.20295	6.06648	14.5193	9.46892	48.8709	-66.353
13.7148	38.3492	24.4408	21.5768	64.9119	29.5289	6.62137	11.66	4.80041	6.27511	16.0644	9.61998	48.8589	-64.7044
13.2425	35.2298	23.64	21.3475	59.6642	34.6788	6.42629	12.5455	4.99823	6.93887	16.219	10.1028	48.859	-66.5208
12.506	29.2729	23.6064	21.3308	56.0529	34.9675	6.41854	15.0042	4.84548	5.99911	15.1973	10.0042	48.8696	-66.4137
10.8804	29.3204	20.04	20.408	58.7737	31.474	5.87444	12.3881	5.32269	5.11515	13.1375	9.95653	48.8776	-64.4949
8.05691	25.6556	14.4211	18.4106	67.0888	37.3243	4.52039	10.0669	5.00472	4.37016	13.5609	10.825	48.8828	-62.6584
7.09667	21.8077	14.4001	19.0531	73.359	42.5899	5.01395	10.0074	4.69098	4.93871	15.0114	12.8441	48.8819	-60.8901
7.65351	24.7015	14.9635	20.4165	68.4357	39.9478	5.19327	10.9259	4.65407	5.05342	15.0102	11.855	48.8688	-59.1084
8.51678	29.1736	15.529	19.7894	65.929	39.8062	5.61328	11.7991	6.19167	5.09823	15.6384	11.2857	48.8589	-57.2702
8.70081	30.2759	14.2365	19.4442	62.2541	44.0468	5.74461	13.2212	7.13285	5.66056	14.9131	14.0786	48.8635	-55.3509
12.5512	23.9428	13.3703	19.2044	63.8907	45.3583	5.59278	11.8881	6.15169	6.47293	13.5226	17.3236	48.8502	-53.4827
11.8046	21.4736	14.0197	17.2626	66.7286	43.1975	5.01059	9.88424	4.65935	6.38193	13.8666	23.0186	48.8173	-51.5128
7.40459	22.3002	12.9382	17.7309	69.3836	42.6415	4.44409	9.33131	4.88506	5.97173	15.325	24.9576	48.8044	-49.8313
6.08144	20.9577	12.7409	18.4361	70.0577	42.7143	3.96252	11.1114	4.83635	5.86646	15.317	28.2796	48.8187	-48.1922
5.86034	18.5773	9.95995	18.4323	68.2043	48.6567	5.36755	11.8735	5.72117	7.73363	17.276	30.3943	48.8282	-46.4531
5.89074	18.7885	10.2576	17.6633	66.2474	54.6195	5.94697	11.9636	6.60754	8.63475	21.6372	26.4278	48.8327	-44.3497
7.18327	17.7405	10.6395	16.5781	61.6302	50.2754	5.91856	11.7873	6.19978	8.16649	22.5232	22.2977	48.8392	-42.462
7.12446	16.1368	11.6796	17.4798	63.4522	46.3712	4.17523	11.5132	5.73671	7.34198	22.2492	23.9988	48.8528	-40.6966
6.38482	17.4248	9.8277	16.3324	61.4115	46.5127	4.39955	11.4258	5.95975	7.5713	19.1315	25.5885	48.8563	-39.3661
5.48174	17.7643	8.37363	16.5562	56.8717	46.6178	4.29572	11.079	5.94946	8.66734	21.6395	26.1023	48.8413	-38.2562
5.92681	18.3836	8.64107	13.7405	64.3972	46.6867	4.95607	10.5995	5.66236	8.91273	24.64	27.394	48.8354	-36.1537
5.52709	17.3802	7.58463	12.0046	64.8453	49.2579	5.46765	11.74	5.78674	8.57675	26.8092	29.554	48.8139	-33.3843
5.51503	16.6149	6.45542	15.4784	65.4259	45.9404	5.46495	12.3079	6.02771	8.80595	28.7541	27.7327	48.8072	-31.4545
4.68335	15.827	6.47857	12.8442	61.7468	51.3158	4.32033	11.786	5.63706	9.10568	26.9044	27.6594	48.8025	-29.9092
4.3055	15.1214	6.27889	13.5572	59.0914	55.2453	4.12059	10.2111	5.07755	9.08469	27.763	33.9855	48.8107	-27.7588
4.64769	15.0156	5.39187	13.9859	56.3873	55.5693	3.948	8.85135	4.59604	8.90158	32.6007	40.9057	48.8147	-25.8825
5.59873	14.6588	6.01858	12.1387	55.3414	49.3734	5.01463	10.7129	5.77834	8.76978	32.3581	39.7007	48.8241	-24.0894
5.88306	14.9446	7.29391	12.8679	58.2185	46.2477	5.50125	11.2788	6.91635	9.53339	33.3334	34.6329	48.8334	-22.0334
5.84402	14.8681	7.01268	10.27	58.9809	41.7921	5.33517	11.6934	6.26771	9.38088	37.0796	32.6084	48.8278	-19.8766
4.70123	15.3208	6.04197	9.69304	58.0934	43.1536	3.67525	10.371	4.1689	8.27346	41.2511	34.0414	48.8232	-18.0536
4.67286	14.9776	5.70339	10.3788	61.7764	47.62	3.47714	9.87937	4.81597	7.8538	43.3931	43.9398	48.8302	-16.1018
4.37064	11.9633	5.26577	11.7002	58.5792	46.1883	3.67548	10.2066	5.14238	8.68794	41.5999	45.6278	48.8372	-14.0191
5.36373	11.2709	4.79996	11.2921	44.6132	55.3259	4.76941	11.1063	5.32041	9.4921	37.2224	43.5077	48.8283	-12.0236
5.51341	11.81	4.64948	10.6906	47.6469	49.4674	5.06642	10.6795	5.14589	10.4106	42.8935	33.0269	48.8181	-10.1906
5.23002	11.644	5.10001	9.32145	52.189	48.0845	4.71698	10.3633	5.22476	9.51937	39.9	32.9406	48.8363	-8.43498
4.58905	10.5574	5.45057	9.18077	53.621	40.7234	4.27819	9.64946	4.95	10.8393	46.8342	38.0666	48.8483	-6.46654
4.91329	9.91787	5.53751	8.64768	56.0916	43.179	4.67954	9.54536	5.31817	10.2749	48.2274	40.4172	48.8531	-4.55559
5.05799	9.69018	4.86461	7.32184	51.8882	47.8283	5.05647	9.43726	4.82633	9.47321	49.9312	41.5031	48.8524	-2.6633
5.50978	10.2213	4.78058	6.92017	44.3984	50.2961	5.46711	10.129	4.62266	14.0274	47.3885	37.7737	48.8399	-0.916067
5.66111	9.44031	4.83856	7.7875	43.2377	48.2979	5.13759	10.813	4.97188	11.4354	53.0018	37.3384	48.8288	0.673047
5.32936	8.84811	5.60804	7.63014	44.0517	43.8969	4.80764	10.2328	4.77842	13.146	59.9786	51.6885	48.8157	2.42465
3.94073	7.08011	4.8251	7.73944	51.0899	45.7205	4.20468	9.85269	5.02231	17.9672	54.4665	43.058	48.8061	4.29289
4.00103	8.34311	5.70663	7.97562	53.5031	47.1145	4.17552	9.48573	5.7626	15.4108	60.2787	43.5125	48.8212	5.80755
3.99518	7.93166	5.36556	8.49707	51.2754	47.9295	4.39567	10.9877	6.51169	15.7598	58.0382	43.9402	48.8441	7.67047
4.39738	8.3074	6.1191	8.72494	42.7072	47.4524	5.21331	11.5189	6.85648	19.502	51.8655	46.7218	48.868	9.4802
4.75508	8.92254	5.83308	9.67905	46.4962	45.3811	6.76203	12.5437	8.07353	19.9957	53.673	41.9442	48.875	11.301
4.73679	8.82995	5.82129	7.78512	45.8185	41.3561	6.64211	12.9251	8.28438	18.3967	57.3024	47.9934	48.8603	13.1641
4.00314	7.52283	4.73469	7.56167	45.467	43.767	4.39144	12.0534	7.75242	20.4045	55.8554	42.8779	48.8492	14.9294
4.03514	7.0041	4.73276	5.98534	40.2691	39.9844	5.22441	11.8536	7.86556	19.851	62.4708	38.3717	48.8466	16.7807
3.96001	5.81601	4.94519	5.80458	32.2368	44.3815	5.20679	11.2871	7.8914	19.7912	51.1328	36.1334	48.8375	18.7136
4.67258	6.19665	6.64747	6.07037	28.7959	40.272	5.02248	11.9834	8.04661	18.0308	62.0817	43.7373	48.8274	20.5613
4.98575	7.31538	7.17282	6.54349	33.2413	39.8769	4.93644	12.5746	7.54599	21.4368	59.1495	47.6139	48.8221	22.2647
5.16799	7.27882	6.17611	7.42658	30.1598	41.0668	5.36005	12.1714	8.22271	21.3026	57.1968	46.4596	48.8236	24.1987
3.95958	4.92795	3.94718	6.61974	35.7484	37.905	4.93746	11.6917	7.60767	15.3478	59.1699	46.58	48.8391	25.9177
4.01541	5.04418	4.3271	6.22628	31.8734	31.7401	5.32906	11.9606	8.01358	16.9388	59.6627	53.0624	48.8569	27.6801
3.80461	4.57762	4.92892	6.04496	22.5522	27.3568	5.09609	13.7963	8.58844	17.4436	62.1417	51.3102	48.8687	29.6164
4.11419	4.17199	5.08903	6.79335	21.2338	27.4524	5.47723	13.2483	8.79935	22.1611	63.3362	46.7361	48.859	31.2547
5.33349	6.32382	4.78968	6.18004	20.2707	27.2432	6.56069	12.2232	10.155	22.771	51.9448	46.7185	48.8438	32.7765
5.44246	6.3814	5.2633	5.23984	18.5756	23.7402	6.15111	12.9675	10.1589	22.8448	51.8594	53.7743	48.8552	34.5765
4.73119	4.28137	5.29377	3.84523	16.5809	17.6732	5.33437	15.2314	13.2028	21.2344	51.7309	47.9346	48.8763	36.3936
4.58701	4.3834	4.88572	3.18704	16.2295	17.2865	5.67352	16.4235	13.5565	18.9288	51.5591	51.4727	48.8924	38.4381
3.9797	4.52429	4.61431	3.22489	15.9493	16.0754	5.46621	14.2595	10.9795	22.7493	56.6933	47.1963	48.886	40.2978
4.88793	4.71063	5.0508	3.56177	13.3632	17.4074	6.28975	15.6049	16.2261	23.3208	53.8432	52.3514	48.8598	42.0674
6.38566	6.80701	6.79577	3.67425	11.8711	17.7059	7.71705	18.451	16.4251	22.5648	47.5236	52.9119	48.8307	43.7636
6.46969	6.93022	6.55242	3.60243	12.3028	16.404	8.4685	19.9097	17.3097	19.6992	43.4641	45.594	48.8182	45.4002
5.45006	5.62841	5.51212	3.73851	11.8435	14.5512	7.40902	18.9027	16.7749	23.8526	42.2846	51.1417	48.8269	47.2678
4.61205	4.43112	5.27856	3.58509	12.3689	13.5886	6.92172	17.9057	16.6924	26.6269	43.5341	50.1992	48.8443	49.1279
14.2159	3.97	5.27237	4.07367	12.4422	13.6685	6.13619	19.7694	13.668	27.0359	42.1763	44.5397	48.8655	50.9835
15.0401	3.60009	4.68303	4.0212	11.7464	15.6859	6.91914	19.6236	14.6565	23.3714	46.8248	41.1987	48.8817	52.9952
15.4155	5.41886	5.09324	3.94504	11.8783	14.1626	9.47826	19.85	19.5802	23.5489	44.4578	38.0213	48.8852	54.8871
5.83489	5.40844	5.38639	4.06298	11.369	12.6239	10.6249	20.8329	21.7088	25.7712	48.2124	41.1283	48.8909	56.7541
5.63037	4.925	5.19702	4.00793	10.1682	11.5939	9.53966	21.2334	19.9669	25.9269	42.5401	45.9003	48.8947	58.6257
5.10128	3.52143	4.13631	3.95285	10.7836	14.2352	9.01904	23.1304	19.767	24.6114	50.2136	41.6388	48.8905	60.448
5.16731	3.20277	4.00835	3.14543	10.8871	13.7093	10.1152	24.9318	19.5901	22.2983	47.9487	33.4062	48.8917	62.1692
5.22965	2.82409	5.14566	2.94354	10.3919	12.3447	11.543	26.1466	22.4503	24.6686	48.3203	33.1529	48.8918	63.8837
6.00264	5.5689	6.565	3.52259	11.3046	11.9113	13.1524	26.1475	21.3877	27.2895	42.947	38.1058	48.894	65.9036
5.87818	5.71509	6.76142	4.03447	9.5632	8.8241	12.7405	25.165	20.3042	25.0627	31.6346	35.9806	48.8938	67.8536
4.80402	5.84262	4.58211	3.47664	8.47636	7.25398	12.8833	29.5316	23.6114	23.2275	35.7849	32.6145	48.8891	69.3473
5.40939	4.28302	4.69631	3.65754	8.81041	7.81182	15.495	30.8538	28.0547	27.1066	42.5389	38.1517	48.8941	70.7903
6.07024	4.39805	6.08028	3.25111	8.89431	8.2615	15.7941	30.6432	26.3517	30.9572	40.6076	37.3762	48.9039	72.8139
5.97233	4.69914	6.22483	3.38366	8.23154	7.13111	13.226	29.6805	26.1771	28.5484	33.5494	26.0813	48.8905	75.3839
6.63325	6.39904	6.92086	3.09684	6.81242	5.36628	14.4791	27.4876	27.4171	27.3057	32.1528	26.6273	48.8699	77.3051
7.21056	6.33969	7.04704	3.80403	6.55161	4.99117	16.5365	29.5451	28.2009	26.9469	26.8829	32.2598	48.8663	79.0357
6.67988	5.36262	6.3692	3.70081	5.93773	3.96424	15.8371	33.4172	26.6569	27.1287	35.9987	31.039	48.8882	80.8104
6.00382	4.74779	6.994	3.11661	5.7192	3.95578	16.2868	36.9246	29.7246	27.3672	23.6999	28.379	48.9028	82.4967
6.15765	4.91102	7.33502	2.74459	7.40794	4.06353	18.3857	37.6909	38.7052	28.0986	33.0636	22.6408	48.9148	84.3876
6.98671	5.19006	7.82525	3.11866	7.31909	4.19113	18.2914	34.1799	41.7629	28.3506	31.0574	32.7573	48.9083	86.3006
7.31958	6.58798	6.54889	3.12974	6.7731	4.06918	18.5678	36.88	42.5941	27.8727	21.774	32.1681	48.8961	87.8593
7.25524	6.48298	6.83792	3.37531	6.98796	4.10338	18.3824	37.8136	42.4573	26.5453	20.1906	26.725	48.8913	89.4588
7.01017	5.71083	7.36496	3.33752	6.12771	3.61245	17.8895	38.5162	39.6981	26.5798	19.7478	18.6709	48.8933	91.0485
7.33827	5.36989	7.42092	3.12609	5.26736	3.01086	19.3575	37.9277	41.0571	27.2397	19.4279	17.7735	48.8977	92.7145
7.45274	6.19774	7.96388	3.07665	4.97709	3.58166	22.2255	41.6869	43.503	27.5825	18.86	18.9482	48.8833	94.5536
8.05326	6.30624	7.62818	3.26694	4.47212	3.66935	23.591	45.3487	45.0902	32.8432	14.3327	19.8249	48.8735	96.6501
9.91961	9.59096	8.18232	3.86158	5.01321	4.04005	25.2179	43.1054	38.5565	29.2004	13.3125	19.7665	48.8799	98.6022
10.7202	9.91298	7.84367	3.63609	5.33012	3.89171	30.7523	44.061	39.8908	32.0612	12.7446	17.796	48.8833	100.633
8.59761	8.71773	7.90212	3.45675	5.10114	3.40449	31.0005	41.3218	41.7139	30.1694	13.559	16.0048	48.8835	102.248
8.6784	7.86659	10.1861	3.73252	5.48495	4.18164	25.9994	41.8269	49.5478	32.9891	13.8081	16.8709	48.8734	103.829
9.00546	8.58952	10.6948	4.23812	5.04758	4.06176	26.3651	42.8247	44.2647	30.6936	11.1875	16.5736	48.8676	105.63
9.24356	10.3123	11.9858	4.4632	4.98727	3.64006	31.8302	43.0069	52.1385	29.9901	10.8957	17.2899	48.8525	107.404
10.2615	10.8049	11.6602	4.25265	5.26346	4.74297	32.3277	43.7221	47.9404	28.8579	9.12531	18.0582	48.8458	109.402
11.9893	9.91493	12.5693	4.42878	4.93651	4.77542	32.003	44.4316	48.7964	28.9312	8.00295	13.6524	48.8647	111.226
12.9954	9.07091	12.829	3.96355	5.02794	3.62838	31.3971	51.6892	47.1717	29.0705	8.09139	13.8724	48.8844	112.854
14.2939	11.122	12.9566	3.59575	4.62142	3.45865	33.8407	49.8834	45.4818	28.5066	7.49505	11.7671	48.894	114.626
16.6258	15.6071	13.5996	4.30906	4.21524	3.42797	35.6565	46.963	42.9488	27.9792	6.9925	10.8323	48.8925	116.399
17.8158	17.7495	11.0097	4.72858	4.4882	3.85932	38.721	40.1034	46.1802	28.9814	7.33656	9.81212	48.8818	118.431
24.2788	18.7321	13.4923	4.61324	4.97856	5.67793	41.475	46.4078	49.366	31.9367	7.61719	11.2352	48.8783	120.253
25.543	20.7769	14.8085	5.42207	5.29544	6.17981	40.9781	54.8957	59.0648	32.8186	8.44541	12.2766	48.885	122.193
23.1114	20.1983	16.4578	5.85917	5.0163	5.04811	45.3258	55.0864	53.9681	33.1179	8.78025	11.5282	48.9018	123.978
21.0898	23.835	16.2059	5.22876	4.85651	4.44698	43.8823	48.5032	54.5575	32.0509	8.78625	12.4458	48.9072	125.758
22.034	25.4	16.3085	4.62047	6.07689	4.51944	42.2158	45.1844	55.1008	32.8586	9.30851	11.3627	48.9091	127.536
24.2297	25.6757	12.8043	4.67549	6.2038	4.89191	45.0475	51.1463	55.595	29.2625	9.11631	8.86892	48.8985	129.691
23.8887	23.7438	12.7197	3.72042	5.51535	6.87795	47.5786	49.9333	56.0368	31.7037	8.05369	9.58894	48.9002	131.499
22.1103	27.7532	14.9616	4.10375	5.37904	6.88857	51.9668	52.8653	63.6199	26.8977	8.57868	9.65797	48.9123	133.094
27.902	31.2307	18.2955	5.0445	6.20873	5.87145	47.7697	51.0137	57.3426	24.65	8.52826	8.14728	48.9257	134.81
33.4173	35.9997	18.4028	5.00642	5.55923	4.8466	41.6046	52.9082	57.0148	25.541	7.54618	7.71542	48.9233	136.706
34.6197	33.3086	16.3817	4.734	5.39285	4.56397	52.3763	50.4855	52.0151	28.5899	7.98906	7.95078	48.9165	138.598
34.9878	28.1466	16.3169	6.39893	4.95418	5.24315	53.4545	47.9093	54.5643	26.4375	7.59828	8.196	48.9107	140.209
41.0019	32.5739	17.0633	7.3896	5.21196	6.83032	54.4619	54.5137	62.3312	27.3965	6.59082	9.1454	48.8978	141.856
43.7081	41.5989	16.114	7.05174	5.77329	6.13811	52.0393	50.2193	60.3869	26.9897	8.49719	8.66075	48.8728	143.795
40.3843	42.8317	15.3358	7.89693	5.49773	5.395	48.1087	55.1	50.1003	24.2235	8.83493	8.19196	48.8717	145.414
35.2407	46.0348	17.5542	7.33096	5.648	5.23819	54.6871	55.2242	51.7911	23.8163	8.55683	7.21801	48.8906	147.152
39.3333	50.4518	20.5532	7.58746	6.71582	5.18524	58.4635	51.9687	53.0758	27.5541	8.89017	6.74727	48.9121	148.945
46.3688	49.2562	21.7794	7.45549	7.0716	4.58689	55.4328	50.4448	56.4343	27.3267	8.57027	6.88541	48.9178	150.858
47.3297	47.364	22.9327	7.80042	8.1795	7.27354	53.8926	52.914	51.7435	28.117	9.87646	8.88105	48.9227	152.889
47.9999	49.3915	22.2929	7.52997	7.70613	7.53844	50.2155	54.5826	52.3062	26.8359	9.25702	9.22002	48.9214	154.643
49.2774	57.0907	19.1418	6.76456	6.44236	5.66535	56.4829	52.2084	54.7128	29.5667	7.94096	7.79211	48.9152	156.33
57.5268	49.8374	21.986	6.96796	6.15834	5.61913	54.4954	52.5971	45.2911	25.1763	7.20504	8.97821	48.9069	157.981
49.0141	51.4547	25.578	7.89155	7.35819	5.16762	54.7535	52.8067	53.014	24.9869	8.60361	10.1666	48.8979	159.623
50.9638	53.103	25.5064	8.14171	7.48125	5.74834	54.9443	65.3461	46.8887	26.7243	9.34282	10.8268	48.8898	161.293
52.9928	66.5514	25.3018	12.3	8.32663	6.61166	56.6715	58.7966	44.2898	28.159	11.1786	9.7961	48.8852	163.219
55.1038	62.3397	25.9681	13.9361	7.31879	6.14011	56.9068	61.2548	50.1102	25.1019	10.4149	7.04262	48.8825	165.166
60.9132	54.9661	26.7775	10.3107	5.62803	4.87603	53.9562	56.9919	53.6222	22.7576	8.05972	5.98136	48.8882	167.072
65.8149	46.7405	25.2229	12.6697	6.01682	5.04783	51.055	56.6496	50.2941	19.9403	8.10259	5.65704	48.8753	168.755
55.4322	61.8258	26.1591	9.61504	7.28123	5.97088	49.271	49.2012	43.6583	21.4024	9.07563	6.2257	48.8719	170.423
54.0779	47.8165	30.7961	12.1299	7.8393	6.81319	54.4625	55.8848	41.2474	22.8995	10.1974	6.93113	48.8872	172.509
66.9942	71.3812	30.2419	12.7834	9.14001	9.08787	49.5864	57.9503	43.9257	24.22	11.6666	9.32603	48.9005	174.432
69.6614	72.0768	27.945	10.9694	8.09047	8.45334	47.6071	55.0479	41.021	25.817	9.92095	8.46942	48.9058	176.29
72.4326	61.2694	24.6106	11.0347	8.1384	5.25467	54.4413	57.2175	44.6688	24.683	23.021	16.4733	48.9133	145.121
75.3113	71.392	30.2209	10.8408	8.20031	5.56904	49.2459	62.9023	41.4235	25.1802	26.3037	18.7086	48.9234	0.930339

## Sheet: P05
ra l	oi l	oe l	ico l	mf l	es l	ra l	oi l	oe l	ico l	mf l	es l	Kippung	Rotation
178.242	338.762	85.4204	19.7792	32.5619	5.73099	248.328	304.474	76.5272	32.9738	12.5607	7.46975	48.7994	1.67245
158.552	293.979	82.7372	21.8359	12.646	5.34017	217.167	268.315	85.7432	34.4204	11.0169	7.14766	48.7909	-142.166
160.023	285.8	79.8161	23.1074	9.77946	5.6616	235.481	241.697	87.9168	29.4603	11.3315	7.42308	48.7967	-175.783
157.188	280.624	75.3286	23.183	11.1557	6.5725	223.24	222.619	73.826	25.4459	12.1439	6.9009	48.8115	-174.179
169.216	248.364	91.8001	22.0521	12.3714	6.91995	190.564	202.975	78.5191	25.1585	10.4903	6.67824	48.8304	-172.446
150.103	305.117	98.4778	20.3908	11.5746	6.43365	222.49	253.309	67.0814	22.8854	8.49177	6.82225	48.8291	-170.7
159.203	257.596	95.1907	19.153	9.40015	6.47711	197.6	246.71	69.62	23.6618	8.091	6.91196	48.8337	-168.925
143.924	283.555	88.1474	19.8202	10.2796	6.44872	185.672	187.858	55.363	21.8024	9.78583	7.04576	48.8376	-167.089
133.5	257.81	87.0364	24.7761	11.923	5.23088	196.939	173.812	47.4804	19.1396	9.2539	6.35295	48.8274	-165.315
153.592	271.696	96.5771	24.1033	12.5274	6.45811	194.392	222.933	57.4977	17.3982	8.95476	7.67636	48.8114	-163.764
164.534	325.034	99.9228	22.7293	14.066	7.32704	218.977	274.907	69.9098	21.8672	10.0808	8.5077	48.7992	-162.137
143.841	355.08	102.04	20.8451	13.8173	7.61294	174.122	214.962	71.4705	24.3533	11.9741	8.58287	48.8148	-160.337
166.252	285.433	102.738	21.2515	14.0715	6.85919	167.078	208.869	68.9427	21.3681	13.0862	7.0826	48.8329	-158.729
129.858	308.633	105.929	22.066	13.2161	6.33762	176.584	206.722	51.4131	17.5275	10.2602	5.95813	48.8465	-157.013
159.64	337.467	117.301	20.3098	15.9494	5.66379	174.853	192.127	54.9258	18.1319	11.676	6.41602	48.8569	-155.291
130.082	275.374	111.294	21.1786	14.8113	6.91925	147.512	237.699	57.977	20.3974	11.7003	7.32978	48.8642	-153.398
126.737	283.009	102.652	21.6396	14.5557	7.2228	141.483	239.798	55.1002	16.295	10.5487	7.16991	48.8524	-151.464
126.348	277.798	91.626	24.3228	14.3654	7.43568	180.98	236.469	47.4801	15.6183	8.84818	7.31188	48.8501	-149.924
112.365	241.464	106.121	25.8273	14.559	7.47177	140.1	181.129	45.2697	12.6375	7.69213	6.24191	48.8539	-148.512
136.644	280.385	106.147	25.5078	12.9677	6.02915	140.966	189.881	48.1081	9.72092	7.76345	5.52688	48.842	-146.612
131.367	241.829	106.026	21.3082	11.7426	6.11493	139.287	182.422	47.1893	10.4568	7.76006	5.01766	48.83	-144.651
127.897	234.113	96.5598	28.5349	14.0453	9.14717	154.597	158.1	37.1612	8.78616	10.1564	5.40851	48.825	-142.775
103.55	220.789	94.3699	31.0274	13.7379	9.51004	109.911	207.55	27.2563	9.87651	9.85113	6.0712	48.8337	-141.276
115.66	229.588	104.859	29.4166	13.2677	7.32757	120.726	171.287	30.8269	10.4963	9.17302	6.53132	48.8329	-139.824
101.448	257.856	104.832	27.9623	13.6147	6.6441	103.496	147.053	34.109	8.50689	7.67011	6.44242	48.8306	-138.125
98.48	280.889	107.804	27.3726	14.5211	6.82122	111.483	164.045	34.828	8.46506	8.71005	6.38281	48.8293	-136.037
117.779	287.502	101.687	30.3371	15.0854	7.45944	110.456	190.827	31.7027	7.99494	9.78916	6.08317	48.8371	-134.16
100.473	228.83	101.679	33.8745	15.4264	9.19858	91.3806	169.589	39.724	9.40704	10.5393	6.59924	48.8435	-132.489
90.897	293.843	100.637	32.7621	13.7911	9.1809	90.7304	137.696	39.0942	8.41215	8.67678	6.08876	48.8338	-130.85
75.1771	189.446	98.1674	29.1688	13.8513	8.97595	73.522	135.391	36.2513	7.31177	7.73425	5.63194	48.8316	-128.826
79.6769	205.335	107.644	29.5126	12.9598	10.1663	62.9074	117.322	28.1162	6.40298	8.0695	5.8508	48.8347	-127.158
73.1015	234.317	92.8886	29.7758	13.6481	11.0105	57.2309	140.993	26.8178	6.03761	9.0759	5.93697	48.8355	-125.434
83.2162	237.572	98.5854	33.2016	14.6104	11.018	64.7318	139.245	30.8964	7.35917	9.74328	5.97043	48.8359	-123.757
77.4288	182.745	97.458	39.308	13.5578	9.6771	66.6033	111.364	31.582	6.52069	8.52003	5.44619	48.8243	-121.929
75.8644	202.481	103.172	38.2624	12.2711	9.85328	64.3088	86.8815	26.7015	5.60075	9.62363	5.19972	48.83	-120.127
69.5298	206.844	91.2209	39.5568	11.3475	10.4868	58.0313	86.7278	25.4034	4.73343	8.73609	4.52975	48.8398	-118.234
49.6187	196.516	101.223	42.2558	11.4406	10.2036	52.7403	88.5271	16.7471	4.58834	8.11327	4.42033	48.8553	-116.327
52.2005	190.563	88.005	44.4501	12.4062	12.5368	40.0835	59.1831	13.9264	4.62399	7.42908	4.63755	48.8657	-114.57
54.5925	179.101	100.695	42.7138	11.4105	12.4352	38.0076	46.0222	14.6669	4.15534	6.06674	5.27919	48.8665	-113.17
52.1308	175.006	84.625	36.2684	11.3753	11.957	39.9466	51.3909	17.3979	4.27573	5.60638	5.25238	48.8623	-111.669
39.9755	181.725	88.9604	38.2505	12.6371	9.9377	34.0509	46.5602	14.7282	3.5052	6.58668	4.85581	48.8494	-109.813
41.4471	197.967	84.7563	53.5002	13.7176	11.3945	37.9083	47.435	14.2648	3.15378	7.75717	4.67376	48.8404	-107.994
40.1246	161.737	79.0751	47.4569	14.4639	13.6471	36.2716	44.2498	11.6186	3.33487	7.61566	4.3685	48.8309	-106.351
39.1225	120.236	74.6804	48.0982	13.9486	13.2562	30.4084	37.0399	8.99869	3.53895	6.60385	4.70622	48.8149	-104.502
34.3952	120.733	69.7437	57.1264	12.4856	12.7426	25.8199	39.7241	8.08335	3.82407	7.18379	5.07533	48.8299	-102.693
33.1284	120.456	63.905	49.2875	14.3445	13.5724	18.1267	29.299	5.31618	3.20821	6.88879	5.8692	48.85	-101.02
35.1487	117.742	68.1984	57.6168	16.9743	12.8316	19.1665	22.8097	5.53019	3.10466	7.16028	6.45076	48.858	-99.58
40.6587	120.888	79.0332	55.5006	19.6151	13.7882	18.4952	22.0259	5.84817	3.42203	8.13605	6.35539	48.8521	-97.7561
42.7415	125.239	71.4094	54.8253	21.0331	14.6033	15.6558	18.0776	7.74379	3.00621	7.74104	6.99896	48.853	-95.7861
46.5283	145.841	66.3716	51.2679	24.3103	16.3718	17.9164	20.5341	7.4126	3.14592	7.95169	7.32136	48.8653	-94.0271
41.0119	138.654	73.5236	60.8376	25.4321	17.0115	14.7293	17.2123	5.33805	2.90297	8.00601	7.11332	48.8792	-92.6514
35.0807	131.027	66.0755	47.4925	26.6715	15.1218	13.4923	15.4269	4.04815	3.15655	9.31291	5.63384	48.8897	-91.4966
22.5574	101.779	49.1612	61.4791	29.5528	15.9195	8.835	10.3214	5.02397	3.38778	9.83715	7.00037	48.8784	-89.5539
22.9	92.2096	52.7032	59.5357	30.4808	13.0739	10.7091	11.9042	5.52708	3.61801	8.64782	7.43159	48.8527	-87.2845
26.7175	88.3084	55.025	56.4355	35.3405	20.8372	9.8143	10.8792	5.37224	3.29484	8.82071	7.89682	48.8345	-85.5801
24.8373	102.872	63.4747	61.4672	46.9129	13.6996	5.42452	4.8014	3.66946	2.95578	10.691	10.2527	48.8274	-84.0503
24.2368	118.47	63.1708	62.2764	51.5112	15.1122	6.80361	5.44922	3.35792	2.75694	11.6135	10.0042	48.8244	-81.7714
23.384	110.47	49.0395	54.1671	48.4669	16.0666	8.5758	8.60174	4.67789	3.83354	11.1122	12.714	48.8263	-79.8996
19.42	81.1367	47.2319	55.8282	45.6552	18.3421	9.07024	11.2054	5.90566	3.81315	10.4261	12.4091	48.83	-78.1321
19.5764	76.7335	51.1972	58.5046	48.6279	19.9944	9.12051	10.9931	5.8097	3.39027	12.0865	14.5007	48.8357	-76.5189
14.7807	69.3182	48.3239	56.7378	48.7715	17.9254	4.65793	3.80548	3.03516	2.8969	11.7056	14.6137	48.8311	-74.7695
13.3957	63.8487	43.3844	47.6902	46.3975	16.7061	4.19485	3.60539	2.56186	3.23505	10.6113	13.7434	48.8234	-72.9605
15.3224	44.663	35.105	54.2666	47.2631	17.4641	7.24889	8.43159	4.87299	3.09941	9.57131	13.0843	48.8227	-71.0962
15.5212	47.6102	33.4769	57.0217	49.7208	18.378	8.86432	10.8	5.42754	3.13033	9.45942	14.6761	48.8238	-69.3263
14.7332	52.0458	37.3041	48.4638	68.4319	20.3278	8.85652	10.1887	5.36213	3.18407	13.0599	15.148	48.8521	-67.7518
11.7455	49.502	39.55	51.2581	68.9212	19.2407	3.57947	3.90673	2.82515	2.98027	13.4923	15.2937	48.8935	-66.2744
10.0177	50.2588	37.1939	50.6962	72.0085	24.5479	3.46111	3.40049	2.74434	3.19454	13.2075	16.4334	48.9067	-64.2316
12.016	50.0314	35.9793	46.2701	55.0561	24.8776	8.00279	8.43135	4.03607	3.8158	11.746	17.8595	48.8926	-61.8588
11.8398	50.2771	30.5595	50.121	53.5206	26.5632	8.74372	9.08523	4.44238	4.82298	11.6928	20.3639	48.8818	-59.8821
9.77823	43.4342	28.424	51.6083	59.0566	26.3809	8.15975	7.36089	3.89469	4.91653	13.2133	18.4391	48.886	-58.1608
6.65401	37.4126	21.6548	50.156	58.0714	23.7447	3.17893	3.35838	2.61666	4.76572	13.4198	19.7296	48.8871	-56.3237
6.68845	38.5103	21.8764	51.6037	57.8182	24.361	3.18537	4.44536	2.88667	5.16523	12.7826	20.0997	48.875	-54.7482
8.88237	37.4214	20.8573	44.1592	49.881	24.2502	9.02629	10.8515	5.6158	6.87464	11.697	20.4588	48.8668	-53.2815
8.23528	32.0387	20.4735	48.07	53.0988	26.1584	9.03412	11.0745	5.75016	7.0711	11.9932	24.3021	48.8642	-51.558
6.76852	29.6058	17.3056	49.0616	57.1611	25.6564	6.99508	14.6326	5.03826	5.74289	13.8194	22.7768	48.86	-49.377
4.83444	30.7373	22.9203	45.2018	56.1821	27.0996	2.36928	16.2446	5.50851	5.84033	14.4594	20.4311	48.8593	-47.3822
5.46548	33.5776	22.4618	53.6019	52.4242	31.1087	3.95504	20.9441	6.9513	6.95462	13.6933	20.7851	48.8639	-45.6006
8.25681	37.7403	22.912	51.5792	49.5694	36.3188	8.29709	26.0726	7.46465	6.652	12.5465	23.4377	48.8774	-43.6372
8.30923	39.6077	17.0332	45.7254	51.8787	28.644	8.33102	21.2217	7.47489	6.77864	12.9885	25.8078	48.8648	-41.6946
4.86083	34.3716	15.251	39.7066	54.8365	28.7254	4.2378	19.3044	7.48869	6.43029	14.6014	24.8543	48.847	-39.8419
4.22161	31.1351	14.284	49.5655	64.6695	28.7864	2.81021	17.4569	7.40809	6.77294	17.0182	24.6595	48.8608	-37.9515
7.16503	32.7881	16.3636	50.86	69.7812	32.906	6.63121	18.488	7.5469	7.11757	17.6594	25.1437	48.8751	-35.9375
8.47894	28.2392	13.7537	46.2234	63.407	29.8727	9.15075	18.6399	6.24989	6.8934	19.821	26.1442	48.8765	-34.0775
8.34835	28.4757	12.7451	40.6433	62.1647	31.8059	9.04347	17.9768	6.57589	6.97438	19.4008	24.0927	48.8742	-32.2501
3.32197	22.5564	6.93041	43.9703	65.3348	29.4558	2.81776	13.9723	6.19225	8.20985	25.5708	31.2486	48.8683	-30.8596
3.41187	25.0654	7.49661	41.5488	61.3902	29.5249	2.73607	12.9901	7.66505	8.22393	26.6831	29.3636	48.8603	-29.1685
7.47885	23.8984	9.96471	43.7395	74.4402	32.8975	7.16288	15.7092	8.72426	9.43656	29.5245	31.7445	48.8736	-27.2441
8.01667	24.5378	10.5702	40.4027	70.9447	30.3974	8.35381	17.9364	10.0348	9.53094	31.1516	28.2933	48.88	-25.6341
7.76658	23.5632	10.6851	41.0995	71.2646	34.0881	8.10347	19.9717	9.6563	9.53277	35.8874	28.9634	48.8658	-23.5348
2.87	20.6605	8.0338	41.3325	60.0897	31.932	2.73835	19.2149	8.66814	8.36934	37.2942	24.36	48.842	-21.6038
2.88153	23.1643	7.24053	39.0292	59.6501	30.185	2.99937	19.4596	7.78062	9.25681	41.5474	26.8234	48.8424	-19.6387
7.47775	27.419	9.25573	44.4626	59.1668	26.7337	8.20955	20.0186	9.34393	8.8702	34.2325	24.9811	48.8511	-17.5648
8.22667	29.4805	11.3261	41.7304	72.9838	28.7364	9.07493	24.2722	10.8528	8.45047	28.4955	31.4466	48.8599	-15.5339
8.01226	28.1794	10.5847	40.887	73.4324	30.7546	8.77528	25.0876	11.9509	8.80792	32.0121	28.1223	48.8667	-13.5134
2.81898	18.362	6.35182	36.6874	72.1733	28.2896	3.54459	19.7836	10.016	11.3881	39.1729	35.9141	48.866	-11.5151
2.94581	18.963	5.21321	38.1702	67.5298	23.8155	3.22682	26.6624	9.17462	12.0497	38.616	31.982	48.8671	-9.95501
6.6926	20.303	6.94555	39.3058	63.4204	26.6346	7.72698	29.9819	10.4437	10.5593	36.3635	28.4108	48.8661	-8.15364
7.81041	20.899	7.73356	35.735	58.1026	28.0396	9.4323	30.366	10.5724	11.5174	37.3665	28.4905	48.8784	-5.97058
7.50338	21.7308	7.86967	29.6665	65.6381	26.6369	8.86818	26.8367	10.4903	11.8608	45.7811	29.6833	48.873	-3.84738
3.08777	18.3295	6.87894	29.5846	67.3424	33.0022	3.60603	25.0917	10.645	12.21	49.2824	31.7095	48.8724	-1.85279
3.00814	18.4314	7.45667	27.8611	64.8464	26.0639	3.56231	29.5111	11.0368	13.9594	50.5135	36.1024	48.8745	-0.163787
6.43532	26.3327	8.93299	33.1857	65.1204	33.1317	7.68106	35.4045	11.1977	10.6648	49.1458	36.3036	48.8707	1.10158
8.49803	29.9764	8.63644	29.5794	63.829	29.5099	10.2722	56.8395	17.1021	15.7013	62.6695	40.9975	48.867	2.49486
8.72595	31.2871	9.41714	30.3033	60.5013	25.1042	10.3024	56.8438	18.0071	17.4417	56.6744	39.4169	48.8547	3.95972
4.19787	20.5229	6.54396	22.9575	50.0792	31.69	4.70624	37.1657	12.8496	15.2514	57.5068	39.5443	48.8439	5.80107
3.68042	15.969	4.96755	22.3727	55.3765	26.9049	4.13973	30.7584	11.3336	12.8629	59.3067	29.8389	48.8328	7.78765
3.65038	17.5348	4.75696	19.5176	52.5289	30.8257	4.33192	32.5159	11.7822	14.3278	65.3598	35.3053	48.8269	9.63976
8.17863	20.1025	5.85642	16.9218	48.4044	23.6597	9.0435	32.9443	11.8999	16.5274	54.0116	37.9431	48.8163	10.6872
8.13968	22.4362	6.3179	13.873	44.8263	29.7364	9.13828	35.2737	11.9572	17.0964	54.6661	43.3036	48.8198	11.659
3.72585	16.0723	5.28569	13.6039	48.187	21.4983	5.79871	36.2718	13.9292	16.8206	55.2819	36.7648	48.8289	13.9222
3.23345	13.3668	4.0965	13.6713	51.2886	23.562	4.314	31.3659	11.8106	16.4285	70.2775	41.6574	48.839	16.7443
3.33488	16.3192	4.22494	14.1207	43.9853	29.1523	3.82986	30.7441	10.4601	16.6751	62.5683	40.716	48.8356	18.7951
8.1461	18.6887	7.00568	11.3989	33.7582	27.8616	8.95336	30.5875	10.7409	17.1386	55.8728	37.4755	48.8338	20.6382
8.22591	16.5493	6.80466	11.1463	35.2492	26.8927	9.26395	32.3358	10.4862	16.4443	62.104	42.1363	48.8402	22.4923
7.50318	16.8732	6.32584	10.3833	38.1208	24.6329	8.76378	35.2779	11.3213	16.6578	63.6962	40.9079	48.8568	24.2961
3.17415	13.4339	4.4606	8.53632	28.9854	20.2228	4.21279	31.8362	11.8191	13.7617	69.9772	36.7803	48.853	25.8931
3.65643	12.5724	4.15753	7.68228	24.0859	21.7715	4.30286	32.8517	11.9483	15.1743	70.4263	40.2929	48.8427	27.5797
7.53857	13.6285	5.45395	6.9794	24.7556	19.9164	7.71912	31.2428	13.0101	16.2786	58.6604	39.4961	48.8436	29.4082
9.06635	16.38	6.39489	7.68194	26.9843	20.3361	9.66083	34.0828	13.1232	16.8398	58.8723	35.3974	48.8598	31.1686
8.73555	15.8768	6.17045	7.63555	22.8007	15.5034	9.60872	41.28	16.8412	19.7315	72.7194	40.588	48.8722	32.7765
2.98449	11.0503	3.97103	7.2796	20.4552	12.3359	4.77572	45.1611	16.5498	18.5932	69.2529	40.6765	48.8616	34.5162
3.16381	9.13999	4.43817	9.53483	20.4537	15.6118	4.13414	41.7065	12.9543	17.6079	63.4316	43.9795	48.8502	36.5295
4.00936	9.9383	4.59848	9.24142	19.0482	14.4182	4.71446	46.2768	12.9343	18.0818	59.6725	43.6164	48.8591	38.4344
8.44962	15.7376	5.40923	9.56752	18.1166	11.4979	10.4827	44.9028	15.524	18.4486	57.0298	43.4661	48.8706	40.3302
8.38161	16.0168	5.06653	6.45893	15.8776	9.21292	10.5443	37.4896	15.764	17.7815	67.9211	42.2027	48.8774	41.9915
3.86759	12.776	4.49423	4.91464	14.8411	8.85147	5.73105	33.0951	15.1627	18.0266	67.0894	43.5457	48.8815	43.6765
3.11006	11.574	4.36895	4.45579	12.5048	15.3387	4.87928	35.2961	16.7551	18.4746	56.2324	39.616	48.8842	45.704
3.50938	11.1805	5.87999	4.57379	10.7634	7.42389	6.72924	47.1369	20.4896	20.3524	47.8901	41.9236	48.8927	47.3324
7.59558	17.5079	7.81172	5.30189	11.7885	7.75595	10.9364	52.6081	24.267	23.7289	53.5158	39.9835	48.8887	49.0783
7.66675	17.4812	7.31369	5.0689	12.9485	7.96013	10.4579	53.049	21.2535	22.9398	57.7023	43.2344	48.8725	51.1756
5.42452	13.4692	5.18334	4.6567	12.4671	8.18009	9.29254	48.75	17.2786	21.5537	55.4908	40.2791	48.8659	53.394
3.6193	10.8434	5.0417	4.20252	12.8875	8.86921	7.02185	47.5445	24.0657	23.5982	58.6506	41.6369	48.8729	55.3937
3.77251	11.0948	4.95369	3.21509	12.8553	8.57272	7.71638	53.0774	29.3399	26.7185	57.9872	37.9198	48.8782	57.178
7.2227	14.6208	6.48388	3.27714	13.7811	9.67688	10.95	47.3195	31.7318	28.0363	58.878	39.0379	48.8682	58.7975
8.23674	15.302	6.45308	4.01794	11.9299	9.10351	12.264	47.932	32.4405	26.7968	54.131	41.416	48.8615	67.1292
7.5977	14.0622	6.32121	3.76841	9.70225	8.69348	11.2108	47.0293	30.5866	26.8185	46.978	38.8243	48.8703	70.833
3.11069	7.90213	3.87775	4.08003	9.32641	6.37645	7.26948	40.5694	31.0446	25.2672	45.218	31.8	48.8815	69.0503
3.1006	9.46497	3.83649	3.87139	11.0392	6.68194	7.96212	42.6209	30.8719	25.164	54.315	32.3511	48.8799	65.6976
6.04387	12.397	4.95116	4.24966	12.1751	6.65152	8.98585	51.0909	34.152	30.7047	57.8279	30.4836	48.8718	67.5785
8.24755	15.6235	6.00752	4.62948	12.4583	6.46284	11.8515	53.1483	34.1861	31.9052	53.2432	29.7985	48.8637	69.3457
8.29393	15.2371	5.6694	4.39186	12.6742	6.44126	13.6149	53.9112	46.502	34.2342	57.9149	26.8425	48.8562	71.1612
3.87347	9.50254	2.84923	2.68929	11.3485	5.9406	13.5734	53.9499	51.0348	34.9418	56.5056	24.0124	48.863	73.0704
3.79122	8.18242	2.78819	2.62059	10.869	5.72779	14.7256	59.2962	52.0598	35.5392	52.5137	30.4531	48.8767	75.0791
4.07305	9.06219	3.06961	3.41004	9.63372	5.56479	14.1346	58.4725	46.6791	29.5711	49.9551	29.8346	48.8756	76.5102
7.7444	15.6619	4.86675	4.80697	10.1036	6.43801	15.627	57.9995	55.9383	32.4333	48.5153	29.1976	48.8714	77.3967
7.83934	17.1504	5.43744	4.95491	10.389	6.53417	14.8068	54.3698	60.1957	36.414	45.2673	26.6256	48.8733	79.4392
6.31861	16.2987	4.97716	3.11252	10.3067	5.57145	32.3709	52.5988	55.6642	32.6576	35.4703	29.0377	48.8685	82.0891
6.33147	15.366	5.57683	2.52463	8.74655	5.36711	34.8712	58.418	39.9877	30.7891	28.8119	26.3012	48.8646	84.3555
5.90206	14.108	6.13427	2.70886	8.67232	5.59696	24.2785	59.4862	58.3634	36.0602	29.1121	25.5807	48.8552	86.2295
8.68109	15.1675	6.56427	3.67082	8.45682	5.81526	28.5635	66.593	44.2893	39.297	26.7336	23.8686	48.846	87.9568
9.81442	16.0764	8.43439	3.93331	8.62798	5.5417	31.1128	71.8022	49.8882	37.1323	25.6986	18.3516	48.8422	89.6506
8.75409	16.0186	8.08483	3.35493	9.62255	5.5178	33.6301	65.995	46.612	35.0925	24.4114	19.2105	48.8474	91.2815
8.24679	18.1801	6.64276	2.50898	10.113	4.85251	32.1661	64.343	55.9107	38.01	22.8353	18.1746	48.8375	93.1431
8.14851	24.0379	7.23428	2.5456	9.77395	4.30348	34.5594	64.0733	69.2502	41.1911	20.9262	18.6872	48.8361	95.1939
11.723	36.4788	8.96947	3.90292	10.4479	5.14291	41.0049	63.9923	74.2197	36.2101	19.8832	25.4423	48.8499	97.0412
12.6682	41.5711	10.229	4.64936	9.98359	6.09805	46.1636	72.4494	75.635	40.8017	19.4324	21.2433	48.8647	98.8794
13.2573	37.8888	10.4541	4.51645	8.78172	5.892	48.7612	81.977	83.577	37.5542	17.7323	20.4647	48.8579	100.703
11.0262	31.5658	8.28703	3.38103	8.18694	4.15799	45.5665	81.03	87.4334	36.182	19.7122	20.6417	48.8542	102.371
11.758	22.1793	6.93668	2.84224	8.14465	4.63691	43.5802	62.7595	74.1171	33.6479	16.1562	18.3682	48.8514	103.939
15.3335	31.5039	8.03063	3.28388	8.8664	4.75557	41.4027	67.6534	82.6332	34.9339	10.3112	11.5073	48.8444	105.313
21.1677	64.5894	10.3835	3.98215	8.92408	5.30649	61.1367	90.4289	74.7937	34.1613	9.38118	10.8168	48.8386	107.415
22.3567	68.0935	11.8821	4.06668	8.72277	5.08553	63.6964	108.912	80.1024	42.2172	11.0393	9.87261	48.8359	109.232
18.1196	52.0333	10.4523	3.01059	7.13364	3.99578	61.6806	110.862	85.0209	38.7934	11.0969	9.44467	48.8407	110.872
19.4116	50.6375	11.2063	2.76683	6.1607	4.56686	72.7205	94.1178	89.3121	40.3412	8.4249	9.20577	48.8559	112.34
19.391	68.0926	10.8476	3.08075	6.74071	4.7486	72.7263	95.0785	96.8113	41.2831	9.09458	8.44466	48.8628	114.397
27.0895	86.093	14.7606	4.03393	7.3433	4.77697	79.5945	108.925	87.5987	44.1795	9.97421	8.76456	48.8646	116.374
29.0781	105.677	18.9445	4.8691	8.12077	5.1956	79.0071	133.471	89.0976	43.7669	10.3043	8.54987	48.8684	118.395
37.371	117.443	19.3983	4.30494	8.20262	5.69432	84.6304	134.861	101.835	39.5527	10.5855	9.69906	48.8774	120.166
40.1168	109.031	23.1201	4.55102	7.83864	5.49677	107.258	138.211	94.841	38.4627	9.6759	9.57608	48.8545	121.859
33.3251	115.066	31.8241	5.5478	8.02752	5.45366	106.749	126.919	86.8009	36.0817	9.74891	8.90754	48.8285	123.98
39.4478	123.169	36.4392	6.73473	8.51979	5.6151	95.5244	137.391	97.9007	43.9174	11.5369	8.75498	48.8233	125.802
55.3437	141.723	34.7696	6.97573	9.53892	5.72367	149.542	183.093	96.6442	41.6814	12.6964	9.43413	48.8393	127.496
65.0692	141.291	30.0488	11.6535	9.68518	7.91385	159.915	182.054	80.3489	37.3103	11.3255	9.84188	48.8554	129.235
75.6902	154.986	25.0173	11.5	10.2847	7.429	158.562	172.42	97.993	38.0367	10.2456	9.44334	48.8624	131.08
86.0592	233.86	32.1314	14.6234	10.3135	10.9192	132.128	163.255	109.453	44.985	12.4046	10.4459	48.8515	132.841
82.6151	226.456	30.9305	11.3206	9.79259	10.0645	136.227	167.387	99.8777	46.2721	12.7777	9.36202	48.8362	134.568
69.8715	232.026	30.7586	7.53502	9.82754	8.79599	161.544	210.292	100.685	44.6405	13.6584	10.1831	48.8339	136.706
85.7214	187.895	36.2612	7.25059	8.96599	5.38181	130.251	153.195	115.015	35.6897	10.6008	8.43517	48.8315	138.489
95.1431	176.688	35.9137	7.69919	8.68465	5.44793	140.851	161.262	105.851	40.0502	10.551	8.47487	48.8363	140.342
99.2815	237.765	41.4094	9.68753	11.2493	5.65001	160.1	167.644	111.151	39.88	11.4656	9.45521	48.8399	142.218
82.1518	256.134	43.6141	9.65717	11.9648	7.06094	184.163	215.401	114.804	38.2537	12.4321	10.2512	48.8367	143.813
78.7377	213.064	46.0821	11.4591	14.4885	8.48844	161.406	253.086	100.722	36.0071	13.0552	10.7461	48.8339	145.548
81.888	220.798	46.4764	11.0773	14.9099	7.53197	165.67	254.309	98.8017	39.1431	11.8405	10.2557	48.8412	147.362
101.21	252.163	47.8883	9.97088	12.909	6.58813	184.642	220.03	91.9887	38.8174	10.6988	8.99171	48.8565	149.347
111.08	305.3	48.2672	11.438	11.681	6.00482	197.222	253.38	94.2977	38.4037	12.4892	8.20321	48.8533	151.155
91.9996	245.203	45.1015	11.9409	13.0598	6.38664	181.154	215.186	107.712	38.037	13.3181	8.74261	48.8306	152.679
95.6017	253.754	47.0855	15.0896	13.5866	6.4576	206.561	220.7	105.94	37.5793	14.2094	8.5212	48.808	154.292
106.229	281.026	43.7977	14.2154	12.8549	7.20487	202.659	234.316	84.723	34.3249	12.2661	8.89493	48.7964	156.24
115.27	272.877	42.5325	12.7688	12.6362	7.31132	202.57	215.338	95.6246	33.7041	11.178	8.45973	48.8003	158.154
108.53	300.947	50.2476	13.33	11.9182	6.67549	193.522	248.393	95.8241	34.2352	10.3125	7.51545	48.8131	159.824
102.688	290.19	49.3157	12.9812	11.4579	5.96805	202.38	252.031	82.8027	29.9513	11.2509	6.99974	48.8376	161.347
93.6856	264.753	64.9027	12.4746	13.1759	6.61921	186.215	256.527	89.5947	32.3744	11.9364	8.6274	48.8424	163.21
118.564	365.604	70.1473	19.9965	12.755	7.63539	221.699	294.992	94.2184	32.6112	11.6553	9.39993	48.8424	164.972
133.438	319.928	75.3783	21.0157	14.3311	7.55025	257.356	317.237	78.1599	32.7797	12.0647	10.0189	48.8493	166.726
135.246	384.16	67.1214	18.5795	13.8932	7.41621	216.423	291.033	92.2981	26.2109	10.5305	10.0235	48.8342	168.624
138.784	332.967	79.8637	24.6394	14.362	6.90631	228.895	251.144	90.1068	31.1415	9.77647	9.28432	48.8078	170.557
132.339	351.961	87.3341	25.9614	13.9661	6.29075	216.43	228.497	83.4556	30.1634	10.7575	8.49934	48.7845	172.28
133.382	306.61	100.879	28.1593	13.8215	6.82222	201.486	250.982	88.666	33.724	10.2882	8.36837	48.8	174.289
133.942	333.926	100.811	28.3096	13.6787	6.41683	232.302	246.003	97.3465	33.5552	9.56371	7.85211	48.8059	175.924
154.879	386.419	98.4272	28.3883	12.9281	5.11407	236.114	307.865	78.8983	32.5082	26.184	7.00581	48.8088	144.592
160.539	398.472	105.614	28.0724	13.5638	5.83263	239.849	294.658	75.4391	31.3156	29.9655	15.7144	48.8225	0.724735

## Sheet: P08
ra l	oi l	oe l	ico l	mf l	es l	ra l	oi l	oe l	ico l	mf l	es l	Kippung	Rotation
187.168	181.902	35.1711	3.20589	31.7163	16.2537	109.593	115.702	64.859	9.83021	10.038	4.94784	48.7565	1.84418
181.014	173.218	34.1678	4.51385	26.9675	5.54443	104.58	93.8417	73.069	9.93863	9.07699	4.61559	48.7703	-141.997
175.023	152.114	33.5874	9.61902	22.6254	5.46196	99.7706	90.8752	59.1562	9.90753	8.84357	4.13153	48.7924	-175.35
163.31	156.097	31.9382	9.5619	10.3658	6.63914	90.8204	106.142	59.2168	9.44336	11.1022	5.3324	48.796	-173.685
166.51	145.219	31.3618	10.4894	10.1407	6.97857	91.0169	100.263	59.2746	8.52876	11.145	5.68037	48.8005	-172.102
134.455	160.467	36.7607	8.99264	9.02898	6.69222	85.128	80.9449	51.7077	8.75914	9.38598	4.78159	48.7852	-170.416
146.531	158.533	41.6367	10.3973	9.02306	6.07863	82.4439	87.8377	63.2146	11.0403	8.93859	4.61473	48.7844	-168.709
156.965	159.721	44.8002	11.801	9.11198	6.37663	78.5602	90.6842	64.6612	11.3791	9.01456	4.51527	48.7829	-166.857
150.251	141.358	39.0168	11.9438	8.6624	6.26359	74.8443	85.6836	51.122	11.9939	8.8894	4.6058	48.7681	-165.257
149.376	135.294	44.5701	12.2759	8.43822	5.57182	80.4598	79.0557	58.2044	10.0487	8.38265	4.2468	48.7576	-163.736
153.395	136.512	36.1038	12.5205	9.58272	5.81743	67.8936	66.8189	54.6585	9.74528	9.43018	4.16396	48.7483	-162.12
144.879	132.71	40.3163	12.5332	10.2777	6.63256	68.7056	48.0777	41.3451	7.74411	8.67845	4.36833	48.7474	-160.184
123.394	141.045	42.2845	12.4768	10.0006	7.67146	64.6679	64.8139	31.3647	7.30998	8.36923	4.78161	48.7477	-158.216
140.848	127.8	43.5917	12.8639	8.25095	7.25813	51.6268	58.0717	32.9097	6.95282	6.8295	4.61271	48.7449	-156.663
114.726	142.56	38.1218	19.0341	8.20301	7.10586	55.3413	67.3166	47.8492	8.6168	7.26305	5.47627	48.7468	-155.275
121.155	129.447	38.4771	19.9537	8.61851	6.61493	52.6986	57.3698	51.1699	9.57735	7.70245	5.2741	48.7517	-153.361
106.558	111.398	40.4863	16.881	8.09363	7.14894	52.0082	50.8548	41.6014	8.51765	6.93731	4.7251	48.7496	-151.416
102.655	107.855	34.6824	18.7541	8.06127	8.67541	51.1205	48.5333	34.1808	8.27691	6.74308	4.06319	48.7503	-149.423
103.558	110.207	34.5715	18.8593	8.29153	9.17893	48.2805	51.0049	33.3616	7.43105	6.17998	4.47417	48.7568	-147.575
108.262	126.83	35.5729	24.8839	8.23865	10.5514	43.9268	50.6277	36.5765	7.3341	7.0391	4.53129	48.75	-145.816
111.728	98.0164	40.1833	25.601	7.77104	10.2938	45.8189	49.7633	34.845	7.5197	7.011	4.41145	48.7472	-144.278
110.706	94.9862	45.2665	24.977	8.39	10.1496	51.3311	45.5244	31.1214	6.42319	6.96884	4.70044	48.7473	-142.748
93.6955	110.36	41.1515	21.0074	8.1363	9.94702	42.9498	37.517	31.3934	5.97672	6.16572	4.18149	48.756	-140.698
79.3254	109.088	43.089	22.5634	8.78337	10.4014	34.1539	36.674	34.61	6.4046	6.00121	3.70176	48.7693	-139.194
68.2535	105.201	46.4955	23.3019	9.0072	10.7752	28.5491	35.2388	30.6663	8.2674	7.09823	4.0102	48.7792	-137.522
57.0499	90.0328	44.3147	27.5699	8.31024	11.2823	30.3071	39.1871	31.915	9.15598	7.44232	4.95768	48.784	-135.69
54.551	78.3557	42.1534	28.1745	7.73255	12.249	30.7267	32.8215	25.8098	7.07795	6.53955	5.14663	48.7783	-133.877
59.7389	77.836	39.635	27.4213	8.47426	12.7899	35.6403	29.324	22.1981	5.8661	5.82897	3.99963	48.7715	-131.945
57.9935	68.7708	43.4747	31.1267	8.59267	15.298	35.5499	22.8468	16.4164	4.89462	5.38816	3.99483	48.7659	-130.212
55.576	60.1619	43.0813	30.1895	7.99511	16.0195	35.0144	18.9245	16.5251	5.16793	5.51457	3.82118	48.7553	-128.61
51.4448	55.8738	35.3179	32.0692	6.78892	14.3015	28.8556	18.7601	18.9139	4.8959	5.0988	3.81798	48.7569	-127.102
52.478	49.0311	38.543	35.7902	6.7495	12.8174	22.7877	20.3652	17.4853	4.86898	5.38514	3.60314	48.7563	-125.131
56.8743	51.2873	39.2628	31.2161	6.98363	14.8495	23.4714	21.8735	17.1252	4.60559	5.06383	3.83928	48.7711	-123.261
53.0873	47.9329	37.3362	29.9668	6.96414	14.1316	17.3185	17.2159	13.718	3.41087	3.82607	3.87199	48.776	-121.697
51.1172	47.3339	35.6904	32.5736	10.9944	17.0336	19.5637	13.8723	12.0774	3.32282	4.17491	4.1088	48.7704	-119.911
47.9973	56.2029	34.3265	32.7163	12.8785	17.3177	21.6436	13.8523	16.063	3.78744	4.73036	4.12744	48.766	-118.224
48.8287	59.5774	33.949	32.6995	10.7165	19.5305	19.1567	13.9185	18.2981	4.55767	4.77269	4.11561	48.7763	-116.309
43.3674	56.663	30.9191	38.3995	14.023	18.3975	14.3152	12.8347	18.2632	4.55974	5.49213	4.12166	48.775	-114.415
35.4278	53.856	35.0677	34.8219	14.6652	19.1234	12.4778	12.4471	16.8421	4.65993	5.8241	3.89045	48.7589	-112.659
36.1376	56.187	30.1152	38.4115	19.4087	20.6443	13.2006	12.6199	17.3987	4.62371	5.62195	3.19861	48.7451	-110.851
35.8796	49.7622	29.631	35.6127	17.7862	21.6642	14.1025	11.1621	16.4465	4.07969	4.94408	3.14197	48.7355	-109.555
32.2997	47.3685	35.8572	33.9524	19.1487	21.7885	12.318	8.79163	13.1144	3.72726	4.39404	3.76148	48.7483	-108.258
35.7276	46.8698	36.602	36.5431	20.5249	20.1053	12.2673	8.81094	14.2072	3.67385	4.58082	4.00135	48.7634	-106.462
35.7112	44.1532	28.3211	35.529	26.7123	20.5211	11.001	10.5396	13.7994	3.82648	5.61841	4.43712	48.7676	-104.137
30.8814	43.7175	30.94	35.296	34.3512	20.3954	11.0555	11.6673	15.0348	3.75104	6.18689	4.36699	48.7789	-102.396
31.6711	51.7865	34.6194	35.0123	34.6052	22.4043	11.6044	12.813	16.0884	3.55171	5.79576	4.1499	48.7658	-100.535
28.8996	50.6881	35.3731	38.6726	33.1083	21.8132	10.3044	10.9248	16.4931	3.68735	5.04221	3.38116	48.763	-98.9172
25.6864	59.7358	37.5407	38.2631	33.6288	22.8275	9.18886	10.1558	15.6168	4.26593	5.86019	3.21617	48.7518	-97.1547
21.5837	60.3527	37.0224	36.733	42.7005	22.1197	7.86974	8.96145	15.9761	4.16767	6.06962	3.29933	48.7552	-95.6993
19.369	53.0226	29.8701	34.7357	43.2585	27.0971	6.07955	7.95681	13.0181	3.57898	6.15678	3.95617	48.768	-93.86
16.5915	38.8891	33.6464	38.9773	42.9188	31.0384	5.78235	9.857	10.9145	3.07102	5.95723	4.89813	48.7792	-92.1232
20.5927	39.7923	32.3308	35.6287	38.1379	28.5547	6.77591	10.2263	11.4185	2.8789	5.9704	5.35012	48.7751	-90.21
21.7624	38.0202	29.5161	33.6033	42.0994	28.3098	6.63245	8.90713	8.87129	2.78311	6.27903	4.29158	48.7692	-88.319
21.8698	35.5696	27.2294	33.3124	50.4932	28.9625	6.27459	7.02544	8.45763	2.92677	6.74021	3.84166	48.7745	-86.6309
16.2205	28.1477	24.3113	32.3922	55.2041	30.8052	5.12604	6.04393	8.70258	2.8248	7.08717	3.80071	48.7716	-85.0221
14.2338	28.1099	20.977	35.5717	58.2544	31.672	5.02469	6.99852	9.41986	2.96342	7.8184	4.16362	48.767	-83.5541
13.5282	26.9835	26.3746	34.6866	56.9174	38.5602	6.29762	9.69462	10.1236	3.09527	8.17781	4.61657	48.7653	-81.5378
12.8036	27.8199	20.1937	36.2598	56.2161	39.4204	6.83676	9.68371	10.0138	3.27278	7.54988	4.92194	48.763	-79.6487
12.8243	27.018	20.2174	36.0908	58.1097	40.2521	5.78137	8.97898	7.72778	3.45609	7.32204	4.76419	48.7483	-77.7674
9.96623	26.4348	24.8106	34.3946	52.8954	41.0543	4.73736	5.43188	5.93781	3.33828	7.3864	4.87765	48.7361	-75.9096
9.12271	25.7155	27.188	33.5533	54.4915	41.8258	5.42655	5.62441	7.01036	3.26376	7.48428	4.8519	48.7308	-74.0806
7.6114	20.7193	22.9963	31.1115	53.6343	42.5659	5.2997	5.59049	7.17485	3.01349	6.49563	5.53442	48.7227	-72.3057
8.21038	20.68	19.2632	30.9383	52.8144	43.2737	5.93684	7.02975	8.28589	2.79042	7.26307	6.04452	48.7256	-70.4655
9.6417	22.3112	21.9304	30.641	60.8274	36.3923	6.31896	7.80533	7.40705	3.139	7.97371	7.06044	48.7184	-68.8577
10.1797	22.1428	25.3024	28.5402	65.8533	39.9574	6.46691	7.67738	7.23962	3.74716	9.6592	7.81717	48.7431	-67.1442
6.72037	21.3766	23.7317	27.8232	70.1499	39.6771	5.37433	5.61915	6.67704	3.59243	9.73418	9.02825	48.7722	-65.3054
5.50547	19.8514	19.074	27.4819	70.0578	43.2183	4.13273	5.8838	6.01497	3.30573	8.68069	8.34518	48.7811	-63.2458
4.44337	18.5586	19.3233	34.5749	70.9381	48.4583	4.11808	5.28959	6.36745	3.30305	8.70961	9.11265	48.7712	-61.5513
6.3819	17.7993	22.6841	35.9844	73.8901	52.1106	4.84477	5.51712	6.78111	3.28325	8.60911	9.11877	48.7603	-59.728
9.69868	16.8987	22.2845	35.6777	87.8175	55.1885	5.68564	7.36544	7.56573	4.67753	9.77299	10.4994	48.7385	-57.8263
9.73147	18.5193	17.1747	31.8057	85.7072	51.1847	5.13908	7.93743	7.2362	4.83519	10.4873	11.3198	48.7439	-56.0896
6.46515	19.248	17.6831	30.349	82.3364	46.6421	3.961	6.19283	6.00128	5.43374	10.4108	10.5497	48.7473	-54.2561
4.3861	20.3299	17.6453	34.6142	71.8399	43.1877	3.66229	6.27892	6.13086	7.38625	10.7205	12.4589	48.755	-52.5757
3.99844	18.8436	13.8477	31.2667	80.8519	51.8226	3.37634	6.69495	7.1344	8.2639	13.4046	13.357	48.7666	-50.8732
4.10539	19.0825	18.0916	29.3625	82.7432	53.4239	4.13593	7.23317	7.82439	9.60977	14.7758	13.4479	48.7699	-48.8714
7.74913	20.176	11.5961	24.2449	73.8346	57.8201	5.52063	9.66328	8.93624	8.63979	16.8302	12.2661	48.7625	-46.9394
8.43806	21.6006	11.8644	27.416	81.5392	53.8304	5.32812	12.1232	8.27146	7.49264	17.2306	12.5823	48.7644	-45.2779
7.81905	34.8497	13.5618	32.1933	89.1866	57.7417	5.09466	15.3117	7.418	7.87909	18.7812	11.6348	48.7557	-43.3673
6.51758	51.4958	14.3842	27.5337	76.3448	49.7692	5.52109	18.1606	11.0871	10.6466	24.2425	13.8642	48.7523	-41.5197
6.90764	27.2247	16.675	30.0843	89.3943	56.6702	6.48346	23.7572	13.3772	11.1035	30.6542	16.9123	48.7335	-39.7401
7.20292	26.7415	18.3797	28.2331	87.7451	49.9146	7.08304	30.5465	12.8871	11.1186	35.0478	17.4855	48.7099	-37.8261
7.94085	26.2591	15.4535	23.0244	76.0261	59.6837	9.02081	33.3542	16.8926	11.2626	42.3513	18.2263	48.7036	-35.8085
11.0261	25.7772	15.1108	20.8646	82.6345	53.5725	10.2505	32.4171	18.0426	11.2494	40.9122	15.8758	48.7176	-34.0846
10.5505	25.2955	21.4924	25.2742	87.3466	58.758	10.3558	28.4527	16.884	12.2201	35.6267	15.8556	48.723	-32.0899
6.44703	50.8906	19.5378	21.8276	86.923	54.011	7.13985	24.8863	14.5651	11.9721	40.506	18.2517	48.7228	-30.3574
5.74261	38.3179	14.8511	23.9939	77.3702	46.0416	7.49972	19.4238	14.5507	12.4309	45.4009	20.7956	48.7313	-28.4108
5.76104	24.6618	13.69	25.7335	82.1617	50.2798	7.71868	17.6448	13.7451	13.006	47.0625	22.2624	48.7426	-26.5106
5.92972	28.5024	12.2403	24.6217	78.6348	49.2183	8.24248	17.5156	14.1009	12.0362	48.6715	24.7126	48.7375	-24.5686
9.65392	29.725	14.6273	20.9631	76.8316	54.3251	7.94137	18.6451	14.8169	12.5093	42.112	27.6769	48.7372	-22.6254
9.49513	27.3134	14.0563	20.3403	79.0012	53.596	6.72848	19.0507	11.648	12.709	45.8947	30.2555	48.7364	-20.6311
7.59315	26.9023	11.7462	17.8456	71.3099	53.5156	6.11309	18.9838	12.2317	12.986	59.0014	34.5767	48.722	-18.7599
6.61759	31.7993	13.7485	17.9177	73.0526	52.4808	5.25053	23.0836	12.4055	12.0404	57.3762	32.7942	48.7116	-16.8981
6.43734	30.9719	14.7509	18.6464	67.7627	49.5575	6.142	25.5358	12.8726	13.1796	65.6402	33.2381	48.7126	-14.8182
5.48456	30.4292	13.234	17.522	65.5952	46.9013	6.01646	23.8421	11.7334	12.7219	65.3663	36.1052	48.723	-13.2181
8.77394	24.774	12.7282	17.0422	67.7692	48.0024	6.46073	21.6047	12.5636	14.8495	64.4307	41.6957	48.7368	-11.4095
9.25343	21.8153	12.5707	15.0433	70.2748	46.5541	6.36392	22.6192	13.1702	15.7934	71.3902	41.901	48.7364	-9.52734
7.73188	20.5239	10.1895	15.1087	67.61	46.0774	5.49385	21.4742	13.5097	18.1532	69.5871	35.907	48.7364	-7.66847
4.9177	21.9213	12.6269	14.9562	60.7334	45.5731	4.81505	23.5348	13.088	20.2577	64.0263	35.6368	48.742	-5.84361
5.00892	21.8635	11.4176	13.6966	64.9699	51.0104	5.12758	22.7768	12.8205	22.9861	68.322	42.6803	48.7312	-3.91842
5.06153	18.8411	9.91357	13.1256	65.5088	44.7681	4.36574	21.0036	13.6013	24.1486	66.7252	44.9972	48.7269	-1.87967
7.1156	14.7533	8.11406	12.7772	66.6899	44.8148	4.86773	16.578	12.2639	24.8887	73.1834	43.2381	48.7401	-0.144616
8.32033	13.9308	7.42216	12.4039	58.138	46.1242	5.30447	16.0633	12.4966	22.5382	72.724	39.6333	48.7503	1.50855
8.24194	13.9639	8.21686	12.1048	56.6432	47.4704	4.9332	16.1791	11.24	23.4112	74.8324	41.9605	48.7456	3.26511
4.5174	12.5645	7.56978	11.2483	55.4453	47.0583	3.5988	15.2347	8.98551	21.5188	76.8852	43.9521	48.7333	5.13762
4.31613	13.7872	8.23628	10.4663	62.6044	44.675	3.52383	17.2878	9.90467	23.7023	80.4851	43.2245	48.7205	6.77741
4.2268	15.1514	8.64348	13.4863	67.021	45.3248	3.97554	19.5316	10.4971	25.1251	67.0789	43.1387	48.7162	8.53643
6.2584	16.562	10.4265	15.4463	66.3493	48.1613	4.18418	20.259	11.0082	25.7702	67.8359	46.7329	48.7274	10.4534
8.89129	16.653	10.1597	15.4049	61.8135	40.5693	4.77285	19.3535	11.9094	26.4115	76.5159	47.6967	48.742	12.2932
8.87986	15.5889	10.6759	13.1053	58.4348	40.538	4.24463	17.8699	11.7258	28.9877	69.0442	44.7834	48.7558	13.927
6.12963	14.6536	9.80407	11.5239	59.4969	33.826	3.53954	18.9232	11.1382	27.6796	68.7273	44.425	48.7657	15.8925
5.90643	13.7073	9.71549	9.69127	50.5071	35.2568	3.58655	19.9779	11.5623	23.8028	76.0022	43.5861	48.7639	18.1051
5.19461	10.5382	9.05226	10.0349	46.7651	31.4758	3.37272	20.7703	10.9442	24.9322	76.4051	48.0385	48.7651	19.9841
5.85794	10.4055	9.86304	14.1876	49.5607	34.6516	3.32801	22.3979	10.1846	29.5346	79.257	51.3177	48.7697	21.5517
9.34285	12.7191	10.6625	14.559	46.285	29.5494	4.95619	25.3939	11.721	27.4044	81.9588	45.3613	48.7688	22.968
9.09732	11.7223	11.4722	12.4925	49.6878	35.9014	5.03628	21.9588	11.3579	33.1125	77.5747	49.8795	48.7629	25.2059
6.1459	9.07463	10.0359	10.5461	46.2177	34.0781	3.65508	19.8108	10.1391	34.3893	73.8821	49.6669	48.7607	27.195
4.81445	7.80635	8.829	9.04614	32.2297	32.0132	3.17106	19.291	9.0072	31.6772	73.2899	52.1235	48.7632	29.0347
4.58973	7.6132	8.35461	10.5884	31.4073	23.2379	2.90683	19.1687	11.1168	33.6402	75.0658	45.9119	48.7698	30.807
4.12274	8.40487	8.11286	12.5364	29.0054	25.4733	3.37702	18.2476	12.4645	31.266	82.172	46.0215	48.7783	32.5821
6.83563	9.39987	8.71455	12.4759	31.5567	25.4932	4.34873	17.7933	13.9682	32.2848	85.9721	53.2402	48.7746	34.2964
8.11781	11.92	9.84345	11.7454	25.0326	22.9849	4.91623	27.9974	15.3512	33.5892	82.5202	52.6524	48.7698	35.9867
8.56871	13.6984	13.0228	9.58067	16.9821	22.0275	4.68265	33.3167	15.3924	31.1585	73.8371	56.5476	48.7624	37.8894
6.27127	14.5053	13.0574	8.96627	16.3957	20.8223	4.02157	44.4027	16.2769	33.9405	72.433	50.0347	48.7518	39.7852
5.91793	12.6728	11.0459	9.64183	16.1867	21.1286	3.83635	43.5722	14.3772	38.0817	64.5643	45.9717	48.7516	41.7141
5.12876	9.52982	8.89658	10.1453	15.0857	20.3788	3.93023	36.9929	13.611	38.5876	75.6355	45.8394	48.7429	43.609
5.58973	8.19553	9.04484	8.37245	14.0553	18.9497	4.0958	34.5309	11.9442	33.681	74.1452	45.6656	48.7228	45.556
8.47102	10.1321	9.97361	8.58235	11.1817	16.7124	5.48461	36.8796	15.5315	36.7875	74.4706	57.0321	48.7058	47.1382
8.74116	11.5787	10.663	8.60057	10.3887	20.2908	5.69999	40.0953	18.4968	37.3523	72.6979	45.1929	48.7038	48.9657
6.97497	11.3116	13.1907	8.49489	10.5233	21.9803	5.28625	43.2616	19.1306	34.3038	81.8419	56.3562	48.7184	50.921
5.12831	10.9232	12.6251	8.95221	9.71415	22.2413	5.68337	40.0617	17.4858	37.1931	77.0872	45.6269	48.7394	52.7775
5.14915	9.09472	10.1119	7.79547	8.62975	17.5715	5.32481	36.1215	16.9996	42.2216	74.28	46.1718	48.7527	54.3069
4.971	8.12379	9.71426	6.9072	7.89838	17.1281	5.10557	38.7273	19.2287	44.204	66.0418	45.7569	48.741	56.1683
6.30789	9.24266	7.98981	8.20419	8.34861	19.3529	5.63173	40.9336	21.0911	40.6924	67.6157	41.397	48.7201	57.9431
8.50161	11.436	8.81275	8.42873	8.40157	19.2398	6.2911	40.2433	18.8401	41.1076	69.9277	38.5892	48.7249	59.6622
8.7	11.3583	9.71475	5.7701	7.52369	15.628	5.85615	40.6629	19.2145	38.8069	64.4115	44.901	48.7536	61.4773
5.3346	9.75623	10.4591	4.89014	7.82777	13.8951	5.86485	34.1416	19.4516	38.6798	62.0381	47.4579	48.769	63.5496
5.6431	8.33295	12.068	4.55259	8.2295	13.729	5.98471	35.173	24.0717	40.9263	60.7528	46.7523	48.7575	65.4317
6.73755	9.17138	13.9411	3.7159	6.9101	14.4005	6.2648	37.2998	25.6358	40.7771	55.3771	38.8087	48.7537	67.1419
6.38861	8.93607	13.4985	3.45407	7.31809	12.7943	5.94973	35.2918	25.4538	40.1682	61.9846	38.534	48.7678	68.9634
8.66324	9.46176	10.792	4.32085	6.79243	11.581	7.26228	32.2168	24.7771	37.2265	58.7851	33.6736	48.776	70.7993
8.9217	8.42544	9.48977	3.9908	6.61714	10.3648	8.05413	29.9662	23.9955	40.8984	50.2661	30.4008	48.7709	72.743
8.49809	7.11712	10.8621	3.82526	5.6009	9.83099	8.84381	34.5211	24.7106	39.8624	47.5835	37.312	48.7715	74.4268
6.73316	6.87947	12.789	3.9258	5.44462	7.26569	9.65295	34.4614	29.7106	39.1229	47.645	36.4635	48.7745	76.3725
7.02681	7.83814	13.3829	4.34249	5.55354	6.7833	9.95193	35.3812	28.8777	42.693	42.5914	35.5815	48.7601	77.9622
6.84744	7.8602	11.1676	4.01442	5.66184	6.92488	9.01886	35.3976	28.0095	43.6841	52.8479	34.6672	48.7528	80.0692
6.55795	7.37134	9.86867	3.8884	5.875	6.54863	8.61219	39.0479	28.7467	43.2596	50.5956	23.3445	48.7528	85.9498
8.88393	8.39237	8.63212	4.05113	6.64048	5.85485	12.0982	43.4796	30.728	37.869	37.3267	28.4664	48.7606	89.0338
8.55464	8.2829	8.39319	3.79793	6.25627	5.14893	11.8944	48.8956	31.5086	36.9556	38.0457	25.362	48.7699	90.6251
7.05487	7.46478	7.12819	2.90498	5.42627	4.34797	14.6753	50.163	33.2481	39.3139	37.3718	23.9509	48.7512	87.3089
7.44827	6.54634	7.13621	2.70256	4.30412	3.90047	16.5284	45.14	32.3549	38.4956	34.7842	18.1425	48.7386	89.127
7.9923	6.48755	8.64879	2.45658	5.16282	3.26704	17.6604	38.0675	35.2852	38.1478	35.3468	20.0475	48.7364	90.6575
8.3466	7.18697	9.27788	2.71657	4.74071	3.15614	16.5373	36.756	41.6595	40.8074	32.1791	18.4221	48.747	92.3313
9.68475	8.77089	10.7576	3.18198	4.56093	3.5495	13.5719	36.0376	38.3138	40.6447	31.1456	18.0864	48.7572	94.002
12.5688	10.3032	11.3516	3.77463	4.31193	3.71797	13.7025	36.5027	33.5422	40.4559	22.6208	25.2333	48.7647	96.2636
11.8786	11.1659	14.5706	3.93128	4.7686	3.79752	16.9215	44.873	37.6606	42.2028	20.9619	24.0844	48.7781	98.1196
8.17859	9.64983	15.3779	3.98126	4.89821	2.98596	20.4198	47.126	43.1345	45.2405	21.5303	22.9232	48.7828	99.9663
9.91236	9.12073	17.4099	3.92818	5.50324	2.63406	19.2553	43.1923	39.4689	44.1889	22.7537	11.4714	48.78	101.923
12.4796	13.3264	18.0424	3.77012	5.67173	2.76527	20.7295	42.6295	38.6754	41.4099	21.8729	9.85531	48.7846	103.84
12.8029	14.4234	14.0259	3.60894	5.23328	3.01043	24.792	44.6623	37.1587	42.9318	18.3516	9.53625	48.8029	105.396
14.3904	17.9093	10.5868	4.78559	5.80632	3.84206	29.2891	45.013	38.9358	40.3411	14.0825	12.0086	48.8278	106.971
13.9312	21.3359	11.3509	4.72343	5.37971	4.197	28.6648	47.7373	53.9262	34.3428	10.9367	12.4606	48.8452	108.544
18.2764	25.2269	13.9676	5.05593	5.83667	3.86964	34.1375	52.9287	40.7629	38.0151	10.8847	10.2137	48.8374	110.343
20.1817	28.9784	13.0776	3.84903	5.61297	3.07275	34.9994	51.9341	51.6361	32.8111	11.1278	9.70403	48.8217	112.116
20.9012	28.8059	11.5085	3.53147	5.29573	2.84859	35.5499	45.5043	51.876	34.0107	10.2928	10.4887	48.7949	113.99
23.6118	34.7168	12.5927	3.43886	4.78435	2.80864	37.7212	66.5428	50.5886	32.6633	8.05677	10.1478	48.7917	115.831
24.1525	38.9433	15.215	4.17275	4.95674	3.25522	41.016	58.2533	54.7487	30.8392	9.32732	9.62049	48.8011	117.453
26.0723	41.8631	17.3342	5.22121	6.59863	3.55163	39.8141	66.6786	59.47	34.8238	10.7555	10.2377	48.8097	118.744
29.881	41.7404	17.9255	5.10134	7.41297	3.44768	36.2833	65.747	56.3531	35.3082	11.8071	9.49819	48.8068	120.807
40.4659	54.1044	21.8109	5.49421	8.41186	3.95258	49.4914	69.4787	77.3584	35.2875	11.9821	8.61425	48.8013	123.331
44.7156	60.3484	22.9069	5.09394	8.04742	3.95306	52.9659	74.1097	73.8755	33.0644	11.3685	7.94614	48.7868	125.211
49.6342	61.5686	21.2329	6.05374	7.73895	3.17058	54.4904	69.7651	66.5814	32.0735	10.6393	7.73488	48.7762	126.816
51.2719	52.9417	18.242	5.47911	5.49777	2.92735	53.5295	66.5252	61.1028	31.4133	7.83212	8.462	48.7663	128.633
50.4132	63.3299	20.4965	5.7755	5.95005	3.25125	57.251	76.7973	74.4197	32.1438	9.39936	8.68867	48.7593	130.583
48.8995	63.7187	23.7979	5.56753	7.06287	3.79285	60.722	86.8375	77.8217	36.6954	10.516	9.36825	48.7587	132.145
46.4206	62.5046	22.1521	7.06746	8.35263	4.53709	60.2197	85.0926	83.0777	30.8069	11.4578	9.1871	48.7669	133.971
54.5692	67.463	19.1051	8.05054	9.28735	4.79417	60.1896	91.595	73.0724	28.9792	12.1919	8.99001	48.7561	135.743
62.2834	90.9378	25.657	9.75887	11.5358	4.82212	63.1588	107.8	80.9638	29.6111	14.9701	8.57068	48.7536	137.509
64.7098	97.1196	29.4595	8.85139	11.9894	4.51151	57.1708	109.9	89.5541	25.1702	16.4318	8.69161	48.7596	138.758
70.2121	74.7993	27.7581	5.85166	9.23591	3.91252	51.2886	91.2645	93.3523	26.9781	14.2175	8.40339	48.7688	140.208
82.8853	80.6056	26.1175	6.88914	9.23073	4.27573	53.8517	88.3858	85.1857	23.3325	13.3357	7.69492	48.7897	142.407
77.767	87.9384	29.0971	7.34117	9.60617	4.76042	67.484	112.039	86.6836	24.1372	13.9548	6.98455	48.7955	145.011
68.8732	94.7665	30.9522	7.71231	9.3106	5.13862	70.7496	115.42	88.1446	27.6494	13.8814	7.34387	48.8	146.993
97.44	92.5629	28.8619	7.29135	8.33516	5.02745	70.0717	112.431	89.5652	27.664	12.0708	7.17404	48.7971	148.612
106.574	93.3095	24.0363	6.00587	8.03397	4.88267	67.9355	96.4946	83.0013	25.089	10.5403	6.72381	48.7873	150.392
87.5515	107.028	29.5685	8.71523	8.94913	5.42714	71.9481	116.538	96.5906	23.5672	11.2127	6.57794	48.7733	152.125
91.2024	111.79	29.2228	9.55364	9.72495	5.24541	82.696	107.812	93.5444	20.1749	11.58	6.17265	48.7553	153.697
94.9702	143.02	32.6239	9.41737	10.2708	4.60875	85.5231	110.063	94.7629	19.0971	13.618	6.1345	48.7374	155.607
98.8575	136.181	31.9173	6.73019	10.2753	4.95427	85.0536	106.61	98.8873	17.3586	13.3943	5.80967	48.7259	157.296
102.867	155.472	30.5472	8.21411	10.6052	5.60074	81.4226	130.525	84.4744	15.7779	12.7329	5.79492	48.7184	159.095
107.001	149.234	26.9831	7.95164	11.0843	6.09424	83.3605	116.914	94.7692	15.788	13.3437	6.35788	48.7393	160.857
111.262	141.001	26.9571	8.75491	10.8465	6.00615	85.2936	119.226	107.854	17.3288	13.1554	7.22747	48.7545	162.819
115.654	141.278	28.5336	9.01243	11.5662	5.38578	87.2196	131.523	99.8473	18.6516	14.8482	6.55078	48.7684	164.716
120.178	171.144	35.8741	10.2084	11.3744	5.16992	89.136	134.87	112.709	17.072	14.6746	5.535	48.7685	166.584
134.626	171.443	35.0076	10.2355	10.4647	5.65439	94.2644	135.19	110.026	16.1779	13.6675	5.99235	48.7729	168.201
118.903	168.808	36.4698	9.59374	7.59505	5.46384	87.6546	122.072	101.918	12.4989	8.66922	6.21324	48.7744	169.961
126.774	178.223	32.645	11.1743	11.4657	6.83596	92.207	130.924	98.4613	14.1222	12.9709	7.07453	48.7852	171.741
126.189	183.315	36.0853	11.2705	12.0778	6.96132	85.2197	135.404	92.1407	13.6403	13.2726	7.38534	48.7931	173.703
144.888	182.96	32.2443	12.8554	12.5423	7.2524	98.4844	130.574	103.083	12.1487	13.0951	6.55247	48.802	175.438
150.268	166.556	36.7813	12.0943	14.3324	6.16371	100.288	137.982	103.243	13.8576	14.5681	5.0934	48.7952	177.088
155.801	195.235	41.9904	13.2055	14.2864	5.61049	92.9179	140.329	91.3737	14.7462	32.8407	17.7134	48.7851	145.324
161.489	202.492	39.1186	11.0538	11.2911	5.17074	103.805	142.669	95.9912	15.3416	37.5676	20.5363	48.7911	1.46932

## Sheet: P10
ra l	oi l	oe l	ico l	mf l	es l	ra l	oi l	oe l	ico l	mf l	es l	Kippung	Rotation
61.5372	318.441	64.9891	13.4736	45.601	20.0779	49.7944	163.324	50.4338	20.6915	10.1439	17.9986	48.788	0.361269
58.5912	287.618	64.2252	15.4812	39.0836	17.2658	42.5212	169.914	39.4017	18.2164	8.64242	15.6181	48.801	-144.265
56.9833	315.706	51.2142	14.9923	11.3418	15.0483	49.9592	136.528	38.2862	16.9212	7.41601	14.5834	48.8014	-176.952
53.3202	305.03	55.2143	14.4181	11.8174	14.6064	41.3054	153.625	40.4683	16.5525	8.53608	12.7422	48.8016	-174.891
56.6082	300.904	54.2451	14.9539	12.9704	19.7663	43.079	127.547	39.969	14.7292	9.46144	15.7304	48.8014	-173.161
57.6587	296.335	49.4576	16.539	11.2601	15.656	40.0452	135.202	34.5063	13.7454	9.25645	15.8847	48.7954	-171.367
49.8904	272.769	54.8123	20.359	9.52457	16.5503	39.8999	137.189	28.6477	11.9601	8.91381	13.6235	48.7766	-169.74
58.1435	291.977	55.8532	19.677	12.8558	16.5248	43.2528	141.462	43.5043	12.7747	10.5942	15.2848	48.7485	-168.115
68.3358	305.581	60.4458	17.069	13.9071	17.1256	41.296	118.746	47.3596	14.3456	11.5265	14.9626	48.7528	-166.598
71.2989	271.234	56.3577	18.588	15.8061	19.6402	36.3688	112.683	41.7015	15.8188	11.6105	14.7937	48.7663	-164.863
61.7358	249.451	64.8964	19.0337	14.6345	20.1912	37.1017	106.899	37.5546	13.8346	9.49063	16.2372	48.7687	-163.043
54.4077	275.434	61.1186	20.315	14.0624	20.1794	37.2654	116.554	35.712	12.1282	9.53299	16.3215	48.7631	-161.438
57.4557	246.979	56.0226	19.4485	13.0455	18.2477	36.5003	117.768	33.5363	10.4695	10.1835	15.2705	48.7658	-160.075
55.4171	240.537	55.5133	20.3821	11.1669	16.0417	33.666	103.788	37.9631	9.92888	9.69095	14.3307	48.7825	-158.394
49.1108	269.418	58.9161	18.9229	10.5227	15.8185	33.3581	82.7152	34.6172	10.1891	8.55453	13.8447	48.795	-156.484
49.326	217.619	55.859	16.7288	9.64738	14.8056	32.7859	72.5868	28.8431	9.62189	6.31377	13.4371	48.7857	-154.563
41.1209	228.927	51.5598	19.9179	9.0839	14.6641	30.425	84.5966	29.3167	8.34281	5.74855	12.8909	48.7756	-152.941
39.6234	226.334	50.7393	20.2931	10.1583	16.6968	25.0308	79.6525	27.1884	7.29541	7.27471	12.1072	48.786	-151.275
38.1984	210.611	49.6706	19.8921	10.4675	16.6625	30.5778	77.3563	23.715	7.56783	8.52547	11.037	48.7969	-149.539
44.6039	189.688	48.179	18.5803	8.64242	15.4214	33.4334	62.1053	19.764	6.74525	6.61525	11.0443	48.7997	-147.621
37.564	192.915	53.9609	20.1217	8.6288	12.6266	23.8003	55.9471	22.5319	5.44949	5.88141	12.1392	48.799	-145.675
38.8679	189.721	51.6367	19.8303	9.03412	12.146	22.883	70.1911	29.5545	6.16617	6.52305	14.463	48.7887	-143.669
42.5066	219.871	43.9733	17.6657	9.33677	13.9289	22.0069	71.4591	28.9606	6.51151	7.48379	14.8513	48.7982	-141.962
38.6861	191.541	53.9031	18.8202	10.2256	14.9765	21.17	61.719	25.0676	5.99984	8.21245	9.75994	48.8069	-140.238
36.6825	169.858	54.5904	20.2823	9.89434	15.546	20.3705	50.1261	18.9399	5.65849	7.74352	9.79769	48.8098	-138.321
36.9627	173.775	49.9197	20.1268	8.70255	13.4515	28.5548	48.808	20.8366	5.66662	6.74843	10.3821	48.806	-136.614
31.6315	125.506	54.2992	23.9712	9.38363	11.8057	25.2452	43.6651	21.3222	5.592	7.14812	9.05827	48.7967	-134.84
33.2927	164.365	50.8489	25.6623	9.12693	11.8951	18.0113	41.9327	16.5045	5.20815	6.856	8.68406	48.7796	-133.1
30.7914	145.361	47.8784	24.2361	8.50524	12.8984	14.6461	39.6303	17.8479	5.8498	6.53849	6.47704	48.769	-131.399
31.2255	170.991	51.742	22.3302	8.85603	13.2116	13.921	46.6322	19.1864	5.8475	6.61895	6.11641	48.7755	-126.297
29.083	195.409	51.2152	22.6144	8.45647	14.5111	14.7972	44.4306	17.9869	4.81327	5.89939	7.50109	48.7875	-70.5405
23.1812	183.32	49.2013	22.5948	7.97845	16.5003	16.2254	34.8834	14.0713	4.19293	5.19621	8.20017	48.79	-60.5555
19.3901	153.758	46.0655	23.2297	8.22365	16.0738	14.5186	32.4514	13.6294	3.91791	5.50004	7.88733	48.7973	-91.8572
18.9876	157.513	43.7406	24.3351	8.27038	15.2884	11.5382	26.0817	14.1302	4.63438	6.41184	9.24333	48.8159	-122.691
17.6307	143.681	35.7986	25.226	8.04858	15.2349	10.7407	21.4005	14.9427	4.31206	6.06985	9.98796	48.8072	-120.8
16.9875	137.494	42.0369	25.9892	7.53763	15.527	7.71578	16.6425	14.2052	3.67602	4.28033	9.68432	48.7915	-119.134
16.0498	114.724	46.7993	23.9054	8.07364	15.9958	7.10319	14.9854	12.7215	4.10761	4.76	8.5811	48.8027	-117.323
15.0042	115.154	40.4542	25.3668	8.21797	15.5899	7.03771	15.3782	11.6057	5.08306	5.17649	7.5856	48.8234	-115.644
12.7041	101.521	34.1258	23.1504	10.7723	16.2306	6.28061	13.3708	10.2218	5.65143	5.11152	8.10473	48.8386	-113.879
12.9926	105.588	29.1009	25.9519	10.6889	15.8429	5.63665	12.3061	10.8389	5.79711	5.24102	7.6711	48.8364	-112.145
11.8405	95.4086	32.1362	27.2775	8.26477	15.009	5.45596	9.56186	10.2237	5.47109	5.14794	8.50397	48.8192	-110.168
13.5446	100.309	37.1878	25.6732	13.6829	16.6977	6.05385	11.0577	8.98192	6.20677	5.44373	8.90265	48.8187	-108.663
14.2479	96.7163	42.6642	23.2351	14.547	17.7093	6.775	13.9837	9.35107	6.3999	5.60244	7.27384	48.8187	-107.401
13.1368	99.1508	41.6638	23.0617	10.6935	16.3851	6.49627	16.349	8.97788	6.33979	4.83015	4.60026	48.8151	-106.063
11.3729	83.5316	36.5819	24.9768	11.0402	15.5528	3.83339	14.6426	7.34126	5.20878	4.3782	3.94526	48.8076	-104.189
11.2974	87.5489	35.1685	26.8267	10.6836	17.865	3.10333	11.4483	4.34316	3.599	4.04002	3.17562	48.8078	-102.188
10.6159	86.1374	35.7285	22.8245	37.7813	19.1744	3.07904	7.18067	4.39248	3.86954	4.33661	3.34763	48.8039	-99.9497
9.51477	80.2859	34.3958	26.8581	39.9789	18.1728	3.66768	9.4238	4.30875	4.66426	4.6027	3.78979	48.7898	-98.2908
8.84913	89.1245	33.9652	26.9251	17.0697	15.7784	3.4065	9.17065	4.16295	4.42336	4.71663	3.73923	48.777	-96.4958
8.0673	77.852	35.264	29.6165	44.2818	23.2023	3.15113	8.25574	3.57289	3.68661	4.76933	3.76514	48.7776	-94.8856
7.89818	98.6627	36.3295	27.0117	46.3779	23.7608	3.87507	7.18416	2.88875	2.87862	4.74481	3.52603	48.7926	-93.0162
8.78703	98.2518	36.2613	29.8572	25.0607	24.3101	3.96279	7.82744	3.17277	2.91133	4.86843	3.08867	48.8091	-91.2246
9.15774	92.7733	28.6063	25.412	27.0019	24.849	4.73752	8.80276	4.88919	3.72611	5.70001	3.16886	48.8001	-89.2447
9.58569	88.0663	35.5962	27.0216	30.847	25.3765	3.83109	7.29613	4.89151	3.66406	5.50537	3.17952	48.7831	-87.4733
8.95186	87.4127	34.1252	22.9248	32.7853	18.2285	3.07354	6.05177	3.48461	2.9632	4.76486	3.41068	48.7649	-85.5698
7.33733	86.452	30.3814	25.4325	41.5847	21.7774	3.24514	5.33897	2.69053	2.67321	4.6981	3.31832	48.7715	-83.8316
6.11351	73.322	28.408	30.5037	47.5453	20.1603	3.18014	5.81588	2.81674	2.64408	5.1422	3.07186	48.7877	-82.0775
7.34448	69.5431	26.7198	29.6078	53.1185	19.6635	3.60212	10.1463	3.84145	3.29814	5.4842	3.88685	48.7952	-80.4311
7.14476	66.7477	31.2669	30.7523	45.9892	27.8082	3.53237	9.95804	4.00669	3.4355	5.39506	3.8918	48.7871	-78.7409
6.54332	63.871	30.1083	29.3328	48.8173	25.8996	3.03577	4.04117	3.97082	3.39149	5.53529	3.62851	48.7908	-76.945
4.7023	62.3459	27.3607	26.026	54.3609	29.752	2.82646	3.25556	3.66271	3.22674	5.55608	3.93804	48.7931	-75.1526
4.50736	58.0317	17.6596	26.3455	56.6722	24.3772	2.50017	4.96527	3.75976	3.31522	6.03336	4.35639	48.7943	-73.2802
5.70647	57.5074	16.3065	23.3993	59.9627	22.8949	3.33523	7.42345	4.1903	3.45637	8.22867	5.38629	48.8098	-71.6355
5.8345	58.4128	19.9675	27.6072	64.4954	26.0947	3.35669	7.14161	4.64542	3.89318	8.68374	5.04043	48.8382	-69.6952
4.43531	53.3869	18.8781	26.8954	73.0308	29.95	2.9705	4.38602	4.12431	4.25598	8.24317	5.63876	48.85	-67.5048
3.71925	43.9499	14.9269	27.6765	75.3634	30.2227	3.09119	3.05521	3.07975	4.23272	8.49091	5.50775	48.8369	-65.5925
3.84088	44.5856	14.9698	27.9956	76.3606	30.9538	3.05536	4.00079	3.47685	4.40168	7.67991	6.02438	48.8071	-63.8016
5.44336	46.8063	17.2331	27.8232	84.7799	31.3801	3.70464	6.53347	4.21394	4.6197	7.27713	6.23364	48.7993	-62.2459
5.34838	44.1813	16.4584	27.0966	88.8786	29.1715	3.48574	6.63037	3.94164	4.37116	8.41461	6.64889	48.8028	-60.5391
4.39036	30.904	13.9811	22.5916	89.8997	33.5803	2.77772	3.89135	3.52052	5.40873	9.1938	5.98687	48.8147	-58.6457
3.37589	31.2532	13.9191	21.79	97.2064	31.1733	2.14424	3.89245	2.80547	5.35873	9.94645	5.85626	48.8222	-56.731
3.43747	28.4354	13.7331	23.9341	92.7766	33.285	2.06957	3.65379	2.79606	5.1162	11.3685	6.62334	48.8295	-55.1062
4.33186	28.5253	12.7301	25.0439	76.9498	35.9665	3.02874	6.85016	3.31532	4.90966	19.1341	7.28097	48.8337	-53.2473
4.24578	26.2263	10.4183	22.1231	70.5785	32.3146	3.06651	6.96343	3.19482	4.77106	21.4899	6.92787	48.8352	-51.3516
3.88103	23.6175	10.3521	22.8393	72.944	39.6895	2.34599	4.67285	3.08079	4.93479	17.2959	6.79813	48.8329	-49.4624
3.0809	22.2707	8.84572	22.0371	87.3449	37.7147	1.77856	2.9645	2.55456	5.03778	21.3091	7.67734	48.8288	-47.6508
3.17701	23.1836	8.37209	20.2479	98.2415	37.6487	1.86327	2.0704	2.77113	5.77457	27.0368	8.91167	48.8286	-45.5179
4.46127	26.3371	8.19587	22.2319	85.8414	32.687	3.20207	5.62093	3.14844	6.97269	30.409	10.5609	48.8289	-43.7319
4.75043	24.3275	8.03859	19.1155	97.1946	37.7795	3.25175	6.41297	3.95752	7.59899	27.9116	10.9991	48.8403	-42.0625
4.765	21.3703	6.71189	22.9672	78.065	37.3695	3.25424	6.34676	4.60417	7.91132	25.7781	11.0004	48.8402	-40.4551
3.73453	13.5287	4.88282	20.6249	77.9605	32.7278	2.08823	3.35164	3.64537	8.79342	44.3957	12.35	48.8359	-38.3251
3.85789	13.6021	4.33558	22.5208	87.2396	32.6964	2.08195	1.87554	2.29777	8.9026	49.2735	14.1049	48.8155	-36.5137
3.90368	15.2025	5.85335	22.0601	98.002	32.6428	2.51364	4.59932	2.76964	9.42904	40.8479	16.0567	48.792	-34.6006
5.17259	20.0018	6.82401	20.6231	100.428	39.7674	3.24615	6.42283	3.38519	9.17164	46.7185	15.1866	48.7745	-32.4634
5.1101	20.5793	6.73687	21.4796	90.9285	37.3364	3.33406	6.39737	3.32509	8.5894	51.3157	15.1646	48.7493	-30.7452
3.61038	14.5153	4.57006	20.2456	90.4229	35.5183	2.11524	2.45903	2.51783	7.21098	52.4288	13.3332	48.7444	-28.779
3.43832	11.068	4.27913	21.5512	84.1387	34.6763	2.13593	2.36405	2.2477	7.61676	53.7359	15.781	48.7672	-26.8736
3.52823	9.34639	4.40299	18.3005	82.6844	31.2815	2.23404	3.35135	2.63904	7.97327	59.2184	16.9621	48.7896	-25.0423
5.63426	15.1888	5.47811	20.4897	91.2936	28.9703	3.21111	6.28954	3.79236	8.89941	63.8102	18.6702	48.7914	-23.2108
5.78018	14.5238	5.34559	17.3218	91.7685	32.0344	3.25394	7.01738	3.96445	10.7378	58.3269	19.8967	48.772	-21.1687
4.93966	9.52697	3.4676	16.7066	80.5061	35.6332	2.23301	5.23568	3.51706	13.587	59.6656	23.4372	48.766	-19.2818
4.46475	7.14518	2.98485	15.1339	84.2136	35.8517	2.05605	3.94018	3.14561	14.4362	61.0251	27.4533	48.7676	-17.5638
3.99703	6.54782	3.06211	15.4186	83.8485	30.6571	1.95384	7.01761	2.91301	15.9659	59.6811	19.8425	48.779	-15.4968
5.95377	15.7503	4.73135	16.293	77.2021	35.4405	3.40786	8.72795	3.75317	15.6228	60.5681	20.184	48.7718	-13.8952
6.16098	16.3883	4.71259	17.0776	81.7616	37.4538	3.66966	7.97447	3.82082	15.2703	79.6662	25.7631	48.7648	-12.2274
5.95194	12.5405	4.03566	13.7352	81.6688	34.4612	3.4829	5.76414	3.69711	17.9852	75.9137	28.3633	48.7547	-9.89058
3.97557	6.52267	2.94372	13.716	81.3068	24.9311	2.29605	5.10849	2.88524	19.0799	62.9865	24.1741	48.7682	-7.90792
4.25157	4.84961	3.05477	14.4419	83.2544	27.8644	2.05523	5.22913	2.3135	13.4166	63.7074	27.3195	48.7662	-6.04754
5.41789	12.0373	3.95052	15.3395	85.683	28.5646	3.26794	6.54491	3.19559	14.1197	90.7912	30.0382	48.7685	-4.2909
6.43129	14.7117	3.98765	14.3967	82.2003	27.697	3.50234	7.11851	3.75579	16.3377	77.7567	28.8507	48.7816	-2.18716
6.54699	13.9631	3.75434	13.6895	80.7613	30.0899	3.46103	6.56004	3.78786	18.8481	65.5976	22.3309	48.8023	-0.410872
4.77394	3.17885	3.13129	15.2132	73.6236	31.8532	1.95512	3.73595	2.60471	16.7003	90.8525	22.5971	48.8037	1.02563
4.61236	2.96563	3.0408	14.5173	71.4378	32.5878	1.98675	2.2815	2.13607	14.93	83.4606	22.8518	48.7954	2.41961
4.00031	6.89433	2.89287	8.8998	60.7508	29.027	2.14758	4.32025	2.61186	16.1745	81.3151	31.9834	48.7846	4.07631
6.02252	14.5178	4.14148	8.44211	52.9647	32.0913	3.89608	7.42775	4.25504	17.9873	86.2668	29.804	48.7821	5.96913
6.20255	14.6926	4.19922	8.6032	50.5773	26.096	3.9053	7.53352	4.15981	19.7111	83.5127	28.0468	48.7823	7.89113
4.87465	5.86617	2.9303	9.36137	62.1492	30.4656	2.15571	4.57057	3.21756	21.3605	88.003	28.3549	48.7813	9.8463
4.91793	2.97107	2.21778	7.66012	54.2619	22.9989	2.07242	4.55239	3.5132	20.3329	90.4135	28.3535	48.7754	11.5156
4.69639	2.11553	2.36896	7.71056	41.0266	24.408	2.04941	4.53023	3.96279	18.2189	94.8011	29.7254	48.7831	13.2738
5.6248	14.0536	4.0271	7.0539	38.158	25.7461	4.02697	6.79061	4.40601	15.6735	88.4127	30.3663	48.7709	15.1211
5.3938	14.5156	4.02908	5.75882	39.9562	25.0756	4.00688	7.47508	4.94711	16.2098	87.4908	29.0819	48.7622	17.1456
4.84974	11.2984	3.45678	4.83562	34.3913	22.0646	3.70419	6.40374	6.02433	21.2118	81.3802	26.6687	48.7666	19.0794
4.55846	1.59528	3.45768	4.61912	22.4612	19.0072	2.41803	10.3562	6.19963	22.8423	78.1641	26.6142	48.7814	20.7964
4.85361	1.59434	3.75568	4.83749	24.9224	19.7027	2.44417	11.3423	6.11133	19.9235	87.1684	28.5584	48.783	22.5724
4.96692	9.55645	4.09328	5.2016	24.2893	15.6926	2.52892	13.0657	6.63464	18.7239	93.5615	30.2768	48.7798	24.4527
6.58434	14.3061	4.12367	5.19793	13.5141	15.2111	3.91896	11.5148	7.18181	24.6967	85.1302	29.9613	48.7794	26.105
6.54276	14.8456	4.8906	4.4094	11.597	13.9484	4.02722	11.212	13.5082	25.1856	77.5902	26.7764	48.7901	27.2701
4.35626	5.79597	4.8244	4.39346	12.6017	16.1051	2.87214	9.62961	14.1028	25.6686	84.6472	30.5599	48.8006	28.7778
4.61165	5.27575	4.46579	4.40633	13.1189	17.3283	2.85569	8.37467	14.5627	26.1453	84.8674	30.372	48.8058	31.0926
4.78506	3.00369	4.17042	4.62902	12.8448	16.473	2.56114	8.26597	10.0593	20.9003	88.2852	28.2099	48.8154	33.092
6.39876	14.0582	5.24906	5.08922	10.5171	15.702	4.12535	10.5977	13.9896	23.836	81.5168	27.2487	48.8022	34.8919
6.51523	14.4456	5.69872	4.97417	10.0158	16.5731	4.01914	10.8567	16.8259	24.8066	79.2266	26.264	48.7827	36.5499
6.23841	10.3953	4.43883	4.52987	9.12588	14.9049	3.33278	11.0003	21.495	25.3962	74.525	28.7194	48.7793	38.4919
4.39046	2.84662	3.2819	4.21523	8.16835	13.4467	3.14605	9.82563	21.7518	27.6668	70.5361	28.2372	48.7874	40.3986
4.56522	2.30492	3.3226	3.93104	8.49381	14.5164	3.36006	10.1392	23.2969	32.8369	63.474	27.2884	48.781	42.2677
4.41573	4.27569	3.47973	3.97529	8.04561	15.9749	3.56021	9.96635	19.5994	32.8846	65.8898	23.3888	48.7741	44.2452
4.87609	13.9711	5.04713	4.85981	8.46067	15.5769	5.38213	12.9661	16.2306	30.0768	63.3814	22.9014	48.7797	46.3109
4.93865	14.022	4.95957	4.08015	6.72689	10.9244	5.64532	13.234	19.8485	30.6948	45.179	21.523	48.7685	48.4025
4.20387	6.98617	3.17559	3.41274	6.59907	11.0918	4.33222	12.1078	21.8002	34.78	46.7296	21.9837	48.7488	50.3166
3.91762	1.52311	2.15451	3.07202	6.29378	12.4077	4.41097	10.9307	21.3987	36.188	45.0176	18.7969	48.7439	52.0158
3.66098	1.28771	1.79338	2.94299	6.58243	12.6458	4.96968	12.2001	23.0521	33.4285	42.1531	17.9601	48.7462	53.6315
3.5929	6.63899	1.74081	2.63953	6.05374	11.3846	5.0577	14.2432	23.3885	27.372	40.7677	18.1919	48.7503	55.3767
6.13755	14.3401	3.5117	3.28969	5.97385	10.647	5.10038	15.7516	26.0825	29.68	40.1406	19.6731	48.7459	57.3667
6.0906	14.3604	3.51294	3.29807	6.05739	10.3765	5.57411	17.0592	28.375	32.8716	38.2129	18.8574	48.7479	59.239
4.47644	5.40253	2.04112	3.00666	5.54574	7.18067	5.55398	16.248	25.6128	34.5778	35.9208	15.6458	48.7439	61.1167
3.79463	1.76632	1.79289	2.54362	5.30376	6.99715	5.21055	18.7759	22.8135	33.0492	35.1495	14.611	48.7322	62.9155
3.93523	1.81436	2.32607	2.50514	5.64146	7.59939	6.03735	21.2306	27.6307	32.4853	39.3082	17.4717	48.7195	64.7454
4.11723	8.41388	2.70888	3.12234	5.49578	7.60525	6.57369	24.215	30.5301	37.7637	38.143	18.8666	48.7398	66.4186
5.72657	14.7019	3.87391	4.16306	5.25529	7.5039	7.79981	25.5315	28.8868	39.1853	27.6381	16.6202	48.7525	68.2442
5.73961	14.7435	4.03905	4.31822	4.71127	7.07229	6.92027	22.7403	27.7311	38.0685	25.92	21.7965	48.7525	70.3393
4.68847	5.27985	3.35689	3.05894	4.72295	5.73976	6.28755	25.5875	26.8665	38.4002	24.7918	21.4727	48.7457	71.6265
4.38978	2.8518	2.36003	2.75164	4.32559	5.63227	5.5784	25.6325	28.7237	34.319	24.6597	13.8997	48.7428	72.9733
4.04598	2.91521	2.24554	2.60092	4.44935	6.41116	6.10919	22.5116	30.0801	39.809	23.1364	16.9375	48.749	75.0453
5.02847	10.3664	3.47203	3.48794	4.29353	6.06585	6.86214	25.5664	30.3285	39.2429	20.8151	15.2176	48.7374	77.6387
6.64125	16.4298	5.16539	4.07153	5.28007	6.02922	7.43378	29.8703	32.4597	35.2694	14.2587	14.993	48.7156	79.2813
6.21681	16.4318	4.99428	3.6832	5.31412	5.83665	7.61456	41.4658	35.1707	32.4048	12.1886	12.3718	48.7027	81.3482
4.53934	7.46623	3.75181	2.53714	5.56562	5.96938	8.74082	47.9524	41.7335	34.9077	10.5621	12.0752	48.7029	83.0713
4.64355	7.12965	3.94309	3.05916	5.91197	6.95256	10.0517	51.6849	42.2235	36.6473	11.2694	12.9096	48.7258	84.8951
4.75715	5.94139	4.75809	3.16116	5.32464	6.36235	11.3675	58.1784	37.9733	40.1452	12.2749	13.1534	48.761	86.9111
6.26875	12.9787	5.76627	3.79909	5.19315	4.98586	12.5201	63.2256	42.2502	35.3842	10.953	11.847	48.7744	88.6947
7.08622	15.0067	6.25623	3.69946	4.94273	5.30696	14.3815	63.1987	47.2941	41.2551	8.62177	13.2821	48.7796	89.6298
8.40684	15.8198	7.57203	3.76185	4.64864	5.15931	14.9602	73.8104	47.261	38.946	6.92971	13.1428	48.7875	90.932
9.16299	12.6331	8.51618	3.1786	3.88799	4.09491	13.9981	75.1456	57.1887	35.7427	6.57802	12.9438	48.7819	93.2432
10.7816	19.4111	10.0941	2.89539	4.29704	3.8248	14.8699	78.9924	54.3859	34.957	6.80337	12.1847	48.7735	95.666
11.5926	20.7471	11.6375	3.53861	4.92763	3.59669	17.4992	73.6874	67.401	36.9762	7.04643	10.7853	48.7666	97.4386
15.4713	24.7602	12.4206	4.81708	5.79971	3.77251	19.2959	65.3345	62.4487	40.563	6.54294	9.8156	48.7715	99.3889
19.819	27.5517	16.6238	4.97402	5.72902	4.00006	20.9622	96.8326	59.8595	35.3647	7.37116	11.9827	48.7705	101.308
20.465	28.1949	18.017	4.21553	5.77332	4.00476	23.844	95.7288	64.2874	35.2857	7.52145	12.0682	48.7615	102.924
23.0565	26.0739	24.9893	3.21038	5.53877	3.84121	26.4626	100.718	73.8366	39.9872	7.28017	10.8024	48.7467	104.664
26.6667	40.4156	34.62	3.40144	5.1776	3.80673	27.9943	90.5549	68.9555	31.6525	6.37254	11.2271	48.7444	106.427
31.5316	47.0869	36.5585	4.27181	4.98816	4.31568	27.4619	104.915	70.5525	30.9338	6.44002	12.5031	48.7435	107.68
33.2688	50.9255	24.5111	5.53672	4.82468	5.04385	31.7283	104.842	83.4448	31.2388	6.46706	12.4721	48.7493	108.649
40.4533	55.5499	20.6534	5.78396	5.57642	4.63601	29.9305	101.371	72.7862	30.1183	7.11097	13.7524	48.7568	110.781
54.0803	53.5674	22.9067	6.18183	5.79058	4.11852	30.746	104.86	81.741	34.6023	7.18904	14.6357	48.7618	113.626
54.8225	51.7168	27.1462	6.28116	6.22754	4.26651	40.4752	108.392	89.3032	37.0802	8.35532	15.8083	48.7703	115.496
60.3244	54.7182	33.9974	5.77433	6.5636	5.46068	42.0588	126.926	88.0888	34.0609	8.72893	14.9533	48.7822	117.303
57.7911	52.4315	34.5993	7.12218	6.63167	7.82263	42.6252	132.794	76.5365	31.7372	9.04263	15.1432	48.7886	119.38
56.7294	64.2797	40.9096	8.27868	6.76836	8.30417	38.5236	124.56	73.9885	36.4453	8.88401	15.7782	48.7849	121.238
47.5883	79.5491	39.4127	9.65363	6.91121	7.70935	36.4552	103.1	81.7981	35.5697	7.68275	16.0701	48.7827	123.114
48.8233	80.9176	42.1807	8.89842	7.06724	6.37716	40.5375	108.818	82.9428	32.6081	7.80194	16.7257	48.7773	124.775
50.0389	66.1998	42.3613	8.37797	6.21319	5.62992	43.5965	117.08	71.5971	29.2158	7.24807	16.0094	48.7603	126.563
51.2323	82.926	43.8484	11.5742	6.38795	5.59791	43.49	120.104	76.3279	27.7972	6.96587	13.4037	48.7544	128.446
64.8972	80.0011	45.1511	11.8082	7.55081	6.87451	45.4452	116.86	82.6834	31.7723	8.55541	13.1711	48.7581	130.397
64.2178	80.545	36.6845	12.5045	8.63145	7.82695	45.7257	127.55	85.9456	26.3113	10.8275	12.5272	48.7595	132.106
64.0256	89.8896	32.8758	11.9375	8.6751	7.3926	48.4956	134.57	87.4318	29.9023	10.53	16.6565	48.7699	133.915
71.3168	98.6161	51.5587	12.0509	8.95997	6.54739	42.8555	137.687	88.042	29.4465	9.77503	15.8511	48.7664	135.793
73.7929	93.0959	52.2655	9.4972	8.39033	5.30475	40.03	141.212	95.0892	25.7867	8.45695	10.9149	48.761	137.698
69.8225	92.3463	46.1473	9.78323	9.60228	5.69736	46.8774	150.059	96.6342	26.1647	9.83295	8.17225	48.751	139.327
70.3778	147.443	36.6775	11.4365	10.5215	6.57812	40.5845	157.923	89.1856	27.9523	10.1729	8.97408	48.7559	141.04
63.7676	154.724	40.3618	11.8456	10.0568	7.63737	42.0066	157.648	93.6246	24.8889	8.95732	11.1864	48.7537	142.884
63.4117	162.254	37.8373	12.443	10.3247	6.45976	43.9117	162.831	83.7315	28.1903	9.15473	11.3252	48.7427	144.624
64.0047	190.484	43.9355	11.0745	11.3636	4.43728	44.0925	151.15	80.8636	24.044	10.5001	9.41237	48.7358	146.495
66.8764	178.08	43.4153	9.80215	11.0414	4.6399	42.4282	176.747	88.8544	23.7086	10.646	9.07496	48.7242	148.375
75.0961	186.387	51.7502	10.9421	10.2124	5.12547	41.4278	179.413	88.3924	22.9225	10.2177	9.12555	48.7265	150.249
67.3877	194.966	52.7469	11.5378	10.5945	5.51287	38.8314	183.077	87.94	26.0094	9.52017	9.27574	48.7277	152.013
58.0502	203.822	62.0699	9.67731	11.1224	5.27626	37.732	181.764	84.3168	24.9806	9.40503	9.23356	48.716	153.908
61.5233	260.321	63.2876	10.7126	11.8195	5.73943	35.9536	190.273	85.9737	26.6984	9.54218	9.20879	48.7182	155.774
55.138	222.389	55.5781	10.8407	12.7473	5.76249	39.0732	198.009	83.9435	27.4346	11.1286	8.48878	48.7294	157.497
46.7342	232.113	66.7765	10.8442	15.9684	6.38077	39.0009	197.254	90.6226	26.8535	14.515	10.3213	48.7455	159.135
58.9428	262.834	57.3117	11.5271	16.1648	6.08833	38.3367	200.648	87.7088	23.7496	14.813	11.4846	48.7533	160.828
62.9056	252.472	69.1069	14.267	13.9543	5.89564	39.5575	223.844	91.5383	20.1915	11.7694	12.903	48.7646	162.605
53.2954	263.12	67.6162	16.6567	13.2896	7.37225	41.2824	225.186	79.5422	23.1136	9.61475	11.1647	48.7716	164.38
59.9498	274.088	61.5257	13.5903	16.2483	8.28913	43.7	220.389	69.7336	24.0843	12.202	11.5233	48.7545	166.239
54.6747	285.385	55.7325	14.1893	14.1179	8.75813	43.5462	225.465	66.2421	21.0546	12.0259	10.499	48.7496	167.944
65.8424	320.491	61.6885	12.503	11.9738	8.63017	42.6933	221.155	66.5771	19.9743	10.3516	9.19206	48.7601	169.449
63.216	316.832	62.0176	13.1137	12.4204	8.28882	38.9159	194.178	54.4858	18.5595	9.39441	9.78572	48.783	171.303
60.914	285.036	60.9891	12.979	11.6515	6.74385	37.6905	211.439	54.7342	21.3039	8.69681	9.97725	48.793	173.42
53.563	333.984	54.9383	11.9649	11.2107	7.52045	39.229	222.749	54.2563	18.8102	8.70656	10.359	48.7979	175.321
54.6875	347.021	51.2513	13.2747	11.7394	9.36691	38.0701	240.019	51.1658	19.2028	9.33019	12.3885	48.7973	177.131
58.7297	360.428	63.4232	13.8045	13.2811	10.1844	40.8273	218.605	50.7892	17.1988	9.52071	12.2744	48.7876	146.249
64.8163	374.211	63.7385	13.1245	14.0872	8.87139	38.9629	231.544	55.2058	18.617	40.2286	12.7976	48.7801	1.73477

## Sheet: P11
ra l	oi l	oe l	ico l	mf l	es l	ra l	oi l	oe l	ico l	mf l	es l	Kippung	Rotation
53.7563	105.072	12.2415	-24.7219	15.7986	9.03874	61.2669	98.1401	40.9638	10.2312	14.3915	27.5433	48.8111	-0.0874399
61.4976	118.728	14.876	-18.1415	15.9448	9.36573	60.1202	102.353	37.4872	9.85719	14.0079	31.6967	48.8145	-145.441
60.2753	100.365	25.0155	12.3225	12.8786	9.01102	51.4647	83.1736	30.6716	9.20634	11.5124	32.2981	48.8086	-176.906
53.5514	98.5276	21.9512	11.1926	12.4113	9.08915	45.5803	76.2339	28.5693	9.42492	10.6817	31.755	48.8029	-174.962
54.4935	95.3806	21.1753	13.1178	10.9066	9.47975	47.5321	73.6115	33.764	10.7032	9.73945	20.2744	48.7968	-173.488
55.3464	80.4751	21.894	13.1376	11.3753	9.61422	44.6995	70.2887	32.3456	9.63532	11.3777	21.701	48.7867	-171.998
52.7921	88.344	25.8864	14.681	11.5665	9.41146	41.2699	58.134	26.9217	9.70324	11.2036	23.5018	48.765	-170.766
49.5022	86.8015	27.004	14.5621	15.1192	7.81649	38.8489	67.3717	28.9959	7.55996	13.4511	23.0559	48.7548	-169.673
49.6217	96.7795	29.0798	15.5922	15.1711	7.35394	37.839	62.1629	29.2369	7.70316	13.1467	18.6479	48.7678	-167.604
53.267	80.4055	28.5014	16.8511	11.1532	7.65934	38.2309	44.2003	27.72	7.38729	9.42856	20.2684	48.7762	-165.149
50.072	73.4806	28.6217	18.2391	10.027	8.11959	35.4739	41.5967	22.3692	7.21025	7.96372	23.2864	48.7887	-163.351
42.6254	79.5599	26.962	17.6291	11.0012	9.03545	34.8967	46.5878	21.4341	7.03908	9.29325	22.8999	48.8027	-161.728
43.197	74.2601	36.61	21.0274	11.1632	8.96691	35.5967	53.6864	22.6575	6.87477	9.31464	21.3602	48.8205	-160.118
47.2279	65.5617	28.1777	22.7454	11.09	8.06633	32.5816	46.2597	21.9676	6.30719	7.95683	18.3578	48.822	-158.193
53.3916	71.1431	37.0994	30.8802	12.648	7.40595	34.437	53.0905	24.314	6.67217	9.71985	22.3409	48.8081	-156.423
44.1016	69.3333	38.9802	30.0053	13.9301	7.4416	28.7913	54.4782	25.6218	7.08451	11.095	23.5887	48.7962	-154.922
43.1294	67.6168	41.6845	54.5526	13.089	8.25419	27.4368	55.1751	24.0484	7.02465	11.3926	18.7575	48.79	-153.105
47.6329	65.9893	44.1744	34.3782	12.4717	9.10599	33.9489	48.002	21.8387	5.7449	10.1435	18.2019	48.801	-151.15
37.0462	57.6618	39.133	38.464	11.8483	8.95751	23.5672	30.8564	21.6681	5.69523	8.67865	19.8589	48.8111	-149.465
42.2937	55.0895	36.3997	38.9172	13.2358	9.54578	24.1409	32.9148	26.0915	6.66523	8.69111	19.7784	48.8186	-147.715
44.3279	59.4561	36.6961	46.5853	12.5281	10.1399	24.4807	36.6844	28.5272	7.33704	8.73051	20.5489	48.8219	-146.002
44.1805	54.5158	38.1504	53.6148	11.5786	11.0615	22.9561	34.4431	26.8502	7.45368	8.04083	20.6902	48.8175	-143.977
37.6331	59.1524	38.1281	62.0204	11.1764	11.3522	19.4719	30.1523	29.509	7.36666	7.45202	21.6439	48.8117	-142.023
38.5121	49.1589	41.4658	63.7563	11.8773	11.5399	20.6481	25.6211	27.0993	7.48456	7.52561	21.9371	48.8141	-140.074
38.3773	59.2146	43.3107	67.9135	13.7465	13.5689	23.4043	30.0194	18.7914	7.39039	8.86486	23.6516	48.8189	-138.445
36.0776	56.0892	40.7436	70.2534	14.1974	12.8502	23.8182	28.9228	18.5643	6.73687	8.97424	28.5941	48.813	-136.771
35.1585	66.1488	45.1509	64.9259	14.7643	12.1683	22.7147	34.5427	17.7895	7.24473	9.99527	31.2815	48.8156	-135.054
33.2018	55.936	47.2502	59.8394	13.6478	12.7739	18.3766	32.5283	18.9544	7.22258	8.42446	30.1641	48.8158	-133.291
32.3778	55.7023	45.9685	72.5314	14.4064	15.5221	14.8081	30.424	18.489	7.60759	9.69686	28.3805	48.8104	-131.494
31.8843	47.8201	42.2121	80.7894	12.5145	16.7124	15.6666	20.8472	15.6551	7.40715	8.92094	30.5889	48.7929	-129.725
35.1968	42.6073	47.9526	95.3648	26.9214	16.4098	15.5259	18.3963	14.5213	7.58497	7.75827	30.2251	48.7902	-127.972
37.4778	46.8194	59.673	104.539	13.6581	17.0129	19.0967	20.1827	15.3933	6.85373	8.16622	24.0732	48.7966	-126.304
35.1025	48.6395	59.1692	111.01	17.3064	15.8609	17.9626	20.2126	14.1355	6.16437	9.11646	20.3882	48.8124	-124.572
27.4916	42.8729	52.5437	108.131	28.902	16.3337	16.6386	26.1561	16.1216	7.16261	9.67932	20.3078	48.8192	-122.784
27.7065	41.516	49.6926	105.43	32.4949	17.6	16.6518	26.4347	16.9017	7.61831	10.3646	21.4884	48.8094	-121.088
27.1105	45.8248	48.6644	76.5775	28.7163	17.8979	14.8078	22.6684	13.709	7.91782	9.24136	22.3598	48.7883	-119.498
25.0293	51.1439	50.8895	81.2492	26.1466	19.0989	11.5872	19.5768	10.3821	7.60334	8.17389	26.9542	48.7792	-117.572
21.1077	52.9674	53.306	92.6965	30.3708	18.6758	9.84501	18.5216	8.33462	6.73476	9.58977	28.134	48.7869	-115.73
21.8964	50.2787	49.7661	86.8129	36.8351	20.2092	9.47165	14.8285	10.7096	7.45848	11.3822	29.6169	48.7945	-114.124
22.0094	39.8278	52.781	105.211	51.1489	20.0308	9.62195	14.1318	12.1474	8.08484	12.8593	27.4607	48.8058	-112.336
23.2795	43.2921	48.8759	118.988	57.4438	21.0762	10.4956	13.6693	11.8712	7.74387	13.0991	26.2461	48.8264	-110.446
25.901	40.1503	48.5647	94.45	48.9957	20.2733	9.80425	13.1921	10.3172	7.73612	13.3481	25.5793	48.8438	-108.546
26.1387	39.2119	48.1055	116.632	65.2824	22.6571	8.28232	13.2893	9.05988	7.48435	14.7932	24.4711	48.8381	-106.976
25.7187	39.8203	47.3155	99.2124	62.8885	21.303	7.69493	12.0793	10.5004	7.05445	16.2235	25.8593	48.8368	-105.227
22.6852	41.7817	46.4231	96.2813	64.333	20.2813	7.50483	12.8699	10.7612	7.13327	15.8964	28.1054	48.826	-104.458
21.6819	47.1271	50.7594	94.4441	55.7644	21.4295	6.84279	11.6535	8.78338	7.00466	13.393	28.7507	48.8152	-102.563
22.0934	50.9674	48.8997	88.6506	58.0962	24.0344	5.34633	9.6871	7.24485	6.75321	12.3416	26.6496	48.8137	-100.469
21.132	51.5427	47.5286	91.7811	73.0504	23.8998	6.09201	10.3515	7.54187	6.68121	15.3277	29.1755	48.8176	-98.2291
23.4874	46.6495	51.0216	99.2027	75.701	25.3398	8.29976	14.0628	9.77049	8.47454	15.1162	28.7757	48.816	-96.6791
19.4053	41.5016	54.3773	109.279	76.0705	26.2543	8.26295	13.8997	10.659	8.28037	15.4626	32.1068	48.8113	-94.6825
19.8214	43.2069	44.4161	95.5171	77.3329	24.9346	7.36907	11.1963	8.21493	6.96567	16.1659	34.2788	48.7978	-92.9761
20.3055	48.7283	43.8323	94.6288	69.9059	23.5358	5.74172	11.2752	5.91046	7.11559	16.1708	35.9982	48.8035	-91.0668
19.5713	51.7326	43.2291	107.284	75.3707	25.0132	6.01557	12.663	7.46952	9.26182	17.0037	35.5721	48.8182	-89.4665
18.7676	48.881	42.6077	90.8923	78.9801	25.0155	6.617	12.6611	8.65759	9.9046	16.5438	34.6744	48.8153	-87.765
17.5502	42.4751	41.9695	90.1763	78.7158	29.5837	6.43429	12.4447	8.16077	9.05875	14.3083	36.2301	48.8075	-86.0335
17.5607	33.7787	41.3157	109.62	81.1933	28.3846	5.48417	10.1997	7.22198	8.42506	15.1738	35.1354	48.811	-84.2735
18.621	32.6709	40.6477	88.5899	84.7772	27.4833	5.22351	11.3251	7.0041	11.6293	16.0679	33.5187	48.8086	-82.5114
18.8532	34.7318	49.6666	87.7243	82.9892	28.1475	5.93907	13.2529	7.72562	12.595	16.6193	32.9672	48.8051	-80.7728
17.24	34.5403	48.4365	86.8137	80.3388	26.2234	6.42872	14.2714	8.49525	13.0916	17.8204	35.3838	48.8177	-79.1662
18.08	31.7352	34.4679	108.953	66.0745	27.5714	6.50219	13.4978	8.90376	12.1593	15.8507	29.7715	48.8279	-78.0975
18.949	28.5144	30.9437	104.102	72.231	26.8169	4.84117	11.7186	7.81902	11.1733	16.919	29.9459	48.8346	-77.1682
16.6348	28.6643	34.8031	107.848	80.9304	28.3706	5.17564	13.0595	7.01408	11.0495	17.688	37.965	48.8399	-75.062
14.694	27.5764	34.1629	95.503	78.3384	30.0744	6.455	12.6535	8.0264	11.2713	16.204	27.7695	48.8353	-72.0983
12.8441	27.3116	34.7208	107.405	76.3574	28.2278	6.85969	13.554	8.33414	12.046	17.1555	30.1945	48.8206	-70.0145
12.1513	28.7032	34.3943	104.604	69.0181	28.6056	5.64921	12.1048	6.56991	10.5891	15.7165	29.3586	48.8093	-68.0016
11.4421	27.3926	30.2756	93.7084	73.2731	25.66	4.86035	10.8482	5.78514	9.57565	15.9917	34.7937	48.7977	-65.9137
11.6286	25.8664	30.0615	91.7936	71.8856	26.3913	6.62095	12.2551	7.88248	10.0067	15.6965	36.5517	48.8097	-64.2144
10.0273	26.8477	28.2318	83.7858	84.4832	24.3708	6.50677	12.1677	7.82817	10.5215	14.3702	35.6706	48.8271	-62.387
9.04842	28.2828	23.8995	68.4389	84.9751	27.5432	5.74253	9.30709	7.6659	9.9172	13.421	26.2859	48.821	-60.3806
5.79544	28.4031	20.2915	56.9428	85.3945	27.5947	3.65882	9.2827	7.46022	9.9066	14.8854	28.7526	48.813	-58.7947
5.51299	28.5469	23.0834	61.6881	79.6822	23.7714	4.6281	11.4627	9.28905	9.936	15.308	27.339	48.8182	-57.2586
6.88796	27.1672	22.3196	53.4924	80.4952	25.4061	5.27641	11.8265	10.2579	9.68752	16.2031	25.0451	48.8113	-55.3944
7.09586	30.4893	24.2586	64.1507	81.7194	24.4456	5.51979	15.0054	10.3084	8.82233	17.3512	26.6751	48.7964	-53.4868
5.67659	33.0483	21.6879	66.3998	79.5885	26.0726	5.16374	14.2194	9.11631	10.7935	18.5273	35.4564	48.7835	-51.8182
5.2219	33.0588	19.7211	61.7633	82.6839	26.4835	5.32289	13.0335	10.0407	10.6713	20.0264	36.7144	48.7653	-49.7322
6.56123	28.635	19.7356	48.0124	78.7233	27.9538	6.33308	15.9912	13.175	12.0938	36.2569	37.1764	48.7572	-47.7982
7.01725	29.0725	20.3204	43.7701	87.7257	28.6812	5.96731	15.1178	12.946	12.0931	25.8066	30.7002	48.7652	-46.1471
6.1167	29.9941	18.5812	50.2879	86.5098	30.1468	5.06706	12.3676	8.65608	10.9012	30.3102	31.4711	48.7739	-44.4196
5.23045	28.4752	19.3591	48.6269	81.8116	27.4384	4.47764	13.6628	9.86003	11.0155	34.7438	30.2295	48.7775	-42.5185
6.50093	28.0819	18.492	44.9104	79.4162	30.2137	6.01076	14.7496	15.5506	12.7325	38.6673	28.7377	48.7724	-40.6614
6.6124	27.976	15.4151	36.9419	74.5451	29.4713	5.8584	13.6785	17.2166	14.2507	38.5909	25.6199	48.7724	-38.7664
5.94175	26.9956	13.6068	39.7063	80.8685	25.3252	5.75682	12.0217	14.4575	13.2296	38.6474	25.0308	48.7681	-37.0847
5.07293	27.8286	14.2788	41.0449	82.6722	24.5636	3.73258	14.2708	12.231	12.7288	37.3279	35.8935	48.7737	-35.0205
6.54337	25.503	15.7786	36.721	87.176	26.5663	5.17851	16.1608	12.5137	13.895	40.0981	34.5028	48.7691	-33.0919
6.98987	26.8454	15.216	36.2408	82.6014	27.0112	6.16287	15.4549	11.2634	13.0169	42.5525	34.3778	48.7687	-31.2388
6.9399	25.7599	13.0618	33.3895	82.0496	22.5264	5.92123	14.546	11.7094	10.5901	46.54	34.5636	48.7623	-29.4831
5.2236	26.5043	13.1079	35.3669	90.8169	22.5779	4.11228	14.3651	9.79917	13.587	45.6627	26.5756	48.7749	-27.3986
4.81079	25.9956	13.5829	37.9775	87.6951	24.6692	4.52983	17.856	9.95946	15.6669	52.1779	26.721	48.7984	-25.3955
5.65383	29.1703	13.8104	37.911	82.4943	24.1612	6.12895	20.2807	9.90139	15.5304	50.9737	35.1165	48.8145	-23.407
5.63427	25.6348	15.5952	36.2203	80.8259	24.5631	6.30793	20.5199	9.80431	14.8683	60.4686	26.935	48.8062	-21.4302
4.85918	23.2386	15.7983	35.9419	83.1362	25.5223	4.81233	18.7996	9.01821	14.0258	66.7938	27.809	48.8051	-19.4687
5.2748	23.5885	14.1563	31.4244	88.0084	29.643	4.51644	17.5136	8.84247	12.7347	68.6718	28.661	48.7926	-17.4515
6.5801	24.2936	14.6875	32.6616	90.79	25.3325	6.20068	18.6573	10.9029	14.296	62.4958	30.8349	48.7914	-15.6855
6.01568	22.028	15.4035	31.5778	75.4861	25.1298	6.01307	19.7674	11.3402	15.1007	64.2981	27.8168	48.7832	-13.7843
6.33357	19.7673	13.7341	27.4765	87.0465	28.4831	6.15117	19.8194	10.6387	15.7153	70.916	32.21	48.7645	-11.947
5.10761	18.0756	12.3159	23.87	86.5932	29.0242	4.64863	16.5958	9.28786	16.4326	75.2892	35.1839	48.7726	-10.0499
4.54315	18.2174	13.3246	27.2065	72.045	28.1897	4.69533	14.7154	9.31806	16.465	72.9029	36.2164	48.7926	-8.05334
4.36535	15.659	12.645	27.3572	82.6987	27.2992	4.38594	17.0421	9.60023	16.9101	67.152	40.0852	48.8032	-6.25656
5.95646	16.4932	11.1929	23.1579	79.0236	23.9481	6.35431	18.0992	12.6813	17.6919	67.5905	39.2128	48.7856	-4.34874
6.29604	15.9244	10.1305	23.8125	72.9623	26.8228	6.55455	15.7663	12.7719	17.7962	76.6177	43.3671	48.7823	-2.31916
5.99428	16.4256	8.46742	21.2911	77.5459	22.319	6.59426	16.5123	11.8394	17.3976	80.3485	36.5711	48.79	-0.340947
4.42246	15.8115	9.84385	24.1777	65.6147	22.1865	4.22532	18.2073	10.351	18.4907	81.5363	32.1364	48.7736	0.971296
4.88186	14.8296	10.5821	27.3133	78.2296	22.0591	4.23513	21.5848	10.7987	18.4692	78.118	33.7522	48.7573	1.86818
5.27257	14.1158	12.8017	23.5862	61.2911	19.6327	4.20775	25.9801	11.0465	20.9669	69.2506	35.1588	48.7596	3.32144
5.67724	14.1995	12.3828	26.2881	62.3086	22.8645	5.04116	29.0518	14.1076	25.4669	77.7388	40.998	48.7662	5.07007
7.27123	15.5175	10.8774	26.6376	67.4512	21.5479	6.34252	29.8384	15.3516	26.496	78.7598	45.0513	48.761	7.17025
7.33035	18.2507	14.5477	23.3045	60.3987	20.8193	6.70753	28.12	14.7873	24.5832	71.6905	43.849	48.7758	9.41601
5.69657	17.2173	15.0127	20.6033	54.5337	18.5475	5.18115	26.6591	14.1565	24.6139	73.4028	37.0159	48.7909	11.1962
5.56912	15.1888	14.3121	21.6675	51.7391	20.1796	4.726	23.9437	13.8301	26.7539	81.1884	38.5154	48.7851	12.8803
5.33043	15.5267	12.3062	24.6008	59.9066	19.0466	4.97769	23.9544	15.4424	26.8541	82.9781	43.4532	48.78	14.6423
5.6516	15.6174	11.6298	25.3664	56.2319	20.2802	5.3506	25.086	18.0854	27.9852	78.9672	45.2684	48.7741	16.3337
6.67942	16.5591	14.7019	30.8054	56.4484	19.7205	7.60088	30.8679	17.626	29.7196	78.1315	44.2671	48.796	18.3819
6.58156	14.5875	15.0338	30.4866	56.4944	17.2777	7.521	31.2387	17.7231	29.8399	82.4021	41.3423	48.8155	20.3749
5.7418	12.321	13.4532	27.5	49.6178	16.1427	5.15915	30.8513	17.9308	26.9287	86.5748	42.976	48.8195	22.1824
6.14464	12.4702	13.1142	22.3272	37.7056	15.4737	5.03315	32.3152	16.074	26.4706	84.0281	42.2817	48.8079	23.9075
6.89014	12.0376	13.2712	19.6552	33.0688	15.7264	5.06621	32.7333	19.1315	25.7285	78.3635	43.0534	48.7941	25.7826
6.55254	11.7004	12.2641	22.1979	30.4685	18.4808	5.4653	30.927	20.4946	27.7614	77.6578	40.8613	48.7765	27.5805
7.28161	14.2687	12.0617	24.607	27.9015	19.3222	7.1245	27.3132	20.3951	28.7343	76.4751	41.0914	48.7757	29.2695
6.71573	13.5681	11.854	23.3893	26.2122	16.4891	7.01871	25.793	19.1041	27.79	73.907	42.6557	48.7683	30.9753
5.02917	12.2385	10.6142	22.6385	39.3329	16.85	5.36963	24.9751	17.4565	25.1131	66.822	40.7388	48.7702	32.6981
5.1628	9.68587	10.2084	23.0208	37.9029	16.1056	4.97294	26.9016	18.1983	28.4335	67.5277	41.7739	48.7873	34.5395
5.40778	8.79679	9.5646	25.2473	21.6975	17.4899	5.67663	27.1606	21.8118	29.8217	75.6296	42.4722	48.808	36.438
5.50464	8.8129	9.77829	23.7828	22.9557	17.3682	6.63049	28.8955	26.1717	30.3182	77.2325	47.3407	48.8259	38.3839
6.36077	11.2635	10.0929	22.7365	23.4687	16.825	7.35085	32.7237	30.2539	29.6513	68.916	45.1621	48.8289	40.2279
6.86626	12.6592	9.91611	23.0149	23.1029	15.5961	8.11334	34.5291	30.8308	30.6635	67.2645	39.1373	48.8178	42.0019
7.01845	12.5052	10.2902	26.5677	22.3223	15.0372	8.929	27.4145	27.2147	32.3461	76.4417	46.4236	48.8099	43.8431
5.6388	10.6522	9.56808	24.5731	21.4749	15.5302	8.7359	25.5641	34.8722	33.2132	77.263	40.7698	48.8062	45.7157
6.29186	12.0479	9.79621	19.8848	21.7374	16.2132	8.63026	29.3394	38.4444	29.0829	74.2742	43.2699	48.8239	47.7926
6.04926	11.3615	10.4933	20.7821	22.6475	15.1227	11.0165	33.2197	37.1435	33.0528	73.6228	38.5182	48.8385	49.4599
5.85598	10.9281	10.5764	21.7884	23.9829	14.7868	12.5124	38.2037	38.0985	36.3159	73.1137	39.5296	48.8363	51.2354
7.64799	14.252	10.3669	24.4982	23.0747	15.734	12.7719	43.6245	41.6256	37.1293	82.3667	35.0155	48.8248	53.1651
8.25111	14.022	10.2342	22.1019	22.9767	16.7323	12.5442	49.2852	45.8528	36.3595	71.8731	39.9405	48.8026	54.9604
7.68919	11.7621	9.99101	23.7333	20.9681	17.65	11.7473	44.1849	44.2034	37.6486	82.539	40.0597	48.785	56.6398
5.97447	8.79001	9.35102	22.0287	18.9842	17.7134	14.3908	42.0891	40.6962	38.8538	76.7741	42.2212	48.7722	58.5588
5.47139	10.1409	8.65267	18.1337	16.2011	16.6819	16.2991	35.206	34.6707	39.4002	61.6039	46.3808	48.763	60.4383
5.84521	10.2149	9.44974	21.3186	17.6314	17.2085	15.3872	37.8715	46.2268	37.8543	68.4142	45.1191	48.7735	62.2186
6.45477	12.1076	9.82277	20.1901	17.0158	16.8024	15.1383	42.6253	52.7837	37.7952	65.2901	39.4925	48.7912	63.7378
7.67307	11.8893	10.1078	15.7506	16.8985	19.0343	16.9893	44.9318	50.1073	36.3848	62.4221	39.4249	48.8108	65.6443
7.44661	12.9956	11.3297	18.0841	19.0033	18.6031	17.8862	43.5064	52.6584	37.0322	70.432	42.9828	48.818	67.7188
7.47077	13.3197	11.1897	21.4172	20.2944	18.2803	20.771	42.6348	50.596	36.2696	73.732	45.9066	48.8286	69.8015
6.3747	14.4859	10.6789	22.0529	20.7131	19.0982	20.1614	39.2801	52.7796	36.2111	74.43	43.0302	48.8257	71.5352
7.17521	16.6548	11.7217	22.3847	16.5471	18.5275	22.702	41.7236	58.126	38.3298	58.8491	38.4953	48.8149	73.5977
7.61747	16.6928	10.0937	17.7243	17.1938	15.0196	21.9191	41.2059	53.5717	37.1746	57.6615	35.3538	48.8067	75.3562
8.47036	15.4379	9.89611	15.0806	15.6412	17.3231	24.7431	51.074	56.6443	36.4604	55.0485	42.0998	48.8103	77.1513
8.83734	18.0454	14.9377	13.1017	16.1612	12.4146	23.062	57.3558	57.1793	35.0837	51.0196	35.3428	48.8126	78.8087
9.97885	17.8945	17.696	12.285	14.2909	12.8702	22.3155	62.6545	62.4961	33.4769	44.8068	45.4762	48.8067	80.654
9.50108	18.4468	18.466	18.1914	16.123	16.5835	21.2122	58.5096	54.8882	38.1604	49.0417	48.1093	48.7836	82.6936
7.46377	16.9098	16.3728	19.5899	17.16	17.6884	20.6492	52.6326	54.0814	44.2063	53.9407	43.1465	48.7736	84.5203
8.01233	16.4705	16.3475	19.011	14.5591	16.1774	20.2195	47.5194	49.0435	39.4768	47.9129	42.0261	48.779	86.1205
8.09303	16.7039	17.4683	16.6671	15.0616	14.5094	28.2682	64.412	61.251	42.8383	42.8776	43.7121	48.7917	87.3168
8.09444	18.4913	18.2713	17.0284	14.2475	14.7827	20.8208	66.1678	55.415	36.765	40.4011	44.7972	48.8042	89.2884
7.99826	18.4525	17.3138	16.2641	14.1573	14.3528	30.4466	67.9457	53.4434	38.7847	42.1686	41.2264	48.8165	91.7376
8.84068	19.0833	16.1589	15.7605	12.213	12.7562	31.5583	69.744	64.8174	38.2937	34.2556	39.5342	48.8121	93.0889
9.02374	23.9285	19.3265	18.3495	14.474	14.1563	32.6835	71.561	59.9235	36.9061	33.29	41.2063	48.7989	94.8515
9.4496	24.4754	21.2032	17.6224	16.3989	14.4494	28.4761	69.5065	65.9997	39.6504	30.7552	41.3662	48.7833	96.4783
9.59179	23.5729	21.2093	16.3032	15.5185	14.6789	31.8323	71.9237	73.1417	37.7728	26.6798	41.0807	48.7877	98.4804
10.0032	19.5205	16.6303	18.3796	13.0823	17.6746	38.1507	71.482	73.1149	37.9221	39.7028	44.6563	48.7952	100.368
11.4174	22.6866	14.2054	18.4057	12.1412	18.2711	44.536	76.9961	70.3681	39.5467	23.1828	45.8483	48.7996	102.332
12.1324	21.3895	18.529	16.6388	12.701	18.6245	46.9638	80.0758	71.3983	43.5752	22.7356	44.4925	48.7992	104.269
15.4848	23.1209	21.2773	16.2848	13.6038	16.8885	44.1625	73.6344	72.0654	44.5286	34.5891	46.1925	48.7992	106.071
15.7494	25.5791	19.5352	19.1567	13.7002	16.597	36.0799	70.7798	65.5172	39.6718	17.0816	45.4366	48.7894	107.544
15.8855	27.1456	16.757	18.1525	12.8573	16.8419	37.2148	83.4528	76.0134	39.5388	16.6843	41.7846	48.7896	109.381
16.2432	31.2183	17.3335	18.9489	12.9752	17.462	39.1124	96.4324	86.0599	39.3804	18.5058	41.8512	48.7792	111.283
16.6534	32.6534	18.7083	18.9515	12.563	16.0511	40.8403	97.9753	82.778	39.196	17.6325	42.1001	48.775	113.213
18.1418	38.0058	19.5322	17.8764	13.7647	17.0976	39.5095	99.5133	76.5747	40.5065	19.329	42.5518	48.7662	115.085
18.7421	39.2112	20.9672	15.0679	14.4279	19.3192	39.346	102.096	85.3739	38.4895	18.3021	42.3929	48.7752	116.823
21.0156	44.9724	25.7404	17.493	17.0688	16.5216	46.221	107.418	81.178	39.8621	19.8915	41.9932	48.7869	118.811
23.5381	54.339	25.4249	19.2699	19.498	14.8773	44.3001	97.7258	89.9408	39.6695	24.3341	43.8866	48.811	120.658
27.89	54.3078	24.0202	16.4097	19.3834	13.8788	50.3991	99.5388	79.4506	38.7292	24.4477	48.9447	48.82	122.48
28.3592	42.6764	25.5629	13.3515	17.5039	13.3973	46.7793	108.766	79.9647	41.0091	23.4318	45.7636	48.8249	124.229
28.2291	60.4257	30.6445	13.5194	17.596	13.7658	45.5496	117.92	83.8783	37.9894	21.8281	37.0432	48.8173	126.115
34.5632	55.6013	30.9273	11.8236	18.6295	13.0283	54.9814	104.815	84.686	32.8957	22.2745	35.4771	48.7994	127.919
39.8139	57.582	28.5095	10.8662	16.3363	13.8091	58.261	106.506	77.1601	33.4898	19.5094	38.829	48.7966	129.066
33.8139	70.8247	29.1179	14.3639	14.0835	14.9125	60.975	118.969	81.3257	36.9625	17.165	42.0439	48.8176	130.603
34.7881	69.4958	33.3186	17.0908	15.4835	16.5209	56.5645	113.365	78.4193	34.6673	18.1072	44.4681	48.8294	132.592
35.7689	63.7139	30.5641	15.4462	17.3654	16.7567	57.5369	121.485	84.776	31.5876	19.2962	37.4892	48.8254	134.833
36.7554	77.9296	33.0136	13.5431	15.7657	15.7483	58.4743	126.133	81.5123	34.6416	19.2882	38.0018	48.82	136.751
37.7469	69.5777	30.6008	10.8339	12.8652	14.002	66.5522	108.333	90.5	36.4029	18.0343	39.9739	48.8309	138.505
38.7427	70.1006	33.5214	11.6803	12.6707	17.1948	65.321	129.187	87.4042	31.8944	16.8386	42.6115	48.8336	140.356
38.5453	77.1056	27.7343	11.646	12.1262	17.9528	61.0888	119.736	75.9763	31.3674	17.0322	44.8103	48.8299	142.245
39.7249	86.8892	30.2805	13.9542	15.1711	16.4774	67.81	115.494	69.5326	32.8924	17.8115	45.6795	48.8204	143.95
44.8526	81.1806	31.1376	15.0301	15.0909	17.0927	66.5066	110.681	79.9044	30.2398	17.9751	48.6304	48.8072	145.775
48.1895	82.0974	36.6911	15.0125	16.3469	17.0395	57.326	116.492	79.0755	27.1651	17.2685	42.1464	48.8063	147.677
43.7536	80.0829	35.6499	15.9106	14.0961	18.6929	56.5876	109.797	70.8829	29.2467	14.255	49.8696	48.8139	149.693
44.7558	83.4545	33.549	14.6091	15.801	19.5539	65.5916	122.312	77.6201	28.3969	15.237	46.3042	48.8216	151.63
45.7556	99.2137	33.1094	13.601	17.3676	19.4991	69.7149	131.295	73.8861	27.51	18.0918	43.7926	48.8172	153.383
46.752	86.9874	31.197	15.6716	19.0905	15.1388	63.802	131.404	72.4062	26.5854	20.3289	41.0947	48.8004	155.379
49.9929	90.3136	35.456	14.1781	15.5483	16.9919	63.5304	113.529	67.1924	25.6228	17.4534	42.07	48.787	156.994
47.8751	83.9536	37.3453	17.7667	14.4314	13.6109	72.4982	122.127	72.739	22.0126	16.504	44.6029	48.788	158.521
54.2445	89.7416	35.6811	18.0924	13.64	15.3191	72.189	111.089	71.16	23.0462	15.4434	50.8148	48.7947	160.36
52.4969	87.5945	31.9439	16.3042	14.9148	16.9065	65.9579	125.226	69.427	21.0729	15.8189	43.5245	48.7816	162.218
45.5777	87.9785	35.3668	14.3225	15.7442	17.2646	60.0806	122.363	59.3069	18.2371	17.1623	47.5346	48.7737	164.123
46.5173	107.173	47.0482	18.1782	16.4847	18.0664	65.1403	142.493	69.0298	15.8399	17.4107	48.0013	48.7754	165.951
53.5372	108.727	42.9962	24.0035	14.6684	17.264	58.8139	119.883	73.5532	18.6476	13.4553	42.9477	48.7765	167.757
50.3869	104.493	40.7212	23.1411	14.5466	14.1149	65.242	124.421	63.7989	18.4189	12.389	41.2024	48.7784	169.563
55.7749	103.191	40.5678	25.4718	14.4709	13.5725	64.7921	123.807	55.2622	19.3137	12.7399	47.8279	48.7697	171.365
53.9837	103.338	40.2455	23.7943	13.1162	13.8002	58.0377	123.013	51.4788	20.0247	11.9812	42.3621	48.7687	173.088
49.8086	115.339	45.3899	21.7196	14.2157	13.4351	66.4058	122.622	45.8087	17.5524	13.5346	37.9698	48.7914	174.886
51.7682	104.247	39.1989	22.8799	19.4777	14.8638	64.7091	131.623	55.2066	15.2421	17.591	48.3138	48.8031	176.488
51.0747	122.351	32.4328	23.7313	21.0738	16.7452	63.7424	119.465	45.9734	10.936	19.0395	50.7929	48.8076	146.529
56.3733	121.941	33.0609	26.1694	17.5672	15.9479	58.0291	131.274	42.3854	9.43785	34.7243	48.1882	48.8082	1.39543

## Sheet: P15
ra l	oi l	oe l	ico l	mf l	es l	ra l	oi l	oe l	ico l	mf l	es l	Kippung	Rotation
51.123	41.4514	49.6915	8.89194	19.1863	3.69051	68.4248	29.4006	73.3993	15.3124	8.14245	4.14364	48.8202	0.42325
48.966	45.3397	49.6373	8.16258	6.41228	3.28389	65.022	28.4866	69.0226	14.2762	6.78785	3.15543	48.811	-144.127
49.6823	58.5152	58.8814	7.72178	6.33733	3.66626	59.7628	29.077	78.6216	13.4083	7.13141	3.39603	48.8148	-176.403
44.5542	52.4475	58.5886	7.20781	6.24856	3.5362	58.6542	31.6587	73.155	12.7157	7.59555	2.95241	48.8223	-174.977
42.6461	55.68	59.7167	7.0806	5.74281	3.54525	55.6798	34.1268	78.6665	12.0531	7.05099	3.53924	48.8163	-173.322
43.3063	54.7271	48.9027	9.11381	5.18588	4.91243	46.993	30.2013	72.0255	9.53767	6.3551	4.56255	48.8122	-171.448
44.618	60.8279	58.5855	11.0729	5.87658	5.06222	50.1276	24.0924	71.4247	10.6445	6.73546	4.78746	48.8364	-169.666
43.8781	53.8173	55.3278	11.3982	5.68258	4.04872	42.5314	16.2468	67.093	11.271	7.00265	4.01894	48.859	-168.203
40.6232	66.6161	57.3596	11.2004	5.13231	3.50959	42.1411	19.4523	74.4242	11.4123	6.31418	3.09687	48.8465	-166.715
46.1651	68.8822	51.8869	13.7834	5.25224	4.26278	39.7897	19.5002	69.4852	13.3615	6.29448	3.23404	48.838	-164.949
43.5759	63.0583	52.2267	14.4179	5.65262	5.13155	41.3335	18.3702	78.7879	14.7337	6.32757	3.26626	48.8297	-163.063
42.753	72.8941	52.5982	14.0406	4.68312	6.33834	38.5454	17.9886	70.8698	14.5966	5.88954	3.19252	48.8235	-161.277
41.9228	66.2366	56.2064	15.7406	5.67142	6.28469	40.4158	20.3116	65.8316	15.9209	6.41195	4.02435	48.8333	-159.61
46.8235	76.2501	58.7707	16.2202	5.97257	6.6353	34.4091	19.4951	64.6979	15.1557	6.73317	4.69543	48.8509	-157.903
42.7609	66.3721	50.5959	20.2163	6.13442	6.79022	32.5817	16.7536	57.1876	12.6165	6.91243	4.31186	48.8544	-156.149
40.176	68.4332	52.446	24.9124	6.40477	6.83435	35.6282	19.078	55.5684	10.668	7.04486	2.86894	48.8452	-154.43
43.8146	75.4206	55.2314	29.9874	6.85609	7.31333	32.3058	20.6509	57.2572	12.1783	7.77051	4.18094	48.8405	-152.718
40.0159	68.9134	47.7587	32.1346	7.21122	7.80621	33.0402	19.3898	62.9186	11.3579	7.77733	4.96739	48.8392	-151.164
38.4622	80.2536	46.7334	34.1384	6.77292	8.2889	30.755	16.3318	64.0822	10.8969	6.5385	6.53566	48.8434	-149.562
40.0926	82.0317	44.7448	37.6277	6.44495	8.58713	25.7046	17.3563	69.5379	9.13833	6.53617	6.33566	48.8449	-147.697
35.143	76.2886	42.5942	35.5272	7.55808	12.679	30.5534	17.1885	63.2544	10.3338	7.50231	6.45419	48.8497	-145.588
34.2929	71.8955	46.0499	46.0055	8.16476	14.2124	22.2068	16.0796	54.1808	10.1754	7.77109	6.38309	48.8597	-143.739
35.727	75.0048	48.5711	46.7056	7.61283	11.2926	21.0303	10.7574	61.4266	7.47271	6.82256	4.42635	48.8657	-142.212
33.3673	78.1009	46.9084	52.666	7.16949	14.4084	17.9607	8.94121	66.6689	8.44795	6.54107	4.63179	48.8529	-140.665
29.5947	76.8767	47.06	50.7091	6.91148	15.4435	19.5042	7.86032	64.1351	8.13092	6.31225	4.24169	48.8316	-139.247
27.8809	78.853	45.8572	58.217	7.29259	14.8417	18.4767	7.12401	49.9037	8.40595	6.48368	3.97906	48.819	-137.388
27.3046	85.7348	39.8003	62.3982	7.20579	15.01	15.4812	6.78002	49.0422	6.40471	5.85159	3.82109	48.8269	-135.379
29.8486	89.1099	37.0872	68.243	7.76963	15.8262	16.2534	7.51769	51.7055	5.58315	6.60123	6.34213	48.8361	-133.292
30.1494	92.7967	33.6627	70.7568	7.60663	15.6376	16.8233	7.77487	46.3586	5.77594	6.69829	6.44047	48.8424	-131.746
24.6584	91.8041	37.7124	67.9322	7.54731	14.8748	12.9382	7.19288	47.2532	6.64514	6.0705	5.28176	48.8345	-129.944
27.828	84.0449	38.085	70.2016	9.56878	14.9646	11.782	7.40236	47.8153	6.88933	5.92628	4.71835	48.8265	-128.273
30.3945	83.621	43.2642	76.3282	11.7898	15.4555	10.7675	4.93794	53.3391	5.79406	7.67423	4.80148	48.795	-126.633
29.7715	83.1247	46.2944	74.3799	11.5646	16.3237	8.85404	4.78506	50.3258	5.58934	9.42347	4.09712	48.7747	-125.057
27.9043	82.5595	42.7171	86.9293	14.0698	20.2836	9.453	5.26661	46.9891	4.36502	9.56577	4.72041	48.7826	-123.227
24.9601	81.9292	36.223	83.3909	14.1737	21.2732	9.50602	6.51041	55.3297	5.42526	8.18598	6.82263	48.7982	-121.18
22.1196	90.4832	36.8073	79.9305	13.1996	21.4142	8.76122	6.15442	46.4718	6.06383	8.01648	6.44185	48.8135	-119.238
19.6118	91.43	35.104	65.373	15.3576	20.3061	7.857	3.68157	46.7016	5.46414	7.99645	5.11825	48.8264	-117.49
20.3958	76.9249	33.5059	71.7312	16.6041	26.955	6.17369	3.02433	44.2666	5.81287	7.39195	3.59599	48.8233	-115.63
18.695	80.7932	30.4585	80.0796	16.5221	25.9519	5.46018	3.59498	47.1498	6.02973	7.28789	4.02059	48.812	-113.95
15.1906	86.556	29.0515	83.8352	17.179	27.9336	5.20508	4.40761	47.6257	8.33563	6.38758	3.84547	48.8118	-112.35
15.6678	85.1986	29.7118	92.235	17.8301	29.325	5.58186	5.6166	41.7861	7.3771	6.26611	4.91003	48.811	-110.677
17.2021	75.8781	34.1017	92.1825	29.1374	30.7878	6.14325	5.47629	42.3449	6.75515	7.0477	4.68963	48.8024	-108.852
14.9375	78.7645	35.556	85.9716	24.8076	32.8483	5.44519	5.13931	40.5525	5.91638	8.91343	4.81876	48.8008	-107.062
11.9871	83.0482	32.8756	77.166	23.0736	27.5096	4.90759	3.86675	38.1672	6.47524	7.78004	3.22988	48.8005	-105.32
11.3826	72.7504	29.8119	78.3744	33.9739	25.6036	4.9367	4.03109	36.4817	6.09781	7.62705	3.41094	48.7969	-103.652
12.0836	75.3944	27.0629	82.8266	38.998	24.8708	4.58848	4.32829	31.3309	7.65707	9.18124	3.82637	48.7969	-101.948
12.4583	63.5584	29.7414	94.4447	33.2394	27.8518	5.13422	4.38772	31.9408	7.43035	9.37022	4.07953	48.8002	-100.195
13.2339	66.1212	32.793	105.506	37.9488	32.7876	6.90178	5.17753	34.6832	6.72037	8.23513	4.75418	48.8061	-98.3781
13.2883	71.1921	32.1775	104.165	33.4848	36.1739	6.78801	4.9052	37.7281	6.35972	7.49207	5.72329	48.8044	-96.7833
12.6746	67.2307	32.3977	109.9	37.0361	39.7988	5.80677	4.19353	33.9894	6.99375	8.29937	5.58702	48.8145	-71.3664
12.8807	62.4895	28.4324	93.6983	36.6133	37.3101	5.73634	3.4431	36.2515	8.38044	8.81115	4.76618	48.8232	-69.5683
12.7723	71.9393	24.9243	102.313	43.9618	39.4001	5.62179	3.7684	32.9668	8.63079	8.60738	5.03364	48.8144	-76.3311
10.5126	72.0161	28.1525	96.4087	50.4811	42.1383	5.87892	3.40875	34.7665	7.67519	8.99555	5.57894	48.8005	-89.5856
8.08995	63.3862	25.3522	102.802	52.1788	46.4596	6.68942	4.50685	31.895	7.23635	10.2961	5.60485	48.8096	-87.7454
9.89828	54.7727	25.0397	101.711	43.6978	49.8923	6.46647	5.02414	28.2964	7.55225	10.436	5.22788	48.8143	-86.1637
10.4648	55.3594	21.1086	106.098	41.1404	49.8426	6.23696	4.96438	26.2625	7.4492	11.1979	5.91058	48.8094	-84.4901
10.604	58.5256	22.1082	113.177	46.7785	43.9236	4.77763	3.45215	23.7454	6.53031	10.8223	5.96944	48.8004	-82.3416
9.96754	55.9589	22.8417	114.464	46.1319	42.6628	4.58787	3.03126	26.6763	5.69719	10.7568	6.95241	48.7857	-80.6983
8.0718	50.977	20.4915	101.793	56.1928	52.3507	4.62488	2.77167	23.6718	6.2392	10.3971	7.39815	48.7903	-79.2367
5.1415	47.6612	23.1751	101.926	58.1191	53.9943	5.42045	3.30624	19.2788	7.16868	9.61294	8.53837	48.8151	-77.595
6.55097	46.6805	24.6596	101.987	61.25	53.5064	5.88482	5.09089	17.9022	8.27766	10.1007	12.4349	48.8281	-75.581
8.7328	48.2776	25.5604	107.043	57.8981	47.7316	6.22688	5.17434	18.3051	7.72337	11.7542	14.2707	48.8224	-73.6221
8.11901	43.424	26.1368	111.657	53.546	49.1265	4.86658	3.00145	16.5488	7.78242	10.9969	17.6578	48.8188	-71.7213
7.1558	40.2236	22.1123	112.05	52.8946	61.0357	4.37712	3.35219	17.7743	7.3933	8.47176	18.806	48.8178	-70.0279
4.98099	34.4696	21.2136	115.001	55.158	63.197	4.38527	3.468	13.4847	8.3588	7.94	19.0868	48.8085	-68.4157
5.55431	35.1075	22.429	100.487	58.7693	57.9664	5.51518	3.05295	14.1674	8.61028	9.90893	17.0353	48.7932	-66.3901
5.5327	36.6097	20.4374	95.8864	50.1322	52.0951	6.96405	4.44616	13.5345	9.84623	11.372	17.022	48.7837	-64.8803
5.16532	38.1291	17.86	92.0926	58.781	58.8728	6.50234	4.6695	13.9509	9.62702	13.1872	15.8648	48.7907	-63.4221
4.99172	36.5602	15.395	100	59.7395	58.944	5.11634	4.21443	10.2167	8.56774	14.4666	20.1164	48.8035	-61.3719
4.1793	37.6217	15.7217	103.95	66.0765	65.404	4.08141	2.98658	7.16301	10.1324	15.9983	22.2212	48.8116	-59.0752
4.44067	35.3751	15.5375	98.8527	66.6863	52.5171	4.52828	3.50712	6.62415	11.7365	17.058	18.8674	48.8208	-57.5657
4.3064	29.8487	15.6485	98.188	67.5643	61.2535	4.47375	3.57479	8.24737	11.4096	17.9394	17.7186	48.8332	-55.7589
4.38779	31.5236	14.0664	96.9538	66.1609	57.2487	6.0077	5.04819	9.07364	11.3404	16.8909	18.6782	48.8429	-53.5824
4.87645	35.1298	12.9045	90.5652	62.5915	52.6599	6.09806	5.39757	9.23703	11.8931	17.8205	19.9163	48.8294	-51.4609
4.30277	35.5258	12.692	96.584	65.3007	52.6542	6.06322	5.84835	8.47941	12.212	21.4073	18.6299	48.8076	-49.5996
3.2328	35.4476	14.56	93.7556	66.6445	55.5759	4.29327	4.83643	6.54482	12.4525	21.5695	21.5409	48.7965	-47.8812
3.02403	33.7406	14.9587	90.8094	66.2259	54.7971	4.5138	5.67015	6.50083	13.2411	19.3199	20.7871	48.8025	-46.2039
2.98686	33.9335	12.6426	78.0741	67.4588	50.2965	4.32818	6.29182	6.42974	13.8224	18.3695	20.0282	48.7887	-44.3265
2.92601	27.707	10.6925	91.9712	61.1893	53.1678	4.99742	6.67098	6.94666	13.2168	23.192	24.2289	48.7727	-42.4081
3.02346	27.2895	11.7653	79.0965	66.9355	53.1087	5.35104	10.2506	8.96731	14.2069	26.6858	29.5759	48.7769	-40.6994
3.13651	28.5706	12.6788	81.1363	62.3013	59.7374	5.31877	10.5419	8.88401	13.8674	22.174	29.3683	48.7857	-39.0329
2.6858	25.169	12.362	82.4982	60.6757	54.7063	3.52332	10.3504	7.69803	13.574	24.8999	25.9598	48.7958	-37.3116
2.28235	21.7046	9.11362	81.6977	60.4013	66.5896	3.79888	8.56567	7.03063	15.2326	29.7738	29.4817	48.805	-35.8888
2.52927	19.9288	10.1356	101.367	57.4517	52.5889	4.12086	9.20409	6.74155	17.89	38.5027	31.805	48.8156	-33.5911
2.7993	19.8752	10.0792	97.3278	57.5029	61.3189	4.86128	10.2677	5.65563	18.9401	35.9789	33.6907	48.8161	-30.9378
3.58694	16.9485	9.2054	87.8782	57.0316	47.0195	5.26948	12.7098	6.92286	22.6185	32.8204	39.8991	48.8227	-29.3669
3.4632	18.4734	9.11253	81.2057	56.5014	50.0713	5.36346	14.3973	6.47728	26.2823	36.5319	42.4882	48.828	-28.0287
2.71455	18.3782	9.37249	89.8175	55.5646	49.818	3.98679	14.4557	4.92733	27.0492	48.1939	40.711	48.8301	-25.9997
2.48437	17.1108	9.66077	90.7369	54.1359	44.4916	3.50878	16.2507	4.76535	25.2956	50.9473	35.1383	48.8265	-24.222
2.47953	18.9494	9.46833	75.1063	53.3075	44.0511	3.63003	15.1924	4.72729	26.1521	52.4665	40.4404	48.8023	-22.4273
2.72824	21.3197	10.5253	81.151	52.1614	45.0606	4.18596	14.1301	4.97792	22.7509	49.7105	39.747	48.7762	-20.2377
3.99727	20.7181	11.0569	81.0459	47.0343	43.5672	5.42125	16.775	6.31256	23.4267	51.0588	41.3063	48.7672	-18.1572
3.98586	17.172	9.61724	83.7116	51.509	45.8429	5.55916	17.8704	6.09493	26.5293	57.8337	41.0344	48.7719	-16.4281
3.5394	17.9565	9.27121	78.1421	54.3306	44.7662	4.47721	17.188	4.98266	25.2048	58.7805	42.488	48.7795	-14.6901
2.72735	16.808	7.89246	56.4176	64.2829	43.0646	4.08868	16.3341	4.81028	26.0608	59.6298	38.7647	48.7852	-12.5311
2.50112	16.3999	8.16794	59.4991	63.4302	42.2399	4.20638	19.151	4.82888	26.5867	64.9852	41.0212	48.789	-10.1778
2.69867	16.2706	7.46086	57.4271	57.2103	46.841	4.42613	23.135	4.87243	26.2623	61.8323	44.4037	48.7959	-8.25197
4.08059	13.9042	8.14783	56.0647	54.7662	52.2136	5.43978	24.0953	5.80312	27.1286	67.082	49.187	48.8103	-6.50321
3.98525	10.6338	7.48147	53.317	55.2889	47.2211	5.19064	28.87	5.85936	26.3654	69.5486	56.7241	48.8246	-4.9926
3.04036	10.3598	7.24818	56.9261	52.7551	50.66	3.90951	25.4045	5.08977	27.0885	65.9213	53.8191	48.8279	-3.01408
2.76351	10.8341	6.83563	57.3563	52.7655	54.3779	3.89625	28.6435	4.34906	26.5132	59.1977	47.1145	48.8139	-1.12902
2.75098	10.383	7.08214	52.761	49.8014	53.7297	4.16902	25.9681	4.31405	26.9946	62.6169	47.0376	48.8218	0.560112
2.82156	8.24977	7.71356	56.7635	46.257	45.8659	4.4758	29.6873	4.16956	27.9321	67.279	53.5467	48.8281	2.24793
4.32192	9.21633	8.97961	43.352	48.2635	40.4309	6.36415	33.1387	6.54391	29.2299	73.1682	53.0089	48.8188	4.03614
4.44942	9.89813	10.1141	40.2002	43.9468	41.2449	6.58538	37.7408	6.759	31.7811	70.8997	54.1877	48.8176	6.16956
3.2258	9.53206	8.74857	38.0055	42.8629	35.1838	4.9134	37.8165	5.25411	31.4508	66.7208	52.1945	48.8241	8.06514
2.90981	6.78601	8.33702	50.0575	52.4182	30.8613	4.59896	35.4154	4.65959	31.9654	69.5495	51.6221	48.8149	9.54051
3.01622	4.97864	8.17098	37.2786	46.1931	30.4834	4.34428	38.4197	5.11865	33.8278	75.2663	57.2914	48.8024	11.4
3.04198	3.906	8.57985	40.419	46.0874	42.3981	4.44993	45.1789	5.26043	33.3699	63.1539	67.7055	48.8134	13.3192
3.65973	4.54142	9.28742	38.8915	45.749	41.876	5.61091	49.6723	7.78862	32.6586	63.5979	60.0316	48.8182	15.2399
3.92147	4.70881	8.09763	37.7158	41.8376	41.3547	5.64978	47.9269	7.7428	33.3048	77.7379	64.167	48.8175	16.8335
3.74414	3.4556	8.69626	37.3454	37.606	27.268	4.69494	50.3972	6.50126	35.0865	73.5097	71.1585	48.8233	18.9711
3.61727	3.56327	8.90345	37.9135	38.0691	28.5487	4.45681	55.1265	5.43541	33.6023	77.1557	64.6179	48.8207	20.8453
3.55394	3.51277	8.04285	36.1189	36.0157	26.0136	4.3169	54.7188	5.91288	33.9107	76.3696	59.5979	48.8318	22.6844
3.74461	4.07184	8.63918	31.8205	28.5731	39.298	4.94877	50.4526	5.7081	38.9377	75.3229	58.4552	48.8346	24.6731
4.67217	5.1058	8.63549	31.0897	24.1021	38.7959	6.07318	45.2951	8.0294	34.6382	65.2461	64.7334	48.8536	26.3394
4.75744	4.71937	10.047	30.4826	20.5411	38.3006	6.13626	47.669	7.93592	37.9754	82.4913	68.1846	48.8466	28.0572
3.87888	3.49396	13.2715	35.0641	21.0637	29.1453	4.31773	47.14	7.47169	43.5215	79.9774	68.6006	48.8307	29.4977
3.72476	3.25046	13.4705	36.7572	18.8926	37.048	4.21695	51.7422	6.56826	46.5623	69.9071	64.2652	48.8217	31.3203
3.74356	3.29569	9.18198	34.8428	22.587	38.3204	4.03729	56.9217	6.25186	48.007	67.8151	60.1558	48.8176	33.0596
3.69333	3.76981	9.17154	27.7392	23.0344	34.425	4.08986	61.8854	6.25924	42.3693	73.2478	64.4062	48.8082	34.776
4.86618	4.98896	9.23438	25.0003	17.6076	34.8492	5.64206	57.3832	6.95065	43.5319	73.5926	67.8854	48.8059	36.5941
5.0465	5.15097	8.97394	22.7238	15.655	30.393	6.04581	68.2314	7.57163	38.4153	74.6213	68.2769	48.8031	38.4903
5.03242	4.20437	10.3954	21.7632	12.0999	32.7453	5.31848	69.6027	8.87535	37.3636	81.6002	69.2053	48.8127	40.3395
4.45809	3.39473	11.237	23.013	12.1278	31.9737	4.97789	57.1017	9.4432	41.7017	80.1897	66.7769	48.8229	42.2967
4.49828	3.4554	11.2953	23.0194	11.7504	29.4559	4.78248	63.007	9.80207	44.3561	72.2908	66.8803	48.8226	44.3918
4.23946	3.47419	18.9959	24.4403	10.3029	32.5051	5.05876	64.1271	9.07803	41.002	65.2043	66.9368	48.8045	46.3433
5.18447	4.87236	20.3312	21.4248	10.0144	33.1136	7.00207	78.1475	9.40919	45.6841	68.159	66.9459	48.7951	48.3857
5.11133	5.113	21.1639	20.1706	8.88993	42.7821	7.44806	85.8375	9.29178	45.1245	67.4979	75.0303	48.796	50.0835
5.70108	4.41913	18.983	19.1213	9.2599	32.8548	8.02477	88.9744	11.6577	53.0155	63.9234	67.1752	48.8025	51.8385
4.98737	3.63515	22.0043	18.2916	8.93745	43.8996	8.33559	85.5736	12.5815	49.0601	54.8287	63.9434	48.8044	53.9446
5.06579	4.03525	22.3645	15.5219	8.45033	42.9189	7.56679	85.8927	13.0793	48.6535	47.7335	65.2642	48.8179	55.6976
5.2856	4.21185	28.6484	16.4942	7.83361	40.4754	6.7457	84.9151	11.7258	51.1745	49.1733	71.2723	48.8327	57.4281
5.4979	5.65523	29.7668	16.8119	7.14769	36.4515	8.21343	78.4075	14.0661	54.3813	53.4374	63.5449	48.8279	59.283
4.83191	5.70768	27.1212	16.9677	7.8398	32.1027	8.22264	81.6992	15.7689	49.3485	51.7286	62.4072	48.8266	61.0806
4.81305	4.96995	24.9718	15.2405	7.9111	27.8335	9.99246	84.3459	19.3147	52.3305	49.8112	62.477	48.8261	62.8689
4.46017	5.1341	27.7705	12.6396	7.3812	28.1359	10.4766	85.4446	18.2933	51.062	45.675	62.8307	48.8336	64.7626
4.68202	5.35447	30.9524	13.752	6.83707	30.5176	9.47376	87.4315	20.1348	44.846	41.9236	71.196	48.8485	66.6425
4.78895	5.42942	30.7443	14.3535	6.57257	30.279	9.89856	91.0709	19.2405	47.3496	53.7428	65.9647	48.8407	68.4876
4.94814	5.27136	32.6035	14.7518	6.81196	32.6864	13.4073	92.9415	21.2644	45.2929	37.7215	63.318	48.8337	70.3553
5.42719	5.79907	30.7776	15.647	7.89702	39.0156	17.3677	94.7757	20.8694	42.6865	37.9325	67.2413	48.8282	71.9855
5.32633	5.8095	37.9228	17.3709	8.97758	42.8441	17.1883	97.1854	22.2312	43.1476	40.3052	64.9903	48.8207	73.7802
4.8774	5.23805	38.0953	16.1277	8.9977	41.7424	17.1472	98.7866	23.893	48.3475	38.5366	66.3234	48.8056	75.7573
5.48601	5.47407	34.4006	13.9358	8.22895	40.6667	18.2998	100.238	33.2855	49.2256	34.7763	66.8415	48.8066	77.8336
5.38511	5.68816	27.7353	12.3228	7.47143	37.7067	21.0692	92.7126	31.9875	51.8158	32.2932	62.4902	48.8246	79.6247
5.38906	6.03625	30.269	11.7053	6.86319	32.4229	21.462	98.4497	31.739	50.4333	31.686	51.3089	48.8399	81.2602
6.12685	6.00683	29.3903	10.908	6.59459	33.4988	23.4405	101.645	29.0921	49.4943	32.0557	48.443	48.8413	83.3587
6.26242	7.42011	31.7884	9.25187	6.12842	34.4159	22.7389	90.8294	35.0562	55.0734	25.3177	47.9963	48.8364	85.0816
5.72785	7.99784	39.1591	7.41869	6.14577	39.2723	21.7236	91.084	36.4298	52.5843	27.2631	56.8342	48.8277	86.5816
5.44608	8.96943	33.0199	6.38975	6.99635	42.8975	19.4059	91.279	35.5944	53.0709	31.1593	55.8563	48.8202	88.3645
5.18227	7.3955	41.5915	6.60796	6.70123	37.9782	18.4149	104.56	37.3157	47.0809	29.5411	56.4773	48.8125	90.2171
5.98267	6.63283	34.2785	5.35693	6.72912	34.9202	21.2352	107.619	42.8169	48.2599	26.3959	53.1322	48.8285	92.0023
8.23377	6.88724	34.906	6.96912	6.62206	31.9983	21.5681	91.4991	45.4997	43.3938	24.0935	45.4592	48.8374	93.602
8.50851	9.27079	44.5251	7.70758	7.04263	34.3411	22.5434	91.4486	38.2366	47.1944	26.849	49.0713	48.8331	95.4297
7.37231	9.41462	39.0357	8.38092	6.14514	43.0819	22.9867	98.1824	43.9145	52.3102	23.0263	44.9804	48.8088	97.1555
6.98262	9.49982	45.2046	6.37524	6.21704	41.4813	22.537	91.163	46.1599	48.0903	22.9857	44.533	48.7921	99.2374
8.09069	9.64834	37.3944	5.99458	6.38953	39.021	23.4619	93.7297	53.7354	52.1276	19.0402	47.6364	48.7825	101.211
8.38351	9.22556	38.0091	4.87889	5.77395	30.1447	21.7369	105.174	54.4556	50.5315	16.8891	38.524	48.7752	102.892
8.40287	9.14331	43.069	6.36911	5.77635	32.5896	26.4919	102.178	51.4531	47.1304	15.4737	40.9519	48.767	104.633
6.58725	9.82953	35.324	6.92485	6.51802	27.9674	27.1878	85.6431	49.6513	51.7868	16.0112	41.9564	48.7692	106.241
6.82403	11.1946	36.2225	7.0687	6.42044	31.0965	28.4175	82.6941	57.2489	49.3452	15.7965	40.8519	48.7682	107.939
7.60352	14.4008	37.5871	5.56591	6.93807	33.0413	31.938	82.6355	60.5727	49.1226	15.7734	37.4471	48.7621	109.886
8.29394	16.5296	40.2563	6.08293	6.46927	30.9401	34.378	79.3596	58.5259	48.2141	15.6674	36.4462	48.759	111.757
8.38243	17.8911	38.5322	5.89969	6.33169	30.2271	35.921	86.0979	46.9992	47.4164	14.8033	31.7742	48.7836	113.567
9.02726	17.6593	34.523	6.13206	5.77186	32.0157	34.086	83.5628	62.5781	45.0089	10.7066	37.749	48.8101	115.347
11.0377	18.1723	36.5039	6.10654	5.71791	29.7444	37.896	82.8964	55.9567	45.3944	11.2827	36.4974	48.8151	117.081
11.0025	19.5278	45.0513	6.45809	6.2578	29.922	34.9479	76.0307	60.8768	45.6859	12.5319	28.3025	48.7959	119.011
11.2489	24.8499	44.8556	4.90992	5.8102	22.9303	33.9214	77.7619	54.1115	40.6207	10.8809	28.2204	48.7921	120.628
11.667	22.4191	45.4692	4.65962	5.17529	29.5917	34.6321	78.5725	49.7498	42.1999	9.07203	24.9081	48.8047	122.409
14.2952	24.8937	39.0919	5.5087	5.20291	36.5697	38.7266	86.4972	54.3724	41.5676	9.36511	28.2761	48.8099	124.37
14.6368	24.1495	37.6499	5.79868	4.74788	35.8487	41.3737	77.5732	62.0242	40.9115	9.50878	27.1423	48.8086	126.218
16.8007	24.9282	39.3922	6.44175	5.86193	27.4525	41.1582	77.0798	60.0413	33.5736	10.9905	28.7477	48.8108	128.141
15.6075	22.8144	40.6453	5.79493	5.72953	27.3939	39.5065	68.8373	58.7666	35.8431	9.5803	29.7421	48.8236	129.903
16.3889	22.4368	41.7751	5.38467	5.00294	25.6685	42.7	64.5903	59.9234	36.8405	9.71014	29.9777	48.8178	131.892
18.9805	22.2751	39.1506	5.42516	5.02583	25.7768	46.7869	61.8098	59.2891	33.7556	10.1046	29.4793	48.8108	133.782
20.7649	28.6649	39.2895	5.37983	5.20239	22.364	49.6462	64.2097	70.2398	31.1269	10.4228	24.3526	48.8066	135.507
22.8501	31.147	38.6156	5.10377	4.79937	24.6032	47.43	65.4411	76.5147	34.2597	9.45484	21.4451	48.8063	137.01
22.695	32.9392	49.0584	6.51998	6.31536	25.9822	48.3193	60.973	73.0965	36.0794	12.0848	19.3601	48.8129	139.124
23.4726	34.3794	49.5253	7.06038	7.05433	29.2084	44.7581	55.1939	72.8522	36.0041	12.2269	22.7558	48.8217	140.883
26.8055	39.2997	51.223	8.34839	7.22851	28.4343	52.3147	60.4769	64.132	32.6226	12.6907	22.7565	48.8321	142.707
26.6134	35.7771	59.83	7.59165	6.66187	23.8302	53.4981	62.8968	61.6981	33.6239	12.1566	26.01	48.8185	144.36
28.6086	34.5151	58.8567	7.58039	6.3417	25.3096	48.0258	54.481	64.9488	33.1737	11.3305	26.7748	48.7959	146.147
29.9104	37.0877	52.5499	8.61221	6.3172	23.6415	56.8075	57.208	68.7681	34.4054	11.0119	24.6429	48.785	147.976
32.6927	47.219	55.0549	10.7577	7.9609	25.4873	61.39	56.8373	73.5222	31.0789	14.0577	19.8368	48.7675	149.208
27.5896	51.4297	59.4452	11.1107	7.97119	23.8137	58.15	51.7584	73.277	31.0677	14.3205	23.399	48.7746	150.957
28.7315	48.2495	62.0093	10.2894	9.03887	20.5881	59.2832	53.4606	74.7399	28.6772	14.7451	18.9044	48.7966	153.342
35.1075	39.4175	54.9594	10.2029	8.25613	20.8464	60.4006	48.5177	75.2707	27.7405	12.5493	18.7936	48.8028	155.53
34.114	42.2789	44.5147	10.3049	7.62805	23.6654	63.5809	38.9546	72.5512	31.9153	11.2623	18.8007	48.7932	157.066
34.0303	46.0939	45.6881	9.04427	6.89641	23.4787	67.757	43.5467	73.3696	24.1815	10.6867	18.9328	48.7697	158.775
36.7558	48.5443	52.2936	8.09295	6.54434	21.4706	69.7989	44.9652	81.6262	21.1092	10.4836	19.1971	48.7603	160.488
35.2337	52.7889	49.1951	8.48024	7.54904	20.5094	64.6679	46.8857	82.9226	19.7666	10.7221	26.5993	48.7571	162.429
36.7065	56.8445	57.9713	9.20638	8.60401	20.0915	68.8141	39.1329	72.5626	18.503	11.2197	28.2561	48.7648	164.148
42.4123	54.4463	53.4734	8.90049	8.76346	27.3901	73.8397	37.191	68.0453	16.3386	11.4758	23.9451	48.7685	166.009
33.6776	56.5155	48.4819	9.02469	6.63232	28.8072	67.5912	33.853	77.2999	14.8905	10.3278	24.4103	48.7694	167.607
36.5626	58.6055	55.5499	8.57204	7.51658	26.8974	68.4997	38.2382	70.0433	15.754	10.1265	21.651	48.7774	169.449
43.2408	56.973	49.6931	10.0975	6.23069	19.5941	70.7817	49.0709	72.2746	21.1353	9.43782	23.8281	48.7833	171.125
41.01	61.9936	62.8207	14.3689	6.3616	17.0875	70.2014	48.1368	77.1225	21.0228	10.3278	21.6808	48.7935	173.052
40.9073	69.8168	65.0872	16.4529	6.47761	13.3849	70.9892	47.4371	76.9037	20.9054	10.1718	21.2264	48.7883	175.137
43.2225	72.5706	56.6126	18.0293	8.01329	13.9573	65.4703	37.9145	85.104	19.2858	12.7768	19.4306	48.7977	177.006
50.9125	76.2849	57.4133	13.244	8.23175	16.0795	72.4238	35.4405	69.3331	17.7852	13.6446	30.8402	48.7995	145.981
48.666	79.927	66.8619	14.0667	7.74663	15.8134	73.0646	35.9067	73.7406	14.9637	33.6892	33.0911	48.8043	1.30049

## Sheet: P17
ra l	oi l	oe l	ico l	mf l	es l	ra l	oi l	oe l	ico l	mf l	es l	Kippung	Rotation
38.5283	134.154	92.2184	15.4441	24.2837	7.06511	80.0868	107.827	68.9422	19.1638	13.3487	4.89956	48.7229	0.416899
33.4435	115.856	86.8463	16.2541	13.6485	6.78748	71.5737	88.0494	60.777	14.8946	12.2081	5.00846	48.7328	-143.34
37.5359	127.365	94.2206	15.3837	11.8362	5.90827	65.1044	80.8753	55.9712	14.1656	10.8253	4.5119	48.7348	-176.383
36.6579	128.99	92.8108	16.124	12.3602	6.01412	61.9693	78.2971	53.2121	15.9078	11.5978	4.34577	48.7314	-174.706
35.7412	134.579	90.1368	13.4026	10.895	5.54132	70.2488	84.1549	62.443	16.0776	11.0218	4.01105	48.7194	-173.134
35.5021	133.188	86.1805	13.3609	10.1705	5.78709	71.9019	90.7552	68.7449	16.7959	10.9769	3.50477	48.7179	-171.574
33.533	111.919	82.7747	12.5564	9.1703	6.84827	63.9732	100.668	67.0479	15.2602	9.81963	4.38001	48.711	-169.78
36.2639	121.913	78.096	11.7186	9.67108	7.00072	59.6858	86.7283	58.0551	15.4042	8.96319	4.69057	48.7011	-167.923
31.7761	126.918	87.8162	15.3433	9.04139	6.14363	55.2606	67.941	52.8515	14.8138	7.86238	4.40099	48.7075	-166.515
34.3623	125.334	93.0222	15.2936	9.86626	5.11047	64.1446	59.1939	44.5575	12.118	8.13777	3.93554	48.7295	-165.264
33.5276	148.375	99.5601	17.5965	13.9129	5.84793	63.6946	66.8143	46.3608	11.1647	10.4572	4.19764	48.7395	-163.589
36.4511	146.708	90.8399	17.553	5.91038	6.18053	63.0599	64.4229	44.02	10.7061	10.7411	4.8717	48.7269	-161.286
31.3863	122.21	90.1165	19.5112	5.31668	8.83559	57.6342	78.2807	51.2286	13.2253	12.0142	5.76456	48.7192	-159.488
31.4151	120.501	89.3362	20.8532	4.8676	8.83619	59.7928	82.5519	52.5147	13.4469	10.8827	5.86549	48.7136	-157.708
28.51	118.766	88.5024	20.9972	11.7843	9.42957	49.9534	69.9707	51.1759	11.8107	9.66858	5.15456	48.7112	-155.97
30.3478	126.929	87.6182	21.9268	11.8825	7.04767	48.0326	73.905	57.8949	13.0388	10.3689	3.89566	48.7176	-154.578
31.9198	115.227	97.5017	18.8096	12.1107	7.25654	36.803	68.1817	50.5428	11.8568	10.8092	3.42722	48.7055	-152.963
30.5157	113.428	94.3385	16.3172	11.0512	6.30891	42.9519	56.047	49.149	10.7034	9.32891	3.47368	48.6852	-150.991
28.6762	111.612	81.7097	17.9933	10.7183	6.66726	44.0441	71.0258	43.3263	10.1822	9.42292	3.76936	48.6677	-148.872
26.9916	123.747	83.6369	18.8102	10.1612	7.29668	45.031	63.8	41.5255	9.77731	9.8928	4.06624	48.6865	-147.099
26.9266	104.388	82.5449	21.0935	11.6333	7.06673	42.1904	44.8623	36.2308	8.07489	10.8577	3.82927	48.7178	-145.384
26.391	101.346	81.4196	21.6632	10.9225	6.92245	40.9398	41.7794	43.3157	8.04869	9.68749	3.39612	48.7253	-144.01
25.8607	111.87	87.173	20.3948	9.78507	7.79482	39.2773	42.6424	41.1506	9.57753	8.54408	3.31251	48.7138	-148.975
25.3357	102.687	80.0098	20.5359	9.25789	8.42677	34.1073	48.48	34.6885	9.10684	8.2043	3.42656	48.7045	-147.352
24.8162	82.5905	67.2047	20.4132	9.64002	8.53877	30.7487	38.0649	34.6837	9.45216	8.65239	4.20478	48.7028	-139.05
26.8722	98.6384	62.8117	22.4026	10.1944	8.74674	25.4096	35.4503	33.9571	8.19103	8.48031	4.37871	48.7014	-137.193
26.5162	73.7993	60.6377	25.3147	10.596	8.32415	27.0131	35.5526	40.7239	9.37672	8.89057	4.13197	48.6924	-135.323
23.9022	82.4735	61.6922	26.1409	9.80137	8.55258	29.2805	36.7723	45.8095	8.6963	7.95866	3.19157	48.706	-133.531
20.2579	81.885	64.2925	28.1998	9.78779	8.56343	28.7031	40.946	44.7229	8.46047	8.48147	3.6382	48.7267	-131.694
22.5013	83.1708	59.9056	28.5087	9.54871	9.19152	25.3805	39.0264	44.2003	8.92628	8.13428	3.43895	48.7488	-129.841
22.811	93.0291	58.6258	28.3161	9.33017	11.0668	29.3736	33.9418	37.3538	8.52321	8.20115	3.67348	48.7484	-128.052
19.2265	71.2486	60.9043	32.7997	8.85942	15.4759	31.1868	27.6129	33.6987	7.72286	7.65805	3.79719	48.7465	-126.486
17.7334	85.6712	69.2923	31.8557	8.77745	17.3244	27.1134	23.4059	32.5948	6.61958	7.95184	3.27375	48.7492	-124.667
15.9931	83.8524	66.9034	33.7803	9.75962	16.5905	27.2467	25.4472	35.6989	8.1034	8.11063	3.7243	48.7465	-122.837
17.7283	59.9553	58.702	36.2255	10.3552	17.365	22.3142	27.531	29.2298	7.55578	8.56132	3.60061	48.7406	-121.059
15.6282	80.2539	54.3945	33.6892	10.2664	17.7007	24.9447	23.8965	24.139	6.15696	8.42455	3.49995	48.755	-119.278
14.7381	60.935	51.1001	34.3406	12.3981	24.9535	22.9176	25.184	27.5289	6.40136	8.88481	4.2448	48.7419	-117.601
14.1814	62.0208	50.7607	38.1438	14.4747	23.7833	20.8432	26.1939	30.2416	6.30905	9.55193	4.06764	48.7078	-115.781
16.2161	56.0847	59.4469	41.5581	17.1747	22.3775	14.5894	20.919	27.3373	5.01027	9.41813	3.56035	48.6813	-113.878
16.8763	54.6642	52.3457	44.8153	19.9026	21.3671	14.0394	18.0129	28.1735	5.13908	10.7239	3.32492	48.6954	-112.12
16.8287	68.1387	55.3818	39.5021	21.2457	24.4856	15.2508	19.759	30.6415	6.00501	10.9671	3.38909	48.7052	-110.285
13.1632	68.3578	52.8494	45.3694	22.9664	24.6523	13.6503	20.1293	28.2597	6.71893	11.4837	3.67624	48.6965	-108.566
11.9953	54.5528	41.347	47.4261	25.8629	23.8835	14.552	16.8495	23.6264	6.12662	11.334	3.82414	48.6892	-107.042
12.4653	62.9659	40.0202	40.8012	25.1912	23.5717	13.5988	17.9172	20.2511	5.65903	11.1684	3.89458	48.6977	-105.362
12.7846	64.5213	51.43	35.2877	25.674	31.7464	11.3652	16.1342	13.7665	3.9614	11.0286	3.982	48.7133	-103.565
12.5512	64.0672	50.1114	34.5393	24.8705	30.0909	10.4155	13.6366	15.2699	4.33338	10.2897	3.49079	48.7174	-101.845
13.8739	66.9341	45.0717	44.5336	26.0187	32.7839	10.8413	11.7117	15.6973	4.39264	12.0606	3.59758	48.7084	-100.137
13.8582	65.4884	43.4816	44.1204	32.8256	31.4687	11.4856	11.482	15.7809	5.28946	11.0759	4.23045	48.6864	-99.5631
14.4829	63.1035	49.3265	42.8649	29.2782	39.6229	11.7892	11.1545	17.4784	5.18228	12.2526	4.58863	48.6699	-97.7956
13.8314	65.6662	54.5708	44.2623	32.8138	40.4193	9.6541	10.6321	18.4138	5.52699	13.013	4.37338	48.6652	-94.7619
13.4368	61.468	54.375	42.8791	30.6353	37.6961	8.05045	9.61205	17.5052	5.49965	13.1462	4.06668	48.6707	-93.0974
14.4549	56.1044	51.4075	40.1972	31.5756	36.0544	9.6472	9.62149	15.2711	4.83085	13.0649	3.94104	48.6865	-91.2814
12.249	55.4308	40.675	41.7807	33.4644	36.4368	9.8946	17.5862	14.5985	6.03968	14.2102	3.89686	48.6803	-89.5513
10.9575	52.2579	37.8753	43.5504	34.0829	39.5165	9.2644	18.5833	12.0025	5.89979	14.3357	4.59203	48.671	-87.8985
10.9933	51.8271	39.9774	46.0228	37.6412	38.3582	8.96723	20.7936	11.6823	5.70258	14.6555	4.99539	48.6808	-86.293
12.1244	54.9496	43.1454	44.109	39.8883	39.4177	8.18596	17.2845	13.8893	5.17263	14.2844	5.61282	48.6863	-84.5725
11.1261	52.2314	41.9968	51.7399	42.509	44.5841	7.47575	17.2026	13.5041	5.13525	15.6537	5.99233	48.6757	-82.7362
8.54926	48.2767	34.8819	50.5381	45.1385	43.2807	7.53201	16.3049	11.9302	5.47287	16.167	6.34137	48.6559	-80.8864
9.11573	41.5808	30.6771	44.3416	48.7812	40.7598	9.04487	17.4209	10.8117	5.84921	16.4159	6.50044	48.6596	-79.2078
9.94344	47.575	32.4521	43.9632	46.1623	38.9824	8.53736	16.7379	9.28482	4.97277	14.6585	7.42274	48.6682	-77.274
10.6904	50.2245	35.4604	40.8171	46.9205	43.5752	7.68546	14.3065	9.73319	4.63877	16.7688	6.73779	48.678	-75.4355
10.6596	47.3819	37.366	39.5671	43.8248	46.036	6.84261	13.0668	9.03641	4.78275	17.9829	6.95698	48.674	-73.8621
11.4031	49.0383	45.0564	42.3196	45.452	47.3769	6.9795	12.7175	8.41907	4.81656	15.7237	7.69102	48.6778	-72.0849
11.0633	47.752	37.8197	40.3946	45.0995	43.2018	7.81018	13.9061	9.99411	5.57866	15.1783	8.4042	48.6896	-70.0097
9.96613	45.759	33.023	45.9468	48.122	48.2663	8.04647	14.5963	10.3258	5.52316	14.878	9.83387	48.698	-68.1763
9.89662	40.9219	29.7942	46.6655	46.4293	52.3752	7.54451	14.3676	9.43886	5.48127	15.8102	11.3997	48.7063	-66.3249
9.39153	42.25	33.28	46.0665	50.9247	47.8303	6.0847	11.6664	8.84372	4.33503	17.7536	10.8461	48.7207	-64.599
8.81579	39.4456	33.2761	46.6626	49.7973	46.0036	5.57337	12.5598	8.27518	3.9789	18.4899	11.1619	48.7253	-62.6963
7.4219	37.7197	30.8428	47.7137	51.938	53.3714	6.70482	15.0227	9.09758	5.41834	19.5727	11.0967	48.7213	-60.8467
8.42748	38.8137	24.682	46.7683	53.5708	55.7907	7.39069	15.6019	9.5784	6.39795	18.8856	10.0658	48.7183	-59.0013
8.18985	36.0538	26.2605	46.8065	52.5311	58.6975	7.25874	15.831	11.1075	6.47166	28.7548	10.4561	48.7167	-57.2315
8.61137	34.7816	27.6315	42.0825	50.3188	52.529	6.37353	13.9925	10.4967	5.75489	21.2924	11.5919	48.713	-55.4127
8.1569	34.2946	28.1627	45.396	59.3752	62.1707	5.95757	14.3169	10.3677	5.65191	24.6129	13.9106	48.7226	-53.8361
8.67052	34.3596	27.499	44.4017	59.7853	60.8105	7.25013	14.0535	8.7677	6.37322	26.9481	14.532	48.7098	-52.2382
7.86527	33.923	22.9775	47.8644	59.6204	61.652	8.23962	15.5868	10.1535	7.38927	27.2577	14.4922	48.7038	-50.8207
7.83847	29.1941	21.0184	44.9364	60.5075	54.7178	7.80453	14.7808	10.5021	7.36918	28.4031	19.0688	48.712	-48.9535
7.44902	26.9771	18.8366	41.6921	60.0223	54.8249	5.33841	13.3712	8.88437	6.41082	31.8395	20.0624	48.7303	-46.6809
6.97723	24.2605	16.9141	41.3142	56.237	54.8928	5.3645	12.8942	8.63522	7.2586	37.2665	21.3496	48.7275	-44.5965
7.33672	22.7873	15.7198	40.917	55.4379	61.4784	6.17889	14.0913	8.68935	8.08251	41.2621	21.8573	48.7108	-42.5994
7.21932	26.3407	16.3682	40.5011	56.882	54.9135	7.16203	15.1211	7.11256	7.49832	38.3833	22.9425	48.6956	-40.6833
6.23384	22.2227	13.1323	40.0674	51.986	54.8676	7.23073	13.3852	6.41882	7.41161	38.3655	24.4059	48.6992	-38.7476
5.86153	22.1929	13.0678	42.0777	51.8675	54.785	5.63625	11.3933	6.02636	6.59827	36.7716	23.4076	48.7047	-37.0433
5.80107	19.8531	13.2698	36.999	51.7088	65.5022	5.01805	14.7537	6.16419	6.54534	42.3516	25.6675	48.7057	-35.1246
5.79555	18.6595	13.0302	39.1865	60.0623	65.8622	5.60775	15.975	7.91043	7.65998	42.7456	27.8305	48.6915	-33.3109
5.49903	20.1765	13.2843	34.5986	56.9272	61.85	5.62605	15.2921	7.83676	7.66515	43.821	30.1327	48.6953	-31.2981
4.96255	19.6825	13.5908	33.0317	57.6671	58.5847	5.50319	15.6488	8.13637	8.24084	43.695	31.8302	48.6827	-29.3599
4.32381	17.8132	12.6836	32.5372	54.5124	60.3377	4.50038	14.1239	8.37028	8.77989	45.0919	32.0284	48.67	-27.6556
4.26863	17.6652	11.3296	33.9266	51.9298	62.9002	4.68504	12.4742	8.17416	9.54509	44.294	37.6002	48.6616	-25.8686
5.05478	16.9485	10.6029	28.203	49.6004	53.251	5.78466	14.7824	8.69808	10.0226	41.1534	36.4488	48.6823	-23.9583
5.05308	18.4053	11.3139	30.331	48.8473	56.5453	6.01305	14.633	7.74535	10.1557	49.4163	34.2372	48.6945	-22.1894
4.64636	17.1638	10.2763	31.778	51.4627	52.1228	5.33214	14.4942	8.18759	10.8107	49.482	33.4498	48.6884	-20.6318
3.98516	17.2693	8.70608	34.9612	54.1272	45.0693	4.44938	13.3025	7.97675	9.90089	49.6788	37.6426	48.6991	-18.4592
3.86504	15.7878	8.94602	31.5541	51.478	51.6291	4.47821	13.3446	9.14987	10.2869	51.1188	41.8253	48.7087	-16.2644
4.57529	15.3508	9.63072	31.252	47.8304	51.4188	6.75236	14.3397	9.6013	11.3154	51.482	41.1074	48.6906	-14.297
4.5943	15.7227	9.863	32.513	47.3028	40.129	6.73636	15.2126	9.42352	13.1007	46.3584	38.9576	48.6681	-12.2583
4.50617	17.183	9.29591	29.3662	42.947	41.1416	6.95488	14.4689	9.16167	14.0871	50.3851	42.4167	48.6612	-10.5667
4.17186	15.9234	8.55825	27.5998	45.879	47.8555	5.43254	13.6509	8.23783	14.2881	51.3206	42.4804	48.6649	-9.0471
3.79438	16.1581	7.38088	23.9325	47.3265	51.4483	5.19915	14.2931	8.36989	15.9942	51.2116	40.8772	48.6833	-7.3254
4.23389	17.2272	8.41615	26.6853	42.5805	45.5272	5.54703	17.9152	8.12447	15.2199	50.3257	40.1091	48.698	-5.38825
4.36497	16.3173	8.89046	24.2127	39.3597	44.903	5.57353	17.5336	9.69456	14.3858	50.5143	40.9869	48.7067	-3.40511
4.10263	15.4598	10.3021	24.3347	37.7265	45.2311	5.43547	17.7026	10.3382	15.2537	47.6238	41.9212	48.6866	-1.54074
4.51789	14.9478	8.31054	24.1123	42.7343	43.901	5.25173	18.9392	10.2807	14.7395	53.8543	46.6118	48.68	0.0301525
4.3237	13.886	7.56327	20.8634	42.3325	38.2331	5.09359	20.1186	9.64736	17.2676	56.0731	45.0399	48.6906	1.77894
4.53353	14.785	8.50459	19.5174	44.9411	39.3596	6.17281	21.3237	10.348	18.7674	49.2021	45.3698	48.6993	3.7582
4.43854	15.7357	9.21145	26.4832	36.9607	33.6627	6.28382	19.2378	10.4121	19.592	58.0392	47.7917	48.6922	5.70967
3.71902	14.7568	9.18253	19.654	33.3044	37.7638	6.20061	20.7853	12.3321	18.8451	57.7912	53.1988	48.6791	7.46374
3.73786	13.4101	9.01325	19.511	32.3992	42.928	5.60771	23.4293	10.9772	18.709	52.5952	48.7913	48.6814	9.20639
4.17243	13.1524	10.2539	19.6272	34.2293	44.4031	6.20849	25.682	12.0878	20.8814	51.316	44.9882	48.6895	10.9701
4.45915	12.552	11.7207	20.5069	30.4024	35.5377	7.02415	24.2047	11.5429	19.0332	48.2671	47.8486	48.6932	12.9342
4.4816	12.4313	11.5206	20.3892	35.7234	37.5379	7.21617	24.7706	12.5336	20.3142	48.4848	51.116	48.694	14.8447
4.12173	10.529	10.2019	20.0453	26.7263	36.3031	6.18916	20.875	14.2633	20.5892	48.1296	47.8309	48.695	16.6885
3.884	11.927	9.18857	22.1851	31.8986	38.841	5.91405	22.3237	14.3858	22.0632	48.8726	53.9263	48.6941	18.4347
3.75328	11.5174	9.74233	19.6898	33.1128	32.2204	7.10841	24.379	16.7421	27.6439	57.1204	47.5426	48.7051	20.2476
3.90187	11.8457	10.2871	17.9633	29.0684	29.5703	8.22713	25.9789	15.6995	32.213	50.7389	47.7999	48.7112	22.2182
4.02625	10.2963	9.91848	14.7607	28.7328	38.2642	8.71932	25.938	16.1352	35.2315	50.7278	48.0232	48.7081	23.9546
3.97323	10.9174	9.06389	19.4981	24.0108	36.9485	7.67444	27.1611	16.493	32.9546	54.2479	48.2121	48.7011	25.6864
3.9862	11.8339	9.4388	19.726	22.6685	40.7914	8.74324	28.1472	16.564	37.5173	56.7303	48.3659	48.7001	27.5097
3.81205	11.2809	11.5535	18.1742	21.8417	35.1269	8.16986	27.5992	16.7301	39.2334	55.4927	56.1778	48.703	29.1143
3.96136	10.7741	11.0783	15.9245	21.9079	27.74	8.44121	29.753	16.6497	37.7727	51.0003	53.5621	48.7026	30.9797
4.3946	10.6191	9.03883	15.1366	21.5526	34.9555	8.43559	30.3662	16.5649	33.7876	49.4757	56.4544	48.6961	32.61
4.1491	10.3383	8.10435	14.9501	20.2652	34.3189	8.08307	27.7655	16.2388	29.4239	45.4972	56.8588	48.6796	34.4177
3.5787	10.4521	9.20257	16.2321	20.3686	23.884	8.34143	27.5351	16.2619	31.0003	44.8673	48.5936	48.6749	36.2029
3.72318	10.9464	10.0834	19.0198	20.6209	26.6979	8.56577	29.1875	15.1679	32.1554	46.735	48.5284	48.6894	37.714
3.9073	10.4288	9.53348	18.4852	22.1697	27.1287	8.05871	30.8069	16.077	35.747	48.5962	56.9614	48.6922	39.3007
3.99807	10.9284	10.3561	15.2264	21.7654	26.8999	8.54335	30.0116	17.0825	36.7079	52.2787	53.7633	48.6912	41.2501
3.87663	11.0571	9.53701	15.4437	20.9922	29.5145	9.38811	28.3946	20.9896	40.7431	51.957	46.2683	48.6908	43.4743
3.20115	10.0194	8.2207	16.3739	19.9043	28.4485	9.00966	30.03	23.5592	44.6792	45.3931	44.7094	48.6787	45.0727
3.36778	9.46818	8.21861	14.9588	18.7657	27.4233	10.7698	39.3205	28.7366	46.2346	47.3013	42.7472	48.6644	47.1403
3.38636	8.29613	8.97968	14.205	17.4802	29.9872	11.6984	45.0853	25.8326	43.2938	43.3436	45.6356	48.661	49.3333
3.96644	10.3493	9.86782	13.774	18.5873	30.3741	13.1329	43.58	25.3984	48.3053	44.1754	50.8962	48.6776	50.3896
4.07658	11.7316	10.5719	15.3926	17.8808	28.2425	12.6496	39.7983	25.1606	51.3684	39.6692	47.8946	48.6768	51.891
3.72482	12.1379	10.4832	15.5579	15.4642	25.2642	13.3323	44.966	27.134	54.4219	38.999	43.2141	48.6646	54.0689
3.31652	11.9357	11.1137	20.4626	15.8344	27.3493	11.6577	47.236	31.3732	57.1373	39.1881	40.8622	48.665	56.3303
3.4189	12.3924	10.3066	20.8927	15.4608	31.4933	13.1997	48.4364	32.7154	59.3618	37.5831	41.1705	48.66	58.2332
3.94367	12.7188	10.6226	18.1405	15.9226	32.2603	17.9539	50.0176	34.4315	63.0968	37.1396	37.3216	48.6599	60.1607
4.45446	12.173	10.6569	16.0364	15.7253	28.9548	20.2533	50.8804	32.0921	51.1991	34.5768	34.7814	48.6652	61.7175
4.53407	12.7498	11.2304	18.3567	14.8382	28.4003	18.1134	50.4605	35.3411	45.2094	42.7191	36.6936	48.6704	62.5673
4.36392	12.4993	12.8802	18.4511	13.8961	26.3572	15.4248	48.835	39.0387	49.2048	36.3537	34.1064	48.6697	64.3551
4.66949	11.2175	13.3132	19.7391	14.0072	26.0577	17.6098	50.4679	37.6007	59.712	34.7775	42.4143	48.6898	66.7314
4.58816	12.0692	12.8747	15.0875	14.512	28.2424	16.8574	52.4962	33.607	61.9089	38.6384	41.7299	48.7074	69.148
4.54912	12.7607	11.1267	15.4498	13.6587	27.9489	15.5753	50.9543	35.7562	54.6077	38.3391	35.8305	48.7166	70.9958
4.8551	13.034	10.4804	14.7406	14.6649	33.266	17.4941	49.012	38.3442	54.9484	39.3425	40.2284	48.7097	73.056
4.95435	14.3001	12.8235	13.5578	15.2744	30.3169	19.7155	51.8963	40.5641	55.5594	43.1247	39.0991	48.6942	74.8932
4.22046	13.0922	12.7887	11.7763	15.74	27.7706	17.1828	51.5063	37.4898	53.3421	42.0189	40.3057	48.6869	76.6508
3.8932	12.4778	12.6621	12.8895	16.2875	25.4718	32.5705	47.8068	34.7225	53.1848	44.3434	37.2891	48.6831	78.3916
4.14606	13.0809	12.9179	15.1855	14.5972	29.4729	34.0706	49.5069	42.3665	57.2466	38.8888	31.7268	48.6793	80.2956
4.79094	14.9007	12.7983	18.881	12.3066	34.218	28.0824	58.0846	45.0623	71.3695	32.5371	28.6977	48.6798	82.4183
7.30877	17.6322	13.7322	19.3504	17.1834	31.63	42.8641	75.0521	54.5676	62.907	36.8553	35.1935	48.6773	84.1377
7.8075	20.136	14.9378	17.2768	16.552	30.9538	49.927	86.9481	57.4403	63.4168	34.2187	34.262	48.6694	85.6882
7.20793	18.9229	17.5894	15.5681	12.0371	29.6569	46.726	69.5041	55.5503	63.8918	30.7892	33.3099	48.6678	86.629
6.04721	17.4354	19.8301	17.2949	11.7416	28.7814	42.6992	70.8552	54.1793	64.3309	34.4681	25.5659	48.6764	88.2696
7.17179	16.5404	19.2199	19.5896	10.6278	28.6844	46.8917	72.2046	49.5022	64.733	31.4655	27.961	48.6825	90.4758
7.93643	17.7555	22.1841	17.5107	11.3503	31.6146	51.3539	73.5509	50.4379	65.0969	30.99	30.0853	48.6768	92.8723
7.98059	18.9439	20.6858	13.153	9.31241	31.2471	55.5994	87.6326	51.3682	74.0895	25.208	27.7435	48.6725	94.8467
7.671	16.9054	18.2885	15.5721	7.66952	30.1149	56.1112	95.6082	63.9248	68.285	21.1799	22.0886	48.6796	96.6442
7.29331	16.4228	16.2284	17.7597	9.0022	25.559	54.5481	93.6344	55.8654	67.2105	21.0512	19.5811	48.6925	98.2896
8.74081	17.7778	16.2933	19.9501	9.20652	26.5334	59.7067	98.146	59.0109	68.3663	21.6852	20.3101	48.6977	100.032
10.7575	19.4336	19.7433	19.6723	9.0986	29.1234	66.5335	94.8339	55.021	64.5629	17.1959	21.3461	48.6955	102.148
10.848	21.3489	23.4642	15.4202	9.41034	30.599	68.8252	90.7662	55.9131	63.222	18.358	20.9192	48.6992	103.877
11.3899	19.7656	23.2738	18.3645	8.52844	32.1222	70.9711	94.9859	56.7952	76.8699	15.4846	23.6609	48.7031	105.594
8.91309	18.9823	22.5354	20.0643	8.4543	28.3904	60.4439	86.9551	55.7154	66.5064	14.7166	21.0666	48.6954	107.262
9.47795	19.4928	23.4526	20.1372	8.46039	26.5934	60.876	88.0591	62.2887	77.1814	18.7021	22.7554	48.6738	109.095
8.56469	19.9736	21.7367	22.1785	10.0091	27.5279	59.5878	74.7991	63.4737	69.5848	20.5309	21.772	48.6656	110.775
8.51925	18.5794	21.7892	19.9107	10.1195	29.7983	65.3075	76.4108	57.5653	72.8031	15.05	15.8019	48.671	112.5
9.48813	17.7768	26.7958	17.8713	10.7178	28.5925	67.1744	77.3208	61.0263	66.1012	15.3138	16.342	48.6782	114.309
10.075	16.0174	27.1699	19.8767	9.20083	33.7457	69.0411	75.1889	61.8307	78.7193	13.2606	15.0408	48.6623	116.358
8.56181	14.3858	23.8231	18.1185	7.70026	34.173	70.9048	76.2093	62.6193	67.9696	11.3018	14.6327	48.6665	118.182
10.2433	17.0592	23.9952	19.2964	7.06534	30.947	72.763	79.4219	63.391	62.4724	10.3637	14.271	48.6911	120.056
10.8199	22.5423	24.8463	18.7618	10.0238	29.0621	58.376	88.0409	64.1451	55.1256	12.1284	14.72	48.7099	121.124
12.6197	39.5535	27.1518	17.444	11.4707	26.5997	80.0896	94.3388	52.9031	55.9697	13.6936	14.2662	48.6922	122.073
14.57	43.7138	37.1299	16.524	12.4379	25.5525	78.275	94.2205	65.5967	50.2906	16.0306	12.3292	48.6714	124.11
14.2878	43.9286	45.0028	13.7647	11.8823	22.7927	80.0813	97.4086	59.1757	52.6649	16.5945	11.2923	48.6614	127.092
15.0373	44.5196	32.5547	15.5286	12.2271	25.8541	81.8668	99.6743	69.1104	53.1398	14.9376	11.6046	48.6529	129.093
14.4451	39.9212	47.9363	16.0915	10.9028	21.2633	88.3876	101.29	75.1328	50.6225	12.4892	11.7666	48.6534	130.899
15.9159	41.5855	41.2064	13.7211	12.4329	30.4473	102.03	117.533	68.2482	55.5767	13.7313	12.3727	48.6603	132.646
17.6232	46.0742	37.3612	20.7435	12.9993	30.7458	87.0635	99.9688	77.697	53.8876	15.7194	11.5216	48.6783	134.584
16.1459	52.9332	43.3782	13.2203	12.2973	20.2707	88.7304	114.835	74.8589	49.7173	14.9665	12.8742	48.6802	135.837
13.6447	47.0557	40.0043	17.1445	11.8943	28.1896	94.4049	91.6522	67.753	47.4483	14.9853	13.0836	48.6801	137.427
17.065	31.2309	41.2918	18.1321	11.4307	32.8218	82.8264	102.08	65.2788	50.2728	13.609	13.656	48.662	139.445
16.9167	34.7351	37.5365	22.0401	10.9667	29.1792	93.4814	102.672	65.5704	47.736	13.0326	12.7945	48.6499	141.448
14.8305	45.0278	32.8288	20.6789	12.735	27.555	94.9681	103.205	61.5385	45.3815	14.999	13.0497	48.6509	143.344
16.8858	51.4878	38.822	23.4684	13.3654	29.6137	84.6888	87.0283	73.3624	52.7182	14.6192	13.5214	48.6676	145.162
21.43	67.5522	49.8926	19.389	14.4849	31.9636	110.315	109.645	78.497	56.4237	15.2932	12.6337	48.6795	146.974
22.895	84.6968	52.104	17.4973	12.7248	29.5114	99.0765	104.411	78.3999	51.6157	13.7154	12.7591	48.6839	148.853
20.9632	85.2184	56.7959	17.9329	13.804	28.681	109.551	121.201	76.9546	46.0081	14.5514	12.735	48.6833	150.791
24.3927	91.1466	60.5975	16.1183	13.9868	26.4396	108.054	105.357	70.7754	38.4173	15.683	12.7895	48.6828	152.533
22.2671	87.1164	53.0523	18.2393	15.3279	30.2977	105.38	85.3974	61.8517	47.5895	16.8022	13.8544	48.6721	154.5
22.4558	80.7288	49.2992	18.9082	15.8471	31.0109	111.299	91.732	73.884	34.5469	17.6338	14.3588	48.6578	156.05
24.7486	96.0492	44.7744	20.3685	16.4045	31.4157	100.092	108.859	62.0765	34.1594	19.5267	14.5989	48.6443	157.704
23.2582	87.4748	49.7098	17.1834	15.1832	29.8016	105.77	95.2621	69.9487	33.4078	19.2531	12.5431	48.652	159.355
19.5817	82.807	54.0363	17.5379	16.938	33.5179	100.023	99.8533	82.869	36.6736	21.3516	12.4868	48.6757	161.339
24.3016	79.9875	56.1751	18.9667	16.1825	33.6945	99.3855	96.5692	71.9872	38.2546	18.4109	13.7111	48.6628	163.044
24.519	95.7721	56.9458	19.5963	15.6001	36.6415	107.823	107.633	73.4871	37.7815	16.9222	14.1051	48.6516	164.829
25.7539	109.43	59.5037	21.8266	15.9045	37.1803	120.919	103.238	80.3574	36.3331	17.3381	13.6605	48.6625	166.588
26.5101	108.843	59.045	18.3573	16.9366	31.8642	123.581	102.593	81.0906	37.8528	18.2567	14.6264	48.6845	168.443
31.2533	104.513	64.6352	15.4957	19.477	24.5891	106.538	116.033	82.2676	30.8225	20.2513	12.3337	48.7019	170.182
30.2878	115.647	76.6329	19.9446	19.0155	31.5521	94.2932	93.4931	73.3785	29.2631	19.7944	12.4357	48.7045	171.965
27.744	115.978	88.9172	22.3612	17.2661	30.5065	107.672	82.5252	66.8601	32.7887	17.6419	13.0105	48.7025	173.984
28.4731	117.069	87.6437	22.0762	15.1877	26.7267	93.4925	98.8628	72.2582	33.081	15.5115	14.5484	48.6833	175.823
30.6105	113.476	87.7028	18.8411	15.5019	24.083	109.218	106.934	85.131	21.4895	26.4433	15.4884	48.6716	143.953
31.4981	125.396	89.6673	19.0916	14.1162	20.3577	114.515	113.406	77.302	18.9705	28.6559	26.7456	48.6711	-0.139118

## Sheet: P18
ra l	oi l	oe l	ico l	mf l	es l	ra l	oi l	oe l	ico l	mf l	es l	Kippung	Rotation
24.6883	57.2984	26.0868	6.28608	15.3031	4.11972	14.9465	56.9217	30.2525	8.2166	5.67634	3.31244	48.7565	0.70085
27.0371	47.9378	25.8222	5.99723	6.01199	4.82841	14.6829	54.7175	30.2751	8.31396	6.85494	3.68679	48.7475	-114.953
26.3773	55.5841	25.1628	5.62236	5.56823	4.52509	13.7874	41.574	28.7718	7.97777	6.54379	3.59121	48.7529	-148.468
23.4404	55.6067	29.0654	7.27773	6.38656	4.44995	13.4826	46.2183	25.3331	5.84746	6.1929	3.70535	48.7519	-174.925
28.0486	61.1907	25.0992	8.15898	7.0429	3.90848	12.2731	51.6412	27.2428	6.45779	6.28067	3.7327	48.7561	-173.383
24.4803	53.2051	27.1261	7.5665	6.46917	3.87856	13.672	53.5883	27.1515	6.47193	6.24131	3.75007	48.758	-171.754
23.2506	56.2381	20.6855	7.08119	6.0011	3.48584	13.4494	46.6423	25.0402	5.84002	6.16395	3.34274	48.7464	-169.98
25.0489	54.5859	24.6081	7.60408	6.34035	4.16386	15.3583	49.5943	26.288	5.62109	6.71801	3.81224	48.7399	-168.341
22.7018	58.5055	28.0084	9.16478	7.14034	4.71968	13.7068	47.5901	22.7867	5.9303	7.47356	4.19133	48.7458	-166.616
25.3974	55.6733	27.5178	8.68445	6.22087	4.79997	13.5405	43.5356	17.1849	4.82058	6.46347	3.98026	48.7723	-164.818
23.2436	53.3536	20.166	7.03803	6.58408	4.372	13.4442	40.773	22.4095	4.82113	6.8306	3.37313	48.8001	-163.191
23.1163	49.3638	19.4055	6.07666	6.37892	4.40214	12.1162	40.0137	17.0652	5.1389	6.57446	3.16735	48.8163	-161.665
20.5052	48.4111	25.7214	7.93501	6.07966	4.82531	12.09	36.9595	21.0901	5.0013	6.46602	3.27825	48.8113	-160.193
21.8541	46.366	26.0865	8.37672	5.36682	4.78439	12.4805	33.3866	20.5435	4.10199	5.51901	3.16869	48.7974	-158.291
20.1044	47.2096	24.0338	7.82223	5.96089	4.86068	12.7259	36.3319	15.3855	4.11728	5.63333	3.281	48.7856	-156.445
18.2265	43.5529	23.0253	8.03809	5.81555	5.18864	11.6999	30.3162	17.1841	4.76074	5.43996	3.66278	48.7866	-154.716
20.6643	48.3347	24.4794	9.03438	6.32941	6.0193	11.6213	39.6509	20.8101	5.40592	5.86793	4.14442	48.7897	-153.023
20.957	50.6546	26.5089	9.28307	6.01905	5.5232	11.5254	28.8986	25.0524	5.37002	5.82059	3.89005	48.7799	-151.338
17.559	53.1536	22.6676	9.22496	5.55806	5.46324	9.7062	27.777	21.814	4.61677	5.43243	3.53568	48.7648	-149.477
17.4263	46.601	21.7532	10.4748	6.15337	5.22682	11.6982	33.1234	20.8873	4.13458	5.51181	3.1781	48.7715	-147.606
16.7644	44.2601	22.3915	10.7452	5.99079	5.58856	10.8047	23.4758	14.9132	4.13177	5.05493	2.9185	48.7805	-145.781
15.8476	48.2897	18.0096	10.679	6.83305	5.85199	8.47288	21.5151	14.3265	4.66432	5.89138	3.6577	48.8035	-144.121
14.0933	44.4247	20.4211	11.2934	6.41337	5.6898	8.53464	19.8539	15.1698	4.2049	5.68255	3.80363	48.7956	-142.467
12.6242	40.7092	20.7872	11.4799	5.92855	5.49834	9.05384	18.857	16.0337	3.53357	5.12843	3.58693	48.7828	-140.79
12.7167	36.3838	18.8285	11.4434	5.56457	5.90239	8.95796	19.6223	14.852	3.0472	4.06906	2.84404	48.7829	-139.121
11.861	32.9555	19.6175	12.8123	5.85048	5.54476	7.85686	19.0296	13.2151	3.64859	4.25801	2.45578	48.7935	-137.103
14.2183	41.0004	19.0708	12.6176	5.63749	4.74443	7.27558	14.1377	12.4398	4.11024	4.37362	2.2895	48.7948	-135.081
11.44	35.2422	20.6432	11.8546	6.00407	5.46301	7.83511	17.2525	14.7193	3.55978	4.78075	2.76638	48.7947	-133.414
12.7548	39.5391	21.36	14.1462	6.58522	6.46805	7.86882	16.6314	14.542	3.18593	5.09556	2.93328	48.7952	-131.676
13.5491	41.6785	21.4384	22.1744	6.69746	8.34831	6.94891	20.9812	19.246	3.10666	5.07174	2.94374	48.7846	-130.099
13.5038	39.0513	22.1891	28.1806	7.15724	8.77616	7.42954	22.2486	20.0151	2.99638	4.41145	2.81446	48.7661	-128.387
12.7873	37.7235	20.9261	28.4863	6.95398	7.9977	8.21829	20.7737	18.0588	2.88484	4.46788	3.12373	48.7657	-126.738
11.6985	38.2154	20.789	28.4319	7.63737	7.68761	7.76923	16.7349	13.1367	3.53589	4.79822	3.10468	48.7778	-124.916
10.4868	40.867	23.6244	31.2077	7.72722	7.53253	7.35313	15.9638	13.5657	3.73458	4.48396	3.08955	48.7769	-123.147
9.89742	40.9433	17.9409	30.2869	8.09244	7.31435	6.94208	16.887	15.3464	3.69072	4.76775	3.4124	48.7769	-121.423
11.1619	37.2507	16.3736	31.6631	7.98811	7.11598	6.33468	13.9622	14.5686	3.44477	4.60299	3.38192	48.7852	-119.706
8.27803	30.079	15.9694	28.1832	11.4352	6.9366	5.65803	14.1091	13.9312	3.21987	4.8095	2.62061	48.7952	-117.932
8.69412	29.053	17.2028	25.2739	12.1693	6.79822	5.26935	11.0717	14.5236	3.07888	4.9336	2.5992	48.7953	-116.114
9.40125	29.2825	19.7839	25.4376	11.2869	6.46768	5.80368	13.3261	13.1604	2.81058	5.03679	2.31841	48.7931	-114.18
9.24567	34.7546	20.4334	28.7245	11.0807	7.12793	5.81607	13.5475	11.9291	3.07275	5.30787	2.97141	48.7973	-112.457
9.2107	39.2591	20.0696	30.8093	13.9801	8.41784	6.09905	13.0368	10.5353	3.39547	6.62472	3.54764	48.7973	-110.724
10.2134	34.6184	17.8315	36.8797	17.2218	9.90849	6.03625	11.6964	10.1128	3.16251	6.69945	3.58636	48.8019	-109.029
10.2504	39.5374	21.3701	38.3119	18.1985	11.2599	5.40625	10.5574	10.8921	2.80942	5.95248	3.633	48.8045	-107.508
9.52847	39.2357	20.7237	43.659	16.5345	10.1718	5.90875	8.3854	15.1377	2.99061	6.27079	3.02598	48.8073	-106.237
8.63942	38.4009	19.7696	39.7021	21.2014	8.98329	6.64444	12.6419	11.0232	3.39569	7.43591	2.78028	48.8022	-104.929
10.8839	36.9083	21.7034	39.6711	27.3143	9.31503	7.53536	12.42	10.7657	3.31383	8.90626	3.9302	48.7974	-102.758
11.1939	33.41	18.625	33.345	25.8371	9.89931	6.29916	13.4285	14.6344	3.34012	8.80269	4.61236	48.7769	-100.579
10.3047	32.3926	21.385	30.6567	23.6498	10.0364	8.36294	12.5486	13.0645	3.10583	8.53285	4.56322	48.7743	-98.6859
9.0456	32.8907	17.4952	36.5086	22.2053	9.64692	6.66216	9.15232	12.8028	3.79426	7.83811	4.45514	48.7932	-97.2302
9.22928	33.3129	15.8588	39.4419	24.6364	11.447	6.57921	8.21698	12.0577	3.92357	8.40814	4.39657	48.797	-95.574
8.72188	31.681	17.8845	39.8353	26.9945	12.2053	6.33701	5.75496	10.2227	3.48993	8.65943	4.80619	48.7921	-93.7958
8.60426	27.3907	18.1301	42.5337	25.6464	10.9123	6.16031	6.90162	10.1401	3.51176	8.24101	4.78692	48.7927	-92.0638
7.27211	26.8738	17.0801	42.6877	24.9637	11.4545	5.90413	6.691	9.84363	3.48876	8.14563	4.65328	48.809	-90.3558
7.01538	27.1418	15.7369	43.2474	26.7555	13.2183	5.52898	7.42204	10.7057	3.58137	7.70802	5.0898	48.8173	-88.6321
5.96386	24.6194	17.342	47.703	28.1378	13.5176	5.1092	6.97885	8.5573	3.63614	8.36105	5.76173	48.8171	-86.8971
5.22845	25.6425	19.0928	42.8551	30.6095	15.2175	4.96292	5.53221	8.69682	4.03854	8.95235	6.33927	48.8263	-85.2494
4.90966	27.0549	18.5353	36.3882	31.4927	14.8952	4.56199	5.10386	8.34432	4.17749	9.40585	7.61549	48.8317	-83.519
5.16292	29.4057	16.9868	49.2835	30.4827	13.4802	4.12552	5.61485	6.92357	4.1255	9.33433	8.02999	48.8189	-81.5906
5.37325	29.7773	17.7106	45.5153	29.5504	15.1932	3.87391	5.11407	5.51993	3.35495	9.3098	8.23108	48.8168	-79.6788
5.85938	28.929	19.223	45.8601	28.7875	15.3569	4.22311	5.65241	8.35494	4.08868	9.98528	7.66526	48.8225	-77.6852
5.09167	27.2028	19.5505	46.168	31.3331	15.2718	3.90396	5.66093	8.00981	4.93443	10.2782	8.06328	48.8292	-75.8625
3.98628	25.1311	18.1554	46.439	35.1631	18.1436	3.97764	6.55074	8.63476	5.53384	10.9608	8.44063	48.8281	-74.0645
3.87927	27.0501	14.088	48.995	38.2396	16.3057	3.97996	6.28698	5.3941	5.0485	9.77165	8.36633	48.8237	-72.1052
4.20813	25.8291	14.0486	43.7248	37.8639	16.0054	3.7016	6.49005	3.7588	4.47676	10.422	7.86195	48.8203	-70.4466
4.18885	25.4444	14.1033	38.5945	39.4068	14.6285	3.83202	5.68181	3.77374	4.94327	12.2373	8.2148	48.8176	-68.8353
4.55343	22.7812	15.4228	44.6056	39.5464	14.0135	4.16228	6.25946	4.22958	5.38928	13.0353	8.10355	48.8167	-66.8082
4.23568	21.1114	14.526	46.7454	42.2166	14.5401	4.30468	6.42418	4.55456	5.75653	13.0468	8.83425	48.8133	-64.8825
3.97728	20.3495	12.2449	45.4154	40.5645	16.5578	3.92779	6.62714	3.91864	6.10774	12.8101	8.54884	48.8166	-62.9383
4.03209	19.4482	10.0761	46.0704	40.1812	18.1773	3.6596	5.46854	3.7704	5.8872	13.0707	8.64938	48.8145	-61.119
4.02646	21.6209	13.8309	44.0779	43.3109	16.4897	3.36667	5.41426	3.47951	6.74336	13.2148	11.0366	48.8046	-59.3906
4.16898	21.3194	9.83441	39.9011	47.0251	16.5737	3.57957	5.08135	3.43554	7.52874	14.1514	11.6162	48.7996	-57.7218
4.47312	21.3646	9.78823	42.5188	41.7587	16.6474	3.77482	4.4511	3.64987	7.76584	15.0426	11.4381	48.8007	-55.8877
5.2911	19.9225	11.4342	52.3693	47.3223	16.7106	4.17999	5.93779	4.66263	7.25103	13.9419	9.93251	48.8013	-54.0596
5.40308	19.4451	12.4236	46.8304	46.6155	18.029	4.78675	6.10106	4.53724	7.9184	15.0219	9.61074	48.805	-52.2897
4.82187	20.7394	11.4118	46.6326	47.5212	18.9056	4.53977	4.92398	3.82555	8.76053	18.7044	11.108	48.8052	-50.6099
4.8335	20.3339	9.97509	47.9414	46.0364	17.9904	4.43604	5.63973	3.91987	9.13435	19.0602	12.0435	48.812	-49.0486
4.53499	19.1998	9.22864	45.547	44.5645	18.4152	4.06932	6.70456	3.60106	7.86104	19.1932	14.0775	48.8132	-47.2101
4.3147	18.4453	10.504	43.156	43.1911	19.1463	3.99944	7.20266	3.70129	8.15198	20.242	14.5627	48.7983	-45.1457
4.56791	20.7329	10.9221	45.5135	40.0318	16.8733	4.25561	7.54489	4.14828	9.04318	20.2406	15.5498	48.7737	-43.4009
4.27763	20.912	11.5027	49.569	44.3115	16.8649	4.13509	8.33578	4.41222	10.918	22.1266	17.7463	48.767	-41.4574
3.97727	18.5244	10.9941	44.7664	45.7021	16.8467	3.90024	7.74107	4.30059	11.7224	25.9521	19.2458	48.7661	-39.5739
4.12266	17.7887	10.9549	47.9802	46.3993	16.896	4.09698	8.41165	5.11447	13.0922	26.9172	18.4539	48.7745	-37.7336
4.10172	18.2932	10.4515	47.8399	47.0702	15.4888	4.04126	8.16036	4.85379	12.726	27.0333	17.4761	48.7712	-35.9638
4.05805	17.2451	10.0415	40.4924	45.8297	15.6609	3.78546	8.89531	5.42576	13.9098	34.158	18.6791	48.7704	-34.0862
4.12827	15.3582	8.87966	37.6581	42.9838	15.6399	4.26884	9.46628	5.21504	12.5407	35.1899	18.8318	48.7745	-32.0699
4.01755	14.9832	9.56477	36.3273	43.228	15.8404	4.24642	9.74371	5.56811	11.7785	41.0842	19.5393	48.7793	-30.3338
3.81921	15.22	10.4507	35.109	40.5848	14.7483	4.25447	9.23023	4.85823	12.702	39.8523	18.1468	48.7793	-28.3595
3.81904	17.8999	10.6799	38.3079	45.1349	14.9103	3.98331	9.69946	5.39919	13.3178	44.3038	19.127	48.7752	-26.4109
3.8618	18.4706	10.0535	40.2019	42.0637	15.8689	3.9599	12.7544	5.2647	14.5443	44.1993	20.2154	48.7714	-24.5158
3.46443	15.5819	12.8818	42.8911	41.7931	17.9776	3.63265	16.4241	5.90843	15.7813	37.0219	17.7095	48.7719	-22.6028
3.28041	15.0405	12.2922	39.761	41.4938	16.6553	3.60201	16.2839	5.74731	15.8546	48.2017	16.5651	48.779	-20.7539
3.22186	15.3965	11.1653	38.2722	41.1666	16.2625	3.34325	13.0509	5.0479	13.4649	39.0988	16.4228	48.7969	-19.052
3.33752	16.1006	8.9717	35.413	40.8121	15.682	3.74406	11.7825	4.52941	15.7821	40.3196	18.2806	48.8044	-17.0867
3.38327	17.1939	8.24479	32.7718	47.988	15.5093	3.70433	12.9708	4.21102	14.8155	43.9854	17.3742	48.7997	-15.2889
3.28803	16.335	7.76177	35.1418	43.2797	16.815	3.59931	12.5688	4.7402	14.5174	47.8292	20.2611	48.7824	-13.2995
3.10431	14.1648	7.33685	33.9418	40.0832	16.5151	3.50946	12.8444	5.04987	13.9862	48.8643	22.7492	48.7711	-11.3041
3.45174	16.6431	8.35686	29.6943	39.1507	16.0636	3.9582	14.8703	4.93793	14.089	47.1184	22.3931	48.7759	-9.22261
3.20651	16.8679	8.24425	34.4092	37.5462	15.3233	4.06284	14.7231	4.83353	14.559	46.7191	24.8964	48.7961	-7.17129
3.1137	15.4471	7.01995	33.6358	33.5968	13.2314	3.69832	13.004	4.81012	13.9117	43.6692	28.0062	48.7919	-5.35706
3.01642	11.6888	6.93733	26.6559	36.1858	15.3815	3.5707	13.4448	4.68826	14.7882	45.8385	22.9327	48.7877	-3.54697
3.04695	11.0004	6.71085	26.9389	40.3447	14.9738	3.47133	13.8102	5.03042	15.9801	50.282	23.163	48.7874	-2.0879
3.16479	10.2508	6.7665	26.8818	39.9497	12.9641	3.52862	13.8258	5.05	15.297	48.9186	25.2012	48.7814	-0.557062
3.56661	10.0861	5.95855	25.9317	33.3585	12.5296	3.72073	14.7305	6.44696	15.3087	39.6047	25.4064	48.7577	1.20517
3.45591	9.88497	5.49093	25.5682	31.0154	14.1092	3.73915	15.9766	6.44688	16.0382	35.6332	27.4873	48.7373	3.07579
3.08634	8.68648	6.89727	29.0873	29.0409	13.9126	3.5054	15.5469	5.05049	18.0277	41.1918	26.5753	48.7427	5.00476
3.0245	7.77489	7.23401	29.9378	28.1311	10.7241	3.32972	14.2879	5.17828	17.0279	44.3805	24.2884	48.7569	7.21879
3.02569	8.03984	7.1837	29.5419	29.8558	10.3049	3.46059	13.8295	5.1889	16.8618	51.0861	24.9956	48.7609	9.31327
3.01917	7.46134	7.98948	28.1652	27.9781	13.2987	3.28141	13.5975	5.49958	15.9942	46.664	22.79	48.7537	11.2148
3.18059	7.98033	7.23466	26.3082	25.7776	10.0299	3.56396	14.3187	6.31514	17.0673	44.6429	26.3926	48.7555	12.67
3.13276	7.6507	5.69655	26.2459	26.3093	11.1075	3.67256	13.6043	7.98146	19.2602	50.3513	24.6648	48.7494	14.0872
3.19758	6.25011	5.23341	23.8802	29.4978	11.403	3.6793	13.7244	8.01008	18.1659	48.773	24.7634	48.7422	15.9154
3.1769	6.80343	5.88487	21.9256	30.671	11.8735	3.72473	14.7577	7.63978	18.3577	49.012	24.8474	48.7384	17.622
2.7397	8.29142	5.73591	22.0796	23.5878	10.7068	3.2759	13.82	6.42522	19.713	55.5783	28.8955	48.7393	19.2674
2.75411	8.23047	4.77681	18.2049	22.9899	10.7746	3.18853	14.0469	5.1717	18.7346	48.6978	28.3955	48.7419	21.1263
2.93543	6.57779	5.02338	17.1458	25.2668	10.4719	3.29425	13.3274	7.0991	20.1484	50.3162	25.0107	48.7549	22.9579
3.09953	5.75372	4.9456	17.2384	26.2115	11.6355	3.36579	13.4292	7.3746	20.3585	53.5987	28.2396	48.7631	24.896
2.91621	5.53431	4.51857	14.9322	23.8397	11.6579	3.19056	13.2671	6.83119	20.95	55.7596	30.3672	48.7728	26.5248
2.75232	6.1213	3.9692	14.4429	21.6577	10.6189	3.0914	13.0483	6.56035	20.1012	52.3377	25.0377	48.7784	28.5895
2.93642	7.11334	5.07856	14.2918	18.9877	9.20063	3.43606	12.3661	6.81837	18.1171	50.5593	25.0158	48.786	30.6107
3.06152	7.2282	5.0472	15.1022	17.7551	8.48187	3.54853	10.8473	6.90815	19.6562	47.3666	28.6442	48.7821	32.4303
3.48717	7.38205	3.73292	14.8409	16.1866	7.95477	3.62898	11.0647	7.35472	17.731	41.3324	26.5404	48.7631	34.0631
3.54767	7.10415	3.72918	12.2249	22.7886	9.14267	3.98838	12.1772	8.18747	16.9102	49.3492	26.075	48.7441	36.1207
3.52972	6.96007	3.88935	14.0508	14.6363	10.0236	4.10034	13.1284	8.3632	20.0244	42.4391	26.5362	48.7537	37.926
3.84274	7.2814	3.98252	15.1408	16.081	9.6432	3.74565	15.1393	8.46302	18.9305	43.474	22.3435	48.7744	39.6365
3.84733	7.26762	3.34764	12.0135	17.3744	9.63819	3.63806	18.0022	9.90297	21.6666	45.281	23.7827	48.8045	41.4474
3.30725	7.62595	3.83345	13.8094	15.0756	8.928	3.68344	18.6732	10.7178	20.3221	42.393	22.6189	48.8272	43.2349
3.17063	7.53525	4.08169	14.2665	16.3135	10.5781	3.94912	19.2596	11.4141	20.4052	44.5805	24.4084	48.8296	45.0999
3.47639	7.99497	4.57195	11.4717	17.1199	9.95586	4.36631	20.798	11.6646	22.0359	43.6171	24.0778	48.8405	47.1486
4.02562	9.84659	5.42545	10.8849	17.937	8.27547	4.73884	22.2437	14.1771	20.5464	46.7038	18.9433	48.8392	49.0945
5.74284	11.9015	5.55707	10.1525	17.3567	7.6903	6.23362	24.9619	15.0102	20.9224	55.9394	23.745	48.8208	50.9309
4.40298	14.4526	5.85692	11.9678	18.0953	8.29939	7.19149	27.9025	14.9854	23.4279	46.2671	21.9441	48.8073	52.5692
4.49873	6.24376	7.11054	11.6406	18.4712	8.36465	6.93694	25.9679	18.0253	20.6949	56.9734	23.2585	48.7924	54.4543
5.20135	14.5093	7.35937	9.54393	16.8826	8.19713	6.31986	24.3104	17.0839	20.9331	51.3127	20.9578	48.7928	56.2144
5.22673	11.8834	6.94538	9.23539	17.3854	7.72309	6.3496	22.6295	17.3691	21.4902	54.9282	21.3121	48.7995	58.0588
5.61993	11.1427	7.2511	8.52296	17.9626	9.13407	6.08127	21.405	17.1681	19.579	55.2544	20.5993	48.8042	59.8515
5.13836	7.51851	7.17159	9.0548	15.2659	8.91986	6.22919	21.4806	17.196	21.4364	47.0488	17.8659	48.8062	61.6675
4.36105	6.58047	5.45685	7.66381	11.5366	8.18144	6.02303	23.9569	18.287	21.2172	35.6531	16.8321	48.8076	63.5156
3.89508	5.46894	4.75265	7.48791	12.1064	7.67933	6.56001	26.9374	20.5655	21.7284	37.996	21.6751	48.7971	65.529
3.63991	4.43708	4.57446	6.65629	12.2655	7.65912	6.20019	24.8908	18.7161	22.2595	41.4211	21.3543	48.7759	67.2457
3.58712	3.40507	4.81031	6.53646	12.196	7.97687	5.72355	21.4912	18.775	19.6899	43.012	18.8132	48.7497	68.8435
3.83519	3.89461	4.4226	6.80531	15.0717	8.73727	5.04388	18.0768	18.1205	20.671	39.1576	22.2972	48.7595	70.9393
3.92412	3.8215	3.64546	7.16036	17.1911	8.08248	5.3999	18.1897	18.1045	20.6245	38.2543	21.4576	48.7769	72.8796
3.91352	3.31007	3.31615	6.28961	14.8851	7.18509	5.3783	17.6805	19.6931	20.4668	42.1359	20.4812	48.7932	74.7752
3.9011	3.30869	3.12459	5.35875	13.9446	7.21654	5.83077	18.9944	18.851	21.8673	38.7827	18.8053	48.7885	76.5586
3.87313	3.78173	4.07198	4.73576	11.1594	7.77643	6.95975	22.3801	20.5659	22.075	32.6542	16.3379	48.7881	78.5237
7.15655	6.75424	6.40391	4.95768	10.4661	7.91121	9.42792	28.7081	20.4176	19.6268	31.6592	14.881	48.7928	80.4016
8.80231	8.88376	8.49943	5.60034	9.1481	7.61895	11.5	32.9542	24.5575	18.2076	28.6398	13.308	48.789	82.0939
7.39329	8.17793	7.88228	4.80165	8.59624	6.18725	10.1458	28.8968	21.5451	17.3572	28.0541	14.1039	48.7757	83.748
6.23485	8.75998	7.34776	4.29247	7.91499	5.76904	10.2636	26.7162	24.4521	20.086	25.2276	14.1033	48.7697	85.5326
5.78402	8.98381	7.61139	3.52589	6.90754	6.173	9.55143	29.3302	27.2881	19.3501	19.8712	13.8362	48.7845	87.1731
6.09916	8.15877	6.90616	3.42109	7.45543	5.48561	9.34806	29.6063	25.6234	19.4559	21.9351	14.5995	48.788	88.8882
5.70511	7.7086	5.55014	2.70058	6.38587	4.9507	10.1099	27.3534	27.9352	16.9069	18.0287	12.2175	48.7764	90.7241
5.42359	7.22279	4.97848	3.64912	5.48186	4.80915	10.2795	26.4187	28.849	18.2755	15.0221	12.3525	48.7711	92.635
5.71614	8.67295	4.84501	4.04724	4.84876	5.67077	10.3414	30.5553	29.518	19.9393	25.4018	12.721	48.7621	94.4334
7.7443	11.4878	4.64091	3.88145	4.46872	5.40575	11.583	33.5025	30.7271	17.6799	11.9512	12.4765	48.7702	96.286
8.53102	14.0563	6.95026	2.86789	4.43435	5.01915	11.5147	38.7194	29.9399	15.9055	11.5663	12.4532	48.7951	97.8976
10.064	17.691	9.52568	3.35214	5.10974	4.89947	13.6793	41.2415	26.6231	18.1158	11.7842	11.9975	48.7989	99.6589
9.65281	16.5035	11.0313	2.98833	4.97906	4.5809	12.8851	40.9862	23.6683	19.023	11.3122	11.3487	48.78	101.28
8.27209	12.7323	9.43285	2.8232	4.60149	4.83748	11.2318	35.0352	23.0789	18.2369	10.0361	11.6201	48.7717	103.1
9.12148	9.54546	8.41502	3.82416	4.1812	5.07146	11.0897	30.2236	25.5384	18.7368	7.38484	11.5266	48.777	105.105
7.93169	10.4047	9.65971	3.7415	3.72268	5.04709	13.6142	38.3043	28.3426	18.9468	7.48933	11.1544	48.77	106.916
10.6694	13.8089	14.6237	3.31419	3.63076	4.26117	12.88	39.0857	27.6315	18.06	7.18228	8.56592	48.7568	108.681
11.2115	17.6335	13.3953	2.70537	3.40193	3.35785	13.2635	30.9956	25.639	16.8041	8.29837	9.1806	48.7618	110.54
11.13	19.3114	13.4005	2.64582	3.553	3.72836	13.3414	34.1655	30.7834	15.8672	8.04773	9.65743	48.7597	112.238
9.60521	14.7826	9.69751	2.48324	3.83485	3.45176	12.7368	32.7305	30.0902	15.8182	8.34645	9.76451	48.764	113.851
8.43487	14.3443	11.8779	2.79875	4.14579	3.56525	13.6094	30.7529	35.1927	15.9554	7.98092	10.1149	48.7575	115.801
9.80571	18.3462	12.8106	3.48234	4.40038	3.73121	13.6659	32.4043	34.0839	15.1804	8.08538	10.2649	48.7402	117.707
9.69304	23.3264	12.4526	3.44406	4.20948	3.79472	15.9766	43.9295	28.0825	15.0513	8.84698	10.456	48.7364	119.637
11.6555	29.1744	12.7937	2.48778	4.21285	3.47504	15.2681	44.9182	28.7995	16.9849	9.17403	9.69101	48.7455	121.521
12.0813	26.9218	12.7722	2.48476	4.14046	3.47753	16.8725	50.604	29.8239	16.6113	8.38746	10.1458	48.7624	123.457
12.1421	22.5486	10.8635	2.51755	3.80463	3.1427	17.1275	45.2049	28.6651	16.4147	5.84934	9.79679	48.7708	125.213
13.4076	23.5681	10.6125	2.9086	4.04089	2.98465	19.207	48.9656	34.7532	16.3724	6.65515	10.7822	48.7668	126.894
12.781	20.2726	11.423	4.01111	4.42402	4.02578	18.3604	45.7151	33.0572	15.8904	7.02073	9.09001	48.7637	128.664
11.2591	22.2791	12.0742	4.13181	4.45521	4.24232	16.8106	44.1516	33.0563	15.3192	6.66234	8.1112	48.7651	130.564
13.2177	25.4215	14.5384	3.96837	4.76217	4.00345	18.4391	45.6641	35.3244	14.47	6.32013	7.67788	48.7525	132.423
15.1052	33.6789	17.7428	2.78229	5.35522	3.41716	20.52	59.4777	39.2022	14.494	7.23967	8.20877	48.7376	134.012
16.5688	35.5122	18.2005	2.68032	5.43955	3.36046	18.6801	62.6769	41.6017	13.9071	7.67211	8.19281	48.7338	135.866
14.8135	40.8017	18.8407	2.77604	5.28025	3.28724	18.9357	60.5331	38.965	13.0682	7.44231	7.79023	48.7336	137.43
16.5553	33.5237	20.1907	3.63985	5.89005	3.65731	21.4101	53.2387	38.9047	13.601	7.34594	7.59515	48.7429	139.292
15.6316	34.6863	18.6453	4.62735	6.60427	4.97227	20.8254	54.0916	33.658	14.2042	7.84429	8.71954	48.7579	141.184
16.5058	35.8734	17.5365	4.33883	6.48389	5.07635	19.6261	54.9425	35.5484	13.015	7.8769	8.69334	48.7715	143.135
14.6313	37.0851	19.003	3.44766	5.89673	4.74275	19.8274	55.7906	33.5448	14.3186	7.15441	7.93124	48.7771	144.76
14.7922	41.9131	20.0925	3.04348	5.1185	4.0971	19.8075	62.1594	34.4274	13.6365	6.49522	7.24811	48.7645	146.273
17.8171	37.4954	18.798	3.34417	4.86998	3.97029	22.7043	66.7809	37.741	12.4538	6.13087	6.91603	48.7488	148.19
17.8216	38.4822	21.3723	3.07324	4.76495	3.94836	20.3303	58.3102	44.9925	15.3552	7.03092	7.41724	48.7295	150.042
18.2121	42.5237	21.1972	5.22504	5.15398	5.19822	20.4606	69.0628	45.0995	12.1476	7.99677	6.77084	48.7195	151.98
17.2395	43.4255	23.4636	5.6641	5.35989	5.40107	21.4651	58.8485	39.4198	11.9102	8.05186	5.60169	48.7153	153.621
14.9956	40.8103	21.36	6.19443	5.11403	5.57105	18.6614	60.7738	34.1709	11.9659	6.91193	5.93217	48.7199	155.599
15.2405	52.1712	22.9954	4.34953	4.96232	4.55373	21.81	55.825	35.6603	12.4677	6.2269	7.222	48.7045	157.54
16.8224	56.0889	22.851	3.81457	4.90966	4.62122	20.8512	64.2718	39.6544	13.5124	6.35591	7.21266	48.6832	159.218
17.2075	49.0625	20.398	4.54021	4.69687	4.06542	18.8042	56.2409	39.6644	12.2745	5.96895	6.41424	48.6704	160.983
19.7758	43.4846	20.1225	5.04702	5.43923	4.33589	19.478	58.6471	44.1435	13.6998	7.00166	6.11652	48.6791	162.643
19.8678	48.3226	19.4407	4.9775	5.65333	5.25666	19.1692	61.6748	41.2884	12.974	7.03874	6.19834	48.6959	164.512
23.5802	58.3408	18.5326	5.03207	7.12796	5.9218	22.4202	65.4254	39.4689	12.6719	8.4798	6.47387	48.7122	166.36
21.8137	56.6052	19.8975	4.77487	6.80621	4.43143	20.8718	66.1522	39.3236	10.2891	7.85398	5.98255	48.7132	168.072
22.8677	60.2169	24.8736	4.4587	6.28244	3.93485	20.1668	77.5695	41.8703	9.33549	7.42195	6.05203	48.7059	169.722
23.4281	55.8477	24.2279	5.21434	6.13755	4.07442	18.8794	61.2875	35.0837	7.48008	6.28763	6.49959	48.6976	171.131
22.5319	53.3895	22.4477	6.05995	6.5409	4.4625	18.9546	59.6953	38.6254	6.64607	6.1713	5.89922	48.7074	172.891
22.751	58.7778	21.2364	7.9184	7.02111	5.25051	18.9891	58.3793	33.5396	6.66455	7.11774	5.98046	48.7148	175.185
23.6224	64.5001	21.2572	7.38166	6.72557	5.58798	17.5107	60.4867	33.4521	7.42162	7.46536	5.96617	48.723	143.837
23.2845	57.7357	21.7286	7.14801	5.83264	5.36994	17.5409	70.1109	36.1042	6.76707	20.9675	10.8535	48.7354	-0.0967185

[truncated: 31 more sheets: P21, P26, P27, P30, P34, P35, P36, P38, P39, P40, P41, P02, P06, P07, P09, P12, P13, P14, P16, P19 …]
